# Supplementary material for: Active ingredients and molecular targets of Taraxacum mongolicum against hepatocellular carcinoma: network pharmacology, molecular docking, and molecular dynamics simulation analysis
Source: PeerJ. 2022 Jul 18;10:e13737. doi: 10.7717/peerj.13737 (PMC9302432; doi:10.7717/peerj.13737)
Supplement: Supplemental Information 1 [file peerj-10-13737-s001.zip]

Archive with 3 entries (3 files):
- Targets of HCC/CTD.xlsx
- Targets of HCC/disgenet.xlsx
- Targets of HCC/GENECARD.xlsx
