# Supplementary material for: Active ingredients and molecular targets of Taraxacum mongolicum against hepatocellular carcinoma: network pharmacology, molecular docking, and molecular dynamics simulation analysis
Source: PeerJ. 2022 Jul 18;10:e13737. doi: 10.7717/peerj.13737 (PMC9302432; doi:10.7717/peerj.13737)
Supplement: Supplemental Information 1 [file peerj-10-13737-s001.zip › Targets of HCC/CTD.xlsx]

## Sheet: Sheet1
Gene Symbol	Gene ID	Disease Name	Disease ID	Direct Evidence	Inference Network	Inference Score	Reference Count
CCND1	595	Carcinoma, Hepatocellular	MESH:D006528	marker/mechanism	1,4-bis(2-(3,5-dichloropyridyloxy))benzene|1-nitropyrene|2-((((2-chloroethyl)nitrosoamino)carbonyl)amino)propanamide|2,4-dinitrotoluene|2,6-dinitrotoluene|2-Acetylaminofluorene|2-amino-3,8-dimethylimidazo(4,5-f)quinoxaline|2-amino-8-(4-(2-hydroxyethoxy)cyclohexyl)-6-(6-methoxypyridin-3-yl)-4-methylpyrido(2,3-d)pyrimidin-7(8H)-one|(2E,4E,6E,10E)-3,7,11,15-tetramethyl-2,4,6,10,14-hexadecapentaenoic…	226.31	360
CASP8	841	Carcinoma, Hepatocellular	MESH:D006528	marker/mechanism	1-(3',4',5'-trimethoxyphenyl)-3-(3'',4''-dimethoxy-2'-hydroxyphenyl)propane|1-nitropyrene|2-(2-hydroxyethylsulfanyl)-3-methyl-1,4-naphthoquinone|2,4-dinitrotoluene|2,6-dinitrotoluene|2-amino-3,8-dimethylimidazo(4,5-f)quinoxaline|2-Methoxyestradiol|Acetaminophen|Acetylcysteine|Acrylamide|Aflatoxin B1|alpha-naphthoflavone|Arsenic|Arsenic Trioxide|Ascorbic Acid|Azacitidine|AZD 6244|Benzo(a)pyrene|be…	187.69	353
NFE2L2	4780	Carcinoma, Hepatocellular	MESH:D006528	marker/mechanism	1,4-bis(2-(3,5-dichloropyridyloxy))benzene|1,5-naphthalenediamine|1-nitropyrene|2,2-bis(bromomethyl)-1,3-propanediol|2,4-dinitrotoluene|2,6-dinitrotoluene|2-Acetylaminofluorene|2-amino-3,8-dimethylimidazo(4,5-f)quinoxaline|2-cyano-3,12-dioxooleana-1,9(11)-dien-28-oic acid ethyl amide|4,4'-diaminodiphenylmethane|Acetaminophen|Acetylcysteine|Acrylamide|Aflatoxin B1|alpha-naphthoflavone|aroclor 1260…	181.28	328
JUN	3725	Carcinoma, Hepatocellular	MESH:D006528	marker/mechanism	1,4-bis(2-(3,5-dichloropyridyloxy))benzene|1-nitropyrene|2,4-dinitrotoluene|2,6-dinitrotoluene|2-Acetylaminofluorene|2-amino-3,8-dimethylimidazo(4,5-f)quinoxaline|2-amino-3-methylimidazo(4,5-f)quinoline|3,7,11,15-tetramethyl-2,4,6,10,14-hexadecapentaenoic acid|Acetaminophen|Acetylcysteine|Acrylamide|Aflatoxin B1|alpha-naphthoflavone|antroquinonol|Arsenic|Arsenic Trioxide|Azathioprine|benz(a)anthr…	179.18	356
PARP1	142	Carcinoma, Hepatocellular	MESH:D006528	marker/mechanism	1-(3',4',5'-trimethoxyphenyl)-3-(3'',4''-dimethoxy-2'-hydroxyphenyl)propane|1,4-bis(2-(3,5-dichloropyridyloxy))benzene|2-((((2-chloroethyl)nitrosoamino)carbonyl)amino)propanamide|2-amino-3,4-dimethylimidazo(4,5-f)quinoline|2-amino-3,8-dimethylimidazo(4,5-f)quinoxaline|2-amino-3-methyl-9H-pyrido(2,3-b)indole|2-amino-3-methylimidazo(4,5-f)quinoline|2-amino-6-methyldipyrido(1,2-a-3',2'-d)imidazole|2…	176.2	335
MYC	4609	Carcinoma, Hepatocellular	MESH:D006528	marker/mechanism	1,4-bis(2-(3,5-dichloropyridyloxy))benzene|1-nitropyrene|2,4-dinitrotoluene|2-Acetylaminofluorene|2-nitrotoluene|4,4'-diaminodiphenylmethane|Acetaminophen|Acetylcysteine|Aflatoxin B1|alpha-hexachlorocyclohexane|alpha-naphthoflavone|Arsenic Trioxide|Ascorbic Acid|Azacitidine|AZD 6244|Benzo(a)pyrene|beta Carotene|Bleomycin|Bortezomib|Budesonide|Cacodylic Acid|cadmium telluride|Carbon Tetrachloride|…	173.68	335
TNF	7124	Carcinoma, Hepatocellular	MESH:D006528	marker/mechanism	1,4-bis(2-(3,5-dichloropyridyloxy))benzene|1-nitropyrene|2-Acetylaminofluorene|2-amino-3,8-dimethylimidazo(4,5-f)quinoxaline|2'-benzoyloxycinnamaldehyde|2-cyano-3,12-dioxooleana-1,9(11)-dien-28-oic acid ethyl amide|3,7,11,15-tetramethyl-2,4,6,10,14-hexadecapentaenoic acid|Acetaminophen|Acetylcysteine|Acrylamide|Active Hexose Correlated Compound|Aflatoxin B1|alpha-naphthoflavone|Androgens|aroclor …	171.11	381
CCNB1	891	Carcinoma, Hepatocellular	MESH:D006528	marker/mechanism	1,4-bis(2-(3,5-dichloropyridyloxy))benzene|2-Acetylaminofluorene|2-amino-3,8-dimethylimidazo(4,5-f)quinoxaline|2-Methoxyestradiol|Acetaminophen|Acetylcysteine|Acrylamide|Aflatoxin B1|alpha-naphthoflavone|Arsenic|Arsenic Trioxide|Ascorbic Acid|Azacitidine|Azathioprine|AZD 6244|Benzo(a)pyrene|benzo(b)fluoranthene|Bezafibrate|Bortezomib|Butylated Hydroxyanisole|Butylated Hydroxytoluene|Carbon Tetrac…	165.82	321
MKI67	4288	Carcinoma, Hepatocellular	MESH:D006528	marker/mechanism	1,4-bis(2-(3,5-dichloropyridyloxy))benzene|2-Acetylaminofluorene|2-amino-3,8-dimethylimidazo(4,5-f)quinoxaline|4,4'-diaminodiphenylmethane|Acetaminophen|Acetylcysteine|Acrylamide|Aflatoxin B1|Arsenic Trioxide|Ascorbic Acid|Azacitidine|Azathioprine|benz(a)anthracene|Benzo(a)pyrene|benzo(b)fluoranthene|beta Carotene|Bortezomib|Butylated Hydroxyanisole|Carbon Tetrachloride|Chloroquine|Choline|Cispla…	165.47	304
CYP1A1	1543	Carcinoma, Hepatocellular	MESH:D006528	marker/mechanism	1,4-bis(2-(3,5-dichloropyridyloxy))benzene|1-nitropyrene|2,6-dinitrotoluene|2-Acetylaminofluorene|2-amino-3,4-dimethylimidazo(4,5-f)quinoline|2-amino-3,8-dimethylimidazo(4,5-f)quinoxaline|2-amino-3-methyl-9H-pyrido(2,3-b)indole|2-amino-3-methylimidazo(4,5-f)quinoline|2-amino-6-methyldipyrido(1,2-a-3',2'-d)imidazole|2-amino-9H-pyrido(2,3-b)indole|2-aminofluorene|2-aminophenol|2-Methoxyestradiol|3-…	163.42	342
CYP1A2	1544	Carcinoma, Hepatocellular	MESH:D006528	marker/mechanism	1,4-bis(2-(3,5-dichloropyridyloxy))benzene|1-nitropyrene|2-Acetylaminofluorene|2-amino-3,4-dimethylimidazo(4,5-f)quinoline|2-amino-3,8-dimethylimidazo(4,5-f)quinoxaline|2-amino-3-methyl-9H-pyrido(2,3-b)indole|2-amino-3-methylimidazo(4,5-f)quinoline|2-amino-6-methyldipyrido(1,2-a-3',2'-d)imidazole|2-amino-9H-pyrido(2,3-b)indole|2-aminofluorene|3-amino-1,4-dimethyl-5H-pyrido(4,3-b)indole|3-amino-1-…	160.91	321
IL6	3569	Carcinoma, Hepatocellular	MESH:D006528	marker/mechanism	1,4-bis(2-(3,5-dichloropyridyloxy))benzene|1-nitropyrene|2-Acetylaminofluorene|2-cyano-3,12-dioxooleana-1,9(11)-dien-28-oic acid ethyl amide|3,7,11,15-tetramethyl-2,4,6,10,14-hexadecapentaenoic acid|Acetaminophen|Acetylcysteine|Acrylamide|Active Hexose Correlated Compound|Aflatoxin B1|alpha-naphthoflavone|Androgens|aroclor 1260|Arsenic|Arsenic Trioxide|Ascorbic Acid|Azacitidine|Azathioprine|AZD 6…	158.52	346
PCK1	5105	Carcinoma, Hepatocellular	MESH:D006528	marker/mechanism	1,4-bis(2-(3,5-dichloropyridyloxy))benzene|2,4-dinitrotoluene|2,6-dinitrotoluene|2-Acetylaminofluorene|Acetaminophen|Acetylcysteine|Acrylamide|Aflatoxin B1|aroclor 1260|Arsenic|Arsenic Trioxide|Azathioprine|Benzo(a)pyrene|Bezafibrate|Biological Products|Cacodylic Acid|Carbon Tetrachloride|Chlorodiphenyl (54% Chlorine)|Choline|cinnamic aldehyde|Clofibrate|Copper|Curcumin|DDT|Dexamethasone|Dichloro…	155.91	273
TGFB1	7040	Carcinoma, Hepatocellular	MESH:D006528	marker/mechanism	2-Acetylaminofluorene|2-cyano-3,12-dioxooleana-1,9(11)-dien-28-oic acid ethyl amide|2-Methoxyestradiol|Acetaminophen|Acetylcysteine|Acrylamide|alpha-naphthoflavone|Androgens|Arsenic|Arsenic Trioxide|Ascorbic Acid|Azacitidine|Azathioprine|benz(a)anthracene|Benzo(a)pyrene|Bezafibrate|Biological Products|Bleomycin|Butylated Hydroxytoluene|Cacodylic Acid|Carbon Tetrachloride|carfilzomib|chloroquine d…	154.5	336
MMP2	4313	Carcinoma, Hepatocellular	MESH:D006528	marker/mechanism	2,6-dinitrotoluene|2-Acetylaminofluorene|2-aminofluorene|2-cyano-3,12-dioxooleana-1,9(11)-dien-28-oic acid ethyl amide|4,4'-diaminodiphenylmethane|Acetaminophen|Acetylcysteine|Acrylamide|Aflatoxin B1|alpha-naphthoflavone|Androgens|Arsenic|Arsenic Trioxide|Ascorbic Acid|AZD 6244|benz(a)anthracene|Benzo(a)pyrene|Bleomycin|brucine|Carbon Tetrachloride|carfilzomib|Chloroquine|Choline|cinnamic aldehyd…	153.49	315
EGR1	1958	Carcinoma, Hepatocellular	MESH:D006528	marker/mechanism	1,4-bis(2-(3,5-dichloropyridyloxy))benzene|1-nitropyrene|2,4-dinitrotoluene|2,6-dinitrotoluene|2-Acetylaminofluorene|2-amino-3,8-dimethylimidazo(4,5-f)quinoxaline|4,4'-diaminodiphenylmethane|Acetaminophen|Acetylcysteine|Acrylamide|Aflatoxin B1|Arsenic|Arsenic Trioxide|Azathioprine|Benzo(a)pyrene|benzo(b)fluoranthene|Bleomycin|Bortezomib|Cacodylic Acid|Carbon Tetrachloride|Choline|cinnamic aldehyd…	152.29	320
EGFR	1956	Carcinoma, Hepatocellular	MESH:D006528	marker/mechanism	1,4-bis(2-(3,5-dichloropyridyloxy))benzene|2-Acetylaminofluorene|2'-benzoyloxycinnamaldehyde|2-Methoxyestradiol|2-nitrotoluene|4,4'-diaminodiphenylmethane|Acetaminophen|Acetylcysteine|Acrylamide|alpha-naphthoflavone|Arsenic|Arsenic Trioxide|Ascorbic Acid|benz(a)anthracene|Benzo(a)pyrene|benzo(b)fluoranthene|Biological Products|Butylated Hydroxyanisole|Cacodylic Acid|Carbon Tetrachloride|Chloroqui…	151.52	317
GSTM1	2944	Carcinoma, Hepatocellular	MESH:D006528	marker/mechanism	1,4-bis(2-(3,5-dichloropyridyloxy))benzene|1,5-naphthalenediamine|2,4-dinitrotoluene|2,6-dinitrotoluene|2-Acetylaminofluorene|2-amino-3,8-dimethylimidazo(4,5-f)quinoxaline|4,4'-diaminodiphenylmethane|Acetaminophen|Acetylcysteine|Acrylamide|Aflatoxin B1|Aflatoxins|Arsenic|Arsenic Trioxide|Ascorbic Acid|Azathioprine|Benzo(a)pyrene|benzo(b)fluoranthene|beta-hexachlorocyclohexane|Bleomycin|Butylated …	150.59	309
CTNNB1	1499	Carcinoma, Hepatocellular	MESH:D006528	marker/mechanism	1,4-bis(2-(3,5-dichloropyridyloxy))benzene|2,6-dinitrotoluene|2-amino-3,4-dimethylimidazo(4,5-f)quinoline|2-amino-3-methylimidazo(4,5-f)quinoline|(2E,4E,6E,10E)-3,7,11,15-tetramethyl-2,4,6,10,14-hexadecapentaenoic acid|2-Methoxyestradiol|2-nitrotoluene|4,4'-diaminodiphenylmethane|Acetaminophen|Acetylcysteine|Acrylamide|Arsenic|Arsenic Trioxide|Ascorbic Acid|Benzo(a)pyrene|Bortezomib|Butylated Hyd…	150.27	305
HSPB1	3315	Carcinoma, Hepatocellular	MESH:D006528	marker/mechanism	1,4-bis(2-(3,5-dichloropyridyloxy))benzene|2,4-dinitrotoluene|Acetaminophen|Acetylcysteine|Acrylamide|Active Hexose Correlated Compound|Aflatoxin B1|alpha-hexachlorocyclohexane|Arsenic Trioxide|Ascorbic Acid|Benzo(a)pyrene|Bleomycin|Bortezomib|Cacodylic Acid|Carbon Tetrachloride|Cisplatin|Clofibrate|Copper|Curcumin|Cyclophosphamide|Decitabine|Dexamethasone|Dichloroacetic Acid|Dietary Fats|Diethyl…	149.67	310
SOD2	6648	Carcinoma, Hepatocellular	MESH:D006528	marker/mechanism	2-Acetylaminofluorene|2-Methoxyestradiol|Acetaminophen|Acetylcysteine|Acrylamide|Aflatoxin B1|alpha-naphthoflavone|Arsenic|Arsenic Trioxide|Ascorbic Acid|Azathioprine|Benzbromarone|Benzo(a)pyrene|beta Carotene|Bleomycin|Bortezomib|Butylated Hydroxyanisole|Butylated Hydroxytoluene|Carbon Tetrachloride|chloroquine diphosphate|Choline|cinnamic aldehyde|ciprofibrate|Cisplatin|Clofibrate|Copper|Curcum…	149.44	330
PTGS2	5743	Carcinoma, Hepatocellular	MESH:D006528	marker/mechanism	1,4-bis(2-(3,5-dichloropyridyloxy))benzene|2,6-dinitrotoluene|2-Acetylaminofluorene|2-amino-3,8-dimethylimidazo(4,5-f)quinoxaline|2-amino-3-methylimidazo(4,5-f)quinoline|2-Methoxyestradiol|3-(4-methylsulfonylphenyl)-4-phenyl-5-trifluoromethylisoxazole|Acetaminophen|Acetylcysteine|Acrylamide|Aflatoxin B1|alpha-naphthoflavone|Arsenic|Arsenic Trioxide|Ascorbic Acid|Azathioprine|benz(a)anthracene|Ben…	149.21	342
CDK1	983	Carcinoma, Hepatocellular	MESH:D006528	marker/mechanism	1,4-bis(2-(3,5-dichloropyridyloxy))benzene|2-((((2-chloroethyl)nitrosoamino)carbonyl)amino)propanamide|2,4-dinitrotoluene|2-Acetylaminofluorene|2-amino-3,8-dimethylimidazo(4,5-f)quinoxaline|2-Methoxyestradiol|4,4'-diaminodiphenylmethane|Acetaminophen|Acetylcysteine|Acrylamide|Aflatoxin B1|alpha-naphthoflavone|Arsenic|Arsenic Trioxide|Ascorbic Acid|Azacitidine|Azathioprine|Benzo(a)pyrene|benzo(b)f…	148.23	315
VCAM1	7412	Carcinoma, Hepatocellular	MESH:D006528	marker/mechanism	2-Acetylaminofluorene|4,4'-diaminodiphenylmethane|Acetaminophen|Acetylcysteine|Aflatoxin B1|Arsenic|Arsenic Trioxide|Ascorbic Acid|Benzo(a)pyrene|Bezafibrate|Budesonide|Carbon Tetrachloride|Cholesterol|Choline|cinnamic aldehyde|Cisplatin|Clofibrate|Colchicine|Copper|Curcumin|Cyclophosphamide|Daunorubicin|Dexamethasone|Dietary Fats|Diethylnitrosamine|Diethylstilbestrol|Doxorubicin|Drugs, Chinese H…	146.99	302
RB1	5925	Carcinoma, Hepatocellular	MESH:D006528	marker/mechanism	1,4-bis(2-(3,5-dichloropyridyloxy))benzene|2,4-dinitrotoluene|2-Acetylaminofluorene|3,7,11,15-tetramethyl-2,4,6,10,14-hexadecapentaenoic acid|Acetaminophen|Acetylcysteine|Acrylamide|Aflatoxin B1|alpha-hexachlorocyclohexane|alpha-naphthoflavone|Arsenic Trioxide|Benzo(a)pyrene|Bortezomib|Carbon Tetrachloride|Cisplatin|Colchicine|Copper|Curcumin|Daunorubicin|DDT|Decitabine|deguelin|Dexamethasone|Die…	146.75	310
IGF1	3479	Carcinoma, Hepatocellular	MESH:D006528	marker/mechanism	1,4-bis(2-(3,5-dichloropyridyloxy))benzene|2,4-dinitrotoluene|2-nitrotoluene|Acetaminophen|Acetylcysteine|Acrylamide|Aflatoxin B1|aroclor 1260|Arsenic|Arsenic Trioxide|Ascorbic Acid|Azathioprine|Benzbromarone|Benzo(a)pyrene|benzo(b)fluoranthene|Bezafibrate|Bleomycin|Carbon Tetrachloride|Cholesterol|Cisplatin|Clofibrate|Copper|Curcumin|cyproconazole|Cyproterone Acetate|Daunorubicin|DDT|deguelin|De…	145.26	321
EPHX1	2052	Carcinoma, Hepatocellular	MESH:D006528	marker/mechanism	1,4-bis(2-(3,5-dichloropyridyloxy))benzene|1,5-naphthalenediamine|2,2-bis(bromomethyl)-1,3-propanediol|2,4-dinitrotoluene|2,6-dinitrotoluene|2-Acetylaminofluorene|Acetaminophen|Acrylamide|Aflatoxin B1|Aflatoxins|alpha-hexachlorocyclohexane|Arsenic Trioxide|Ascorbic Acid|Azathioprine|benz(a)anthracene|Benzo(a)pyrene|benzo(b)fluoranthene|Butylated Hydroxyanisole|Carbon Tetrachloride|Chlorodiphenyl …	144.06	300
FOS	2353	Carcinoma, Hepatocellular	MESH:D006528	marker/mechanism	1,4-bis(2-(3,5-dichloropyridyloxy))benzene|1-nitropyrene|2,4-dinitrotoluene|2,6-dinitrotoluene|2-Acetylaminofluorene|2-amino-3,8-dimethylimidazo(4,5-f)quinoxaline|2-nitrotoluene|3,7,11,15-tetramethyl-2,4,6,10,14-hexadecapentaenoic acid|4,4'-diaminodiphenylmethane|Acetaminophen|Acetylcysteine|Acrylamide|Aflatoxin B1|alpha-hexachlorocyclohexane|alpha-naphthoflavone|Arsenic|Arsenic Trioxide|Ascorbic…	143.5	322
TOP2A	7153	Carcinoma, Hepatocellular	MESH:D006528	marker/mechanism	1,4-bis(2-(3,5-dichloropyridyloxy))benzene|2-Acetylaminofluorene|2-amino-3,8-dimethylimidazo(4,5-f)quinoxaline|Acetaminophen|Acetylcysteine|Acrylamide|Aflatoxin B1|Arsenic|Arsenic Trioxide|Ascorbic Acid|Azacitidine|Azathioprine|Benzo(a)pyrene|benzo(b)fluoranthene|Cacodylic Acid|Carbon Tetrachloride|Cisplatin|Copper|Curcumin|Cyclophosphamide|Daunorubicin|Decitabine|Dexamethasone|Dichloroacetic Aci…	143.16	304
TRP53	22059	Carcinoma, Hepatocellular	MESH:D006528	marker/mechanism	1,4-bis(2-(3,5-dichloropyridyloxy))benzene|1-nitropyrene|2-Acetylaminofluorene|2-amino-3,4-dimethylimidazo(4,5-f)quinoline|2-nitrotoluene|Acetaminophen|Acetylcysteine|Acrylamide|Aflatoxin B1|alpha-hexachlorocyclohexane|alpha-naphthoflavone|Arsenic|Arsenic Trioxide|Ascorbic Acid|benz(a)anthracene|Benzo(a)pyrene|benzo(b)fluoranthene|Bleomycin|Bortezomib|Butylated Hydroxyanisole|Carbon Tetrachloride…	143.04	295
CCNE1	898	Carcinoma, Hepatocellular	MESH:D006528	marker/mechanism	1,4-bis(2-(3,5-dichloropyridyloxy))benzene|2,6-dinitrotoluene|2-Acetylaminofluorene|2-amino-3,8-dimethylimidazo(4,5-f)quinoxaline|Acetaminophen|Acetylcysteine|Acrylamide|Aflatoxin B1|antroquinonol|Arsenic|Arsenic Trioxide|Benzo(a)pyrene|Budesonide|Butylated Hydroxyanisole|Butylated Hydroxytoluene|Carbon Tetrachloride|Choline|Cisplatin|Copper|Curcumin|Daunorubicin|Decitabine|deguelin|Dexamethasone…	141.67	308
EGF	1950	Carcinoma, Hepatocellular	MESH:D006528	marker/mechanism	2,4-dinitrotoluene|2,6-dinitrotoluene|2-Acetylaminofluorene|2-Methoxyestradiol|4,4'-diaminodiphenylmethane|Acetaminophen|Acetylcysteine|Aflatoxin B1|alpha-hexachlorocyclohexane|Arsenic Trioxide|benz(a)anthracene|Benzo(a)pyrene|Carbon Tetrachloride|Chloroquine|Cimetidine|Cisplatin|Clofibrate|Copper|Curcumin|Cyproterone Acetate|Daunorubicin|DDT|Dexamethasone|Dietary Fats|Diethylhexyl Phthalate|Diet…	140.94	294
SREBF1	6720	Carcinoma, Hepatocellular	MESH:D006528	marker/mechanism	1,4-bis(2-(3,5-dichloropyridyloxy))benzene|2,4-dinitrotoluene|2,6-dinitrotoluene|4,4'-diaminodiphenylmethane|Acetaminophen|Acrylamide|Aflatoxin B1|aroclor 1260|Arsenic|Arsenic Trioxide|Ascorbic Acid|Benzo(a)pyrene|beta Carotene|beta-hexachlorocyclohexane|Bezafibrate|Biological Products|Carbon Tetrachloride|Cholesterol|Choline|cinnamic aldehyde|Cisplatin|Clofibrate|Copper|Curcumin|Decitabine|Dexam…	140.53	293
AFP	174	Carcinoma, Hepatocellular	MESH:D006528	marker/mechanism	1,4-bis(2-(3,5-dichloropyridyloxy))benzene|2,4-dinitrotoluene|2-Acetylaminofluorene|4,4'-diaminodiphenylmethane|Acetaminophen|Aflatoxin B1|Arsenic Trioxide|Azacitidine|Benzo(a)pyrene|brucine|Cacodylic Acid|Carbon Tetrachloride|carfilzomib|chloroquine diphosphate|Choline|Clofibrate|Copper|Cyclophosphamide|Dietary Fats|Diethylhexyl Phthalate|Diethylnitrosamine|Diethylstilbestrol|diethylstilbestrol …	140.28	291
CDKN1B	1027	Carcinoma, Hepatocellular	MESH:D006528	marker/mechanism	1,4-bis(2-(3,5-dichloropyridyloxy))benzene|2-Acetylaminofluorene|2-amino-8-(4-(2-hydroxyethoxy)cyclohexyl)-6-(6-methoxypyridin-3-yl)-4-methylpyrido(2,3-d)pyrimidin-7(8H)-one|2-Methoxyestradiol|Acetaminophen|Acetylcysteine|Acrylamide|Aflatoxin B1|alpha-naphthoflavone|Arsenic|Arsenic Trioxide|Ascorbic Acid|Benzo(a)pyrene|beta-hexachlorocyclohexane|Bortezomib|Budesonide|Carbon Tetrachloride|Choline|…	138.77	307
CXCL12	6387	Carcinoma, Hepatocellular	MESH:D006528	marker/mechanism	1,4-bis(2-(3,5-dichloropyridyloxy))benzene|2,4-dinitrotoluene|2,6-dinitrotoluene|2-Acetylaminofluorene|4,4'-diaminodiphenylmethane|Acetaminophen|Acetylcysteine|Aflatoxin B1|Arsenic Trioxide|Azacitidine|benz(a)anthracene|Benzo(a)pyrene|beta Carotene|Bleomycin|Carbon Tetrachloride|Chloroquine|Choline|ciprofibrate|Cisplatin|Copper|Curcumin|Cyclophosphamide|cyproconazole|DDT|Decitabine|Dexamethasone|…	138.39	290
CDK4	1019	Carcinoma, Hepatocellular	MESH:D006528	marker/mechanism	1,4-bis(2-(3,5-dichloropyridyloxy))benzene|2,4-dinitrotoluene|2-Acetylaminofluorene|2-Methoxyestradiol|Acetaminophen|Acetylcysteine|Acrylamide|Aflatoxin B1|antroquinonol|Arsenic|Arsenic Trioxide|Ascorbic Acid|Azacitidine|AZD 6244|Benzo(a)pyrene|Bezafibrate|Carbon Tetrachloride|Cisplatin|Clofibrate|Copper|Curcumin|DDT|deguelin|Dexamethasone|Diethylhexyl Phthalate|Diethylnitrosamine|Diethylstilbest…	137.46	283
PTEN	5728	Carcinoma, Hepatocellular	MESH:D006528	marker/mechanism	1,4-bis(2-(3,5-dichloropyridyloxy))benzene|2-Acetylaminofluorene|2-amino-8-(4-(2-hydroxyethoxy)cyclohexyl)-6-(6-methoxypyridin-3-yl)-4-methylpyrido(2,3-d)pyrimidin-7(8H)-one|Acetylcysteine|Acrylamide|Aflatoxin B1|Anti-Bacterial Agents|Arsenic|Arsenic Trioxide|Azacitidine|Benzo(a)pyrene|Bleomycin|Carbon Tetrachloride|Chloroquine|Choline|Cisplatin|Clodronic Acid|Copper|Curcumin|Daunorubicin|Decitab…	135.64	290
CYP2E1	1571	Carcinoma, Hepatocellular	MESH:D006528	marker/mechanism	1,4-bis(2-(3,5-dichloropyridyloxy))benzene|2-Acetylaminofluorene|Acetaminophen|Acetylcysteine|Acrylamide|Aflatoxin B1|alpha-hexachlorocyclohexane|Androgens|Arsenic|Arsenic Trioxide|Ascorbic Acid|benz(a)anthracene|Benzo(a)pyrene|benzo(b)fluoranthene|brucine|Carbon Tetrachloride|Chlorodiphenyl (54% Chlorine)|Cholesterol|Choline|Cimetidine|ciprofibrate|Cisplatin|Clofibrate|Copper|Curcumin|Cyclophosp…	135.2	320
GDF15	9518	Carcinoma, Hepatocellular	MESH:D006528	marker/mechanism	1,4-bis(2-(3,5-dichloropyridyloxy))benzene|2,4-dinitrotoluene|2-Acetylaminofluorene|Acetaminophen|Acrylamide|Aflatoxin B1|Arsenic|Arsenic Trioxide|Azathioprine|benz(a)anthracene|Benzo(a)pyrene|benzo(b)fluoranthene|Bortezomib|Carbon Tetrachloride|Cisplatin|Clodronic Acid|Clofibrate|Colchicine|Copper|Daunorubicin|Decitabine|Dexamethasone|Dichloroacetic Acid|Diethylhexyl Phthalate|Diethylnitrosamine…	135.13	298
ESR1	2099	Carcinoma, Hepatocellular	MESH:D006528	marker/mechanism	2-Acetylaminofluorene|2-amino-3,8-dimethylimidazo(4,5-f)quinoxaline|2-aminoanthraquinone|Acetaminophen|Acetylcysteine|Aflatoxin B1|alpha-hexachlorocyclohexane|alpha-naphthoflavone|Arsenic|Arsenic Trioxide|Ascorbic Acid|Azacitidine|benz(a)anthracene|Benzo(a)pyrene|benzo(b)fluoranthene|beta Carotene|beta-hexachlorocyclohexane|Bortezomib|Butylated Hydroxyanisole|Cacodylic Acid|Carbon Tetrachloride|c…	134.65	219
CEBPB	1051	Carcinoma, Hepatocellular	MESH:D006528	marker/mechanism	1,4-bis(2-(3,5-dichloropyridyloxy))benzene|1-nitropyrene|2-Acetylaminofluorene|2-amino-3,8-dimethylimidazo(4,5-f)quinoxaline|Acetaminophen|Acetylcysteine|Acrylamide|Aflatoxin B1|Arsenic|Arsenic Trioxide|Ascorbic Acid|Benzo(a)pyrene|Bleomycin|Bortezomib|Butylated Hydroxyanisole|Carbon Tetrachloride|Chloroquine|Choline|Cisplatin|Clofibrate|Copper|Curcumin|Cyclophosphamide|Decitabine|Dexamethasone|D…	133.61	203
HSPA5	3309	Carcinoma, Hepatocellular	MESH:D006528	marker/mechanism	1-nitropyrene|2,4-dinitrotoluene|Acetaminophen|Acetylcysteine|Aflatoxin B1|Arsenic|Arsenic Trioxide|Ascorbic Acid|Benzo(a)pyrene|Bleomycin|Bortezomib|Cacodylic Acid|Carbon Tetrachloride|Chlorodiphenyl (54% Chlorine)|Chloroquine|Cholesterol|Choline|Cimetidine|Cisplatin|Clofibrate|Colchicine|Copper|Curcumin|Cyclophosphamide|DDT|Dietary Fats|Diethylhexyl Phthalate|Diethylnitrosamine|Doxorubicin|Drug…	132.47	325
MMP9	4318	Carcinoma, Hepatocellular	MESH:D006528	marker/mechanism	2-Acetylaminofluorene|2-aminofluorene|Acetaminophen|Acetylcysteine|Acrylamide|Aflatoxin B1|alpha-naphthoflavone|Androgens|antroquinonol|Arsenic|Arsenic Trioxide|Ascorbic Acid|Azacitidine|AZD 6244|Benzo(a)pyrene|beta-hexachlorocyclohexane|Bleomycin|Bortezomib|Budesonide|Cacodylic Acid|Carbon Tetrachloride|Chloroquine|Choline|Cisplatin|Clofibrate|Curcumin|Decitabine|deguelin|Dexamethasone|Dietary F…	132.39	302
CEBPA	1050	Carcinoma, Hepatocellular	MESH:D006528	marker/mechanism	1,4-bis(2-(3,5-dichloropyridyloxy))benzene|1-nitropyrene|2-Acetylaminofluorene|Acetaminophen|Acetylcysteine|Acrylamide|Aflatoxin B1|Arsenic|Arsenic Trioxide|Ascorbic Acid|Azacitidine|Benzo(a)pyrene|beta Carotene|Bortezomib|Carbon Tetrachloride|Chlorodiphenyl (54% Chlorine)|Cholesterol|Choline|cinnamic aldehyde|Cisplatin|Curcumin|DDT|Decitabine|deguelin|Dexamethasone|Dietary Fats|Diethylhexyl Phth…	129.42	271
RRM2	6241	Carcinoma, Hepatocellular	MESH:D006528	marker/mechanism	1,4-bis(2-(3,5-dichloropyridyloxy))benzene|2-amino-3,8-dimethylimidazo(4,5-f)quinoxaline|4,4'-diaminodiphenylmethane|Acetaminophen|Acrylamide|Aflatoxin B1|Arsenic Trioxide|Azacitidine|Azathioprine|benz(a)anthracene|Benzo(a)pyrene|benzo(b)fluoranthene|Carbon Tetrachloride|Cisplatin|Copper|Cyclophosphamide|cyproconazole|Dexamethasone|Dietary Fats|Diethylnitrosamine|Doxorubicin|Drugs, Chinese Herbal…	128.88	277
SLC2A2	6514	Carcinoma, Hepatocellular	MESH:D006528	marker/mechanism	1,4-bis(2-(3,5-dichloropyridyloxy))benzene|2,4-dinitrotoluene|2,6-dinitrotoluene|Acetaminophen|Acetylcysteine|Acrylamide|Aflatoxin B1|Arsenic Trioxide|Azathioprine|Benzo(a)pyrene|Bezafibrate|Carbon Tetrachloride|Cholesterol|Choline|Cisplatin|Curcumin|Cyclophosphamide|Dexamethasone|Dietary Fats|Diethylhexyl Phthalate|Diethylnitrosamine|Diethylstilbestrol|Estradiol|Ethanol|Ethinyl Estradiol|Flavono…	127.37	274
GSTP1	2950	Carcinoma, Hepatocellular	MESH:D006528	marker/mechanism	1,4-bis(2-(3,5-dichloropyridyloxy))benzene|2-Acetylaminofluorene|2-amino-3,8-dimethylimidazo(4,5-f)quinoxaline|2-aminofluorene|Acetaminophen|Acetylcysteine|Acrylamide|Aflatoxin B1|alpha-hexachlorocyclohexane|alpha-naphthoflavone|Arsenic|Arsenic Trioxide|benz(a)anthracene|Benzo(a)pyrene|benzo(b)fluoranthene|Butylated Hydroxyanisole|Butylated Hydroxytoluene|Cacodylic Acid|Carbon Tetrachloride|Chlor…	127.36	320
ACACA	31	Carcinoma, Hepatocellular	MESH:D006528	marker/mechanism	1,4-bis(2-(3,5-dichloropyridyloxy))benzene|2,4-dinitrotoluene|2,6-dinitrotoluene|Acetaminophen|Acrylamide|Aflatoxin B1|Arsenic|Arsenic Trioxide|Benzbromarone|Benzo(a)pyrene|benzo(b)fluoranthene|Bezafibrate|Biological Products|Carbon Tetrachloride|Cholesterol|Choline|Cisplatin|Clofibrate|Copper|Curcumin|Decitabine|Dexamethasone|Dichloroacetic Acid|Dietary Fats|Diethylhexyl Phthalate|Diethylnitrosa…	126.57	264
FASN	2194	Carcinoma, Hepatocellular	MESH:D006528	marker/mechanism	1,4-bis(2-(3,5-dichloropyridyloxy))benzene|2,4-dinitrotoluene|2,6-dinitrotoluene|Acetaminophen|Acrylamide|Aflatoxin B1|aroclor 1260|Arsenic|Arsenic Trioxide|Benzo(a)pyrene|benzo(b)fluoranthene|beta-hexachlorocyclohexane|Bezafibrate|Carbon Tetrachloride|Chlorodiphenyl (54% Chlorine)|Choline|Cisplatin|Clofibrate|Copper|Curcumin|cyproconazole|DDT|Dexamethasone|Dichloroacetic Acid|Dietary Fats|Diethy…	125.92	304
CDC20	991	Carcinoma, Hepatocellular	MESH:D006528	marker/mechanism	1,4-bis(2-(3,5-dichloropyridyloxy))benzene|4,4'-diaminodiphenylmethane|Acrylamide|Aflatoxin B1|Arsenic|Arsenic Trioxide|Azacitidine|Azathioprine|Benzo(a)pyrene|benzo(b)fluoranthene|Bleomycin|Butylated Hydroxyanisole|Carbon Tetrachloride|Choline|Cisplatin|Copper|Curcumin|Cyclophosphamide|Dichloroacetic Acid|Dietary Fats|Diethylnitrosamine|Diethylstilbestrol|Dimethylnitrosamine|Doxorubicin|Drugs, C…	125.73	281
HMGCR	3156	Carcinoma, Hepatocellular	MESH:D006528	marker/mechanism	1,4-bis(2-(3,5-dichloropyridyloxy))benzene|2,2-bis(bromomethyl)-1,3-propanediol|2,6-dinitrotoluene|2-Acetylaminofluorene|4,4'-diaminodiphenylmethane|Acetaminophen|Acetylcysteine|Acrylamide|Aflatoxin B1|alpha-naphthoflavone|Ascorbic Acid|Azathioprine|Benzo(a)pyrene|benzo(b)fluoranthene|Bezafibrate|Biological Products|Butylated Hydroxytoluene|Carbon Tetrachloride|Chlorodiphenyl (54% Chlorine)|Chole…	125.47	266
STAT1	6772	Carcinoma, Hepatocellular	MESH:D006528	marker/mechanism	1,4-bis(2-(3,5-dichloropyridyloxy))benzene|2,4-dinitrotoluene|Acetaminophen|Acetylcysteine|Aflatoxin B1|Arsenic|Arsenic Trioxide|Ascorbic Acid|Azathioprine|Benzo(a)pyrene|Biological Products|Carbon Tetrachloride|Cholesterol|Choline|Cisplatin|Colchicine|Copper|Curcumin|Cyclophosphamide|DDT|Decitabine|Dexamethasone|Diethylhexyl Phthalate|Diethylnitrosamine|Diethylstilbestrol|Dimethylnitrosamine|Dox…	123.78	288
CCNB2	9133	Carcinoma, Hepatocellular	MESH:D006528	marker/mechanism	1,4-bis(2-(3,5-dichloropyridyloxy))benzene|2,6-dinitrotoluene|2-Acetylaminofluorene|2-amino-3,8-dimethylimidazo(4,5-f)quinoxaline|4,4'-diaminodiphenylmethane|Acetaminophen|Acrylamide|Arsenic Trioxide|Benzo(a)pyrene|benzo(b)fluoranthene|Budesonide|Carbon Tetrachloride|Choline|Cisplatin|Copper|Dexamethasone|Dichloroacetic Acid|Dietary Fats|Diethylnitrosamine|Dimethylnitrosamine|Doxorubicin|Drugs, C…	122.56	272
MAD2L1	4085	Carcinoma, Hepatocellular	MESH:D006528	marker/mechanism	1,4-bis(2-(3,5-dichloropyridyloxy))benzene|2,6-dinitrotoluene|4,4'-diaminodiphenylmethane|Acetaminophen|Aflatoxin B1|Arsenic|Arsenic Trioxide|Azathioprine|Benzo(a)pyrene|benzo(b)fluoranthene|Carbon Tetrachloride|Chlorodiphenyl (54% Chlorine)|Cisplatin|Copper|Dexamethasone|Dietary Fats|Diethylnitrosamine|Diethylstilbestrol|Docetaxel|Doxorubicin|Estradiol|Ethinyl Estradiol|Fenretinide|Fluorouracil|…	121.84	268
E2F1	1869	Carcinoma, Hepatocellular	MESH:D006528	marker/mechanism	1,4-bis(2-(3,5-dichloropyridyloxy))benzene|2-Acetylaminofluorene|Acetaminophen|Acetylcysteine|Aflatoxin B1|Arsenic|Arsenic Trioxide|Azacitidine|Benzo(a)pyrene|Bortezomib|Carbon Tetrachloride|Choline|Cisplatin|Colchicine|Copper|Curcumin|DDT|Decitabine|Diethylnitrosamine|Doxorubicin|epigallocatechin gallate|Estradiol|Ethinyl Estradiol|Fenretinide|Gefitinib|Hydroxyurea|Iron|Lipopolysaccharides|Methi…	121.11	270
PDK4	5166	Carcinoma, Hepatocellular	MESH:D006528	marker/mechanism	1,4-bis(2-(3,5-dichloropyridyloxy))benzene|2,4-dinitrotoluene|Acetaminophen|Acetylcysteine|Acrylamide|Aflatoxin B1|Azacitidine|Benzo(a)pyrene|benzo(b)fluoranthene|Bezafibrate|Cacodylic Acid|Carbon Tetrachloride|Choline|ciprofibrate|Cisplatin|Clodronic Acid|Clofibrate|Dexamethasone|Dichloroacetic Acid|Dietary Fats|Diethylhexyl Phthalate|Diethylnitrosamine|Doxorubicin|Estradiol|Ethanol|Ethinyl Estr…	120.67	269
DCN	1634	Carcinoma, Hepatocellular	MESH:D006528	marker/mechanism	2,4-dinitrotoluene|Acetaminophen|Aflatoxin B1|Arsenic Trioxide|Azacitidine|benz(a)anthracene|Benzo(a)pyrene|benzo(b)fluoranthene|Carbon Tetrachloride|Choline|Cisplatin|Copper|Curcumin|Cyclophosphamide|Decitabine|Dexamethasone|Dietary Fats|Diethylhexyl Phthalate|Diethylnitrosamine|Diethylstilbestrol|Dimethylnitrosamine|Doxorubicin|Estradiol|Ethanol|Ethinyl Estradiol|Fenretinide|Genistein|Hexachlor…	119.09	282
IGF1R	3480	Carcinoma, Hepatocellular	MESH:D006528	marker/mechanism	4,4'-diaminodiphenylmethane|Acetaminophen|Acetylcysteine|Aflatoxin B1|Arsenic|Arsenic Trioxide|Ascorbic Acid|Azathioprine|Benzo(a)pyrene|beta-hexachlorocyclohexane|Bortezomib|Cacodylic Acid|Carbon Tetrachloride|Chlorodiphenyl (54% Chlorine)|Cisplatin|Clodronic Acid|Copper|Curcumin|deguelin|Dexamethasone|Dietary Fats|Diethylhexyl Phthalate|Diethylnitrosamine|Diethylstilbestrol|Doxorubicin|epigallo…	118.57	309
SLC2A1	6513	Carcinoma, Hepatocellular	MESH:D006528	marker/mechanism	1,4-bis(2-(3,5-dichloropyridyloxy))benzene|2-Methoxyestradiol|Acetaminophen|Acetylcysteine|Acrylamide|Aflatoxin B1|alpha-naphthoflavone|Arsenic Trioxide|Ascorbic Acid|Benzo(a)pyrene|Butylated Hydroxyanisole|Butylated Hydroxytoluene|Carbon Tetrachloride|Chlorodiphenyl (54% Chlorine)|Cholic Acid|cinnamic aldehyde|Cisplatin|Clofibrate|Copper|Curcumin|DDT|Dexamethasone|Dichloroacetic Acid|Dietary Fat…	118.48	300
AURKA	6790	Carcinoma, Hepatocellular	MESH:D006528	marker/mechanism	1,4-bis(2-(3,5-dichloropyridyloxy))benzene|2,4-dinitrotoluene|2,6-dinitrotoluene|Acetaminophen|Aflatoxin B1|Arsenic|Arsenic Trioxide|Azacitidine|Azathioprine|Benzo(a)pyrene|benzo(b)fluoranthene|Carbon Tetrachloride|Cisplatin|Copper|Curcumin|Daunorubicin|Dietary Fats|Diethylhexyl Phthalate|Diethylnitrosamine|Diethylstilbestrol|Doxorubicin|epigallocatechin gallate|Estradiol|Estrogens|Ethanol|Ethiny…	118.17	288
CTSD	1509	Carcinoma, Hepatocellular	MESH:D006528	marker/mechanism	Acetaminophen|Aflatoxin B1|alpha-naphthoflavone|Arsenic|Arsenic Trioxide|Ascorbic Acid|Benzo(a)pyrene|benzo(b)fluoranthene|Bortezomib|brucine|Carbon Tetrachloride|Chloroquine|Choline|Cimetidine|Cisplatin|Clofibrate|Copper|Curcumin|Cyclophosphamide|cyproconazole|DDT|Dexamethasone|Dietary Fats|Diethylstilbestrol|Dimethylnitrosamine|Doxorubicin|epigallocatechin gallate|Estradiol|Ethanol|Ethinyl Estr…	117.4	174
HGF	3082	Carcinoma, Hepatocellular	MESH:D006528	marker/mechanism	1,4-bis(2-(3,5-dichloropyridyloxy))benzene|Acetaminophen|Acetylcysteine|alpha-hexachlorocyclohexane|Arsenic|Arsenic Trioxide|Azacitidine|Benzo(a)pyrene|Bleomycin|Carbon Tetrachloride|CB 3717|Choline|ciprofibrate|Cisplatin|Copper|Curcumin|DDT|Dexamethasone|Dietary Fats|Diethylnitrosamine|Dimethylnitrosamine|Doxorubicin|Drugs, Chinese Herbal|epigallocatechin gallate|Estradiol|Ethanol|Ethinyl Estrad…	117.34	285
IRS1	3667	Carcinoma, Hepatocellular	MESH:D006528	marker/mechanism	1,4-bis(2-(3,5-dichloropyridyloxy))benzene|2,4-dinitrotoluene|Acetaminophen|Acetylcysteine|Acrylamide|Aflatoxin B1|Arsenic|Arsenic Trioxide|Ascorbic Acid|Azathioprine|Benzo(a)pyrene|Bortezomib|Carbon Tetrachloride|Cholesterol|Choline|Cisplatin|Copper|Curcumin|Cyclophosphamide|Dexamethasone|Dietary Fats|Diethylhexyl Phthalate|Diethylnitrosamine|Diethylstilbestrol|Doxorubicin|Estradiol|Ethanol|Ethi…	117.32	281
MET	4233	Carcinoma, Hepatocellular	MESH:D006528	marker/mechanism	1,4-bis(2-(3,5-dichloropyridyloxy))benzene|Acetaminophen|Acrylamide|Aflatoxin B1|Arsenic Trioxide|Ascorbic Acid|Azathioprine|Benzo(a)pyrene|Carbon Tetrachloride|CB 3717|Choline|Cisplatin|Copper|cyproconazole|DDT|Decitabine|Diethylhexyl Phthalate|Diethylnitrosamine|Diethylstilbestrol|Dimethylnitrosamine|Doxorubicin|Drugs, Chinese Herbal|epigallocatechin gallate|Estradiol|Ethanol|Ethinyl Estradiol|…	116.77	267
HRAS	3265	Carcinoma, Hepatocellular	MESH:D006528	marker/mechanism	1,2-diphenylhydrazine|1-nitropyrene|2,4-dinitrotoluene|2,6-dinitrotoluene|2-Acetylaminofluorene|2-amino-3,4-dimethylimidazo(4,5-f)quinoline|2-amino-3,8-dimethylimidazo(4,5-f)quinoxaline|2-amino-3-methylimidazo(4,5-f)quinoline|Acetaminophen|Acetylcysteine|Acrylamide|Aflatoxin B1|Arsenic|Arsenic Trioxide|Benzo(a)pyrene|Bortezomib|Butylated Hydroxytoluene|Carbon Tetrachloride|Chlorodiphenyl (54% Chl…	116.39	286
MPO	4353	Carcinoma, Hepatocellular	MESH:D006528	marker/mechanism	2-aminofluorene|3-amino-1-methyl-5H-pyrido(4,3-b)indole|Acetaminophen|Acetylcysteine|Acrylamide|Active Hexose Correlated Compound|Aflatoxin B1|Arsenic|Arsenic Trioxide|Ascorbic Acid|Benzo(a)pyrene|beta Carotene|Bleomycin|Budesonide|Carbon Tetrachloride|cinnamic aldehyde|Cisplatin|Colchicine|Copper|Curcumin|Cyclophosphamide|Decitabine|Dexamethasone|Dichloroacetic Acid|Dietary Fats|Diethylhexyl Pht…	115.81	270
BTG2	7832	Carcinoma, Hepatocellular	MESH:D006528	marker/mechanism	2,4-dinitrotoluene|2-Acetylaminofluorene|Acetaminophen|Aflatoxin B1|Arsenic Trioxide|benz(a)anthracene|Benzo(a)pyrene|Carbon Tetrachloride|Choline|Cisplatin|Clodronic Acid|Clofibrate|Colchicine|Cyclophosphamide|DDT|Dexamethasone|Dietary Fats|Diethylhexyl Phthalate|Diethylnitrosamine|Diethylstilbestrol|Dimethylnitrosamine|Doxorubicin|Estradiol|Ethanol|Ethinyl Estradiol|Ethylnitrosourea|Fluorouraci…	115.78	280
CBR1	873	Carcinoma, Hepatocellular	MESH:D006528	marker/mechanism	1,4-bis(2-(3,5-dichloropyridyloxy))benzene|2,4-dinitrotoluene|2,6-dinitrotoluene|2-Acetylaminofluorene|Acetaminophen|Androgens|Arsenic Trioxide|Benzbromarone|Benzo(a)pyrene|Butylated Hydroxyanisole|Carbon Tetrachloride|ciprofibrate|Cisplatin|Clofibrate|Curcumin|Daunorubicin|Dexamethasone|Diethylnitrosamine|Doxorubicin|Drugs, Chinese Herbal|Estradiol|Ethanol|Ethinyl Estradiol|Ethionine|Flavones|Ge…	115.38	259
RPS6	6194	Carcinoma, Hepatocellular	MESH:D006528	marker/mechanism	1,4-bis(2-(3,5-dichloropyridyloxy))benzene|2-amino-8-(4-(2-hydroxyethoxy)cyclohexyl)-6-(6-methoxypyridin-3-yl)-4-methylpyrido(2,3-d)pyrimidin-7(8H)-one|4,4'-diaminodiphenylmethane|Acetaminophen|Arsenic Trioxide|Azacitidine|Benzbromarone|Benzo(a)pyrene|Bortezomib|cadmium telluride|Carbon Tetrachloride|Cholesterol|Choline|Cisplatin|Clofibrate|Curcumin|deguelin|Dexamethasone|Dietary Fats|Diethylhexy…	114.93	251
UBE2C	11065	Carcinoma, Hepatocellular	MESH:D006528	marker/mechanism	1,4-bis(2-(3,5-dichloropyridyloxy))benzene|2-Acetylaminofluorene|Acetaminophen|Aflatoxin B1|Arsenic Trioxide|Azacitidine|Azathioprine|Benzo(a)pyrene|benzo(b)fluoranthene|Carbon Tetrachloride|Chlorodiphenyl (54% Chlorine)|Choline|Cisplatin|Copper|Curcumin|Dietary Fats|Diethylnitrosamine|Diethylstilbestrol|Doxorubicin|Drugs, Chinese Herbal|Estradiol|Ethinyl Estradiol|Fenretinide|Fluorouracil|gemcit…	113.35	280
NR1H4	9971	Carcinoma, Hepatocellular	MESH:D006528	marker/mechanism	1,4-bis(2-(3,5-dichloropyridyloxy))benzene|4,4'-diaminodiphenylmethane|Acetaminophen|Acrylamide|Aflatoxin B1|Benzo(a)pyrene|beta-hexachlorocyclohexane|Bezafibrate|Bortezomib|Carbon Tetrachloride|Cholesterol|Cholic Acid|Cisplatin|Clofibrate|Colchicine|Copper|Cyclophosphamide|Daunorubicin|Decitabine|Dexamethasone|Dichloroacetic Acid|Dietary Fats|Diethylhexyl Phthalate|Diethylnitrosamine|Docetaxel|D…	111.85	271
ACOX1	51	Carcinoma, Hepatocellular	MESH:D006528	marker/mechanism	1,4-bis(2-(3,5-dichloropyridyloxy))benzene|2,6-dinitrotoluene|(2E,4E,6E,10E)-3,7,11,15-tetramethyl-2,4,6,10,14-hexadecapentaenoic acid|Acetaminophen|Aflatoxin B1|Arsenic Trioxide|benz(a)anthracene|Benzo(a)pyrene|beta-hexachlorocyclohexane|Bezafibrate|Carbon Tetrachloride|Chlorodiphenyl (54% Chlorine)|Cholesterol|Choline|ciprofibrate|Clofibrate|Copper|cyproconazole|Dexamethasone|Dichloroacetic Aci…	111.25	258
BID	637	Carcinoma, Hepatocellular	MESH:D006528	marker/mechanism	1-(3',4',5'-trimethoxyphenyl)-3-(3'',4''-dimethoxy-2'-hydroxyphenyl)propane|1-nitropyrene|2,4-dinitrotoluene|2,6-dinitrotoluene|4,4'-diaminodiphenylmethane|Acetaminophen|Acetylcysteine|Aflatoxin B1|Arsenic|Arsenic Trioxide|Ascorbic Acid|Benzo(a)pyrene|Biological Products|Bortezomib|cinnamic aldehyde|Cisplatin|Copper|Curcumin|cyproconazole|Daunorubicin|Decitabine|Diethylnitrosamine|Doxorubicin|Dru…	110.99	282
ME1	4199	Carcinoma, Hepatocellular	MESH:D006528	marker/mechanism	1,4-bis(2-(3,5-dichloropyridyloxy))benzene|2,4-dinitrotoluene|4,4'-diaminodiphenylmethane|Acetaminophen|Acetylcysteine|Aflatoxin B1|alpha-hexachlorocyclohexane|Arsenic|Arsenic Trioxide|Benzbromarone|Benzo(a)pyrene|benzo(b)fluoranthene|Bortezomib|Carbon Tetrachloride|Chlorodiphenyl (54% Chlorine)|Cisplatin|Clodronic Acid|Clofibrate|Dexamethasone|Dichloroacetic Acid|Dietary Fats|Diethylhexyl Phthal…	110.97	263
IGF2	3481	Carcinoma, Hepatocellular	MESH:D006528	marker/mechanism	2-Acetylaminofluorene|4,4'-diaminodiphenylmethane|Acetaminophen|Aflatoxin B1|alpha-naphthoflavone|Arsenic Trioxide|Benzo(a)pyrene|benzo(b)fluoranthene|Bortezomib|Budesonide|Carbon Tetrachloride|Choline|Cisplatin|Clofibrate|Curcumin|DDT|Decitabine|Dexamethasone|Dichloroacetic Acid|Diethylhexyl Phthalate|Diethylnitrosamine|Diethylstilbestrol|Dimethylnitrosamine|Doxorubicin|epigallocatechin gallate|…	110.46	265
MCM2	4171	Carcinoma, Hepatocellular	MESH:D006528	marker/mechanism	1,4-bis(2-(3,5-dichloropyridyloxy))benzene|2,4-dinitrotoluene|2,6-dinitrotoluene|4,4'-diaminodiphenylmethane|Acetaminophen|Acrylamide|Aflatoxin B1|Arsenic Trioxide|Azathioprine|Benzo(a)pyrene|benzo(b)fluoranthene|Carbon Tetrachloride|Choline|Cisplatin|Copper|Curcumin|Dexamethasone|Dietary Fats|Diethylhexyl Phthalate|Diethylnitrosamine|Docetaxel|Doxorubicin|Estradiol|Estrogens|Ethinyl Estradiol|Fe…	110.09	270
CCN1	3491	Carcinoma, Hepatocellular	MESH:D006528	marker/mechanism	1,4-bis(2-(3,5-dichloropyridyloxy))benzene|4,4'-diaminodiphenylmethane|Acetaminophen|Acetylcysteine|Acrylamide|Aflatoxin B1|Arsenic|Arsenic Trioxide|Azathioprine|Benzo(a)pyrene|benzo(b)fluoranthene|Carbon Tetrachloride|Chloroquine|chloroquine diphosphate|Choline|Cisplatin|Copper|Dexamethasone|Dietary Fats|Diethylnitrosamine|Diethylstilbestrol|Doxorubicin|Estradiol|Ethanol|Ethinyl Estradiol|Fenret…	109.69	282
HMGB2	3148	Carcinoma, Hepatocellular	MESH:D006528	marker/mechanism	1,4-bis(2-(3,5-dichloropyridyloxy))benzene|Acetaminophen|Acetylcysteine|Aflatoxin B1|Arsenic|Arsenic Trioxide|Ascorbic Acid|Azathioprine|Benzo(a)pyrene|benzo(b)fluoranthene|Carbon Tetrachloride|Choline|Cisplatin|Copper|Decitabine|Dexamethasone|Diethylnitrosamine|Diethylstilbestrol|Dimethylnitrosamine|Doxorubicin|Estradiol|Ethanol|Ethinyl Estradiol|Fenretinide|Flavonoids|Genistein|Indomethacin|Met…	108.78	273
NUSAP1	51203	Carcinoma, Hepatocellular	MESH:D006528	marker/mechanism	1,4-bis(2-(3,5-dichloropyridyloxy))benzene|2-Acetylaminofluorene|4,4'-diaminodiphenylmethane|Acetaminophen|Acrylamide|Aflatoxin B1|Arsenic Trioxide|Azacitidine|Azathioprine|Benzo(a)pyrene|benzo(b)fluoranthene|Carbon Tetrachloride|Chlorodiphenyl (54% Chlorine)|Choline|Cisplatin|Copper|Dietary Fats|Diethylnitrosamine|Doxorubicin|Estradiol|Ethinyl Estradiol|Fenretinide|Irinotecan|Lipopolysaccharides…	108.71	272
CDKN3	1033	Carcinoma, Hepatocellular	MESH:D006528	marker/mechanism	1,4-bis(2-(3,5-dichloropyridyloxy))benzene|2,6-dinitrotoluene|2-Acetylaminofluorene|4,4'-diaminodiphenylmethane|Acetaminophen|Aflatoxin B1|Arsenic Trioxide|Azathioprine|Benzo(a)pyrene|benzo(b)fluoranthene|Carbon Tetrachloride|Choline|Cisplatin|Clofibrate|Colchicine|Copper|Decitabine|Dexamethasone|Diethylnitrosamine|Dimethylnitrosamine|Doxorubicin|Estradiol|Ethinyl Estradiol|Fluorouracil|Genistein…	108.22	261
ISG15	9636	Carcinoma, Hepatocellular	MESH:D006528	marker/mechanism	Acetaminophen|Aflatoxin B1|Arsenic Trioxide|Azathioprine|benz(a)anthracene|Benzo(a)pyrene|Carbon Tetrachloride|Chloroquine|chloroquine diphosphate|Cholesterol|Cisplatin|Clofibrate|Copper|Cyclophosphamide|Decitabine|Dexamethasone|Dichloroacetic Acid|Diethylhexyl Phthalate|Diethylstilbestrol|Doxorubicin|Estradiol|Ethinyl Estradiol|Fluorouracil|Genistein|Indomethacin|Lipopolysaccharides|Meloxicam|Me…	107.94	133
UBD	10537	Carcinoma, Hepatocellular	MESH:D006528	marker/mechanism	4,4'-diaminodiphenylmethane|Acetaminophen|Acrylamide|Aflatoxin B1|Arsenic|Azathioprine|Benzo(a)pyrene|Cacodylic Acid|Carbon Tetrachloride|Cholesterol|Choline|Cisplatin|Clofibrate|Cyclophosphamide|Dietary Fats|Diethylnitrosamine|Diethylstilbestrol|Dimethylnitrosamine|Estradiol|Ethanol|Ethinyl Estradiol|Fenretinide|Irinotecan|Lipopolysaccharides|Methionine|Methotrexate|N-(2-(1,1'-bicyclopropyl)-2-y…	107.73	238
ABCB4	5244	Carcinoma, Hepatocellular	MESH:D006528	marker/mechanism	1,4-bis(2-(3,5-dichloropyridyloxy))benzene|2,6-dinitrotoluene|4,4'-diaminodiphenylmethane|Acetaminophen|Aflatoxin B1|alpha-hexachlorocyclohexane|Arsenic Trioxide|Azathioprine|Benzbromarone|Benzo(a)pyrene|benzo(b)fluoranthene|Bezafibrate|Carbon Tetrachloride|Cholesterol|Cholic Acid|ciprofibrate|Clofibrate|Dexamethasone|Dichloroacetic Acid|Dietary Fats|Diethylhexyl Phthalate|Diethylnitrosamine|Doce…	107.22	273
GHR	2690	Carcinoma, Hepatocellular	MESH:D006528	marker/mechanism	2,4-dinitrotoluene|2,6-dinitrotoluene|4,4'-diaminodiphenylmethane|Acetaminophen|Acrylamide|Aflatoxin B1|Benzo(a)pyrene|Bortezomib|Carbon Tetrachloride|Chlorodiphenyl (54% Chlorine)|Choline|Cisplatin|Clofibrate|Copper|cyproconazole|DDT|Dexamethasone|Dietary Fats|Diethylnitrosamine|Dimethylnitrosamine|Doxorubicin|Estradiol|Ethanol|Ethinyl Estradiol|Fenretinide|Genistein|Indomethacin|malachite green…	107.22	257
TLR4	7099	Carcinoma, Hepatocellular	MESH:D006528	marker/mechanism	2-cyano-3,12-dioxooleana-1,9(11)-dien-28-oic acid ethyl amide|Acetaminophen|Acetylcysteine|Active Hexose Correlated Compound|Aflatoxin B1|Arsenic|Ascorbic Acid|Azathioprine|Benzo(a)pyrene|Bortezomib|Carbon Tetrachloride|Chloroquine|Cholesterol|Choline|cinnamic aldehyde|Cisplatin|Copper|Curcumin|Cyclophosphamide|Daunorubicin|Decitabine|Dexamethasone|Dietary Fats|Diethylhexyl Phthalate|Dimethylnitr…	106.58	126
PKM	5315	Carcinoma, Hepatocellular	MESH:D006528	marker/mechanism	2,4-dinitrotoluene|2-Acetylaminofluorene|4,4'-diaminodiphenylmethane|Acetaminophen|Acetylcysteine|Acrylamide|Aflatoxin B1|alpha-naphthoflavone|Arsenic|Arsenic Trioxide|Ascorbic Acid|Azacitidine|Benzo(a)pyrene|Carbon Tetrachloride|Choline|cinnamic aldehyde|Cisplatin|Copper|DDT|Decitabine|Dexamethasone|Dichloroacetic Acid|Dietary Fats|Diethylhexyl Phthalate|Doxorubicin|Drugs, Chinese Herbal|Estradi…	106.38	161
CCL3	6348	Carcinoma, Hepatocellular	MESH:D006528	marker/mechanism	2-amino-3,8-dimethylimidazo(4,5-f)quinoxaline|Acetaminophen|Acetylcysteine|Acrylamide|Aflatoxin B1|aroclor 1260|Arsenic|Arsenic Trioxide|Ascorbic Acid|Benzo(a)pyrene|Bezafibrate|Bleomycin|Bortezomib|Budesonide|Carbon Tetrachloride|Choline|cinnamic aldehyde|Curcumin|Cyclophosphamide|Dexamethasone|Dietary Fats|Diethylhexyl Phthalate|Diethylnitrosamine|Doxorubicin|epigallocatechin gallate|Estradiol|…	106.23	261
NR0B2	8431	Carcinoma, Hepatocellular	MESH:D006528	marker/mechanism	2,4-dinitrotoluene|2-amino-3,8-dimethylimidazo(4,5-f)quinoxaline|4,4'-diaminodiphenylmethane|Acetaminophen|Aflatoxin B1|Benzo(a)pyrene|Bezafibrate|Carbon Tetrachloride|Chloroquine|Cholic Acid|Choline|Clofibrate|Cyproterone Acetate|Dexamethasone|Dichloroacetic Acid|Dietary Fats|Diethylhexyl Phthalate|Diethylnitrosamine|Dimethylnitrosamine|epigallocatechin gallate|Estradiol|Ethanol|Ethinyl Estradio…	105.95	253
ABCB1	5243	Carcinoma, Hepatocellular	MESH:D006528	marker/mechanism	2-Acetylaminofluorene|Acetaminophen|Acetylcysteine|Aflatoxin B1|Arsenic|Arsenic Trioxide|Ascorbic Acid|Azathioprine|Benzo(a)pyrene|Bezafibrate|Bortezomib|Budesonide|Carbon Tetrachloride|Chloroquine|Choline|Cisplatin|Clofibrate|Colchicine|Copper|Curcumin|Cyclophosphamide|Daunorubicin|DDT|Decitabine|Dexamethasone|Diethylhexyl Phthalate|Diethylnitrosamine|Diethylstilbestrol|Dimethylnitrosamine|Docet…	105.4	304
ANXA4	307	Carcinoma, Hepatocellular	MESH:D006528	marker/mechanism	2,4-dinitrotoluene|2,6-dinitrotoluene|4,4'-diaminodiphenylmethane|Acetaminophen|Aflatoxin B1|Arsenic|Benzo(a)pyrene|Bleomycin|Carbon Tetrachloride|Chlorodiphenyl (54% Chlorine)|Choline|Cisplatin|Copper|Daunorubicin|Decitabine|Dexamethasone|Dietary Fats|Diethylhexyl Phthalate|Dimethylnitrosamine|Doxorubicin|epigallocatechin gallate|Ethanol|Ethinyl Estradiol|Flavonoids|Fluorouracil|Lipopolysacchari…	105.39	161
HSPA9	3313	Carcinoma, Hepatocellular	MESH:D006528	marker/mechanism	4,4'-diaminodiphenylmethane|Acetaminophen|Aflatoxin B1|Arsenic|Arsenic Trioxide|Ascorbic Acid|Benzo(a)pyrene|Butylated Hydroxytoluene|Carbon Tetrachloride|Chlorodiphenyl (54% Chlorine)|Cisplatin|Clofibrate|Copper|Cyclophosphamide|Decitabine|Dexamethasone|dicyclanil|Dietary Fats|Diethylhexyl Phthalate|Diethylstilbestrol|Dimethylnitrosamine|Doxorubicin|Estradiol|Ethinyl Estradiol|gallium nitrate|Ge…	105.07	141
MTOR	2475	Carcinoma, Hepatocellular	MESH:D006528	marker/mechanism	1,4-bis(2-(3,5-dichloropyridyloxy))benzene|2,4-dinitrotoluene|2,6-dinitrotoluene|Acetaminophen|Acetylcysteine|alpha-naphthoflavone|antroquinonol|Arsenic|Arsenic Trioxide|Azathioprine|Benzo(a)pyrene|Biological Products|Chloroquine|Cholesterol|Cisplatin|Clofibrate|Copper|Curcumin|Daunorubicin|deguelin|Dexamethasone|Dietary Fats|Diethylhexyl Phthalate|Diethylnitrosamine|Doxorubicin|Drugs, Chinese He…	104.73	280
SCD	6319	Carcinoma, Hepatocellular	MESH:D006528	marker/mechanism	2,6-dinitrotoluene|Acetaminophen|Aflatoxin B1|Benzo(a)pyrene|benzo(b)fluoranthene|Bezafibrate|Bortezomib|Carbon Tetrachloride|Cholesterol|Cisplatin|Clofibrate|Copper|Curcumin|cyproconazole|Dexamethasone|Dietary Fats|Diethylhexyl Phthalate|Dimethylnitrosamine|Doxorubicin|Drugs, Chinese Herbal|epigallocatechin gallate|Estradiol|Ethanol|Ethinyl Estradiol|Fluorouracil|gemcitabine|Genistein|Indomethac…	104.07	153
KRAS	3845	Carcinoma, Hepatocellular	MESH:D006528	marker/mechanism	1,4-bis(2-(3,5-dichloropyridyloxy))benzene|1-nitropyrene|2,2-bis(bromomethyl)-1,3-propanediol|2,4-dinitrotoluene|2-amino-3,8-dimethylimidazo(4,5-f)quinoxaline|2-amino-3-methylimidazo(4,5-f)quinoline|2-amino-8-(4-(2-hydroxyethoxy)cyclohexyl)-6-(6-methoxypyridin-3-yl)-4-methylpyrido(2,3-d)pyrimidin-7(8H)-one|Acetaminophen|Acetylcysteine|Arsenic|AZD 6244|Benzo(a)pyrene|benzo(b)fluoranthene|Bleomycin…	103.86	246
PDIA3	2923	Carcinoma, Hepatocellular	MESH:D006528	marker/mechanism	2,4-dinitrotoluene|2,6-dinitrotoluene|2-Acetylaminofluorene|Acetaminophen|Arsenic|Arsenic Trioxide|Ascorbic Acid|Benzbromarone|Benzo(a)pyrene|Bleomycin|Carbon Tetrachloride|Chlorodiphenyl (54% Chlorine)|Choline|Cisplatin|Clofibrate|Copper|Curcumin|Cyclophosphamide|Diethylnitrosamine|Diethylstilbestrol|Doxorubicin|Drugs, Chinese Herbal|epigallocatechin gallate|Ethanol|Ethinyl Estradiol|Ethionine|F…	103.61	258
PTTG1	9232	Carcinoma, Hepatocellular	MESH:D006528	marker/mechanism	2,4-dinitrotoluene|2-Acetylaminofluorene|Acetaminophen|Acrylamide|Aflatoxin B1|Arsenic Trioxide|Benzo(a)pyrene|benzo(b)fluoranthene|Carbon Tetrachloride|Cisplatin|Copper|Decitabine|Diethylnitrosamine|Diethylstilbestrol|Dimethylnitrosamine|Doxorubicin|Estradiol|Ethanol|Ethinyl Estradiol|Ethylnitrosourea|Fenretinide|Fluorouracil|Gefitinib|Irinotecan|Methylnitronitrosoguanidine|Methyltestosterone|ni…	102.82	280
CDC25C	995	Carcinoma, Hepatocellular	MESH:D006528	marker/mechanism	1,4-bis(2-(3,5-dichloropyridyloxy))benzene|2-(2-hydroxyethylsulfanyl)-3-methyl-1,4-naphthoquinone|2-amino-3,8-dimethylimidazo(4,5-f)quinoxaline|2-Methoxyestradiol|Acetaminophen|Acetylcysteine|Acrylamide|alpha-naphthoflavone|Arsenic|Arsenic Trioxide|Azathioprine|Benzo(a)pyrene|Choline|Cisplatin|Clofibrate|Copper|Curcumin|Decitabine|Dichloroacetic Acid|Diethylnitrosamine|Diethylstilbestrol|Doxorubi…	102.67	260
RRM1	6240	Carcinoma, Hepatocellular	MESH:D006528	marker/mechanism	1,4-bis(2-(3,5-dichloropyridyloxy))benzene|2,6-dinitrotoluene|2-Acetylaminofluorene|Acetaminophen|Aflatoxin B1|Arsenic Trioxide|Azathioprine|benz(a)anthracene|Benzo(a)pyrene|benzo(b)fluoranthene|beta Carotene|Carbon Tetrachloride|Chlorodiphenyl (54% Chlorine)|Cisplatin|Copper|Cyclophosphamide|Dexamethasone|Diethylnitrosamine|Diethylstilbestrol|Doxorubicin|Estradiol|Ethinyl Estradiol|Fenretinide|F…	102.06	260
APOA1	335	Carcinoma, Hepatocellular	MESH:D006528	marker/mechanism	2,4-dinitrotoluene|2,6-dinitrotoluene|Acetaminophen|Aflatoxin B1|Ascorbic Acid|Benzo(a)pyrene|Bezafibrate|Butylated Hydroxytoluene|Carbon Tetrachloride|Chlorodiphenyl (54% Chlorine)|Cholesterol|Choline|ciprofibrate|Cisplatin|Clofibrate|Copper|Cyproterone Acetate|Dexamethasone|Dietary Fats|Diethylnitrosamine|Doxorubicin|Drugs, Chinese Herbal|Ethanol|Ethinyl Estradiol|Flavonoids|Genistein|Hexachlor…	101.77	276
DPYD	1806	Carcinoma, Hepatocellular	MESH:D006528	marker/mechanism	2,4-dinitrotoluene|2,6-dinitrotoluene|4,4'-diaminodiphenylmethane|Acetaminophen|Aflatoxin B1|Arsenic Trioxide|Azacitidine|Azathioprine|Benzbromarone|Benzo(a)pyrene|Carbon Tetrachloride|Cisplatin|Clofibrate|Decitabine|Dietary Fats|Diethylhexyl Phthalate|Diethylnitrosamine|Diethylstilbestrol|Dimethylnitrosamine|Docetaxel|Epirubicin|Estradiol|Ethionine|Fenretinide|Fluorouracil|gemcitabine|Irinotecan…	101.45	256
MT1A	4489	Carcinoma, Hepatocellular	MESH:D006528	marker/mechanism	2,4-dinitrotoluene|2-Acetylaminofluorene|4,4'-diaminodiphenylmethane|Acetaminophen|Acetylcysteine|Acrylamide|Aflatoxin B1|Arsenic|Arsenic Trioxide|Ascorbic Acid|Benzo(a)pyrene|Cacodylic Acid|cadmium telluride|Carbon Tetrachloride|Chlorodiphenyl (54% Chlorine)|Cisplatin|Copper|Curcumin|Daunorubicin|Decitabine|Dexamethasone|Diethylnitrosamine|Diethylstilbestrol|Dimethylnitrosamine|Doxorubicin|Estra…	101.27	255
CDKN2A	1029	Carcinoma, Hepatocellular	MESH:D006528	marker/mechanism	2,4-dinitrotoluene|2-Acetylaminofluorene|Acetaminophen|Acetylcysteine|Aflatoxin B1|Arsenic|Arsenic Trioxide|Ascorbic Acid|Azacitidine|Benzo(a)pyrene|benzo(b)fluoranthene|Cacodylic Acid|Carbon Tetrachloride|Cisplatin|Copper|Curcumin|Daunorubicin|DDT|Decitabine|Dichloroacetic Acid|Diethylhexyl Phthalate|Diethylnitrosamine|Dimethylnitrosamine|Docetaxel|Doxorubicin|Drugs, Chinese Herbal|epigallocatec…	101.02	266
CEBPD	1052	Carcinoma, Hepatocellular	MESH:D006528	marker/mechanism	1-nitropyrene|2,4-dinitrotoluene|4,4'-diaminodiphenylmethane|Acetaminophen|Acrylamide|alpha-naphthoflavone|Arsenic Trioxide|Benzo(a)pyrene|Carbon Tetrachloride|Cisplatin|Clofibrate|Decitabine|Dexamethasone|Dietary Fats|Diethylstilbestrol|Dimethylnitrosamine|Doxorubicin|epigallocatechin gallate|Estradiol|Ethanol|Ethinyl Estradiol|Fenretinide|Flavonoids|Genistein|Hexachlorocyclohexane|Irinotecan|Li…	100.93	169
TYMS	7298	Carcinoma, Hepatocellular	MESH:D006528	marker/mechanism	2,4-dinitrotoluene|2,6-dinitrotoluene|Acetaminophen|Aflatoxin B1|Arsenic Trioxide|Azathioprine|Benzo(a)pyrene|Carbon Tetrachloride|CB 3717|Cisplatin|Copper|cyproconazole|Daunorubicin|DDT|Decitabine|Dietary Fats|Diethylnitrosamine|Diethylstilbestrol|Dimethylnitrosamine|Docetaxel|Doxorubicin|Estradiol|Fenretinide|Fluorouracil|Gefitinib|Genistein|Irinotecan|Leucovorin|Lipopolysaccharides|Methotrexat…	100.67	276
ACTB	60	Carcinoma, Hepatocellular	MESH:D006528	marker/mechanism	1,4-bis(2-(3,5-dichloropyridyloxy))benzene|2,4-dinitrotoluene|Acetaminophen|Aflatoxin B1|Arsenic|Arsenic Trioxide|Benzo(a)pyrene|cadmium telluride|Carbon Tetrachloride|Chlorodiphenyl (54% Chlorine)|cinnamic aldehyde|Cisplatin|Clofibrate|Copper|Cyclophosphamide|DDT|Dexamethasone|Dietary Fats|Diethylhexyl Phthalate|Diethylstilbestrol|Doxorubicin|epigallocatechin gallate|Estradiol|Ethanol|Ethinyl Es…	100.53	154
CP	1356	Carcinoma, Hepatocellular	MESH:D006528	marker/mechanism	2,4-dinitrotoluene|2,6-dinitrotoluene|4,4'-diaminodiphenylmethane|Acetaminophen|Acrylamide|Aflatoxin B1|Arsenic Trioxide|Ascorbic Acid|Benzo(a)pyrene|benzo(b)fluoranthene|Bleomycin|Carbon Tetrachloride|Chlorodiphenyl (54% Chlorine)|Cisplatin|Clofibrate|Colchicine|Copper|Dexamethasone|Dietary Fats|Diethylnitrosamine|Diethylstilbestrol|Doxorubicin|Estradiol|Ethinyl Estradiol|Fenretinide|Fluorouraci…	100.49	262
RARA	5914	Carcinoma, Hepatocellular	MESH:D006528	marker/mechanism	1,4-bis(2-(3,5-dichloropyridyloxy))benzene|4,4'-diaminodiphenylmethane|Aflatoxin B1|Arsenic Trioxide|benz(a)anthracene|Benzo(a)pyrene|beta Carotene|Carbon Tetrachloride|Choline|Cisplatin|Clodronic Acid|Copper|Curcumin|Cyclophosphamide|Decitabine|Dexamethasone|Diethylnitrosamine|Doxorubicin|epigallocatechin gallate|Epirubicin|Estradiol|Estrogens|Ethanol|Ethinyl Estradiol|Fenretinide|Griseofulvin|H…	100.33	260
ENO1	2023	Carcinoma, Hepatocellular	MESH:D006528	marker/mechanism	2,4-dinitrotoluene|2,6-dinitrotoluene|2-Acetylaminofluorene|Acetaminophen|Aflatoxin B1|alpha-naphthoflavone|Arsenic|Benzbromarone|Benzo(a)pyrene|Carbon Tetrachloride|Choline|Cisplatin|Clofibrate|Copper|Curcumin|DDT|Decitabine|Dexamethasone|Dietary Fats|Diethylhexyl Phthalate|Diethylnitrosamine|Diethylstilbestrol|Doxorubicin|Estradiol|Ethanol|Ethinyl Estradiol|Ethionine|Genistein|Indomethacin|Irin…	100.28	256
GJB1	2705	Carcinoma, Hepatocellular	MESH:D006528	marker/mechanism	2-Acetylaminofluorene|Acetaminophen|Acetylcysteine|Aflatoxin B1|benz(a)anthracene|Benzbromarone|Benzo(a)pyrene|benzo(b)fluoranthene|Cacodylic Acid|Carbon Tetrachloride|Cholesterol|Choline|ciprofibrate|Cisplatin|Clofibrate|Cyclophosphamide|DDT|Decitabine|Dexamethasone|Dietary Fats|Diethylnitrosamine|Estradiol|Ethinyl Estradiol|Ethionine|Ethylnitrosourea|Fenretinide|Methionine|N-ethyl-N-hydroxyethy…	99.96	238
TGFA	7039	Carcinoma, Hepatocellular	MESH:D006528	marker/mechanism	1,4-bis(2-(3,5-dichloropyridyloxy))benzene|Acetaminophen|Acetylcysteine|Androgens|Arsenic|Arsenic Trioxide|Benzo(a)pyrene|Butylated Hydroxytoluene|Cacodylic Acid|Carbon Tetrachloride|Cisplatin|Copper|cyproconazole|Decitabine|Dexamethasone|Dietary Fats|Diethylnitrosamine|Diethylstilbestrol|Doxorubicin|Estradiol|Ethanol|Ethinyl Estradiol|Fenretinide|Fluorouracil|Gefitinib|Genistein|Hexachlorocycloh…	99.87	278
CENPE	1062	Carcinoma, Hepatocellular	MESH:D006528	marker/mechanism	1,4-bis(2-(3,5-dichloropyridyloxy))benzene|4,4'-diaminodiphenylmethane|Acetaminophen|Aflatoxin B1|Arsenic|Azathioprine|Benzo(a)pyrene|benzo(b)fluoranthene|beta Carotene|Carbon Tetrachloride|Choline|Cisplatin|Dichloroacetic Acid|Dietary Fats|Doxorubicin|epigallocatechin gallate|Estradiol|Ethinyl Estradiol|Genistein|Irinotecan|Methionine|Methyltestosterone|N-nitrosomorpholine|Phenobarbital|pirinixi…	99.48	165
GLUL	2752	Carcinoma, Hepatocellular	MESH:D006528	marker/mechanism	1,4-bis(2-(3,5-dichloropyridyloxy))benzene|2,6-dinitrotoluene|4,4'-diaminodiphenylmethane|Acetaminophen|Acrylamide|Aflatoxin B1|Arsenic Trioxide|Benzo(a)pyrene|Carbon Tetrachloride|Chlorodiphenyl (54% Chlorine)|Choline|Clofibrate|Copper|Dexamethasone|Dietary Fats|Diethylnitrosamine|Diethylstilbestrol|Doxorubicin|Drugs, Chinese Herbal|Estradiol|Ethanol|Ethinyl Estradiol|Fenretinide|Genistein|Hexac…	98.89	274
KIF2C	11004	Carcinoma, Hepatocellular	MESH:D006528	marker/mechanism	1,4-bis(2-(3,5-dichloropyridyloxy))benzene|Acetaminophen|Acetylcysteine|Acrylamide|Aflatoxin B1|Azacitidine|Azathioprine|Benzo(a)pyrene|Carbon Tetrachloride|Chlorodiphenyl (54% Chlorine)|Cisplatin|Copper|Dexamethasone|Dichloroacetic Acid|Diethylhexyl Phthalate|Diethylnitrosamine|Doxorubicin|Drugs, Chinese Herbal|Estradiol|Ethinyl Estradiol|Fluorouracil|Genistein|Indomethacin|Methotrexate|Methylte…	98.73	253
PLK1	5347	Carcinoma, Hepatocellular	MESH:D006528	marker/mechanism	1,4-bis(2-(3,5-dichloropyridyloxy))benzene|2,4-dinitrotoluene|Acetaminophen|Aflatoxin B1|Ascorbic Acid|Benzo(a)pyrene|benzo(b)fluoranthene|Butylated Hydroxyanisole|Carbon Tetrachloride|Choline|Cisplatin|Clofibrate|Copper|Curcumin|Diethylnitrosamine|Doxorubicin|Drugs, Chinese Herbal|Estradiol|Ethinyl Estradiol|Fenretinide|Fluorouracil|gemcitabine|Genistein|Irinotecan|Methionine|Methotrexate|Methyl…	97.88	265
CENPF	1063	Carcinoma, Hepatocellular	MESH:D006528	marker/mechanism	1,4-bis(2-(3,5-dichloropyridyloxy))benzene|Acetaminophen|Acrylamide|Aflatoxin B1|Arsenic|Azacitidine|Azathioprine|Benzo(a)pyrene|Carbon Tetrachloride|Chlorodiphenyl (54% Chlorine)|Choline|Cisplatin|Copper|Decitabine|Dexamethasone|Dietary Fats|Diethylhexyl Phthalate|Diethylnitrosamine|Doxorubicin|Estradiol|Ethinyl Estradiol|Fenretinide|Genistein|Indomethacin|Irinotecan|Methionine|Methotrexate|Meth…	97.21	250
CDC6	990	Carcinoma, Hepatocellular	MESH:D006528	marker/mechanism	1,4-bis(2-(3,5-dichloropyridyloxy))benzene|4,4'-diaminodiphenylmethane|Acetaminophen|Aflatoxin B1|Arsenic Trioxide|Ascorbic Acid|Azathioprine|Benzo(a)pyrene|Carbon Tetrachloride|Choline|Cisplatin|Colchicine|Copper|Diethylnitrosamine|Dimethylnitrosamine|Doxorubicin|Drugs, Chinese Herbal|Estradiol|Estrogens|Ethinyl Estradiol|Fluorouracil|Genistein|Leucovorin|Lipopolysaccharides|Methionine|Methyltes…	96.61	264
USP2	9099	Carcinoma, Hepatocellular	MESH:D006528	marker/mechanism	1,4-bis(2-(3,5-dichloropyridyloxy))benzene|2,6-dinitrotoluene|Acetaminophen|Acrylamide|Aflatoxin B1|benz(a)anthracene|Benzo(a)pyrene|benzo(b)fluoranthene|Cacodylic Acid|Carbon Tetrachloride|Chloroquine|Choline|Cisplatin|Copper|Dexamethasone|Dichloroacetic Acid|Dietary Fats|Diethylhexyl Phthalate|Diethylnitrosamine|Doxorubicin|Estradiol|Ethanol|Ethinyl Estradiol|Methionine|Methotrexate|N-(2-(1,1'-…	96.42	250
PHLDA1	22822	Carcinoma, Hepatocellular	MESH:D006528	marker/mechanism	1,4-bis(2-(3,5-dichloropyridyloxy))benzene|4,4'-diaminodiphenylmethane|Acetaminophen|Acrylamide|Aflatoxin B1|Arsenic Trioxide|Ascorbic Acid|Benzo(a)pyrene|benzo(b)fluoranthene|Bortezomib|Carbon Tetrachloride|ciprofibrate|Cisplatin|Clofibrate|Copper|Decitabine|Dichloroacetic Acid|Diethylhexyl Phthalate|Diethylnitrosamine|Dimethylnitrosamine|Doxorubicin|Estradiol|Ethanol|Ethinyl Estradiol|Genistein…	96.21	250
F2	2147	Carcinoma, Hepatocellular	MESH:D006528	marker/mechanism	2,6-dinitrotoluene|Acetaminophen|Aflatoxin B1|Benzo(a)pyrene|Carbon Tetrachloride|Chlorodiphenyl (54% Chlorine)|Clofibrate|Colchicine|Contraceptives, Oral|Copper|Curcumin|Dexamethasone|Dichloroacetic Acid|Dietary Fats|Diethylhexyl Phthalate|Doxorubicin|epigallocatechin gallate|Estradiol|Estrogens|Ethinyl Estradiol|Fluorouracil|Genistein|Hexachlorocyclohexane|Indomethacin|Iron|Lipopolysaccharides|…	95.24	163
IL1RN	3557	Carcinoma, Hepatocellular	MESH:D006528	marker/mechanism	Acetaminophen|Aflatoxin B1|alpha-naphthoflavone|Arsenic|Arsenic Trioxide|Azathioprine|Benzo(a)pyrene|Carbon Tetrachloride|Cholesterol|Choline|Cisplatin|Clofibrate|Cyclophosphamide|Dexamethasone|Dichloroacetic Acid|Dietary Fats|Diethylnitrosamine|Doxorubicin|Estradiol|Ethanol|Ethinyl Estradiol|Fenretinide|Fluorouracil|Genistein|Indomethacin|Lipopolysaccharides|Methionine|Methotrexate|Methyltestost…	95.06	264
UHRF1	29128	Carcinoma, Hepatocellular	MESH:D006528	marker/mechanism	1,4-bis(2-(3,5-dichloropyridyloxy))benzene|2-amino-3,8-dimethylimidazo(4,5-f)quinoxaline|Acetylcysteine|Aflatoxin B1|Arsenic Trioxide|Ascorbic Acid|Benzo(a)pyrene|benzo(b)fluoranthene|Carbon Tetrachloride|Choline|Cisplatin|Copper|Dexamethasone|Dichloroacetic Acid|Dietary Fats|Diethylnitrosamine|Estradiol|Ethanol|Ethinyl Estradiol|gemcitabine|Genistein|Indomethacin|Methionine|Methotrexate|Methylte…	94.46	241
SOCS3	9021	Carcinoma, Hepatocellular	MESH:D006528	marker/mechanism	1,4-bis(2-(3,5-dichloropyridyloxy))benzene|4,4'-diaminodiphenylmethane|Acetaminophen|Acrylamide|Arsenic|Azacitidine|AZD 6244|Benzo(a)pyrene|benzo(b)fluoranthene|Bortezomib|Carbon Tetrachloride|Choline|Cisplatin|Curcumin|cyproconazole|Decitabine|Dietary Fats|Diethylhexyl Phthalate|Diethylnitrosamine|Doxorubicin|Drugs, Chinese Herbal|Estradiol|Estrogens|Ethanol|Ethinyl Estradiol|Fenretinide|Geniste…	94.37	259
LIFR	3977	Carcinoma, Hepatocellular	MESH:D006528	marker/mechanism	1,4-bis(2-(3,5-dichloropyridyloxy))benzene|2,6-dinitrotoluene|Acetaminophen|Aflatoxin B1|Arsenic|Benzo(a)pyrene|Carbon Tetrachloride|Choline|Cisplatin|Clofibrate|Dexamethasone|Dichloroacetic Acid|Dietary Fats|Diethylhexyl Phthalate|Doxorubicin|Estradiol|Ethanol|Ethinyl Estradiol|Fluorouracil|gemcitabine|Genistein|Indomethacin|Lipopolysaccharides|Methionine|Paclitaxel|Permethrin|Phenobarbital|piri…	94.2	157
PTK2	5747	Carcinoma, Hepatocellular	MESH:D006528	marker/mechanism	1,4-bis(2-(3,5-dichloropyridyloxy))benzene|2,4-dinitrotoluene|2,6-dinitrotoluene|Acetaminophen|Acetylcysteine|Acrylamide|Aflatoxin B1|alpha-naphthoflavone|Arsenic|Ascorbic Acid|Benzo(a)pyrene|Carbon Tetrachloride|Cisplatin|Copper|Curcumin|deguelin|Dietary Fats|Docetaxel|Doxorubicin|epigallocatechin gallate|Estradiol|Ethanol|Ethinyl Estradiol|Flavonoids|Fluorouracil|gemcitabine|Genistein|Indometha…	94.19	123
CYP17A1	1586	Carcinoma, Hepatocellular	MESH:D006528	marker/mechanism	1,4-bis(2-(3,5-dichloropyridyloxy))benzene|2,4-dinitrotoluene|4,4'-diaminodiphenylmethane|Acetaminophen|Acetylcysteine|Aflatoxin B1|alpha-naphthoflavone|Androgens|Arsenic|Arsenic Trioxide|benz(a)anthracene|Benzo(a)pyrene|benzo(b)fluoranthene|Bezafibrate|Biological Products|cadmium telluride|Carbon Tetrachloride|Chlorodiphenyl (54% Chlorine)|Chloroquine|Cholesterol|Clofibrate|DDT|Dexamethasone|Die…	94.05	258
STMN1	3925	Carcinoma, Hepatocellular	MESH:D006528	marker/mechanism	2-Acetylaminofluorene|4,4'-diaminodiphenylmethane|Acetaminophen|Acrylamide|Aflatoxin B1|Androgens|Arsenic Trioxide|Azathioprine|Benzo(a)pyrene|benzo(b)fluoranthene|Bleomycin|Butylated Hydroxytoluene|Carbon Tetrachloride|Cholic Acid|Cisplatin|Clofibrate|Copper|Diethylnitrosamine|Diethylstilbestrol|Dimethylnitrosamine|Doxorubicin|epigallocatechin gallate|Estradiol|Ethanol|Ethinyl Estradiol|Fenretin…	93.16	280
PRDX2	7001	Carcinoma, Hepatocellular	MESH:D006528	marker/mechanism	Acetaminophen|Acrylamide|Arsenic|Arsenic Trioxide|Benzbromarone|Benzo(a)pyrene|Bleomycin|Cacodylic Acid|Carbon Tetrachloride|Cisplatin|Clofibrate|Copper|Decitabine|Dexamethasone|Diethylnitrosamine|Doxorubicin|Drugs, Chinese Herbal|epigallocatechin gallate|Estradiol|Ethanol|Ethinyl Estradiol|Ethionine|Flavonoids|Genistein|Indomethacin|mancozeb|Methotrexate|N-nitrosomorpholine|Paclitaxel|Permethrin…	93.07	249
TK1	7083	Carcinoma, Hepatocellular	MESH:D006528	marker/mechanism	Acetaminophen|Acrylamide|Aflatoxin B1|Arsenic Trioxide|Azathioprine|Benzo(a)pyrene|benzo(b)fluoranthene|Carbon Tetrachloride|Chlorodiphenyl (54% Chlorine)|Cisplatin|Copper|Decitabine|Dietary Fats|Diethylnitrosamine|Doxorubicin|Estradiol|Ethanol|Ethinyl Estradiol|Fenretinide|Flavonoids|Fluorouracil|Genistein|Methotrexate|Methyltestosterone|N-(2-(1,1'-bicyclopropyl)-2-ylphenyl)-3-(difluoromethyl)-1…	92.66	280
CENPA	1058	Carcinoma, Hepatocellular	MESH:D006528	marker/mechanism	1,4-bis(2-(3,5-dichloropyridyloxy))benzene|Acetaminophen|Acrylamide|Aflatoxin B1|Azacitidine|Azathioprine|Benzo(a)pyrene|benzo(b)fluoranthene|Carbon Tetrachloride|Choline|Cisplatin|Copper|Dexamethasone|Dietary Fats|Diethylnitrosamine|Doxorubicin|epigallocatechin gallate|Estradiol|Ethinyl Estradiol|Fenretinide|Genistein|Indomethacin|Methionine|Niclosamide|Phenobarbital|pirinixic acid|Quercetin|Res…	92.41	249
KIF20A	10112	Carcinoma, Hepatocellular	MESH:D006528	marker/mechanism	1,4-bis(2-(3,5-dichloropyridyloxy))benzene|4,4'-diaminodiphenylmethane|Acetaminophen|Aflatoxin B1|Azathioprine|Benzo(a)pyrene|benzo(b)fluoranthene|Carbon Tetrachloride|Choline|Cisplatin|Clofibrate|Colchicine|Copper|Dexamethasone|Dichloroacetic Acid|Dietary Fats|Diethylhexyl Phthalate|Diethylnitrosamine|Doxorubicin|Drugs, Chinese Herbal|Estradiol|Ethinyl Estradiol|Genistein|Hydroxyurea|Methionine|…	91.77	241
DLGAP5	9787	Carcinoma, Hepatocellular	MESH:D006528	marker/mechanism	1,4-bis(2-(3,5-dichloropyridyloxy))benzene|Acetaminophen|Aflatoxin B1|Ascorbic Acid|Azathioprine|Benzo(a)pyrene|Bortezomib|Chlorodiphenyl (54% Chlorine)|Cisplatin|Clodronic Acid|Copper|Decitabine|Dichloroacetic Acid|Doxorubicin|epigallocatechin gallate|Estradiol|Ethanol|Ethinyl Estradiol|Genistein|Methotrexate|Methyltestosterone|Pentachlorophenol|Phenobarbital|pirinixic acid|Quercetin|Resveratrol…	91.18	147
PGD	5226	Carcinoma, Hepatocellular	MESH:D006528	marker/mechanism	Acetaminophen|Acetylcysteine|Aflatoxin B1|Arsenic|Arsenic Trioxide|benz(a)anthracene|Benzo(a)pyrene|Carbon Tetrachloride|Chlorodiphenyl (54% Chlorine)|Choline|Cisplatin|Clofibrate|Copper|Curcumin|Dexamethasone|Dietary Fats|Diethylhexyl Phthalate|Diethylnitrosamine|Estradiol|Ethanol|Ethinyl Estradiol|Fenretinide|Hexachlorocyclohexane|Iron|Lipopolysaccharides|Methionine|Pentachlorophenol|Phenobarbi…	91.13	257
ACLY	47	Carcinoma, Hepatocellular	MESH:D006528	marker/mechanism	2,6-dinitrotoluene|Acetaminophen|Aflatoxin B1|Benzo(a)pyrene|Carbon Tetrachloride|Chlorodiphenyl (54% Chlorine)|Cholesterol|Choline|Clofibrate|Copper|Curcumin|cyproconazole|Dexamethasone|Dietary Fats|Diethylhexyl Phthalate|Doxorubicin|epigallocatechin gallate|Estradiol|Ethanol|Ethinyl Estradiol|Flavonoids|Genistein|Hexachlorocyclohexane|Indomethacin|Methionine|Methotrexate|N-(2-(1,1'-bicyclopropy…	91.11	146
PBK	55872	Carcinoma, Hepatocellular	MESH:D006528	marker/mechanism	1,4-bis(2-(3,5-dichloropyridyloxy))benzene|Acetaminophen|Aflatoxin B1|Azathioprine|benz(a)anthracene|Benzo(a)pyrene|benzo(b)fluoranthene|Carbon Tetrachloride|Choline|Cisplatin|Copper|Dichloroacetic Acid|Dietary Fats|Diethylnitrosamine|Doxorubicin|Estradiol|Ethanol|Ethinyl Estradiol|Fenretinide|Genistein|Lipopolysaccharides|Methionine|Methotrexate|Methyltestosterone|Phenobarbital|pirinixic acid|Pl…	90.47	259
IGFALS	3483	Carcinoma, Hepatocellular	MESH:D006528	marker/mechanism	1,4-bis(2-(3,5-dichloropyridyloxy))benzene|2,4-dinitrotoluene|2-Acetylaminofluorene|4,4'-diaminodiphenylmethane|Acetaminophen|Acrylamide|Aflatoxin B1|Benzbromarone|Benzo(a)pyrene|Carbon Tetrachloride|Cisplatin|Clofibrate|Copper|cyproconazole|Dietary Fats|Diethylnitrosamine|Dimethylnitrosamine|Estradiol|Ethinyl Estradiol|Ethionine|Fenretinide|Griseofulvin|nimesulide|perfluorooctanoic acid|pirinixi…	90.34	230
PZP	5858	Carcinoma, Hepatocellular	MESH:D006528	marker/mechanism	2,4-dinitrotoluene|2,6-dinitrotoluene|Acetaminophen|Acrylamide|Aflatoxin B1|Arsenic Trioxide|Benzbromarone|Benzo(a)pyrene|Bleomycin|Carbon Tetrachloride|Choline|Clofibrate|Dichloroacetic Acid|Diethylhexyl Phthalate|Diethylnitrosamine|Doxorubicin|Estradiol|Ethanol|Ethinyl Estradiol|Ethionine|Flavonoids|Genistein|Methionine|perfluorooctanoic acid|Phenobarbital|pirinixic acid|Plant Preparations|sodi…	90.25	226
AKR1B10	57016	Carcinoma, Hepatocellular	MESH:D006528	marker/mechanism	2,6-dinitrotoluene|2-Acetylaminofluorene|2-amino-3-methylimidazo(4,5-f)quinoline|Acetaminophen|Aflatoxin B1|Arsenic|Arsenic Trioxide|Ascorbic Acid|Azathioprine|benz(a)anthracene|Benzo(a)pyrene|Bortezomib|cinnamic aldehyde|ciprofibrate|Cisplatin|Copper|Daunorubicin|DDT|Diethylhexyl Phthalate|Diethylnitrosamine|Diethylstilbestrol|Doxorubicin|Drugs, Chinese Herbal|Estradiol|Ethanol|Ethinyl Estradiol…	89.58	275
PRDX1	5052	Carcinoma, Hepatocellular	MESH:D006528	marker/mechanism	1,4-bis(2-(3,5-dichloropyridyloxy))benzene|Acetaminophen|Acetylcysteine|Acrylamide|Aflatoxin B1|Arsenic|Arsenic Trioxide|Ascorbic Acid|benz(a)anthracene|Benzo(a)pyrene|Carbon Tetrachloride|Cisplatin|Copper|Dietary Fats|Diethylnitrosamine|Doxorubicin|Estradiol|Ethanol|Ethinyl Estradiol|Ethoxyquin|Flavonoids|Genistein|Lipopolysaccharides|Methotrexate|Methyltestosterone|nimesulide|N-nitrosomorpholin…	89.47	266
BUB1	699	Carcinoma, Hepatocellular	MESH:D006528	marker/mechanism	1,4-bis(2-(3,5-dichloropyridyloxy))benzene|Acetaminophen|Aflatoxin B1|Ascorbic Acid|Azathioprine|Benzo(a)pyrene|Carbon Tetrachloride|Choline|Cisplatin|Copper|Decitabine|Dichloroacetic Acid|Diethylnitrosamine|Doxorubicin|epigallocatechin gallate|Estradiol|Ethinyl Estradiol|Fluorouracil|Genistein|Irinotecan|Methionine|Methotrexate|Methyltestosterone|perfluorooctanoic acid|Phenobarbital|pirinixic ac…	89.45	260
LCAT	3931	Carcinoma, Hepatocellular	MESH:D006528	marker/mechanism	Acetaminophen|Aflatoxin B1|Benzbromarone|Benzo(a)pyrene|Carbon Tetrachloride|Cholesterol|Cholic Acid|Choline|Cisplatin|Clofibrate|Copper|Decitabine|Dexamethasone|Dietary Fats|Diethylnitrosamine|Doxorubicin|epigallocatechin gallate|Ethanol|Ethionine|Fenretinide|Flavonoids|Lipopolysaccharides|Methionine|Niclosamide|perfluorooctanoic acid|Phenobarbital|Phenytoin|pirinixic acid|Quercetin|Resveratrol|…	89.07	230
FABP5	2171	Carcinoma, Hepatocellular	MESH:D006528	marker/mechanism	1,4-bis(2-(3,5-dichloropyridyloxy))benzene|2,4-dinitrotoluene|4,4'-diaminodiphenylmethane|Acetaminophen|Aflatoxin B1|Arsenic|Arsenic Trioxide|Benzo(a)pyrene|benzo(b)fluoranthene|beta-hexachlorocyclohexane|Choline|Cisplatin|Clofibrate|Copper|Decitabine|Dexamethasone|Dichloroacetic Acid|Dietary Fats|Diethylhexyl Phthalate|Diethylnitrosamine|Diethylstilbestrol|Doxorubicin|Estradiol|Ethanol|Ethinyl E…	88.99	253
MAT1A	4143	Carcinoma, Hepatocellular	MESH:D006528	marker/mechanism	1,4-bis(2-(3,5-dichloropyridyloxy))benzene|2,4-dinitrotoluene|2,6-dinitrotoluene|2-Acetylaminofluorene|Acetaminophen|Aflatoxin B1|Arsenic|benz(a)anthracene|Benzo(a)pyrene|benzo(b)fluoranthene|Carbon Tetrachloride|Choline|Cisplatin|Dexamethasone|Dichloroacetic Acid|Dietary Fats|Diethylnitrosamine|Dimethylnitrosamine|Estradiol|Ethinyl Estradiol|Methionine|Methotrexate|N-nitrosomorpholine|perfluoroo…	88.88	241
NEK2	4751	Carcinoma, Hepatocellular	MESH:D006528	marker/mechanism	1,4-bis(2-(3,5-dichloropyridyloxy))benzene|2-amino-3,8-dimethylimidazo(4,5-f)quinoxaline|Acetaminophen|Acrylamide|Aflatoxin B1|Azathioprine|Benzo(a)pyrene|Carbon Tetrachloride|Cisplatin|Copper|Decitabine|deguelin|Dichloroacetic Acid|Dietary Fats|Diethylnitrosamine|Drugs, Chinese Herbal|Estradiol|Fluorouracil|Irinotecan|N-(2-(1,1'-bicyclopropyl)-2-ylphenyl)-3-(difluoromethyl)-1-methyl-1H-pyrazole-…	88.77	235
APEX1	328	Carcinoma, Hepatocellular	MESH:D006528	marker/mechanism	2,4-dinitrotoluene|Acetaminophen|Acetylcysteine|Acrylamide|Aflatoxin B1|Arsenic|Benzo(a)pyrene|Bezafibrate|Carbon Tetrachloride|Chlorodiphenyl (54% Chlorine)|Choline|Cisplatin|Clofibrate|Copper|Cyclophosphamide|cyproconazole|Daunorubicin|Diethylnitrosamine|Diethylstilbestrol|Dimethylnitrosamine|Doxorubicin|Estradiol|Ethinyl Estradiol|Fluorouracil|Methionine|nimesulide|Nitroglycerin|perfluorooctan…	88.72	262
SFN	2810	Carcinoma, Hepatocellular	MESH:D006528	marker/mechanism	2-Acetylaminofluorene|Acetaminophen|Aflatoxin B1|Arsenic|Arsenic Trioxide|Azathioprine|benz(a)anthracene|Benzo(a)pyrene|Bortezomib|Carbon Tetrachloride|Choline|Cisplatin|Clodronic Acid|Copper|Cyclophosphamide|Decitabine|Diethylhexyl Phthalate|Diethylnitrosamine|Diethylstilbestrol|Dimethylnitrosamine|Doxorubicin|Estradiol|Ethanol|Ethinyl Estradiol|Fluorouracil|Gefitinib|gemcitabine|Irinotecan|Meth…	88.31	265
MT2A	4502	Carcinoma, Hepatocellular	MESH:D006528	marker/mechanism	4,4'-diaminodiphenylmethane|Acetaminophen|Acetylcysteine|Acrylamide|Aflatoxin B1|Arsenic|Arsenic Trioxide|Benzo(a)pyrene|Budesonide|Cisplatin|Copper|Curcumin|DDT|Decitabine|Dexamethasone|Diethylhexyl Phthalate|Diethylnitrosamine|Diethylstilbestrol|Dimethylnitrosamine|Doxorubicin|epigallocatechin gallate|Estradiol|Ethanol|Ethinyl Estradiol|gallium nitrate|Genistein|Indomethacin|Iron|Lipopolysaccha…	87.92	258
APCS	325	Carcinoma, Hepatocellular	MESH:D006528	marker/mechanism	2,6-dinitrotoluene|Acetaminophen|Acrylamide|Aflatoxin B1|Arsenic|Benzbromarone|Benzo(a)pyrene|Carbon Tetrachloride|Choline|ciprofibrate|Clofibrate|Copper|Dichloroacetic Acid|Dietary Fats|Diethylhexyl Phthalate|Diethylnitrosamine|Estradiol|Ethinyl Estradiol|Ethionine|gemcitabine|Lipopolysaccharides|Methionine|perfluorooctanoic acid|Phenobarbital|pirinixic acid|Plant Preparations|Resveratrol|sodium…	87.23	236
A2M	2	Carcinoma, Hepatocellular	MESH:D006528	marker/mechanism	1,4-bis(2-(3,5-dichloropyridyloxy))benzene|2,4-dinitrotoluene|2,6-dinitrotoluene|4,4'-diaminodiphenylmethane|Acetaminophen|Aflatoxin B1|Arsenic Trioxide|Benzo(a)pyrene|Carbon Tetrachloride|Cisplatin|Clofibrate|Copper|Dexamethasone|Dichloroacetic Acid|Dietary Fats|Diethylhexyl Phthalate|Diethylnitrosamine|Dimethylnitrosamine|Doxorubicin|Ethinyl Estradiol|gemcitabine|Genistein|Indomethacin|Irinotec…	87.19	239
CRP	1401	Carcinoma, Hepatocellular	MESH:D006528	marker/mechanism	1,4-bis(2-(3,5-dichloropyridyloxy))benzene|Acetaminophen|Acetylcysteine|Acrylamide|Aflatoxin B1|Arsenic|Arsenic Trioxide|Ascorbic Acid|Benzbromarone|Benzo(a)pyrene|Bezafibrate|Carbon Tetrachloride|Cholic Acid|Copper|Curcumin|cyproconazole|Cyproterone Acetate|Dietary Fats|Diethylhexyl Phthalate|Diethylnitrosamine|Dimethylnitrosamine|epigallocatechin gallate|Estradiol|Ethanol|Ethinyl Estradiol|Geni…	87.12	236
RAC1	5879	Carcinoma, Hepatocellular	MESH:D006528	marker/mechanism	2,4-dinitrotoluene|2-Acetylaminofluorene|Acetylcysteine|Arsenic|Arsenic Trioxide|Ascorbic Acid|Azathioprine|Benzo(a)pyrene|Carbon Tetrachloride|Cholesterol|cinnamic aldehyde|Cisplatin|Copper|deguelin|Dexamethasone|Dietary Fats|Diethylnitrosamine|Diethylstilbestrol|Doxorubicin|epigallocatechin gallate|Estradiol|Ethanol|Ethinyl Estradiol|Flavonoids|Genistein|Lipopolysaccharides|Melitten|Methotrexat…	87.03	242
PRC1	9055	Carcinoma, Hepatocellular	MESH:D006528	marker/mechanism	1,4-bis(2-(3,5-dichloropyridyloxy))benzene|2-Acetylaminofluorene|4,4'-diaminodiphenylmethane|Acetaminophen|Acrylamide|Aflatoxin B1|Arsenic Trioxide|Azathioprine|Benzo(a)pyrene|benzo(b)fluoranthene|Carbon Tetrachloride|Cisplatin|Clodronic Acid|Copper|Daunorubicin|Dichloroacetic Acid|Diethylnitrosamine|Doxorubicin|Drugs, Chinese Herbal|Estradiol|Ethinyl Estradiol|Fenretinide|Fluorouracil|Genistein|…	86.94	254
SOCS2	8835	Carcinoma, Hepatocellular	MESH:D006528	marker/mechanism	1,4-bis(2-(3,5-dichloropyridyloxy))benzene|4,4'-diaminodiphenylmethane|Acetaminophen|Acrylamide|Aflatoxin B1|Benzo(a)pyrene|Choline|Cisplatin|Copper|Decitabine|Dexamethasone|Dietary Fats|Diethylhexyl Phthalate|Diethylnitrosamine|Diethylstilbestrol|Dimethylnitrosamine|Doxorubicin|Estradiol|Ethanol|Ethinyl Estradiol|Fenretinide|Genistein|Hexachlorocyclohexane|Lipopolysaccharides|Methionine|perfluor…	86.3	253
GAPDH	2597	Carcinoma, Hepatocellular	MESH:D006528	marker/mechanism	1,4-bis(2-(3,5-dichloropyridyloxy))benzene|2,4-dinitrotoluene|2,6-dinitrotoluene|Acetaminophen|Acetylcysteine|Acrylamide|Aflatoxin B1|alpha-hexachlorocyclohexane|Arsenic Trioxide|Ascorbic Acid|Benzbromarone|Benzo(a)pyrene|cadmium telluride|Carbon Tetrachloride|Chlorodiphenyl (54% Chlorine)|Cisplatin|Clofibrate|Copper|Decitabine|Dexamethasone|Dietary Fats|Diethylnitrosamine|Docetaxel|Doxorubicin|E…	86.21	261
EZH2	2146	Carcinoma, Hepatocellular	MESH:D006528	marker/mechanism	1,4-bis(2-(3,5-dichloropyridyloxy))benzene|Acetaminophen|Acetylcysteine|Acrylamide|Aflatoxin B1|Arsenic|Arsenic Trioxide|Ascorbic Acid|Azathioprine|Benzo(a)pyrene|Carbon Tetrachloride|Cisplatin|Copper|Dexamethasone|Dietary Fats|Diethylnitrosamine|Diethylstilbestrol|Doxorubicin|Estradiol|Ethanol|Ethinyl Estradiol|Genistein|Methotrexate|Methyltestosterone|Niclosamide|Pentachlorophenol|pyrazolanthro…	86.15	257
FST	10468	Carcinoma, Hepatocellular	MESH:D006528	marker/mechanism	4,4'-diaminodiphenylmethane|Acetaminophen|Aflatoxin B1|Arsenic Trioxide|Azathioprine|Benzo(a)pyrene|Carbon Tetrachloride|Cisplatin|Copper|Decitabine|Dexamethasone|Dichloroacetic Acid|Dietary Fats|Diethylhexyl Phthalate|Diethylnitrosamine|Doxorubicin|Estradiol|Estrogens|Ethanol|Ethinyl Estradiol|Genistein|Indomethacin|Lipopolysaccharides|Methandrostenolone|Methotrexate|Methylnitronitrosoguanidine|…	85.9	266
NME1	4830	Carcinoma, Hepatocellular	MESH:D006528	marker/mechanism	2,6-dinitrotoluene|Acetaminophen|Aflatoxin B1|Arsenic Trioxide|Ascorbic Acid|Benzo(a)pyrene|Carbon Tetrachloride|Cisplatin|Clofibrate|Copper|Curcumin|Cyclophosphamide|Dietary Fats|Diethylnitrosamine|Diethylstilbestrol|Doxorubicin|Estradiol|Ethanol|Ethinyl Estradiol|Flavonoids|Fluorouracil|Indomethacin|nimesulide|Paclitaxel|Phenobarbital|pirinixic acid|Quercetin|Resveratrol|Sirolimus|sodium arseni…	85.88	273
RCAN1	1827	Carcinoma, Hepatocellular	MESH:D006528	marker/mechanism	2,4-dinitrotoluene|Acetaminophen|Aflatoxin B1|Arsenic|Ascorbic Acid|Benzo(a)pyrene|Carbon Tetrachloride|Choline|Cisplatin|Decitabine|Dexamethasone|Dichloroacetic Acid|Dietary Fats|Diethylhexyl Phthalate|Diethylnitrosamine|Doxorubicin|Estradiol|Ethinyl Estradiol|Ethylnitrosourea|Methionine|Methotrexate|N-(2-(1,1'-bicyclopropyl)-2-ylphenyl)-3-(difluoromethyl)-1-methyl-1H-pyrazole-4-carboxamide|nime…	85.88	247
FDFT1	2222	Carcinoma, Hepatocellular	MESH:D006528	marker/mechanism	1,4-bis(2-(3,5-dichloropyridyloxy))benzene|2,4-dinitrotoluene|2,6-dinitrotoluene|Acetaminophen|Aflatoxin B1|Benzbromarone|Benzo(a)pyrene|Carbon Tetrachloride|Cholesterol|Cisplatin|Clofibrate|Copper|Curcumin|cyproconazole|Decitabine|Dexamethasone|Dietary Fats|Diethylhexyl Phthalate|Diethylnitrosamine|Dimethylnitrosamine|Doxorubicin|Estradiol|Ethanol|Ethinyl Estradiol|Ethionine|Ethylnitrosourea|Ind…	85.82	244
MAPT	4137	Carcinoma, Hepatocellular	MESH:D006528	marker/mechanism	Acetaminophen|Acetylcysteine|Acrylamide|Aflatoxin B1|Arsenic|Ascorbic Acid|Azacitidine|Benzo(a)pyrene|Carbon Tetrachloride|Chloroquine|Cholesterol|Colchicine|Copper|Curcumin|Cyclophosphamide|Daunorubicin|Dietary Fats|Diethylhexyl Phthalate|Diethylnitrosamine|Diethylstilbestrol|Doxorubicin|Estradiol|Ethanol|Ethinyl Estradiol|Fenretinide|Fluorouracil|Genistein|Griseofulvin|Norethindrone|Paclitaxel|…	85.45	255
CXCL14	9547	Carcinoma, Hepatocellular	MESH:D006528	marker/mechanism	1,4-bis(2-(3,5-dichloropyridyloxy))benzene|2,4-dinitrotoluene|4,4'-diaminodiphenylmethane|Acetaminophen|Aflatoxin B1|Arsenic Trioxide|Benzo(a)pyrene|Carbon Tetrachloride|Choline|cinnamic aldehyde|Cisplatin|Copper|Curcumin|Decitabine|Dichloroacetic Acid|Dietary Fats|Diethylnitrosamine|Diethylstilbestrol|Estradiol|Ethinyl Estradiol|Genistein|Indomethacin|Lipopolysaccharides|Meloxicam|Methionine|Met…	85.33	251
AURKB	9212	Carcinoma, Hepatocellular	MESH:D006528	marker/mechanism	1,4-bis(2-(3,5-dichloropyridyloxy))benzene|Acetaminophen|Acetylcysteine|Acrylamide|Aflatoxin B1|Ascorbic Acid|Azathioprine|Benzo(a)pyrene|Butylated Hydroxyanisole|Carbon Tetrachloride|Choline|Cisplatin|Clodronic Acid|Colchicine|Copper|Curcumin|Cyclophosphamide|Diethylnitrosamine|Doxorubicin|Estradiol|Ethinyl Estradiol|Flavonoids|Genistein|Irinotecan|Methionine|Niclosamide|Phenobarbital|pirinixic …	85.27	248
CDCA8	55143	Carcinoma, Hepatocellular	MESH:D006528	marker/mechanism	1,4-bis(2-(3,5-dichloropyridyloxy))benzene|Acetaminophen|Aflatoxin B1|Azathioprine|Benzo(a)pyrene|benzo(b)fluoranthene|beta Carotene|Carbon Tetrachloride|Chlorodiphenyl (54% Chlorine)|Choline|Cisplatin|Diethylnitrosamine|Doxorubicin|Estradiol|Ethinyl Estradiol|Fenretinide|Fluorouracil|Hydroxyurea|Indomethacin|Methionine|Methotrexate|Methyltestosterone|Niclosamide|Pentachlorophenol|Phenobarbital|p…	84.87	240
ATG7	10533	Carcinoma, Hepatocellular	MESH:D006528	marker/mechanism	1,4-bis(2-(3,5-dichloropyridyloxy))benzene|1-nitropyrene|2,4-dinitrotoluene|Acetaminophen|Acetylcysteine|Aflatoxin B1|Arsenic|Arsenic Trioxide|Benzo(a)pyrene|Biological Products|Carbon Tetrachloride|Cisplatin|Clofibrate|Cyclophosphamide|Dexamethasone|Dietary Fats|Diethylhexyl Phthalate|Doxorubicin|Ethanol|Ethinyl Estradiol|Fenretinide|Gefitinib|Indomethacin|Lipopolysaccharides|N-(2-(1,1'-bicyclop…	84.52	153
ECM1	1893	Carcinoma, Hepatocellular	MESH:D006528	marker/mechanism	2-nitrotoluene|4,4'-diaminodiphenylmethane|Acetaminophen|Acrylamide|Aflatoxin B1|Arsenic Trioxide|benz(a)anthracene|Benzo(a)pyrene|benzo(b)fluoranthene|Carbon Tetrachloride|Cisplatin|Dietary Fats|Diethylhexyl Phthalate|Diethylnitrosamine|Diethylstilbestrol|Doxorubicin|epigallocatechin gallate|Estradiol|Ethanol|Ethinyl Estradiol|Fenretinide|Paclitaxel|Pentachlorophenol|Phenobarbital|pirinixic acid…	84.12	244
ADH4	127	Carcinoma, Hepatocellular	MESH:D006528	marker/mechanism	Acetaminophen|Acrylamide|Aflatoxin B1|Benzbromarone|Benzo(a)pyrene|benzo(b)fluoranthene|Carbon Tetrachloride|Cimetidine|Clofibrate|Dexamethasone|Diethylnitrosamine|Dimethylnitrosamine|Drugs, Chinese Herbal|Estradiol|Ethanol|Ethinyl Estradiol|Ethionine|Indomethacin|Niclosamide|Pentachlorophenol|perfluorooctanoic acid|Phenobarbital|pirinixic acid|Quercetin|sodium arsenite|Tetrachlorodibenzodioxin|T…	84.08	215
SLC22A1	6580	Carcinoma, Hepatocellular	MESH:D006528	marker/mechanism	1,4-bis(2-(3,5-dichloropyridyloxy))benzene|2-amino-3,4-dimethylimidazo(4,5-f)quinoline|3-amino-1,4-dimethyl-5H-pyrido(4,3-b)indole|3-amino-1-methyl-5H-pyrido(4,3-b)indole|4,4'-diaminodiphenylmethane|Acetaminophen|Acrylamide|Aflatoxin B1|Benzbromarone|Benzo(a)pyrene|Carbon Tetrachloride|Chloroquine|Cimetidine|Cisplatin|Clofibrate|Dexamethasone|Diethylstilbestrol|Doxorubicin|Drugs, Chinese Herbal|E…	84.05	142
TPX2	22974	Carcinoma, Hepatocellular	MESH:D006528	marker/mechanism	1,4-bis(2-(3,5-dichloropyridyloxy))benzene|Acetaminophen|Aflatoxin B1|Azathioprine|Benzo(a)pyrene|benzo(b)fluoranthene|Carbon Tetrachloride|Choline|Cisplatin|Copper|Dexamethasone|Dichloroacetic Acid|Dietary Fats|Diethylhexyl Phthalate|Doxorubicin|Drugs, Chinese Herbal|Estradiol|Ethinyl Estradiol|Indomethacin|Irinotecan|Methionine|Methyltestosterone|Niclosamide|perfluorooctanoic acid|Phenobarbital…	84.02	131
ZWINT	11130	Carcinoma, Hepatocellular	MESH:D006528	marker/mechanism	2,4-dinitrotoluene|2,6-dinitrotoluene|Acetaminophen|Aflatoxin B1|Arsenic Trioxide|Azathioprine|Benzbromarone|Benzo(a)pyrene|Carbon Tetrachloride|Cisplatin|Clofibrate|Dexamethasone|Diethylhexyl Phthalate|Diethylnitrosamine|Doxorubicin|Estradiol|Ethanol|Ethionine|Flavonoids|Genistein|Indomethacin|nimesulide|Pentachlorophenol|pirinixic acid|Resveratrol|Sirolimus|sodium arsenite|sulforafan|Tetrachlor…	84.02	235
SPC25	57405	Carcinoma, Hepatocellular	MESH:D006528	marker/mechanism	1,4-bis(2-(3,5-dichloropyridyloxy))benzene|Acetaminophen|Acrylamide|Aflatoxin B1|Arsenic|Arsenic Trioxide|Azathioprine|benz(a)anthracene|Benzo(a)pyrene|benzo(b)fluoranthene|Carbon Tetrachloride|Cisplatin|Copper|Dichloroacetic Acid|Dietary Fats|Diethylhexyl Phthalate|Diethylnitrosamine|Estradiol|Ethanol|Ethinyl Estradiol|Fenretinide|Methotrexate|Methyltestosterone|Phenobarbital|pirinixic acid|Quer…	83.94	248
EGR2	1959	Carcinoma, Hepatocellular	MESH:D006528	marker/mechanism	Acetaminophen|Acetylcysteine|Acrylamide|Aflatoxin B1|Arsenic|Arsenic Trioxide|Azacitidine|Azathioprine|Benzo(a)pyrene|Bleomycin|Bortezomib|Carbon Tetrachloride|Choline|Cisplatin|Clofibrate|Copper|Cyclophosphamide|cyproconazole|DDT|Dexamethasone|Dichloroacetic Acid|Dietary Fats|Diethylhexyl Phthalate|Diethylstilbestrol|Doxorubicin|Estradiol|Ethanol|Ethinyl Estradiol|Lipopolysaccharides|Methionine|…	83.93	150
TTK	7272	Carcinoma, Hepatocellular	MESH:D006528	marker/mechanism	1,4-bis(2-(3,5-dichloropyridyloxy))benzene|Acetaminophen|Acrylamide|Aflatoxin B1|Azacitidine|Azathioprine|benz(a)anthracene|Benzo(a)pyrene|Carbon Tetrachloride|Choline|Cisplatin|Clofibrate|Dichloroacetic Acid|Diethylnitrosamine|Doxorubicin|epigallocatechin gallate|Estradiol|Ethinyl Estradiol|Genistein|Irinotecan|Methionine|Methyltestosterone|Phenobarbital|Quercetin|Resveratrol|Sirolimus|sodium ar…	83.74	239
IRS2	8660	Carcinoma, Hepatocellular	MESH:D006528	marker/mechanism	2,4-dinitrotoluene|2,6-dinitrotoluene|Acetaminophen|Acetylcysteine|Aflatoxin B1|Benzo(a)pyrene|Carbon Tetrachloride|Cisplatin|Copper|Curcumin|Decitabine|Dexamethasone|Dietary Fats|Diethylhexyl Phthalate|Diethylnitrosamine|Doxorubicin|epigallocatechin gallate|Estradiol|Ethanol|Fenretinide|Flavonoids|Genistein|Lipopolysaccharides|N-nitrosomorpholine|Phenobarbital|pirinixic acid|Plant Extracts|Resve…	83.73	247
INMT	11185	Carcinoma, Hepatocellular	MESH:D006528	marker/mechanism	1,4-bis(2-(3,5-dichloropyridyloxy))benzene|4,4'-diaminodiphenylmethane|Acetaminophen|Aflatoxin B1|Benzo(a)pyrene|Carbon Tetrachloride|Clofibrate|Copper|Dexamethasone|Dichloroacetic Acid|Dietary Fats|Diethylhexyl Phthalate|Diethylstilbestrol|Dimethylnitrosamine|Doxorubicin|Estradiol|Ethanol|Ethinyl Estradiol|Fenretinide|Genistein|Lipopolysaccharides|N-nitrosomorpholine|perfluorooctanoic acid|Pheno…	83.42	148
GMNN	51053	Carcinoma, Hepatocellular	MESH:D006528	marker/mechanism	1,4-bis(2-(3,5-dichloropyridyloxy))benzene|2,4-dinitrotoluene|2,6-dinitrotoluene|Acetaminophen|Aflatoxin B1|Azathioprine|benz(a)anthracene|Benzo(a)pyrene|benzo(b)fluoranthene|Carbon Tetrachloride|Cisplatin|Clofibrate|Copper|Diethylnitrosamine|Drugs, Chinese Herbal|Estradiol|Ethanol|Ethinyl Estradiol|Fenretinide|Genistein|perfluorooctanoic acid|Phenobarbital|pirinixic acid|Plant Extracts|Resveratr…	83.34	233
ATM	472	Carcinoma, Hepatocellular	MESH:D006528	marker/mechanism	Acetaminophen|Acetylcysteine|Acrylamide|Arsenic|Arsenic Trioxide|Ascorbic Acid|Benzo(a)pyrene|Bleomycin|Bortezomib|Butylated Hydroxyanisole|Carbon Tetrachloride|Chloroquine|Cisplatin|Copper|Curcumin|cyproconazole|Daunorubicin|Decitabine|deguelin|Diethylhexyl Phthalate|Diethylnitrosamine|Doxorubicin|Drugs, Chinese Herbal|Estradiol|Ethanol|Genistein|Hexachlorocyclohexane|Hydroxyurea|Irinotecan|Iron…	83.31	240
NCAPH	23397	Carcinoma, Hepatocellular	MESH:D006528	marker/mechanism	1,4-bis(2-(3,5-dichloropyridyloxy))benzene|Acetaminophen|Acrylamide|Aflatoxin B1|Arsenic Trioxide|Azathioprine|benz(a)anthracene|Benzo(a)pyrene|benzo(b)fluoranthene|Carbon Tetrachloride|Chlorodiphenyl (54% Chlorine)|Choline|Cisplatin|Copper|Diethylnitrosamine|Doxorubicin|epigallocatechin gallate|Estradiol|Ethinyl Estradiol|Fenretinide|Methionine|Methotrexate|Methyltestosterone|perfluorooctanoic a…	82.78	244
MCM10	55388	Carcinoma, Hepatocellular	MESH:D006528	marker/mechanism	1,4-bis(2-(3,5-dichloropyridyloxy))benzene|Acetaminophen|Acrylamide|Aflatoxin B1|Azathioprine|Benzo(a)pyrene|Carbon Tetrachloride|Cisplatin|Colchicine|Copper|Dichloroacetic Acid|Dietary Fats|Diethylhexyl Phthalate|Diethylnitrosamine|Doxorubicin|Estradiol|Ethanol|Ethinyl Estradiol|Fluorouracil|Genistein|Methotrexate|Niclosamide|Phenobarbital|pirinixic acid|Quercetin|Resveratrol|sodium arsenite|Sod…	82.75	244
RACGAP1	29127	Carcinoma, Hepatocellular	MESH:D006528	marker/mechanism	1,4-bis(2-(3,5-dichloropyridyloxy))benzene|Acetaminophen|Acrylamide|Aflatoxin B1|Arsenic Trioxide|Azacitidine|Azathioprine|Benzo(a)pyrene|benzo(b)fluoranthene|Carbon Tetrachloride|Chlorodiphenyl (54% Chlorine)|Cisplatin|Copper|Dexamethasone|Dichloroacetic Acid|Diethylnitrosamine|Doxorubicin|Estradiol|Ethinyl Estradiol|Fenretinide|Genistein|Indomethacin|Methylnitronitrosoguanidine|Phenobarbital|pi…	81.32	258
TRIM24	8805	Carcinoma, Hepatocellular	MESH:D006528	marker/mechanism	2,6-dinitrotoluene|4,4'-diaminodiphenylmethane|Acetaminophen|Aflatoxin B1|Arsenic|Arsenic Trioxide|Benzo(a)pyrene|Carbon Tetrachloride|Choline|Cisplatin|Dexamethasone|Dichloroacetic Acid|Dietary Fats|Doxorubicin|epigallocatechin gallate|Indomethacin|Methionine|Methotrexate|Methyltestosterone|Pentachlorophenol|Phenobarbital|pirinixic acid|Quercetin|sodium arsenite|Sodium Selenite|Tetrachlorodibenz…	81.3	117
ACO2	50	Carcinoma, Hepatocellular	MESH:D006528	marker/mechanism	2,6-dinitrotoluene|4,4'-diaminodiphenylmethane|Acetaminophen|Arsenic Trioxide|Benzbromarone|Chlorodiphenyl (54% Chlorine)|Choline|Cisplatin|Clofibrate|Copper|Curcumin|Dexamethasone|Diethylnitrosamine|Docetaxel|Doxorubicin|Estradiol|Ethanol|Ethinyl Estradiol|Ethionine|Hexachlorocyclohexane|Iron|Methionine|Methotrexate|nimesulide|perfluorooctanoic acid|pirinixic acid|sodium arsenite|Streptozocin|su…	81.07	227
GNMT	27232	Carcinoma, Hepatocellular	MESH:D006528	marker/mechanism	1,4-bis(2-(3,5-dichloropyridyloxy))benzene|2-amino-3,8-dimethylimidazo(4,5-f)quinoxaline|Acetaminophen|Aflatoxin B1|Benzo(a)pyrene|Butylated Hydroxytoluene|Carbon Tetrachloride|Chlorodiphenyl (54% Chlorine)|Cisplatin|Clofibrate|Copper|Dexamethasone|Dietary Fats|Diethylnitrosamine|Dimethylnitrosamine|Estradiol|Ethinyl Estradiol|Fenretinide|Flavonoids|Gefitinib|Genistein|nimesulide|Phenobarbital|pi…	81.07	227
TERT	7015	Carcinoma, Hepatocellular	MESH:D006528	marker/mechanism	1,4-bis(2-(3,5-dichloropyridyloxy))benzene|4,4'-diaminodiphenylmethane|Acetylcysteine|Aflatoxin B1|Arsenic|Arsenic Trioxide|Azacitidine|Benzo(a)pyrene|Bleomycin|Carbon Tetrachloride|Choline|Cisplatin|Curcumin|Decitabine|Diethylnitrosamine|Doxorubicin|Drugs, Chinese Herbal|epigallocatechin gallate|Estradiol|Fluorouracil|Gefitinib|gemcitabine|Genistein|Iron|Paclitaxel|pterostilbene|pyrazolanthrone|…	80.61	251
BUB1B	701	Carcinoma, Hepatocellular	MESH:D006528	marker/mechanism	1,4-bis(2-(3,5-dichloropyridyloxy))benzene|Acetaminophen|Acrylamide|Aflatoxin B1|Arsenic Trioxide|Azacitidine|Azathioprine|Benzo(a)pyrene|Carbon Tetrachloride|Choline|Cisplatin|Copper|Decitabine|Dichloroacetic Acid|Diethylstilbestrol|Docetaxel|Doxorubicin|Estradiol|Ethinyl Estradiol|Fluorouracil|Genistein|Methionine|Methotrexate|Paclitaxel|Phenobarbital|pirinixic acid|Quercetin|Resveratrol|Siroli…	80.53	154
GLI1	2735	Carcinoma, Hepatocellular	MESH:D006528	marker/mechanism	Aflatoxin B1|Arsenic|Arsenic Trioxide|Benzo(a)pyrene|Carbon Tetrachloride|Chlorodiphenyl (54% Chlorine)|Cisplatin|Copper|Curcumin|Decitabine|Dexamethasone|Diethylhexyl Phthalate|Diethylnitrosamine|Diethylstilbestrol|epigallocatechin gallate|Estradiol|Ethinyl Estradiol|Ethylnitrosourea|Fluorouracil|Genistein|Lipopolysaccharides|Melitten|Methyltestosterone|Plant Extracts|Plant Preparations|Querceti…	80.06	253
SKP2	6502	Carcinoma, Hepatocellular	MESH:D006528	marker/mechanism	1,4-bis(2-(3,5-dichloropyridyloxy))benzene|Acetaminophen|Aflatoxin B1|Arsenic|Arsenic Trioxide|Azathioprine|Benzo(a)pyrene|Bortezomib|Butylated Hydroxyanisole|Carbon Tetrachloride|Cisplatin|Copper|Doxorubicin|Drugs, Chinese Herbal|epigallocatechin gallate|Estradiol|Ethinyl Estradiol|Indomethacin|Irinotecan|Methotrexate|Methyltestosterone|Paclitaxel|Permethrin|Phenobarbital|Plant Extracts|Querceti…	80.06	146
FOXM1	2305	Carcinoma, Hepatocellular	MESH:D006528	marker/mechanism	1,4-bis(2-(3,5-dichloropyridyloxy))benzene|2,4-dinitrotoluene|Acetaminophen|Aflatoxin B1|Arsenic Trioxide|Azathioprine|Benzo(a)pyrene|beta Carotene|Butylated Hydroxytoluene|Carbon Tetrachloride|Choline|Cisplatin|Copper|Dichloroacetic Acid|Diethylnitrosamine|Doxorubicin|Estradiol|Lipopolysaccharides|Methionine|Methotrexate|Niclosamide|Phenobarbital|pirinixic acid|Quercetin|Resveratrol|Sirolimus|so…	79.81	255
CDCA5	113130	Carcinoma, Hepatocellular	MESH:D006528	marker/mechanism	Acetaminophen|Acrylamide|Aflatoxin B1|Arsenic|Azathioprine|Benzo(a)pyrene|benzo(b)fluoranthene|Carbon Tetrachloride|Choline|Cisplatin|Copper|Dexamethasone|Diethylnitrosamine|Doxorubicin|Estradiol|Ethinyl Estradiol|Fluorouracil|Genistein|Indomethacin|Methionine|Methyltestosterone|Niclosamide|Phenobarbital|pirinixic acid|Quercetin|Resveratrol|sodium arsenite|Tetrachlorodibenzodioxin|Trichloroethyle…	79.62	243
CCNF	899	Carcinoma, Hepatocellular	MESH:D006528	marker/mechanism	1,4-bis(2-(3,5-dichloropyridyloxy))benzene|Acetaminophen|Aflatoxin B1|Arsenic Trioxide|Benzo(a)pyrene|benzo(b)fluoranthene|Bortezomib|Butylated Hydroxytoluene|Carbon Tetrachloride|Cisplatin|Copper|Decitabine|Dietary Fats|Diethylnitrosamine|epigallocatechin gallate|Ethinyl Estradiol|Fenretinide|Fluorouracil|Indomethacin|Irinotecan|Niclosamide|Paclitaxel|Phenobarbital|pirinixic acid|Quercetin|Resve…	79.17	248
HAO2	51179	Carcinoma, Hepatocellular	MESH:D006528	marker/mechanism	1,4-bis(2-(3,5-dichloropyridyloxy))benzene|4,4'-diaminodiphenylmethane|Acetaminophen|Aflatoxin B1|Arsenic|Benzbromarone|Benzo(a)pyrene|Clofibrate|Dichloroacetic Acid|Dietary Fats|Diethylnitrosamine|Dimethylnitrosamine|Doxorubicin|Estradiol|Ethanol|Ethinyl Estradiol|Ethionine|Genistein|perfluorooctanoic acid|Phenobarbital|pirinixic acid|Quercetin|Resveratrol|sodium arsenite|Streptozocin|Tamoxifen|…	78.95	235
NDC80	10403	Carcinoma, Hepatocellular	MESH:D006528	marker/mechanism	1,4-bis(2-(3,5-dichloropyridyloxy))benzene|Acetaminophen|Acrylamide|Aflatoxin B1|Arsenic|Arsenic Trioxide|Azathioprine|benz(a)anthracene|Benzo(a)pyrene|Carbon Tetrachloride|Chlorodiphenyl (54% Chlorine)|Cisplatin|Copper|Dexamethasone|Dietary Fats|Doxorubicin|epigallocatechin gallate|Estradiol|Genistein|Indomethacin|Methotrexate|Methyltestosterone|Quercetin|Resveratrol|Sirolimus|sodium arsenite|So…	78.65	100
CHAF1B	8208	Carcinoma, Hepatocellular	MESH:D006528	marker/mechanism	1,4-bis(2-(3,5-dichloropyridyloxy))benzene|4,4'-diaminodiphenylmethane|Acetaminophen|Acrylamide|Aflatoxin B1|Ascorbic Acid|Benzo(a)pyrene|benzo(b)fluoranthene|Carbon Tetrachloride|Cisplatin|Clofibrate|Colchicine|Copper|Dexamethasone|Diethylhexyl Phthalate|Diethylnitrosamine|Estradiol|Ethinyl Estradiol|Fenretinide|Indomethacin|N-(2-(1,1'-bicyclopropyl)-2-ylphenyl)-3-(difluoromethyl)-1-methyl-1H-py…	78.29	221
IL1RAP	3556	Carcinoma, Hepatocellular	MESH:D006528	marker/mechanism	2,4-dinitrotoluene|2,6-dinitrotoluene|Acetaminophen|Aflatoxin B1|Arsenic|Benzo(a)pyrene|Carbon Tetrachloride|ciprofibrate|Cisplatin|Copper|cyproconazole|Dexamethasone|Dietary Fats|Diethylhexyl Phthalate|Diethylnitrosamine|Doxorubicin|Ethanol|Fenretinide|Flavonoids|Indomethacin|Lipopolysaccharides|N-(2-(1,1'-bicyclopropyl)-2-ylphenyl)-3-(difluoromethyl)-1-methyl-1H-pyrazole-4-carboxamide|Phenobarb…	78.22	230
CDCA3	83461	Carcinoma, Hepatocellular	MESH:D006528	marker/mechanism	1,4-bis(2-(3,5-dichloropyridyloxy))benzene|2-Acetylaminofluorene|Acetaminophen|Aflatoxin B1|Arsenic|Azathioprine|Benzo(a)pyrene|benzo(b)fluoranthene|Carbon Tetrachloride|Cisplatin|Copper|Decitabine|Dichloroacetic Acid|Diethylnitrosamine|Doxorubicin|Drugs, Chinese Herbal|epigallocatechin gallate|Estradiol|Ethinyl Estradiol|Fenretinide|Irinotecan|perfluorooctanoic acid|Phenobarbital|pirinixic acid|…	77.81	236
AADAT	51166	Carcinoma, Hepatocellular	MESH:D006528	marker/mechanism	2,6-dinitrotoluene|4,4'-diaminodiphenylmethane|Acetaminophen|Aflatoxin B1|Benzo(a)pyrene|Carbon Tetrachloride|Chlorodiphenyl (54% Chlorine)|Clofibrate|Copper|Dexamethasone|Dietary Fats|Diethylnitrosamine|Dimethylnitrosamine|Doxorubicin|Estradiol|Ethanol|Ethinyl Estradiol|N-nitrosomorpholine|Phenobarbital|pirinixic acid|Quercetin|sodium arsenite|Sulfasalazine|Tetrachlorodibenzodioxin|Tetradecanoyl…	77.77	229
MYBL2	4605	Carcinoma, Hepatocellular	MESH:D006528	marker/mechanism	Acetaminophen|Acrylamide|Aflatoxin B1|Ascorbic Acid|Benzo(a)pyrene|Cisplatin|Copper|Dexamethasone|Doxorubicin|Estradiol|Ethinyl Estradiol|Fluorouracil|Genistein|Indomethacin|Lipopolysaccharides|Methotrexate|Methyltestosterone|Phenobarbital|pirinixic acid|Quercetin|Resveratrol|Sirolimus|sodium arsenite|sulforafan|Tamoxifen|Tetrachlorodibenzodioxin|Tetradecanoylphorbol Acetate|Thioacetamide|Topotec…	77.63	141
CDKN2C	1031	Carcinoma, Hepatocellular	MESH:D006528	marker/mechanism	2-Acetylaminofluorene|Acetaminophen|Aflatoxin B1|Arsenic Trioxide|Benzo(a)pyrene|benzo(b)fluoranthene|Carbon Tetrachloride|Choline|Cisplatin|Copper|Dexamethasone|Dietary Fats|Diethylhexyl Phthalate|Diethylnitrosamine|Doxorubicin|Drugs, Chinese Herbal|Estradiol|Ethinyl Estradiol|Ethylnitrosourea|Fluorouracil|Genistein|Methionine|nimesulide|Paclitaxel|Phenobarbital|pirinixic acid|Quercetin|Resverat…	77.21	253
APC	324	Carcinoma, Hepatocellular	MESH:D006528	marker/mechanism	2,6-dinitrotoluene|2-amino-3-methylimidazo(4,5-f)quinoline|Acetaminophen|Aflatoxin B1|Benzo(a)pyrene|Cisplatin|Copper|Curcumin|Decitabine|Dexamethasone|Dietary Fats|Diethylnitrosamine|Drugs, Chinese Herbal|epigallocatechin gallate|Ethanol|Ethylnitrosourea|Indomethacin|Irinotecan|Methylnitronitrosoguanidine|Methyltestosterone|Niclosamide|Permethrin|Phenobarbital|pirinixic acid|Plant Extracts|Querc…	76.99	220
NUF2	83540	Carcinoma, Hepatocellular	MESH:D006528	marker/mechanism	1,4-bis(2-(3,5-dichloropyridyloxy))benzene|Acetaminophen|Aflatoxin B1|Azathioprine|Benzo(a)pyrene|benzo(b)fluoranthene|Carbon Tetrachloride|Chlorodiphenyl (54% Chlorine)|Choline|Dichloroacetic Acid|Dietary Fats|Doxorubicin|epigallocatechin gallate|Estradiol|Ethinyl Estradiol|Methionine|Methotrexate|Methyltestosterone|Niclosamide|Phenobarbital|pirinixic acid|Plant Extracts|Quercetin|Resveratrol|so…	76.78	120
ERP29	10961	Carcinoma, Hepatocellular	MESH:D006528	marker/mechanism	2,4-dinitrotoluene|Acetaminophen|Arsenic|Benzbromarone|Benzo(a)pyrene|Carbon Tetrachloride|Clofibrate|Dexamethasone|Diethylhexyl Phthalate|Diethylnitrosamine|Doxorubicin|Drugs, Chinese Herbal|epigallocatechin gallate|Ethanol|Ethinyl Estradiol|Ethionine|Fluorouracil|Indomethacin|Methotrexate|Nafenopin|N-nitrosomorpholine|perfluorooctanoic acid|Phenobarbital|pirinixic acid|Quercetin|Tetrachlorodibe…	76.72	231
THY1	7070	Carcinoma, Hepatocellular	MESH:D006528	marker/mechanism	2-Acetylaminofluorene|Aflatoxin B1|Arsenic|Benzo(a)pyrene|Bortezomib|Cacodylic Acid|Carbon Tetrachloride|Copper|Curcumin|Cyclophosphamide|Decitabine|Dexamethasone|Diethylhexyl Phthalate|Diethylnitrosamine|Diethylstilbestrol|Doxorubicin|Estradiol|Ethanol|Ethinyl Estradiol|Fenretinide|Genistein|Irinotecan|Niclosamide|Nitroglycerin|Paclitaxel|Pentachlorophenol|Resveratrol|sodium arsenite|Tetrachloro…	76.5	225
ESM1	11082	Carcinoma, Hepatocellular	MESH:D006528	marker/mechanism	1-nitropyrene|Acetaminophen|Acrylamide|Aflatoxin B1|Arsenic|Benzo(a)pyrene|benzo(b)fluoranthene|Carbon Tetrachloride|Cholesterol|Cisplatin|Colchicine|Diethylnitrosamine|Doxorubicin|Estradiol|Ethanol|Ethinyl Estradiol|Genistein|Lipopolysaccharides|Phenobarbital|pirinixic acid|Quercetin|sodium arsenite|Tamoxifen|Tetrachlorodibenzodioxin|Tetrachloroethylene|Tetradecanoylphorbol Acetate|Thioacetamide…	76.27	236
FBP1	2203	Carcinoma, Hepatocellular	MESH:D006528	marker/mechanism	1,4-bis(2-(3,5-dichloropyridyloxy))benzene|2,4-dinitrotoluene|2,6-dinitrotoluene|Acetaminophen|Aflatoxin B1|Arsenic Trioxide|Ascorbic Acid|Benzbromarone|Benzo(a)pyrene|Carbon Tetrachloride|Cisplatin|Clofibrate|Decitabine|epigallocatechin gallate|Estradiol|Ethinyl Estradiol|Ethionine|Fenretinide|Flavonoids|N-nitrosomorpholine|perfluorooctanoic acid|pirinixic acid|Plant Extracts|Plant Preparations|…	76.2	114
PRDX6	9588	Carcinoma, Hepatocellular	MESH:D006528	marker/mechanism	4,4'-diaminodiphenylmethane|Acetaminophen|Acrylamide|Aflatoxin B1|Arsenic|Benzbromarone|Benzo(a)pyrene|Bleomycin|Carbon Tetrachloride|Cisplatin|Clofibrate|Copper|Curcumin|Decitabine|Dexamethasone|Dietary Fats|Doxorubicin|Ethanol|Ethinyl Estradiol|Ethionine|Lipopolysaccharides|Methionine|N-(2-(1,1'-bicyclopropyl)-2-ylphenyl)-3-(difluoromethyl)-1-methyl-1H-pyrazole-4-carboxamide|nimesulide|perfluor…	76.1	132
ECT2	1894	Carcinoma, Hepatocellular	MESH:D006528	marker/mechanism	1,4-bis(2-(3,5-dichloropyridyloxy))benzene|4,4'-diaminodiphenylmethane|Acetaminophen|Aflatoxin B1|Benzo(a)pyrene|benzo(b)fluoranthene|Carbon Tetrachloride|Cisplatin|Copper|Dichloroacetic Acid|Dietary Fats|Diethylnitrosamine|Dimethylnitrosamine|Doxorubicin|Drugs, Chinese Herbal|epigallocatechin gallate|Estradiol|Fluorouracil|Genistein|Methyltestosterone|Niclosamide|Phenobarbital|pirinixic acid|Que…	75.99	245
IDH1	3417	Carcinoma, Hepatocellular	MESH:D006528	marker/mechanism	1,4-bis(2-(3,5-dichloropyridyloxy))benzene|4,4'-diaminodiphenylmethane|Acetaminophen|Aflatoxin B1|Arsenic|Arsenic Trioxide|Azathioprine|Benzo(a)pyrene|Carbon Tetrachloride|Cisplatin|Clofibrate|Copper|Dexamethasone|Dietary Fats|Doxorubicin|Estradiol|Ethanol|Ethinyl Estradiol|Fenretinide|Hexachlorocyclohexane|Lipopolysaccharides|Methyltestosterone|Niclosamide|N-nitrosomorpholine|Permethrin|Phenobar…	75.67	161
TRIP13	9319	Carcinoma, Hepatocellular	MESH:D006528	marker/mechanism	1,4-bis(2-(3,5-dichloropyridyloxy))benzene|Acetaminophen|Aflatoxin B1|Arsenic Trioxide|Azathioprine|Benzo(a)pyrene|benzo(b)fluoranthene|Carbon Tetrachloride|Cisplatin|Copper|Dietary Fats|Diethylnitrosamine|epigallocatechin gallate|Estradiol|Ethinyl Estradiol|Genistein|Indomethacin|Methotrexate|Methyltestosterone|Niclosamide|perfluorooctanoic acid|Phenobarbital|pirinixic acid|Quercetin|Resveratrol…	75.67	238
ETFA	2108	Carcinoma, Hepatocellular	MESH:D006528	marker/mechanism	2,6-dinitrotoluene|Acetaminophen|Aflatoxin B1|Arsenic Trioxide|Benzo(a)pyrene|Carbon Tetrachloride|Chlorodiphenyl (54% Chlorine)|Choline|Clofibrate|cyproconazole|Dexamethasone|Dietary Fats|Doxorubicin|Ethanol|Indomethacin|Lipopolysaccharides|Methionine|N-nitrosomorpholine|perfluorooctanoic acid|pirinixic acid|Plant Extracts|pyrazolanthrone|Resveratrol|sodium arsenite|Streptozocin|sulforafan|Tetra…	75.57	102
TH	7054	Carcinoma, Hepatocellular	MESH:D006528	marker/mechanism	3-amino-1,4-dimethyl-5H-pyrido(4,3-b)indole|3-amino-1-methyl-5H-pyrido(4,3-b)indole|Acetylcysteine|Acrylamide|Aflatoxin B1|aroclor 1260|Arsenic|Arsenic Trioxide|Ascorbic Acid|Benzo(a)pyrene|Chlorodiphenyl (54% Chlorine)|cinnamic aldehyde|Cisplatin|Curcumin|Decitabine|Dexamethasone|Dietary Fats|Diethylhexyl Phthalate|Diethylnitrosamine|Diethylstilbestrol|Drugs, Chinese Herbal|epigallocatechin gall…	75.56	253
ASF1B	55723	Carcinoma, Hepatocellular	MESH:D006528	marker/mechanism	1,4-bis(2-(3,5-dichloropyridyloxy))benzene|Acetaminophen|Acrylamide|Aflatoxin B1|Benzo(a)pyrene|benzo(b)fluoranthene|Carbon Tetrachloride|Choline|Cisplatin|Clofibrate|Copper|Dietary Fats|Diethylnitrosamine|Doxorubicin|Ethinyl Estradiol|Fenretinide|Methionine|Methotrexate|Niclosamide|Phenobarbital|pirinixic acid|Quercetin|Resveratrol|sodium arsenite|Tamoxifen|Tetrachlorodibenzodioxin|Topotecan|Tre…	75.22	244
CD34	947	Carcinoma, Hepatocellular	MESH:D006528	marker/mechanism	Acetaminophen|Acrylamide|Aflatoxin B1|Arsenic Trioxide|Ascorbic Acid|benz(a)anthracene|Benzo(a)pyrene|benzo(b)fluoranthene|Chlorodiphenyl (54% Chlorine)|Chloroquine|Choline|Copper|Daunorubicin|DDT|Dietary Fats|Doxorubicin|Estradiol|Ethanol|Fenretinide|Fluorouracil|Methionine|pirinixic acid|Prednisolone|sodium arsenite|Tetrachlorodibenzodioxin|Tetradecanoylphorbol Acetate|Tretinoin	75.03	85
TAGLN2	8407	Carcinoma, Hepatocellular	MESH:D006528	marker/mechanism	2,4-dinitrotoluene|4,4'-diaminodiphenylmethane|Acetaminophen|Aflatoxin B1|Benzo(a)pyrene|Bleomycin|Bortezomib|Carbon Tetrachloride|Choline|ciprofibrate|Cisplatin|Copper|Dietary Fats|Diethylnitrosamine|Dimethylnitrosamine|Doxorubicin|Estradiol|Ethinyl Estradiol|Fenretinide|Methionine|Methyltestosterone|nimesulide|Phenobarbital|pirinixic acid|Quercetin|Resveratrol|sodium arsenite|sulforafan|Tetrach…	74.87	235
NNMT	4837	Carcinoma, Hepatocellular	MESH:D006528	marker/mechanism	1,4-bis(2-(3,5-dichloropyridyloxy))benzene|2,4-dinitrotoluene|Acetaminophen|Aflatoxin B1|Benzo(a)pyrene|Carbon Tetrachloride|Clofibrate|Copper|Dietary Fats|Diethylhexyl Phthalate|Diethylnitrosamine|Doxorubicin|epigallocatechin gallate|Estradiol|Ethinyl Estradiol|gemcitabine|Lipopolysaccharides|N-(2-(1,1'-bicyclopropyl)-2-ylphenyl)-3-(difluoromethyl)-1-methyl-1H-pyrazole-4-carboxamide|N-nitrosomor…	74.62	241
FOSB	2354	Carcinoma, Hepatocellular	MESH:D006528	marker/mechanism	Acetaminophen|Acetylcysteine|Acrylamide|Aflatoxin B1|Arsenic|Arsenic Trioxide|Benzo(a)pyrene|Choline|Cisplatin|Clofibrate|Copper|DDT|Dexamethasone|Dietary Fats|Diethylhexyl Phthalate|epigallocatechin gallate|Estradiol|Ethanol|Irinotecan|Lipopolysaccharides|Methionine|Methotrexate|Niclosamide|Nitric Oxide|Paclitaxel|perfluorooctanoic acid|Pioglitazone|pirinixic acid|sodium arsenite|tamibarotene|Te…	74.37	91
DTL	51514	Carcinoma, Hepatocellular	MESH:D006528	marker/mechanism	1,4-bis(2-(3,5-dichloropyridyloxy))benzene|Acetaminophen|Acrylamide|Aflatoxin B1|Arsenic Trioxide|Azathioprine|benz(a)anthracene|Benzo(a)pyrene|benzo(b)fluoranthene|beta-hexachlorocyclohexane|Carbon Tetrachloride|Cisplatin|Copper|Dichloroacetic Acid|Diethylhexyl Phthalate|Doxorubicin|Estradiol|Ethanol|Ethinyl Estradiol|Genistein|Lipopolysaccharides|Methyltestosterone|Phenobarbital|pirinixic acid|…	74.31	136
HMMR	3161	Carcinoma, Hepatocellular	MESH:D006528	marker/mechanism	1,4-bis(2-(3,5-dichloropyridyloxy))benzene|2,6-dinitrotoluene|4,4'-diaminodiphenylmethane|Acetaminophen|Aflatoxin B1|Azathioprine|Benzo(a)pyrene|Carbon Tetrachloride|Cisplatin|Copper|Dichloroacetic Acid|Doxorubicin|epigallocatechin gallate|Estradiol|Ethanol|Ethinyl Estradiol|Flavonoids|Fluorouracil|Irinotecan|Methotrexate|Niclosamide|Paclitaxel|Phenobarbital|pirinixic acid|Quercetin|Resveratrol|s…	74.27	143
KIF23	9493	Carcinoma, Hepatocellular	MESH:D006528	marker/mechanism	Acetaminophen|Aflatoxin B1|Arsenic|Ascorbic Acid|Azathioprine|Benzo(a)pyrene|benzo(b)fluoranthene|Carbon Tetrachloride|Choline|Cisplatin|Clofibrate|Copper|Diethylnitrosamine|Doxorubicin|Estradiol|Ethinyl Estradiol|Fenretinide|Fluorouracil|Genistein|Methotrexate|Pentachlorophenol|perfluorooctanoic acid|pirinixic acid|Quercetin|Resveratrol|sodium arsenite|Tamoxifen|Tetrachlorodibenzodioxin|Tetradec…	74.27	249
UCHL1	7345	Carcinoma, Hepatocellular	MESH:D006528	marker/mechanism	Acetaminophen|Acrylamide|Aflatoxin B1|Arsenic|Arsenic Trioxide|Benzo(a)pyrene|benzo(b)fluoranthene|Choline|Copper|Decitabine|Dexamethasone|Dietary Fats|Doxorubicin|Ethanol|Ethinyl Estradiol|Flavonoids|Fluorouracil|Genistein|Indomethacin|Methionine|Methylnitronitrosoguanidine|Methyltestosterone|Paclitaxel|Pentachlorophenol|perfluorooctanoic acid|pirinixic acid|sodium arsenite|Streptozocin|Tetrachl…	74.15	95
PYGL	5836	Carcinoma, Hepatocellular	MESH:D006528	marker/mechanism	1,4-bis(2-(3,5-dichloropyridyloxy))benzene|2,4-dinitrotoluene|2,6-dinitrotoluene|4,4'-diaminodiphenylmethane|Acetaminophen|Acetylcysteine|Acrylamide|Arsenic Trioxide|Benzbromarone|Benzo(a)pyrene|Carbon Tetrachloride|Cisplatin|Clofibrate|Dexamethasone|Dietary Fats|Diethylhexyl Phthalate|Doxorubicin|Estradiol|Ethanol|Ethinyl Estradiol|Ethionine|Methyltestosterone|nimesulide|N-nitrosomorpholine|perf…	74.03	109
MVK	4598	Carcinoma, Hepatocellular	MESH:D006528	marker/mechanism	1,4-bis(2-(3,5-dichloropyridyloxy))benzene|4,4'-diaminodiphenylmethane|Acetaminophen|Acrylamide|Aflatoxin B1|Benzo(a)pyrene|Carbon Tetrachloride|Chlorodiphenyl (54% Chlorine)|Cholesterol|Cisplatin|Curcumin|cyproconazole|Dexamethasone|Dichloroacetic Acid|Dietary Fats|Diethylhexyl Phthalate|epigallocatechin gallate|Estradiol|Ethanol|Ethinyl Estradiol|Fenretinide|Flavonoids|Lipopolysaccharides|perfl…	73.58	80
E2F8	79733	Carcinoma, Hepatocellular	MESH:D006528	marker/mechanism	Acetaminophen|Aflatoxin B1|Arsenic|Arsenic Trioxide|Azathioprine|Benzo(a)pyrene|benzo(b)fluoranthene|Carbon Tetrachloride|Cisplatin|Clofibrate|Copper|Dichloroacetic Acid|Dietary Fats|Diethylstilbestrol|Doxorubicin|Estradiol|Ethinyl Estradiol|Fluorouracil|Iron|Lipopolysaccharides|Methotrexate|Niclosamide|Phenobarbital|pirinixic acid|Resveratrol|sodium arsenite|Tamoxifen|Tetrachlorodibenzodioxin|Th…	73.56	163
CD163	9332	Carcinoma, Hepatocellular	MESH:D006528	marker/mechanism	4,4'-diaminodiphenylmethane|Acetaminophen|Aflatoxin B1|Benzo(a)pyrene|Carbon Tetrachloride|Choline|Copper|deguelin|Dexamethasone|Dietary Fats|Diethylnitrosamine|Estradiol|Ethanol|Fenretinide|Indomethacin|Irinotecan|Lipopolysaccharides|Paclitaxel|perfluorooctanoic acid|Phenobarbital|pirinixic acid|Resveratrol|sodium arsenite|Streptozocin|sulforafan|Tamoxifen|Tetrachlorodibenzodioxin|Topotecan	73.49	228
CEP55	55165	Carcinoma, Hepatocellular	MESH:D006528	marker/mechanism	1,4-bis(2-(3,5-dichloropyridyloxy))benzene|2-amino-3,8-dimethylimidazo(4,5-f)quinoxaline|Acetaminophen|Aflatoxin B1|Arsenic Trioxide|Azathioprine|Benzo(a)pyrene|Carbon Tetrachloride|Choline|Dichloroacetic Acid|Diethylhexyl Phthalate|Diethylnitrosamine|Doxorubicin|Estradiol|Ethanol|Fluorouracil|Methionine|Phenobarbital|pirinixic acid|Quercetin|Resveratrol|sodium arsenite|sulforafan|Tetrachlorodibe…	73.49	241
ANLN	54443	Carcinoma, Hepatocellular	MESH:D006528	marker/mechanism	1,4-bis(2-(3,5-dichloropyridyloxy))benzene|2-amino-3,8-dimethylimidazo(4,5-f)quinoxaline|4,4'-diaminodiphenylmethane|Acetaminophen|Aflatoxin B1|Azathioprine|Benzo(a)pyrene|benzo(b)fluoranthene|Carbon Tetrachloride|Cisplatin|Copper|Dichloroacetic Acid|Diethylnitrosamine|Doxorubicin|Estradiol|Ethanol|Ethinyl Estradiol|Fluorouracil|Methotrexate|Pentachlorophenol|Phenobarbital|Quercetin|Resveratrol|s…	73.26	257
NCAPG	64151	Carcinoma, Hepatocellular	MESH:D006528	marker/mechanism	1,4-bis(2-(3,5-dichloropyridyloxy))benzene|Acetaminophen|Aflatoxin B1|Azathioprine|Benzo(a)pyrene|Carbon Tetrachloride|Copper|Dexamethasone|Dichloroacetic Acid|Doxorubicin|Estradiol|Ethinyl Estradiol|Fluorouracil|Genistein|Lipopolysaccharides|Paclitaxel|perfluorooctanoic acid|Phenobarbital|pirinixic acid|Plant Extracts|Quercetin|Resveratrol|sodium arsenite|Sodium Selenite|Tetrachlorodibenzodioxin…	73.1	132
PDGFB	5155	Carcinoma, Hepatocellular	MESH:D006528	marker/mechanism	Acetylcysteine|Acrylamide|Aflatoxin B1|Benzo(a)pyrene|Carbon Tetrachloride|Choline|Cisplatin|Copper|Curcumin|Decitabine|Dimethylnitrosamine|Doxorubicin|Drugs, Chinese Herbal|Estradiol|Ethanol|Ethinyl Estradiol|Fenretinide|Genistein|Lipopolysaccharides|Methionine|Methotrexate|Methylnitronitrosoguanidine|Phenobarbital|Phenytoin|Pioglitazone|Plant Extracts|Quercetin|Resveratrol|Sirolimus|sodium arse…	73.06	127
ASPM	259266	Carcinoma, Hepatocellular	MESH:D006528	marker/mechanism	1,4-bis(2-(3,5-dichloropyridyloxy))benzene|2,6-dinitrotoluene|4,4'-diaminodiphenylmethane|Acetaminophen|Aflatoxin B1|Arsenic Trioxide|Azathioprine|Benzo(a)pyrene|benzo(b)fluoranthene|Carbon Tetrachloride|Cisplatin|Diethylnitrosamine|Doxorubicin|epigallocatechin gallate|Estradiol|Ethanol|Ethinyl Estradiol|Genistein|Methotrexate|Paclitaxel|Phenobarbital|pirinixic acid|Quercetin|Resveratrol|sodium a…	72.87	248
CDH13	1012	Carcinoma, Hepatocellular	MESH:D006528	marker/mechanism	1-nitropyrene|2-Acetylaminofluorene|Acetaminophen|Acetylcysteine|Acrylamide|Aflatoxin B1|alpha-naphthoflavone|Androgens|Ascorbic Acid|Benzo(a)pyrene|Cacodylic Acid|Carbon Tetrachloride|Copper|Daunorubicin|Decitabine|Dexamethasone|Diethylhexyl Phthalate|Diethylnitrosamine|Doxorubicin|epigallocatechin gallate|Estradiol|Ethinyl Estradiol|Fenretinide|Lipopolysaccharides|sodium arsenite|Temozolomide|T…	72.81	210
ACSL4	2182	Carcinoma, Hepatocellular	MESH:D006528	marker/mechanism	2,4-dinitrotoluene|4,4'-diaminodiphenylmethane|Acetaminophen|Aflatoxin B1|Ascorbic Acid|Benzo(a)pyrene|Bezafibrate|Carbon Tetrachloride|Choline|Cisplatin|Clofibrate|Copper|Dexamethasone|Dichloroacetic Acid|Dietary Fats|Diethylnitrosamine|Doxorubicin|Estradiol|Ethinyl Estradiol|Fenretinide|Methionine|Methotrexate|nimesulide|perfluorooctanoic acid|Phenobarbital|pirinixic acid|Plant Extracts|Resvera…	72.59	232
TFPI2	7980	Carcinoma, Hepatocellular	MESH:D006528	marker/mechanism	Acetaminophen|Acrylamide|Aflatoxin B1|benz(a)anthracene|Benzo(a)pyrene|Carbon Tetrachloride|Cisplatin|Clofibrate|Colchicine|Copper|Decitabine|Dexamethasone|Diethylhexyl Phthalate|Dimethylnitrosamine|Doxorubicin|Estradiol|Fenretinide|Indomethacin|Methotrexate|Paclitaxel|Phenobarbital|pirinixic acid|Prednisolone|Quercetin|Resveratrol|sodium arsenite|Temozolomide|Tetrachlorodibenzodioxin|Topotecan|T…	72.46	123
MECP2	4204	Carcinoma, Hepatocellular	MESH:D006528	marker/mechanism	4,4'-diaminodiphenylmethane|Acetaminophen|Aflatoxin B1|Arsenic Trioxide|Azacitidine|Benzo(a)pyrene|Bleomycin|Carbon Tetrachloride|Curcumin|Decitabine|Diethylhexyl Phthalate|Diethylnitrosamine|Doxorubicin|Estradiol|Ethanol|Ethinyl Estradiol|Ethylnitrosourea|Fenretinide|Flavonoids|Genistein|Melitten|Methionine|Permethrin|Phenobarbital|pyrimidin-2-one beta-ribofuranoside|Resveratrol|sodium arsenite|…	72.23	235
PIK3CA	5290	Carcinoma, Hepatocellular	MESH:D006528	marker/mechanism	4,4'-diaminodiphenylmethane|Acetaminophen|Acrylamide|Arsenic Trioxide|Benzo(a)pyrene|Cisplatin|Copper|Curcumin|deguelin|Dexamethasone|Dietary Fats|Diethylhexyl Phthalate|Doxorubicin|Drugs, Chinese Herbal|Estradiol|Ethanol|Ethinyl Estradiol|Niclosamide|Nitric Oxide|perfluoro-n-nonanoic acid|perfluorooctanoic acid|Pioglitazone|Plant Extracts|Quercetin|Resveratrol|Sirolimus|sodium arsenite|Sorafenib…	72.23	112
CD5L	922	Carcinoma, Hepatocellular	MESH:D006528	marker/mechanism	4,4'-diaminodiphenylmethane|Acetaminophen|Aflatoxin B1|Benzo(a)pyrene|Carbon Tetrachloride|Choline|Cisplatin|Clofibrate|Dietary Fats|Dimethylnitrosamine|Estradiol|Ethinyl Estradiol|Genistein|Lipopolysaccharides|nimesulide|Pentachlorophenol|Phenobarbital|pirinixic acid|Resveratrol|sodium arsenite|Streptozocin|Tamoxifen|Tetrachlorodibenzodioxin|Topotecan|Troglitazone	71.98	122
CYP2B6	1555	Carcinoma, Hepatocellular	MESH:D006528	marker/mechanism	1,4-bis(2-(3,5-dichloropyridyloxy))benzene|Acetaminophen|Aflatoxin B1|aroclor 1260|Benzo(a)pyrene|Butylated Hydroxytoluene|Chlorodiphenyl (54% Chlorine)|Cimetidine|Clofibrate|Cyclophosphamide|cyproconazole|DDT|Dexamethasone|Diethylhexyl Phthalate|Diethylstilbestrol|Doxorubicin|Estradiol|Ethanol|Ethinyl Estradiol|Flavonoids|Hexachlorocyclohexane|Indomethacin|mancozeb|nimesulide|Pentachlorophenol|p…	71.79	154
EHD3	30845	Carcinoma, Hepatocellular	MESH:D006528	marker/mechanism	2,6-dinitrotoluene|4,4'-diaminodiphenylmethane|Acetaminophen|Benzo(a)pyrene|benzo(b)fluoranthene|Cacodylic Acid|Carbon Tetrachloride|Choline|Cisplatin|Decitabine|Dexamethasone|Diethylhexyl Phthalate|Doxorubicin|Estradiol|Ethanol|Ethinyl Estradiol|Fenretinide|Methionine|nimesulide|Phenobarbital|pirinixic acid|sodium arsenite|Tamoxifen|Tetrachlorodibenzodioxin|Tetradecanoylphorbol Acetate	70.73	117
NAT2	10	Carcinoma, Hepatocellular	MESH:D006528	marker/mechanism	1,4-bis(2-(3,5-dichloropyridyloxy))benzene|2-Acetylaminofluorene|2-amino-3,4-dimethylimidazo(4,5-f)quinoline|2-amino-3,8-dimethylimidazo(4,5-f)quinoxaline|2-amino-3-methyl-9H-pyrido(2,3-b)indole|2-amino-3-methylimidazo(4,5-f)quinoline|2-amino-6-methyldipyrido(1,2-a-3',2'-d)imidazole|2-amino-9H-pyrido(2,3-b)indole|2-aminofluorene|3-amino-1-methyl-5H-pyrido(4,3-b)indole|4,4'-diaminodiphenylmethane|…	70.47	212
MELK	9833	Carcinoma, Hepatocellular	MESH:D006528	marker/mechanism	Acetaminophen|Aflatoxin B1|Azathioprine|Benzo(a)pyrene|benzo(b)fluoranthene|Carbon Tetrachloride|Choline|Cisplatin|Cyclophosphamide|Dietary Fats|Doxorubicin|epigallocatechin gallate|Estradiol|Ethinyl Estradiol|Fluorouracil|Genistein|Methionine|Methotrexate|Niclosamide|Paclitaxel|Phenobarbital|Resveratrol|sodium arsenite|Tetrachlorodibenzodioxin|Tetradecanoylphorbol Acetate|Thioacetamide|Topotecan…	70.4	131
TCF19	6941	Carcinoma, Hepatocellular	MESH:D006528	marker/mechanism	1,4-bis(2-(3,5-dichloropyridyloxy))benzene|Acetaminophen|Aflatoxin B1|Arsenic Trioxide|Ascorbic Acid|Azathioprine|benz(a)anthracene|Benzo(a)pyrene|benzo(b)fluoranthene|Bortezomib|Carbon Tetrachloride|Cisplatin|Copper|Dexamethasone|Diethylnitrosamine|Estradiol|Ethinyl Estradiol|Fenretinide|Fluorouracil|Phenobarbital|pirinixic acid|Quercetin|Resveratrol|Sirolimus|sodium arsenite|sulforafan|Tetrachl…	70.31	240
RND3	390	Carcinoma, Hepatocellular	MESH:D006528	marker/mechanism	1-nitropyrene|2,6-dinitrotoluene|4,4'-diaminodiphenylmethane|Acetaminophen|Acrylamide|Aflatoxin B1|Arsenic Trioxide|Benzo(a)pyrene|Bortezomib|Carbon Tetrachloride|Cisplatin|Clodronic Acid|Copper|cyproconazole|Dietary Fats|Diethylstilbestrol|Drugs, Chinese Herbal|Estradiol|Ethanol|Lipopolysaccharides|Methotrexate|perfluorooctanoic acid|Phenobarbital|pirinixic acid|sodium arsenite|Tamoxifen|Tetrach…	70.25	131
PLAC8	51316	Carcinoma, Hepatocellular	MESH:D006528	marker/mechanism	4,4'-diaminodiphenylmethane|Acetaminophen|Aflatoxin B1|benz(a)anthracene|Benzo(a)pyrene|benzo(b)fluoranthene|Carbon Tetrachloride|Chlorodiphenyl (54% Chlorine)|Choline|Cisplatin|Clofibrate|Copper|Dietary Fats|Dimethylnitrosamine|Doxorubicin|Estradiol|Ethinyl Estradiol|Fenretinide|Lipopolysaccharides|Methionine|Methotrexate|Pentachlorophenol|sulforafan|Tamoxifen|Tetrachlorodibenzodioxin|Tetradecan…	70.12	95
COMT	1312	Carcinoma, Hepatocellular	MESH:D006528	marker/mechanism	2-Methoxyestradiol|Acetaminophen|Aflatoxin B1|Benzo(a)pyrene|Carbon Tetrachloride|Cisplatin|Cyclophosphamide|cyproconazole|Decitabine|Dexamethasone|Dietary Fats|Diethylhexyl Phthalate|Diethylnitrosamine|Diethylstilbestrol|epigallocatechin gallate|Estradiol|Estrogens|Ethinyl Estradiol|Genistein|Methotrexate|N-nitrosomorpholine|perfluorooctanoic acid|Permethrin|Phenobarbital|pirinixic acid|Plant Ex…	69.85	253
C9	735	Carcinoma, Hepatocellular	MESH:D006528	marker/mechanism	1,4-bis(2-(3,5-dichloropyridyloxy))benzene|2,4-dinitrotoluene|4,4'-diaminodiphenylmethane|Acetaminophen|Aflatoxin B1|Arsenic|Benzo(a)pyrene|Cacodylic Acid|Carbon Tetrachloride|Chlorodiphenyl (54% Chlorine)|ciprofibrate|Copper|Dichloroacetic Acid|Diethylhexyl Phthalate|Diethylnitrosamine|Estradiol|Ethanol|Ethinyl Estradiol|Methotrexate|nimesulide|perfluoro-n-nonanoic acid|perfluorooctanoic acid|Ph…	69.82	216
CDC45	8318	Carcinoma, Hepatocellular	MESH:D006528	marker/mechanism	1,4-bis(2-(3,5-dichloropyridyloxy))benzene|Acetaminophen|Acrylamide|Aflatoxin B1|Arsenic Trioxide|Azathioprine|Benzo(a)pyrene|Carbon Tetrachloride|Cisplatin|Copper|Diethylnitrosamine|Doxorubicin|Estradiol|Ethinyl Estradiol|Fluorouracil|Genistein|Indomethacin|Leucovorin|Niclosamide|Phenobarbital|pirinixic acid|Quercetin|Resveratrol|sodium arsenite|Tetrachlorodibenzodioxin|Thioacetamide|Topotecan|T…	69.27	246
KIF11	3832	Carcinoma, Hepatocellular	MESH:D006528	marker/mechanism	1,4-bis(2-(3,5-dichloropyridyloxy))benzene|2-Acetylaminofluorene|4,4'-diaminodiphenylmethane|Acetaminophen|Aflatoxin B1|Azathioprine|Benzo(a)pyrene|beta Carotene|Carbon Tetrachloride|Cisplatin|Copper|Cyproterone Acetate|Decitabine|Dietary Fats|Diethylhexyl Phthalate|Diethylnitrosamine|Doxorubicin|Estradiol|Ethinyl Estradiol|Genistein|Methotrexate|Niclosamide|Phenobarbital|Quercetin|Resveratrol|so…	69.15	235
CA2	760	Carcinoma, Hepatocellular	MESH:D006528	marker/mechanism	Acetaminophen|Aflatoxin B1|alpha-hexachlorocyclohexane|Azathioprine|Benzbromarone|Benzo(a)pyrene|Bleomycin|Butylated Hydroxyanisole|Butylated Hydroxytoluene|Cisplatin|Clofibrate|Copper|Cyclophosphamide|Dexamethasone|Dietary Fats|Diethylnitrosamine|Diethylstilbestrol|Estradiol|Ethanol|Ethinyl Estradiol|Ethionine|Fenretinide|Flavonoids|Genistein|Indomethacin|N-nitrosomorpholine|pirinixic acid|Querc…	69.1	242
CYP39A1	51302	Carcinoma, Hepatocellular	MESH:D006528	marker/mechanism	1,4-bis(2-(3,5-dichloropyridyloxy))benzene|2,4-dinitrotoluene|Acetaminophen|Aflatoxin B1|Arsenic Trioxide|Benzo(a)pyrene|Carbon Tetrachloride|Choline|Cisplatin|Dichloroacetic Acid|Dietary Fats|Diethylhexyl Phthalate|Diethylnitrosamine|Ethanol|Fenretinide|Lipopolysaccharides|Methionine|Niclosamide|Pentachlorophenol|perfluorooctanoic acid|Phenobarbital|pirinixic acid|sulforafan|Tetrachlorodibenzodi…	69.04	217
ADAMTS1	9510	Carcinoma, Hepatocellular	MESH:D006528	marker/mechanism	1,4-bis(2-(3,5-dichloropyridyloxy))benzene|1-nitropyrene|Acetaminophen|Aflatoxin B1|alpha-naphthoflavone|Arsenic|Arsenic Trioxide|Azacitidine|Benzo(a)pyrene|Carbon Tetrachloride|ciprofibrate|Copper|Decitabine|Dexamethasone|Dietary Fats|Diethylhexyl Phthalate|Diethylnitrosamine|Estradiol|Ethanol|Ethinyl Estradiol|Fenretinide|Indomethacin|Irinotecan|Lipopolysaccharides|pirinixic acid|Plant Extracts…	68.26	220
TALDO1	6888	Carcinoma, Hepatocellular	MESH:D006528	marker/mechanism	2-Acetylaminofluorene|4,4'-diaminodiphenylmethane|Acetaminophen|Acetylcysteine|Aflatoxin B1|Arsenic Trioxide|Benzo(a)pyrene|Bleomycin|Carbon Tetrachloride|Cisplatin|Clofibrate|Curcumin|Dietary Fats|Diethylnitrosamine|Doxorubicin|Estradiol|Ethinyl Estradiol|Nitric Oxide|Phenobarbital|pirinixic acid|pyrazolanthrone|Quercetin|Resveratrol|sodium arsenite|sulforafan|Tetrachlorodibenzodioxin|Thioacetam…	68.17	237
PHB	5245	Carcinoma, Hepatocellular	MESH:D006528	marker/mechanism	2,4-dinitrotoluene|4,4'-diaminodiphenylmethane|Acetaminophen|Aflatoxin B1|Arsenic Trioxide|Choline|Clofibrate|Copper|Curcumin|Dexamethasone|Diethylnitrosamine|Doxorubicin|Estradiol|Ethanol|Ethinyl Estradiol|Genistein|Indomethacin|Methionine|nimesulide|Pentachlorophenol|perfluorooctanoic acid|Phenobarbital|pirinixic acid|sodium arsenite|Streptozocin|Tamoxifen|Tetrachlorodibenzodioxin|Tetradecanoyl…	68.09	241
HAMP	57817	Carcinoma, Hepatocellular	MESH:D006528	marker/mechanism	1,4-bis(2-(3,5-dichloropyridyloxy))benzene|2,6-dinitrotoluene|2-Acetylaminofluorene|Acetaminophen|Acrylamide|Aflatoxin B1|Benzo(a)pyrene|benzo(b)fluoranthene|Carbon Tetrachloride|Cisplatin|Copper|Curcumin|Diethylnitrosamine|Doxorubicin|Estradiol|Ethanol|Genistein|Hexachlorocyclohexane|Iron|Lipopolysaccharides|Niclosamide|perfluorooctanoic acid|pirinixic acid|Plant Extracts|Plant Preparations|Quer…	68	234
LRAT	9227	Carcinoma, Hepatocellular	MESH:D006528	marker/mechanism	4,4'-diaminodiphenylmethane|Acetaminophen|Aflatoxin B1|Benzo(a)pyrene|Carbon Tetrachloride|cyproconazole|Diethylnitrosamine|Diethylstilbestrol|Dimethylnitrosamine|Estradiol|Ethanol|Ethinyl Estradiol|Fenretinide|momfluorothrin|nimesulide|Phenobarbital|pirinixic acid|Plant Extracts|sodium arsenite|Tetrachlorodibenzodioxin|Tetrachloroethylene|Tetradecanoylphorbol Acetate|Thioacetamide|Tretinoin|Tric…	67.41	215
CCNA1	8900	Carcinoma, Hepatocellular	MESH:D006528	marker/mechanism	1,4-bis(2-(3,5-dichloropyridyloxy))benzene|Acetaminophen|Acetylcysteine|Aflatoxin B1|Arsenic|Arsenic Trioxide|Ascorbic Acid|Azacitidine|Benzo(a)pyrene|Cisplatin|Copper|Decitabine|Diethylhexyl Phthalate|Doxorubicin|Drugs, Chinese Herbal|Estradiol|Ethanol|Ethinyl Estradiol|Fluorouracil|Genistein|Lipopolysaccharides|Methylnitronitrosoguanidine|Pentachlorophenol|perfluorooctanoic acid|Pioglitazone|Qu…	67.3	104
GTSE1	51512	Carcinoma, Hepatocellular	MESH:D006528	marker/mechanism	2-Acetylaminofluorene|Acetaminophen|Aflatoxin B1|Arsenic|Azathioprine|Benzo(a)pyrene|Carbon Tetrachloride|Copper|Dexamethasone|Dichloroacetic Acid|Diethylnitrosamine|Doxorubicin|Drugs, Chinese Herbal|Ethanol|Ethinyl Estradiol|Genistein|Indomethacin|Niclosamide|Paclitaxel|pirinixic acid|Resveratrol|sodium arsenite|Tetrachlorodibenzodioxin|Tetradecanoylphorbol Acetate|Thioacetamide|Topotecan|Tretin…	66.86	224
KMT2A	4297	Carcinoma, Hepatocellular	MESH:D006528	marker/mechanism	2,4-dinitrotoluene|2,6-dinitrotoluene|Acetaminophen|Acetylcysteine|Aflatoxin B1|Arsenic Trioxide|Benzo(a)pyrene|Bortezomib|Cisplatin|Diethylstilbestrol|Doxorubicin|Estradiol|Ethanol|Genistein|momfluorothrin|Niclosamide|Pentachlorophenol|perfluorodecanoic acid|perfluoro-n-nonanoic acid|perfluorooctanoic acid|Permethrin|pirinixic acid|Prednisolone|Quercetin|sodium arsenite|Tetrachlorodibenzodioxin|…	66.86	78
UBE2T	29089	Carcinoma, Hepatocellular	MESH:D006528	marker/mechanism	Acetaminophen|Acrylamide|Aflatoxin B1|Azathioprine|Benzo(a)pyrene|Carbon Tetrachloride|Choline|Cisplatin|Copper|Dexamethasone|Dietary Fats|Doxorubicin|Estradiol|Ethinyl Estradiol|Fluorouracil|Genistein|Indomethacin|Methionine|Methyltestosterone|Niclosamide|Phenobarbital|pirinixic acid|Resveratrol|sodium arsenite|Tetrachlorodibenzodioxin|Tetradecanoylphorbol Acetate|Thioacetamide|Topotecan	66.86	129
OLFML2B	25903	Carcinoma, Hepatocellular	MESH:D006528	marker/mechanism	4,4'-diaminodiphenylmethane|Acrylamide|Azathioprine|Benzo(a)pyrene|Carbon Tetrachloride|Clofibrate|Copper|Dietary Fats|Diethylhexyl Phthalate|Dimethylnitrosamine|epigallocatechin gallate|Estradiol|Ethanol|Lipopolysaccharides|pirinixic acid|Prednisolone|sulforafan|Tetrachlorodibenzodioxin|Tetradecanoylphorbol Acetate|Topotecan|Tretinoin|Troglitazone|Vinyl Chloride	66.08	50
STAT4	6775	Carcinoma, Hepatocellular	MESH:D006528	marker/mechanism	Acetaminophen|Acrylamide|Active Hexose Correlated Compound|Arsenic|Arsenic Trioxide|Benzo(a)pyrene|Choline|Cisplatin|Curcumin|Dexamethasone|Doxorubicin|Estradiol|Ethinyl Estradiol|Genistein|Indomethacin|Lipopolysaccharides|Methionine|Methotrexate|perfluorooctanoic acid|Phenytoin|Prednisolone|Resveratrol|sodium arsenite|Sodium Selenite|Tetrachlorodibenzodioxin|Tetradecanoylphorbol Acetate	65.88	74
RPS6KA3	6197	Carcinoma, Hepatocellular	MESH:D006528	marker/mechanism	4,4'-diaminodiphenylmethane|Acetaminophen|Aflatoxin B1|Arsenic Trioxide|Benzo(a)pyrene|Carbon Tetrachloride|Choline|Cisplatin|Copper|Doxorubicin|epigallocatechin gallate|Estradiol|Ethanol|Ethinyl Estradiol|Fenretinide|Genistein|Methionine|Methotrexate|Phenytoin|Plant Extracts|Quercetin|Sirolimus|tamibarotene|Tetrachlorodibenzodioxin|Tetradecanoylphorbol Acetate|Thioacetamide|Tretinoin	65.76	96
CDCA2	157313	Carcinoma, Hepatocellular	MESH:D006528	marker/mechanism	1,4-bis(2-(3,5-dichloropyridyloxy))benzene|Acetaminophen|Acrylamide|Aflatoxin B1|Azathioprine|Benzo(a)pyrene|Carbon Tetrachloride|Choline|Cisplatin|Decitabine|Dexamethasone|Doxorubicin|Drugs, Chinese Herbal|Estradiol|Fenretinide|Indomethacin|Methionine|Niclosamide|Phenobarbital|pirinixic acid|Resveratrol|sodium arsenite|Tetrachlorodibenzodioxin|Tetradecanoylphorbol Acetate|Thioacetamide|Topotecan…	65.49	111
CFP	5199	Carcinoma, Hepatocellular	MESH:D006528	marker/mechanism	4,4'-diaminodiphenylmethane|Acetaminophen|Aflatoxin B1|Benzo(a)pyrene|benzo(b)fluoranthene|Carbon Tetrachloride|Chlorodiphenyl (54% Chlorine)|Cisplatin|Copper|Dietary Fats|Dimethylnitrosamine|Estradiol|Ethinyl Estradiol|Lipopolysaccharides|Niclosamide|Phenobarbital|pirinixic acid|Resveratrol|sodium arsenite|Streptozocin|sulforafan|Tetrachlorodibenzodioxin|Tetradecanoylphorbol Acetate|Troglitazone	65.32	106
COL15A1	1306	Carcinoma, Hepatocellular	MESH:D006528	marker/mechanism	Acetaminophen|Acrylamide|Benzo(a)pyrene|Carbon Tetrachloride|Cisplatin|Clofibrate|Copper|Dexamethasone|Dietary Fats|Doxorubicin|Estradiol|Ethinyl Estradiol|Fenretinide|Methotrexate|Paclitaxel|Phenobarbital|pirinixic acid|Plant Extracts|sodium arsenite|Tetrachlorodibenzodioxin|Tetradecanoylphorbol Acetate|Topotecan|Troglitazone|Vinyl Chloride	65.32	113
SERPINA1	5265	Carcinoma, Hepatocellular	MESH:D006528	marker/mechanism	Acetaminophen|Acrylamide|Arsenic Trioxide|Azathioprine|Benzbromarone|Benzo(a)pyrene|Carbon Tetrachloride|Clofibrate|Copper|cyproconazole|Decitabine|Dexamethasone|Doxorubicin|Estradiol|Ethinyl Estradiol|Ethionine|Genistein|Indomethacin|Lipopolysaccharides|N-nitrosomorpholine|Pentachlorophenol|perfluorooctanoic acid|pirinixic acid|Plant Extracts|Resveratrol|Sirolimus|sodium arsenite|Tetrachlorodibe…	65.31	100
IRF2	3660	Carcinoma, Hepatocellular	MESH:D006528	marker/mechanism	1,4-bis(2-(3,5-dichloropyridyloxy))benzene|4,4'-diaminodiphenylmethane|Acetaminophen|Acrylamide|Aflatoxin B1|Benzo(a)pyrene|Carbon Tetrachloride|Cisplatin|Clofibrate|Dexamethasone|Doxorubicin|epigallocatechin gallate|Estrogens|Flavonoids|Lipopolysaccharides|Phenobarbital|pirinixic acid|Plant Extracts|Tetrachlorodibenzodioxin|Tetrachloroethylene|Tetradecanoylphorbol Acetate|Topotecan|Trichloroethy…	64.85	101
PGK1	5230	Carcinoma, Hepatocellular	MESH:D006528	marker/mechanism	1,4-bis(2-(3,5-dichloropyridyloxy))benzene|4,4'-diaminodiphenylmethane|Acetaminophen|Acrylamide|Aflatoxin B1|alpha-naphthoflavone|Arsenic|Arsenic Trioxide|Benzo(a)pyrene|Butylated Hydroxytoluene|Chlorodiphenyl (54% Chlorine)|Cisplatin|Copper|Dexamethasone|Diethylhexyl Phthalate|Doxorubicin|epigallocatechin gallate|Ethanol|Ethinyl Estradiol|Genistein|Indomethacin|Methylnitronitrosoguanidine|Pentac…	64.4	145
AKR1C2	1646	Carcinoma, Hepatocellular	MESH:D006528	marker/mechanism	2-aminophenol|Acetaminophen|Acrylamide|Aflatoxin B1|Arsenic|Arsenic Trioxide|Ascorbic Acid|Azathioprine|Benzbromarone|Benzo(a)pyrene|Bortezomib|Budesonide|Carbon Tetrachloride|cinnamic aldehyde|Cisplatin|Clodronic Acid|Copper|Daunorubicin|Diethylhexyl Phthalate|Doxorubicin|epigallocatechin gallate|Estradiol|Ethinyl Estradiol|Fluorouracil|Indomethacin|Paclitaxel|perfluorooctanoic acid|pirinixic ac…	64.24	109
ITIH3	3699	Carcinoma, Hepatocellular	MESH:D006528	marker/mechanism	1,4-bis(2-(3,5-dichloropyridyloxy))benzene|2,6-dinitrotoluene|Acetaminophen|Aflatoxin B1|Benzo(a)pyrene|Cacodylic Acid|Carbon Tetrachloride|Chlorodiphenyl (54% Chlorine)|Clofibrate|cyproconazole|Dichloroacetic Acid|Dietary Fats|Diethylnitrosamine|Ethanol|Ethinyl Estradiol|Lipopolysaccharides|perfluorooctanoic acid|pirinixic acid|Plant Extracts|Quercetin|Resveratrol|sodium arsenite|Tamoxifen|Tetra…	64.07	217
SFRP1	6422	Carcinoma, Hepatocellular	MESH:D006528	marker/mechanism	Aflatoxin B1|Arsenic|Arsenic Trioxide|Benzo(a)pyrene|Bleomycin|Carbon Tetrachloride|Choline|Cisplatin|Decitabine|Dexamethasone|Diethylnitrosamine|Doxorubicin|epigallocatechin gallate|Estradiol|Ethanol|Ethinyl Estradiol|Fenretinide|Leucovorin|Methotrexate|pirinixic acid|Quercetin|Resveratrol|sulforafan|Tamoxifen|Tetrachlorodibenzodioxin|Tetradecanoylphorbol Acetate|Topotecan|Tretinoin	63.75	242
PCLAF	9768	Carcinoma, Hepatocellular	MESH:D006528	marker/mechanism	Acetaminophen|Aflatoxin B1|Azathioprine|Benzo(a)pyrene|Carbon Tetrachloride|Cisplatin|Copper|Dexamethasone|Dietary Fats|Diethylnitrosamine|Estradiol|Ethinyl Estradiol|Fenretinide|Fluorouracil|Genistein|Indomethacin|Irinotecan|Methotrexate|Methyltestosterone|Resveratrol|sodium arsenite|sulforafan|Tamoxifen|Tetrachlorodibenzodioxin|Tetradecanoylphorbol Acetate|Topotecan|Vitamin E	63.46	237
KIF15	56992	Carcinoma, Hepatocellular	MESH:D006528	marker/mechanism	1,4-bis(2-(3,5-dichloropyridyloxy))benzene|Acetaminophen|Aflatoxin B1|Arsenic|Azathioprine|Benzo(a)pyrene|Cisplatin|Copper|Dietary Fats|Doxorubicin|Drugs, Chinese Herbal|epigallocatechin gallate|Estradiol|Fluorouracil|Genistein|Methotrexate|Niclosamide|Plant Extracts|Quercetin|Resveratrol|sodium arsenite|Tetrachlorodibenzodioxin|Tetradecanoylphorbol Acetate|Topotecan|Trichloroethylene|Troglitazone	63.35	84
KIF14	9928	Carcinoma, Hepatocellular	MESH:D006528	marker/mechanism	1,4-bis(2-(3,5-dichloropyridyloxy))benzene|Acetaminophen|Acrylamide|Aflatoxin B1|Benzo(a)pyrene|Cisplatin|Docetaxel|Doxorubicin|epigallocatechin gallate|Estradiol|Genistein|Indomethacin|Irinotecan|Methotrexate|Pentachlorophenol|pirinixic acid|Quercetin|Resveratrol|sodium arsenite|Sodium Selenite|sulforafan|Tetrachlorodibenzodioxin|Troglitazone	63.31	66
CCR1	1230	Carcinoma, Hepatocellular	MESH:D006528	marker/mechanism	Acetaminophen|Acrylamide|Aflatoxin B1|Arsenic|Arsenic Trioxide|Benzo(a)pyrene|Carbon Tetrachloride|Choline|Cisplatin|Cyproterone Acetate|Dietary Fats|Diethylhexyl Phthalate|Diethylnitrosamine|Doxorubicin|Ethanol|Ethinyl Estradiol|Fenretinide|Irinotecan|Lipopolysaccharides|pirinixic acid|Resveratrol|tamibarotene|Tetrachlorodibenzodioxin|Tetradecanoylphorbol Acetate|Thioacetamide|Topotecan|Tretinoin	63.22	230
TACC3	10460	Carcinoma, Hepatocellular	MESH:D006528	marker/mechanism	Acetaminophen|Aflatoxin B1|Arsenic|Benzo(a)pyrene|benzo(b)fluoranthene|Carbon Tetrachloride|Chlorodiphenyl (54% Chlorine)|Choline|Cisplatin|Copper|Dichloroacetic Acid|Estradiol|Ethinyl Estradiol|Genistein|Methionine|Methotrexate|Niclosamide|Paclitaxel|Pentachlorophenol|Phenobarbital|pirinixic acid|Resveratrol|sodium arsenite|Tamoxifen|Tetrachlorodibenzodioxin|Topotecan|Trichloroethylene	63.22	125
TST	7263	Carcinoma, Hepatocellular	MESH:D006528	marker/mechanism	2,4-dinitrotoluene|4,4'-diaminodiphenylmethane|Acetaminophen|Acrylamide|Aflatoxin B1|Benzo(a)pyrene|Carbon Tetrachloride|Cisplatin|Clofibrate|Copper|Dexamethasone|Dietary Fats|Ethinyl Estradiol|Fenretinide|Flavonoids|Fluorouracil|Indomethacin|N-nitrosomorpholine|perfluorooctanoic acid|Quercetin|Resveratrol|sodium arsenite|Tamoxifen|Tetrachlorodibenzodioxin|Topotecan|Tretinoin|Troglitazone	63.22	120
ROBO1	6091	Carcinoma, Hepatocellular	MESH:D006528	marker/mechanism	Acetaminophen|Acrylamide|Aflatoxin B1|Arsenic|Arsenic Trioxide|Benzo(a)pyrene|Carbon Tetrachloride|Copper|Decitabine|Dexamethasone|Dietary Fats|Diethylhexyl Phthalate|Diethylnitrosamine|Doxorubicin|Estradiol|Ethanol|Ethinyl Estradiol|Hexachlorocyclohexane|Phenobarbital|pyrazolanthrone|Quercetin|sodium arsenite|Tetrachlorodibenzodioxin|Tretinoin|Trichloroethylene	63.17	227
MLXIPL	51085	Carcinoma, Hepatocellular	MESH:D006528	marker/mechanism	1,4-bis(2-(3,5-dichloropyridyloxy))benzene|4,4'-diaminodiphenylmethane|Acetaminophen|Aflatoxin B1|Benzo(a)pyrene|Carbon Tetrachloride|Cholesterol|Choline|Cisplatin|Decitabine|Dexamethasone|Dietary Fats|Estradiol|Ethanol|Ethinyl Estradiol|Fenretinide|Indomethacin|Irinotecan|Methionine|pirinixic acid|sodium arsenite|Sodium Selenite|sulforafan|Tamoxifen|Tetrachlorodibenzodioxin|Thioacetamide	62.56	89
FANCI	55215	Carcinoma, Hepatocellular	MESH:D006528	marker/mechanism	1,4-bis(2-(3,5-dichloropyridyloxy))benzene|Acetaminophen|Aflatoxin B1|Azathioprine|Benzo(a)pyrene|Carbon Tetrachloride|Cisplatin|Curcumin|Dexamethasone|Dichloroacetic Acid|Dietary Fats|Doxorubicin|Estradiol|Fluorouracil|Genistein|Indomethacin|Methyltestosterone|perfluorooctanoic acid|Plant Extracts|Quercetin|Resveratrol|sodium arsenite|Tetrachlorodibenzodioxin|Tetradecanoylphorbol Acetate|Topotec…	62.31	88
IQGAP1	8826	Carcinoma, Hepatocellular	MESH:D006528	marker/mechanism	4,4'-diaminodiphenylmethane|Acetaminophen|Acrylamide|Aflatoxin B1|Benzo(a)pyrene|Carbon Tetrachloride|Choline|Dietary Fats|Diethylnitrosamine|Dimethylnitrosamine|Doxorubicin|Estradiol|Ethanol|Ethinyl Estradiol|gemcitabine|Griseofulvin|Lipopolysaccharides|Methionine|Phenobarbital|pirinixic acid|Quercetin|sodium arsenite|Tetrachlorodibenzodioxin|Tetradecanoylphorbol Acetate|Vitamin E	62.31	213
ZFP36	7538	Carcinoma, Hepatocellular	MESH:D006528	marker/mechanism	Acetaminophen|Arsenic Trioxide|Benzo(a)pyrene|Carbon Tetrachloride|Cisplatin|Copper|Dexamethasone|Dietary Fats|Doxorubicin|Estradiol|Ethinyl Estradiol|Fenretinide|Indomethacin|Iron|Lipopolysaccharides|Niclosamide|Phenobarbital|Pioglitazone|pirinixic acid|Plant Extracts|Quercetin|Resveratrol|sodium arsenite|Sodium Selenite|Tamoxifen|Tetrachlorodibenzodioxin|Tetradecanoylphorbol Acetate|Topotecan|T…	62.13	132
HHIP	64399	Carcinoma, Hepatocellular	MESH:D006528	marker/mechanism	Acetylcysteine|Aflatoxin B1|Benzo(a)pyrene|Carbon Tetrachloride|Choline|Copper|Decitabine|Dexamethasone|Dietary Fats|Diethylnitrosamine|Doxorubicin|Estradiol|Ethanol|Ethinyl Estradiol|Genistein|Methionine|Pentachlorophenol|Pioglitazone|Resveratrol|sodium arsenite|sulforafan|Tetrachlorodibenzodioxin|Tetradecanoylphorbol Acetate|Tretinoin	61.97	206
IGF2R	3482	Carcinoma, Hepatocellular	MESH:D006528	marker/mechanism	4,4'-diaminodiphenylmethane|Acetaminophen|Aflatoxin B1|Arsenic|Arsenic Trioxide|Benzo(a)pyrene|benzo(b)fluoranthene|Carbon Tetrachloride|Copper|Dexamethasone|Diethylhexyl Phthalate|Diethylnitrosamine|Doxorubicin|Estradiol|Ethanol|Ethinyl Estradiol|Genistein|Lipopolysaccharides|Phenobarbital|pirinixic acid|Resveratrol|sodium arsenite|sulforafan|Tetrachlorodibenzodioxin|Tetradecanoylphorbol Acetate…	61.59	233
ARHGAP11A	9824	Carcinoma, Hepatocellular	MESH:D006528	marker/mechanism	1,4-bis(2-(3,5-dichloropyridyloxy))benzene|Acetaminophen|Acrylamide|Aflatoxin B1|Azathioprine|Benzo(a)pyrene|Carbon Tetrachloride|Cisplatin|Copper|Dichloroacetic Acid|Dietary Fats|Doxorubicin|epigallocatechin gallate|Ethanol|Fenretinide|Methotrexate|Niclosamide|Phenobarbital|pirinixic acid|Quercetin|sodium arsenite|Tetrachlorodibenzodioxin|Tetradecanoylphorbol Acetate|Thioacetamide|Topotecan	61.2	113
BMPER	168667	Carcinoma, Hepatocellular	MESH:D006528	marker/mechanism	1-nitropyrene|2,6-dinitrotoluene|4,4'-diaminodiphenylmethane|Acetaminophen|Aflatoxin B1|Arsenic|Benzo(a)pyrene|Choline|Cisplatin|Copper|Decitabine|Dexamethasone|Dichloroacetic Acid|Dietary Fats|epigallocatechin gallate|Estradiol|Fenretinide|Methionine|Methotrexate|pirinixic acid|sodium arsenite|Tetrachlorodibenzodioxin|Tretinoin	61.19	59
SREBF2	6721	Carcinoma, Hepatocellular	MESH:D006528	marker/mechanism	2,6-dinitrotoluene|Acetaminophen|Aflatoxin B1|Benzo(a)pyrene|Bezafibrate|Cholesterol|Choline|Cisplatin|Clofibrate|Curcumin|DDT|Dietary Fats|Docetaxel|Doxorubicin|epigallocatechin gallate|Estradiol|Ethanol|Methionine|N-(2-(1,1'-bicyclopropyl)-2-ylphenyl)-3-(difluoromethyl)-1-methyl-1H-pyrazole-4-carboxamide|perfluorooctanoic acid|pirinixic acid|Plant Preparations|pyrazolanthrone|Quercetin|Resverat…	60.66	80
VASN	114990	Carcinoma, Hepatocellular	MESH:D006528	marker/mechanism	Acetaminophen|Benzo(a)pyrene|Carbon Tetrachloride|Cisplatin|Clofibrate|Diethylhexyl Phthalate|Estradiol|Ethinyl Estradiol|Fenretinide|Genistein|Methotrexate|perfluorooctanoic acid|Phenobarbital|Pioglitazone|pirinixic acid|Plant Extracts|Quercetin|Sirolimus|Tamoxifen|Tetrachlorodibenzodioxin|Topotecan|Tretinoin|Troglitazone	60.53	107
PDGFRL	5157	Carcinoma, Hepatocellular	MESH:D006528	marker/mechanism	1-nitropyrene|Acetaminophen|Aflatoxin B1|Benzo(a)pyrene|benzo(b)fluoranthene|Copper|Decitabine|Dexamethasone|Dietary Fats|Diethylhexyl Phthalate|Diethylstilbestrol|Doxorubicin|Estradiol|Ethinyl Estradiol|Genistein|Indomethacin|pirinixic acid|Plant Extracts|Quercetin|sodium arsenite|Tetrachlorodibenzodioxin|Tetradecanoylphorbol Acetate|Topotecan|Tretinoin	60.47	69
KIFC1	3833	Carcinoma, Hepatocellular	MESH:D006528	marker/mechanism	1,4-bis(2-(3,5-dichloropyridyloxy))benzene|2-amino-3,8-dimethylimidazo(4,5-f)quinoxaline|4,4'-diaminodiphenylmethane|Acetaminophen|Acrylamide|Aflatoxin B1|Arsenic|Benzo(a)pyrene|benzo(b)fluoranthene|Bortezomib|Choline|Copper|Dietary Fats|Doxorubicin|Estradiol|Methionine|Methotrexate|Niclosamide|pirinixic acid|Quercetin|Sirolimus|sodium arsenite|Tetrachlorodibenzodioxin|Tetradecanoylphorbol Acetat…	60.34	62
CSPG4	1464	Carcinoma, Hepatocellular	MESH:D006528	marker/mechanism	4,4'-diaminodiphenylmethane|Acetaminophen|Aflatoxin B1|Arsenic|Benzo(a)pyrene|Cisplatin|Copper|Decitabine|Diethylnitrosamine|Doxorubicin|epigallocatechin gallate|Estradiol|Ethanol|Ethinyl Estradiol|Flavonoids|Genistein|Methyltestosterone|sulforafan|Tamoxifen|Tetrachlorodibenzodioxin|Ursodeoxycholic Acid|Vitamin E	60.21	224
UMPS	7372	Carcinoma, Hepatocellular	MESH:D006528	marker/mechanism	2,4-dinitrotoluene|2,6-dinitrotoluene|Acrylamide|Arsenic|Benzo(a)pyrene|Carbon Tetrachloride|Cisplatin|Copper|Dietary Fats|Diethylnitrosamine|Docetaxel|Estrogens|Ethinyl Estradiol|Fluorouracil|Methotrexate|nimesulide|Paclitaxel|perfluorooctanoic acid|Pioglitazone|Plant Extracts|Tetrachlorodibenzodioxin|Tetradecanoylphorbol Acetate|Thioacetamide|Troglitazone	60.18	202
CENPU	79682	Carcinoma, Hepatocellular	MESH:D006528	marker/mechanism	Acetaminophen|Aflatoxin B1|Azathioprine|Benzo(a)pyrene|Cisplatin|Copper|Decitabine|Dexamethasone|Estradiol|Ethinyl Estradiol|Fluorouracil|Genistein|Indomethacin|Lipopolysaccharides|Phenobarbital|Plant Extracts|Quercetin|Resveratrol|sodium arsenite|Tetrachlorodibenzodioxin|Tetradecanoylphorbol Acetate|Topotecan|Tretinoin|Troglitazone	59.9	117
SRPX	8406	Carcinoma, Hepatocellular	MESH:D006528	marker/mechanism	Aflatoxin B1|Arsenic Trioxide|Azacitidine|Benzo(a)pyrene|Choline|Cisplatin|Decitabine|Dexamethasone|Dietary Fats|Diethylhexyl Phthalate|Estradiol|Fenretinide|Indomethacin|Irinotecan|Methionine|Pioglitazone|pirinixic acid|Quercetin|sodium arsenite|Tetrachlorodibenzodioxin|Topotecan|Tretinoin|Troglitazone	59.89	64
GPC3	2719	Carcinoma, Hepatocellular	MESH:D006528	marker/mechanism	2-Acetylaminofluorene|Acetaminophen|Acrylamide|Aflatoxin B1|Ascorbic Acid|Benzo(a)pyrene|Carbon Tetrachloride|Cisplatin|DDT|Dexamethasone|Diethylhexyl Phthalate|Diethylnitrosamine|Doxorubicin|Estradiol|Ethinyl Estradiol|gemcitabine|Methotrexate|Paclitaxel|perfluorooctanoic acid|Phenobarbital|pirinixic acid|Tetrachlorodibenzodioxin|Topotecan|Tretinoin	59.62	216
BRAF	673	Carcinoma, Hepatocellular	MESH:D006528	marker/mechanism	1,4-bis(2-(3,5-dichloropyridyloxy))benzene|2,6-dinitrotoluene|2-amino-8-(4-(2-hydroxyethoxy)cyclohexyl)-6-(6-methoxypyridin-3-yl)-4-methylpyrido(2,3-d)pyrimidin-7(8H)-one|Acetaminophen|Arsenic|Arsenic Trioxide|Benzo(a)pyrene|Cisplatin|Copper|Dietary Fats|Diethylnitrosamine|Ethanol|Ethinyl Estradiol|gemcitabine|Lipopolysaccharides|Niclosamide|Phenobarbital|pirinixic acid|Quercetin|Resveratrol|sodi…	59.6	245
YAP1	10413	Carcinoma, Hepatocellular	MESH:D006528	marker/mechanism	1,4-bis(2-(3,5-dichloropyridyloxy))benzene|2-amino-3,8-dimethylimidazo(4,5-f)quinoxaline|Acetaminophen|Aflatoxin B1|Arsenic|Benzo(a)pyrene|Carbon Tetrachloride|Choline|Cisplatin|Dexamethasone|Dietary Fats|Diethylnitrosamine|Doxorubicin|Estradiol|Ethanol|Ethinyl Estradiol|gemcitabine|Indomethacin|Methionine|Pentachlorophenol|Quercetin|sodium arsenite|Sorafenib|Tetrachlorodibenzodioxin|Trichloroeth…	59.14	221
KIF4A	24137	Carcinoma, Hepatocellular	MESH:D006528	marker/mechanism	Acetaminophen|Aflatoxin B1|Arsenic|Benzo(a)pyrene|Cisplatin|Copper|Dexamethasone|Doxorubicin|epigallocatechin gallate|Estradiol|Ethinyl Estradiol|Fenretinide|Genistein|Indomethacin|Methotrexate|pirinixic acid|Quercetin|sodium arsenite|Sodium Selenite|Tetrachlorodibenzodioxin|Tetradecanoylphorbol Acetate|Topotecan|Troglitazone	58.96	73
NR1H2	7376	Carcinoma, Hepatocellular	MESH:D006528	marker/mechanism	2,4-dinitrotoluene|Acetaminophen|Aflatoxin B1|Arsenic|Arsenic Trioxide|Benzo(a)pyrene|Bezafibrate|Butylated Hydroxytoluene|Carbon Tetrachloride|Cholesterol|Choline|Clofibrate|Dexamethasone|Dietary Fats|Diethylhexyl Phthalate|Diethylnitrosamine|Estradiol|Lipopolysaccharides|Methionine|Pioglitazone|sodium arsenite|Streptozocin|Tetrachlorodibenzodioxin|Tetradecanoylphorbol Acetate	58.8	203
HGFAC	3083	Carcinoma, Hepatocellular	MESH:D006528	marker/mechanism	1,4-bis(2-(3,5-dichloropyridyloxy))benzene|2,4-dinitrotoluene|Aflatoxin B1|Arsenic|Benzo(a)pyrene|Carbon Tetrachloride|Clofibrate|Dichloroacetic Acid|Diethylnitrosamine|Dimethylnitrosamine|Fenretinide|Genistein|Irinotecan|perfluorodecanoic acid|perfluoro-n-nonanoic acid|Phenobarbital|pirinixic acid|Tetrachlorodibenzodioxin	58.57	189
SHH	6469	Carcinoma, Hepatocellular	MESH:D006528	marker/mechanism	Acetaminophen|Androgens|Arsenic Trioxide|Benzo(a)pyrene|Carbon Tetrachloride|Chlorodiphenyl (54% Chlorine)|Cisplatin|Estradiol|Ethanol|Ethylnitrosourea|Fenretinide|Flavonoids|Fluorouracil|gemcitabine|Genistein|Lipopolysaccharides|Melitten|perfluorooctanoic acid|Phenytoin|pirinixic acid|Plant Extracts|Resveratrol|sodium arsenite|Tetrachlorodibenzodioxin|Tretinoin|Vitamin A	58.53	85
SLC25A47	283600	Carcinoma, Hepatocellular	MESH:D006528	marker/mechanism	1,4-bis(2-(3,5-dichloropyridyloxy))benzene|Acetaminophen|Acetylcysteine|Aflatoxin B1|Benzo(a)pyrene|Carbon Tetrachloride|Clofibrate|Dichloroacetic Acid|Dietary Fats|Diethylnitrosamine|Doxorubicin|N-(2-(1,1'-bicyclopropyl)-2-ylphenyl)-3-(difluoromethyl)-1-methyl-1H-pyrazole-4-carboxamide|perfluorooctanoic acid|Phenobarbital|Plant Extracts|Streptozocin|Tetrachlorodibenzodioxin|Thioacetamide|Trichlo…	57.92	197
MED1	5469	Carcinoma, Hepatocellular	MESH:D006528	marker/mechanism	1,4-bis(2-(3,5-dichloropyridyloxy))benzene|Acetaminophen|Arsenic|Arsenic Trioxide|Benzo(a)pyrene|Chlorodiphenyl (54% Chlorine)|ciprofibrate|Cisplatin|Cyproterone Acetate|Dexamethasone|Diethylnitrosamine|Doxorubicin|Estradiol|Fenretinide|Paclitaxel|Permethrin|Phenobarbital|pirinixic acid|Tetrachlorodibenzodioxin|Tetradecanoylphorbol Acetate|Tretinoin|Trichloroethylene|Vinyl Chloride|Vitamin E	57.74	224
PTH1R	5745	Carcinoma, Hepatocellular	MESH:D006528	marker/mechanism	Acetaminophen|Aflatoxin B1|Arsenic|Ascorbic Acid|Benzo(a)pyrene|Carbon Tetrachloride|Dexamethasone|Dietary Fats|Diethylhexyl Phthalate|Diethylnitrosamine|Estradiol|Ethinyl Estradiol|Genistein|Indomethacin|perfluorooctanoic acid|Phenobarbital|pirinixic acid|sodium arsenite|Tetrachlorodibenzodioxin|Thioacetamide|Topotecan|Tretinoin|Trichloroethylene|Troglitazone	57.49	204
GYS2	2998	Carcinoma, Hepatocellular	MESH:D006528	marker/mechanism	1,4-bis(2-(3,5-dichloropyridyloxy))benzene|Acetaminophen|Aflatoxin B1|Benzo(a)pyrene|Carbon Tetrachloride|Cisplatin|Decitabine|Dexamethasone|Dietary Fats|Diethylnitrosamine|Estradiol|Ethanol|Ethinyl Estradiol|N-(2-(1,1'-bicyclopropyl)-2-ylphenyl)-3-(difluoromethyl)-1-methyl-1H-pyrazole-4-carboxamide|Pentachlorophenol|perfluorooctanoic acid|Phenobarbital|pirinixic acid|Resveratrol|sodium arsenite|…	57.21	215
YTHDF2	51441	Carcinoma, Hepatocellular	MESH:D006528	marker/mechanism	2,4-dinitrotoluene|2,6-dinitrotoluene|4,4'-diaminodiphenylmethane|Acetaminophen|Arsenic Trioxide|Benzo(a)pyrene|Carbon Tetrachloride|Cisplatin|Clofibrate|Copper|Dexamethasone|Diethylnitrosamine|Ethanol|Ethinyl Estradiol|Indomethacin|Methotrexate|Niclosamide|Tetrachlorodibenzodioxin|Tetradecanoylphorbol Acetate	56.94	199
FANCD2	2177	Carcinoma, Hepatocellular	MESH:D006528	marker/mechanism	Acetaminophen|Acrylamide|Aflatoxin B1|Arsenic Trioxide|Benzo(a)pyrene|Bortezomib|Cisplatin|Curcumin|Diethylhexyl Phthalate|Doxorubicin|Estradiol|Ethanol|Hexachlorocyclohexane|Hydroxyurea|Methotrexate|Niclosamide|Plant Extracts|Resveratrol|sodium arsenite|Temozolomide|Tetrachlorodibenzodioxin|Thioacetamide|Topotecan|Tretinoin|Troglitazone	56.58	89
RAD54L	8438	Carcinoma, Hepatocellular	MESH:D006528	marker/mechanism	1,4-bis(2-(3,5-dichloropyridyloxy))benzene|2-amino-3,8-dimethylimidazo(4,5-f)quinoxaline|Acetaminophen|Aflatoxin B1|Arsenic|Benzo(a)pyrene|Carbon Tetrachloride|Cisplatin|Copper|Cyclophosphamide|Dietary Fats|Ethinyl Estradiol|Indomethacin|Niclosamide|Pentachlorophenol|Quercetin|Resveratrol|sodium arsenite|Tetrachlorodibenzodioxin|Tetradecanoylphorbol Acetate|Topotecan|Troglitazone	56.25	76
BCO2	83875	Carcinoma, Hepatocellular	MESH:D006528	marker/mechanism	1,4-bis(2-(3,5-dichloropyridyloxy))benzene|4,4'-diaminodiphenylmethane|Acetaminophen|Aflatoxin B1|Arsenic|beta Carotene|Carbon Tetrachloride|Cisplatin|Diethylnitrosamine|Ethanol|Ethinyl Estradiol|Fenretinide|Phenobarbital|pirinixic acid|sodium arsenite|Tetrachlorodibenzodioxin|Tetradecanoylphorbol Acetate|Thioacetamide|Tretinoin|Vitamin A	56.24	211
CELSR3	1951	Carcinoma, Hepatocellular	MESH:D006528	marker/mechanism	Acetaminophen|Arsenic|Benzo(a)pyrene|Cacodylic Acid|Choline|Cisplatin|Copper|Dexamethasone|Diethylhexyl Phthalate|Doxorubicin|Drugs, Chinese Herbal|Estradiol|Ethanol|Ethinyl Estradiol|Flavonoids|Methionine|Niclosamide|Pentachlorophenol|Plant Extracts|Tetrachlorodibenzodioxin|Tretinoin	56.07	59
SLIT2	9353	Carcinoma, Hepatocellular	MESH:D006528	marker/mechanism	2,6-dinitrotoluene|Acetaminophen|Acrylamide|Aflatoxin B1|Benzo(a)pyrene|Choline|Cisplatin|Copper|cyproconazole|Decitabine|Dexamethasone|Doxorubicin|Estradiol|Estrogens|Ethanol|Fenretinide|Methionine|N-(2-(1,1'-bicyclopropyl)-2-ylphenyl)-3-(difluoromethyl)-1-methyl-1H-pyrazole-4-carboxamide|pirinixic acid|sodium arsenite|Tetrachlorodibenzodioxin|Topotecan|Tretinoin|Troglitazone	55.32	69
IQGAP3	128239	Carcinoma, Hepatocellular	MESH:D006528	marker/mechanism	1,4-bis(2-(3,5-dichloropyridyloxy))benzene|Acetaminophen|Aflatoxin B1|Benzo(a)pyrene|benzo(b)fluoranthene|Carbon Tetrachloride|Choline|Cisplatin|Clofibrate|Dichloroacetic Acid|Dietary Fats|Diethylnitrosamine|Doxorubicin|Estradiol|Ethinyl Estradiol|Methionine|Phenobarbital|Plant Extracts|sodium arsenite|Tetrachlorodibenzodioxin|Topotecan|Troglitazone	54.25	218
LYVE1	10894	Carcinoma, Hepatocellular	MESH:D006528	marker/mechanism	Acetaminophen|Aflatoxin B1|benz(a)anthracene|Benzo(a)pyrene|benzo(b)fluoranthene|Carbon Tetrachloride|Copper|Diethylstilbestrol|Doxorubicin|Drugs, Chinese Herbal|Estradiol|Fenretinide|Lipopolysaccharides|N-(2-(1,1'-bicyclopropyl)-2-ylphenyl)-3-(difluoromethyl)-1-methyl-1H-pyrazole-4-carboxamide|nimesulide|Phenobarbital|pirinixic acid|Tetrachlorodibenzodioxin|Tetrachloroethylene|Topotecan	54.03	88
UBE2E2	7325	Carcinoma, Hepatocellular	MESH:D006528	marker/mechanism	2,4-dinitrotoluene|Acetaminophen|Aflatoxin B1|Arsenic|Benzo(a)pyrene|Choline|Cisplatin|Diethylnitrosamine|Doxorubicin|Estradiol|Methionine|Pentachlorophenol|Phenobarbital|pirinixic acid|Quercetin|sodium arsenite|Tetrachlorodibenzodioxin|Thioacetamide|Topotecan	53.9	205
MFSD2A	84879	Carcinoma, Hepatocellular	MESH:D006528	marker/mechanism	Acetaminophen|Aflatoxin B1|Arsenic|benz(a)anthracene|Benzo(a)pyrene|benzo(b)fluoranthene|Carbon Tetrachloride|Dichloroacetic Acid|Dietary Fats|Diethylhexyl Phthalate|Diethylnitrosamine|Diethylstilbestrol|Estradiol|Ethanol|Ethinyl Estradiol|Fenretinide|Lipopolysaccharides|N-(2-(1,1'-bicyclopropyl)-2-ylphenyl)-3-(difluoromethyl)-1-methyl-1H-pyrazole-4-carboxamide|Phenobarbital|pirinixic acid|sodium…	53.86	209
CYLD	1540	Carcinoma, Hepatocellular	MESH:D006528	marker/mechanism	2,6-dinitrotoluene|Acetaminophen|Acrylamide|Aflatoxin B1|Arsenic Trioxide|benz(a)anthracene|Benzo(a)pyrene|benzo(b)fluoranthene|Choline|Cisplatin|Copper|Doxorubicin|Ethanol|Fenretinide|Fluorouracil|Methionine|Methotrexate|pirinixic acid|sodium arsenite|Sorafenib|Tetrachlorodibenzodioxin|Tetradecanoylphorbol Acetate	53.71	95
ARID1B	57492	Carcinoma, Hepatocellular	MESH:D006528	marker/mechanism	2,4-dinitrotoluene|Aflatoxin B1|Arsenic Trioxide|Benzo(a)pyrene|Choline|Cisplatin|Copper|Dietary Fats|Doxorubicin|Ethanol|Ethinyl Estradiol|Fenretinide|Indomethacin|Methionine|Phenobarbital|Resveratrol|Tetrachlorodibenzodioxin|Tetradecanoylphorbol Acetate|Topotecan|Troglitazone	53.69	113
PAMR1	25891	Carcinoma, Hepatocellular	MESH:D006528	marker/mechanism	Acetaminophen|Acrylamide|Arsenic|Benzo(a)pyrene|benzo(b)fluoranthene|Cisplatin|DDT|Decitabine|Dexamethasone|Doxorubicin|Estradiol|Ethanol|Ethinyl Estradiol|Indomethacin|Plant Extracts|Plant Preparations|sodium arsenite|Tetrachlorodibenzodioxin|Tretinoin|Troglitazone	53.69	62
PYCARD	29108	Carcinoma, Hepatocellular	MESH:D006528	marker/mechanism	4,4'-diaminodiphenylmethane|Acetaminophen|Acetylcysteine|Acrylamide|Arsenic Trioxide|Benzo(a)pyrene|cadmium telluride|Carbon Tetrachloride|Chlorodiphenyl (54% Chlorine)|Cholesterol|Choline|Cisplatin|Copper|Decitabine|Dexamethasone|Dietary Fats|Dimethylnitrosamine|Ethanol|Ethinyl Estradiol|Fenretinide|Lipopolysaccharides|Methionine|pirinixic acid|Quercetin|Resveratrol|sodium arsenite|Streptozocin|…	53.51	82
KMT2C	58508	Carcinoma, Hepatocellular	MESH:D006528	marker/mechanism	2,6-dinitrotoluene|Acetaminophen|Acrylamide|Aflatoxin B1|Arsenic Trioxide|Benzo(a)pyrene|Choline|Cisplatin|Diethylstilbestrol|Doxorubicin|epigallocatechin gallate|Estradiol|Ethanol|Ethinyl Estradiol|Methionine|N-(2-(1,1'-bicyclopropyl)-2-ylphenyl)-3-(difluoromethyl)-1-methyl-1H-pyrazole-4-carboxamide|Phenobarbital|Tetrachlorodibenzodioxin|Tetradecanoylphorbol Acetate|Troglitazone	53.35	110
CDT1	81620	Carcinoma, Hepatocellular	MESH:D006528	marker/mechanism	1,4-bis(2-(3,5-dichloropyridyloxy))benzene|Acetaminophen|Aflatoxin B1|Benzo(a)pyrene|benzo(b)fluoranthene|Bortezomib|Carbon Tetrachloride|Cisplatin|Diethylnitrosamine|Estradiol|Estrogens|Ethinyl Estradiol|Fenretinide|Genistein|Pentachlorophenol|Phenobarbital|pirinixic acid|Quercetin|Resveratrol|sodium arsenite|Tetrachlorodibenzodioxin|Topotecan|Tretinoin|Troglitazone	52.92	216
IQGAP2	10788	Carcinoma, Hepatocellular	MESH:D006528	marker/mechanism	Acetaminophen|Aflatoxin B1|Benzo(a)pyrene|Carbon Tetrachloride|Clofibrate|Dietary Fats|Diethylnitrosamine|Ethanol|Ethinyl Estradiol|Fenretinide|Fluorouracil|Genistein|Indomethacin|perfluorooctanoic acid|Phenobarbital|Quercetin|Resveratrol|sodium arsenite|Sodium Selenite|Tetrachlorodibenzodioxin|Tetradecanoylphorbol Acetate|Tretinoin	52.68	220
INPP4B	8821	Carcinoma, Hepatocellular	MESH:D006528	marker/mechanism	1-nitropyrene|2,4-dinitrotoluene|2,6-dinitrotoluene|Aflatoxin B1|Arsenic|Benzo(a)pyrene|Carbon Tetrachloride|Cisplatin|Copper|Daunorubicin|Dexamethasone|Doxorubicin|Estradiol|Ethinyl Estradiol|Genistein|perfluorooctanoic acid|Resveratrol|sodium arsenite|Tetrachlorodibenzodioxin|Tetradecanoylphorbol Acetate|Tretinoin	52.67	73
TROAP	10024	Carcinoma, Hepatocellular	MESH:D006528	marker/mechanism	1,4-bis(2-(3,5-dichloropyridyloxy))benzene|Acetaminophen|Acetylcysteine|Acrylamide|Aflatoxin B1|Arsenic|Benzo(a)pyrene|Dexamethasone|Diethylnitrosamine|Doxorubicin|Ethanol|Fluorouracil|Indomethacin|Resveratrol|sodium arsenite|tamibarotene|Tetrachlorodibenzodioxin|Tetradecanoylphorbol Acetate|Topotecan|Tretinoin|Vanadium	52.67	210
TSC1	7248	Carcinoma, Hepatocellular	MESH:D006528	marker/mechanism	1,4-bis(2-(3,5-dichloropyridyloxy))benzene|Acetaminophen|Aflatoxin B1|antroquinonol|Azacitidine|Cisplatin|Clofibrate|Decitabine|Diethylhexyl Phthalate|Doxorubicin|Ethinyl Estradiol|Phenobarbital|pirinixic acid|Quercetin|Resveratrol|Sirolimus|sodium arsenite|Tamoxifen|Temozolomide|Tetrachlorodibenzodioxin|Troglitazone	52.11	125
TCIM	56892	Carcinoma, Hepatocellular	MESH:D006528	marker/mechanism	4,4'-diaminodiphenylmethane|Acetaminophen|Aflatoxin B1|Arsenic Trioxide|Benzo(a)pyrene|Carbon Tetrachloride|Cisplatin|Diethylhexyl Phthalate|Doxorubicin|Estradiol|Fenretinide|Niclosamide|perfluorooctanoic acid|Quercetin|Sodium Selenite|sulforafan|Tamoxifen|Temozolomide|Tetrachlorodibenzodioxin|Tretinoin	52.05	83
HSD3B2	3284	Carcinoma, Hepatocellular	MESH:D006528	marker/mechanism	1,4-bis(2-(3,5-dichloropyridyloxy))benzene|2,2-bis(bromomethyl)-1,3-propanediol|Acetaminophen|Arsenic Trioxide|Benzo(a)pyrene|Carbon Tetrachloride|Clofibrate|Copper|Dietary Fats|Diethylhexyl Phthalate|Diethylnitrosamine|Doxorubicin|Drugs, Chinese Herbal|Ethanol|Ethinyl Estradiol|Genistein|Hexachlorocyclohexane|Octreotide|Permethrin|Phenobarbital|Pioglitazone|pirinixic acid|Plant Extracts|Querceti…	51.59	215
DEPDC1B	55789	Carcinoma, Hepatocellular	MESH:D006528	marker/mechanism	Acetaminophen|Aflatoxin B1|Arsenic|Azathioprine|Benzo(a)pyrene|benzo(b)fluoranthene|Cisplatin|Decitabine|Estradiol|Ethanol|Ethylnitrosourea|Fenretinide|Genistein|Irinotecan|Phenobarbital|Quercetin|sodium arsenite|Tetrachlorodibenzodioxin|Tetrachloroethylene|Tetradecanoylphorbol Acetate|Topotecan	51.3	96
CENPM	79019	Carcinoma, Hepatocellular	MESH:D006528	marker/mechanism	Acetaminophen|Aflatoxin B1|Arsenic|Benzo(a)pyrene|Carbon Tetrachloride|Cisplatin|Copper|Dichloroacetic Acid|Dietary Fats|Doxorubicin|Estradiol|Ethanol|Ethinyl Estradiol|N-(2-(1,1'-bicyclopropyl)-2-ylphenyl)-3-(difluoromethyl)-1-methyl-1H-pyrazole-4-carboxamide|Phenobarbital|pirinixic acid|Resveratrol|sodium arsenite|Tetrachlorodibenzodioxin|Topotecan	51.14	113
KCNN2	3781	Carcinoma, Hepatocellular	MESH:D006528	marker/mechanism	Acetaminophen|Aflatoxin B1|Arsenic Trioxide|Benzo(a)pyrene|Carbon Tetrachloride|Clofibrate|Dietary Fats|Diethylhexyl Phthalate|Diethylnitrosamine|Doxorubicin|Ethanol|Fenretinide|Flavonoids|perfluorooctanoic acid|Phenobarbital|pirinixic acid|Plant Extracts|Streptozocin|Tetrachlorodibenzodioxin|Tetradecanoylphorbol Acetate|Thioacetamide	51.04	216
APLN	8862	Carcinoma, Hepatocellular	MESH:D006528	marker/mechanism	Acetaminophen|Acrylamide|Benzo(a)pyrene|benzo(b)fluoranthene|Colchicine|Dexamethasone|Dietary Fats|Diethylnitrosamine|Estradiol|Ethanol|Ethinyl Estradiol|Fenretinide|Methotrexate|pirinixic acid|Plant Extracts|Quercetin|Resveratrol|sodium arsenite|Tetrachlorodibenzodioxin|Thalidomide|Topotecan|Troglitazone	50.99	191
SKA1	220134	Carcinoma, Hepatocellular	MESH:D006528	marker/mechanism	Acetaminophen|Acrylamide|Aflatoxin B1|Arsenic|Azathioprine|Benzo(a)pyrene|benzo(b)fluoranthene|Cisplatin|Dietary Fats|Diethylnitrosamine|Ethinyl Estradiol|Iron|pirinixic acid|Quercetin|Resveratrol|sodium arsenite|Tetrachlorodibenzodioxin|Tetradecanoylphorbol Acetate|Topotecan|Tretinoin	50.55	205
TLR9	54106	Carcinoma, Hepatocellular	MESH:D006528	marker/mechanism	Acetaminophen|Acrylamide|Benzo(a)pyrene|Chloroquine|Cisplatin|Cyclophosphamide|Diethylnitrosamine|epigallocatechin gallate|Estradiol|Ethylnitrosourea|Fluorouracil|Hexachlorocyclohexane|Lipopolysaccharides|N-nitrosomorpholine|Pentachlorophenol|Phenytoin|pirinixic acid|Tamoxifen|Tetrachlorodibenzodioxin|Tetradecanoylphorbol Acetate	50.55	208
TSLP	85480	Carcinoma, Hepatocellular	MESH:D006528	marker/mechanism	4,4'-diaminodiphenylmethane|Acetaminophen|Acetylcysteine|Acrylamide|Aflatoxin B1|Arsenic|Benzo(a)pyrene|Carbon Tetrachloride|Cisplatin|Copper|deguelin|Dexamethasone|Doxorubicin|Estradiol|Ethinyl Estradiol|Lipopolysaccharides|perfluorooctanoic acid|Phenobarbital|Plant Preparations|Tetrachlorodibenzodioxin|Tetradecanoylphorbol Acetate|Tretinoin	50.31	106
IGF2BP3	10643	Carcinoma, Hepatocellular	MESH:D006528	marker/mechanism	4,4'-diaminodiphenylmethane|Aflatoxin B1|Benzo(a)pyrene|Carbon Tetrachloride|Cyclophosphamide|Dexamethasone|Dimethylnitrosamine|Doxorubicin|epigallocatechin gallate|Ethinyl Estradiol|Indomethacin|Phenobarbital|pirinixic acid|Quercetin|Resveratrol|sodium arsenite|Streptozocin|Tetrachlorodibenzodioxin|Thioacetamide|Troglitazone	50.27	102
ASPG	374569	Carcinoma, Hepatocellular	MESH:D006528	marker/mechanism	Acetaminophen|Aflatoxin B1|Arsenic|Benzo(a)pyrene|benzo(b)fluoranthene|Carbon Tetrachloride|Cisplatin|Copper|Diethylnitrosamine|Ethinyl Estradiol|Fenretinide|nimesulide|Phenobarbital|pirinixic acid|Plant Extracts|sodium arsenite|Tetrachlorodibenzodioxin|Thioacetamide|Troglitazone	49.97	214
KBTBD11	9920	Carcinoma, Hepatocellular	MESH:D006528	marker/mechanism	Aflatoxin B1|Arsenic Trioxide|Benzo(a)pyrene|Cisplatin|Copper|Cyclophosphamide|Dexamethasone|Dietary Fats|Estradiol|Ethinyl Estradiol|Fenretinide|Indomethacin|Lipopolysaccharides|pirinixic acid|Plant Extracts|sodium arsenite|Sodium Selenite|Tetrachlorodibenzodioxin|Tretinoin	49.97	70
APOF	319	Carcinoma, Hepatocellular	MESH:D006528	marker/mechanism	Acetaminophen|Aflatoxin B1|Benzo(a)pyrene|Carbon Tetrachloride|Clofibrate|cyproconazole|Dexamethasone|Diethylnitrosamine|Methotrexate|Niclosamide|Pentachlorophenol|perfluorooctanoic acid|pirinixic acid|Quercetin|sodium arsenite|Tetrachlorodibenzodioxin|Thioacetamide	49.67	181
NOTCH3	4854	Carcinoma, Hepatocellular	MESH:D006528	marker/mechanism	Acetaminophen|Aflatoxin B1|Benzo(a)pyrene|Cacodylic Acid|Carbon Tetrachloride|cinnamic aldehyde|Cisplatin|Copper|Dietary Fats|Diethylhexyl Phthalate|Estradiol|Ethanol|Ethinyl Estradiol|Fenretinide|Lipopolysaccharides|Methotrexate|Niclosamide|sulforafan|Tamoxifen|Tetrachlorodibenzodioxin|Tetradecanoylphorbol Acetate|Troglitazone	49.43	83
EXO1	9156	Carcinoma, Hepatocellular	MESH:D006528	marker/mechanism	1,4-bis(2-(3,5-dichloropyridyloxy))benzene|2-amino-3,8-dimethylimidazo(4,5-f)quinoxaline|Acetaminophen|Aflatoxin B1|Azathioprine|Benzo(a)pyrene|benzo(b)fluoranthene|Carbon Tetrachloride|Choline|Cisplatin|Copper|Doxorubicin|Estradiol|Ethinyl Estradiol|Methionine|Phenobarbital|pirinixic acid|Resveratrol|sodium arsenite|Tetrachlorodibenzodioxin|Tetradecanoylphorbol Acetate|Topotecan|Troglitazone	49.17	117
KIF18A	81930	Carcinoma, Hepatocellular	MESH:D006528	marker/mechanism	Acetaminophen|Acrylamide|Aflatoxin B1|Azathioprine|Carbon Tetrachloride|Choline|Cisplatin|Diethylhexyl Phthalate|Doxorubicin|epigallocatechin gallate|Estradiol|Ethanol|Ethinyl Estradiol|Methionine|Quercetin|Resveratrol|sodium arsenite|sulforafan|Tetrachlorodibenzodioxin|Tetradecanoylphorbol Acetate|Topotecan	48.83	83
CSRNP1	64651	Carcinoma, Hepatocellular	MESH:D006528	marker/mechanism	Acetaminophen|Acrylamide|Benzo(a)pyrene|benzo(b)fluoranthene|Carbon Tetrachloride|Cisplatin|Copper|Dietary Fats|Doxorubicin|Estradiol|Ethinyl Estradiol|Fenretinide|Methyltestosterone|N-(2-(1,1'-bicyclopropyl)-2-ylphenyl)-3-(difluoromethyl)-1-methyl-1H-pyrazole-4-carboxamide|Niclosamide|Phenobarbital|pirinixic acid|Tetrachlorodibenzodioxin|Tetrachloroethylene|Topotecan|Tretinoin|Troglitazone	48.8	95
CDK14	5218	Carcinoma, Hepatocellular	MESH:D006528	marker/mechanism	Acetaminophen|Acrylamide|Aflatoxin B1|Benzo(a)pyrene|Carbon Tetrachloride|Choline|Cisplatin|Dexamethasone|Dietary Fats|Drugs, Chinese Herbal|Estradiol|Ethanol|Ethinyl Estradiol|Fenretinide|Indomethacin|Methionine|Tetrachlorodibenzodioxin|Topotecan|Tretinoin	48.73	61
CENPW	387103	Carcinoma, Hepatocellular	MESH:D006528	marker/mechanism	Acetaminophen|Aflatoxin B1|Benzo(a)pyrene|Carbon Tetrachloride|Cisplatin|Copper|Dexamethasone|Dichloroacetic Acid|Dietary Fats|Estradiol|Indomethacin|Phenobarbital|pirinixic acid|Quercetin|Resveratrol|sodium arsenite|Tetrachlorodibenzodioxin|Tetradecanoylphorbol Acetate|Topotecan|Tretinoin	48.64	96
ORC1	4998	Carcinoma, Hepatocellular	MESH:D006528	marker/mechanism	2-amino-3,8-dimethylimidazo(4,5-f)quinoxaline|Acrylamide|Aflatoxin B1|Azathioprine|Benzo(a)pyrene|Cisplatin|Copper|Dexamethasone|Estradiol|Ethinyl Estradiol|Irinotecan|Niclosamide|Pentachlorophenol|Quercetin|Resveratrol|sodium arsenite|Tetrachlorodibenzodioxin|Thioacetamide|Topotecan|Tretinoin|Troglitazone	48.6	69
PLVAP	83483	Carcinoma, Hepatocellular	MESH:D006528	marker/mechanism	Acetaminophen|Benzo(a)pyrene|benzo(b)fluoranthene|Carbon Tetrachloride|Chlorodiphenyl (54% Chlorine)|Choline|Doxorubicin|Fenretinide|Lipopolysaccharides|Methionine|Methyltestosterone|Phenobarbital|pirinixic acid|Tetrachlorodibenzodioxin|Thioacetamide|Topotecan|Troglitazone	47.64	74
ARID2	196528	Carcinoma, Hepatocellular	MESH:D006528	marker/mechanism	2,4-dinitrotoluene|2,6-dinitrotoluene|Acetaminophen|Aflatoxin B1|Benzo(a)pyrene|Cisplatin|Dexamethasone|Dietary Fats|Doxorubicin|Ethanol|Ethinyl Estradiol|Indomethacin|Irinotecan|Niclosamide|pirinixic acid|Quercetin|Tetrachlorodibenzodioxin|Topotecan|Troglitazone	47.58	64
ADD1	118	Carcinoma, Hepatocellular	MESH:D006528	marker/mechanism	2,6-dinitrotoluene|Acetaminophen|Aflatoxin B1|Benzbromarone|Benzo(a)pyrene|Clofibrate|Ethanol|Ethinyl Estradiol|Ethionine|Methotrexate|nimesulide|pirinixic acid|sodium arsenite|Sodium Selenite|Tetrachlorodibenzodioxin|Tetradecanoylphorbol Acetate|Thioacetamide|Tretinoin|Vitamin E	47.3	60
EAF2	55840	Carcinoma, Hepatocellular	MESH:D006528	marker/mechanism	2,6-dinitrotoluene|Acrylamide|Aflatoxin B1|Benzo(a)pyrene|Chlorodiphenyl (54% Chlorine)|Choline|cinnamic aldehyde|Cisplatin|Estradiol|Methionine|N-(2-(1,1'-bicyclopropyl)-2-ylphenyl)-3-(difluoromethyl)-1-methyl-1H-pyrazole-4-carboxamide|perfluorooctanoic acid|pirinixic acid|Plant Extracts|Quercetin|sodium arsenite|Tetrachlorodibenzodioxin|Tetradecanoylphorbol Acetate|Tretinoin	47.02	47
LRRC59	55379	Carcinoma, Hepatocellular	MESH:D006528	marker/mechanism	2,4-dinitrotoluene|2,6-dinitrotoluene|Acetaminophen|Acrylamide|Arsenic Trioxide|Carbon Tetrachloride|Cisplatin|Dexamethasone|Diethylnitrosamine|Doxorubicin|Ethanol|Indomethacin|Methyltestosterone|Phenobarbital|pirinixic acid|sodium arsenite|Tetrachlorodibenzodioxin|Thioacetamide|Trichloroethylene	46.76	213
PKMYT1	9088	Carcinoma, Hepatocellular	MESH:D006528	marker/mechanism	1,4-bis(2-(3,5-dichloropyridyloxy))benzene|2,6-dinitrotoluene|Acetaminophen|Acrylamide|Aflatoxin B1|Arsenic Trioxide|Benzo(a)pyrene|Cisplatin|Copper|Ethinyl Estradiol|Fenretinide|Phenobarbital|pirinixic acid|Plant Extracts|Quercetin|sodium arsenite|Tetrachlorodibenzodioxin|Tetradecanoylphorbol Acetate|Troglitazone	46.49	108
PPP1R1A	5502	Carcinoma, Hepatocellular	MESH:D006528	marker/mechanism	Acetaminophen|Aflatoxin B1|Benzo(a)pyrene|Dexamethasone|Dietary Fats|Estradiol|Ethinyl Estradiol|Fenretinide|Flavonoids|Indomethacin|N-nitrosomorpholine|perfluorooctanoic acid|Plant Extracts|Quercetin|sodium arsenite|Tetrachlorodibenzodioxin|Thalidomide|Tretinoin|Troglitazone	46.23	65
MBTPS1	8720	Carcinoma, Hepatocellular	MESH:D006528	marker/mechanism	Cacodylic Acid|Cisplatin|Dexamethasone|dicyclanil|Dietary Fats|Doxorubicin|Ethanol|Ethinyl Estradiol|Flavonoids|Indomethacin|Lipopolysaccharides|Niclosamide|pirinixic acid|Resveratrol|Tetrachlorodibenzodioxin|Tretinoin|Troglitazone	46.18	52
CYP2C8	1558	Carcinoma, Hepatocellular	MESH:D006528	marker/mechanism	1,4-bis(2-(3,5-dichloropyridyloxy))benzene|2-amino-3,8-dimethylimidazo(4,5-f)quinoxaline|Acetaminophen|Aflatoxin B1|Benzo(a)pyrene|Bezafibrate|Chlorodiphenyl (54% Chlorine)|Chloroquine|Cyclophosphamide|Dexamethasone|Estradiol|Ethinyl Estradiol|Methyltestosterone|Paclitaxel|Phenobarbital|Pioglitazone|pirinixic acid|Plant Extracts|Quercetin|Resveratrol|sodium arsenite|Tamoxifen|Tetrachlorodibenzodi…	46.14	118
MARCO	8685	Carcinoma, Hepatocellular	MESH:D006528	marker/mechanism	Acetaminophen|Aflatoxin B1|benz(a)anthracene|Benzo(a)pyrene|benzo(b)fluoranthene|Carbon Tetrachloride|Cholesterol|Cisplatin|Decitabine|Dietary Fats|Diethylhexyl Phthalate|Drugs, Chinese Herbal|Ethinyl Estradiol|Lipopolysaccharides|pirinixic acid|Tamoxifen|Tetrachlorodibenzodioxin|Tetradecanoylphorbol Acetate|Thioacetamide	45.97	76
FGF19	9965	Carcinoma, Hepatocellular	MESH:D006528	marker/mechanism	Aflatoxin B1|Arsenic|Benzo(a)pyrene|Cholesterol|Cholic Acid|Diethylhexyl Phthalate|Estradiol|Methotrexate|pyrazolanthrone|S-Adenosylhomocysteine|S-Adenosylmethionine|sodium arsenite|Tetrachlorodibenzodioxin|Thalidomide|Tretinoin|Triglycerides|Ursodeoxycholic Acid	45.84	37
GINS1	9837	Carcinoma, Hepatocellular	MESH:D006528	marker/mechanism	Acetaminophen|Aflatoxin B1|Azathioprine|Benzo(a)pyrene|Carbon Tetrachloride|Cisplatin|Copper|epigallocatechin gallate|Estradiol|Ethinyl Estradiol|Fluorouracil|Genistein|Phenobarbital|pirinixic acid|Resveratrol|sodium arsenite|Tetradecanoylphorbol Acetate|Thioacetamide|Topotecan|Tretinoin	45.75	117
TRAIP	10293	Carcinoma, Hepatocellular	MESH:D006528	marker/mechanism	1,4-bis(2-(3,5-dichloropyridyloxy))benzene|Acetaminophen|Benzo(a)pyrene|Carbon Tetrachloride|Choline|Cisplatin|Dichloroacetic Acid|Estradiol|Ethanol|Methionine|Methotrexate|Niclosamide|pirinixic acid|sodium arsenite|Tetrachlorodibenzodioxin|Tetradecanoylphorbol Acetate|Topotecan|Trichloroethylene	45.74	50
ANGPTL6	83854	Carcinoma, Hepatocellular	MESH:D006528	marker/mechanism	Acetaminophen|Acrylamide|Aflatoxin B1|Benzo(a)pyrene|Carbon Tetrachloride|Choline|Cisplatin|Dietary Fats|Estrogens|Methionine|Pentachlorophenol|Phenobarbital|Plant Extracts|Sirolimus|sodium arsenite|Tetrachlorodibenzodioxin	45.68	83
RTP3	83597	Carcinoma, Hepatocellular	MESH:D006528	marker/mechanism	4,4'-diaminodiphenylmethane|Acetaminophen|Acrylamide|benz(a)anthracene|Benzo(a)pyrene|benzo(b)fluoranthene|Carbon Tetrachloride|Choline|Diethylnitrosamine|Dimethylnitrosamine|Fenretinide|Methionine|N-(2-(1,1'-bicyclopropyl)-2-ylphenyl)-3-(difluoromethyl)-1-methyl-1H-pyrazole-4-carboxamide|pirinixic acid|sodium arsenite|Thioacetamide	45.68	169
FGF4	2249	Carcinoma, Hepatocellular	MESH:D006528	marker/mechanism	Acetaminophen|Benzo(a)pyrene|Choline|Copper|Decitabine|Dexamethasone|Diethylhexyl Phthalate|Estradiol|Ethanol|Fluorouracil|Indomethacin|Methionine|Niclosamide|Pentachlorophenol|Resveratrol|Thalidomide|Tretinoin	44.85	49
GPM6A	2823	Carcinoma, Hepatocellular	MESH:D006528	marker/mechanism	Aflatoxin B1|Arsenic Trioxide|Benzo(a)pyrene|Dietary Fats|Diethylhexyl Phthalate|Diethylnitrosamine|Diethylstilbestrol|Doxorubicin|Estradiol|Ethanol|Ethinyl Estradiol|Fenretinide|Genistein|Phenobarbital|Phenytoin|Pioglitazone|sodium arsenite|Tamoxifen|Tetrachlorodibenzodioxin	44.74	230
CKAP2L	150468	Carcinoma, Hepatocellular	MESH:D006528	marker/mechanism	1,4-bis(2-(3,5-dichloropyridyloxy))benzene|Acetaminophen|Aflatoxin B1|Benzo(a)pyrene|benzo(b)fluoranthene|Carbon Tetrachloride|Choline|Dichloroacetic Acid|Dietary Fats|Doxorubicin|Ethinyl Estradiol|Methionine|Niclosamide|Phenobarbital|Resveratrol|sodium arsenite|Tetrachlorodibenzodioxin|Tretinoin	44.35	96
MT1E	4493	Carcinoma, Hepatocellular	MESH:D006528	marker/mechanism	Acetylcysteine|Aflatoxin B1|Arsenic|Arsenic Trioxide|Benzo(a)pyrene|benzo(b)fluoranthene|Cacodylic Acid|Cisplatin|Copper|Dexamethasone|Doxorubicin|Estradiol|Fluorouracil|Lipopolysaccharides|Niclosamide|Paclitaxel|Plant Extracts|Sirolimus|sodium arsenite|sulforafan|Tetrachlorodibenzodioxin	43.93	78
UROC1	131669	Carcinoma, Hepatocellular	MESH:D006528	marker/mechanism	Acetaminophen|Aflatoxin B1|Benzo(a)pyrene|Carbon Tetrachloride|Choline|Clofibrate|Dexamethasone|Ethanol|Ethinyl Estradiol|Genistein|Methionine|perfluorooctanoic acid|Phenobarbital|sodium arsenite|Tamoxifen|Thioacetamide	43.8	105
FAM83D	81610	Carcinoma, Hepatocellular	MESH:D006528	marker/mechanism	1,4-bis(2-(3,5-dichloropyridyloxy))benzene|Acetaminophen|Acrylamide|Aflatoxin B1|Arsenic|Azathioprine|Benzo(a)pyrene|Cisplatin|Copper|Doxorubicin|Ethanol|Genistein|Niclosamide|Quercetin|sodium arsenite|Tetrachlorodibenzodioxin|Thioacetamide|Topotecan|Troglitazone	43.59	71
SCAP	22937	Carcinoma, Hepatocellular	MESH:D006528	marker/mechanism	2,6-dinitrotoluene|Arsenic|Benzo(a)pyrene|Bezafibrate|Carbon Tetrachloride|Cholesterol|cyproconazole|Dietary Fats|Diethylhexyl Phthalate|Doxorubicin|Ethanol|perfluorooctanoic acid|pirinixic acid|Resveratrol|sodium arsenite|Tetrachlorodibenzodioxin	43.11	47
DEPDC1	55635	Carcinoma, Hepatocellular	MESH:D006528	marker/mechanism	Acetaminophen|Aflatoxin B1|Arsenic Trioxide|Azathioprine|Benzo(a)pyrene|Cisplatin|Copper|Dexamethasone|Doxorubicin|Estradiol|Indomethacin|Methotrexate|Quercetin|Resveratrol|sodium arsenite|sulforafan|Tetrachlorodibenzodioxin|Topotecan	43.07	75
AXIN1	8312	Carcinoma, Hepatocellular	MESH:D006528	marker/mechanism	2,4-dinitrotoluene|Acetaminophen|Arsenic|Benzo(a)pyrene|Choline|Cisplatin|Copper|Curcumin|Decitabine|Doxorubicin|Estradiol|Lipopolysaccharides|Phenobarbital|sodium arsenite|Sodium Selenite|tamibarotene|Tretinoin	43.04	80
CPEB3	22849	Carcinoma, Hepatocellular	MESH:D006528	marker/mechanism	Aflatoxin B1|Arsenic|Benzo(a)pyrene|Cisplatin|Clofibrate|Copper|Dexamethasone|Dietary Fats|Doxorubicin|Drugs, Chinese Herbal|Ethanol|Ethinyl Estradiol|Hexachlorocyclohexane|Phenobarbital|sodium arsenite|Tetrachlorodibenzodioxin|Troglitazone	43.04	105
NEIL3	55247	Carcinoma, Hepatocellular	MESH:D006528	marker/mechanism	1,4-bis(2-(3,5-dichloropyridyloxy))benzene|Acetaminophen|Aflatoxin B1|Benzo(a)pyrene|Choline|Cisplatin|Decitabine|epigallocatechin gallate|Estradiol|Ethinyl Estradiol|Methionine|Methotrexate|Resveratrol|sodium arsenite|sulforafan|Tetrachlorodibenzodioxin|Tetradecanoylphorbol Acetate|Troglitazone	42.82	63
RUNX3	864	Carcinoma, Hepatocellular	MESH:D006528	marker/mechanism	4,4'-diaminodiphenylmethane|Acetaminophen|Aflatoxin B1|Arsenic|Azacitidine|Benzo(a)pyrene|Cisplatin|Cyclophosphamide|Decitabine|Diethylnitrosamine|Doxorubicin|Estradiol|Ethinyl Estradiol|Flavonoids|sodium arsenite|Sodium Selenite|Tetrachlorodibenzodioxin|Tretinoin	42.58	203
CD274	29126	Carcinoma, Hepatocellular	MESH:D006528	marker/mechanism	4,4'-diaminodiphenylmethane|Acetaminophen|Aflatoxin B1|Benzo(a)pyrene|Carbon Tetrachloride|Chloroquine|chloroquine diphosphate|cinnamic aldehyde|Cisplatin|Dexamethasone|Doxorubicin|Fluorouracil|Lipopolysaccharides|Methotrexate|Paclitaxel|Pentachlorophenol|Phenobarbital|sodium arsenite|Tetrachlorodibenzodioxin|Tetradecanoylphorbol Acetate|Thioacetamide	42.38	108
OLFML2A	169611	Carcinoma, Hepatocellular	MESH:D006528	marker/mechanism	Aflatoxin B1|Arsenic Trioxide|Benzo(a)pyrene|Dexamethasone|Diethylhexyl Phthalate|Diethylnitrosamine|Doxorubicin|Estradiol|Ethanol|Genistein|Indomethacin|Lipopolysaccharides|Methyltestosterone|pirinixic acid|sulforafan|Tetradecanoylphorbol Acetate|Tretinoin	42.21	199
TMEM70	54968	Carcinoma, Hepatocellular	MESH:D006528	marker/mechanism	Acetaminophen|Arsenic Trioxide|Carbon Tetrachloride|Diethylnitrosamine|Doxorubicin|Ethinyl Estradiol|Niclosamide|Phenobarbital|pirinixic acid|Plant Extracts|Resveratrol|Tetrachlorodibenzodioxin|Tetradecanoylphorbol Acetate|Thioacetamide|Tretinoin	42.16	202
MIR122	406906	Carcinoma, Hepatocellular	MESH:D006528	marker/mechanism	1,4-bis(2-(3,5-dichloropyridyloxy))benzene|Acetaminophen|Aflatoxin B1|Arsenic Trioxide|Benzo(a)pyrene|Carbon Tetrachloride|Choline|Cisplatin|Clofibrate|Decitabine|Doxorubicin|Drugs, Chinese Herbal|epigallocatechin gallate|Methionine|Phenobarbital|Resveratrol|Sirolimus|Tetrachlorodibenzodioxin	42.11	108
COLEC10	10584	Carcinoma, Hepatocellular	MESH:D006528	marker/mechanism	Acetaminophen|Aflatoxin B1|Arsenic Trioxide|Benzo(a)pyrene|Carbon Tetrachloride|Dietary Fats|Diethylnitrosamine|Niclosamide|Phenobarbital|pirinixic acid|sodium arsenite|Tetrachlorodibenzodioxin|Tetrachloroethylene	41.75	194
PKP1	5317	Carcinoma, Hepatocellular	MESH:D006528	marker/mechanism	2-Acetylaminofluorene|4,4'-diaminodiphenylmethane|Acrylamide|Aflatoxin B1|Arsenic Trioxide|Benzo(a)pyrene|Choline|Dexamethasone|Dichloroacetic Acid|Diethylhexyl Phthalate|Estradiol|Methionine|Methotrexate|pirinixic acid|Tetrachlorodibenzodioxin	41.42	51
STAB2	55576	Carcinoma, Hepatocellular	MESH:D006528	marker/mechanism	Acetaminophen|Aflatoxin B1|Benzo(a)pyrene|benzo(b)fluoranthene|Carbon Tetrachloride|Dietary Fats|Ethanol|Hexachlorocyclohexane|Pentachlorophenol|Phenobarbital|pirinixic acid|Plant Extracts|sodium arsenite|Tetrachlorodibenzodioxin|Topotecan	41.07	80
GNAO1	2775	Carcinoma, Hepatocellular	MESH:D006528	marker/mechanism	Acrylamide|Aflatoxin B1|Arsenic|Benzo(a)pyrene|Copper|Dexamethasone|Dietary Fats|Estradiol|Ethanol|Ethinyl Estradiol|Flavonoids|Genistein|Lipopolysaccharides|Phenobarbital|pirinixic acid|Quercetin|Tamoxifen|Tetradecanoylphorbol Acetate	40.77	96
COPS5	10987	Carcinoma, Hepatocellular	MESH:D006528	marker/mechanism	2,4-dinitrotoluene|Acetaminophen|Arsenic Trioxide|Benzo(a)pyrene|Cisplatin|Ethinyl Estradiol|Indomethacin|nimesulide|pirinixic acid|Plant Extracts|Quercetin|sodium arsenite|Sodium Selenite|Tetrachlorodibenzodioxin|Tetradecanoylphorbol Acetate	40.72	54
PNPT1	87178	Carcinoma, Hepatocellular	MESH:D006528	marker/mechanism	Acetaminophen|Aflatoxin B1|Benzo(a)pyrene|epigallocatechin gallate|Estradiol|Ethanol|Genistein|Lipopolysaccharides|Pentachlorophenol|perfluorooctanoic acid|pirinixic acid|Plant Extracts|Streptozocin|Tamoxifen|Tetrachlorodibenzodioxin|Tetradecanoylphorbol Acetate	40.63	53
KMT2B	9757	Carcinoma, Hepatocellular	MESH:D006528	marker/mechanism	Aflatoxin B1|Benzo(a)pyrene|Choline|Decitabine|Doxorubicin|Estradiol|Ethylnitrosourea|Methionine|sodium arsenite|tamibarotene|Tetrachlorodibenzodioxin|Tetradecanoylphorbol Acetate|Tretinoin|Troglitazone|Vitamin E	40.38	42
HERC5	51191	Carcinoma, Hepatocellular	MESH:D006528	marker/mechanism	Acetaminophen|Aflatoxin B1|Azathioprine|Benzo(a)pyrene|Cisplatin|Decitabine|Diethylhexyl Phthalate|Doxorubicin|Estradiol|Lipopolysaccharides|Phenobarbital|Plant Extracts|Prednisolone|sulforafan|Tetrachlorodibenzodioxin|Tetradecanoylphorbol Acetate|Trichloroethylene	40.18	90
CYP4A11	1579	Carcinoma, Hepatocellular	MESH:D006528	marker/mechanism	Acetylcysteine|Aflatoxin B1|Benzo(a)pyrene|Bezafibrate|Chlorodiphenyl (54% Chlorine)|Cisplatin|Clofibrate|Methotrexate|perfluoro-n-nonanoic acid|perfluorooctanoic acid|Permethrin|Phenobarbital|pirinixic acid|sodium arsenite|Tretinoin|Vitamin A	40.07	79
TLR7	51284	Carcinoma, Hepatocellular	MESH:D006528	marker/mechanism	Arsenic|Benzo(a)pyrene|Chloroquine|Choline|Dietary Fats|Doxorubicin|Estradiol|Lipopolysaccharides|Methionine|Paclitaxel|pirinixic acid|Plant Extracts|pyrazolanthrone|Quercetin|sodium arsenite|Sodium Selenite|Tetrachlorodibenzodioxin|Topotecan	39.53	39
HJURP	55355	Carcinoma, Hepatocellular	MESH:D006528	marker/mechanism	Acetaminophen|Aflatoxin B1|Arsenic|Benzo(a)pyrene|Cisplatin|Copper|Diethylhexyl Phthalate|Doxorubicin|Estradiol|perfluorooctanoic acid|Phenobarbital|pirinixic acid|Resveratrol|sodium arsenite|Tetrachlorodibenzodioxin|Tetradecanoylphorbol Acetate|Tretinoin	39.48	95
JDP2	122953	Carcinoma, Hepatocellular	MESH:D006528	marker/mechanism	4,4'-diaminodiphenylmethane|Acetaminophen|Aflatoxin B1|Benzo(a)pyrene|Cisplatin|Copper|Dexamethasone|Dichloroacetic Acid|Dimethylnitrosamine|Estradiol|Indomethacin|Phenobarbital|Quercetin|Resveratrol|sodium arsenite|Tetrachlorodibenzodioxin|Tetradecanoylphorbol Acetate|Topotecan	39.33	90
VIPR1	7433	Carcinoma, Hepatocellular	MESH:D006528	marker/mechanism	4,4'-diaminodiphenylmethane|Acetaminophen|Aflatoxin B1|Arsenic|Benzo(a)pyrene|Carbon Tetrachloride|Cyclophosphamide|Diethylnitrosamine|Dimethylnitrosamine|Estradiol|Methotrexate|nimesulide|pirinixic acid|Quercetin|Tetrachlorodibenzodioxin|Tretinoin|Troglitazone	39.04	183
WDR62	284403	Carcinoma, Hepatocellular	MESH:D006528	marker/mechanism	Acetaminophen|Aflatoxin B1|Benzo(a)pyrene|Cisplatin|Dexamethasone|Doxorubicin|Ethinyl Estradiol|Indomethacin|pirinixic acid|Plant Extracts|sodium arsenite|Tamoxifen|Tetrachlorodibenzodioxin|Tetrachloroethylene|Thioacetamide	38.81	76
PITX1	5307	Carcinoma, Hepatocellular	MESH:D006528	marker/mechanism	Aflatoxin B1|Benzo(a)pyrene|Cisplatin|Dexamethasone|dicyclanil|Diethylnitrosamine|Doxorubicin|Estradiol|Ethinyl Estradiol|Genistein|sulforafan|Tetrachlorodibenzodioxin|Tretinoin|Vitamin E	38.34	191
GPR182	11318	Carcinoma, Hepatocellular	MESH:D006528	marker/mechanism	1,4-bis(2-(3,5-dichloropyridyloxy))benzene|4,4'-diaminodiphenylmethane|Acetaminophen|Benzo(a)pyrene|benzo(b)fluoranthene|Chloroquine|Fenretinide|Genistein|Phenobarbital|pirinixic acid|Tetrachlorodibenzodioxin|Topotecan|Tretinoin|Troglitazone	37.33	59
CAP2	10486	Carcinoma, Hepatocellular	MESH:D006528	marker/mechanism	Acetaminophen|Acrylamide|Benzo(a)pyrene|Carbon Tetrachloride|Cisplatin|Clofibrate|Copper|Doxorubicin|Estrogens|Ethanol|Fluorouracil|Methotrexate|Phenobarbital|Resveratrol|Tamoxifen|Tetrachlorodibenzodioxin	37.32	115
PARK7	11315	Carcinoma, Hepatocellular	MESH:D006528	marker/mechanism	Acetaminophen|Acetylcysteine|Benzo(a)pyrene|Carbon Tetrachloride|Cisplatin|Copper|Dexamethasone|Doxorubicin|epigallocatechin gallate|Flavonoids|Indomethacin|Lipopolysaccharides|Meloxicam|N-nitrosomorpholine|Pentachlorophenol|Permethrin|Quercetin|Sodium Selenite|Tetrachlorodibenzodioxin	37.17	61
MBTPS2	51360	Carcinoma, Hepatocellular	MESH:D006528	marker/mechanism	Acrylamide|Aflatoxin B1|Benzo(a)pyrene|Carbon Tetrachloride|Dexamethasone|Dietary Fats|Doxorubicin|Ethinyl Estradiol|Hexachlorocyclohexane|pirinixic acid|sodium arsenite|Tetrachlorodibenzodioxin|Thioacetamide	37.06	53
CNDP1	84735	Carcinoma, Hepatocellular	MESH:D006528	marker/mechanism	4,4'-diaminodiphenylmethane|Acetaminophen|Acrylamide|Aflatoxin B1|Benzo(a)pyrene|Carbon Tetrachloride|Chlorodiphenyl (54% Chlorine)|Copper|Dietary Fats|Methotrexate|Plant Extracts|Sodium Selenite|Topotecan|Tretinoin	37.01	41
RSPO3	84870	Carcinoma, Hepatocellular	MESH:D006528	marker/mechanism	Aflatoxin B1|Androgens|Benzo(a)pyrene|Carbon Tetrachloride|Chlorodiphenyl (54% Chlorine)|Cisplatin|Copper|Diethylnitrosamine|Fenretinide|Phenobarbital|pirinixic acid|Quercetin|sulforafan|Tetrachlorodibenzodioxin|Tetradecanoylphorbol Acetate	36.86	196
EPS8L3	79574	Carcinoma, Hepatocellular	MESH:D006528	marker/mechanism	2-amino-3,8-dimethylimidazo(4,5-f)quinoxaline|Acetaminophen|Aflatoxin B1|Benzo(a)pyrene|Choline|Cisplatin|Copper|Diethylhexyl Phthalate|Ethinyl Estradiol|Methionine|Niclosamide|sodium arsenite|Tetrachlorodibenzodioxin	36.68	54
HOXA10	3206	Carcinoma, Hepatocellular	MESH:D006528	marker/mechanism	Aflatoxin B1|Benzo(a)pyrene|Cisplatin|Copper|Dietary Fats|Diethylstilbestrol|Estradiol|Estrogens|Ethinyl Estradiol|Genistein|sodium arsenite|Tetrachlorodibenzodioxin|Topotecan|Tretinoin	35.81	53
VSIG4	11326	Carcinoma, Hepatocellular	MESH:D006528	marker/mechanism	Acetaminophen|Aflatoxin B1|Arsenic Trioxide|Benzo(a)pyrene|Carbon Tetrachloride|Dietary Fats|Diethylnitrosamine|Fenretinide|Lipopolysaccharides|Phenobarbital|sodium arsenite|Tetrachlorodibenzodioxin|Tetradecanoylphorbol Acetate	35.6	197
IGF2BP1	10642	Carcinoma, Hepatocellular	MESH:D006528	marker/mechanism	4,4'-diaminodiphenylmethane|Acetaminophen|Aflatoxin B1|Arsenic|Benzo(a)pyrene|Cisplatin|Dexamethasone|Dietary Fats|Diethylhexyl Phthalate|Estradiol|Indomethacin|Lipopolysaccharides|sodium arsenite|Tetrachlorodibenzodioxin	35.53	47
ZIC2	7546	Carcinoma, Hepatocellular	MESH:D006528	marker/mechanism	Acetaminophen|Aflatoxin B1|Benzo(a)pyrene|Cisplatin|Copper|Estradiol|Ethinyl Estradiol|Ethylnitrosourea|Niclosamide|Plant Extracts|Quercetin|Sirolimus|Tetrachlorodibenzodioxin|Tretinoin	35.53	52
MRO	83876	Carcinoma, Hepatocellular	MESH:D006528	marker/mechanism	4,4'-diaminodiphenylmethane|Acetaminophen|Acrylamide|Benzbromarone|Benzo(a)pyrene|Clofibrate|Dietary Fats|Diethylstilbestrol|Dimethylnitrosamine|Ethionine|pirinixic acid|sulforafan|Thioacetamide	34.93	30
ARID1A	8289	Carcinoma, Hepatocellular	MESH:D006528	marker/mechanism	2,4-dinitrotoluene|2,6-dinitrotoluene|Acetaminophen|Aflatoxin B1|Arsenic Trioxide|Choline|Cisplatin|Clofibrate|Ethanol|Indomethacin|Methionine|Methotrexate|perfluorooctanoic acid|Phenobarbital|Plant Extracts|Troglitazone	34.81	99
KDM8	79831	Carcinoma, Hepatocellular	MESH:D006528	marker/mechanism	Acetaminophen|Benzo(a)pyrene|Choline|Dietary Fats|Diethylstilbestrol|Doxorubicin|Ethinyl Estradiol|Methionine|Methylnitronitrosoguanidine|pirinixic acid|sodium arsenite|Tetrachlorodibenzodioxin	34.72	40
CEP131	22994	Carcinoma, Hepatocellular	MESH:D006528	marker/mechanism	4,4'-diaminodiphenylmethane|Acetaminophen|Arsenic|Benzo(a)pyrene|Cisplatin|Dexamethasone|Estradiol|Ethinyl Estradiol|Indomethacin|Methyltestosterone|pirinixic acid|Tetrachlorodibenzodioxin	34.32	41
MICA	100507436	Carcinoma, Hepatocellular	MESH:D006528	marker/mechanism	Acetaminophen|Arsenic|Arsenic Trioxide|Benzo(a)pyrene|Cisplatin|Decitabine|Doxorubicin|Fluorouracil|Gefitinib|Phenobarbital|Resveratrol|sodium arsenite|Sulfasalazine	34.29	96
CCBE1	147372	Carcinoma, Hepatocellular	MESH:D006528	marker/mechanism	Aflatoxin B1|benz(a)anthracene|Benzo(a)pyrene|benzo(b)fluoranthene|Carbon Tetrachloride|Cisplatin|Dietary Fats|Estradiol|Methotrexate|Phenobarbital|Sodium Selenite|Tetrachlorodibenzodioxin|Tetradecanoylphorbol Acetate|Tretinoin	33.95	74
DNAJC6	9829	Carcinoma, Hepatocellular	MESH:D006528	marker/mechanism	Acetaminophen|Arsenic|Benzo(a)pyrene|Diethylhexyl Phthalate|Doxorubicin|Estradiol|Ethanol|Ethinyl Estradiol|Fenretinide|Methotrexate|Methyltestosterone|Phenobarbital|Sirolimus|sodium arsenite	33.46	84
WDR76	79968	Carcinoma, Hepatocellular	MESH:D006528	marker/mechanism	Acrylamide|Arsenic Trioxide|Benzo(a)pyrene|Cisplatin|Copper|Doxorubicin|Ethanol|Ethinyl Estradiol|Methotrexate|Methyltestosterone|Niclosamide|sodium arsenite|sulforafan|Tetrachlorodibenzodioxin	33.46	60
GDF2	2658	Carcinoma, Hepatocellular	MESH:D006528	marker/mechanism	4,4'-diaminodiphenylmethane|Acrylamide|Benzo(a)pyrene|Carbon Tetrachloride|Dietary Fats|Doxorubicin|Lipopolysaccharides|pirinixic acid|Plant Extracts|sodium arsenite|Tetrachlorodibenzodioxin|Tretinoin	33.21	34
MT1F	4494	Carcinoma, Hepatocellular	MESH:D006528	marker/mechanism	Acetaminophen|Acetylcysteine|Arsenic|Arsenic Trioxide|Benzo(a)pyrene|Cisplatin|Clofibrate|Copper|Decitabine|Estradiol|Lipopolysaccharides|Niclosamide|Plant Extracts|sodium arsenite|Sodium Selenite|Temozolomide|Tetrachlorodibenzodioxin	32.93	54
SLC26A6	65010	Carcinoma, Hepatocellular	MESH:D006528	marker/mechanism	Acetaminophen|Aflatoxin B1|Benzo(a)pyrene|benzo(b)fluoranthene|Dexamethasone|Dietary Fats|Doxorubicin|Estradiol|Genistein|Indomethacin|Phenobarbital|pirinixic acid|Tetrachlorodibenzodioxin	32.3	70
EIF3H	8667	Carcinoma, Hepatocellular	MESH:D006528	marker/mechanism	4,4'-diaminodiphenylmethane|Benzo(a)pyrene|Diethylnitrosamine|Doxorubicin|Ethanol|Ethinyl Estradiol|Fluorouracil|Methyltestosterone|N-nitrosomorpholine|perfluorooctanoic acid|Sodium Selenite|Tetrachlorodibenzodioxin	31.58	195
OIT3	170392	Carcinoma, Hepatocellular	MESH:D006528	marker/mechanism	4,4'-diaminodiphenylmethane|Acetaminophen|Benzo(a)pyrene|Choline|Clofibrate|Methionine|Phenobarbital|Plant Extracts|sodium arsenite|Tetrachlorodibenzodioxin|Troglitazone	31.58	62
TTC36	143941	Carcinoma, Hepatocellular	MESH:D006528	marker/mechanism	4,4'-diaminodiphenylmethane|Aflatoxin B1|Benzo(a)pyrene|Carbon Tetrachloride|Diethylnitrosamine|Dimethylnitrosamine|Fenretinide|pirinixic acid|Tetrachlorodibenzodioxin|Tetrachloroethylene|Thioacetamide|Tretinoin	31.58	171
ARHGEF39	84904	Carcinoma, Hepatocellular	MESH:D006528	marker/mechanism	1,4-bis(2-(3,5-dichloropyridyloxy))benzene|Acetaminophen|Benzo(a)pyrene|Carbon Tetrachloride|Drugs, Chinese Herbal|Estradiol|Irinotecan|Plant Extracts|sodium arsenite|sulforafan|Tetrachlorodibenzodioxin|Tetradecanoylphorbol Acetate|Trichloroethylene	31.54	30
CLEC4G	339390	Carcinoma, Hepatocellular	MESH:D006528	marker/mechanism	Acetaminophen|benz(a)anthracene|Benzo(a)pyrene|benzo(b)fluoranthene|Dietary Fats|Diethylhexyl Phthalate|Methotrexate|Phenobarbital|pirinixic acid|Tetrachlorodibenzodioxin	31.49	52
FAM111B	374393	Carcinoma, Hepatocellular	MESH:D006528	marker/mechanism	Aflatoxin B1|Azathioprine|Benzo(a)pyrene|Cisplatin|Doxorubicin|Estradiol|Methotrexate|Niclosamide|Resveratrol|sodium arsenite|Sodium Selenite|Tetrachlorodibenzodioxin|Tretinoin	31.3	53
LRRC1	55227	Carcinoma, Hepatocellular	MESH:D006528	marker/mechanism	Aflatoxin B1|Arsenic|Benzo(a)pyrene|Choline|Dexamethasone|Estradiol|Ethanol|Fenretinide|Indomethacin|Methionine|Tetrachlorodibenzodioxin|Tretinoin	31.28	35
HOTAIR	100124700	Carcinoma, Hepatocellular	MESH:D006528	marker/mechanism	Aflatoxin B1|Arsenic|Benzo(a)pyrene|Cisplatin|Diethylstilbestrol|Doxorubicin|Estradiol|Plant Extracts|sodium arsenite|Tetrachlorodibenzodioxin	30.07	48
DNASE1L3	1776	Carcinoma, Hepatocellular	MESH:D006528	marker/mechanism	4,4'-diaminodiphenylmethane|Acetaminophen|Aflatoxin B1|Benzo(a)pyrene|Carbon Tetrachloride|Paclitaxel|perfluorooctanoic acid|Phenobarbital|pirinixic acid|Quercetin|Tetrachlorodibenzodioxin|Tetrachloroethylene|Tetradecanoylphorbol Acetate|Troglitazone	29.93	76
MOGAT2	80168	Carcinoma, Hepatocellular	MESH:D006528	marker/mechanism	Acetaminophen|Benzo(a)pyrene|Choline|Clofibrate|Copper|Fenretinide|Methionine|perfluorooctanoic acid|pirinixic acid|Quercetin|Tamoxifen|Tetrachlorodibenzodioxin	29.89	39
ATP5PD	10476	Carcinoma, Hepatocellular	MESH:D006528	marker/mechanism	Doxorubicin|Drugs, Chinese Herbal|Estradiol|Ethanol|Indomethacin|Niclosamide|Pentachlorophenol|sodium arsenite|Sodium Selenite|Tetradecanoylphorbol Acetate	27.73	29
CETP	1071	Carcinoma, Hepatocellular	MESH:D006528	marker/mechanism	Aflatoxin B1|Arsenic Trioxide|Benzo(a)pyrene|Bezafibrate|Chlorodiphenyl (54% Chlorine)|Cholesterol|Estradiol|Ethanol|Methyltestosterone|sodium arsenite|Tretinoin|Triglycerides	27.55	46
CLEC1B	51266	Carcinoma, Hepatocellular	MESH:D006528	marker/mechanism	Acetaminophen|benzo(b)fluoranthene|Carbon Tetrachloride|Diethylnitrosamine|Lipopolysaccharides|Phenobarbital|Sodium Selenite|Tetrachlorodibenzodioxin|Tetradecanoylphorbol Acetate|Topotecan	27.07	169
ADRA1A	148	Carcinoma, Hepatocellular	MESH:D006528	marker/mechanism	4,4'-diaminodiphenylmethane|Acetaminophen|Aflatoxin B1|Benzo(a)pyrene|Dichloroacetic Acid|Diethylhexyl Phthalate|Doxorubicin|Drugs, Chinese Herbal|Ethanol|pirinixic acid|sodium arsenite|Streptozocin|Tetrachlorodibenzodioxin|Tetradecanoylphorbol Acetate|Troglitazone	26.75	54
FBXL18	80028	Carcinoma, Hepatocellular	MESH:D006528	marker/mechanism	Arsenic|Benzo(a)pyrene|Cisplatin|Estrogens|Ethanol|Indomethacin|Plant Extracts|Tetrachlorodibenzodioxin|Thioacetamide	26.47	33
ADRA2B	151	Carcinoma, Hepatocellular	MESH:D006528	marker/mechanism	Acetaminophen|Aflatoxin B1|Arsenic Trioxide|Benzo(a)pyrene|Carbon Tetrachloride|Diethylhexyl Phthalate|Ethylnitrosourea|Plant Extracts|sodium arsenite|Tamoxifen|Tetrachlorodibenzodioxin	25.37	66
SKA3	221150	Carcinoma, Hepatocellular	MESH:D006528	marker/mechanism	Acetaminophen|Aflatoxin B1|Benzo(a)pyrene|Dietary Fats|Ethanol|Methotrexate|Resveratrol|sodium arsenite|Tetrachlorodibenzodioxin|Tetradecanoylphorbol Acetate|Topotecan	25.16	43
TIMD4	91937	Carcinoma, Hepatocellular	MESH:D006528	marker/mechanism	Acetaminophen|Aflatoxin B1|Benzo(a)pyrene|Carbon Tetrachloride|Cisplatin|Dietary Fats|Genistein|Methyltestosterone|pirinixic acid	24.99	42
HOXD9	3235	Carcinoma, Hepatocellular	MESH:D006528	marker/mechanism	Aflatoxin B1|Benzo(a)pyrene|Choline|Dietary Fats|Estradiol|Fenretinide|Methionine|Tetrachlorodibenzodioxin|Tretinoin	24.66	23
MTBP	27085	Carcinoma, Hepatocellular	MESH:D006528	marker/mechanism	1,4-bis(2-(3,5-dichloropyridyloxy))benzene|Acetaminophen|Aflatoxin B1|Benzo(a)pyrene|Chlorodiphenyl (54% Chlorine)|Cisplatin|Ethinyl Estradiol|sodium arsenite|Tetrachlorodibenzodioxin|Tetradecanoylphorbol Acetate	24.56	48
RNF157	114804	Carcinoma, Hepatocellular	MESH:D006528	marker/mechanism	Acrylamide|Arsenic|Arsenic Trioxide|Benzo(a)pyrene|Copper|Ethanol|Ethinyl Estradiol|Genistein|pirinixic acid|Tetrachlorodibenzodioxin	24.31	39
KIF18B	146909	Carcinoma, Hepatocellular	MESH:D006528	marker/mechanism	1,4-bis(2-(3,5-dichloropyridyloxy))benzene|Acetaminophen|Acrylamide|Aflatoxin B1|Arsenic|Benzo(a)pyrene|Carbon Tetrachloride|Copper|Ethinyl Estradiol|Methotrexate|Phenobarbital|Tetrachlorodibenzodioxin	24.29	82
FATE1	89885	Carcinoma, Hepatocellular	MESH:D006528	marker/mechanism	Acetaminophen|Aflatoxin B1|Benzo(a)pyrene|Chlorodiphenyl (54% Chlorine)|Decitabine|Tetrachlorodibenzodioxin	24.14	22
CRHBP	1393	Carcinoma, Hepatocellular	MESH:D006528	marker/mechanism	Benzo(a)pyrene|Copper|Doxorubicin|Estradiol|Ethanol|Fluorouracil|Genistein|Lipopolysaccharides|Tetrachlorodibenzodioxin|Tretinoin	24.08	38
MSH5	4439	Carcinoma, Hepatocellular	MESH:D006528	marker/mechanism	Acetaminophen|Arsenic|Benzo(a)pyrene|beta Carotene|Genistein|pirinixic acid|Quercetin|sodium arsenite|Tetrachlorodibenzodioxin|Vitamin E	24.08	22
FLVCR1	28982	Carcinoma, Hepatocellular	MESH:D006528	marker/mechanism	Acetaminophen|Aflatoxin B1|Carbon Tetrachloride|Doxorubicin|Genistein|Pentachlorophenol|sodium arsenite|Tetrachlorodibenzodioxin|Tetradecanoylphorbol Acetate	23.44	42
HOXA13	3209	Carcinoma, Hepatocellular	MESH:D006528	marker/mechanism	Aflatoxin B1|Benzo(a)pyrene|Copper|Dietary Fats|Drugs, Chinese Herbal|Genistein|Plant Extracts|Tetrachlorodibenzodioxin|Tretinoin	23.44	26
DIRAS3	9077	Carcinoma, Hepatocellular	MESH:D006528	marker/mechanism	Acetaminophen|Aflatoxin B1|Arsenic Trioxide|Benzo(a)pyrene|Doxorubicin|Estradiol|Ethanol|Ethinyl Estradiol|sodium arsenite	23.17	58
GBA3	57733	Carcinoma, Hepatocellular	MESH:D006528	marker/mechanism	Acetaminophen|Aflatoxin B1|Benzo(a)pyrene|Estradiol|perfluorooctanoic acid|sodium arsenite|Sodium Selenite|Tetrachlorodibenzodioxin|Troglitazone	23.17	29
ADAMTS13	11093	Carcinoma, Hepatocellular	MESH:D006528	marker/mechanism	Aflatoxin B1|Benzo(a)pyrene|Carbon Tetrachloride|Cisplatin|Dimethylnitrosamine|Lipopolysaccharides|Paclitaxel|sodium arsenite	22.94	43
DEPDC5	9681	Carcinoma, Hepatocellular	MESH:D006528	marker/mechanism	Acetaminophen|Acrylamide|Aflatoxin B1|Benzo(a)pyrene|Carbon Tetrachloride|Ethanol|Sodium Selenite|Tetrachlorodibenzodioxin	22.94	35
GNAZ	2781	Carcinoma, Hepatocellular	MESH:D006528	marker/mechanism	4,4'-diaminodiphenylmethane|Aflatoxin B1|Benzo(a)pyrene|Dexamethasone|Ethanol|Ethinyl Estradiol|pirinixic acid|sodium arsenite|Tetrachlorodibenzodioxin|Tretinoin|Vitamin E	22.63	41
ZNF23	7571	Carcinoma, Hepatocellular	MESH:D006528	marker/mechanism	Aflatoxin B1|Benzo(a)pyrene|Bortezomib|Cisplatin|Dexamethasone|Fenretinide|Indomethacin|Quercetin	22.58	31
CNTNAP4	85445	Carcinoma, Hepatocellular	MESH:D006528	marker/mechanism	4,4'-diaminodiphenylmethane|Acetaminophen|Aflatoxin B1|Benzo(a)pyrene|Copper|Drugs, Chinese Herbal|Tetrachlorodibenzodioxin|Tretinoin	22.24	27
TONSL	4796	Carcinoma, Hepatocellular	MESH:D006528	marker/mechanism	1,4-bis(2-(3,5-dichloropyridyloxy))benzene|Aflatoxin B1|Arsenic|Benzo(a)pyrene|Estradiol|Ethanol|Quercetin|Tetrachlorodibenzodioxin|Thioacetamide	21.02	36
IGBP1	3476	Carcinoma, Hepatocellular	MESH:D006528	marker/mechanism	Benzo(a)pyrene|Chlorodiphenyl (54% Chlorine)|Cisplatin|Diethylnitrosamine|Estradiol|Ethinyl Estradiol|Genistein|sodium arsenite|Tetrachlorodibenzodioxin	20.41	174
TGM3	7053	Carcinoma, Hepatocellular	MESH:D006528	marker/mechanism	Aflatoxin B1|Arsenic|Benzo(a)pyrene|Copper|Dietary Fats|Lipopolysaccharides|Resveratrol|Tetrachlorodibenzodioxin	19.72	31
PITPNM3	83394	Carcinoma, Hepatocellular	MESH:D006528	marker/mechanism	Aflatoxin B1|benz(a)anthracene|Benzo(a)pyrene|Cisplatin|Copper|Dichloroacetic Acid|Ethanol|Tetrachlorodibenzodioxin	19.49	39
PLXDC1	57125	Carcinoma, Hepatocellular	MESH:D006528	marker/mechanism	Aflatoxin B1|Benzo(a)pyrene|Carbon Tetrachloride|Dexamethasone|Dietary Fats|Ethanol|Genistein|Resveratrol|Tetrachlorodibenzodioxin	19.49	38
ZIC5	85416	Carcinoma, Hepatocellular	MESH:D006528	marker/mechanism	Acetaminophen|Aflatoxin B1|Benzo(a)pyrene|Diethylhexyl Phthalate|Estradiol|Plant Extracts|Tetrachlorodibenzodioxin|Tretinoin	19.49	28
MAGEA1	4100	Carcinoma, Hepatocellular	MESH:D006528	marker/mechanism	Acetaminophen|Acrylamide|Azacitidine|Benzo(a)pyrene|Decitabine|Hydroxyurea	19.06	11
CLEC4M	10332	Carcinoma, Hepatocellular	MESH:D006528	marker/mechanism	Aflatoxin B1|Benzo(a)pyrene|Estradiol|Fenretinide|Tetrachlorodibenzodioxin|Troglitazone	19.04	21
DBH	1621	Carcinoma, Hepatocellular	MESH:D006528	marker/mechanism	Acetaminophen|Arsenic Trioxide|Benzo(a)pyrene|Contraceptives, Oral|Dexamethasone|Diethylhexyl Phthalate|Ethylnitrosourea|Methyltestosterone|Plant Extracts|Tamoxifen|Tretinoin	18.76	51
CLTRN	57393	Carcinoma, Hepatocellular	MESH:D006528	marker/mechanism	Acetaminophen|Aflatoxin B1|Benzo(a)pyrene|Cisplatin|Estradiol|pirinixic acid|Quercetin|Tretinoin	18.23	34
MAGEA3	4102	Carcinoma, Hepatocellular	MESH:D006528	marker/mechanism	Aflatoxin B1|Azacitidine|Benzo(a)pyrene|Cisplatin|Decitabine|Plant Extracts	18.17	31
GPR158	57512	Carcinoma, Hepatocellular	MESH:D006528	marker/mechanism	2,6-dinitrotoluene|Acetaminophen|Aflatoxin B1|Benzo(a)pyrene|Ethinyl Estradiol|Tetrachlorodibenzodioxin|Tetradecanoylphorbol Acetate	17.53	32
SPRTN	83932	Carcinoma, Hepatocellular	MESH:D006528	marker/mechanism	Acetaminophen|Aflatoxin B1|Benzo(a)pyrene|Niclosamide|Quercetin|Tetrachlorodibenzodioxin|Thioacetamide	17.53	27
SLC22A10	387775	Carcinoma, Hepatocellular	MESH:D006528	marker/mechanism	Aflatoxin B1|Benzo(a)pyrene|perfluorooctanoic acid|Plant Extracts|Tetrachlorodibenzodioxin|Troglitazone	17.4	22
GABRD	2563	Carcinoma, Hepatocellular	MESH:D006528	marker/mechanism	Benzo(a)pyrene|Cisplatin|Dexamethasone|Dietary Fats|Ethanol|Genistein|Methotrexate|pirinixic acid|Tetrachlorodibenzodioxin	17.36	28
C14ORF180	400258	Carcinoma, Hepatocellular	MESH:D006528	marker/mechanism	Arsenic|Benzo(a)pyrene|Estradiol|Plant Extracts|sodium arsenite	17.35	14
FGF3	2248	Carcinoma, Hepatocellular	MESH:D006528	marker/mechanism	Benzo(a)pyrene|Estradiol|Ethinyl Estradiol|Methotrexate|Niclosamide|sodium arsenite|Tretinoin	16.43	22
NLRC3	197358	Carcinoma, Hepatocellular	MESH:D006528	marker/mechanism	Arsenic|Benzo(a)pyrene|Dietary Fats|Diethylhexyl Phthalate|Hexachlorocyclohexane|N-(2-(1,1'-bicyclopropyl)-2-ylphenyl)-3-(difluoromethyl)-1-methyl-1H-pyrazole-4-carboxamide	16.43	13
ZIC4	84107	Carcinoma, Hepatocellular	MESH:D006528	marker/mechanism	Acetaminophen|Aflatoxin B1|Benzo(a)pyrene|Decitabine|Dexamethasone|sodium arsenite|Tetrachlorodibenzodioxin	16.23	27
MAGEA6	4105	Carcinoma, Hepatocellular	MESH:D006528	marker/mechanism	Aflatoxin B1|Cisplatin|Decitabine|Fluorouracil|Methotrexate	15.8	37
XAGE1B	653067	Carcinoma, Hepatocellular	MESH:D006528	marker/mechanism	Aflatoxin B1|Arsenic Trioxide|Decitabine|Fluorouracil	15.51	38
CSMD1	64478	Carcinoma, Hepatocellular	MESH:D006528	marker/mechanism	Acetaminophen|Aflatoxin B1|Benzo(a)pyrene|Carbon Tetrachloride|Diethylnitrosamine|Ethanol|Tetrachlorodibenzodioxin	15.32	172
ADGRG7	84873	Carcinoma, Hepatocellular	MESH:D006528	marker/mechanism	Aflatoxin B1|Benzo(a)pyrene|Dietary Fats|Estradiol|Genistein	14.59	18
COX7B2	170712	Carcinoma, Hepatocellular	MESH:D006528	marker/mechanism	Benzo(a)pyrene|Dexamethasone|Doxorubicin|Lipopolysaccharides|Quercetin	14.26	14
LPA	4018	Carcinoma, Hepatocellular	MESH:D006528	marker/mechanism	Aflatoxin B1|Benzo(a)pyrene|Butylated Hydroxytoluene|Copper|Danazol|Sodium Selenite	13.87	27
TEDC2	80178	Carcinoma, Hepatocellular	MESH:D006528	marker/mechanism	Aflatoxin B1|Benzo(a)pyrene|Cisplatin|Copper|Plant Extracts|sodium arsenite	13.48	36
TICRR	90381	Carcinoma, Hepatocellular	MESH:D006528	marker/mechanism	1,4-bis(2-(3,5-dichloropyridyloxy))benzene|Acetaminophen|Aflatoxin B1|Benzo(a)pyrene|Copper|Dietary Fats|sodium arsenite	13.08	30
LILRB5	10990	Carcinoma, Hepatocellular	MESH:D006528	marker/mechanism	Acetaminophen|Aflatoxin B1|Benzo(a)pyrene|Estradiol	12.87	20
FAM180A	389558	Carcinoma, Hepatocellular	MESH:D006528	marker/mechanism	Acetaminophen|Aflatoxin B1|Benzo(a)pyrene|Dexamethasone|Dietary Fats|Genistein	12.67	23
CCL14	6358	Carcinoma, Hepatocellular	MESH:D006528	marker/mechanism	Acetaminophen|Arsenic|Benzo(a)pyrene|perfluorooctanoic acid	12.48	11
FCN2	2220	Carcinoma, Hepatocellular	MESH:D006528	marker/mechanism	Acetaminophen|Aflatoxin B1|Benzo(a)pyrene|Methotrexate	12.07	21
SSX1	6756	Carcinoma, Hepatocellular	MESH:D006528	marker/mechanism	Acetaminophen|Benzo(a)pyrene|Copper|Decitabine	11.75	10
FAM72B	653820	Carcinoma, Hepatocellular	MESH:D006528	marker/mechanism	Aflatoxin B1|Arsenic|Cisplatin|sulforafan	11.16	29
FCN3	8547	Carcinoma, Hepatocellular	MESH:D006528	marker/mechanism	Aflatoxin B1|Benzo(a)pyrene|Ethinyl Estradiol|Plant Extracts	10.59	27
MAGEC2	51438	Carcinoma, Hepatocellular	MESH:D006528	marker/mechanism	Aflatoxin B1|Benzo(a)pyrene|Tetrachlorodibenzodioxin	10.32	16
MIR615	693200	Carcinoma, Hepatocellular	MESH:D006528	marker/mechanism	Diethylhexyl Phthalate|Estradiol|Resveratrol|Tetrachlorodibenzodioxin	9.76	13
DIPK2B	79742	Carcinoma, Hepatocellular	MESH:D006528	marker/mechanism	Aflatoxin B1|Benzo(a)pyrene|Doxorubicin	8.73	23
FAM65C	428169	Carcinoma, Hepatocellular	MESH:D006528	marker/mechanism	Benzo(a)pyrene|Ethinyl Estradiol|Niclosamide	8.06	11
TATDN1	83940	Carcinoma, Hepatocellular	MESH:D006528	marker/mechanism	Aflatoxin B1|Fenretinide|Tetrachlorodibenzodioxin|Tretinoin	7.66	18
DCAF4L2	138009	Carcinoma, Hepatocellular	MESH:D006528	marker/mechanism	Benzo(a)pyrene|Sodium Selenite	7.41	3
MIR520B	574473	Carcinoma, Hepatocellular	MESH:D006528	marker/mechanism	Doxorubicin|Estradiol	6.74	11
PPP4R3C	139420	Carcinoma, Hepatocellular	MESH:D006528	marker/mechanism	Benzo(a)pyrene|Estradiol	6.6	4
FAM134B	100859798	Carcinoma, Hepatocellular	MESH:D006528	marker/mechanism	Aflatoxin B1|Benzo(a)pyrene	5.31	15
RBMY	19657	Carcinoma, Hepatocellular	MESH:D006528	marker/mechanism	Dietary Fats	2.6	2
INS-IGF2	723961	Carcinoma, Hepatocellular	MESH:D006528	marker/mechanism	Benzo(a)pyrene	2.09	2
LINC00221	338005	Carcinoma, Hepatocellular	MESH:D006528	marker/mechanism			1
NKILA	105416157	Carcinoma, Hepatocellular	MESH:D006528	marker/mechanism			1
SPRTN	83932	RUIJS-AALFS SYNDROME	OMIM:616200	marker/mechanism			1
TP53	7157	Carcinoma, Hepatocellular	MESH:D006528	marker/mechanism|therapeutic	1,2-diphenylhydrazine|1-nitropyrene|2-((((2-chloroethyl)nitrosoamino)carbonyl)amino)propanamide|2,4-dinitrotoluene|2,6-dinitrotoluene|2-Acetylaminofluorene|2-amino-3,8-dimethylimidazo(4,5-f)quinoxaline|2-aminofluorene|3,7,11,15-tetramethyl-2,4,6,10,14-hexadecapentaenoic acid|Acetaminophen|Acetylcysteine|Acrylamide|Aflatoxin B1|Aflatoxins|alpha-hexachlorocyclohexane|alpha-naphthoflavone|Androgens|…	194.91	372
BCL2L1	598	Carcinoma, Hepatocellular	MESH:D006528	marker/mechanism|therapeutic	1,4-bis(2-(3,5-dichloropyridyloxy))benzene|1-nitropyrene|2-(2-hydroxyethylsulfanyl)-3-methyl-1,4-naphthoquinone|2,4-dinitrotoluene|2-Acetylaminofluorene|Acetaminophen|Acetylcysteine|Acrylamide|Aflatoxin B1|Arsenic|Arsenic Trioxide|Ascorbic Acid|Azacitidine|Azathioprine|Benzo(a)pyrene|benzo(b)fluoranthene|Bortezomib|Cacodylic Acid|Carbon Tetrachloride|Chloroquine|Choline|Cisplatin|Clofibrate|Colch…	149.86	322
BIRC5	332	Carcinoma, Hepatocellular	MESH:D006528	marker/mechanism|therapeutic	1,4-bis(2-(3,5-dichloropyridyloxy))benzene|2-Acetylaminofluorene|4,4'-diaminodiphenylmethane|Acetaminophen|Acetylcysteine|Acrylamide|Aflatoxin B1|Arsenic|Arsenic Trioxide|Ascorbic Acid|Azathioprine|benz(a)anthracene|Benzo(a)pyrene|benzo(b)fluoranthene|Bleomycin|Bortezomib|Budesonide|Carbon Tetrachloride|Chloroquine|Cisplatin|Copper|Curcumin|Daunorubicin|Decitabine|deguelin|Dexamethasone|Dichloroa…	148.24	312
PPARG	5468	Carcinoma, Hepatocellular	MESH:D006528	therapeutic	1,4-bis(2-(3,5-dichloropyridyloxy))benzene|2,4-dinitrotoluene|2,6-dinitrotoluene|Acetaminophen|Acetylcysteine|Acrylamide|Aflatoxin B1|Arsenic|Arsenic Trioxide|Ascorbic Acid|Azacitidine|Benzbromarone|Benzo(a)pyrene|beta Carotene|Bezafibrate|Bleomycin|Butylated Hydroxytoluene|Cacodylic Acid|Carbon Tetrachloride|Chlorodiphenyl (54% Chlorine)|Cholesterol|Choline|cinnamic aldehyde|Cisplatin|Clodronic …	151.63	320
TNFSF10	8743	Carcinoma, Hepatocellular	MESH:D006528	therapeutic	4,4'-diaminodiphenylmethane|Acetaminophen|Acetylcysteine|Aflatoxin B1|Arsenic|Arsenic Trioxide|Ascorbic Acid|Azacitidine|benz(a)anthracene|Benzo(a)pyrene|benzo(b)fluoranthene|beta Carotene|Bortezomib|Carbon Tetrachloride|Chlorodiphenyl (54% Chlorine)|chloroquine diphosphate|Cholesterol|Cisplatin|Clofibrate|Copper|Curcumin|Daunorubicin|Decitabine|Dexamethasone|Dichloroacetic Acid|dicyclanil|Dietar…	151.37	308
NFKBIA	4792	Carcinoma, Hepatocellular	MESH:D006528	therapeutic	1,4-bis(2-(3,5-dichloropyridyloxy))benzene|1-nitropyrene|2-Acetylaminofluorene|(2E,4E,6E,10E)-3,7,11,15-tetramethyl-2,4,6,10,14-hexadecapentaenoic acid|4,4'-diaminodiphenylmethane|Acetaminophen|Acetylcysteine|Acrylamide|Active Hexose Correlated Compound|Aflatoxin B1|antroquinonol|Arsenic|Arsenic Trioxide|Ascorbic Acid|benz(a)anthracene|Benzo(a)pyrene|benzo(b)fluoranthene|Bleomycin|Bortezomib|Buty…	144.58	322
AR	367	Carcinoma, Hepatocellular	MESH:D006528	therapeutic	1-nitropyrene|4,4'-diaminodiphenylmethane|Acetaminophen|Acetylcysteine|Acrylamide|Aflatoxin B1|alpha-hexachlorocyclohexane|alpha-naphthoflavone|Androgens|aroclor 1260|Arsenic Trioxide|Azacitidine|benz(a)anthracene|Benzo(a)pyrene|benzo(b)fluoranthene|benzo(j)fluoranthene|beta-hexachlorocyclohexane|Bortezomib|Budesonide|Butylated Hydroxyanisole|Butylated Hydroxytoluene|carfilzomib|Chlorodiphenyl (5…	136.8	212
CXCL8	3576	Carcinoma, Hepatocellular	MESH:D006528	therapeutic	1-nitropyrene|2-aminophenol|3-amino-1,4-dimethyl-5H-pyrido(4,3-b)indole|Acetaminophen|Acetylcysteine|Active Hexose Correlated Compound|Aflatoxin B1|alpha-naphthoflavone|Arsenic|Arsenic Trioxide|Ascorbic Acid|Azathioprine|benz(a)anthracene|Benzo(a)pyrene|benzo(b)fluoranthene|beta Carotene|Bezafibrate|Biological Products|Bleomycin|Bortezomib|Budesonide|Chlorodiphenyl (54% Chlorine)|Chloroquine|Chol…	123.99	316
HTATIP2	10553	Carcinoma, Hepatocellular	MESH:D006528	therapeutic	2,4-dinitrotoluene|2,6-dinitrotoluene|Acetaminophen|Acetylcysteine|Aflatoxin B1|Arsenic Trioxide|benz(a)anthracene|Benzo(a)pyrene|benzo(b)fluoranthene|Carbon Tetrachloride|cinnamic aldehyde|Clofibrate|Dichloroacetic Acid|Dietary Fats|Diethylhexyl Phthalate|Diethylnitrosamine|epigallocatechin gallate|Ethinyl Estradiol|Fluorouracil|Irinotecan|nimesulide|Pentachlorophenol|Permethrin|Phenobarbital|pi…	72.72	228
SERPINA4	5267	Carcinoma, Hepatocellular	MESH:D006528	therapeutic	2,4-dinitrotoluene|2,6-dinitrotoluene|4,4'-diaminodiphenylmethane|Acetaminophen|Aflatoxin B1|Benzbromarone|Benzo(a)pyrene|Carbon Tetrachloride|Clofibrate|Copper|Diethylnitrosamine|Dimethylnitrosamine|Ethionine|perfluorooctanoic acid|pirinixic acid|Quercetin|sodium arsenite|Tetrachlorodibenzodioxin|Thioacetamide|Troglitazone	59.67	187
ACE	1636	Carcinoma, Hepatocellular	MESH:D006528	therapeutic	Ascorbic Acid|Benzo(a)pyrene|Bezafibrate|Bleomycin|Bortezomib|Carbon Tetrachloride|Colchicine|Curcumin|Cyclophosphamide|DDT|Dexamethasone|Dietary Fats|Diethylnitrosamine|Doxorubicin|epigallocatechin gallate|Estradiol|Ethanol|Ethinyl Estradiol|Fenretinide|Flavonoids|Genistein|Indomethacin|Methyltestosterone|Nitric Oxide|Pioglitazone|pirinixic acid|Plant Extracts|Quercetin|Resveratrol|sodium arseni…	55.98	206
IFNA1	3439	Carcinoma, Hepatocellular	MESH:D006528	therapeutic	2-Acetylaminofluorene|Acrylamide|Arsenic|Carbon Tetrachloride|Curcumin|Dietary Fats|Diethylnitrosamine|Doxorubicin|Fluorouracil|Genistein|Paclitaxel|Pentachlorophenol|pirinixic acid|Plant Extracts|Resveratrol|sodium arsenite|Tamoxifen|Tetrachlorodibenzodioxin	45.17	205
SLC5A5	6528	Carcinoma, Hepatocellular	MESH:D006528	therapeutic	Acetylcysteine|Acrylamide|Aflatoxin B1|alpha-naphthoflavone|Azacitidine|Benzo(a)pyrene|Cisplatin|Clofibrate|Decitabine|Dexamethasone|Doxorubicin|Estradiol|Genistein|Indomethacin|mancozeb|Pentachlorophenol|Phenobarbital|Quercetin|Resveratrol|Tetrachlorodibenzodioxin|Tretinoin|Troglitazone	43.54	97
CD276	80381	Carcinoma, Hepatocellular	MESH:D006528	therapeutic	2-Acetylaminofluorene|4,4'-diaminodiphenylmethane|Aflatoxin B1|Benzo(a)pyrene|Carbon Tetrachloride|Diethylhexyl Phthalate|Diethylnitrosamine|Dimethylnitrosamine|Doxorubicin|Ethanol|Ethinyl Estradiol|Fenretinide|Plant Extracts|Tetrachlorodibenzodioxin|Tetradecanoylphorbol Acetate|Thioacetamide	38.02	194
THEM4	117145	Carcinoma, Hepatocellular	MESH:D006528	therapeutic	Benzo(a)pyrene|Copper|Doxorubicin|Estradiol|Ethanol|Irinotecan|perfluorooctanoic acid|pirinixic acid|sodium arsenite|Tetrachlorodibenzodioxin|Tetradecanoylphorbol Acetate|Thioacetamide|Tretinoin	32.84	36
LETM1	3954	Carcinoma, Hepatocellular	MESH:D006528	therapeutic	Acetaminophen|Benzo(a)pyrene|Decitabine|Doxorubicin|Estradiol|Ethanol|Ethinyl Estradiol|sodium arsenite|Tamoxifen|Tetrachlorodibenzodioxin	23.85	51
MIR885	100126334	Carcinoma, Hepatocellular	MESH:D006528	therapeutic	Acetaminophen|Doxorubicin|Estradiol|Ethanol	10.85	22
MIR539	664612	Carcinoma, Hepatocellular	MESH:D006528	therapeutic	Arsenic Trioxide|Resveratrol|Tetrachlorodibenzodioxin	7.3	18
CDKN1A	1026	Carcinoma, Hepatocellular	MESH:D006528		1,4-bis(2-(3,5-dichloropyridyloxy))benzene|1-nitropyrene|2-((((2-chloroethyl)nitrosoamino)carbonyl)amino)propanamide|2,4-dinitrotoluene|2,6-dinitrotoluene|2-Acetylaminofluorene|2-amino-3,8-dimethylimidazo(4,5-f)quinoxaline|2-amino-3-methylimidazo(4,5-f)quinoline|2-nitrotoluene|3,7,11,15-tetramethyl-2,4,6,10,14-hexadecapentaenoic acid|4,4'-diaminodiphenylmethane|Acetaminophen|Acetylcysteine|Acryla…	229.23	369
PCNA	5111	Carcinoma, Hepatocellular	MESH:D006528		1,4-bis(2-(3,5-dichloropyridyloxy))benzene|2,4-dinitrotoluene|2-Acetylaminofluorene|2-aminofluorene|(2E,4E,6E,10E)-3,7,11,15-tetramethyl-2,4,6,10,14-hexadecapentaenoic acid|Acetaminophen|Acetylcysteine|Acrylamide|Aflatoxin B1|alpha-hexachlorocyclohexane|Arsenic|Arsenic Trioxide|Ascorbic Acid|Azacitidine|Azathioprine|Benzo(a)pyrene|benzo(b)fluoranthene|beta Carotene|Bezafibrate|Biological Products…	215.71	325
BAX	581	Carcinoma, Hepatocellular	MESH:D006528		1-(3',4',5'-trimethoxyphenyl)-3-(3'',4''-dimethoxy-2'-hydroxyphenyl)propane|1,4-bis(2-(3,5-dichloropyridyloxy))benzene|1-nitropyrene|2-(2-hydroxyethylsulfanyl)-3-methyl-1,4-naphthoquinone|2,4-dinitrotoluene|2,6-dinitrotoluene|2-Acetylaminofluorene|2-amino-3,8-dimethylimidazo(4,5-f)quinoxaline|2-aminofluorene|2-Methoxyestradiol|Acetaminophen|Acetylcysteine|Acrylamide|Aflatoxin B1|alpha-naphthoflav…	192.16	366
CASP3	836	Carcinoma, Hepatocellular	MESH:D006528		1-(3',4',5'-trimethoxyphenyl)-3-(3'',4''-dimethoxy-2'-hydroxyphenyl)propane|1,4-bis(2-(3,5-dichloropyridyloxy))benzene|1-nitropyrene|2-((((2-chloroethyl)nitrosoamino)carbonyl)amino)propanamide|2-(2-hydroxyethylsulfanyl)-3-methyl-1,4-naphthoquinone|2,4-dinitrotoluene|2,6-dinitrotoluene|2-Acetylaminofluorene|2-amino-3,8-dimethylimidazo(4,5-f)quinoxaline|2-amino-8-(4-(2-hydroxyethoxy)cyclohexyl)-6-(…	188.95	393
NFKB1	4790	Carcinoma, Hepatocellular	MESH:D006528		1-nitropyrene|2,6-dinitrotoluene|2-Acetylaminofluorene|2-aminofluorene|4,4'-diaminodiphenylmethane|Acetaminophen|Acetylcysteine|Aflatoxin B1|Arsenic|Arsenic Trioxide|Ascorbic Acid|Benzo(a)pyrene|Bezafibrate|Bleomycin|Bortezomib|Butylated Hydroxytoluene|Cacodylic Acid|Carbon Tetrachloride|Chlorodiphenyl (54% Chlorine)|Chloroquine|Cholesterol|Choline|Cimetidine|cinnamic aldehyde|ciprofibrate|Cispla…	183.57	337
BCL2	596	Carcinoma, Hepatocellular	MESH:D006528		1-(3',4',5'-trimethoxyphenyl)-3-(3'',4''-dimethoxy-2'-hydroxyphenyl)propane|1,4-bis(2-(3,5-dichloropyridyloxy))benzene|2-(2-hydroxyethylsulfanyl)-3-methyl-1,4-naphthoquinone|2-Acetylaminofluorene|2-amino-3,8-dimethylimidazo(4,5-f)quinoxaline|2-aminofluorene|2'-benzoyloxycinnamaldehyde|2-Methoxyestradiol|Acetaminophen|Acetylcysteine|Acrylamide|Aflatoxin B1|Arsenic|Arsenic Trioxide|Ascorbic Acid|Az…	176.54	356
FAS	355	Carcinoma, Hepatocellular	MESH:D006528		2,4-dinitrotoluene|2,6-dinitrotoluene|2-Acetylaminofluorene|2-nitrotoluene|4,4'-diaminodiphenylmethane|Acetaminophen|Acetylcysteine|Acrylamide|Aflatoxin B1|alpha-naphthoflavone|Arsenic|Arsenic Trioxide|Benzo(a)pyrene|beta Carotene|Bezafibrate|Biological Products|Bortezomib|Cacodylic Acid|cadmium telluride|Carbon Tetrachloride|Cholesterol|Choline|cinnamic aldehyde|Cisplatin|Clodronic Acid|Clofibra…	173.54	318
ABCC3	8714	Carcinoma, Hepatocellular	MESH:D006528		1,4-bis(2-(3,5-dichloropyridyloxy))benzene|2,4-dinitrotoluene|2,6-dinitrotoluene|2-Acetylaminofluorene|Acetaminophen|Acetylcysteine|Acrylamide|Aflatoxin B1|alpha-hexachlorocyclohexane|Arsenic|Arsenic Trioxide|Azathioprine|benz(a)anthracene|Benzbromarone|Benzo(a)pyrene|beta-hexachlorocyclohexane|Butylated Hydroxyanisole|Cacodylic Acid|Carbon Tetrachloride|Chlorodiphenyl (54% Chlorine)|Cholic Acid|…	172.02	316
MDM2	4193	Carcinoma, Hepatocellular	MESH:D006528		1,4-bis(2-(3,5-dichloropyridyloxy))benzene|1-nitropyrene|2,4-dinitrotoluene|2,6-dinitrotoluene|2-Acetylaminofluorene|4,4'-diaminodiphenylmethane|Acetaminophen|Aflatoxin B1|alpha-naphthoflavone|Arsenic|Arsenic Trioxide|Ascorbic Acid|Azacitidine|benz(a)anthracene|Benzo(a)pyrene|benzo(b)fluoranthene|Bortezomib|Cacodylic Acid|Carbon Tetrachloride|Choline|cinnamic aldehyde|Cisplatin|Clofibrate|Copper|…	171.75	324
RELA	5970	Carcinoma, Hepatocellular	MESH:D006528		1,4-bis(2-(3,5-dichloropyridyloxy))benzene|1-nitropyrene|2,4-dinitrotoluene|2-Acetylaminofluorene|2-Methoxyestradiol|4,4'-diaminodiphenylmethane|Acetaminophen|Acetylcysteine|Acrylamide|Aflatoxin B1|alpha-naphthoflavone|antroquinonol|Arsenic|Arsenic Trioxide|Ascorbic Acid|Azacitidine|benz(a)anthracene|Benzo(a)pyrene|beta Carotene|beta-hexachlorocyclohexane|Bezafibrate|Bleomycin|Bortezomib|Budesoni…	168.75	353
CASP9	842	Carcinoma, Hepatocellular	MESH:D006528		1-(3',4',5'-trimethoxyphenyl)-3-(3'',4''-dimethoxy-2'-hydroxyphenyl)propane|2,4-dinitrotoluene|2-Acetylaminofluorene|2-amino-8-(4-(2-hydroxyethoxy)cyclohexyl)-6-(6-methoxypyridin-3-yl)-4-methylpyrido(2,3-d)pyrimidin-7(8H)-one|2-Methoxyestradiol|Acetaminophen|Acetylcysteine|Acrylamide|Aflatoxin B1|alpha-naphthoflavone|Arsenic|Arsenic Trioxide|Ascorbic Acid|Azacitidine|Benzo(a)pyrene|beta-hexachlor…	168.54	347
IL1B	3553	Carcinoma, Hepatocellular	MESH:D006528		1,4-bis(2-(3,5-dichloropyridyloxy))benzene|1-nitropyrene|2,6-dinitrotoluene|2-Acetylaminofluorene|2-amino-3,8-dimethylimidazo(4,5-f)quinoxaline|2'-benzoyloxycinnamaldehyde|2-Methoxyestradiol|3,7,11,15-tetramethyl-2,4,6,10,14-hexadecapentaenoic acid|Acetaminophen|Acetylcysteine|Acrylamide|Active Hexose Correlated Compound|Aflatoxin B1|alpha-naphthoflavone|Androgens|Arsenic|Arsenic Trioxide|Ascorbi…	168.54	339
CAT	847	Carcinoma, Hepatocellular	MESH:D006528		2,4-dinitrotoluene|2-Acetylaminofluorene|2-aminophenol|4,4'-diaminodiphenylmethane|Acetaminophen|Acetylcysteine|Acrylamide|Aflatoxin B1|alpha-hexachlorocyclohexane|alpha-naphthoflavone|aroclor 1260|Arsenic|Arsenic Trioxide|Ascorbic Acid|Benzbromarone|Benzo(a)pyrene|beta Carotene|beta-hexachlorocyclohexane|Bezafibrate|Biological Products|Bleomycin|brucine|Butylated Hydroxyanisole|Butylated Hydroxy…	168.52	338
H2AX	3014	Carcinoma, Hepatocellular	MESH:D006528		1,4-bis(2-(3,5-dichloropyridyloxy))benzene|2-Acetylaminofluorene|2-amino-3,4-dimethylimidazo(4,5-f)quinoline|2-amino-3,8-dimethylimidazo(4,5-f)quinoxaline|2-amino-3-methyl-9H-pyrido(2,3-b)indole|2-amino-3-methylimidazo(4,5-f)quinoline|2-amino-6-methyldipyrido(1,2-a-3',2'-d)imidazole|2-amino-9H-pyrido(2,3-b)indole|2-Methoxyestradiol|3-amino-1,4-dimethyl-5H-pyrido(4,3-b)indole|3-amino-1-methyl-5H-p…	163.22	291
CDH1	999	Carcinoma, Hepatocellular	MESH:D006528		1,4-bis(2-(3,5-dichloropyridyloxy))benzene|1-nitropyrene|2,6-dinitrotoluene|2-amino-3-methylimidazo(4,5-f)quinoline|Acetaminophen|Acetylcysteine|Aflatoxin B1|antroquinonol|Arsenic|Arsenic Trioxide|Azacitidine|benz(a)anthracene|Benzo(a)pyrene|benzo(b)fluoranthene|beta Carotene|Biological Products|Bleomycin|Butylated Hydroxytoluene|Cacodylic Acid|Carbon Tetrachloride|Chlorodiphenyl (54% Chlorine)|C…	161.6	314
ALDH1A1	216	Carcinoma, Hepatocellular	MESH:D006528		1,4-bis(2-(3,5-dichloropyridyloxy))benzene|2,4-dinitrotoluene|2,6-dinitrotoluene|2-Acetylaminofluorene|Acetaminophen|Aflatoxin B1|alpha-hexachlorocyclohexane|Arsenic|Arsenic Trioxide|Azathioprine|Benzbromarone|Benzo(a)pyrene|benzo(b)fluoranthene|Bleomycin|Butylated Hydroxyanisole|Carbon Tetrachloride|Chlorodiphenyl (54% Chlorine)|Cimetidine|ciprofibrate|Cisplatin|Clofibrate|Copper|Curcumin|Cyclop…	160.42	308
NQO1	1728	Carcinoma, Hepatocellular	MESH:D006528		1,4-bis(2-(3,5-dichloropyridyloxy))benzene|1,5-naphthalenediamine|2,2-bis(bromomethyl)-1,3-propanediol|2,4-dinitrotoluene|2,6-dinitrotoluene|2-Acetylaminofluorene|2-aminophenol|2-cyano-3,12-dioxooleana-1,9(11)-dien-28-oic acid ethyl amide|Acetaminophen|Acetylcysteine|Acrylamide|Aflatoxin B1|alpha-hexachlorocyclohexane|alpha-naphthoflavone|Arsenic|Arsenic Trioxide|Ascorbic Acid|Azacitidine|Azathio…	160.27	319
CD14	929	Carcinoma, Hepatocellular	MESH:D006528		1-nitropyrene|4,4'-diaminodiphenylmethane|Acetaminophen|Acetylcysteine|Aflatoxin B1|Arsenic|Arsenic Trioxide|Ascorbic Acid|Azathioprine|Benzo(a)pyrene|Carbon Tetrachloride|Choline|Cimetidine|ciprofibrate|Clofibrate|Colchicine|Copper|Curcumin|Cyclophosphamide|Decitabine|deguelin|Dexamethasone|Dietary Fats|Diethylnitrosamine|Diethylstilbestrol|Doxorubicin|Drugs, Chinese Herbal|epigallocatechin gall…	158.82	280
ABCC2	1244	Carcinoma, Hepatocellular	MESH:D006528		1,4-bis(2-(3,5-dichloropyridyloxy))benzene|2-Acetylaminofluorene|2-amino-3-methylimidazo(4,5-f)quinoline|4,4'-diaminodiphenylmethane|Acetaminophen|Acetylcysteine|Aflatoxin B1|Arsenic|Arsenic Trioxide|Ascorbic Acid|Azathioprine|Benzbromarone|Benzo(a)pyrene|beta-hexachlorocyclohexane|Bezafibrate|Bortezomib|Butylated Hydroxyanisole|Cacodylic Acid|Carbon Tetrachloride|Chlorodiphenyl (54% Chlorine)|Ch…	158.68	313
GADD45A	1647	Carcinoma, Hepatocellular	MESH:D006528		1,4-bis(2-(3,5-dichloropyridyloxy))benzene|2,4-dinitrotoluene|2,6-dinitrotoluene|2-amino-3,8-dimethylimidazo(4,5-f)quinoxaline|2-nitrotoluene|Acetaminophen|Acetylcysteine|Aflatoxin B1|Arsenic Trioxide|Azacitidine|benz(a)anthracene|Benzo(a)pyrene|benzo(b)fluoranthene|Bortezomib|Cacodylic Acid|Carbon Tetrachloride|Chlorodiphenyl (54% Chlorine)|Choline|Cisplatin|Clofibrate|Colchicine|Copper|Curcumin…	157.72	315
COL1A1	1277	Carcinoma, Hepatocellular	MESH:D006528		1,4-bis(2-(3,5-dichloropyridyloxy))benzene|2-cyano-3,12-dioxooleana-1,9(11)-dien-28-oic acid ethyl amide|4,4'-diaminodiphenylmethane|Acetaminophen|Acetylcysteine|Acrylamide|Arsenic Trioxide|Ascorbic Acid|Azacitidine|Azathioprine|benz(a)anthracene|Benzo(a)pyrene|benzo(b)fluoranthene|beta Carotene|Bezafibrate|Bleomycin|Carbon Tetrachloride|chloroquine diphosphate|Choline|Cisplatin|Clodronic Acid|Cl…	156.05	315
GPX1	2876	Carcinoma, Hepatocellular	MESH:D006528		2,4-dinitrotoluene|2,6-dinitrotoluene|4,4'-diaminodiphenylmethane|Acetaminophen|Acetylcysteine|Acrylamide|Aflatoxin B1|alpha-naphthoflavone|Arsenic Trioxide|Ascorbic Acid|Benzbromarone|Benzo(a)pyrene|Bleomycin|Cacodylic Acid|Carbon Tetrachloride|Chlorodiphenyl (54% Chlorine)|Choline|cinnamic aldehyde|ciprofibrate|Cisplatin|Clofibrate|Colchicine|Copper|Curcumin|Cyclophosphamide|Daunorubicin|Decita…	154.97	294
KRT8	3856	Carcinoma, Hepatocellular	MESH:D006528		2,4-dinitrotoluene|2-Acetylaminofluorene|4,4'-diaminodiphenylmethane|Acetaminophen|Acetylcysteine|Acrylamide|Aflatoxin B1|Arsenic|Arsenic Trioxide|Azacitidine|Benzbromarone|Benzo(a)pyrene|beta Carotene|Cacodylic Acid|Carbon Tetrachloride|Choline|ciprofibrate|Clofibrate|Copper|Cyclophosphamide|Daunorubicin|DDT|Decitabine|Dexamethasone|Dichloroacetic Acid|Dietary Fats|Diethylhexyl Phthalate|Diethyl…	154.27	293
GSR	2936	Carcinoma, Hepatocellular	MESH:D006528		2,6-dinitrotoluene|2-Acetylaminofluorene|2-cyano-3,12-dioxooleana-1,9(11)-dien-28-oic acid ethyl amide|Acetaminophen|Acetylcysteine|Acrylamide|Aflatoxin B1|alpha-hexachlorocyclohexane|alpha-naphthoflavone|aroclor 1260|Arsenic|Arsenic Trioxide|Ascorbic Acid|Azathioprine|benz(a)anthracene|Benzo(a)pyrene|beta Carotene|beta-hexachlorocyclohexane|beta-myrcene|Bezafibrate|Biological Products|Bleomycin|…	153.97	308
DNMT1	1786	Carcinoma, Hepatocellular	MESH:D006528		2,6-dinitrotoluene|Acetaminophen|Acetylcysteine|Arsenic|Arsenic Trioxide|Azacitidine|Benzo(a)pyrene|Bleomycin|Carbon Tetrachloride|Choline|Cisplatin|Clofibrate|Copper|Curcumin|Cyclophosphamide|DDT|Decitabine|Dexamethasone|Dietary Fats|Diethylhexyl Phthalate|Diethylnitrosamine|Diethylstilbestrol|Doxorubicin|Drugs, Chinese Herbal|epigallocatechin gallate|Estradiol|Ethanol|Ethinyl Estradiol|Ethylnit…	153.38	272
IFNG	3458	Carcinoma, Hepatocellular	MESH:D006528		2-Acetylaminofluorene|2-cyano-3,12-dioxooleana-1,9(11)-dien-28-oic acid ethyl amide|Acetaminophen|Acetylcysteine|Acrylamide|Active Hexose Correlated Compound|Arsenic|Arsenic Trioxide|Ascorbic Acid|Azacitidine|Azathioprine|Benzo(a)pyrene|Bezafibrate|Biological Products|Bleomycin|Bortezomib|Budesonide|Butylated Hydroxyanisole|Carbon Tetrachloride|Chloroquine|Cholesterol|Choline|ciji-hua'ai-baosheng…	153.17	306
CD36	948	Carcinoma, Hepatocellular	MESH:D006528		2,4-dinitrotoluene|4,4'-diaminodiphenylmethane|Acetaminophen|Acetylcysteine|Acrylamide|Aflatoxin B1|alpha-hexachlorocyclohexane|aroclor 1260|Arsenic|Arsenic Trioxide|Azathioprine|Benzbromarone|Benzo(a)pyrene|benzo(b)fluoranthene|Bezafibrate|Bleomycin|Cacodylic Acid|Carbon Tetrachloride|Chlorodiphenyl (54% Chlorine)|Cholesterol|Choline|ciprofibrate|Clofibrate|Copper|Curcumin|cyproconazole|Decitabi…	152.36	294
MAPK1	5594	Carcinoma, Hepatocellular	MESH:D006528		1,4-bis(2-(3,5-dichloropyridyloxy))benzene|1-nitropyrene|2,4-dinitrotoluene|2,6-dinitrotoluene|2-amino-8-(4-(2-hydroxyethoxy)cyclohexyl)-6-(6-methoxypyridin-3-yl)-4-methylpyrido(2,3-d)pyrimidin-7(8H)-one|2'-benzoyloxycinnamaldehyde|3,7,11,15-tetramethyl-2,4,6,10,14-hexadecapentaenoic acid|4,4'-diaminodiphenylmethane|Acetaminophen|Acetylcysteine|Acrylamide|Aflatoxin B1|alpha-hexachlorocyclohexane|…	151.48	348
GSTA2	2939	Carcinoma, Hepatocellular	MESH:D006528		1,4-bis(2-(3,5-dichloropyridyloxy))benzene|2-Acetylaminofluorene|Acetaminophen|Acrylamide|Aflatoxin B1|alpha-hexachlorocyclohexane|Arsenic Trioxide|Azathioprine|benz(a)anthracene|Benzo(a)pyrene|Butylated Hydroxyanisole|Cacodylic Acid|Carbon Tetrachloride|Chlorodiphenyl (54% Chlorine)|Cholic Acid|ciprofibrate|Cisplatin|Clofibrate|Copper|Curcumin|cyproconazole|DDT|Dexamethasone|Dichloroacetic Acid|…	151.4	294
VIM	7431	Carcinoma, Hepatocellular	MESH:D006528		4,4'-diaminodiphenylmethane|Acetaminophen|Acetylcysteine|Acrylamide|Aflatoxin B1|Arsenic|Arsenic Trioxide|Ascorbic Acid|Azacitidine|Benzo(a)pyrene|benzo(b)fluoranthene|Bleomycin|Carbon Tetrachloride|Chlorodiphenyl (54% Chlorine)|Choline|Cisplatin|Clodronic Acid|Clofibrate|Copper|Curcumin|Cyclophosphamide|Daunorubicin|DDT|Decitabine|deguelin|Dexamethasone|Dietary Fats|Diethylhexyl Phthalate|Diethy…	150.77	308
GPT	2875	Carcinoma, Hepatocellular	MESH:D006528		Acetaminophen|Acetylcysteine|Acrylamide|Aflatoxin B1|Anti-Bacterial Agents|Arsenic|Arsenic Trioxide|Ascorbic Acid|Azathioprine|Benzo(a)pyrene|Bezafibrate|Biological Products|brucine|Carbon Tetrachloride|carfilzomib|Chloroquine|chloroquine diphosphate|Cholic Acid|Choline|Cimetidine|Cisplatin|Clodronic Acid|Copper|Curcumin|Cyclophosphamide|DDT|Dexamethasone|Dietary Fats|Diethylhexyl Phthalate|Dieth…	149.73	312
CCNG1	900	Carcinoma, Hepatocellular	MESH:D006528		2,4-dinitrotoluene|2,6-dinitrotoluene|2-Acetylaminofluorene|2-nitrotoluene|4,4'-diaminodiphenylmethane|Acetaminophen|Acrylamide|Aflatoxin B1|Arsenic|Arsenic Trioxide|Ascorbic Acid|benz(a)anthracene|Benzo(a)pyrene|benzo(b)fluoranthene|Bleomycin|Carbon Tetrachloride|Cisplatin|Clofibrate|Copper|Dexamethasone|dicyclanil|Dietary Fats|Diethylnitrosamine|Diethylstilbestrol|Dimethylnitrosamine|Doxorubici…	149.09	290
GSK3B	2932	Carcinoma, Hepatocellular	MESH:D006528		1,4-bis(2-(3,5-dichloropyridyloxy))benzene|2,6-dinitrotoluene|2-amino-3-methylimidazo(4,5-f)quinoline|2-nitrotoluene|Acetaminophen|Acetylcysteine|Aflatoxin B1|Arsenic|Arsenic Trioxide|Ascorbic Acid|Benzo(a)pyrene|Bleomycin|Bortezomib|Cholesterol|Choline|cinnamic aldehyde|Cisplatin|Colchicine|Copper|Curcumin|DDT|deguelin|Dexamethasone|Dietary Fats|Diethylhexyl Phthalate|Diethylnitrosamine|Doxorubi…	149.01	305
GSTM3	2947	Carcinoma, Hepatocellular	MESH:D006528		1,4-bis(2-(3,5-dichloropyridyloxy))benzene|2,4-dinitrotoluene|2,6-dinitrotoluene|4,4'-diaminodiphenylmethane|Acetaminophen|Aflatoxin B1|Arsenic|Arsenic Trioxide|Benzo(a)pyrene|Butylated Hydroxyanisole|Carbon Tetrachloride|Cholic Acid|Cisplatin|Clofibrate|Copper|cyproconazole|Decitabine|Dexamethasone|Dichloroacetic Acid|dicyclanil|Dietary Fats|Diethylhexyl Phthalate|Diethylnitrosamine|Diethylstilb…	147.15	280
COL1A2	1278	Carcinoma, Hepatocellular	MESH:D006528		2-nitrotoluene|4,4'-diaminodiphenylmethane|Acetaminophen|Acetylcysteine|Acrylamide|Aflatoxin B1|Arsenic|Arsenic Trioxide|Ascorbic Acid|benz(a)anthracene|Benzo(a)pyrene|benzo(b)fluoranthene|Bleomycin|Carbon Tetrachloride|Choline|Cisplatin|Clofibrate|Copper|Curcumin|cyproconazole|Decitabine|Dexamethasone|Dietary Fats|Diethylnitrosamine|Diethylstilbestrol|Dimethylnitrosamine|Doxorubicin|Drugs, Chine…	147.14	280
VEGFA	7422	Carcinoma, Hepatocellular	MESH:D006528		2-Acetylaminofluorene|2-amino-8-(4-(2-hydroxyethoxy)cyclohexyl)-6-(6-methoxypyridin-3-yl)-4-methylpyrido(2,3-d)pyrimidin-7(8H)-one|2-Methoxyestradiol|4,4'-diaminodiphenylmethane|Acetaminophen|Acetylcysteine|Acrylamide|Aflatoxin B1|alpha-naphthoflavone|Arsenic|Arsenic Trioxide|Ascorbic Acid|Benzo(a)pyrene|Bleomycin|Bortezomib|Budesonide|Butylated Hydroxyanisole|Butylated Hydroxytoluene|Carbon Tetr…	147.06	346
DDIT3	1649	Carcinoma, Hepatocellular	MESH:D006528		1-nitropyrene|2,4-dinitrotoluene|2,6-dinitrotoluene|2-aminofluorene|Acetaminophen|Acetylcysteine|Acrylamide|Aflatoxin B1|alpha-naphthoflavone|Arsenic|Arsenic Trioxide|Ascorbic Acid|Azathioprine|Benzo(a)pyrene|Bortezomib|Butylated Hydroxyanisole|Cacodylic Acid|Carbon Tetrachloride|Chloroquine|Cholesterol|Choline|Cimetidine|cinnamic aldehyde|Cisplatin|Clodronic Acid|Clofibrate|Colchicine|Copper|Cur…	146.45	320
TIMP1	7076	Carcinoma, Hepatocellular	MESH:D006528		2-Acetylaminofluorene|2-cyano-3,12-dioxooleana-1,9(11)-dien-28-oic acid ethyl amide|4,4'-diaminodiphenylmethane|Acetaminophen|Acrylamide|Aflatoxin B1|aroclor 1260|Arsenic Trioxide|Ascorbic Acid|Azacitidine|Azathioprine|benz(a)anthracene|Benzo(a)pyrene|Bezafibrate|Bleomycin|Budesonide|Carbon Tetrachloride|carfilzomib|Chloroquine|Choline|Cisplatin|Clodronic Acid|Colchicine|Copper|Curcumin|Cyclophos…	146.26	287
ATF3	467	Carcinoma, Hepatocellular	MESH:D006528		2,4-dinitrotoluene|4,4'-diaminodiphenylmethane|Acetaminophen|Acetylcysteine|Acrylamide|Aflatoxin B1|Arsenic|Arsenic Trioxide|Ascorbic Acid|Benzo(a)pyrene|benzo(b)fluoranthene|Bortezomib|Carbon Tetrachloride|Chlorodiphenyl (54% Chlorine)|Choline|cinnamic aldehyde|Cisplatin|Clodronic Acid|Clofibrate|Copper|Curcumin|DDT|Decitabine|Dexamethasone|Dichloroacetic Acid|Dietary Fats|Diethylhexyl Phthalate…	144.02	301
TRIB3	57761	Carcinoma, Hepatocellular	MESH:D006528		1,4-bis(2-(3,5-dichloropyridyloxy))benzene|1-nitropyrene|2,4-dinitrotoluene|4,4'-diaminodiphenylmethane|Acetaminophen|Acetylcysteine|Aflatoxin B1|Arsenic Trioxide|Ascorbic Acid|Azathioprine|Benzo(a)pyrene|Bezafibrate|Bortezomib|Carbon Tetrachloride|Chlorodiphenyl (54% Chlorine)|Chloroquine|Choline|Cisplatin|Clofibrate|Copper|Curcumin|Cyclophosphamide|Decitabine|Dexamethasone|Dietary Fats|Diethylh…	143.47	279
PPARA	5465	Carcinoma, Hepatocellular	MESH:D006528		1,4-bis(2-(3,5-dichloropyridyloxy))benzene|2,4-dinitrotoluene|4,4'-diaminodiphenylmethane|Acetaminophen|Acrylamide|Aflatoxin B1|alpha-naphthoflavone|aroclor 1260|Arsenic|Arsenic Trioxide|benz(a)anthracene|Benzbromarone|Benzo(a)pyrene|beta Carotene|Bezafibrate|Bleomycin|Budesonide|Carbon Tetrachloride|Cholesterol|Cholic Acid|Choline|ciprofibrate|Cisplatin|Clofibrate|Copper|Cyclophosphamide|cyproco…	143.17	300
SCD1	20249	Carcinoma, Hepatocellular	MESH:D006528		1,4-bis(2-(3,5-dichloropyridyloxy))benzene|1-nitropyrene|2,4-dinitrotoluene|4,4'-diaminodiphenylmethane|Acetaminophen|Acetylcysteine|Acrylamide|Aflatoxin B1|alpha-hexachlorocyclohexane|aroclor 1260|Arsenic Trioxide|Ascorbic Acid|benz(a)anthracene|Benzo(a)pyrene|benzo(b)fluoranthene|beta-hexachlorocyclohexane|Bezafibrate|Carbon Tetrachloride|Chlorodiphenyl (54% Chlorine)|Chloroquine|Cholesterol|Ch…	141.93	276
ACTA2	59	Carcinoma, Hepatocellular	MESH:D006528		1,4-bis(2-(3,5-dichloropyridyloxy))benzene|2-cyano-3,12-dioxooleana-1,9(11)-dien-28-oic acid ethyl amide|Acetaminophen|Acetylcysteine|Acrylamide|Aflatoxin B1|Arsenic|Arsenic Trioxide|Ascorbic Acid|Azacitidine|Benzo(a)pyrene|Bezafibrate|Biological Products|Bleomycin|Butylated Hydroxytoluene|Carbon Tetrachloride|Chlorodiphenyl (54% Chlorine)|Choline|cinnamic aldehyde|Cisplatin|Clodronic Acid|Colchi…	140.25	301
AKT1	207	Carcinoma, Hepatocellular	MESH:D006528		1,4-bis(2-(3,5-dichloropyridyloxy))benzene|1-nitropyrene|2,4-dinitrotoluene|2-Acetylaminofluorene|2-amino-8-(4-(2-hydroxyethoxy)cyclohexyl)-6-(6-methoxypyridin-3-yl)-4-methylpyrido(2,3-d)pyrimidin-7(8H)-one|2-Methoxyestradiol|Acetaminophen|Acetylcysteine|Active Hexose Correlated Compound|Aflatoxin B1|alpha-naphthoflavone|Arsenic|Arsenic Trioxide|Ascorbic Acid|Azacitidine|Azathioprine|Benzo(a)pyre…	140.08	348
CDK2	1017	Carcinoma, Hepatocellular	MESH:D006528		1,4-bis(2-(3,5-dichloropyridyloxy))benzene|2,4-dinitrotoluene|2-Acetylaminofluorene|2-Methoxyestradiol|Acetaminophen|Acrylamide|alpha-naphthoflavone|antroquinonol|Arsenic|Arsenic Trioxide|Ascorbic Acid|Azacitidine|AZD 6244|benz(a)anthracene|Benzo(a)pyrene|benzo(b)fluoranthene|Bortezomib|Carbon Tetrachloride|Choline|Cisplatin|Clofibrate|Colchicine|Copper|Curcumin|Cyclophosphamide|DDT|Decitabine|De…	139.35	294
SOD1	6647	Carcinoma, Hepatocellular	MESH:D006528		1,4-bis(2-(3,5-dichloropyridyloxy))benzene|2-Acetylaminofluorene|2-aminophenol|4,4'-diaminodiphenylmethane|Acetaminophen|Acetylcysteine|Acrylamide|Aflatoxin B1|alpha-naphthoflavone|Arsenic|Arsenic Trioxide|Ascorbic Acid|Azacitidine|Benzo(a)pyrene|beta Carotene|Bezafibrate|Bleomycin|Cacodylic Acid|cadmium telluride|Carbon Tetrachloride|Chlorodiphenyl (54% Chlorine)|Chloroquine|Choline|ciprofibrate…	139.33	309
POR	5447	Carcinoma, Hepatocellular	MESH:D006528		1,4-bis(2-(3,5-dichloropyridyloxy))benzene|2,4-dinitrotoluene|2,6-dinitrotoluene|2-Acetylaminofluorene|2-amino-3,4-dimethylimidazo(4,5-f)quinoline|2-amino-3,8-dimethylimidazo(4,5-f)quinoxaline|2-amino-3-methylimidazo(4,5-f)quinoline|2-amino-9H-pyrido(2,3-b)indole|3-amino-1-methyl-5H-pyrido(4,3-b)indole|Acetaminophen|Aflatoxin B1|Benzo(a)pyrene|beta-hexachlorocyclohexane|Bezafibrate|Carbon Tetrach…	138.98	279
NR3C1	2908	Carcinoma, Hepatocellular	MESH:D006528		2,4-dinitrotoluene|2,6-dinitrotoluene|2-aminophenol|Acetaminophen|Acetylcysteine|Aflatoxin B1|Arsenic|Arsenic Trioxide|Ascorbic Acid|benz(a)anthracene|Benzbromarone|Benzo(a)pyrene|Bleomycin|Budesonide|Carbon Tetrachloride|Choline|Cisplatin|Clodronic Acid|Clofibrate|Colchicine|Curcumin|Cyproterone Acetate|Daunorubicin|DDT|Decitabine|Dexamethasone|Dietary Fats|Diethylhexyl Phthalate|Diethylnitrosam…	138.93	291
ABCG2	9429	Carcinoma, Hepatocellular	MESH:D006528		2,4-dinitrotoluene|2,6-dinitrotoluene|2-Acetylaminofluorene|2-amino-3,8-dimethylimidazo(4,5-f)quinoxaline|3-amino-1,4-dimethyl-5H-pyrido(4,3-b)indole|Acetaminophen|Aflatoxin B1|alpha-naphthoflavone|Arsenic Trioxide|Azathioprine|Benzo(a)pyrene|benzo(b)fluoranthene|Carbon Tetrachloride|Chloroquine|Cholesterol|Choline|Cimetidine|Cisplatin|Clofibrate|Curcumin|Cyclophosphamide|Daunorubicin|DDT|Decitab…	138.83	209
STAT3	6774	Carcinoma, Hepatocellular	MESH:D006528		1,4-bis(2-(3,5-dichloropyridyloxy))benzene|2,4-dinitrotoluene|2,6-dinitrotoluene|2-Acetylaminofluorene|2-amino-8-(4-(2-hydroxyethoxy)cyclohexyl)-6-(6-methoxypyridin-3-yl)-4-methylpyrido(2,3-d)pyrimidin-7(8H)-one|2-cyano-3,12-dioxooleana-1,9(11)-dien-28-oic acid ethyl amide|3,7,11,15-tetramethyl-2,4,6,10,14-hexadecapentaenoic acid|Acetaminophen|Acetylcysteine|Aflatoxin B1|Arsenic|Arsenic Trioxide|…	138.68	318
MAPK8	5599	Carcinoma, Hepatocellular	MESH:D006528		1,4-bis(2-(3,5-dichloropyridyloxy))benzene|1-nitropyrene|2-Acetylaminofluorene|2'-benzoyloxycinnamaldehyde|4,4'-diaminodiphenylmethane|Acetaminophen|Acetylcysteine|Acrylamide|Arsenic|Arsenic Trioxide|Ascorbic Acid|Benzo(a)pyrene|beta Carotene|beta-hexachlorocyclohexane|Biological Products|Bortezomib|Butylated Hydroxyanisole|Cacodylic Acid|Carbon Tetrachloride|Chloroquine|Choline|cinnamic aldehyde…	137.52	295
CASP7	840	Carcinoma, Hepatocellular	MESH:D006528		2-((((2-chloroethyl)nitrosoamino)carbonyl)amino)propanamide|2,6-dinitrotoluene|2-Acetylaminofluorene|2-Methoxyestradiol|4,4'-diaminodiphenylmethane|Acetaminophen|Acetylcysteine|Arsenic Trioxide|Ascorbic Acid|AZD 6244|Benzo(a)pyrene|Bortezomib|Butylated Hydroxyanisole|Carbon Tetrachloride|Chloroquine|Choline|Cimetidine|Cisplatin|Copper|Curcumin|cyproconazole|DDT|Decitabine|deguelin|Dexamethasone|D…	137.41	288
MGMT	4255	Carcinoma, Hepatocellular	MESH:D006528		2-((((2-chloroethyl)nitrosoamino)carbonyl)amino)propanamide|2,4-dinitrotoluene|2,6-dinitrotoluene|2-Acetylaminofluorene|4,4'-diaminodiphenylmethane|Acetaminophen|Acetylcysteine|Aflatoxin B1|Arsenic|Ascorbic Acid|Azacitidine|benz(a)anthracene|Benzo(a)pyrene|benzo(b)fluoranthene|beta Carotene|Bezafibrate|Bortezomib|Carbon Tetrachloride|Cisplatin|Clofibrate|Colchicine|Copper|Curcumin|Cyclophosphamid…	136.69	288
HMOX1	3162	Carcinoma, Hepatocellular	MESH:D006528		1-nitropyrene|2,4-dinitrotoluene|2-Acetylaminofluorene|2-amino-3,8-dimethylimidazo(4,5-f)quinoxaline|2-aminophenol|2-cyano-3,12-dioxooleana-1,9(11)-dien-28-oic acid ethyl amide|4,4'-diaminodiphenylmethane|Acetaminophen|Acetylcysteine|Acrylamide|Aflatoxin B1|Arsenic|Arsenic Trioxide|Ascorbic Acid|Benzo(a)pyrene|benzo(b)fluoranthene|beta-hexachlorocyclohexane|Biological Products|Bleomycin|Bortezomi…	136.64	326
GCLC	2729	Carcinoma, Hepatocellular	MESH:D006528		1,4-bis(2-(3,5-dichloropyridyloxy))benzene|2,4-dinitrotoluene|2,6-dinitrotoluene|2-Acetylaminofluorene|2-cyano-3,12-dioxooleana-1,9(11)-dien-28-oic acid ethyl amide|Acetaminophen|Acetylcysteine|Aflatoxin B1|alpha-naphthoflavone|Arsenic|Arsenic Trioxide|Ascorbic Acid|Azathioprine|Benzo(a)pyrene|Biological Products|Bleomycin|Butylated Hydroxyanisole|Butylated Hydroxytoluene|Carbon Tetrachloride|Chl…	135.92	300
CCNA2	890	Carcinoma, Hepatocellular	MESH:D006528		1,4-bis(2-(3,5-dichloropyridyloxy))benzene|2-Acetylaminofluorene|2-amino-3,8-dimethylimidazo(4,5-f)quinoxaline|2-Methoxyestradiol|4,4'-diaminodiphenylmethane|Acetaminophen|Acetylcysteine|Acrylamide|Aflatoxin B1|Arsenic|Arsenic Trioxide|Azacitidine|Azathioprine|benz(a)anthracene|Benzo(a)pyrene|benzo(b)fluoranthene|Butylated Hydroxyanisole|Butylated Hydroxytoluene|Carbon Tetrachloride|Choline|Cispl…	135.49	313
MAPK3	5595	Carcinoma, Hepatocellular	MESH:D006528		1,4-bis(2-(3,5-dichloropyridyloxy))benzene|1-nitropyrene|2-amino-8-(4-(2-hydroxyethoxy)cyclohexyl)-6-(6-methoxypyridin-3-yl)-4-methylpyrido(2,3-d)pyrimidin-7(8H)-one|2'-benzoyloxycinnamaldehyde|3,7,11,15-tetramethyl-2,4,6,10,14-hexadecapentaenoic acid|Acetaminophen|Acetylcysteine|Acrylamide|Aflatoxin B1|alpha-naphthoflavone|antroquinonol|Arsenic|Arsenic Trioxide|Ascorbic Acid|Azathioprine|AZD 624…	135.1	341
GADD45B	4616	Carcinoma, Hepatocellular	MESH:D006528		1,4-bis(2-(3,5-dichloropyridyloxy))benzene|2-nitrotoluene|Acetaminophen|Aflatoxin B1|Arsenic|Arsenic Trioxide|Ascorbic Acid|Azacitidine|Azathioprine|Benzo(a)pyrene|Bortezomib|Carbon Tetrachloride|Choline|Cisplatin|Clofibrate|Colchicine|Copper|cyproconazole|DDT|Decitabine|Dexamethasone|Dichloroacetic Acid|Dietary Fats|Diethylhexyl Phthalate|Diethylnitrosamine|Doxorubicin|Drugs, Chinese Herbal|Estr…	135.01	290
IGFBP3	3486	Carcinoma, Hepatocellular	MESH:D006528		2-nitrotoluene|4,4'-diaminodiphenylmethane|Acetaminophen|Aflatoxin B1|Androgens|Arsenic|Arsenic Trioxide|Azathioprine|Benzo(a)pyrene|benzo(b)fluoranthene|Carbon Tetrachloride|Cholesterol|Cisplatin|Copper|Curcumin|Cyclophosphamide|Decitabine|Dexamethasone|Dietary Fats|Diethylhexyl Phthalate|Diethylnitrosamine|Diethylstilbestrol|Dimethylnitrosamine|Doxorubicin|Estradiol|Estrogens|Ethanol|Ethinyl Es…	134.22	291
ICAM1	3383	Carcinoma, Hepatocellular	MESH:D006528		1-nitropyrene|2,4-dinitrotoluene|2,6-dinitrotoluene|Acetaminophen|Acetylcysteine|Acrylamide|Aflatoxin B1|alpha-naphthoflavone|aroclor 1260|Arsenic|Arsenic Trioxide|Ascorbic Acid|Benzo(a)pyrene|Bezafibrate|Bleomycin|Bortezomib|Carbon Tetrachloride|Chloroquine|Cholesterol|Choline|Cimetidine|cinnamic aldehyde|Cisplatin|Clodronic Acid|Clofibrate|Colchicine|Copper|Curcumin|Cyclophosphamide|Daunorubici…	133.69	287
SPP1	6696	Carcinoma, Hepatocellular	MESH:D006528		1,4-bis(2-(3,5-dichloropyridyloxy))benzene|1-nitropyrene|2-cyano-3,12-dioxooleana-1,9(11)-dien-28-oic acid ethyl amide|4,4'-diaminodiphenylmethane|Acetaminophen|Acetylcysteine|Aflatoxin B1|Arsenic Trioxide|Ascorbic Acid|Benzo(a)pyrene|benzo(b)fluoranthene|Bezafibrate|Bleomycin|Bortezomib|Budesonide|Butylated Hydroxytoluene|Carbon Tetrachloride|Chlorodiphenyl (54% Chlorine)|Choline|Cisplatin|Coppe…	133.68	289
CCN2	1490	Carcinoma, Hepatocellular	MESH:D006528		1,4-bis(2-(3,5-dichloropyridyloxy))benzene|1-nitropyrene|2-Acetylaminofluorene|4,4'-diaminodiphenylmethane|Acetaminophen|Acetylcysteine|Aflatoxin B1|Arsenic|Arsenic Trioxide|Benzo(a)pyrene|Bezafibrate|Bleomycin|Carbon Tetrachloride|Choline|cinnamic aldehyde|Cisplatin|Copper|Curcumin|Decitabine|Dexamethasone|Dichloroacetic Acid|Dietary Fats|Diethylhexyl Phthalate|Diethylnitrosamine|Dimethylnitrosa…	132.7	302
APAF1	317	Carcinoma, Hepatocellular	MESH:D006528		2,6-dinitrotoluene|2-amino-3,8-dimethylimidazo(4,5-f)quinoxaline|4,4'-diaminodiphenylmethane|Acetaminophen|Acetylcysteine|Acrylamide|Aflatoxin B1|Arsenic|Arsenic Trioxide|Benzo(a)pyrene|Chlorodiphenyl (54% Chlorine)|Cholesterol|Choline|Cimetidine|Cisplatin|Copper|Curcumin|Cyclophosphamide|Decitabine|Dietary Fats|Diethylnitrosamine|Dimethylnitrosamine|Doxorubicin|Drugs, Chinese Herbal|epigallocate…	131.82	276
IGFBP1	3484	Carcinoma, Hepatocellular	MESH:D006528		1,4-bis(2-(3,5-dichloropyridyloxy))benzene|2,4-dinitrotoluene|4,4'-diaminodiphenylmethane|Acetaminophen|Acetylcysteine|Aflatoxin B1|Arsenic|Arsenic Trioxide|Azacitidine|Benzo(a)pyrene|benzo(b)fluoranthene|Cacodylic Acid|Carbon Tetrachloride|Chlorodiphenyl (54% Chlorine)|Cholesterol|Choline|ciprofibrate|Cisplatin|Clofibrate|Curcumin|Dexamethasone|Dichloroacetic Acid|Dietary Fats|Diethylhexyl Phtha…	131.7	286
IL10	3586	Carcinoma, Hepatocellular	MESH:D006528		2-Acetylaminofluorene|2-cyano-3,12-dioxooleana-1,9(11)-dien-28-oic acid ethyl amide|Acetaminophen|Acetylcysteine|Active Hexose Correlated Compound|Aflatoxin B1|alpha-naphthoflavone|Arsenic|Arsenic Trioxide|Ascorbic Acid|Benzo(a)pyrene|Biological Products|Bleomycin|Bortezomib|Butylated Hydroxytoluene|Carbon Tetrachloride|Chloroquine|Choline|cinnamic aldehyde|Cisplatin|Clodronic Acid|Copper|Curcumi…	131.38	294
CYCS	54205	Carcinoma, Hepatocellular	MESH:D006528		1-(3',4',5'-trimethoxyphenyl)-3-(3'',4''-dimethoxy-2'-hydroxyphenyl)propane|2,4-dinitrotoluene|2,6-dinitrotoluene|Acetaminophen|Acetylcysteine|Acrylamide|Aflatoxin B1|Arsenic|Arsenic Trioxide|Ascorbic Acid|Benzo(a)pyrene|Bezafibrate|Bleomycin|Bortezomib|Butylated Hydroxytoluene|Carbon Tetrachloride|cinnamic aldehyde|Cisplatin|Clofibrate|Copper|Curcumin|Daunorubicin|Decitabine|Dexamethasone|Dietar…	130.94	295
CDH2	1000	Carcinoma, Hepatocellular	MESH:D006528		1,4-bis(2-(3,5-dichloropyridyloxy))benzene|2,4-dinitrotoluene|4,4'-diaminodiphenylmethane|Acetaminophen|Acetylcysteine|Aflatoxin B1|antroquinonol|Arsenic Trioxide|Ascorbic Acid|Azacitidine|Benzo(a)pyrene|Carbon Tetrachloride|Chlorodiphenyl (54% Chlorine)|Chloroquine|Cisplatin|Clofibrate|Copper|Curcumin|Cyclophosphamide|DDT|Decitabine|deguelin|Dexamethasone|Diethylhexyl Phthalate|Diethylnitrosamin…	130.82	288
UGT1A1	54658	Carcinoma, Hepatocellular	MESH:D006528		1,4-bis(2-(3,5-dichloropyridyloxy))benzene|2-amino-3,8-dimethylimidazo(4,5-f)quinoxaline|2-amino-3-methylimidazo(4,5-f)quinoline|2-Methoxyestradiol|Acetaminophen|Aflatoxin B1|Arsenic|Benzbromarone|Benzo(a)pyrene|Butylated Hydroxyanisole|Carbon Tetrachloride|Chlorodiphenyl (54% Chlorine)|ciprofibrate|Cisplatin|Clofibrate|Curcumin|cyproconazole|Decitabine|Dexamethasone|dicyclanil|Dietary Fats|Dieth…	130.77	287
ODC1	4953	Carcinoma, Hepatocellular	MESH:D006528		1,4-bis(2-(3,5-dichloropyridyloxy))benzene|2,4-dinitrotoluene|2,6-dinitrotoluene|Acetaminophen|Active Hexose Correlated Compound|Aflatoxin B1|Arsenic Trioxide|Benzo(a)pyrene|Carbon Tetrachloride|CB 3717|Choline|Cisplatin|Clofibrate|Colchicine|Copper|Curcumin|Cyclophosphamide|deguelin|Dexamethasone|Diethylhexyl Phthalate|Diethylnitrosamine|Diethylstilbestrol|Dimethylnitrosamine|Doxorubicin|epigall…	130.73	292
SRXN1	140809	Carcinoma, Hepatocellular	MESH:D006528		1,4-bis(2-(3,5-dichloropyridyloxy))benzene|2,4-dinitrotoluene|2,6-dinitrotoluene|Acetaminophen|Acetylcysteine|Aflatoxin B1|Arsenic|Arsenic Trioxide|Azathioprine|Benzo(a)pyrene|Bleomycin|Butylated Hydroxyanisole|Carbon Tetrachloride|Choline|cinnamic aldehyde|Cisplatin|Clodronic Acid|Colchicine|Copper|cyproconazole|DDT|Dexamethasone|Dichloroacetic Acid|Dietary Fats|Diethylnitrosamine|Doxorubicin|Dr…	129.82	265
ID1	3397	Carcinoma, Hepatocellular	MESH:D006528		2-Acetylaminofluorene|4,4'-diaminodiphenylmethane|Acetaminophen|Aflatoxin B1|Arsenic|Arsenic Trioxide|Azacitidine|benz(a)anthracene|Benzo(a)pyrene|benzo(b)fluoranthene|Carbon Tetrachloride|Choline|Cisplatin|Clofibrate|Curcumin|Decitabine|Dexamethasone|Dietary Fats|Diethylhexyl Phthalate|Diethylnitrosamine|Dimethylnitrosamine|Doxorubicin|Estradiol|Ethanol|Ethinyl Estradiol|Ethylnitrosourea|Fenreti…	129.39	292
EHHADH	1962	Carcinoma, Hepatocellular	MESH:D006528		1-nitropyrene|2,4-dinitrotoluene|2,6-dinitrotoluene|4,4'-diaminodiphenylmethane|Acetaminophen|Aflatoxin B1|Azathioprine|Benzbromarone|Benzo(a)pyrene|Bezafibrate|Carbon Tetrachloride|Chlorodiphenyl (54% Chlorine)|ciprofibrate|Cisplatin|Clofibrate|Copper|cyproconazole|Dexamethasone|Dichloroacetic Acid|Dietary Fats|Diethylhexyl Phthalate|Diethylnitrosamine|Doxorubicin|epigallocatechin gallate|Estrad…	128.41	262
NOS2	4843	Carcinoma, Hepatocellular	MESH:D006528		2-Acetylaminofluorene|2'-benzoyloxycinnamaldehyde|2-cyano-3,12-dioxooleana-1,9(11)-dien-28-oic acid ethyl amide|Acetaminophen|Acetylcysteine|Acrylamide|Active Hexose Correlated Compound|Aflatoxin B1|alpha-naphthoflavone|Arsenic|Arsenic Trioxide|Ascorbic Acid|Azathioprine|Benzo(a)pyrene|beta Carotene|Bleomycin|Budesonide|Carbon Tetrachloride|carfilzomib|Chloroquine|Cholesterol|Choline|cinnamic ald…	127.89	310
FASLG	356	Carcinoma, Hepatocellular	MESH:D006528		Acetaminophen|Acetylcysteine|Acrylamide|Arsenic|Arsenic Trioxide|Azacitidine|Benzo(a)pyrene|beta-hexachlorocyclohexane|Bezafibrate|Biological Products|Bleomycin|Bortezomib|Cacodylic Acid|Carbon Tetrachloride|Cholesterol|Cisplatin|Curcumin|Cyclophosphamide|Daunorubicin|DDT|Dexamethasone|Diethylstilbestrol|Doxorubicin|Drugs, Chinese Herbal|Epirubicin|Estradiol|Ethanol|Flavonoids|Gefitinib|Genistein…	127.74	180
TFRC	7037	Carcinoma, Hepatocellular	MESH:D006528		1,4-bis(2-(3,5-dichloropyridyloxy))benzene|2,6-dinitrotoluene|2-Acetylaminofluorene|Acetaminophen|Acetylcysteine|Acrylamide|Aflatoxin B1|Arsenic|Arsenic Trioxide|Ascorbic Acid|Benzo(a)pyrene|Butylated Hydroxytoluene|Carbon Tetrachloride|Chlorodiphenyl (54% Chlorine)|Cholic Acid|Choline|Cisplatin|Clofibrate|Copper|Curcumin|Cyproterone Acetate|Dexamethasone|Dichloroacetic Acid|Dietary Fats|Diethylh…	127.74	291
GJA1	2697	Carcinoma, Hepatocellular	MESH:D006528		2-Acetylaminofluorene|4,4'-diaminodiphenylmethane|Acetaminophen|Acrylamide|Aflatoxin B1|Arsenic Trioxide|Ascorbic Acid|Azacitidine|Benzo(a)pyrene|beta Carotene|Butylated Hydroxytoluene|Carbon Tetrachloride|Chlorodiphenyl (54% Chlorine)|Chloroquine|Choline|Cisplatin|Colchicine|Copper|Curcumin|Cyclophosphamide|DDT|Decitabine|Dexamethasone|Dietary Fats|Diethylhexyl Phthalate|Diethylnitrosamine|Dieth…	126.96	290
GSTA4	2941	Carcinoma, Hepatocellular	MESH:D006528		1,4-bis(2-(3,5-dichloropyridyloxy))benzene|4,4'-diaminodiphenylmethane|Acetaminophen|Acetylcysteine|Acrylamide|Aflatoxin B1|Arsenic|Ascorbic Acid|Benzo(a)pyrene|Butylated Hydroxyanisole|Cacodylic Acid|Carbon Tetrachloride|Chlorodiphenyl (54% Chlorine)|Cholic Acid|Choline|cinnamic aldehyde|Cisplatin|Clofibrate|Copper|Curcumin|Decitabine|Dexamethasone|dicyclanil|Dietary Fats|Diethylhexyl Phthalate|…	126.79	278
NPM1	4869	Carcinoma, Hepatocellular	MESH:D006528		2,4-dinitrotoluene|2,6-dinitrotoluene|4,4'-diaminodiphenylmethane|Acetaminophen|Acetylcysteine|Aflatoxin B1|Arsenic|Arsenic Trioxide|Ascorbic Acid|Benzo(a)pyrene|Bleomycin|Bortezomib|Carbon Tetrachloride|Chlorodiphenyl (54% Chlorine)|Cisplatin|Decitabine|deguelin|Dietary Fats|Diethylhexyl Phthalate|Diethylnitrosamine|Diethylstilbestrol|Dimethylnitrosamine|Docetaxel|Doxorubicin|Estradiol|Ethanol|E…	126.57	256
AHR	196	Carcinoma, Hepatocellular	MESH:D006528		1,4-bis(2-(3,5-dichloropyridyloxy))benzene|1-nitropyrene|2-Acetylaminofluorene|2-amino-3,8-dimethylimidazo(4,5-f)quinoxaline|2-amino-3-methyl-9H-pyrido(2,3-b)indole|2-amino-3-methylimidazo(4,5-f)quinoline|2-amino-6-methyldipyrido(1,2-a-3',2'-d)imidazole|2-amino-9H-pyrido(2,3-b)indole|3-amino-1,4-dimethyl-5H-pyrido(4,3-b)indole|3-amino-1-methyl-5H-pyrido(4,3-b)indole|5-nitroacenaphthene|Acetaminop…	126.03	275
XIAP	331	Carcinoma, Hepatocellular	MESH:D006528		2-(2-hydroxyethylsulfanyl)-3-methyl-1,4-naphthoquinone|2,4-dinitrotoluene|2,6-dinitrotoluene|(2E,4E,6E,10E)-3,7,11,15-tetramethyl-2,4,6,10,14-hexadecapentaenoic acid|2-Methoxyestradiol|4,4'-diaminodiphenylmethane|Acetaminophen|Acetylcysteine|Aflatoxin B1|Arsenic|Arsenic Trioxide|Benzo(a)pyrene|Bortezomib|cinnamic aldehyde|Cisplatin|Clofibrate|Copper|Curcumin|cyproconazole|Decitabine|deguelin|Dexa…	125.61	182
SERPINE1	5054	Carcinoma, Hepatocellular	MESH:D006528		1,4-bis(2-(3,5-dichloropyridyloxy))benzene|1-nitropyrene|Acetaminophen|Aflatoxin B1|aroclor 1260|Arsenic|Arsenic Trioxide|Ascorbic Acid|Azathioprine|benz(a)anthracene|Benzo(a)pyrene|benzo(b)fluoranthene|Bezafibrate|Bleomycin|Bortezomib|Butylated Hydroxytoluene|Carbon Tetrachloride|Chloroquine|Choline|cinnamic aldehyde|Cisplatin|Clofibrate|Colchicine|Copper|Curcumin|Cyclophosphamide|Daunorubicin|D…	125.35	294
TGFBR2	7048	Carcinoma, Hepatocellular	MESH:D006528		1,4-bis(2-(3,5-dichloropyridyloxy))benzene|2-amino-3-methylimidazo(4,5-f)quinoline|2-nitrotoluene|4,4'-diaminodiphenylmethane|Acetaminophen|Acetylcysteine|Aflatoxin B1|Arsenic|Arsenic Trioxide|Benzo(a)pyrene|benzo(b)fluoranthene|Biological Products|Bleomycin|Cacodylic Acid|Carbon Tetrachloride|Cisplatin|Copper|Curcumin|Cyclophosphamide|cyproconazole|Decitabine|Dexamethasone|Dietary Fats|Diethylhe…	125.19	266
FN1	2335	Carcinoma, Hepatocellular	MESH:D006528		1,4-bis(2-(3,5-dichloropyridyloxy))benzene|2,4-dinitrotoluene|2-Acetylaminofluorene|4,4'-diaminodiphenylmethane|Acetaminophen|Acetylcysteine|Aflatoxin B1|alpha-hexachlorocyclohexane|Arsenic|Arsenic Trioxide|Ascorbic Acid|Benzo(a)pyrene|Bezafibrate|Bleomycin|brucine|Carbon Tetrachloride|cinnamic aldehyde|Cisplatin|Clofibrate|Copper|Curcumin|DDT|Decitabine|Dexamethasone|Dietary Fats|Diethylhexyl Ph…	124.56	314
SLC3A2	6520	Carcinoma, Hepatocellular	MESH:D006528		2,4-dinitrotoluene|2,6-dinitrotoluene|4,4'-diaminodiphenylmethane|Acetaminophen|Acrylamide|Aflatoxin B1|Arsenic|Arsenic Trioxide|Azathioprine|benz(a)anthracene|Benzo(a)pyrene|Carbon Tetrachloride|Chlorodiphenyl (54% Chlorine)|Choline|Cisplatin|Clodronic Acid|Clofibrate|Copper|Curcumin|Cyclophosphamide|Decitabine|Dexamethasone|Dietary Fats|Diethylnitrosamine|Diethylstilbestrol|Drugs, Chinese Herba…	124.52	282
TNFRSF10B	8795	Carcinoma, Hepatocellular	MESH:D006528		1-(3',4',5'-trimethoxyphenyl)-3-(3'',4''-dimethoxy-2'-hydroxyphenyl)propane|2-Acetylaminofluorene|Acetaminophen|Acetylcysteine|Acrylamide|Aflatoxin B1|Arsenic|Arsenic Trioxide|AZD 6244|benz(a)anthracene|Benzo(a)pyrene|benzo(b)fluoranthene|Bortezomib|Carbon Tetrachloride|Chloroquine|Choline|Cisplatin|Clodronic Acid|Colchicine|Copper|Curcumin|Daunorubicin|Decitabine|Dexamethasone|Dichloroacetic Aci…	124.4	275
BIRC3	330	Carcinoma, Hepatocellular	MESH:D006528		1-nitropyrene|2,4-dinitrotoluene|2,6-dinitrotoluene|(2E,4E,6E,10E)-3,7,11,15-tetramethyl-2,4,6,10,14-hexadecapentaenoic acid|4,4'-diaminodiphenylmethane|Acetaminophen|Acetylcysteine|Aflatoxin B1|Arsenic|Arsenic Trioxide|Ascorbic Acid|Benzo(a)pyrene|Bortezomib|cinnamic aldehyde|Cisplatin|Copper|Curcumin|Cyclophosphamide|Decitabine|Dexamethasone|Diethylnitrosamine|Dimethylnitrosamine|Doxorubicin|ep…	124.19	300
GSTM2	2946	Carcinoma, Hepatocellular	MESH:D006528		1,4-bis(2-(3,5-dichloropyridyloxy))benzene|2,4-dinitrotoluene|4,4'-diaminodiphenylmethane|Acetaminophen|Acetylcysteine|Aflatoxin B1|Arsenic|Ascorbic Acid|Benzo(a)pyrene|beta Carotene|Butylated Hydroxyanisole|Butylated Hydroxytoluene|Carbon Tetrachloride|Cholic Acid|Cisplatin|Clofibrate|Copper|Cyclophosphamide|cyproconazole|Decitabine|Dexamethasone|dicyclanil|Dietary Fats|Diethylhexyl Phthalate|Di…	123.9	251
MAPK14	1432	Carcinoma, Hepatocellular	MESH:D006528		2'-benzoyloxycinnamaldehyde|Acetaminophen|Acetylcysteine|Aflatoxin B1|Arsenic|Arsenic Trioxide|Ascorbic Acid|benz(a)anthracene|Benzo(a)pyrene|Bortezomib|Butylated Hydroxyanisole|Butylated Hydroxytoluene|Carbon Tetrachloride|Cholesterol|cinnamic aldehyde|Cisplatin|Curcumin|Cyclophosphamide|DDT|Dexamethasone|Dietary Fats|Diethylnitrosamine|Doxorubicin|Drugs, Chinese Herbal|epigallocatechin gallate|…	123.78	290
ASS1	445	Carcinoma, Hepatocellular	MESH:D006528		1,4-bis(2-(3,5-dichloropyridyloxy))benzene|Acetaminophen|Acrylamide|Aflatoxin B1|Arsenic Trioxide|Benzo(a)pyrene|benzo(b)fluoranthene|Carbon Tetrachloride|Chloroquine|Choline|Cisplatin|Clofibrate|Copper|Decitabine|Dexamethasone|Dietary Fats|Diethylhexyl Phthalate|Diethylnitrosamine|Diethylstilbestrol|Doxorubicin|Estradiol|Ethanol|Ethinyl Estradiol|Fenretinide|Fluorouracil|Genistein|Irinotecan|Met…	123.6	280
S100A9	6280	Carcinoma, Hepatocellular	MESH:D006528		Acetaminophen|Acrylamide|Aflatoxin B1|Arsenic|Arsenic Trioxide|Azacitidine|Azathioprine|Benzo(a)pyrene|benzo(b)fluoranthene|cadmium telluride|Carbon Tetrachloride|Choline|Cisplatin|Colchicine|Curcumin|Decitabine|Dexamethasone|Dichloroacetic Acid|Dietary Fats|Diethylhexyl Phthalate|Diethylnitrosamine|Dimethylnitrosamine|Doxorubicin|Drugs, Chinese Herbal|Estradiol|Ethanol|Ethinyl Estradiol|Fenretin…	123.36	276
NR1I2	8856	Carcinoma, Hepatocellular	MESH:D006528		1,4-bis(2-(3,5-dichloropyridyloxy))benzene|2-Acetylaminofluorene|4,4'-diaminodiphenylmethane|Acetaminophen|Aflatoxin B1|alpha-hexachlorocyclohexane|aroclor 1260|Benzo(a)pyrene|beta Carotene|beta-hexachlorocyclohexane|Bezafibrate|Budesonide|Butylated Hydroxyanisole|Carbon Tetrachloride|Cholesterol|Cholic Acid|Choline|Cimetidine|Cisplatin|Clofibrate|Curcumin|Cyclophosphamide|cyproconazole|Cyprotero…	122.9	289
LPL	4023	Carcinoma, Hepatocellular	MESH:D006528		1,4-bis(2-(3,5-dichloropyridyloxy))benzene|4,4'-diaminodiphenylmethane|Acetaminophen|Acrylamide|Aflatoxin B1|alpha-hexachlorocyclohexane|Arsenic Trioxide|Benzbromarone|Benzo(a)pyrene|beta Carotene|Bezafibrate|Cacodylic Acid|Carbon Tetrachloride|Chlorodiphenyl (54% Chlorine)|Cholesterol|Cholic Acid|Choline|cinnamic aldehyde|ciprofibrate|Cisplatin|Clofibrate|Copper|Curcumin|DDT|Dexamethasone|Dietar…	122.73	284
FABP4	2167	Carcinoma, Hepatocellular	MESH:D006528		4,4'-diaminodiphenylmethane|Acetaminophen|Acetylcysteine|Aflatoxin B1|Arsenic|Ascorbic Acid|Benzbromarone|Benzo(a)pyrene|benzo(b)fluoranthene|beta Carotene|Bezafibrate|Bleomycin|Carbon Tetrachloride|Choline|cinnamic aldehyde|ciprofibrate|Cisplatin|Clofibrate|Cyproterone Acetate|DDT|Dexamethasone|Dietary Fats|Diethylhexyl Phthalate|Diethylnitrosamine|Diethylstilbestrol|Doxorubicin|Estradiol|Estrog…	122.67	278
ABCC4	10257	Carcinoma, Hepatocellular	MESH:D006528		1,4-bis(2-(3,5-dichloropyridyloxy))benzene|Acetaminophen|Acrylamide|Aflatoxin B1|Arsenic|Arsenic Trioxide|Azathioprine|Benzo(a)pyrene|Bezafibrate|Bortezomib|Butylated Hydroxyanisole|Cacodylic Acid|Carbon Tetrachloride|Choline|Cisplatin|Clofibrate|Colchicine|cyproconazole|Dexamethasone|Dietary Fats|Diethylhexyl Phthalate|Diethylnitrosamine|Docetaxel|Doxorubicin|epigallocatechin gallate|Estradiol|E…	122.55	282
APP	351	Carcinoma, Hepatocellular	MESH:D006528		2,6-dinitrotoluene|4,4'-diaminodiphenylmethane|Acetaminophen|Acetylcysteine|Aflatoxin B1|alpha-hexachlorocyclohexane|Arsenic|Arsenic Trioxide|Ascorbic Acid|Azacitidine|Benzo(a)pyrene|Biological Products|Cacodylic Acid|Carbon Tetrachloride|Chlorodiphenyl (54% Chlorine)|Chloroquine|chloroquine diphosphate|Cholesterol|Choline|Clofibrate|Copper|Curcumin|DDT|Dexamethasone|Dietary Fats|Diethylnitrosami…	122.54	271
CCND2	894	Carcinoma, Hepatocellular	MESH:D006528		(2E,4E,6E,10E)-3,7,11,15-tetramethyl-2,4,6,10,14-hexadecapentaenoic acid|Acetaminophen|Acetylcysteine|Acrylamide|Aflatoxin B1|Arsenic|Arsenic Trioxide|Ascorbic Acid|Azacitidine|benz(a)anthracene|Benzo(a)pyrene|benzo(b)fluoranthene|Bortezomib|Cacodylic Acid|Carbon Tetrachloride|Choline|ciprofibrate|Cisplatin|Clofibrate|Copper|Cyclophosphamide|DDT|Decitabine|Dexamethasone|Diethylhexyl Phthalate|Dox…	122.36	200
CXCL1	2919	Carcinoma, Hepatocellular	MESH:D006528		1,4-bis(2-(3,5-dichloropyridyloxy))benzene|1-nitropyrene|2,4-dinitrotoluene|2-Acetylaminofluorene|4,4'-diaminodiphenylmethane|Acetaminophen|Acetylcysteine|Active Hexose Correlated Compound|Aflatoxin B1|Arsenic|Ascorbic Acid|Benzo(a)pyrene|benzo(b)fluoranthene|Bleomycin|Bortezomib|Budesonide|Carbon Tetrachloride|Choline|cinnamic aldehyde|Cisplatin|Clofibrate|Colchicine|Copper|Curcumin|Cyclophospha…	122.35	283
PPARGC1A	10891	Carcinoma, Hepatocellular	MESH:D006528		1,4-bis(2-(3,5-dichloropyridyloxy))benzene|2,6-dinitrotoluene|Acetaminophen|Acetylcysteine|Aflatoxin B1|Arsenic|Arsenic Trioxide|Ascorbic Acid|benz(a)anthracene|Benzo(a)pyrene|Bezafibrate|Bortezomib|cadmium telluride|Carbon Tetrachloride|carfilzomib|Choline|Cisplatin|Clofibrate|Copper|Curcumin|cyproconazole|DDT|Decitabine|Dexamethasone|Dichloroacetic Acid|Dietary Fats|Diethylhexyl Phthalate|Doxor…	122.11	181
PIM1	5292	Carcinoma, Hepatocellular	MESH:D006528		1,4-bis(2-(3,5-dichloropyridyloxy))benzene|4,4'-diaminodiphenylmethane|Acetaminophen|Acetylcysteine|Acrylamide|Arsenic Trioxide|Azathioprine|benz(a)anthracene|Benzo(a)pyrene|benzo(b)fluoranthene|Choline|Cisplatin|Clofibrate|Copper|Decitabine|Dexamethasone|Dietary Fats|Diethylnitrosamine|Diethylstilbestrol|Dimethylnitrosamine|Doxorubicin|Estradiol|Ethinyl Estradiol|Fenretinide|Genistein|Iron|Lipop…	122.04	273
BAD	572	Carcinoma, Hepatocellular	MESH:D006528		1,4-bis(2-(3,5-dichloropyridyloxy))benzene|1-nitropyrene|2-Methoxyestradiol|Acetaminophen|Acetylcysteine|Arsenic Trioxide|Ascorbic Acid|Azacitidine|Benzo(a)pyrene|benzo(b)fluoranthene|Cacodylic Acid|Carbon Tetrachloride|Cisplatin|Copper|Curcumin|Cyclophosphamide|Dexamethasone|Diethylhexyl Phthalate|Diethylnitrosamine|Diethylstilbestrol|Dimethylnitrosamine|Diosmin|Docetaxel|Doxorubicin|Estradiol|E…	121.93	288
ABCA1	19	Carcinoma, Hepatocellular	MESH:D006528		2,4-dinitrotoluene|2,6-dinitrotoluene|Acetaminophen|Acetylcysteine|Aflatoxin B1|Arsenic|Arsenic Trioxide|Ascorbic Acid|Benzo(a)pyrene|benzo(b)fluoranthene|beta-hexachlorocyclohexane|Bezafibrate|Butylated Hydroxytoluene|Carbon Tetrachloride|Chlorodiphenyl (54% Chlorine)|chloroquine diphosphate|Cholesterol|Cholic Acid|Clofibrate|Copper|DDT|Decitabine|Dexamethasone|Dietary Fats|Diethylhexyl Phthalat…	121.61	169
SGK1	6446	Carcinoma, Hepatocellular	MESH:D006528		1,4-bis(2-(3,5-dichloropyridyloxy))benzene|2,4-dinitrotoluene|Acetaminophen|Acrylamide|Aflatoxin B1|Arsenic|Arsenic Trioxide|Azathioprine|Benzo(a)pyrene|Bortezomib|Cacodylic Acid|Carbon Tetrachloride|Cisplatin|Clofibrate|Colchicine|Copper|Cyclophosphamide|Decitabine|Dexamethasone|Dietary Fats|Diethylhexyl Phthalate|Diethylstilbestrol|Doxorubicin|epigallocatechin gallate|Estradiol|Ethanol|Ethinyl …	121.5	178
GPAM	57678	Carcinoma, Hepatocellular	MESH:D006528		1,4-bis(2-(3,5-dichloropyridyloxy))benzene|2,4-dinitrotoluene|4,4'-diaminodiphenylmethane|Acetaminophen|Aflatoxin B1|Benzo(a)pyrene|Bezafibrate|Carbon Tetrachloride|Chlorodiphenyl (54% Chlorine)|Cholesterol|Choline|Clofibrate|Copper|Curcumin|Dexamethasone|Dichloroacetic Acid|Dietary Fats|Diethylnitrosamine|Doxorubicin|epigallocatechin gallate|Estradiol|Ethanol|Ethinyl Estradiol|Fenretinide|Genist…	121.48	241
CXCL10	3627	Carcinoma, Hepatocellular	MESH:D006528		1-nitropyrene|2,4-dinitrotoluene|2-Acetylaminofluorene|4,4'-diaminodiphenylmethane|Acetaminophen|Aflatoxin B1|Arsenic Trioxide|Ascorbic Acid|Benzo(a)pyrene|benzo(b)fluoranthene|Biological Products|Bleomycin|Carbon Tetrachloride|Chloroquine|cinnamic aldehyde|Cisplatin|Cyclophosphamide|Decitabine|Dexamethasone|Dietary Fats|Diethylnitrosamine|Diethylstilbestrol|Dimethylnitrosamine|Doxorubicin|epigal…	121.38	296
ALAS1	211	Carcinoma, Hepatocellular	MESH:D006528		1,4-bis(2-(3,5-dichloropyridyloxy))benzene|4,4'-diaminodiphenylmethane|Acetaminophen|Aflatoxin B1|Arsenic Trioxide|Ascorbic Acid|Benzo(a)pyrene|benzo(b)fluoranthene|beta-hexachlorocyclohexane|Carbon Tetrachloride|Clofibrate|Copper|Curcumin|Daunorubicin|DDT|Dexamethasone|Dietary Fats|Diethylhexyl Phthalate|Doxorubicin|Drugs, Chinese Herbal|Estradiol|Ethanol|Ethinyl Estradiol|Flavonoids|Genistein|G…	121.21	160
RAD51	5888	Carcinoma, Hepatocellular	MESH:D006528		1,4-bis(2-(3,5-dichloropyridyloxy))benzene|2-amino-3,8-dimethylimidazo(4,5-f)quinoxaline|Acetaminophen|Acrylamide|Aflatoxin B1|Arsenic|benz(a)anthracene|Benzo(a)pyrene|benzo(b)fluoranthene|Bortezomib|Carbon Tetrachloride|Choline|Cisplatin|Copper|Curcumin|Cyclophosphamide|Decitabine|Dexamethasone|Dichloroacetic Acid|Diethylnitrosamine|Diethylstilbestrol|Doxorubicin|epigallocatechin gallate|Estradi…	121.19	263
HSP90AB1	3326	Carcinoma, Hepatocellular	MESH:D006528		1,4-bis(2-(3,5-dichloropyridyloxy))benzene|2,4-dinitrotoluene|2,6-dinitrotoluene|4,4'-diaminodiphenylmethane|Acetaminophen|Acrylamide|Aflatoxin B1|Arsenic Trioxide|Ascorbic Acid|Benzo(a)pyrene|Bortezomib|Carbon Tetrachloride|Chlorodiphenyl (54% Chlorine)|Choline|Clofibrate|Copper|Curcumin|Cyclophosphamide|DDT|Dexamethasone|Diethylhexyl Phthalate|Diethylnitrosamine|Diethylstilbestrol|Doxorubicin|E…	120.86	276
SQLE	6713	Carcinoma, Hepatocellular	MESH:D006528		1,4-bis(2-(3,5-dichloropyridyloxy))benzene|2,4-dinitrotoluene|2,6-dinitrotoluene|4,4'-diaminodiphenylmethane|Acetaminophen|Acrylamide|Aflatoxin B1|Arsenic Trioxide|Azathioprine|Benzo(a)pyrene|benzo(b)fluoranthene|Carbon Tetrachloride|Chlorodiphenyl (54% Chlorine)|Cholesterol|Cisplatin|Clofibrate|Copper|Curcumin|DDT|Dexamethasone|Dichloroacetic Acid|Dietary Fats|Diethylhexyl Phthalate|Diethylnitro…	120.42	285
SPARC	6678	Carcinoma, Hepatocellular	MESH:D006528		1,4-bis(2-(3,5-dichloropyridyloxy))benzene|4,4'-diaminodiphenylmethane|Acetaminophen|Acrylamide|Arsenic|Ascorbic Acid|Benzo(a)pyrene|benzo(b)fluoranthene|Bleomycin|Carbon Tetrachloride|Choline|Cisplatin|Copper|Curcumin|Cyclophosphamide|DDT|Decitabine|Dexamethasone|Dietary Fats|Diethylnitrosamine|Dimethylnitrosamine|Doxorubicin|Estradiol|Estrogens|Ethanol|Ethinyl Estradiol|Ethylnitrosourea|Fenreti…	120.33	248
CXCR4	7852	Carcinoma, Hepatocellular	MESH:D006528		2-Acetylaminofluorene|Aflatoxin B1|Arsenic|Arsenic Trioxide|Azathioprine|Benzo(a)pyrene|beta Carotene|Bortezomib|cadmium telluride|Carbon Tetrachloride|chloroquine diphosphate|Choline|cinnamic aldehyde|Cisplatin|Clofibrate|Copper|Curcumin|Cyclophosphamide|Daunorubicin|Decitabine|deguelin|Dexamethasone|Diethylstilbestrol|Doxorubicin|Estradiol|Ethanol|Ethinyl Estradiol|Fenretinide|Flavonoids|Fluoro…	120.17	167
VLDLR	7436	Carcinoma, Hepatocellular	MESH:D006528		1,4-bis(2-(3,5-dichloropyridyloxy))benzene|4,4'-diaminodiphenylmethane|Acetaminophen|Acrylamide|Aflatoxin B1|Arsenic Trioxide|Benzo(a)pyrene|cadmium telluride|Carbon Tetrachloride|Choline|Cisplatin|Clofibrate|Copper|Cyclophosphamide|Dexamethasone|Dichloroacetic Acid|Dietary Fats|Diethylstilbestrol|Doxorubicin|Drugs, Chinese Herbal|Estradiol|Ethanol|Ethinyl Estradiol|Fenretinide|gemcitabine|Genist…	119.94	165
IER3	8870	Carcinoma, Hepatocellular	MESH:D006528		2,4-dinitrotoluene|Acetaminophen|Acetylcysteine|Acrylamide|Aflatoxin B1|Arsenic|Ascorbic Acid|Azathioprine|benz(a)anthracene|Benzo(a)pyrene|Carbon Tetrachloride|Choline|Cisplatin|Copper|Cyclophosphamide|Decitabine|Dexamethasone|Dietary Fats|Diethylhexyl Phthalate|Diethylnitrosamine|Diethylstilbestrol|Doxorubicin|Drugs, Chinese Herbal|Estradiol|Ethanol|Ethinyl Estradiol|Fenretinide|Genistein|Grise…	119.9	277
IL4	3565	Carcinoma, Hepatocellular	MESH:D006528		4,4'-diaminodiphenylmethane|Acetaminophen|Acetylcysteine|Active Hexose Correlated Compound|Arsenic|Arsenic Trioxide|Ascorbic Acid|Azacitidine|Azathioprine|Benzo(a)pyrene|Biological Products|Bleomycin|Budesonide|Butylated Hydroxytoluene|Carbon Tetrachloride|Chloroquine|Choline|Cisplatin|Copper|Curcumin|Cyclophosphamide|DDT|deguelin|Dexamethasone|Dietary Fats|Diethylhexyl Phthalate|Diethylnitrosami…	119.75	276
HIF1A	3091	Carcinoma, Hepatocellular	MESH:D006528		1-nitropyrene|2-amino-8-(4-(2-hydroxyethoxy)cyclohexyl)-6-(6-methoxypyridin-3-yl)-4-methylpyrido(2,3-d)pyrimidin-7(8H)-one|2-Methoxyestradiol|Acetaminophen|Acetylcysteine|Aflatoxin B1|Arsenic|Arsenic Trioxide|Ascorbic Acid|Benzo(a)pyrene|benzo(b)fluoranthene|Bleomycin|Bortezomib|Carbon Tetrachloride|Cholesterol|Choline|Cisplatin|Clodronic Acid|Clofibrate|Copper|Curcumin|Cyclophosphamide|Daunorubi…	119.28	310
CYP3A11	13112	Carcinoma, Hepatocellular	MESH:D006528		1,4-bis(2-(3,5-dichloropyridyloxy))benzene|2-Acetylaminofluorene|Acetaminophen|aroclor 1260|Benzo(a)pyrene|brucine|Carbon Tetrachloride|Choline|ciprofibrate|Clofibrate|cyproconazole|DDT|Decitabine|Dexamethasone|Dietary Fats|Diethylhexyl Phthalate|Diethylnitrosamine|Dimethylnitrosamine|Docetaxel|Drugs, Chinese Herbal|epigallocatechin gallate|Ethanol|Ethinyl Estradiol|Ethoxyquin|Griseofulvin|Hexach…	119.19	247
GPX2	2877	Carcinoma, Hepatocellular	MESH:D006528		2-Acetylaminofluorene|4,4'-diaminodiphenylmethane|Acetaminophen|Acetylcysteine|Acrylamide|Aflatoxin B1|alpha-hexachlorocyclohexane|Arsenic|Ascorbic Acid|Azathioprine|Benzo(a)pyrene|Carbon Tetrachloride|Cholesterol|Choline|cinnamic aldehyde|Cisplatin|Copper|cyproconazole|dicyclanil|Dietary Fats|Diethylnitrosamine|Drugs, Chinese Herbal|Estradiol|Ethanol|Ethinyl Estradiol|Fenretinide|Fluorouracil|Ge…	118.93	263
CYP2B10	13088	Carcinoma, Hepatocellular	MESH:D006528		1,4-bis(2-(3,5-dichloropyridyloxy))benzene|2-amino-3,8-dimethylimidazo(4,5-f)quinoxaline|2-nitrotoluene|Aflatoxin B1|aroclor 1260|Ascorbic Acid|Benzo(a)pyrene|benzo(b)fluoranthene|beta-hexachlorocyclohexane|Butylated Hydroxyanisole|Carbon Tetrachloride|Cholesterol|Cholic Acid|Choline|ciprofibrate|Clofibrate|Cyclophosphamide|cyproconazole|Cyproterone Acetate|DDT|Dexamethasone|dicyclanil|Dietary Fa…	118.72	247
HSPE1	3336	Carcinoma, Hepatocellular	MESH:D006528		2,4-dinitrotoluene|2,6-dinitrotoluene|4,4'-diaminodiphenylmethane|Acetaminophen|Aflatoxin B1|Ascorbic Acid|Benzo(a)pyrene|Bleomycin|Cacodylic Acid|Carbon Tetrachloride|Cisplatin|Clofibrate|Cyclophosphamide|Dexamethasone|dicyclanil|Dietary Fats|Diethylhexyl Phthalate|Diethylnitrosamine|Diethylstilbestrol|Dimethylnitrosamine|Doxorubicin|Drugs, Chinese Herbal|epigallocatechin gallate|Estradiol|Ethan…	118.45	269
IL1A	3552	Carcinoma, Hepatocellular	MESH:D006528		1-nitropyrene|2,4-dinitrotoluene|2-Methoxyestradiol|Acetaminophen|Acetylcysteine|Acrylamide|Arsenic|Arsenic Trioxide|Azathioprine|benz(a)anthracene|Benzbromarone|Benzo(a)pyrene|Bleomycin|Butylated Hydroxyanisole|Butylated Hydroxytoluene|Carbon Tetrachloride|Chloroquine|Choline|cinnamic aldehyde|Cisplatin|Clofibrate|Colchicine|Copper|Curcumin|Cyclophosphamide|Dexamethasone|dicyclanil|Dietary Fats|…	118.45	282
CTSB	1508	Carcinoma, Hepatocellular	MESH:D006528		Acetaminophen|Acetylcysteine|Acrylamide|Aflatoxin B1|Arsenic|Arsenic Trioxide|Azathioprine|Benzo(a)pyrene|beta Carotene|Bleomycin|Bortezomib|Carbon Tetrachloride|Chloroquine|Cholesterol|Choline|ciprofibrate|Cisplatin|Clofibrate|Copper|Curcumin|Dietary Fats|Diethylnitrosamine|Diethylstilbestrol|Doxorubicin|epigallocatechin gallate|Estradiol|Ethanol|Ethinyl Estradiol|Fenretinide|Flavonoids|Fluorour…	118.41	283
CCL2	6347	Carcinoma, Hepatocellular	MESH:D006528		1,4-bis(2-(3,5-dichloropyridyloxy))benzene|2-Acetylaminofluorene|2-amino-3,8-dimethylimidazo(4,5-f)quinoxaline|2-cyano-3,12-dioxooleana-1,9(11)-dien-28-oic acid ethyl amide|4,4'-diaminodiphenylmethane|Acetaminophen|Acetylcysteine|Active Hexose Correlated Compound|Aflatoxin B1|alpha-naphthoflavone|Arsenic|Arsenic Trioxide|Ascorbic Acid|benz(a)anthracene|Benzo(a)pyrene|Bezafibrate|Bleomycin|Bortezo…	118.27	315
ANGPTL4	51129	Carcinoma, Hepatocellular	MESH:D006528		1,4-bis(2-(3,5-dichloropyridyloxy))benzene|4,4'-diaminodiphenylmethane|Acetaminophen|Acetylcysteine|Aflatoxin B1|benz(a)anthracene|Benzo(a)pyrene|benzo(b)fluoranthene|Bezafibrate|Carbon Tetrachloride|Cisplatin|Clodronic Acid|Clofibrate|Copper|Decitabine|deguelin|Dexamethasone|Dichloroacetic Acid|Dietary Fats|Diethylhexyl Phthalate|Diethylnitrosamine|Doxorubicin|Estradiol|Estrogens|Ethanol|Ethinyl…	118.19	263
GSTA1	2938	Carcinoma, Hepatocellular	MESH:D006528		1,4-bis(2-(3,5-dichloropyridyloxy))benzene|2-Acetylaminofluorene|2-amino-3,8-dimethylimidazo(4,5-f)quinoxaline|Acetaminophen|Acetylcysteine|Aflatoxin B1|Arsenic Trioxide|Ascorbic Acid|Azathioprine|Benzo(a)pyrene|Biological Products|Butylated Hydroxyanisole|Carbon Tetrachloride|Chlorodiphenyl (54% Chlorine)|Cholic Acid|ciprofibrate|Cisplatin|Clofibrate|Copper|Cyclophosphamide|DDT|Dexamethasone|Dic…	117.77	283
CFLAR	8837	Carcinoma, Hepatocellular	MESH:D006528		2,4-dinitrotoluene|4,4'-diaminodiphenylmethane|Acetaminophen|Acetylcysteine|Acrylamide|Aflatoxin B1|Arsenic Trioxide|Benzo(a)pyrene|beta Carotene|Bortezomib|Carbon Tetrachloride|Choline|Cisplatin|Clofibrate|Copper|Curcumin|Decitabine|deguelin|Dexamethasone|Diethylhexyl Phthalate|Doxorubicin|epigallocatechin gallate|Estradiol|Ethanol|Fenretinide|Fluorouracil|Genistein|Indomethacin|Irinotecan|Lipop…	117.71	188
ABCC1	4363	Carcinoma, Hepatocellular	MESH:D006528		2,6-dinitrotoluene|2-Acetylaminofluorene|4,4'-diaminodiphenylmethane|Acetaminophen|Acetylcysteine|Aflatoxin B1|alpha-naphthoflavone|Arsenic|Arsenic Trioxide|Ascorbic Acid|Benzbromarone|Benzo(a)pyrene|Bortezomib|Cacodylic Acid|Carbon Tetrachloride|Chloroquine|Cholic Acid|Choline|Cisplatin|Colchicine|Curcumin|Cyclophosphamide|Daunorubicin|Decitabine|Dexamethasone|Docetaxel|Doxorubicin|epigallocatec…	117.62	199
ECH1	1891	Carcinoma, Hepatocellular	MESH:D006528		1,4-bis(2-(3,5-dichloropyridyloxy))benzene|2,4-dinitrotoluene|4,4'-diaminodiphenylmethane|Acetaminophen|Aflatoxin B1|Arsenic Trioxide|Benzo(a)pyrene|Bezafibrate|Bleomycin|Carbon Tetrachloride|Choline|ciprofibrate|Cisplatin|Clofibrate|Curcumin|Dexamethasone|Dichloroacetic Acid|Dietary Fats|Diethylhexyl Phthalate|Doxorubicin|Estradiol|Ethanol|Ethinyl Estradiol|Flavonoids|Genistein|Hydroxyurea|Methi…	117.5	158
TSC22D1	8848	Carcinoma, Hepatocellular	MESH:D006528		1,4-bis(2-(3,5-dichloropyridyloxy))benzene|2-Acetylaminofluorene|4,4'-diaminodiphenylmethane|Acetaminophen|Aflatoxin B1|Arsenic Trioxide|benz(a)anthracene|Benzo(a)pyrene|benzo(b)fluoranthene|Carbon Tetrachloride|Chlorodiphenyl (54% Chlorine)|Choline|Cisplatin|Clofibrate|Copper|Dexamethasone|Dietary Fats|Diethylhexyl Phthalate|Diethylnitrosamine|Diethylstilbestrol|Dimethylnitrosamine|Doxorubicin|E…	117.37	275
ABCB1A	18671	Carcinoma, Hepatocellular	MESH:D006528		2-Acetylaminofluorene|2-amino-3,8-dimethylimidazo(4,5-f)quinoxaline|4,4'-diaminodiphenylmethane|Acetaminophen|Aflatoxin B1|Ascorbic Acid|Benzbromarone|Benzo(a)pyrene|benzo(b)fluoranthene|Bortezomib|Cacodylic Acid|Carbon Tetrachloride|Chloroquine|Cholic Acid|Choline|ciprofibrate|Cisplatin|Clofibrate|Colchicine|Copper|Cyclophosphamide|cyproconazole|Daunorubicin|Dexamethasone|Dietary Fats|Diethylhex…	117.32	264
CYP7A1	1581	Carcinoma, Hepatocellular	MESH:D006528		1,4-bis(2-(3,5-dichloropyridyloxy))benzene|2,2-bis(bromomethyl)-1,3-propanediol|2,4-dinitrotoluene|2,6-dinitrotoluene|2-Acetylaminofluorene|Acetaminophen|Acrylamide|Aflatoxin B1|Arsenic|Ascorbic Acid|Benzo(a)pyrene|beta-hexachlorocyclohexane|Bezafibrate|Carbon Tetrachloride|Chloroquine|Cholesterol|Cholic Acid|cinnamic aldehyde|Clofibrate|Copper|cyproconazole|Dexamethasone|Dichloroacetic Acid|Diet…	117.24	253
FGF2	2247	Carcinoma, Hepatocellular	MESH:D006528		2,6-dinitrotoluene|Acetaminophen|Acetylcysteine|Acrylamide|Aflatoxin B1|alpha-naphthoflavone|Arsenic|Arsenic Trioxide|Ascorbic Acid|Benzo(a)pyrene|Bleomycin|Cacodylic Acid|Carbon Tetrachloride|ciji-hua'ai-baosheng|Cisplatin|Colchicine|Copper|Curcumin|DDT|Dexamethasone|Dietary Fats|Diethylnitrosamine|Diethylstilbestrol|Docetaxel|Doxorubicin|Drugs, Chinese Herbal|epigallocatechin gallate|Estradiol|…	117.24	282
TPM1	7168	Carcinoma, Hepatocellular	MESH:D006528		1,4-bis(2-(3,5-dichloropyridyloxy))benzene|2,4-dinitrotoluene|2,6-dinitrotoluene|4,4'-diaminodiphenylmethane|Acetaminophen|Acetylcysteine|Acrylamide|Aflatoxin B1|Benzo(a)pyrene|Bleomycin|Bortezomib|Carbon Tetrachloride|Chlorodiphenyl (54% Chlorine)|Choline|Cisplatin|Clofibrate|Cyclophosphamide|Dexamethasone|Dietary Fats|Diethylhexyl Phthalate|Diethylnitrosamine|Dimethylnitrosamine|Doxorubicin|Est…	117.11	273
EPCAM	4072	Carcinoma, Hepatocellular	MESH:D006528		2,4-dinitrotoluene|2,6-dinitrotoluene|2-Acetylaminofluorene|4,4'-diaminodiphenylmethane|Acetaminophen|Acrylamide|Aflatoxin B1|alpha-hexachlorocyclohexane|Arsenic|Arsenic Trioxide|Benzbromarone|Benzo(a)pyrene|Carbon Tetrachloride|Chlorodiphenyl (54% Chlorine)|Choline|Cisplatin|Clofibrate|Copper|Decitabine|Dexamethasone|Dietary Fats|Diethylhexyl Phthalate|Diethylnitrosamine|Diethylstilbestrol|Doxor…	116.89	270
TGFBI	7045	Carcinoma, Hepatocellular	MESH:D006528		2,4-dinitrotoluene|Acetaminophen|Acrylamide|Aflatoxin B1|Arsenic|Benzbromarone|Benzo(a)pyrene|Carbon Tetrachloride|Choline|Cisplatin|Clofibrate|Decitabine|Dexamethasone|dicyclanil|Dietary Fats|Diethylhexyl Phthalate|Diethylnitrosamine|Diethylstilbestrol|Doxorubicin|epigallocatechin gallate|Estradiol|Ethinyl Estradiol|Ethionine|Fenretinide|Fluorouracil|Genistein|Irinotecan|Lipopolysaccharides|Meth…	116.89	270
CPT1B	1375	Carcinoma, Hepatocellular	MESH:D006528		2,4-dinitrotoluene|Acetylcysteine|Aflatoxin B1|Arsenic Trioxide|Benzo(a)pyrene|beta Carotene|Bezafibrate|Choline|ciprofibrate|Clofibrate|Copper|cyproconazole|Dexamethasone|dicyclanil|Dietary Fats|Diethylhexyl Phthalate|Diethylnitrosamine|Doxorubicin|Estradiol|Ethinyl Estradiol|Fenretinide|Flavonoids|Hexachlorocyclohexane|Lipopolysaccharides|Methionine|Methotrexate|perfluorodecanoic acid|perfluoro…	116.67	257
G0S2	50486	Carcinoma, Hepatocellular	MESH:D006528		1,4-bis(2-(3,5-dichloropyridyloxy))benzene|1-nitropyrene|4,4'-diaminodiphenylmethane|Acetaminophen|Aflatoxin B1|Arsenic|Arsenic Trioxide|Ascorbic Acid|benz(a)anthracene|Benzo(a)pyrene|Carbon Tetrachloride|Clofibrate|Dexamethasone|Dichloroacetic Acid|Dietary Fats|Diethylhexyl Phthalate|Diethylnitrosamine|Diethylstilbestrol|Dimethylnitrosamine|Doxorubicin|Drugs, Chinese Herbal|Estradiol|Ethinyl Est…	116.64	277
DDIT4	54541	Carcinoma, Hepatocellular	MESH:D006528		1,4-bis(2-(3,5-dichloropyridyloxy))benzene|2,4-dinitrotoluene|Acetaminophen|Acetylcysteine|Acrylamide|Aflatoxin B1|Arsenic Trioxide|Benzo(a)pyrene|Carbon Tetrachloride|Choline|cinnamic aldehyde|Cisplatin|Clodronic Acid|Clofibrate|Colchicine|Copper|Cyclophosphamide|Dexamethasone|Dichloroacetic Acid|Dietary Fats|Diethylhexyl Phthalate|Diethylnitrosamine|Diethylstilbestrol|Doxorubicin|Drugs, Chinese…	116.38	299
CYP4A14	13119	Carcinoma, Hepatocellular	MESH:D006528		1,4-bis(2-(3,5-dichloropyridyloxy))benzene|(2E,4E,6E,10E)-3,7,11,15-tetramethyl-2,4,6,10,14-hexadecapentaenoic acid|4,4'-diaminodiphenylmethane|Acetaminophen|Benzo(a)pyrene|beta-hexachlorocyclohexane|Bezafibrate|Biological Products|Butylated Hydroxyanisole|Carbon Tetrachloride|Cholic Acid|Choline|ciprofibrate|Clofibrate|Dexamethasone|Dichloroacetic Acid|Dietary Fats|Diethylhexyl Phthalate|Diethyl…	116.34	221
CCNG2	901	Carcinoma, Hepatocellular	MESH:D006528		4,4'-diaminodiphenylmethane|Acetaminophen|Acrylamide|Aflatoxin B1|Arsenic Trioxide|Azacitidine|Benzo(a)pyrene|Bortezomib|Carbon Tetrachloride|Cisplatin|Clodronic Acid|Copper|Daunorubicin|Dietary Fats|Diethylhexyl Phthalate|Doxorubicin|Drugs, Chinese Herbal|epigallocatechin gallate|Estradiol|Estrogens|Ethanol|Ethinyl Estradiol|Fenretinide|Fluorouracil|gemcitabine|Genistein|Hexachlorocyclohexane|Hy…	116.27	155
GSTT1	2952	Carcinoma, Hepatocellular	MESH:D006528		1,4-bis(2-(3,5-dichloropyridyloxy))benzene|2-amino-3,8-dimethylimidazo(4,5-f)quinoxaline|4,4'-diaminodiphenylmethane|Acetaminophen|Acrylamide|Aflatoxin B1|Arsenic|Arsenic Trioxide|Ascorbic Acid|Benzbromarone|Benzo(a)pyrene|Butylated Hydroxyanisole|Butylated Hydroxytoluene|Cacodylic Acid|Carbon Tetrachloride|cinnamic aldehyde|Cisplatin|Clofibrate|Copper|cyproconazole|Dexamethasone|Estradiol|Ethano…	116.04	165
HPRT1	3251	Carcinoma, Hepatocellular	MESH:D006528		1-nitropyrene|2-amino-3,4-dimethylimidazo(4,5-f)quinoline|2-amino-3,8-dimethylimidazo(4,5-f)quinoxaline|2-amino-3-methylimidazo(4,5-f)quinoline|2-amino-9H-pyrido(2,3-b)indole|3-amino-1-methyl-5H-pyrido(4,3-b)indole|Acetaminophen|Acrylamide|Ascorbic Acid|Benzbromarone|Benzo(a)pyrene|beta Carotene|Chlorodiphenyl (54% Chlorine)|cinnamic aldehyde|Clofibrate|Curcumin|Cyclophosphamide|Diethylhexyl Phth…	116	235
HSPD1	3329	Carcinoma, Hepatocellular	MESH:D006528		2,4-dinitrotoluene|2,6-dinitrotoluene|4,4'-diaminodiphenylmethane|Acetaminophen|Acetylcysteine|Aflatoxin B1|Arsenic|Arsenic Trioxide|benz(a)anthracene|Benzo(a)pyrene|Cacodylic Acid|Carbon Tetrachloride|Chlorodiphenyl (54% Chlorine)|Chloroquine|Cisplatin|Clofibrate|Copper|Curcumin|Cyclophosphamide|Dexamethasone|dicyclanil|Dietary Fats|Diethylhexyl Phthalate|Diethylnitrosamine|Doxorubicin|Estradiol…	116	286
ID2	3398	Carcinoma, Hepatocellular	MESH:D006528		2,4-dinitrotoluene|Acetaminophen|Acetylcysteine|Arsenic|Arsenic Trioxide|Benzo(a)pyrene|benzo(b)fluoranthene|Carbon Tetrachloride|Chlorodiphenyl (54% Chlorine)|Choline|Cisplatin|Copper|Curcumin|Cyclophosphamide|Decitabine|Dexamethasone|Dietary Fats|Diethylhexyl Phthalate|Diethylstilbestrol|Doxorubicin|Drugs, Chinese Herbal|epigallocatechin gallate|Estradiol|Ethanol|Ethinyl Estradiol|Fenretinide|F…	115.78	168
PDGFRB	5159	Carcinoma, Hepatocellular	MESH:D006528		1,4-bis(2-(3,5-dichloropyridyloxy))benzene|1-nitropyrene|Acetaminophen|Acetylcysteine|Arsenic|Arsenic Trioxide|Ascorbic Acid|benz(a)anthracene|Benzo(a)pyrene|beta Carotene|beta-hexachlorocyclohexane|Bortezomib|Carbon Tetrachloride|Choline|Cisplatin|Copper|Curcumin|DDT|Decitabine|Dexamethasone|Dietary Fats|Diethylnitrosamine|Diethylstilbestrol|Doxorubicin|epigallocatechin gallate|Estradiol|Ethanol…	115.77	261
S100A8	6279	Carcinoma, Hepatocellular	MESH:D006528		1,4-bis(2-(3,5-dichloropyridyloxy))benzene|Acetaminophen|Aflatoxin B1|Arsenic|Arsenic Trioxide|Azathioprine|Benzo(a)pyrene|benzo(b)fluoranthene|Bleomycin|Carbon Tetrachloride|Cholesterol|Choline|Colchicine|Copper|Curcumin|cyproconazole|Decitabine|Dexamethasone|Dichloroacetic Acid|Dietary Fats|Diethylhexyl Phthalate|Diethylnitrosamine|Diethylstilbestrol|Doxorubicin|Estradiol|Ethanol|Ethinyl Estrad…	115.77	267
CALR	811	Carcinoma, Hepatocellular	MESH:D006528		1,4-bis(2-(3,5-dichloropyridyloxy))benzene|2,4-dinitrotoluene|4,4'-diaminodiphenylmethane|Acetaminophen|Aflatoxin B1|alpha-naphthoflavone|Arsenic Trioxide|Benzo(a)pyrene|Bleomycin|Bortezomib|Carbon Tetrachloride|Chloroquine|Cholesterol|Choline|Cisplatin|Clofibrate|Copper|Cyclophosphamide|Dexamethasone|Diethylnitrosamine|Diethylstilbestrol|Doxorubicin|Estradiol|Ethanol|Ethinyl Estradiol|Fenretinid…	115.57	276
MAPK9	5601	Carcinoma, Hepatocellular	MESH:D006528		Acetaminophen|Acetylcysteine|Acrylamide|Aflatoxin B1|Arsenic|Arsenic Trioxide|Ascorbic Acid|Benzo(a)pyrene|beta-hexachlorocyclohexane|Biological Products|Bortezomib|Carbon Tetrachloride|Chlorodiphenyl (54% Chlorine)|Choline|cinnamic aldehyde|Cisplatin|Colchicine|Copper|Curcumin|Cyclophosphamide|DDT|Decitabine|Dexamethasone|Dietary Fats|Diethylnitrosamine|Dimethylnitrosamine|Doxorubicin|Drugs, Chi…	115.52	285
ENC1	8507	Carcinoma, Hepatocellular	MESH:D006528		2,4-dinitrotoluene|2,6-dinitrotoluene|2-Acetylaminofluorene|4,4'-diaminodiphenylmethane|Acetaminophen|Aflatoxin B1|Arsenic Trioxide|Benzbromarone|Benzo(a)pyrene|Carbon Tetrachloride|Choline|Clofibrate|Colchicine|Copper|DDT|Decitabine|Dexamethasone|Dichloroacetic Acid|Dietary Fats|Diethylhexyl Phthalate|Diethylnitrosamine|Diethylstilbestrol|Dimethylnitrosamine|Doxorubicin|Drugs, Chinese Herbal|Est…	115.5	259
XDH	7498	Carcinoma, Hepatocellular	MESH:D006528		1-nitropyrene|2,4-dinitrotoluene|2,6-dinitrotoluene|2-Acetylaminofluorene|Acetaminophen|Acetylcysteine|Aflatoxin B1|Arsenic|Ascorbic Acid|Azathioprine|Benzo(a)pyrene|Bezafibrate|Carbon Tetrachloride|Chlorodiphenyl (54% Chlorine)|cinnamic aldehyde|Cisplatin|Clofibrate|Copper|Curcumin|Cyclophosphamide|DDT|Dexamethasone|Dietary Fats|Diethylhexyl Phthalate|Diethylnitrosamine|Diethylstilbestrol|Dimeth…	115.06	261
SQSTM1	8878	Carcinoma, Hepatocellular	MESH:D006528		1,4-bis(2-(3,5-dichloropyridyloxy))benzene|Acetaminophen|Acetylcysteine|Arsenic|Arsenic Trioxide|Ascorbic Acid|Azathioprine|Benzo(a)pyrene|Biological Products|Bortezomib|Carbon Tetrachloride|Chloroquine|chloroquine diphosphate|Cholesterol|Cholic Acid|cinnamic aldehyde|ciprofibrate|Cisplatin|Clofibrate|Copper|DDT|Decitabine|Dexamethasone|Dietary Fats|Diethylnitrosamine|Doxorubicin|Drugs, Chinese H…	114.98	287
ALB	213	Carcinoma, Hepatocellular	MESH:D006528		2,6-dinitrotoluene|2-Acetylaminofluorene|2'-benzoyloxycinnamaldehyde|3-amino-1-methyl-5H-pyrido(4,3-b)indole|Acetaminophen|Acetylcysteine|Aflatoxin B1|Arsenic Trioxide|Ascorbic Acid|Azacitidine|Azathioprine|Benzo(a)pyrene|Bleomycin|Cacodylic Acid|Carbon Tetrachloride|chloroquine diphosphate|Cholesterol|Choline|cinnamic aldehyde|Cisplatin|Clofibrate|Colchicine|Copper|Curcumin|DDT|Decitabine|Dexame…	114.75	313
DUSP1	1843	Carcinoma, Hepatocellular	MESH:D006528		1,4-bis(2-(3,5-dichloropyridyloxy))benzene|4,4'-diaminodiphenylmethane|Acetaminophen|Acetylcysteine|Acrylamide|Aflatoxin B1|Androgens|Arsenic|Azacitidine|Azathioprine|Benzo(a)pyrene|Butylated Hydroxyanisole|Carbon Tetrachloride|Chlorodiphenyl (54% Chlorine)|Choline|cinnamic aldehyde|Cisplatin|Clofibrate|Copper|Curcumin|Dexamethasone|Dietary Fats|Diethylnitrosamine|Diethylstilbestrol|Dimethylnitro…	114.71	292
SDC2	6383	Carcinoma, Hepatocellular	MESH:D006528		1,4-bis(2-(3,5-dichloropyridyloxy))benzene|2,4-dinitrotoluene|2,6-dinitrotoluene|Acetaminophen|Aflatoxin B1|Arsenic Trioxide|Ascorbic Acid|Benzbromarone|Benzo(a)pyrene|Carbon Tetrachloride|Chlorodiphenyl (54% Chlorine)|Cisplatin|Clofibrate|Copper|Decitabine|Dexamethasone|Diethylhexyl Phthalate|Diethylnitrosamine|Diethylstilbestrol|Estradiol|Ethanol|Ethinyl Estradiol|Ethionine|Fenretinide|Flavonoi…	114.66	254
SMAD3	4088	Carcinoma, Hepatocellular	MESH:D006528		1,4-bis(2-(3,5-dichloropyridyloxy))benzene|2-Acetylaminofluorene|Acetaminophen|Acetylcysteine|Aflatoxin B1|alpha-naphthoflavone|Arsenic|Arsenic Trioxide|Benzo(a)pyrene|benzo(b)fluoranthene|Biological Products|Bleomycin|Carbon Tetrachloride|Cholesterol|Choline|Cisplatin|Copper|Curcumin|Decitabine|deguelin|Dexamethasone|Dietary Fats|Diethylnitrosamine|Doxorubicin|Drugs, Chinese Herbal|epigallocatec…	114.6	276
ACOT1	641371	Carcinoma, Hepatocellular	MESH:D006528		1,4-bis(2-(3,5-dichloropyridyloxy))benzene|2,4-dinitrotoluene|2,6-dinitrotoluene|4,4'-diaminodiphenylmethane|Acetaminophen|Aflatoxin B1|benz(a)anthracene|Benzo(a)pyrene|benzo(b)fluoranthene|Carbon Tetrachloride|Choline|ciprofibrate|Clofibrate|Dexamethasone|Dichloroacetic Acid|Dietary Fats|Diethylhexyl Phthalate|Diethylnitrosamine|Estradiol|Ethanol|Fenretinide|Genistein|Indomethacin|Lipopolysaccha…	114.59	234
CCND3	896	Carcinoma, Hepatocellular	MESH:D006528		2-Methoxyestradiol|4,4'-diaminodiphenylmethane|Acetaminophen|Aflatoxin B1|Arsenic|Arsenic Trioxide|Ascorbic Acid|Benzo(a)pyrene|benzo(b)fluoranthene|Butylated Hydroxyanisole|Carbon Tetrachloride|Cisplatin|Clofibrate|Copper|Curcumin|Cyclophosphamide|Daunorubicin|Dexamethasone|Dietary Fats|Diethylhexyl Phthalate|Diethylstilbestrol|Doxorubicin|Drugs, Chinese Herbal|Estradiol|Ethinyl Estradiol|Fluoro…	114.57	156
CTH	1491	Carcinoma, Hepatocellular	MESH:D006528		1,4-bis(2-(3,5-dichloropyridyloxy))benzene|1-nitropyrene|2,4-dinitrotoluene|4,4'-diaminodiphenylmethane|Acetaminophen|Aflatoxin B1|Arsenic|Arsenic Trioxide|Benzo(a)pyrene|benzo(b)fluoranthene|Bortezomib|Carbon Tetrachloride|Choline|Cisplatin|Clodronic Acid|Copper|Cyclophosphamide|Dexamethasone|Dietary Fats|Diethylnitrosamine|Doxorubicin|Drugs, Chinese Herbal|Estradiol|Ethanol|Ethinyl Estradiol|Fe…	114.08	266
MMP3	4314	Carcinoma, Hepatocellular	MESH:D006528		Acetaminophen|Acetylcysteine|Aflatoxin B1|alpha-naphthoflavone|Azathioprine|Benzo(a)pyrene|Bleomycin|Carbon Tetrachloride|Choline|cinnamic aldehyde|Cisplatin|Clofibrate|Copper|Curcumin|Cyclophosphamide|DDT|Dexamethasone|Dietary Fats|Diethylnitrosamine|Diethylstilbestrol|Doxorubicin|Estradiol|Estrogens|Ethanol|Ethinyl Estradiol|Fluorouracil|gemcitabine|Genistein|Indomethacin|Lipopolysaccharides|Me…	114.07	283
CAV1	857	Carcinoma, Hepatocellular	MESH:D006528		4,4'-diaminodiphenylmethane|Acetaminophen|Acetylcysteine|Aflatoxin B1|Arsenic Trioxide|benz(a)anthracene|Benzo(a)pyrene|benzo(b)fluoranthene|beta Carotene|Bleomycin|Carbon Tetrachloride|Chlorodiphenyl (54% Chlorine)|Cholesterol|Cisplatin|Clofibrate|cyproconazole|Decitabine|Dexamethasone|Dietary Fats|Diethylhexyl Phthalate|Diethylnitrosamine|Diethylstilbestrol|Dimethylnitrosamine|Doxorubicin|Estra…	113.99	286
LEP	3952	Carcinoma, Hepatocellular	MESH:D006528		2-Acetylaminofluorene|Acetaminophen|Aflatoxin B1|Arsenic|Ascorbic Acid|Benzo(a)pyrene|Bezafibrate|Bleomycin|Butylated Hydroxytoluene|Carbon Tetrachloride|Chloroquine|Cholesterol|Choline|Cisplatin|Clofibrate|DDT|Decitabine|Dexamethasone|Dietary Fats|Diethylhexyl Phthalate|Diethylnitrosamine|Diethylstilbestrol|Dimethylnitrosamine|Drugs, Chinese Herbal|epigallocatechin gallate|Estradiol|Estrogens|Et…	113.97	258
ANXA5	308	Carcinoma, Hepatocellular	MESH:D006528		2,6-dinitrotoluene|4,4'-diaminodiphenylmethane|Acetaminophen|Acrylamide|Aflatoxin B1|Ascorbic Acid|Benzo(a)pyrene|Bleomycin|Carbon Tetrachloride|Choline|Cisplatin|Clofibrate|Copper|Decitabine|Dietary Fats|Diethylhexyl Phthalate|Diethylnitrosamine|Dimethylnitrosamine|Doxorubicin|Estradiol|Ethinyl Estradiol|Genistein|Griseofulvin|Indomethacin|Lipopolysaccharides|Methionine|Methylnitronitrosoguanidi…	113.91	259
SRC	6714	Carcinoma, Hepatocellular	MESH:D006528		1,4-bis(2-(3,5-dichloropyridyloxy))benzene|Acetaminophen|Acetylcysteine|Aflatoxin B1|alpha-naphthoflavone|Arsenic|Arsenic Trioxide|Ascorbic Acid|Benzo(a)pyrene|beta-hexachlorocyclohexane|Cacodylic Acid|Carbon Tetrachloride|Cholesterol|Cholic Acid|Choline|Cisplatin|Copper|Curcumin|Decitabine|deguelin|Dexamethasone|Dietary Fats|Diethylhexyl Phthalate|Diethylnitrosamine|Diethylstilbestrol|Drugs, Chi…	113.76	283
NUPR1	26471	Carcinoma, Hepatocellular	MESH:D006528		2,6-dinitrotoluene|2-Acetylaminofluorene|4,4'-diaminodiphenylmethane|Acetaminophen|Acetylcysteine|Acrylamide|Aflatoxin B1|Arsenic Trioxide|benz(a)anthracene|Benzo(a)pyrene|benzo(b)fluoranthene|Bortezomib|Carbon Tetrachloride|Choline|Cisplatin|Clofibrate|Copper|Dexamethasone|Dietary Fats|Diethylhexyl Phthalate|Diethylnitrosamine|Diethylstilbestrol|Dimethylnitrosamine|Doxorubicin|Drugs, Chinese Her…	113.59	275
SULT1A1	6817	Carcinoma, Hepatocellular	MESH:D006528		1,4-bis(2-(3,5-dichloropyridyloxy))benzene|2,6-dinitrotoluene|2-amino-3-methyl-9H-pyrido(2,3-b)indole|2-amino-6-methyldipyrido(1,2-a-3',2'-d)imidazole|2-amino-9H-pyrido(2,3-b)indole|2-Methoxyestradiol|3-amino-1-methyl-5H-pyrido(4,3-b)indole|Acetaminophen|Aflatoxin B1|Arsenic Trioxide|Ascorbic Acid|Benzo(a)pyrene|benzo(b)fluoranthene|Carbon Tetrachloride|Chlorodiphenyl (54% Chlorine)|Cholic Acid|C…	113.56	282
INSIG1	3638	Carcinoma, Hepatocellular	MESH:D006528		2,4-dinitrotoluene|2,6-dinitrotoluene|Acetaminophen|Acetylcysteine|Aflatoxin B1|Arsenic Trioxide|Benzo(a)pyrene|Bezafibrate|Carbon Tetrachloride|Chlorodiphenyl (54% Chlorine)|Cholesterol|cinnamic aldehyde|Cisplatin|Clofibrate|Copper|cyproconazole|Decitabine|Dexamethasone|Dietary Fats|Diethylhexyl Phthalate|Diethylnitrosamine|Doxorubicin|epigallocatechin gallate|Estradiol|Ethanol|Ethinyl Estradiol…	113.44	281
DNMT3A	1788	Carcinoma, Hepatocellular	MESH:D006528		4,4'-diaminodiphenylmethane|Acetaminophen|Acrylamide|Aflatoxin B1|Arsenic|Arsenic Trioxide|Benzo(a)pyrene|benzo(b)fluoranthene|Carbon Tetrachloride|Choline|Clofibrate|Curcumin|DDT|Decitabine|Dexamethasone|Dietary Fats|Diethylhexyl Phthalate|Diethylnitrosamine|Diethylstilbestrol|Doxorubicin|epigallocatechin gallate|Estradiol|Ethanol|Ethinyl Estradiol|Fenretinide|Genistein|Methionine|Methotrexate|p…	113.31	262
DECR1	1666	Carcinoma, Hepatocellular	MESH:D006528		1,4-bis(2-(3,5-dichloropyridyloxy))benzene|4,4'-diaminodiphenylmethane|Acetaminophen|Arsenic Trioxide|Benzbromarone|Benzo(a)pyrene|Carbon Tetrachloride|Choline|Cisplatin|Clofibrate|Copper|Dexamethasone|Dichloroacetic Acid|Dietary Fats|Diethylhexyl Phthalate|Doxorubicin|Estradiol|Ethanol|Ethinyl Estradiol|Ethionine|Fenretinide|Hexachlorocyclohexane|Indomethacin|Methionine|Niclosamide|nimesulide|N-…	113.22	155
BDNF	627	Carcinoma, Hepatocellular	MESH:D006528		Acetaminophen|Acetylcysteine|Aflatoxin B1|Androgens|Arsenic|Arsenic Trioxide|Ascorbic Acid|Azacitidine|Benzo(a)pyrene|Chlorodiphenyl (54% Chlorine)|Cholesterol|Choline|Cisplatin|Clofibrate|Colchicine|Copper|Curcumin|Cyclophosphamide|DDT|Decitabine|deguelin|Dexamethasone|Dichloroacetic Acid|Dietary Fats|Diethylhexyl Phthalate|Diethylstilbestrol|Doxorubicin|epigallocatechin gallate|Estradiol|Estrog…	113.09	199
IGFBP2	3485	Carcinoma, Hepatocellular	MESH:D006528		1,4-bis(2-(3,5-dichloropyridyloxy))benzene|2-nitrotoluene|4,4'-diaminodiphenylmethane|Acetaminophen|Acetylcysteine|Aflatoxin B1|Arsenic Trioxide|Benzbromarone|Benzo(a)pyrene|benzo(b)fluoranthene|Carbon Tetrachloride|ciprofibrate|Cisplatin|Clofibrate|Curcumin|Decitabine|Dexamethasone|Dietary Fats|Diethylnitrosamine|Diethylstilbestrol|Dimethylnitrosamine|Doxorubicin|Estradiol|Ethanol|Ethinyl Estrad…	113.07	282
KRT18	3875	Carcinoma, Hepatocellular	MESH:D006528		2,4-dinitrotoluene|2,6-dinitrotoluene|4,4'-diaminodiphenylmethane|Acetaminophen|Arsenic|Arsenic Trioxide|Benzo(a)pyrene|beta Carotene|Cacodylic Acid|Carbon Tetrachloride|Clofibrate|Colchicine|DDT|deguelin|Dexamethasone|Dichloroacetic Acid|Dietary Fats|Diethylhexyl Phthalate|Diethylnitrosamine|Diethylstilbestrol|Dimethylnitrosamine|Docetaxel|Doxorubicin|Estradiol|Ethanol|Ethinyl Estradiol|Fenretin…	112.97	265
LGALS3	3958	Carcinoma, Hepatocellular	MESH:D006528		2,6-dinitrotoluene|4,4'-diaminodiphenylmethane|Acetaminophen|Aflatoxin B1|Arsenic Trioxide|Ascorbic Acid|Benzo(a)pyrene|benzo(b)fluoranthene|Bezafibrate|Bleomycin|Cacodylic Acid|Carbon Tetrachloride|Choline|Cisplatin|Clofibrate|Decitabine|Dexamethasone|Dietary Fats|Diethylhexyl Phthalate|Diethylnitrosamine|Diethylstilbestrol|Dimethylnitrosamine|Doxorubicin|Estradiol|Ethinyl Estradiol|Ethylnitroso…	112.89	286
PTCH1	5727	Carcinoma, Hepatocellular	MESH:D006528		4,4'-diaminodiphenylmethane|Acrylamide|Aflatoxin B1|Androgens|Arsenic|Arsenic Trioxide|Azathioprine|Benzo(a)pyrene|Carbon Tetrachloride|Chlorodiphenyl (54% Chlorine)|Choline|Cisplatin|Copper|Decitabine|Dexamethasone|Diethylhexyl Phthalate|Estradiol|Ethanol|Ethinyl Estradiol|Fenretinide|Flavonoids|Fluorouracil|gemcitabine|Indomethacin|Irinotecan|Lipopolysaccharides|Melitten|Methionine|Methotrexate…	112.7	137
EIF4EBP1	1978	Carcinoma, Hepatocellular	MESH:D006528		1-nitropyrene|2-amino-8-(4-(2-hydroxyethoxy)cyclohexyl)-6-(6-methoxypyridin-3-yl)-4-methylpyrido(2,3-d)pyrimidin-7(8H)-one|Acetaminophen|Acetylcysteine|Aflatoxin B1|antroquinonol|Arsenic Trioxide|AZD 6244|Benzbromarone|Benzo(a)pyrene|Bortezomib|Carbon Tetrachloride|Chloroquine|Cholesterol|Cisplatin|Clofibrate|Copper|Curcumin|Cyclophosphamide|Daunorubicin|deguelin|Dexamethasone|Dietary Fats|Diethy…	112.61	145
IHH	3549	Carcinoma, Hepatocellular	MESH:D006528		1,4-bis(2-(3,5-dichloropyridyloxy))benzene|2,4-dinitrotoluene|2,6-dinitrotoluene|Acetaminophen|Acrylamide|Arsenic|Arsenic Trioxide|Ascorbic Acid|Benzo(a)pyrene|benzo(b)fluoranthene|Carbon Tetrachloride|Choline|Copper|deguelin|Dexamethasone|Dichloroacetic Acid|Diethylnitrosamine|Drugs, Chinese Herbal|Estradiol|Ethinyl Estradiol|Fenretinide|Fluorouracil|Genistein|Methionine|Methotrexate|Phenobarbit…	112.08	235
PLIN2	123	Carcinoma, Hepatocellular	MESH:D006528		1,4-bis(2-(3,5-dichloropyridyloxy))benzene|2,6-dinitrotoluene|Acetaminophen|Acetylcysteine|Aflatoxin B1|Arsenic|Arsenic Trioxide|Benzo(a)pyrene|Bezafibrate|Carbon Tetrachloride|ciprofibrate|Cisplatin|Clofibrate|Copper|Decitabine|Dexamethasone|Dichloroacetic Acid|Dietary Fats|Diethylhexyl Phthalate|Diethylnitrosamine|Dimethylnitrosamine|Doxorubicin|Drugs, Chinese Herbal|epigallocatechin gallate|Es…	111.93	271
BAK1	578	Carcinoma, Hepatocellular	MESH:D006528		1,4-bis(2-(3,5-dichloropyridyloxy))benzene|4,4'-diaminodiphenylmethane|Acetaminophen|Acetylcysteine|Aflatoxin B1|Arsenic Trioxide|Ascorbic Acid|Azacitidine|Benzo(a)pyrene|Bortezomib|Carbon Tetrachloride|Cisplatin|Copper|Curcumin|Decitabine|deguelin|Dexamethasone|Diethylnitrosamine|Docetaxel|Doxorubicin|Drugs, Chinese Herbal|epigallocatechin gallate|Estradiol|Ethanol|Ethinyl Estradiol|Fenretinide|…	111.88	277
C1S	716	Carcinoma, Hepatocellular	MESH:D006528		2,4-dinitrotoluene|2,6-dinitrotoluene|Acetaminophen|Aflatoxin B1|Arsenic|Benzbromarone|Benzo(a)pyrene|benzo(b)fluoranthene|Carbon Tetrachloride|Choline|Cisplatin|Clofibrate|Copper|Decitabine|Dexamethasone|Dietary Fats|Diethylhexyl Phthalate|Diethylnitrosamine|Diethylstilbestrol|Doxorubicin|Estradiol|Ethinyl Estradiol|Ethionine|Fenretinide|Genistein|Indomethacin|Methionine|Methylnitronitrosoguanid…	111.85	252
ASNS	440	Carcinoma, Hepatocellular	MESH:D006528		1-nitropyrene|2,6-dinitrotoluene|4,4'-diaminodiphenylmethane|Acetaminophen|Acetylcysteine|Aflatoxin B1|Arsenic Trioxide|Ascorbic Acid|Azathioprine|Benzo(a)pyrene|Carbon Tetrachloride|Choline|Cisplatin|Clodronic Acid|Clofibrate|Copper|Cyclophosphamide|cyproconazole|Dexamethasone|Dichloroacetic Acid|Dietary Fats|Diethylnitrosamine|Dimethylnitrosamine|Doxorubicin|Estradiol|Ethanol|Ethinyl Estradiol|…	111.8	279
GAS6	2621	Carcinoma, Hepatocellular	MESH:D006528		1,4-bis(2-(3,5-dichloropyridyloxy))benzene|Acetaminophen|Aflatoxin B1|benz(a)anthracene|Benzo(a)pyrene|benzo(b)fluoranthene|Bleomycin|Carbon Tetrachloride|Chlorodiphenyl (54% Chlorine)|Choline|Copper|Curcumin|Decitabine|Dexamethasone|Dietary Fats|Diethylhexyl Phthalate|Diethylnitrosamine|Diethylstilbestrol|Dimethylnitrosamine|Doxorubicin|Estradiol|Ethanol|Ethinyl Estradiol|Flavonoids|Genistein|In…	111.74	250
ANXA3	306	Carcinoma, Hepatocellular	MESH:D006528		2,4-dinitrotoluene|2-Acetylaminofluorene|4,4'-diaminodiphenylmethane|Acetaminophen|Aflatoxin B1|Arsenic|Arsenic Trioxide|Benzo(a)pyrene|Bleomycin|Carbon Tetrachloride|Chlorodiphenyl (54% Chlorine)|Choline|Cisplatin|Copper|Dexamethasone|Dietary Fats|Diethylhexyl Phthalate|Diethylnitrosamine|Diethylstilbestrol|Dimethylnitrosamine|Estradiol|Ethanol|Ethinyl Estradiol|Fenretinide|Fluorouracil|Genistei…	111.69	287
CTSL	1514	Carcinoma, Hepatocellular	MESH:D006528		4,4'-diaminodiphenylmethane|Acetaminophen|Aflatoxin B1|Arsenic Trioxide|Azathioprine|Benzo(a)pyrene|Carbon Tetrachloride|Chlorodiphenyl (54% Chlorine)|Chloroquine|chloroquine diphosphate|Choline|Cimetidine|ciprofibrate|Cisplatin|Clofibrate|Copper|Cyclophosphamide|cyproconazole|Decitabine|Dexamethasone|Dietary Fats|Diethylhexyl Phthalate|Diethylnitrosamine|Diethylstilbestrol|Doxorubicin|Estradiol|…	111.48	276
MAP2K1	5604	Carcinoma, Hepatocellular	MESH:D006528		2,6-dinitrotoluene|Acetylcysteine|Acrylamide|Aflatoxin B1|Arsenic Trioxide|Azathioprine|AZD 6244|Benzo(a)pyrene|Bortezomib|Carbon Tetrachloride|Chlorodiphenyl (54% Chlorine)|Choline|Cisplatin|Copper|Curcumin|Decitabine|deguelin|Dexamethasone|Diethylnitrosamine|Diethylstilbestrol|Doxorubicin|Drugs, Chinese Herbal|Estradiol|Ethanol|Ethinyl Estradiol|Flavonoids|Fluorouracil|Genistein|Hexachlorocyclo…	111.44	298
SP1	6667	Carcinoma, Hepatocellular	MESH:D006528		4,4'-diaminodiphenylmethane|Acetaminophen|Acetylcysteine|alpha-naphthoflavone|Arsenic|Arsenic Trioxide|Ascorbic Acid|Azacitidine|Benzo(a)pyrene|Chlorodiphenyl (54% Chlorine)|Choline|Cisplatin|Clofibrate|Copper|Curcumin|Decitabine|Diethylhexyl Phthalate|Diethylstilbestrol|Doxorubicin|Estradiol|Ethanol|Ethinyl Estradiol|Fenretinide|Fluorouracil|Genistein|Irinotecan|Iron|Lipopolysaccharides|Methioni…	111.41	168
MT1	17748	Carcinoma, Hepatocellular	MESH:D006528		1,4-bis(2-(3,5-dichloropyridyloxy))benzene|4,4'-diaminodiphenylmethane|Acetaminophen|Acetylcysteine|alpha-naphthoflavone|Arsenic|Benzo(a)pyrene|benzo(b)fluoranthene|Cacodylic Acid|Carbon Tetrachloride|Cholesterol|Cholic Acid|Choline|Cisplatin|Clofibrate|Copper|Dexamethasone|Dietary Fats|Diethylhexyl Phthalate|Diethylnitrosamine|Diethylstilbestrol|Doxorubicin|Drugs, Chinese Herbal|Estradiol|Ethano…	111.4	260
ACSL1	2180	Carcinoma, Hepatocellular	MESH:D006528		2,4-dinitrotoluene|2,6-dinitrotoluene|4,4'-diaminodiphenylmethane|Acetaminophen|Aflatoxin B1|Arsenic Trioxide|Benzo(a)pyrene|Bezafibrate|Carbon Tetrachloride|Chlorodiphenyl (54% Chlorine)|Choline|ciprofibrate|Cisplatin|Clodronic Acid|Clofibrate|Copper|cyproconazole|Dexamethasone|Dichloroacetic Acid|Dietary Fats|Diethylhexyl Phthalate|Diethylnitrosamine|Dimethylnitrosamine|Doxorubicin|epigallocate…	111.24	269
CFB	629	Carcinoma, Hepatocellular	MESH:D006528		1,4-bis(2-(3,5-dichloropyridyloxy))benzene|2,4-dinitrotoluene|4,4'-diaminodiphenylmethane|Acetaminophen|Acrylamide|Aflatoxin B1|Arsenic|Arsenic Trioxide|Ascorbic Acid|benz(a)anthracene|Benzo(a)pyrene|benzo(b)fluoranthene|Carbon Tetrachloride|Chlorodiphenyl (54% Chlorine)|Copper|Cyclophosphamide|Danazol|Dexamethasone|Dichloroacetic Acid|Dietary Fats|Diethylnitrosamine|Diethylstilbestrol|Doxorubici…	111.2	253
CYP7B1	9420	Carcinoma, Hepatocellular	MESH:D006528		1,4-bis(2-(3,5-dichloropyridyloxy))benzene|2-amino-3,8-dimethylimidazo(4,5-f)quinoxaline|Acetaminophen|Aflatoxin B1|Arsenic|Arsenic Trioxide|Benzo(a)pyrene|benzo(b)fluoranthene|Cacodylic Acid|Carbon Tetrachloride|Cholesterol|Cholic Acid|Choline|ciprofibrate|Clofibrate|Copper|Dexamethasone|Dichloroacetic Acid|Dietary Fats|Diethylhexyl Phthalate|Diethylnitrosamine|Doxorubicin|Estradiol|Ethanol|Ethi…	111.13	266
LUM	4060	Carcinoma, Hepatocellular	MESH:D006528		4,4'-diaminodiphenylmethane|Acetaminophen|Aflatoxin B1|benz(a)anthracene|Benzo(a)pyrene|benzo(b)fluoranthene|Carbon Tetrachloride|Choline|Cisplatin|Copper|DDT|Dexamethasone|Dietary Fats|Diethylhexyl Phthalate|Diethylnitrosamine|Dimethylnitrosamine|Doxorubicin|Estradiol|Ethanol|Ethinyl Estradiol|Ethylnitrosourea|Fenretinide|Indomethacin|Lipopolysaccharides|Methionine|Methotrexate|Paclitaxel|Pentac…	110.84	257
FOSL1	8061	Carcinoma, Hepatocellular	MESH:D006528		2-nitrotoluene|Acetaminophen|Acetylcysteine|Acrylamide|Aflatoxin B1|Arsenic|Arsenic Trioxide|Azathioprine|Benzo(a)pyrene|beta Carotene|Butylated Hydroxyanisole|Butylated Hydroxytoluene|Carbon Tetrachloride|Cholic Acid|Choline|Cisplatin|Clodronic Acid|Copper|Curcumin|DDT|Decitabine|Dexamethasone|Dietary Fats|Diethylhexyl Phthalate|Diethylnitrosamine|Diethylstilbestrol|Dimethylnitrosamine|Doxorubic…	110.8	266
THBD	7056	Carcinoma, Hepatocellular	MESH:D006528		1-nitropyrene|4,4'-diaminodiphenylmethane|Acetaminophen|Acrylamide|Aflatoxin B1|aroclor 1260|Arsenic|Arsenic Trioxide|Benzo(a)pyrene|benzo(b)fluoranthene|Cacodylic Acid|Carbon Tetrachloride|Choline|Cisplatin|Colchicine|Decitabine|Dexamethasone|Dietary Fats|Dimethylnitrosamine|Doxorubicin|Estradiol|Ethanol|Ethinyl Estradiol|Fenretinide|Indomethacin|Lipopolysaccharides|Methionine|Methotrexate|Nitri…	110.64	161
HMGCS1	3157	Carcinoma, Hepatocellular	MESH:D006528		1,4-bis(2-(3,5-dichloropyridyloxy))benzene|2,4-dinitrotoluene|2,6-dinitrotoluene|4,4'-diaminodiphenylmethane|Acetaminophen|Aflatoxin B1|Arsenic Trioxide|Benzo(a)pyrene|benzo(b)fluoranthene|Carbon Tetrachloride|Chlorodiphenyl (54% Chlorine)|Choline|Cisplatin|Clofibrate|Copper|Curcumin|Cyclophosphamide|Decitabine|Dexamethasone|Dietary Fats|Diethylhexyl Phthalate|Diethylnitrosamine|Dimethylnitrosami…	110.49	280
MAT2A	4144	Carcinoma, Hepatocellular	MESH:D006528		1,4-bis(2-(3,5-dichloropyridyloxy))benzene|2-amino-3,8-dimethylimidazo(4,5-f)quinoxaline|Acetaminophen|Acrylamide|Aflatoxin B1|Arsenic|benz(a)anthracene|Benzo(a)pyrene|benzo(b)fluoranthene|Carbon Tetrachloride|Chlorodiphenyl (54% Chlorine)|Choline|Cisplatin|Clofibrate|Copper|Dexamethasone|Dietary Fats|Diethylhexyl Phthalate|Diethylnitrosamine|Doxorubicin|epigallocatechin gallate|Estradiol|Ethanol…	110.47	239
OAT	4942	Carcinoma, Hepatocellular	MESH:D006528		1,4-bis(2-(3,5-dichloropyridyloxy))benzene|2,4-dinitrotoluene|2,6-dinitrotoluene|2-amino-3,4-dimethylimidazo(4,5-f)quinoline|2-amino-3,8-dimethylimidazo(4,5-f)quinoxaline|2-amino-3-methylimidazo(4,5-f)quinoline|4,4'-diaminodiphenylmethane|Acetaminophen|Aflatoxin B1|Benzo(a)pyrene|Bleomycin|Carbon Tetrachloride|Chlorodiphenyl (54% Chlorine)|ciprofibrate|Cisplatin|Clofibrate|Copper|Curcumin|Dexamet…	110.35	276
NAT8	9027	Carcinoma, Hepatocellular	MESH:D006528		2,4-dinitrotoluene|2,6-dinitrotoluene|4,4'-diaminodiphenylmethane|Acetaminophen|Acrylamide|Aflatoxin B1|benz(a)anthracene|Benzbromarone|Benzo(a)pyrene|benzo(b)fluoranthene|Carbon Tetrachloride|Choline|Cisplatin|Clofibrate|cyproconazole|Dichloroacetic Acid|Dietary Fats|Diethylhexyl Phthalate|Diethylnitrosamine|Dimethylnitrosamine|Estradiol|Ethinyl Estradiol|Ethionine|Lipopolysaccharides|Methionine…	110.29	240
DLC1	10395	Carcinoma, Hepatocellular	MESH:D006528		1-nitropyrene|Acetaminophen|Aflatoxin B1|Arsenic|Arsenic Trioxide|Benzo(a)pyrene|Carbon Tetrachloride|Cisplatin|Copper|Cyclophosphamide|Decitabine|Dexamethasone|Diethylhexyl Phthalate|Doxorubicin|Drugs, Chinese Herbal|Estradiol|Ethanol|Ethinyl Estradiol|Fenretinide|Fluorouracil|Genistein|Indomethacin|Irinotecan|Iron|Methotrexate|Niclosamide|perfluorooctanoic acid|Phenobarbital|pirinixic acid|Plan…	110.22	147
PKLR	5313	Carcinoma, Hepatocellular	MESH:D006528		2,4-dinitrotoluene|4,4'-diaminodiphenylmethane|Acetaminophen|Aflatoxin B1|Arsenic|Arsenic Trioxide|Benzbromarone|Benzo(a)pyrene|Carbon Tetrachloride|Cholesterol|Choline|cinnamic aldehyde|Clofibrate|Copper|Dietary Fats|Diethylhexyl Phthalate|Diethylnitrosamine|Dimethylnitrosamine|Estradiol|Ethanol|Ethinyl Estradiol|Ethionine|Fenretinide|Flavonoids|Hydroxyurea|Methionine|N-(2-(1,1'-bicyclopropyl)-2…	110.09	255
PTGS1	5742	Carcinoma, Hepatocellular	MESH:D006528		1,4-bis(2-(3,5-dichloropyridyloxy))benzene|2-amino-3,8-dimethylimidazo(4,5-f)quinoxaline|2-amino-3-methylimidazo(4,5-f)quinoline|Acetaminophen|Acrylamide|alpha-naphthoflavone|Arsenic Trioxide|Ascorbic Acid|Benzo(a)pyrene|benzo(b)fluoranthene|Budesonide|Butylated Hydroxytoluene|Carbon Tetrachloride|Cisplatin|Copper|Curcumin|Cyclophosphamide|DDT|Decitabine|Dexamethasone|Diethylhexyl Phthalate|Dieth…	110.09	256
FKBP5	2289	Carcinoma, Hepatocellular	MESH:D006528		2,4-dinitrotoluene|2,6-dinitrotoluene|4,4'-diaminodiphenylmethane|Acetaminophen|Acetylcysteine|Aflatoxin B1|Arsenic Trioxide|Benzo(a)pyrene|Bortezomib|Cacodylic Acid|Carbon Tetrachloride|Clofibrate|Copper|Dexamethasone|Dichloroacetic Acid|Dietary Fats|Diethylhexyl Phthalate|Diethylnitrosamine|Doxorubicin|Estradiol|Ethanol|Ethinyl Estradiol|Fluorouracil|Genistein|Indomethacin|Irinotecan|Lipopolysa…	109.98	276
HES1	3280	Carcinoma, Hepatocellular	MESH:D006528		2,6-dinitrotoluene|Acetaminophen|Acrylamide|Aflatoxin B1|alpha-naphthoflavone|Arsenic|Arsenic Trioxide|Ascorbic Acid|Benzo(a)pyrene|Carbon Tetrachloride|Chlorodiphenyl (54% Chlorine)|Choline|cinnamic aldehyde|Cisplatin|Clofibrate|Copper|Curcumin|Dexamethasone|Dietary Fats|Diethylhexyl Phthalate|Diethylstilbestrol|Doxorubicin|Drugs, Chinese Herbal|epigallocatechin gallate|Estradiol|Ethinyl Estradi…	109.97	159
FADS2	9415	Carcinoma, Hepatocellular	MESH:D006528		2,4-dinitrotoluene|2,6-dinitrotoluene|Acetaminophen|Acetylcysteine|Aflatoxin B1|Arsenic|Azacitidine|Benzbromarone|Benzo(a)pyrene|Bezafibrate|Bortezomib|Carbon Tetrachloride|Chloroquine|Choline|Cisplatin|Clofibrate|Copper|Curcumin|cyproconazole|Dexamethasone|Dietary Fats|Diethylhexyl Phthalate|Diethylnitrosamine|Estradiol|Ethanol|Ethinyl Estradiol|Ethionine|Fenretinide|Genistein|Indomethacin|Methi…	109.83	250
MFGE8	4240	Carcinoma, Hepatocellular	MESH:D006528		1,4-bis(2-(3,5-dichloropyridyloxy))benzene|2,6-dinitrotoluene|Acetaminophen|Aflatoxin B1|Arsenic|Azacitidine|Benzo(a)pyrene|benzo(b)fluoranthene|Cacodylic Acid|Carbon Tetrachloride|Chlorodiphenyl (54% Chlorine)|Choline|Cisplatin|Copper|Cyclophosphamide|Dexamethasone|Dietary Fats|Diethylstilbestrol|Doxorubicin|epigallocatechin gallate|Ethanol|Ethinyl Estradiol|Genistein|Indomethacin|Methionine|Met…	109.78	139
GADD45G	10912	Carcinoma, Hepatocellular	MESH:D006528		1,4-bis(2-(3,5-dichloropyridyloxy))benzene|4,4'-diaminodiphenylmethane|Acetaminophen|Acetylcysteine|Acrylamide|Aflatoxin B1|benz(a)anthracene|Benzo(a)pyrene|benzo(b)fluoranthene|Bortezomib|Carbon Tetrachloride|Cholesterol|Choline|Cisplatin|Clofibrate|Colchicine|Copper|Dexamethasone|Dietary Fats|Diethylhexyl Phthalate|Diethylnitrosamine|Diethylstilbestrol|Doxorubicin|Estradiol|Ethanol|Ethinyl Estr…	109.72	279
KDR	3791	Carcinoma, Hepatocellular	MESH:D006528		2,4-dinitrotoluene|2,6-dinitrotoluene|Acetaminophen|Acetylcysteine|Aflatoxin B1|Arsenic Trioxide|Ascorbic Acid|Azacitidine|Benzbromarone|Benzo(a)pyrene|Bortezomib|Carbon Tetrachloride|Choline|ciji-hua'ai-baosheng|Clofibrate|Copper|Curcumin|Cyclophosphamide|deguelin|Dexamethasone|Dietary Fats|Diethylnitrosamine|Diethylstilbestrol|Doxorubicin|epigallocatechin gallate|Estradiol|Ethanol|Ethinyl Estra…	109.64	269
ACADL	33	Carcinoma, Hepatocellular	MESH:D006528		Acetaminophen|Aflatoxin B1|Benzbromarone|Benzo(a)pyrene|beta-hexachlorocyclohexane|Bezafibrate|Carbon Tetrachloride|Chlorodiphenyl (54% Chlorine)|Choline|Clofibrate|Copper|Dexamethasone|Dichloroacetic Acid|Dietary Fats|Diethylhexyl Phthalate|Diethylnitrosamine|Doxorubicin|Estradiol|Ethanol|Ethinyl Estradiol|Ethionine|Ethylnitrosourea|Fluorouracil|Methionine|N-nitrosomorpholine|Paclitaxel|Pentachl…	109.57	250
LDHA	3939	Carcinoma, Hepatocellular	MESH:D006528		2,6-dinitrotoluene|Acetaminophen|Acetylcysteine|alpha-naphthoflavone|Arsenic|Arsenic Trioxide|Benzo(a)pyrene|Bezafibrate|Choline|Cisplatin|Clofibrate|Copper|cyproconazole|DDT|Dexamethasone|Dietary Fats|Diethylhexyl Phthalate|Diethylnitrosamine|Diethylstilbestrol|Docetaxel|Doxorubicin|Drugs, Chinese Herbal|Estradiol|Ethanol|Ethinyl Estradiol|Ethylnitrosourea|Fenretinide|Fluorouracil|Genistein|Hexa…	109.52	282
HSPH1	10808	Carcinoma, Hepatocellular	MESH:D006528		1,4-bis(2-(3,5-dichloropyridyloxy))benzene|2,4-dinitrotoluene|2,6-dinitrotoluene|Acetaminophen|Acrylamide|Aflatoxin B1|Arsenic Trioxide|Benzo(a)pyrene|Bortezomib|Cacodylic Acid|Carbon Tetrachloride|Chlorodiphenyl (54% Chlorine)|cinnamic aldehyde|Clofibrate|Copper|Cyclophosphamide|Diethylhexyl Phthalate|Diethylnitrosamine|Diethylstilbestrol|Dimethylnitrosamine|Doxorubicin|Drugs, Chinese Herbal|Est…	109.48	266
NR1H3	10062	Carcinoma, Hepatocellular	MESH:D006528		1,4-bis(2-(3,5-dichloropyridyloxy))benzene|2,6-dinitrotoluene|Aflatoxin B1|Arsenic|Arsenic Trioxide|Ascorbic Acid|Benzo(a)pyrene|Bezafibrate|Bortezomib|Butylated Hydroxytoluene|Carbon Tetrachloride|Cholesterol|Cholic Acid|ciprofibrate|Cisplatin|Clofibrate|Curcumin|Decitabine|Dexamethasone|Dietary Fats|Diethylhexyl Phthalate|Diethylnitrosamine|Doxorubicin|Ethanol|Ethinyl Estradiol|Flavonoids|Genis…	109.31	259
PLK2	10769	Carcinoma, Hepatocellular	MESH:D006528		2,4-dinitrotoluene|2-Acetylaminofluorene|Acetaminophen|Acrylamide|Aflatoxin B1|Ascorbic Acid|benz(a)anthracene|Benzo(a)pyrene|benzo(b)fluoranthene|Carbon Tetrachloride|Chlorodiphenyl (54% Chlorine)|Cisplatin|Clofibrate|Copper|Curcumin|Decitabine|Dexamethasone|Dietary Fats|Diethylnitrosamine|Doxorubicin|epigallocatechin gallate|Estradiol|Ethanol|Ethinyl Estradiol|Ethylnitrosourea|Fenretinide|Fluor…	109.26	269
TIMP2	7077	Carcinoma, Hepatocellular	MESH:D006528		2,4-dinitrotoluene|4,4'-diaminodiphenylmethane|Acetaminophen|Aflatoxin B1|Arsenic|Arsenic Trioxide|Benzo(a)pyrene|Bezafibrate|Carbon Tetrachloride|Chloroquine|Choline|Cisplatin|Copper|Curcumin|deguelin|Dexamethasone|Dietary Fats|Diethylhexyl Phthalate|Diethylnitrosamine|Dimethylnitrosamine|Doxorubicin|Drugs, Chinese Herbal|Estradiol|Ethanol|Ethinyl Estradiol|Fenretinide|Genistein|Indomethacin|Met…	109.21	261
KRT19	3880	Carcinoma, Hepatocellular	MESH:D006528		2-Acetylaminofluorene|4,4'-diaminodiphenylmethane|Aflatoxin B1|Arsenic Trioxide|Azacitidine|Benzo(a)pyrene|beta Carotene|beta-hexachlorocyclohexane|Bleomycin|Carbon Tetrachloride|Choline|Cisplatin|Copper|Daunorubicin|Dexamethasone|Diethylhexyl Phthalate|Diethylnitrosamine|Diethylstilbestrol|Dimethylnitrosamine|Doxorubicin|Drugs, Chinese Herbal|Estradiol|Ethanol|Ethinyl Estradiol|Fenretinide|Genis…	109.06	273
PRKCB	5579	Carcinoma, Hepatocellular	MESH:D006528		2,6-dinitrotoluene|4,4'-diaminodiphenylmethane|Acetaminophen|Acrylamide|alpha-naphthoflavone|Arsenic|Arsenic Trioxide|Ascorbic Acid|benz(a)anthracene|Benzo(a)pyrene|Carbon Tetrachloride|Chlorodiphenyl (54% Chlorine)|Choline|Cisplatin|Copper|Decitabine|Dexamethasone|Diethylnitrosamine|Diethylstilbestrol|Dimethylnitrosamine|Docetaxel|Doxorubicin|Estradiol|Ethanol|Ethinyl Estradiol|Fenretinide|Flavo…	108.6	242
CXCL2	2920	Carcinoma, Hepatocellular	MESH:D006528		1-nitropyrene|2-Acetylaminofluorene|4,4'-diaminodiphenylmethane|Acetaminophen|Acetylcysteine|Aflatoxin B1|Arsenic|Arsenic Trioxide|Azathioprine|Benzo(a)pyrene|Bleomycin|Bortezomib|Budesonide|Carbon Tetrachloride|Cholesterol|Choline|Cisplatin|Copper|Curcumin|Dexamethasone|Dietary Fats|Diethylhexyl Phthalate|Doxorubicin|Drugs, Chinese Herbal|epigallocatechin gallate|Estradiol|Ethanol|Ethinyl Estrad…	108.56	180
IGFBP5	3488	Carcinoma, Hepatocellular	MESH:D006528		1,4-bis(2-(3,5-dichloropyridyloxy))benzene|Acetaminophen|Androgens|Arsenic|Arsenic Trioxide|Ascorbic Acid|benz(a)anthracene|Benzo(a)pyrene|beta Carotene|Carbon Tetrachloride|Cisplatin|Copper|Curcumin|Cyclophosphamide|Decitabine|Dexamethasone|Dietary Fats|Diethylhexyl Phthalate|Diethylnitrosamine|Dimethylnitrosamine|Doxorubicin|Estradiol|Ethanol|Ethinyl Estradiol|Fenretinide|Flavonoids|Fluorouraci…	108.55	265
ACADM	34	Carcinoma, Hepatocellular	MESH:D006528		2,4-dinitrotoluene|2,6-dinitrotoluene|Acetaminophen|Aflatoxin B1|Benzo(a)pyrene|beta-hexachlorocyclohexane|Bezafibrate|Carbon Tetrachloride|Chlorodiphenyl (54% Chlorine)|Cholesterol|Choline|Cisplatin|Clofibrate|Copper|Dexamethasone|Dichloroacetic Acid|Dietary Fats|Diethylhexyl Phthalate|Diethylnitrosamine|Doxorubicin|epigallocatechin gallate|Estradiol|Ethanol|Ethinyl Estradiol|Flavonoids|Lipopoly…	108.46	262
CDKN1C	1028	Carcinoma, Hepatocellular	MESH:D006528		2,6-dinitrotoluene|4,4'-diaminodiphenylmethane|Acetaminophen|Acrylamide|Aflatoxin B1|Arsenic|Azacitidine|Benzo(a)pyrene|benzo(b)fluoranthene|Butylated Hydroxyanisole|Carbon Tetrachloride|Choline|Cisplatin|Copper|Cyclophosphamide|Decitabine|Dexamethasone|Diethylhexyl Phthalate|Diethylnitrosamine|Diethylstilbestrol|Doxorubicin|Estradiol|Ethanol|Ethinyl Estradiol|Fluorouracil|Genistein|Hydroxyurea|I…	108.46	246
ALPL	249	Carcinoma, Hepatocellular	MESH:D006528		1,4-bis(2-(3,5-dichloropyridyloxy))benzene|2-Acetylaminofluorene|4,4'-diaminodiphenylmethane|Acetaminophen|Acrylamide|Adrenal Cortex Hormones|Aflatoxin B1|Arsenic Trioxide|Ascorbic Acid|benz(a)anthracene|Benzo(a)pyrene|Bezafibrate|Carbon Tetrachloride|Chlorodiphenyl (54% Chlorine)|Clofibrate|Copper|DDT|Dexamethasone|Dichloroacetic Acid|Dietary Fats|Diethylhexyl Phthalate|Diethylnitrosamine|Diethy…	108.42	266
NRP1	8829	Carcinoma, Hepatocellular	MESH:D006528		2,6-dinitrotoluene|Acetaminophen|Acrylamide|Aflatoxin B1|Arsenic|Benzo(a)pyrene|Carbon Tetrachloride|Choline|Cisplatin|Clofibrate|Copper|Cyclophosphamide|Decitabine|Dexamethasone|Dietary Fats|Diethylstilbestrol|Doxorubicin|Estradiol|Ethanol|Ethinyl Estradiol|Fenretinide|Flavonoids|Fluorouracil|gemcitabine|Genistein|Indomethacin|Methionine|Methotrexate|Methylnitronitrosoguanidine|Paclitaxel|perflu…	108.22	162
PDK1	5163	Carcinoma, Hepatocellular	MESH:D006528		1,4-bis(2-(3,5-dichloropyridyloxy))benzene|2,4-dinitrotoluene|2,6-dinitrotoluene|4,4'-diaminodiphenylmethane|Acetaminophen|Acetylcysteine|Aflatoxin B1|Arsenic Trioxide|Azacitidine|Benzo(a)pyrene|Carbon Tetrachloride|Chlorodiphenyl (54% Chlorine)|cinnamic aldehyde|Cisplatin|Clodronic Acid|Copper|Curcumin|DDT|deguelin|Dexamethasone|Dietary Fats|Diethylhexyl Phthalate|Diethylnitrosamine|Doxorubicin|…	108.19	251
EFNA1	1942	Carcinoma, Hepatocellular	MESH:D006528		1,4-bis(2-(3,5-dichloropyridyloxy))benzene|2,4-dinitrotoluene|2,6-dinitrotoluene|Acetaminophen|Acetylcysteine|Arsenic|Arsenic Trioxide|Benzo(a)pyrene|benzo(b)fluoranthene|Carbon Tetrachloride|Choline|Cisplatin|Clodronic Acid|Clofibrate|Copper|Decitabine|Dietary Fats|Diethylhexyl Phthalate|Diethylnitrosamine|Diethylstilbestrol|Doxorubicin|epigallocatechin gallate|Estradiol|Estrogens|Fenretinide|Fl…	108.11	253
COL3A1	1281	Carcinoma, Hepatocellular	MESH:D006528		4,4'-diaminodiphenylmethane|Acetaminophen|Acrylamide|Aflatoxin B1|benz(a)anthracene|Benzo(a)pyrene|benzo(b)fluoranthene|Bleomycin|Carbon Tetrachloride|Choline|Cisplatin|Copper|Curcumin|DDT|Decitabine|Dexamethasone|Dietary Fats|Diethylnitrosamine|Dimethylnitrosamine|Doxorubicin|Drugs, Chinese Herbal|epigallocatechin gallate|Estradiol|Ethanol|Ethinyl Estradiol|Fenretinide|Fluorouracil|Genistein|Gri…	107.84	277
CYP3A23-3A1	25642	Carcinoma, Hepatocellular	MESH:D006528		2-Acetylaminofluorene|Acetaminophen|Acrylamide|alpha-hexachlorocyclohexane|Benzbromarone|Cacodylic Acid|Carbon Tetrachloride|Chlorodiphenyl (54% Chlorine)|Choline|ciprofibrate|Cisplatin|Clofibrate|Cyclophosphamide|cyproconazole|Dexamethasone|Dietary Fats|Diethylhexyl Phthalate|Diethylnitrosamine|Dimethylnitrosamine|Drugs, Chinese Herbal|Estradiol|Ethanol|Ethionine|Ethoxyquin|Genistein|Hexachloroc…	107.83	239
MMP7	4316	Carcinoma, Hepatocellular	MESH:D006528		Acetaminophen|Acetylcysteine|Aflatoxin B1|Arsenic Trioxide|Ascorbic Acid|Benzo(a)pyrene|Carbon Tetrachloride|Chlorodiphenyl (54% Chlorine)|Choline|Cisplatin|Clofibrate|Copper|Curcumin|deguelin|Dexamethasone|Dietary Fats|Diethylstilbestrol|Doxorubicin|epigallocatechin gallate|Estradiol|Ethanol|Ethinyl Estradiol|Fenretinide|Genistein|Lipopolysaccharides|Methionine|Methotrexate|Niclosamide|Nitroglyc…	107.83	118
CYP4A10	13117	Carcinoma, Hepatocellular	MESH:D006528		1,4-bis(2-(3,5-dichloropyridyloxy))benzene|Acetaminophen|alpha-hexachlorocyclohexane|aroclor 1260|Ascorbic Acid|Benzo(a)pyrene|Bezafibrate|Biological Products|Carbon Tetrachloride|Cholic Acid|Choline|ciprofibrate|Clofibrate|Dichloroacetic Acid|Dietary Fats|Diethylhexyl Phthalate|Diethylnitrosamine|Doxorubicin|Ethanol|Ethinyl Estradiol|Ethylnitrosourea|Griseofulvin|Hexachlorocyclohexane|Lipopolysa…	107.73	226
MSH2	4436	Carcinoma, Hepatocellular	MESH:D006528		2,4-dinitrotoluene|4,4'-diaminodiphenylmethane|Acetaminophen|Acetylcysteine|Acrylamide|Aflatoxin B1|Arsenic|Arsenic Trioxide|Ascorbic Acid|Azathioprine|Benzo(a)pyrene|Cacodylic Acid|Carbon Tetrachloride|Cisplatin|Clofibrate|Copper|Cyclophosphamide|Decitabine|Diethylhexyl Phthalate|Diethylnitrosamine|Doxorubicin|epigallocatechin gallate|Estradiol|Ethinyl Estradiol|Ethylnitrosourea|Fluorouracil|Gen…	107.69	261
S100A4	6275	Carcinoma, Hepatocellular	MESH:D006528		2-nitrotoluene|4,4'-diaminodiphenylmethane|Acetaminophen|Acetylcysteine|Aflatoxin B1|Arsenic Trioxide|Ascorbic Acid|Benzo(a)pyrene|benzo(b)fluoranthene|Biological Products|Bleomycin|Carbon Tetrachloride|Choline|Cisplatin|Copper|Decitabine|Dexamethasone|Dietary Fats|Diethylhexyl Phthalate|Diethylnitrosamine|Doxorubicin|Estradiol|Ethanol|Ethinyl Estradiol|Fenretinide|Fluorouracil|Lipopolysaccharide…	107.67	255
NRG1	3084	Carcinoma, Hepatocellular	MESH:D006528		1,4-bis(2-(3,5-dichloropyridyloxy))benzene|1-nitropyrene|2,4-dinitrotoluene|2,6-dinitrotoluene|Acetaminophen|Aflatoxin B1|Arsenic|Arsenic Trioxide|Benzo(a)pyrene|Cacodylic Acid|Carbon Tetrachloride|Choline|Cyclophosphamide|Dexamethasone|Dietary Fats|Diethylhexyl Phthalate|Diethylnitrosamine|Diethylstilbestrol|Dimethylnitrosamine|Doxorubicin|epigallocatechin gallate|Estradiol|Fluorouracil|gemcitab…	107.34	270
FSTL1	11167	Carcinoma, Hepatocellular	MESH:D006528		4,4'-diaminodiphenylmethane|Acetaminophen|Acrylamide|Aflatoxin B1|Benzo(a)pyrene|Carbon Tetrachloride|Choline|Cisplatin|Clofibrate|Copper|Curcumin|Decitabine|Dexamethasone|Dietary Fats|Diethylnitrosamine|Dimethylnitrosamine|Doxorubicin|Estradiol|Ethanol|Ethinyl Estradiol|Fenretinide|Genistein|Griseofulvin|Indomethacin|Methionine|Methotrexate|Methylnitronitrosoguanidine|nimesulide|perfluorooctanoi…	107.22	240
ABCG5	64240	Carcinoma, Hepatocellular	MESH:D006528		1,4-bis(2-(3,5-dichloropyridyloxy))benzene|2,6-dinitrotoluene|4,4'-diaminodiphenylmethane|Acetaminophen|Aflatoxin B1|Arsenic|Azathioprine|Benzbromarone|Benzo(a)pyrene|Bezafibrate|Carbon Tetrachloride|Cholesterol|Cholic Acid|Clofibrate|Dichloroacetic Acid|dicyclanil|Dietary Fats|Diethylhexyl Phthalate|Diethylnitrosamine|Dimethylnitrosamine|Estradiol|Ethanol|Ethinyl Estradiol|Ethionine|Ethylnitroso…	107.11	241
ENPP2	5168	Carcinoma, Hepatocellular	MESH:D006528		2,4-dinitrotoluene|2,6-dinitrotoluene|Acetylcysteine|Aflatoxin B1|alpha-naphthoflavone|Arsenic|Arsenic Trioxide|Azathioprine|Benzo(a)pyrene|Carbon Tetrachloride|Chlorodiphenyl (54% Chlorine)|Cisplatin|Clofibrate|Copper|Dexamethasone|Dietary Fats|Diethylhexyl Phthalate|Diethylnitrosamine|Dimethylnitrosamine|Estradiol|Ethanol|Ethinyl Estradiol|Fenretinide|Genistein|Indomethacin|Methotrexate|Methyln…	107.11	267
RXRA	6256	Carcinoma, Hepatocellular	MESH:D006528		1,4-bis(2-(3,5-dichloropyridyloxy))benzene|3,7,11,15-tetramethyl-2,4,6,10,14-hexadecapentaenoic acid|4,4'-diaminodiphenylmethane|Acetaminophen|Acetylcysteine|Aflatoxin B1|Arsenic Trioxide|Benzo(a)pyrene|beta Carotene|Bezafibrate|Budesonide|Carbon Tetrachloride|Cholesterol|Choline|Cisplatin|Clofibrate|Copper|Curcumin|Dexamethasone|Dietary Fats|Diethylhexyl Phthalate|Doxorubicin|epigallocatechin ga…	107.07	161
GSTA3	2940	Carcinoma, Hepatocellular	MESH:D006528		1,4-bis(2-(3,5-dichloropyridyloxy))benzene|4,4'-diaminodiphenylmethane|Acetaminophen|Aflatoxin B1|Arsenic Trioxide|Benzo(a)pyrene|benzo(b)fluoranthene|Butylated Hydroxyanisole|Butylated Hydroxytoluene|Carbon Tetrachloride|Chlorodiphenyl (54% Chlorine)|Cholic Acid|ciprofibrate|Cisplatin|Clofibrate|Copper|Dietary Fats|Diethylhexyl Phthalate|Diethylnitrosamine|Dimethylnitrosamine|Doxorubicin|Estradi…	107.02	291
SLCO1A1	28248	Carcinoma, Hepatocellular	MESH:D006528		1,4-bis(2-(3,5-dichloropyridyloxy))benzene|2,4-dinitrotoluene|4,4'-diaminodiphenylmethane|Acetaminophen|Androgens|Azathioprine|Benzbromarone|Butylated Hydroxyanisole|Carbon Tetrachloride|Cholic Acid|Choline|ciprofibrate|Cisplatin|Clofibrate|Dexamethasone|Dichloroacetic Acid|Dietary Fats|Diethylhexyl Phthalate|Diethylnitrosamine|Estradiol|Ethanol|Ethinyl Estradiol|Ethionine|Ethoxyquin|Genistein|In…	106.93	239
ANXA2	302	Carcinoma, Hepatocellular	MESH:D006528		2,6-dinitrotoluene|4,4'-diaminodiphenylmethane|Acetaminophen|Aflatoxin B1|Arsenic|Arsenic Trioxide|Benzo(a)pyrene|Bleomycin|Carbon Tetrachloride|Cholesterol|Choline|ciprofibrate|Cisplatin|Clofibrate|Copper|Daunorubicin|Decitabine|Dietary Fats|Diethylhexyl Phthalate|Diethylnitrosamine|Dimethylnitrosamine|Doxorubicin|Estradiol|Ethinyl Estradiol|Fenretinide|Fluorouracil|Genistein|Griseofulvin|Irinot…	106.87	282
NDRG1	10397	Carcinoma, Hepatocellular	MESH:D006528		1,4-bis(2-(3,5-dichloropyridyloxy))benzene|2,4-dinitrotoluene|2,6-dinitrotoluene|4,4'-diaminodiphenylmethane|Acetaminophen|Aflatoxin B1|Arsenic Trioxide|Ascorbic Acid|Azathioprine|Benzo(a)pyrene|benzo(b)fluoranthene|Bortezomib|Carbon Tetrachloride|Chloroquine|Cisplatin|Clofibrate|Copper|cyproconazole|Decitabine|Dexamethasone|Dietary Fats|Diethylhexyl Phthalate|Diethylnitrosamine|Dimethylnitrosami…	106.87	265
CPT1A	1374	Carcinoma, Hepatocellular	MESH:D006528		Acetaminophen|Acetylcysteine|Aflatoxin B1|aroclor 1260|Arsenic Trioxide|Benzbromarone|Benzo(a)pyrene|beta-hexachlorocyclohexane|Bezafibrate|Carbon Tetrachloride|Chlorodiphenyl (54% Chlorine)|Cholesterol|Choline|Clofibrate|Copper|Curcumin|Dexamethasone|Dietary Fats|Diethylhexyl Phthalate|Doxorubicin|Ethanol|Ethinyl Estradiol|Fenretinide|Fluorouracil|Genistein|Indomethacin|Iron|Lipopolysaccharides|…	106.85	176
UGT1A6	54578	Carcinoma, Hepatocellular	MESH:D006528		1,4-bis(2-(3,5-dichloropyridyloxy))benzene|2,6-dinitrotoluene|Acetaminophen|Acetylcysteine|Acrylamide|Aflatoxin B1|alpha-hexachlorocyclohexane|Arsenic|Arsenic Trioxide|Ascorbic Acid|benz(a)anthracene|Benzo(a)pyrene|benzo(b)fluoranthene|Butylated Hydroxyanisole|Carbon Tetrachloride|Chlorodiphenyl (54% Chlorine)|ciprofibrate|Cisplatin|Clofibrate|Curcumin|DDT|Dexamethasone|dicyclanil|Dietary Fats|Di…	106.82	255
PLSCR1	5359	Carcinoma, Hepatocellular	MESH:D006528		4,4'-diaminodiphenylmethane|Acetaminophen|Acrylamide|Aflatoxin B1|Arsenic Trioxide|Benzo(a)pyrene|beta Carotene|Carbon Tetrachloride|Choline|ciprofibrate|Cisplatin|Copper|Dietary Fats|Diethylhexyl Phthalate|Diethylnitrosamine|Dimethylnitrosamine|Doxorubicin|Estradiol|Ethanol|Ethinyl Estradiol|Fenretinide|Fluorouracil|Iron|Lipopolysaccharides|Methionine|Methotrexate|perfluorooctanoic acid|Phenobar…	106.81	267
CCL5	6352	Carcinoma, Hepatocellular	MESH:D006528		1-nitropyrene|4,4'-diaminodiphenylmethane|Acetaminophen|Acetylcysteine|Arsenic|benz(a)anthracene|Benzo(a)pyrene|benzo(b)fluoranthene|Bezafibrate|Budesonide|Butylated Hydroxytoluene|Carbon Tetrachloride|Chlorodiphenyl (54% Chlorine)|Chloroquine|Choline|cinnamic aldehyde|Cisplatin|Copper|deguelin|Dexamethasone|Dietary Fats|Diethylnitrosamine|Diethylstilbestrol|Dimethylnitrosamine|Doxorubicin|Estrad…	106.71	252
ID3	3399	Carcinoma, Hepatocellular	MESH:D006528		2,6-dinitrotoluene|Acetaminophen|Aflatoxin B1|Azacitidine|Azathioprine|Benzo(a)pyrene|Carbon Tetrachloride|Cisplatin|Clofibrate|Colchicine|Copper|Curcumin|Decitabine|Dexamethasone|Dietary Fats|Diethylhexyl Phthalate|Diethylnitrosamine|Diethylstilbestrol|Doxorubicin|Estradiol|Estrogens|Ethanol|Ethinyl Estradiol|Ethylnitrosourea|Fenretinide|Flavonoids|Fluorouracil|Genistein|Mestranol|Methotrexate|N…	106.64	287
GOT1	2805	Carcinoma, Hepatocellular	MESH:D006528		1,4-bis(2-(3,5-dichloropyridyloxy))benzene|2,4-dinitrotoluene|2,6-dinitrotoluene|Acetaminophen|Acrylamide|Aflatoxin B1|Arsenic Trioxide|Benzo(a)pyrene|Carbon Tetrachloride|Cisplatin|Clofibrate|Copper|Curcumin|Dexamethasone|Diethylnitrosamine|Dimethylnitrosamine|Doxorubicin|Estradiol|Estrogens|Ethanol|Ethinyl Estradiol|Fenretinide|Genistein|Hexachlorocyclohexane|Indomethacin|Iron|Lipopolysaccharid…	106.63	279
WEE1	7465	Carcinoma, Hepatocellular	MESH:D006528		2-((((2-chloroethyl)nitrosoamino)carbonyl)amino)propanamide|2,4-dinitrotoluene|2-Acetylaminofluorene|4,4'-diaminodiphenylmethane|Acetaminophen|Aflatoxin B1|Arsenic Trioxide|benz(a)anthracene|Benzo(a)pyrene|benzo(b)fluoranthene|Bortezomib|Carbon Tetrachloride|Cisplatin|Copper|Dichloroacetic Acid|Dietary Fats|Doxorubicin|Drugs, Chinese Herbal|Ethanol|Ethinyl Estradiol|Fenretinide|Fluorouracil|Indom…	106.59	161
CHEK1	1111	Carcinoma, Hepatocellular	MESH:D006528		1,4-bis(2-(3,5-dichloropyridyloxy))benzene|2-amino-3,8-dimethylimidazo(4,5-f)quinoxaline|Acetaminophen|Acetylcysteine|Acrylamide|Aflatoxin B1|Arsenic Trioxide|Azathioprine|Benzo(a)pyrene|Butylated Hydroxytoluene|Carbon Tetrachloride|Cholic Acid|Choline|Cisplatin|Clofibrate|Copper|Curcumin|Decitabine|Diethylhexyl Phthalate|Diethylnitrosamine|Doxorubicin|Estradiol|estragole|Ethinyl Estradiol|Flavon…	106.25	285
EDN1	1906	Carcinoma, Hepatocellular	MESH:D006528		4,4'-diaminodiphenylmethane|Acetaminophen|Acetylcysteine|Adrenal Cortex Hormones|Aflatoxin B1|Arsenic Trioxide|Ascorbic Acid|benz(a)anthracene|Benzo(a)pyrene|beta Carotene|Bezafibrate|Bleomycin|Carbon Tetrachloride|Choline|Cisplatin|Clofibrate|Copper|Cyclophosphamide|Daunorubicin|Dexamethasone|Dietary Fats|Diethylhexyl Phthalate|Diethylnitrosamine|Doxorubicin|Drugs, Chinese Herbal|epigallocatechi…	106.16	290
RARRES1	5918	Carcinoma, Hepatocellular	MESH:D006528		1,4-bis(2-(3,5-dichloropyridyloxy))benzene|2,4-dinitrotoluene|2,6-dinitrotoluene|Acetaminophen|Aflatoxin B1|Arsenic|Azathioprine|Benzo(a)pyrene|beta Carotene|Carbon Tetrachloride|Cisplatin|Clofibrate|Decitabine|Dexamethasone|Dietary Fats|Diethylhexyl Phthalate|epigallocatechin gallate|Estradiol|Ethinyl Estradiol|Fenretinide|Genistein|Indomethacin|Irinotecan|Methotrexate|perfluorooctanoic acid|Per…	106.16	128
BHLHE40	8553	Carcinoma, Hepatocellular	MESH:D006528		1,4-bis(2-(3,5-dichloropyridyloxy))benzene|2,4-dinitrotoluene|Acetaminophen|Acrylamide|Aflatoxin B1|Arsenic|Arsenic Trioxide|benz(a)anthracene|Benzo(a)pyrene|benzo(b)fluoranthene|Chlorodiphenyl (54% Chlorine)|Cisplatin|Clofibrate|Copper|Decitabine|Dexamethasone|Dichloroacetic Acid|Dietary Fats|Diethylhexyl Phthalate|Diethylstilbestrol|Doxorubicin|Estradiol|Ethanol|Ethinyl Estradiol|Fenretinide|Ge…	106.1	168
MCM7	4176	Carcinoma, Hepatocellular	MESH:D006528		1,4-bis(2-(3,5-dichloropyridyloxy))benzene|2,4-dinitrotoluene|Acetaminophen|Aflatoxin B1|Arsenic Trioxide|Benzo(a)pyrene|benzo(b)fluoranthene|Bortezomib|Carbon Tetrachloride|Choline|Cisplatin|Clofibrate|Copper|Curcumin|Decitabine|Diethylnitrosamine|Doxorubicin|Estradiol|Ethanol|Ethinyl Estradiol|Fluorouracil|Genistein|Methionine|Methyltestosterone|Niclosamide|nimesulide|Pentachlorophenol|perfluor…	106.05	273
IRF7	3665	Carcinoma, Hepatocellular	MESH:D006528		1,4-bis(2-(3,5-dichloropyridyloxy))benzene|Acetaminophen|Aflatoxin B1|Arsenic|Azathioprine|benz(a)anthracene|Benzo(a)pyrene|benzo(b)fluoranthene|Carbon Tetrachloride|Chlorodiphenyl (54% Chlorine)|Chloroquine|Cholesterol|Copper|Decitabine|Dichloroacetic Acid|Dietary Fats|Diethylhexyl Phthalate|Diethylnitrosamine|Diethylstilbestrol|Doxorubicin|Estradiol|Ethanol|Ethinyl Estradiol|Genistein|Indometha…	105.79	262
MAP2K6	5608	Carcinoma, Hepatocellular	MESH:D006528		4,4'-diaminodiphenylmethane|Acetaminophen|Acetylcysteine|Aflatoxin B1|Arsenic|Arsenic Trioxide|Ascorbic Acid|Azathioprine|Benzo(a)pyrene|Bortezomib|Carbon Tetrachloride|Cisplatin|Copper|DDT|Dexamethasone|Dichloroacetic Acid|Dietary Fats|Diethylhexyl Phthalate|Doxorubicin|epigallocatechin gallate|Estradiol|Ethanol|Ethinyl Estradiol|Fenretinide|gemcitabine|Genistein|Iron|Lipopolysaccharides|Methotr…	105.79	154
GCLM	2730	Carcinoma, Hepatocellular	MESH:D006528		2,6-dinitrotoluene|2-Acetylaminofluorene|2-cyano-3,12-dioxooleana-1,9(11)-dien-28-oic acid ethyl amide|Acetaminophen|Acetylcysteine|Acrylamide|Aflatoxin B1|Arsenic|Arsenic Trioxide|Azathioprine|Benzo(a)pyrene|Biological Products|Carbon Tetrachloride|Choline|cinnamic aldehyde|Cisplatin|Clodronic Acid|Clofibrate|Copper|Curcumin|DDT|Dexamethasone|Dichloroacetic Acid|Dietary Fats|Diethylnitrosamine|D…	105.75	284
SAT1	6303	Carcinoma, Hepatocellular	MESH:D006528		Acetaminophen|Acetylcysteine|Aflatoxin B1|Arsenic Trioxide|Benzo(a)pyrene|benzo(b)fluoranthene|CB 3717|Choline|Cisplatin|Clofibrate|Copper|Decitabine|Dexamethasone|Diethylhexyl Phthalate|Diethylstilbestrol|Doxorubicin|epigallocatechin gallate|Estradiol|Ethinyl Estradiol|Fluorouracil|gemcitabine|Genistein|Indomethacin|Irinotecan|Methionine|Methotrexate|Methyltestosterone|nimesulide|perfluorooctano…	105.5	151
ABCC5	10057	Carcinoma, Hepatocellular	MESH:D006528		Acetaminophen|Arsenic Trioxide|benz(a)anthracene|Benzbromarone|Benzo(a)pyrene|benzo(b)fluoranthene|Butylated Hydroxyanisole|Carbon Tetrachloride|Choline|Cisplatin|Copper|Curcumin|Decitabine|Dexamethasone|dicyclanil|Dietary Fats|Diethylnitrosamine|Dimethylnitrosamine|Docetaxel|Doxorubicin|epigallocatechin gallate|Estradiol|Estrogens|Ethanol|Ethinyl Estradiol|Ethoxyquin|Fenretinide|Fluorouracil|Gen…	105.39	244
LY6E	4061	Carcinoma, Hepatocellular	MESH:D006528		1,4-bis(2-(3,5-dichloropyridyloxy))benzene|2-Acetylaminofluorene|Acetaminophen|Aflatoxin B1|Arsenic Trioxide|Azathioprine|Benzo(a)pyrene|Carbon Tetrachloride|Cholesterol|Cisplatin|Copper|Dexamethasone|Dietary Fats|Diethylhexyl Phthalate|Diethylnitrosamine|Diethylstilbestrol|Doxorubicin|Estradiol|Ethinyl Estradiol|Fenretinide|Genistein|Lipopolysaccharides|Methotrexate|Methyltestosterone|nimesulide…	105.3	261
BCL6	604	Carcinoma, Hepatocellular	MESH:D006528		2,4-dinitrotoluene|2,6-dinitrotoluene|Acetaminophen|Acetylcysteine|Acrylamide|Aflatoxin B1|Arsenic|Arsenic Trioxide|Benzo(a)pyrene|Bortezomib|Carbon Tetrachloride|Cisplatin|Clofibrate|Cyclophosphamide|Decitabine|Dexamethasone|Dietary Fats|Diethylhexyl Phthalate|Diethylnitrosamine|Diethylstilbestrol|Doxorubicin|Drugs, Chinese Herbal|epigallocatechin gallate|Estradiol|Ethanol|Ethinyl Estradiol|gemc…	105.24	272
SESN2	83667	Carcinoma, Hepatocellular	MESH:D006528		2-Acetylaminofluorene|Acetaminophen|Acetylcysteine|Aflatoxin B1|Arsenic Trioxide|Ascorbic Acid|Azathioprine|benz(a)anthracene|Benzo(a)pyrene|benzo(b)fluoranthene|Butylated Hydroxyanisole|Carbon Tetrachloride|Cisplatin|Clofibrate|Copper|Cyclophosphamide|Dietary Fats|Diethylnitrosamine|Doxorubicin|Drugs, Chinese Herbal|Estradiol|Ethanol|Ethinyl Estradiol|Fenretinide|Fluorouracil|Genistein|Hexachlor…	105.13	275
HSPA1A	3303	Carcinoma, Hepatocellular	MESH:D006528		1,4-bis(2-(3,5-dichloropyridyloxy))benzene|2,4-dinitrotoluene|Acetaminophen|Acetylcysteine|Acrylamide|Arsenic|Arsenic Trioxide|Ascorbic Acid|benz(a)anthracene|Benzo(a)pyrene|benzo(b)fluoranthene|Bortezomib|Carbon Tetrachloride|Chlorodiphenyl (54% Chlorine)|Cisplatin|Clofibrate|Copper|Curcumin|Cyclophosphamide|Dexamethasone|Dichloroacetic Acid|Diethylhexyl Phthalate|Diethylnitrosamine|Diethylstilb…	105.05	269
BRCA1	672	Carcinoma, Hepatocellular	MESH:D006528		1,4-bis(2-(3,5-dichloropyridyloxy))benzene|1-nitropyrene|2-Acetylaminofluorene|Acetaminophen|Acrylamide|alpha-naphthoflavone|Arsenic|Arsenic Trioxide|Benzo(a)pyrene|beta-hexachlorocyclohexane|Bortezomib|Carbon Tetrachloride|carfilzomib|Choline|Cisplatin|Copper|Decitabine|deguelin|Diethylnitrosamine|Doxorubicin|epigallocatechin gallate|Estradiol|Ethanol|Ethinyl Estradiol|Flavonoids|Fluorouracil|ge…	104.85	266
IL18	3606	Carcinoma, Hepatocellular	MESH:D006528		1,4-bis(2-(3,5-dichloropyridyloxy))benzene|4,4'-diaminodiphenylmethane|Acetaminophen|Acetylcysteine|Acrylamide|Aflatoxin B1|Arsenic Trioxide|Benzo(a)pyrene|Bezafibrate|Carbon Tetrachloride|Chlorodiphenyl (54% Chlorine)|Choline|Cimetidine|cinnamic aldehyde|Cisplatin|Clofibrate|Curcumin|Cyclophosphamide|Dexamethasone|Dietary Fats|Dimethylnitrosamine|Estradiol|Estrogens|Ethanol|Ethinyl Estradiol|Fen…	104.85	139
XRCC5	7520	Carcinoma, Hepatocellular	MESH:D006528		2,6-dinitrotoluene|4,4'-diaminodiphenylmethane|Acetaminophen|Aflatoxin B1|Arsenic|Arsenic Trioxide|Benzo(a)pyrene|Bleomycin|cadmium telluride|Carbon Tetrachloride|Chlorodiphenyl (54% Chlorine)|Cisplatin|Clofibrate|Curcumin|cyproconazole|Decitabine|Diethylnitrosamine|Diethylstilbestrol|Docetaxel|Doxorubicin|Drugs, Chinese Herbal|epigallocatechin gallate|Estradiol|Ethanol|Ethinyl Estradiol|Fenretin…	104.83	248
RBP1	5947	Carcinoma, Hepatocellular	MESH:D006528		1,4-bis(2-(3,5-dichloropyridyloxy))benzene|2,4-dinitrotoluene|Acetaminophen|Acrylamide|Aflatoxin B1|Arsenic|Arsenic Trioxide|benz(a)anthracene|Benzo(a)pyrene|benzo(b)fluoranthene|Carbon Tetrachloride|Choline|Cisplatin|Clofibrate|Copper|Curcumin|Decitabine|Dexamethasone|Dietary Fats|Diethylnitrosamine|Diethylstilbestrol|Doxorubicin|Estradiol|Estrogens|Ethanol|Ethinyl Estradiol|Fenretinide|Fluorour…	104.8	259
XRCC1	7515	Carcinoma, Hepatocellular	MESH:D006528		Acetaminophen|Acetylcysteine|Aflatoxins|Arsenic|Ascorbic Acid|Benzo(a)pyrene|Bleomycin|Carbon Tetrachloride|Cisplatin|Clofibrate|Curcumin|Cyclophosphamide|cyproconazole|Decitabine|Dexamethasone|Doxorubicin|epigallocatechin gallate|Ethanol|Ethinyl Estradiol|Ethylnitrosourea|Fenretinide|Flavonoids|Fluorouracil|Gefitinib|Genistein|Indomethacin|Leucovorin|Lipopolysaccharides|lupeol|mancozeb|Niclosami…	104.79	121
MAP1LC3B	81631	Carcinoma, Hepatocellular	MESH:D006528		1-nitropyrene|4,4'-diaminodiphenylmethane|Acetaminophen|Acetylcysteine|Acrylamide|Aflatoxin B1|Arsenic|Arsenic Trioxide|Benzo(a)pyrene|Biological Products|Bleomycin|Bortezomib|Carbon Tetrachloride|Chloroquine|chloroquine diphosphate|Cholesterol|Cholic Acid|Cisplatin|Clofibrate|Copper|Decitabine|Dexamethasone|Dietary Fats|Doxorubicin|Drugs, Chinese Herbal|epigallocatechin gallate|Ethanol|Ethinyl E…	104.71	181
ITGB1	3688	Carcinoma, Hepatocellular	MESH:D006528		1,4-bis(2-(3,5-dichloropyridyloxy))benzene|2,4-dinitrotoluene|2,6-dinitrotoluene|2-nitrotoluene|4,4'-diaminodiphenylmethane|Acetaminophen|Acetylcysteine|Aflatoxin B1|Arsenic|Arsenic Trioxide|Azacitidine|benz(a)anthracene|Benzo(a)pyrene|beta Carotene|Cacodylic Acid|Carbon Tetrachloride|Chlorodiphenyl (54% Chlorine)|Cisplatin|Copper|Curcumin|DDT|Dexamethasone|Dietary Fats|Diethylhexyl Phthalate|Die…	104.63	267
TNFRSF21	27242	Carcinoma, Hepatocellular	MESH:D006528		Acetaminophen|Aflatoxin B1|Arsenic Trioxide|Benzo(a)pyrene|Carbon Tetrachloride|Choline|cinnamic aldehyde|Cisplatin|Clofibrate|Copper|Curcumin|Diethylhexyl Phthalate|Diethylnitrosamine|Diethylstilbestrol|Doxorubicin|Estradiol|Ethanol|Ethinyl Estradiol|Fenretinide|Genistein|Indomethacin|Melitten|Methionine|Methotrexate|Niclosamide|Paclitaxel|perfluorooctanoic acid|Phenobarbital|pirinixic acid|Quer…	104.62	274
SERPINE2	5270	Carcinoma, Hepatocellular	MESH:D006528		Acetaminophen|Aflatoxin B1|Azathioprine|Benzo(a)pyrene|Carbon Tetrachloride|Cisplatin|Clofibrate|Copper|Curcumin|Dexamethasone|Dichloroacetic Acid|Dietary Fats|Diethylhexyl Phthalate|Diethylnitrosamine|Dimethylnitrosamine|Doxorubicin|Estradiol|Ethanol|Ethinyl Estradiol|Fluorouracil|Genistein|Hexachlorocyclohexane|Indomethacin|Irinotecan|Leucovorin|Lipopolysaccharides|Methotrexate|Methyltestostero…	104.51	270
ADD3	120	Carcinoma, Hepatocellular	MESH:D006528		2,4-dinitrotoluene|2,6-dinitrotoluene|4,4'-diaminodiphenylmethane|Acetaminophen|Aflatoxin B1|benz(a)anthracene|Benzo(a)pyrene|benzo(b)fluoranthene|Carbon Tetrachloride|Chlorodiphenyl (54% Chlorine)|Choline|Cisplatin|Copper|Dexamethasone|Dimethylnitrosamine|Doxorubicin|Estradiol|Ethanol|Ethinyl Estradiol|Flavonoids|Fluorouracil|Hexachlorocyclohexane|Indomethacin|Irinotecan|Methionine|Paclitaxel|Ph…	104.47	148
CKB	1152	Carcinoma, Hepatocellular	MESH:D006528		2,6-dinitrotoluene|Acetaminophen|Acetylcysteine|Acrylamide|Arsenic Trioxide|Azathioprine|Benzo(a)pyrene|Bleomycin|Carbon Tetrachloride|Chlorodiphenyl (54% Chlorine)|Choline|Cisplatin|Clofibrate|Curcumin|Dexamethasone|Dietary Fats|Diethylhexyl Phthalate|Diethylstilbestrol|Doxorubicin|Estradiol|Ethanol|Ethinyl Estradiol|Fenretinide|Fluorouracil|gemcitabine|Genistein|Indomethacin|Methionine|Methylni…	104.47	159
PSAT1	29968	Carcinoma, Hepatocellular	MESH:D006528		1-nitropyrene|Acetaminophen|Acetylcysteine|Aflatoxin B1|alpha-hexachlorocyclohexane|Arsenic Trioxide|benz(a)anthracene|Benzo(a)pyrene|Carbon Tetrachloride|Cholesterol|Choline|Cisplatin|Clodronic Acid|Copper|Dexamethasone|Dichloroacetic Acid|Dietary Fats|Diethylnitrosamine|Doxorubicin|Drugs, Chinese Herbal|Estradiol|Ethanol|Ethinyl Estradiol|gemcitabine|Genistein|Irinotecan|Lipopolysaccharides|Met…	104.47	242
RGS16	6004	Carcinoma, Hepatocellular	MESH:D006528		1,4-bis(2-(3,5-dichloropyridyloxy))benzene|Acetaminophen|Acetylcysteine|Aflatoxin B1|Benzo(a)pyrene|Carbon Tetrachloride|Cisplatin|Clofibrate|Colchicine|Copper|Curcumin|Dexamethasone|Dichloroacetic Acid|Dietary Fats|Diethylhexyl Phthalate|Diethylnitrosamine|Doxorubicin|Drugs, Chinese Herbal|Estradiol|Ethinyl Estradiol|Fenretinide|Fluorouracil|Genistein|Hydroxyurea|Lipopolysaccharides|Pentachlorop…	104.29	254
DNMT3B	1789	Carcinoma, Hepatocellular	MESH:D006528		1,4-bis(2-(3,5-dichloropyridyloxy))benzene|Acetaminophen|Acetylcysteine|Acrylamide|Aflatoxin B1|Arsenic|Arsenic Trioxide|Azathioprine|Benzo(a)pyrene|Carbon Tetrachloride|Choline|cinnamic aldehyde|Cisplatin|Curcumin|DDT|Decitabine|Dexamethasone|Dietary Fats|Diethylhexyl Phthalate|Diethylstilbestrol|epigallocatechin gallate|Estradiol|Ethanol|Fluorouracil|gemcitabine|Genistein|Methionine|N-(2-(1,1'-…	104.22	154
SELENOP	6414	Carcinoma, Hepatocellular	MESH:D006528		2,4-dinitrotoluene|2,6-dinitrotoluene|4,4'-diaminodiphenylmethane|Acetaminophen|Acrylamide|Aflatoxin B1|Androgens|Arsenic Trioxide|Benzo(a)pyrene|Carbon Tetrachloride|Chlorodiphenyl (54% Chlorine)|Clofibrate|Copper|DDT|Decitabine|Dexamethasone|Dietary Fats|Diethylhexyl Phthalate|Dimethylnitrosamine|Doxorubicin|Estradiol|Ethanol|Ethinyl Estradiol|Fluorouracil|Indomethacin|Lipopolysaccharides|Metho…	104.21	166
SLCO2A1	6578	Carcinoma, Hepatocellular	MESH:D006528		2,4-dinitrotoluene|Acetaminophen|Aflatoxin B1|Arsenic|benz(a)anthracene|Benzo(a)pyrene|Carbon Tetrachloride|ciprofibrate|Clofibrate|Decitabine|Dexamethasone|Dichloroacetic Acid|Dietary Fats|Diethylhexyl Phthalate|Diethylnitrosamine|Estradiol|Ethinyl Estradiol|Ethylnitrosourea|Fenretinide|Fluorouracil|Genistein|Indomethacin|Methotrexate|nimesulide|perfluorooctanoic acid|Phenobarbital|pirinixic aci…	104.06	249
CYP1B1	1545	Carcinoma, Hepatocellular	MESH:D006528		1-nitropyrene|2-Acetylaminofluorene|2-amino-3,8-dimethylimidazo(4,5-f)quinoxaline|Acetaminophen|Acetylcysteine|Aflatoxin B1|alpha-naphthoflavone|Arsenic|Arsenic Trioxide|Azacitidine|benz(a)anthracene|Benzo(a)pyrene|benzo(b)fluoranthene|benzo(j)fluoranthene|cadmium telluride|Carbon Tetrachloride|Chlorodiphenyl (54% Chlorine)|Choline|Cisplatin|Clodronic Acid|Copper|Curcumin|Cyclophosphamide|Daunoru…	103.98	292
SMAD2	4087	Carcinoma, Hepatocellular	MESH:D006528		1,4-bis(2-(3,5-dichloropyridyloxy))benzene|2-Acetylaminofluorene|2-Methoxyestradiol|Acetaminophen|Acetylcysteine|Arsenic|Arsenic Trioxide|Benzo(a)pyrene|Biological Products|Bleomycin|Carbon Tetrachloride|cinnamic aldehyde|Cisplatin|Clofibrate|Copper|Curcumin|Decitabine|Dexamethasone|Diethylnitrosamine|Diethylstilbestrol|Dimethylnitrosamine|Doxorubicin|Estradiol|Ethanol|Ethinyl Estradiol|Ethylnitr…	103.92	272
GGT1	2678	Carcinoma, Hepatocellular	MESH:D006528		2-Acetylaminofluorene|Acetaminophen|Acetylcysteine|Acrylamide|Aflatoxin B1|Arsenic|Arsenic Trioxide|Ascorbic Acid|Benzo(a)pyrene|Carbon Tetrachloride|Chlorodiphenyl (54% Chlorine)|Cisplatin|Curcumin|DDT|Decitabine|Dietary Fats|Diethylnitrosamine|Doxorubicin|Estradiol|Ethinyl Estradiol|Ethylnitrosourea|Genistein|Hexachlorocyclohexane|Irinotecan|Lipopolysaccharides|Methotrexate|momfluorothrin|perfl…	103.88	248
ADM	133	Carcinoma, Hepatocellular	MESH:D006528		Acetaminophen|Aflatoxin B1|Arsenic|Arsenic Trioxide|Azathioprine|benz(a)anthracene|Benzo(a)pyrene|benzo(b)fluoranthene|Bortezomib|Cacodylic Acid|Carbon Tetrachloride|cinnamic aldehyde|Cisplatin|Clofibrate|Copper|Cyclophosphamide|Decitabine|deguelin|Dexamethasone|Dietary Fats|Diethylhexyl Phthalate|Doxorubicin|Drugs, Chinese Herbal|epigallocatechin gallate|Estradiol|Ethanol|Ethinyl Estradiol|Fenre…	103.78	179
NAP1L1	4673	Carcinoma, Hepatocellular	MESH:D006528		2,4-dinitrotoluene|2,6-dinitrotoluene|Acetaminophen|Aflatoxin B1|Arsenic Trioxide|Benzbromarone|Benzo(a)pyrene|Bleomycin|Carbon Tetrachloride|Chlorodiphenyl (54% Chlorine)|Choline|Clofibrate|Dexamethasone|Dietary Fats|Diethylnitrosamine|Diethylstilbestrol|Dimethylnitrosamine|Doxorubicin|Ethanol|Ethinyl Estradiol|Ethionine|Fenretinide|Indomethacin|Methionine|nimesulide|Pentachlorophenol|perfluoroo…	103.66	233
AK4	205	Carcinoma, Hepatocellular	MESH:D006528		1,4-bis(2-(3,5-dichloropyridyloxy))benzene|2,4-dinitrotoluene|2,6-dinitrotoluene|Acetaminophen|Aflatoxin B1|Ascorbic Acid|Benzo(a)pyrene|Carbon Tetrachloride|Choline|Cisplatin|Clofibrate|Copper|Decitabine|Dexamethasone|Dietary Fats|Diethylhexyl Phthalate|Diethylnitrosamine|Doxorubicin|Estradiol|Ethanol|Ethinyl Estradiol|Fenretinide|Flavonoids|Genistein|Hexachlorocyclohexane|Indomethacin|Methionin…	103.64	238
SULF2	55959	Carcinoma, Hepatocellular	MESH:D006528		1,4-bis(2-(3,5-dichloropyridyloxy))benzene|2,6-dinitrotoluene|2-Acetylaminofluorene|Acetaminophen|Aflatoxin B1|Arsenic|Arsenic Trioxide|Benzo(a)pyrene|benzo(b)fluoranthene|Carbon Tetrachloride|Cisplatin|Clodronic Acid|Clofibrate|Copper|Curcumin|Decitabine|Dexamethasone|Dichloroacetic Acid|Dietary Fats|Diethylnitrosamine|Doxorubicin|Estradiol|Ethanol|Ethinyl Estradiol|Fenretinide|Genistein|Indomet…	103.64	268
IL2	3558	Carcinoma, Hepatocellular	MESH:D006528		Acetaminophen|Acetylcysteine|Active Hexose Correlated Compound|Arsenic|Arsenic Trioxide|Azacitidine|Benzo(a)pyrene|Biological Products|Bortezomib|Butylated Hydroxytoluene|Carbon Tetrachloride|Chloroquine|Choline|ciji-hua'ai-baosheng|Cisplatin|Colchicine|Copper|Curcumin|Cyclophosphamide|DDT|Decitabine|Dexamethasone|Dichloroacetic Acid|Dietary Fats|Diethylnitrosamine|Doxorubicin|Drugs, Chinese Herb…	103.62	276
GSN	2934	Carcinoma, Hepatocellular	MESH:D006528		2,6-dinitrotoluene|4,4'-diaminodiphenylmethane|Acetaminophen|Acrylamide|Aflatoxin B1|Arsenic Trioxide|Benzo(a)pyrene|Bleomycin|Carbon Tetrachloride|Cisplatin|Clofibrate|Copper|Curcumin|DDT|Decitabine|Dexamethasone|Dietary Fats|Diethylhexyl Phthalate|Dimethylnitrosamine|Doxorubicin|Estradiol|Ethinyl Estradiol|Genistein|Indomethacin|Lipopolysaccharides|Methotrexate|Methyltestosterone|Nitric Oxide|N…	103.61	151
CYBA	1535	Carcinoma, Hepatocellular	MESH:D006528		4,4'-diaminodiphenylmethane|Acetaminophen|Acetylcysteine|Aflatoxin B1|Arsenic|Arsenic Trioxide|Ascorbic Acid|Benzo(a)pyrene|Bezafibrate|Bortezomib|Carbon Tetrachloride|Chlorodiphenyl (54% Chlorine)|Choline|Cisplatin|Clofibrate|Daunorubicin|Dietary Fats|Diethylnitrosamine|Doxorubicin|Estradiol|Ethanol|Ethinyl Estradiol|Flavonoids|Genistein|Lipopolysaccharides|Methionine|Methyltestosterone|N-nitros…	103.55	269
PHGDH	26227	Carcinoma, Hepatocellular	MESH:D006528		4,4'-diaminodiphenylmethane|Acetaminophen|Acrylamide|Aflatoxin B1|Arsenic Trioxide|Ascorbic Acid|Azathioprine|Benzo(a)pyrene|Carbon Tetrachloride|Choline|Cisplatin|Clodronic Acid|Copper|Dexamethasone|Dietary Fats|Diethylhexyl Phthalate|Diethylnitrosamine|Diethylstilbestrol|Dimethylnitrosamine|Doxorubicin|Estradiol|Estrogens|Ethanol|Ethinyl Estradiol|Fenretinide|Indomethacin|Lipopolysaccharides|Me…	103.45	262
ALAD	210	Carcinoma, Hepatocellular	MESH:D006528		1,4-bis(2-(3,5-dichloropyridyloxy))benzene|2,6-dinitrotoluene|4,4'-diaminodiphenylmethane|Acetaminophen|Acetylcysteine|Aflatoxin B1|Arsenic|Arsenic Trioxide|Azacitidine|Benzo(a)pyrene|beta Carotene|Carbon Tetrachloride|Cisplatin|Clofibrate|Copper|Curcumin|Cyclophosphamide|Decitabine|Dietary Fats|Diethylnitrosamine|Diethylstilbestrol|Estradiol|Estrogens|Ethanol|Ethinyl Estradiol|Fenretinide|Genist…	103.44	259
PAPSS2	9060	Carcinoma, Hepatocellular	MESH:D006528		1,4-bis(2-(3,5-dichloropyridyloxy))benzene|2,4-dinitrotoluene|4,4'-diaminodiphenylmethane|Acetaminophen|Acrylamide|Aflatoxin B1|Arsenic Trioxide|Benzo(a)pyrene|Carbon Tetrachloride|Chlorodiphenyl (54% Chlorine)|Cholic Acid|Choline|Clofibrate|Copper|cyproconazole|Dietary Fats|Diethylhexyl Phthalate|Diethylnitrosamine|Diethylstilbestrol|Doxorubicin|Estradiol|Ethanol|Ethinyl Estradiol|Genistein|Gris…	103.32	243
ATP2A2	488	Carcinoma, Hepatocellular	MESH:D006528		2,6-dinitrotoluene|Acetaminophen|Acetylcysteine|Acrylamide|Aflatoxin B1|Arsenic Trioxide|benz(a)anthracene|Benzo(a)pyrene|benzo(b)fluoranthene|Carbon Tetrachloride|Chlorodiphenyl (54% Chlorine)|chloroquine diphosphate|Choline|Cisplatin|Clofibrate|Dexamethasone|Dietary Fats|Diethylhexyl Phthalate|Doxorubicin|Drugs, Chinese Herbal|epigallocatechin gallate|Ethanol|Ethinyl Estradiol|Fenretinide|Genis…	103.21	162
CASP4	837	Carcinoma, Hepatocellular	MESH:D006528		2,4-dinitrotoluene|4,4'-diaminodiphenylmethane|Acetaminophen|Acetylcysteine|Aflatoxin B1|Arsenic|Arsenic Trioxide|Ascorbic Acid|Benzo(a)pyrene|Bortezomib|Carbon Tetrachloride|Cholesterol|Choline|Cisplatin|Copper|Curcumin|Cyclophosphamide|Dexamethasone|Dichloroacetic Acid|Dietary Fats|Diethylnitrosamine|Dimethylnitrosamine|Doxorubicin|Drugs, Chinese Herbal|Estradiol|Fenretinide|Fluorouracil|Irinot…	103.21	253
RGS2	5997	Carcinoma, Hepatocellular	MESH:D006528		2-Acetylaminofluorene|4,4'-diaminodiphenylmethane|Acetaminophen|Acrylamide|Aflatoxin B1|Arsenic Trioxide|benz(a)anthracene|Benzo(a)pyrene|Carbon Tetrachloride|Cholesterol|Choline|Cisplatin|Copper|Decitabine|Dexamethasone|Dietary Fats|Diethylnitrosamine|Dimethylnitrosamine|Doxorubicin|Drugs, Chinese Herbal|epigallocatechin gallate|Estradiol|Ethanol|Ethinyl Estradiol|Ethylnitrosourea|Fenretinide|Fl…	103.21	262
CDKN2B	1030	Carcinoma, Hepatocellular	MESH:D006528		1,4-bis(2-(3,5-dichloropyridyloxy))benzene|2-Acetylaminofluorene|4,4'-diaminodiphenylmethane|Acetaminophen|Aflatoxin B1|Arsenic|Arsenic Trioxide|Azacitidine|Azathioprine|Benzo(a)pyrene|Cacodylic Acid|Carbon Tetrachloride|Cisplatin|Copper|Daunorubicin|Decitabine|dicyclanil|Diethylhexyl Phthalate|Diethylnitrosamine|Dimethylnitrosamine|Doxorubicin|Drugs, Chinese Herbal|Estradiol|Estrogens|Fenretinid…	103.09	244
IGFBP4	3487	Carcinoma, Hepatocellular	MESH:D006528		Acetylcysteine|Aflatoxin B1|alpha-naphthoflavone|Arsenic Trioxide|Azacitidine|Benzo(a)pyrene|benzo(b)fluoranthene|Carbon Tetrachloride|Cisplatin|Clofibrate|Curcumin|Cyclophosphamide|Dexamethasone|Dietary Fats|Diethylhexyl Phthalate|Diethylnitrosamine|Diethylstilbestrol|Doxorubicin|Estradiol|Estrogens|Ethanol|Ethinyl Estradiol|Fluorouracil|Genistein|Methotrexate|Methyltestosterone|Paclitaxel|pirin…	103	268
DUSP6	1848	Carcinoma, Hepatocellular	MESH:D006528		1,4-bis(2-(3,5-dichloropyridyloxy))benzene|1-nitropyrene|4,4'-diaminodiphenylmethane|Acetaminophen|Acrylamide|Aflatoxin B1|Ascorbic Acid|Azacitidine|Benzo(a)pyrene|Carbon Tetrachloride|cinnamic aldehyde|Cisplatin|Clofibrate|Copper|Decitabine|Dexamethasone|Dichloroacetic Acid|Dietary Fats|Diethylhexyl Phthalate|Diethylnitrosamine|Diethylstilbestrol|Dimethylnitrosamine|Doxorubicin|epigallocatechin …	102.92	254
GPX3	2878	Carcinoma, Hepatocellular	MESH:D006528		Acetaminophen|Aflatoxin B1|Androgens|Arsenic Trioxide|Azathioprine|Benzo(a)pyrene|Carbon Tetrachloride|Choline|Cisplatin|Cyclophosphamide|Decitabine|Dexamethasone|Dietary Fats|Diethylnitrosamine|Diethylstilbestrol|Doxorubicin|Estradiol|Ethanol|Ethinyl Estradiol|Genistein|Hexachlorocyclohexane|Indomethacin|Irinotecan|Lipopolysaccharides|Methionine|Methotrexate|Methyltestosterone|Nitric Oxide|perfl…	102.92	267
JAK1	3716	Carcinoma, Hepatocellular	MESH:D006528		1,4-bis(2-(3,5-dichloropyridyloxy))benzene|2,6-dinitrotoluene|Acetaminophen|Acetylcysteine|Acrylamide|Aflatoxin B1|Arsenic|Arsenic Trioxide|Benzbromarone|Benzo(a)pyrene|Bortezomib|Carbon Tetrachloride|cinnamic aldehyde|Clofibrate|Copper|Curcumin|DDT|Dietary Fats|Diethylnitrosamine|Doxorubicin|Estradiol|Ethanol|Ethinyl Estradiol|Ethionine|Ethylnitrosourea|Fenretinide|Lipopolysaccharides|nimesulide…	102.81	259
MCL1	4170	Carcinoma, Hepatocellular	MESH:D006528		1,4-bis(2-(3,5-dichloropyridyloxy))benzene|2,4-dinitrotoluene|2,6-dinitrotoluene|4,4'-diaminodiphenylmethane|Acetaminophen|Acetylcysteine|Aflatoxin B1|Arsenic|Arsenic Trioxide|Benzo(a)pyrene|benzo(b)fluoranthene|beta Carotene|Bortezomib|Carbon Tetrachloride|Chloroquine|cinnamic aldehyde|Cisplatin|Clofibrate|Copper|Curcumin|deguelin|Dexamethasone|Diethylstilbestrol|Docetaxel|Doxorubicin|Drugs, Chi…	102.73	195
UGDH	7358	Carcinoma, Hepatocellular	MESH:D006528		1,4-bis(2-(3,5-dichloropyridyloxy))benzene|1,5-naphthalenediamine|2,4-dinitrotoluene|2,6-dinitrotoluene|4,4'-diaminodiphenylmethane|Acetaminophen|Acetylcysteine|Arsenic|Arsenic Trioxide|Benzo(a)pyrene|Carbon Tetrachloride|Cisplatin|Copper|Dichloroacetic Acid|Dietary Fats|Diethylhexyl Phthalate|Diethylnitrosamine|epigallocatechin gallate|Estradiol|Ethanol|Ethinyl Estradiol|Ethylnitrosourea|Fluorou…	102.69	239
CD44	960	Carcinoma, Hepatocellular	MESH:D006528		2-Acetylaminofluorene|4,4'-diaminodiphenylmethane|Acetaminophen|Acrylamide|Aflatoxin B1|Arsenic|Arsenic Trioxide|Ascorbic Acid|Benzo(a)pyrene|Butylated Hydroxytoluene|Carbon Tetrachloride|Choline|Cisplatin|Colchicine|Copper|Curcumin|Decitabine|deguelin|Dietary Fats|Diethylhexyl Phthalate|Diethylnitrosamine|Diethylstilbestrol|Dimethylnitrosamine|Doxorubicin|Drugs, Chinese Herbal|epigallocatechin g…	102.67	280
BMP2	650	Carcinoma, Hepatocellular	MESH:D006528		1-nitropyrene|2,6-dinitrotoluene|4,4'-diaminodiphenylmethane|Acetaminophen|Aflatoxin B1|Arsenic|Arsenic Trioxide|Ascorbic Acid|Benzo(a)pyrene|Bezafibrate|Carbon Tetrachloride|Cisplatin|Copper|Curcumin|Decitabine|Dexamethasone|Dietary Fats|Diethylhexyl Phthalate|Diethylnitrosamine|Doxorubicin|Estradiol|Ethanol|Ethinyl Estradiol|Fenretinide|Flavonoids|Genistein|Hesperidin|Lipopolysaccharides|Methot…	102.45	273
NEDD9	4739	Carcinoma, Hepatocellular	MESH:D006528		1,4-bis(2-(3,5-dichloropyridyloxy))benzene|2,4-dinitrotoluene|2,6-dinitrotoluene|Acetaminophen|Acetylcysteine|Aflatoxin B1|benz(a)anthracene|Benzo(a)pyrene|Carbon Tetrachloride|Chlorodiphenyl (54% Chlorine)|Choline|Cisplatin|Clodronic Acid|Copper|Dietary Fats|Diethylstilbestrol|Doxorubicin|epigallocatechin gallate|Estradiol|Ethinyl Estradiol|Fenretinide|gemcitabine|Genistein|Indomethacin|Iron|Met…	102.38	142
PMP22	5376	Carcinoma, Hepatocellular	MESH:D006528		Acetaminophen|Arsenic|Ascorbic Acid|benz(a)anthracene|Benzo(a)pyrene|benzo(b)fluoranthene|Carbon Tetrachloride|Choline|Cisplatin|Decitabine|Dexamethasone|Dietary Fats|Diethylhexyl Phthalate|Diethylnitrosamine|Docetaxel|Doxorubicin|epigallocatechin gallate|Estradiol|Estrogens|Ethanol|Ethinyl Estradiol|Ethylnitrosourea|Fenretinide|Indomethacin|Irinotecan|Iron|Methionine|Nitroglycerin|Paclitaxel|Phe…	102.37	232
NCL	4691	Carcinoma, Hepatocellular	MESH:D006528		2,4-dinitrotoluene|2,6-dinitrotoluene|4,4'-diaminodiphenylmethane|Acetaminophen|Aflatoxin B1|alpha-hexachlorocyclohexane|Arsenic|Arsenic Trioxide|Benzo(a)pyrene|Carbon Tetrachloride|Chlorodiphenyl (54% Chlorine)|Choline|Cisplatin|Clofibrate|Dexamethasone|Dietary Fats|Doxorubicin|Estradiol|Ethanol|Ethinyl Estradiol|Fluorouracil|Indomethacin|Lipopolysaccharides|Methionine|Methotrexate|Niclosamide|P…	102.23	150
KIT	3815	Carcinoma, Hepatocellular	MESH:D006528		2-Acetylaminofluorene|Acetaminophen|Acrylamide|Aflatoxin B1|alpha-hexachlorocyclohexane|Arsenic|Arsenic Trioxide|benz(a)anthracene|Benzo(a)pyrene|benzo(b)fluoranthene|Bleomycin|Bortezomib|Cisplatin|Copper|Curcumin|Daunorubicin|DDT|Dexamethasone|Diethylhexyl Phthalate|Diethylstilbestrol|Doxorubicin|epigallocatechin gallate|Estradiol|Ethanol|Ethinyl Estradiol|Ethylnitrosourea|Fenretinide|Fluorourac…	102.05	142
ATF5	22809	Carcinoma, Hepatocellular	MESH:D006528		Acetaminophen|Aflatoxin B1|Benzbromarone|Benzo(a)pyrene|Bortezomib|Carbon Tetrachloride|Chlorodiphenyl (54% Chlorine)|Choline|Cisplatin|Clofibrate|Copper|Cyclophosphamide|cyproconazole|Decitabine|Dexamethasone|Dietary Fats|Diethylnitrosamine|Estradiol|Ethinyl Estradiol|Ethionine|Methionine|Methotrexate|momfluorothrin|Paclitaxel|Phenobarbital|pirinixic acid|Plant Extracts|sodium arsenite|Sodium Se…	101.88	242
ARG1	383	Carcinoma, Hepatocellular	MESH:D006528		2-amino-3,8-dimethylimidazo(4,5-f)quinoxaline|4,4'-diaminodiphenylmethane|Acetaminophen|Aflatoxin B1|Arsenic|Arsenic Trioxide|Benzbromarone|Benzo(a)pyrene|Bleomycin|Butylated Hydroxytoluene|Carbon Tetrachloride|Choline|Cisplatin|Clofibrate|Copper|Cyclophosphamide|cyproconazole|dicyclanil|Dietary Fats|Diethylnitrosamine|Diethylstilbestrol|Doxorubicin|Estradiol|Ethinyl Estradiol|Ethionine|Fenretini…	101.87	279
HSP90B1	7184	Carcinoma, Hepatocellular	MESH:D006528		2,4-dinitrotoluene|4,4'-diaminodiphenylmethane|Acetaminophen|Acetylcysteine|Aflatoxin B1|Arsenic Trioxide|Benzo(a)pyrene|benzo(b)fluoranthene|Bleomycin|Carbon Tetrachloride|Chlorodiphenyl (54% Chlorine)|Cholesterol|Cisplatin|Clofibrate|Copper|Curcumin|Cyclophosphamide|Dexamethasone|Dietary Fats|Diethylhexyl Phthalate|Diethylstilbestrol|Doxorubicin|Drugs, Chinese Herbal|Estradiol|Ethanol|Ethinyl E…	101.8	149
ALDOA	226	Carcinoma, Hepatocellular	MESH:D006528		2,4-dinitrotoluene|Acetaminophen|Acrylamide|Aflatoxin B1|Arsenic|Arsenic Trioxide|Benzo(a)pyrene|Carbon Tetrachloride|Chlorodiphenyl (54% Chlorine)|Cisplatin|Clodronic Acid|Clofibrate|Copper|Curcumin|Dexamethasone|Dietary Fats|Diethylhexyl Phthalate|Diethylnitrosamine|Diethylstilbestrol|Docetaxel|Doxorubicin|epigallocatechin gallate|Estradiol|Ethanol|Ethinyl Estradiol|Genistein|Hydroxyurea|Indome…	101.74	270
CITED2	10370	Carcinoma, Hepatocellular	MESH:D006528		2,4-dinitrotoluene|Acetaminophen|Arsenic|Arsenic Trioxide|benz(a)anthracene|Benzo(a)pyrene|benzo(b)fluoranthene|Cisplatin|Clofibrate|Cyclophosphamide|Dexamethasone|Dietary Fats|Diethylnitrosamine|Diethylstilbestrol|Doxorubicin|Drugs, Chinese Herbal|Estradiol|Ethanol|Ethinyl Estradiol|Fenretinide|Flavonoids|Fluorouracil|Genistein|Hexachlorocyclohexane|Indomethacin|Lipopolysaccharides|Niclosamide|n…	101.72	261
LPIN1	23175	Carcinoma, Hepatocellular	MESH:D006528		1,4-bis(2-(3,5-dichloropyridyloxy))benzene|2,4-dinitrotoluene|2,6-dinitrotoluene|4,4'-diaminodiphenylmethane|Acetaminophen|Acetylcysteine|Aflatoxin B1|benz(a)anthracene|Benzo(a)pyrene|benzo(b)fluoranthene|Carbon Tetrachloride|Cisplatin|Clofibrate|Copper|Dexamethasone|Dichloroacetic Acid|Dietary Fats|Diethylhexyl Phthalate|Diethylnitrosamine|epigallocatechin gallate|Estradiol|Ethanol|Ethinyl Estra…	101.72	253
S100A6	6277	Carcinoma, Hepatocellular	MESH:D006528		4,4'-diaminodiphenylmethane|Acetaminophen|Aflatoxin B1|Arsenic Trioxide|Ascorbic Acid|benz(a)anthracene|Benzo(a)pyrene|benzo(b)fluoranthene|Bleomycin|Carbon Tetrachloride|Choline|Cisplatin|Copper|Decitabine|Dichloroacetic Acid|Dietary Fats|Diethylhexyl Phthalate|Diethylnitrosamine|Diethylstilbestrol|Dimethylnitrosamine|Doxorubicin|epigallocatechin gallate|Estradiol|Ethinyl Estradiol|Gefitinib|Gri…	101.72	250
PPP2CA	5515	Carcinoma, Hepatocellular	MESH:D006528		1,4-bis(2-(3,5-dichloropyridyloxy))benzene|2,4-dinitrotoluene|2,6-dinitrotoluene|4,4'-diaminodiphenylmethane|Acetaminophen|Acetylcysteine|Aflatoxin B1|Arsenic|Arsenic Trioxide|Azacitidine|Benzo(a)pyrene|Carbon Tetrachloride|Chlorodiphenyl (54% Chlorine)|Choline|Copper|Curcumin|Dexamethasone|Diethylnitrosamine|Doxorubicin|Drugs, Chinese Herbal|estragole|Ethanol|Ethinyl Estradiol|Lipopolysaccharide…	101.7	246
CASP12	100506742	Carcinoma, Hepatocellular	MESH:D006528		2,4-dinitrotoluene|4,4'-diaminodiphenylmethane|Acetaminophen|Acetylcysteine|Acrylamide|Aflatoxin B1|alpha-naphthoflavone|Arsenic Trioxide|Benzo(a)pyrene|Bortezomib|Cacodylic Acid|Carbon Tetrachloride|Chloroquine|Choline|Cimetidine|Cisplatin|Curcumin|Dietary Fats|Diethylnitrosamine|Diethylstilbestrol|Dimethylnitrosamine|Doxorubicin|Drugs, Chinese Herbal|Ethanol|Lipopolysaccharides|Methionine|Pacli…	101.6	251
CAR3	12350	Carcinoma, Hepatocellular	MESH:D006528		1,4-bis(2-(3,5-dichloropyridyloxy))benzene|4,4'-diaminodiphenylmethane|Acetaminophen|Aflatoxin B1|Arsenic|Benzbromarone|Benzo(a)pyrene|benzo(b)fluoranthene|Cacodylic Acid|Carbon Tetrachloride|Chlorodiphenyl (54% Chlorine)|Cisplatin|Clofibrate|Dexamethasone|Dietary Fats|Diethylnitrosamine|Dimethylnitrosamine|Doxorubicin|Drugs, Chinese Herbal|Ethinyl Estradiol|Ethionine|Genistein|Lipopolysaccharide…	101.56	247
DUSP10	11221	Carcinoma, Hepatocellular	MESH:D006528		1-nitropyrene|Acetaminophen|Acrylamide|Aflatoxin B1|Arsenic|Arsenic Trioxide|Benzo(a)pyrene|Carbon Tetrachloride|Choline|Cisplatin|Copper|Curcumin|Cyclophosphamide|Decitabine|Dietary Fats|Diethylhexyl Phthalate|Doxorubicin|Estradiol|Ethanol|Ethinyl Estradiol|Fenretinide|Hexachlorocyclohexane|Methionine|Methotrexate|Pentachlorophenol|Pioglitazone|pirinixic acid|Resveratrol|Sirolimus|sodium arsenit…	101.56	116
SLC40A1	30061	Carcinoma, Hepatocellular	MESH:D006528		1,4-bis(2-(3,5-dichloropyridyloxy))benzene|2-Acetylaminofluorene|4,4'-diaminodiphenylmethane|Acetaminophen|Acetylcysteine|Acrylamide|Aflatoxin B1|Arsenic Trioxide|Azathioprine|Benzo(a)pyrene|Carbon Tetrachloride|Chlorodiphenyl (54% Chlorine)|Cisplatin|Copper|Dexamethasone|Dietary Fats|Diethylhexyl Phthalate|Diethylnitrosamine|Diethylstilbestrol|Doxorubicin|epigallocatechin gallate|Estradiol|Ethan…	101.54	269
PROM1	8842	Carcinoma, Hepatocellular	MESH:D006528		1,4-bis(2-(3,5-dichloropyridyloxy))benzene|2,4-dinitrotoluene|2-Acetylaminofluorene|4,4'-diaminodiphenylmethane|Acrylamide|Aflatoxin B1|Arsenic Trioxide|Azacitidine|Azathioprine|Benzo(a)pyrene|Carbon Tetrachloride|Choline|Cisplatin|Copper|Daunorubicin|Decitabine|dicyclanil|Dietary Fats|Diethylnitrosamine|Diethylstilbestrol|Dimethylnitrosamine|Estradiol|Ethanol|Ethinyl Estradiol|Fenretinide|Fluoro…	101.45	262
RUNX2	860	Carcinoma, Hepatocellular	MESH:D006528		Acetaminophen|Acetylcysteine|Aflatoxin B1|Arsenic|Arsenic Trioxide|Ascorbic Acid|Benzo(a)pyrene|Bezafibrate|Bortezomib|Carbon Tetrachloride|Chloroquine|Choline|Cisplatin|Clodronic Acid|Copper|Curcumin|DDT|Dexamethasone|Diethylhexyl Phthalate|Diethylnitrosamine|Drugs, Chinese Herbal|epigallocatechin gallate|Estradiol|Estrogens|Ethanol|Ethinyl Estradiol|Flavonoids|Fluorouracil|Genistein|Hydroxyurea…	101.4	250
FABP1	2168	Carcinoma, Hepatocellular	MESH:D006528		1,4-bis(2-(3,5-dichloropyridyloxy))benzene|Acetaminophen|Aflatoxin B1|aroclor 1260|Azathioprine|benz(a)anthracene|Benzo(a)pyrene|benzo(b)fluoranthene|Bezafibrate|Carbon Tetrachloride|Cholesterol|Choline|ciprofibrate|Cisplatin|Clofibrate|Dexamethasone|Dichloroacetic Acid|Dietary Fats|Diethylhexyl Phthalate|Diethylnitrosamine|Dimethylnitrosamine|Estradiol|Ethanol|Ethinyl Estradiol|Genistein|Griseof…	101.37	268
THBS1	7057	Carcinoma, Hepatocellular	MESH:D006528		Acetaminophen|Aflatoxin B1|benz(a)anthracene|Benzo(a)pyrene|benzo(b)fluoranthene|Bleomycin|Carbon Tetrachloride|Choline|Cisplatin|Clofibrate|Colchicine|Copper|Curcumin|Cyclophosphamide|Decitabine|Dexamethasone|Dietary Fats|Diethylhexyl Phthalate|Diethylnitrosamine|Diethylstilbestrol|Doxorubicin|Estradiol|Ethanol|Ethinyl Estradiol|Fenretinide|Fluorouracil|Genistein|Indomethacin|Irinotecan|Lipopoly…	101.37	265
GRB10	2887	Carcinoma, Hepatocellular	MESH:D006528		4,4'-diaminodiphenylmethane|Acetaminophen|Acrylamide|Aflatoxin B1|Arsenic|Arsenic Trioxide|Azathioprine|benz(a)anthracene|Benzo(a)pyrene|benzo(b)fluoranthene|Carbon Tetrachloride|Choline|Cisplatin|Copper|Curcumin|Dexamethasone|Dimethylnitrosamine|Doxorubicin|Drugs, Chinese Herbal|Estradiol|Ethanol|Ethinyl Estradiol|Methionine|Methotrexate|perfluorooctanoic acid|pirinixic acid|Quercetin|Resveratro…	101.32	124
MCM6	4175	Carcinoma, Hepatocellular	MESH:D006528		1,4-bis(2-(3,5-dichloropyridyloxy))benzene|4,4'-diaminodiphenylmethane|Acetaminophen|Aflatoxin B1|Arsenic Trioxide|Azathioprine|benz(a)anthracene|Benzo(a)pyrene|benzo(b)fluoranthene|Carbon Tetrachloride|Choline|Cisplatin|Copper|Dietary Fats|Diethylhexyl Phthalate|Diethylstilbestrol|Dimethylnitrosamine|Doxorubicin|Estradiol|Ethinyl Estradiol|Fenretinide|Fluorouracil|Genistein|Lipopolysaccharides|M…	101.29	182
ACOT2	10965	Carcinoma, Hepatocellular	MESH:D006528		1,4-bis(2-(3,5-dichloropyridyloxy))benzene|2,4-dinitrotoluene|2,6-dinitrotoluene|4,4'-diaminodiphenylmethane|Acetaminophen|Aflatoxin B1|Benzo(a)pyrene|Carbon Tetrachloride|Choline|ciprofibrate|Clofibrate|Copper|Dichloroacetic Acid|Dietary Fats|Diethylhexyl Phthalate|Diethylnitrosamine|Doxorubicin|Ethanol|Fenretinide|Flavonoids|Methionine|N-(2-(1,1'-bicyclopropyl)-2-ylphenyl)-3-(difluoromethyl)-1-…	101.23	233
HSPA2	3306	Carcinoma, Hepatocellular	MESH:D006528		2,6-dinitrotoluene|Acetaminophen|Acrylamide|Aflatoxin B1|Arsenic|Arsenic Trioxide|Benzo(a)pyrene|Carbon Tetrachloride|Chlorodiphenyl (54% Chlorine)|Choline|Cisplatin|Copper|Cyclophosphamide|Dexamethasone|Dichloroacetic Acid|Dietary Fats|Diethylhexyl Phthalate|Diethylnitrosamine|Doxorubicin|Estradiol|Ethanol|Fenretinide|Fluorouracil|Genistein|Indomethacin|Lipopolysaccharides|Methionine|perfluorooc…	101.23	262
PECAM1	5175	Carcinoma, Hepatocellular	MESH:D006528		2-Acetylaminofluorene|4,4'-diaminodiphenylmethane|Acetaminophen|aroclor 1260|Arsenic|Arsenic Trioxide|Azacitidine|benz(a)anthracene|Benzo(a)pyrene|benzo(b)fluoranthene|Carbon Tetrachloride|Choline|Curcumin|Decitabine|Dexamethasone|Dietary Fats|Diethylnitrosamine|Doxorubicin|epigallocatechin gallate|Estradiol|Fenretinide|Fluorouracil|FR 118487|Gefitinib|gemcitabine|Indomethacin|Lipopolysaccharides…	101.15	226
PTP4A1	7803	Carcinoma, Hepatocellular	MESH:D006528		1,4-bis(2-(3,5-dichloropyridyloxy))benzene|4,4'-diaminodiphenylmethane|Acetaminophen|Acrylamide|Aflatoxin B1|Arsenic|Benzo(a)pyrene|Carbon Tetrachloride|Cisplatin|Clofibrate|Colchicine|Cyclophosphamide|Dexamethasone|Dietary Fats|Diethylstilbestrol|Dimethylnitrosamine|Doxorubicin|epigallocatechin gallate|Estradiol|Ethanol|Ethinyl Estradiol|Fenretinide|Hexachlorocyclohexane|Indomethacin|Irinotecan|…	101.15	150
APOE	348	Carcinoma, Hepatocellular	MESH:D006528		Acetaminophen|Aflatoxin B1|Arsenic|Arsenic Trioxide|Ascorbic Acid|Benzo(a)pyrene|Bezafibrate|Cacodylic Acid|Carbon Tetrachloride|Chlorodiphenyl (54% Chlorine)|Chloroquine|Cholesterol|Cisplatin|Clofibrate|Copper|Curcumin|Cyclophosphamide|Decitabine|Dexamethasone|Dietary Fats|Diethylhexyl Phthalate|Diethylnitrosamine|Diethylstilbestrol|Doxorubicin|Estradiol|Ethanol|Ethinyl Estradiol|Genistein|Indom…	101.06	275
ABCB1B	18669	Carcinoma, Hepatocellular	MESH:D006528		2,4-dinitrotoluene|2,6-dinitrotoluene|2-Acetylaminofluorene|4,4'-diaminodiphenylmethane|Acetaminophen|Aflatoxin B1|Benzo(a)pyrene|benzo(b)fluoranthene|Carbon Tetrachloride|Cholic Acid|Choline|ciprofibrate|Cisplatin|Curcumin|cyproconazole|Dexamethasone|Diethylhexyl Phthalate|Diethylnitrosamine|Dimethylnitrosamine|Doxorubicin|Ethinyl Estradiol|Fenretinide|Genistein|Irinotecan|Lipopolysaccharides|Me…	101.03	261
CSF2	1437	Carcinoma, Hepatocellular	MESH:D006528		1-nitropyrene|Acetaminophen|Acetylcysteine|Acrylamide|Aflatoxin B1|alpha-naphthoflavone|Arsenic|Arsenic Trioxide|Benzo(a)pyrene|Bleomycin|Budesonide|Butylated Hydroxytoluene|Chloroquine|Choline|Cisplatin|Colchicine|Cyclophosphamide|Dexamethasone|Dietary Fats|Diethylhexyl Phthalate|Diethylnitrosamine|Docetaxel|Doxorubicin|Drugs, Chinese Herbal|Estradiol|Ethanol|Ethinyl Estradiol|Flavonoids|Fluorou…	101.02	274
GSS	2937	Carcinoma, Hepatocellular	MESH:D006528		2,4-dinitrotoluene|2,6-dinitrotoluene|2-Acetylaminofluorene|4,4'-diaminodiphenylmethane|Acetaminophen|Acrylamide|Aflatoxin B1|Arsenic|Azathioprine|Benzo(a)pyrene|Carbon Tetrachloride|Cisplatin|Clofibrate|Copper|Curcumin|Dietary Fats|Diethylnitrosamine|Diethylstilbestrol|Dimethylnitrosamine|epigallocatechin gallate|Estradiol|Ethanol|Ethinyl Estradiol|Genistein|Indomethacin|Iron|Methylnitronitrosog…	100.92	246
IKBKB	3551	Carcinoma, Hepatocellular	MESH:D006528		2,6-dinitrotoluene|2-Acetylaminofluorene|Acetaminophen|Acetylcysteine|Aflatoxin B1|Arsenic|Arsenic Trioxide|Ascorbic Acid|Benzo(a)pyrene|Bortezomib|Butylated Hydroxyanisole|Cacodylic Acid|Chlorodiphenyl (54% Chlorine)|Chloroquine|cinnamic aldehyde|Cisplatin|Colchicine|Copper|Curcumin|Decitabine|Dexamethasone|Dietary Fats|Diethylnitrosamine|Doxorubicin|Drugs, Chinese Herbal|epigallocatechin gallat…	100.91	255
BHMT	635	Carcinoma, Hepatocellular	MESH:D006528		1,4-bis(2-(3,5-dichloropyridyloxy))benzene|2,4-dinitrotoluene|2,6-dinitrotoluene|Acetaminophen|Acrylamide|Aflatoxin B1|Arsenic|Benzo(a)pyrene|benzo(b)fluoranthene|Carbon Tetrachloride|Chlorodiphenyl (54% Chlorine)|Choline|Cisplatin|Clofibrate|Copper|Dietary Fats|Diethylhexyl Phthalate|Diethylnitrosamine|Diethylstilbestrol|Dimethylnitrosamine|Ethanol|Ethinyl Estradiol|Hexachlorocyclohexane|Methion…	100.85	251
LY6D	8581	Carcinoma, Hepatocellular	MESH:D006528		1,4-bis(2-(3,5-dichloropyridyloxy))benzene|2-Acetylaminofluorene|4,4'-diaminodiphenylmethane|Acetaminophen|Acrylamide|Aflatoxin B1|Arsenic|Benzo(a)pyrene|Bezafibrate|Carbon Tetrachloride|Choline|ciprofibrate|Clofibrate|Dexamethasone|Dichloroacetic Acid|Dietary Fats|Diethylhexyl Phthalate|Diethylnitrosamine|Diethylstilbestrol|Genistein|Griseofulvin|Methionine|Methotrexate|Phenobarbital|pirinixic a…	100.84	221
CLU	1191	Carcinoma, Hepatocellular	MESH:D006528		1-nitropyrene|2-Acetylaminofluorene|4,4'-diaminodiphenylmethane|Acetaminophen|Aflatoxin B1|Arsenic Trioxide|Ascorbic Acid|Benzo(a)pyrene|Bortezomib|Carbon Tetrachloride|Chloroquine|Cisplatin|Clofibrate|Copper|DDT|Decitabine|Dexamethasone|Dietary Fats|Diethylhexyl Phthalate|Diethylnitrosamine|Diethylstilbestrol|Doxorubicin|Estradiol|Ethanol|Ethinyl Estradiol|Fenretinide|gemcitabine|Genistein|Hexac…	100.72	279
AREG	374	Carcinoma, Hepatocellular	MESH:D006528		2,6-dinitrotoluene|2-Acetylaminofluorene|Acetaminophen|Aflatoxin B1|Arsenic|benz(a)anthracene|Benzo(a)pyrene|benzo(b)fluoranthene|Bleomycin|Carbon Tetrachloride|Cholesterol|Choline|Cisplatin|Decitabine|Dexamethasone|Diethylstilbestrol|Doxorubicin|Drugs, Chinese Herbal|Estradiol|Estrogens|Fluorouracil|Gefitinib|gemcitabine|Genistein|Griseofulvin|Indomethacin|Irinotecan|Lipopolysaccharides|Mestrano…	100.67	159
EEF1A1	1915	Carcinoma, Hepatocellular	MESH:D006528		2,6-dinitrotoluene|Acetaminophen|Aflatoxin B1|Arsenic Trioxide|Azacitidine|Benzo(a)pyrene|Bleomycin|Cacodylic Acid|Chlorodiphenyl (54% Chlorine)|Choline|Cisplatin|Clofibrate|Copper|Dexamethasone|Dietary Fats|Doxorubicin|epigallocatechin gallate|Estradiol|Ethanol|Ethinyl Estradiol|Flavonoids|Fluorouracil|Genistein|Hexachlorocyclohexane|Indomethacin|Methionine|Methotrexate|Nitric Oxide|N-nitrosomor…	100.67	148
TGFB3	7043	Carcinoma, Hepatocellular	MESH:D006528		2-nitrotoluene|Acetaminophen|Acetylcysteine|Acrylamide|Arsenic|Ascorbic Acid|Benzo(a)pyrene|Bleomycin|Carbon Tetrachloride|Choline|Cisplatin|Copper|Cyclophosphamide|DDT|Dexamethasone|Diethylhexyl Phthalate|Diethylnitrosamine|Diethylstilbestrol|Dimethylnitrosamine|Drugs, Chinese Herbal|Estradiol|Estrogens|Ethinyl Estradiol|Fenretinide|Genistein|Indomethacin|Lipopolysaccharides|Methionine|Methyltes…	100.66	237
ITGAV	3685	Carcinoma, Hepatocellular	MESH:D006528		2,6-dinitrotoluene|Acetaminophen|Acetylcysteine|Acrylamide|Aflatoxin B1|Arsenic Trioxide|Benzo(a)pyrene|Bortezomib|Carbon Tetrachloride|Choline|Cisplatin|Copper|Dexamethasone|Dietary Fats|epigallocatechin gallate|Estradiol|Ethanol|Ethinyl Estradiol|Fenretinide|Fluorouracil|Gefitinib|gemcitabine|Genistein|Irinotecan|Lipopolysaccharides|Methionine|Niclosamide|Pioglitazone|pirinixic acid|Plant Extra…	100.59	112
PAICS	10606	Carcinoma, Hepatocellular	MESH:D006528		2,4-dinitrotoluene|4,4'-diaminodiphenylmethane|Acetaminophen|Arsenic|Arsenic Trioxide|Benzbromarone|Benzo(a)pyrene|Chlorodiphenyl (54% Chlorine)|Choline|Clofibrate|Dexamethasone|Diethylnitrosamine|Doxorubicin|Estradiol|Ethanol|Ethinyl Estradiol|Ethionine|Fluorouracil|Genistein|Indomethacin|Methionine|Niclosamide|nimesulide|Nitroglycerin|N-nitrosomorpholine|Pentachlorophenol|perfluorooctanoic acid…	100.58	246
CASP6	839	Carcinoma, Hepatocellular	MESH:D006528		2,4-dinitrotoluene|2,6-dinitrotoluene|Acetaminophen|Acetylcysteine|Arsenic|Arsenic Trioxide|Ascorbic Acid|Benzo(a)pyrene|Bortezomib|Cacodylic Acid|Carbon Tetrachloride|Cisplatin|Clofibrate|Copper|Decitabine|deguelin|Dexamethasone|Dietary Fats|Doxorubicin|Drugs, Chinese Herbal|epigallocatechin gallate|Estradiol|Ethinyl Estradiol|Flavonoids|Fluorouracil|gemcitabine|Indomethacin|Lipopolysaccharides|…	100.56	137
RHOB	388	Carcinoma, Hepatocellular	MESH:D006528		2,4-dinitrotoluene|2,6-dinitrotoluene|2-Acetylaminofluorene|4,4'-diaminodiphenylmethane|Acetaminophen|Acrylamide|Aflatoxin B1|Arsenic|Arsenic Trioxide|Azacitidine|benz(a)anthracene|Benzo(a)pyrene|benzo(b)fluoranthene|Carbon Tetrachloride|Clofibrate|Copper|Curcumin|Dexamethasone|Dietary Fats|Diethylnitrosamine|Dimethylnitrosamine|Doxorubicin|Estradiol|Ethanol|Ethinyl Estradiol|Indomethacin|Irinote…	100.54	260
TF	7018	Carcinoma, Hepatocellular	MESH:D006528		2,4-dinitrotoluene|2-Acetylaminofluorene|Acetaminophen|Acrylamide|Aflatoxin B1|Ascorbic Acid|Benzo(a)pyrene|benzo(b)fluoranthene|Bleomycin|Carbon Tetrachloride|Chlorodiphenyl (54% Chlorine)|Cisplatin|Clofibrate|Copper|Curcumin|Dexamethasone|Dietary Fats|Diethylhexyl Phthalate|Diethylnitrosamine|Doxorubicin|Estradiol|Ethanol|Ethinyl Estradiol|Flavonoids|gallium nitrate|Indomethacin|Iron|Lipopolysa…	100.53	264
TNFRSF1A	7132	Carcinoma, Hepatocellular	MESH:D006528		2,4-dinitrotoluene|2,6-dinitrotoluene|4,4'-diaminodiphenylmethane|Acetaminophen|Acetylcysteine|Arsenic|Arsenic Trioxide|Azathioprine|Benzo(a)pyrene|Bleomycin|Butylated Hydroxyanisole|Cacodylic Acid|Carbon Tetrachloride|Chloroquine|Cholesterol|Cisplatin|Clofibrate|Colchicine|Copper|Curcumin|DDT|Decitabine|Dexamethasone|Dietary Fats|Diethylnitrosamine|Dimethylnitrosamine|Doxorubicin|epigallocatechi…	100.52	253
NFIL3	4783	Carcinoma, Hepatocellular	MESH:D006528		1,4-bis(2-(3,5-dichloropyridyloxy))benzene|Acetaminophen|Acetylcysteine|Acrylamide|Aflatoxin B1|Arsenic|benz(a)anthracene|Benzo(a)pyrene|benzo(b)fluoranthene|Carbon Tetrachloride|Choline|Cisplatin|Clofibrate|Copper|Decitabine|Dexamethasone|Dichloroacetic Acid|Dietary Fats|Diethylhexyl Phthalate|Diethylnitrosamine|Doxorubicin|Drugs, Chinese Herbal|epigallocatechin gallate|Estradiol|Ethinyl Estradi…	100.4	250
MCM4	4173	Carcinoma, Hepatocellular	MESH:D006528		1,4-bis(2-(3,5-dichloropyridyloxy))benzene|Acetaminophen|Acrylamide|Aflatoxin B1|Arsenic Trioxide|Ascorbic Acid|Azathioprine|Benzo(a)pyrene|benzo(b)fluoranthene|Carbon Tetrachloride|Cisplatin|Copper|DDT|Decitabine|Dietary Fats|Diethylhexyl Phthalate|Diethylnitrosamine|Doxorubicin|Estradiol|Ethanol|Ethinyl Estradiol|Fenretinide|Fluorouracil|Genistein|Irinotecan|Methylnitronitrosoguanidine|nimesuli…	100.39	272
TJP1	7082	Carcinoma, Hepatocellular	MESH:D006528		2-Methoxyestradiol|Acetaminophen|Acetylcysteine|Acrylamide|Arsenic Trioxide|Ascorbic Acid|Azacitidine|Benzo(a)pyrene|Carbon Tetrachloride|Chlorodiphenyl (54% Chlorine)|Cisplatin|Copper|Curcumin|Cyclophosphamide|Decitabine|Dietary Fats|Diethylhexyl Phthalate|Doxorubicin|Estradiol|Ethanol|Ethinyl Estradiol|Flavonoids|Genistein|Hexachlorocyclohexane|Indomethacin|Lipopolysaccharides|Methotrexate|Nitr…	100.32	165
MAP2K2	5605	Carcinoma, Hepatocellular	MESH:D006528		1,4-bis(2-(3,5-dichloropyridyloxy))benzene|2,6-dinitrotoluene|Acetaminophen|Acetylcysteine|Aflatoxin B1|Arsenic Trioxide|Benzbromarone|Benzo(a)pyrene|Bortezomib|cinnamic aldehyde|Cisplatin|Clofibrate|Copper|Curcumin|deguelin|Dietary Fats|Diethylnitrosamine|Doxorubicin|Drugs, Chinese Herbal|Estradiol|Ethanol|Ethinyl Estradiol|Ethionine|Fluorouracil|Genistein|Hexachlorocyclohexane|Lipopolysaccharid…	100.3	262
AQP7	364	Carcinoma, Hepatocellular	MESH:D006528		4,4'-diaminodiphenylmethane|Acetaminophen|Aflatoxin B1|Benzo(a)pyrene|Cacodylic Acid|Choline|Cisplatin|Dexamethasone|Dietary Fats|Diethylnitrosamine|Dimethylnitrosamine|Doxorubicin|Estradiol|Ethinyl Estradiol|Fenretinide|Flavonoids|Genistein|Indomethacin|Methionine|perfluorooctanoic acid|Phenobarbital|Pioglitazone|pirinixic acid|Plant Extracts|Plant Preparations|Quercetin|sodium arsenite|Sodium S…	100.24	235
KRT23	25984	Carcinoma, Hepatocellular	MESH:D006528		1,4-bis(2-(3,5-dichloropyridyloxy))benzene|2-Acetylaminofluorene|4,4'-diaminodiphenylmethane|Acetaminophen|Aflatoxin B1|Benzo(a)pyrene|benzo(b)fluoranthene|Carbon Tetrachloride|Choline|Cisplatin|Clofibrate|Dichloroacetic Acid|Dietary Fats|Diethylhexyl Phthalate|Diethylnitrosamine|Diethylstilbestrol|Doxorubicin|Estradiol|Ethanol|Ethinyl Estradiol|Genistein|Methionine|Methotrexate|N-(2-(1,1'-bicycl…	100.24	250
TYROBP	7305	Carcinoma, Hepatocellular	MESH:D006528		4,4'-diaminodiphenylmethane|Acetaminophen|Acrylamide|Aflatoxin B1|Benzo(a)pyrene|Carbon Tetrachloride|Choline|Cisplatin|Copper|Curcumin|Cyclophosphamide|Decitabine|Dexamethasone|dicyclanil|Dietary Fats|Diethylnitrosamine|Diethylstilbestrol|Dimethylnitrosamine|Estradiol|Ethinyl Estradiol|Genistein|Lipopolysaccharides|Methionine|Methotrexate|pirinixic acid|Resveratrol|sodium arsenite|Streptozocin|s…	100.24	222
GSTM5	2949	Carcinoma, Hepatocellular	MESH:D006528		2,4-dinitrotoluene|2,6-dinitrotoluene|Acetaminophen|Arsenic Trioxide|Benzo(a)pyrene|beta Carotene|Butylated Hydroxyanisole|Cacodylic Acid|Carbon Tetrachloride|Choline|Clofibrate|Copper|Decitabine|Dexamethasone|dicyclanil|Diethylhexyl Phthalate|Diethylnitrosamine|Estradiol|Ethanol|Ethinyl Estradiol|Ethoxyquin|Fenretinide|Genistein|Methionine|N-nitrosomorpholine|Paclitaxel|perfluorooctanoic acid|Ph…	100.21	230
ANXA1	301	Carcinoma, Hepatocellular	MESH:D006528		2,6-dinitrotoluene|4,4'-diaminodiphenylmethane|Acetaminophen|Aflatoxin B1|Arsenic|Arsenic Trioxide|Ascorbic Acid|Azacitidine|Benzo(a)pyrene|Carbon Tetrachloride|Chlorodiphenyl (54% Chlorine)|Choline|Cisplatin|Copper|DDT|Decitabine|Dexamethasone|Dietary Fats|Diethylhexyl Phthalate|Diethylnitrosamine|Dimethylnitrosamine|Doxorubicin|Drugs, Chinese Herbal|Estradiol|Ethanol|Ethinyl Estradiol|Fenretini…	100.11	265
RAF1	5894	Carcinoma, Hepatocellular	MESH:D006528		1,4-bis(2-(3,5-dichloropyridyloxy))benzene|2,4-dinitrotoluene|4,4'-diaminodiphenylmethane|Acetaminophen|Acetylcysteine|Acrylamide|Arsenic|Arsenic Trioxide|Benzo(a)pyrene|Bortezomib|Cacodylic Acid|Chlorodiphenyl (54% Chlorine)|Choline|Cisplatin|Clofibrate|Copper|Curcumin|Dietary Fats|Diethylnitrosamine|Dimethylnitrosamine|Docetaxel|Doxorubicin|Estradiol|Ethanol|Ethinyl Estradiol|Flavonoids|Fluorou…	99.97	269
CYP26A1	1592	Carcinoma, Hepatocellular	MESH:D006528		1,4-bis(2-(3,5-dichloropyridyloxy))benzene|2,4-dinitrotoluene|2,6-dinitrotoluene|4,4'-diaminodiphenylmethane|Acetaminophen|Aflatoxin B1|Arsenic|Arsenic Trioxide|Benzo(a)pyrene|beta Carotene|Carbon Tetrachloride|ciprofibrate|Cisplatin|Clofibrate|cyproconazole|Decitabine|Dietary Fats|Diethylhexyl Phthalate|Diethylnitrosamine|Diethylstilbestrol|Dimethylnitrosamine|Estradiol|Ethanol|Ethinyl Estradiol…	99.88	264
PPP1R15A	23645	Carcinoma, Hepatocellular	MESH:D006528		2,4-dinitrotoluene|Acetaminophen|Acetylcysteine|Aflatoxin B1|Arsenic Trioxide|Azathioprine|Benzo(a)pyrene|Bortezomib|Carbon Tetrachloride|Cisplatin|Clodronic Acid|Clofibrate|Colchicine|Copper|Decitabine|Dexamethasone|Dietary Fats|Doxorubicin|Drugs, Chinese Herbal|epigallocatechin gallate|Estradiol|Ethanol|Fenretinide|Fluorouracil|gemcitabine|Indomethacin|Lipopolysaccharides|Methotrexate|Niclosami…	99.88	162
HSPA8	3312	Carcinoma, Hepatocellular	MESH:D006528		1,4-bis(2-(3,5-dichloropyridyloxy))benzene|2,4-dinitrotoluene|Acetaminophen|Acrylamide|alpha-naphthoflavone|Arsenic|Arsenic Trioxide|benz(a)anthracene|Benzo(a)pyrene|Cacodylic Acid|Carbon Tetrachloride|Chlorodiphenyl (54% Chlorine)|Choline|cinnamic aldehyde|Cisplatin|Copper|Cyclophosphamide|Decitabine|Dexamethasone|Dietary Fats|Diethylhexyl Phthalate|Doxorubicin|Estradiol|Ethanol|Ethinyl Estradio…	99.87	173
ZFP36L1	677	Carcinoma, Hepatocellular	MESH:D006528		1,4-bis(2-(3,5-dichloropyridyloxy))benzene|Acetaminophen|Aflatoxin B1|Arsenic Trioxide|benz(a)anthracene|Benzo(a)pyrene|Carbon Tetrachloride|Chlorodiphenyl (54% Chlorine)|Choline|Cisplatin|Colchicine|Curcumin|Cyclophosphamide|Decitabine|Dexamethasone|Diethylnitrosamine|Diethylstilbestrol|Doxorubicin|Estradiol|Ethanol|Ethinyl Estradiol|Fenretinide|Genistein|Lipopolysaccharides|Methionine|N-(2-(1,1…	99.85	255
HSD17B4	3295	Carcinoma, Hepatocellular	MESH:D006528		1,4-bis(2-(3,5-dichloropyridyloxy))benzene|2,4-dinitrotoluene|2,6-dinitrotoluene|4,4'-diaminodiphenylmethane|Acetaminophen|Aflatoxin B1|Arsenic|Arsenic Trioxide|Benzbromarone|Bezafibrate|Carbon Tetrachloride|ciprofibrate|Cisplatin|Clofibrate|Copper|Dietary Fats|Diethylhexyl Phthalate|Doxorubicin|Estradiol|Ethanol|Ethinyl Estradiol|Ethionine|Fenretinide|Methotrexate|Methyltestosterone|nimesulide|P…	99.84	163
HSPB8	26353	Carcinoma, Hepatocellular	MESH:D006528		2,4-dinitrotoluene|4,4'-diaminodiphenylmethane|Acetaminophen|Acrylamide|Aflatoxin B1|Arsenic|Arsenic Trioxide|Benzo(a)pyrene|Carbon Tetrachloride|Cisplatin|Clofibrate|Copper|cyproconazole|Decitabine|Diethylhexyl Phthalate|Doxorubicin|Estradiol|Estrogens|Fenretinide|Fluorouracil|Genistein|Indomethacin|Lipopolysaccharides|Methotrexate|Methyltestosterone|nimesulide|Pentachlorophenol|Phenobarbital|pi…	99.84	170
SLCO2B1	11309	Carcinoma, Hepatocellular	MESH:D006528		1,4-bis(2-(3,5-dichloropyridyloxy))benzene|2,4-dinitrotoluene|2,6-dinitrotoluene|Acetaminophen|Aflatoxin B1|Arsenic|Arsenic Trioxide|benz(a)anthracene|Benzo(a)pyrene|Bleomycin|Budesonide|Butylated Hydroxyanisole|Carbon Tetrachloride|Cholic Acid|ciprofibrate|Clofibrate|Dexamethasone|Dietary Fats|Diethylhexyl Phthalate|Docetaxel|Estradiol|Ethanol|Ethinyl Estradiol|Ethoxyquin|Fenretinide|Hesperidin|…	99.84	148
PLTP	5360	Carcinoma, Hepatocellular	MESH:D006528		1,4-bis(2-(3,5-dichloropyridyloxy))benzene|4,4'-diaminodiphenylmethane|Acetaminophen|Aflatoxin B1|Arsenic|Arsenic Trioxide|Benzo(a)pyrene|Bezafibrate|Carbon Tetrachloride|Cisplatin|Clofibrate|Dexamethasone|Dietary Fats|Diethylhexyl Phthalate|Diethylnitrosamine|Estradiol|Ethanol|Ethinyl Estradiol|Fenretinide|Indomethacin|Lipopolysaccharides|Methotrexate|Methyltestosterone|nimesulide|perfluorooctan…	99.81	256
UBC	7316	Carcinoma, Hepatocellular	MESH:D006528		4,4'-diaminodiphenylmethane|Acetaminophen|Aflatoxin B1|alpha-hexachlorocyclohexane|Arsenic|Arsenic Trioxide|Benzo(a)pyrene|Carbon Tetrachloride|Chloroquine|Clofibrate|Curcumin|Dexamethasone|Dichloroacetic Acid|Dietary Fats|Diethylnitrosamine|Diethylstilbestrol|Doxorubicin|Drugs, Chinese Herbal|Estradiol|Ethinyl Estradiol|Fenretinide|Flavonoids|Hexachlorocyclohexane|Methylnitronitrosoguanidine|Nic…	99.81	256
XBP1	7494	Carcinoma, Hepatocellular	MESH:D006528		4,4'-diaminodiphenylmethane|Acetaminophen|Acetylcysteine|Aflatoxin B1|Arsenic Trioxide|benz(a)anthracene|Benzo(a)pyrene|benzo(b)fluoranthene|Bortezomib|Cacodylic Acid|Carbon Tetrachloride|Choline|Cisplatin|Clodronic Acid|Clofibrate|Copper|Curcumin|Dietary Fats|Diethylnitrosamine|Doxorubicin|Estradiol|Estrogens|Ethanol|Ethinyl Estradiol|Fenretinide|Fluorouracil|gemcitabine|Indomethacin|Lipopolysac…	99.71	294
LITAF	9516	Carcinoma, Hepatocellular	MESH:D006528		1,4-bis(2-(3,5-dichloropyridyloxy))benzene|4,4'-diaminodiphenylmethane|Acetaminophen|Acrylamide|Aflatoxin B1|Arsenic|Arsenic Trioxide|Azacitidine|Benzo(a)pyrene|Carbon Tetrachloride|Cisplatin|Copper|Dexamethasone|Dietary Fats|Diethylnitrosamine|Diethylstilbestrol|Estradiol|Ethanol|Ethinyl Estradiol|Fenretinide|Genistein|Indomethacin|Iron|Lipopolysaccharides|Methotrexate|Paclitaxel|Pioglitazone|pi…	99.67	252
LHB	3972	Carcinoma, Hepatocellular	MESH:D006528		4,4'-diaminodiphenylmethane|Acetaminophen|Acetylcysteine|Acrylamide|Androgens|Arsenic Trioxide|Ascorbic Acid|Benzo(a)pyrene|Biological Products|Butylated Hydroxyanisole|Chlorodiphenyl (54% Chlorine)|Cisplatin|Clofibrate|Copper|Cyclophosphamide|Cyproterone Acetate|Danazol|DDT|Dexamethasone|Dietary Fats|Diethylhexyl Phthalate|Diethylstilbestrol|Doxorubicin|Estradiol|Estrogens|Ethanol|Ethinyl Estrad…	99.66	139
PHLDA2	7262	Carcinoma, Hepatocellular	MESH:D006528		2,4-dinitrotoluene|4,4'-diaminodiphenylmethane|Acetaminophen|Aflatoxin B1|Arsenic Trioxide|Ascorbic Acid|Azathioprine|Benzo(a)pyrene|Carbon Tetrachloride|cinnamic aldehyde|Cisplatin|Copper|Cyclophosphamide|Decitabine|Dexamethasone|Diethylhexyl Phthalate|Diethylnitrosamine|Dimethylnitrosamine|Doxorubicin|epigallocatechin gallate|Epirubicin|Estradiol|Ethanol|Ethinyl Estradiol|Gefitinib|Genistein|In…	99.48	251
CYP3A4	1576	Carcinoma, Hepatocellular	MESH:D006528		1,4-bis(2-(3,5-dichloropyridyloxy))benzene|2,6-dinitrotoluene|2-amino-3,4-dimethylimidazo(4,5-f)quinoline|Acetaminophen|Acetylcysteine|Aflatoxin B1|alpha-naphthoflavone|Arsenic|Arsenic Trioxide|Azacitidine|Benzo(a)pyrene|beta Carotene|Bortezomib|brucine|Budesonide|Butylated Hydroxytoluene|Carbon Tetrachloride|Chlorodiphenyl (54% Chlorine)|Chloroquine|Cholesterol|Cholic Acid|Cimetidine|Cisplatin|C…	99.44	223
PRKCA	5578	Carcinoma, Hepatocellular	MESH:D006528		Acetaminophen|Aflatoxin B1|Arsenic|Arsenic Trioxide|Benzo(a)pyrene|Butylated Hydroxytoluene|Cacodylic Acid|Carbon Tetrachloride|Chlorodiphenyl (54% Chlorine)|Cisplatin|Copper|Curcumin|Dexamethasone|Dichloroacetic Acid|Dietary Fats|Diethylnitrosamine|Diethylstilbestrol|Doxorubicin|Drugs, Chinese Herbal|Estradiol|Ethanol|Ethinyl Estradiol|Fenretinide|Genistein|Irinotecan|Lipopolysaccharides|Methotr…	99.42	289
TAGLN	6876	Carcinoma, Hepatocellular	MESH:D006528		1-nitropyrene|4,4'-diaminodiphenylmethane|Acetaminophen|Aflatoxin B1|Arsenic|Arsenic Trioxide|Ascorbic Acid|Benzo(a)pyrene|Bleomycin|Carbon Tetrachloride|Choline|Cisplatin|Copper|Decitabine|Dexamethasone|Dietary Fats|Diethylhexyl Phthalate|Diethylnitrosamine|Doxorubicin|Estradiol|Ethanol|Ethinyl Estradiol|Fenretinide|Fluorouracil|Genistein|Methionine|Methotrexate|Phenobarbital|Pioglitazone|pirini…	99.42	272
GULO	268756	Carcinoma, Hepatocellular	MESH:D006528		1,4-bis(2-(3,5-dichloropyridyloxy))benzene|2,4-dinitrotoluene|4,4'-diaminodiphenylmethane|Acetaminophen|Acrylamide|Aflatoxin B1|Ascorbic Acid|Benzbromarone|Benzo(a)pyrene|Carbon Tetrachloride|Cisplatin|Clofibrate|Copper|Dietary Fats|Diethylhexyl Phthalate|Diethylnitrosamine|Dimethylnitrosamine|Estradiol|Ethinyl Estradiol|Ethionine|Fenretinide|Genistein|nimesulide|Nitric Oxide|perfluorooctanoic ac…	99.4	221
HSDL2	84263	Carcinoma, Hepatocellular	MESH:D006528		Acetaminophen|Aflatoxin B1|Azathioprine|Benzbromarone|Benzo(a)pyrene|Carbon Tetrachloride|Cisplatin|Clofibrate|Copper|Decitabine|Dexamethasone|Dichloroacetic Acid|Dietary Fats|Diethylhexyl Phthalate|Diethylnitrosamine|Doxorubicin|epigallocatechin gallate|Estradiol|Ethanol|Ethionine|Fenretinide|Indomethacin|Methyltestosterone|nimesulide|Pentachlorophenol|perfluorooctanoic acid|Permethrin|pirinixic…	99.39	228
F3	2152	Carcinoma, Hepatocellular	MESH:D006528		1-nitropyrene|4,4'-diaminodiphenylmethane|Acetaminophen|Acetylcysteine|Acrylamide|Aflatoxin B1|Arsenic|Arsenic Trioxide|Ascorbic Acid|Benzo(a)pyrene|benzo(b)fluoranthene|Bortezomib|Butylated Hydroxytoluene|Carbon Tetrachloride|chloroquine diphosphate|Cisplatin|Colchicine|Copper|Curcumin|Cyclophosphamide|Daunorubicin|Dexamethasone|Dichloroacetic Acid|Dietary Fats|Doxorubicin|epigallocatechin galla…	99.36	179
TXNRD1	7296	Carcinoma, Hepatocellular	MESH:D006528		2,4-dinitrotoluene|2,6-dinitrotoluene|4,4'-diaminodiphenylmethane|Acetaminophen|Acetylcysteine|Aflatoxin B1|Arsenic|Arsenic Trioxide|Azathioprine|Benzo(a)pyrene|Cacodylic Acid|Carbon Tetrachloride|cinnamic aldehyde|Cisplatin|Clodronic Acid|Clofibrate|Copper|Curcumin|Cyclophosphamide|Dexamethasone|dicyclanil|Diethylhexyl Phthalate|Diethylnitrosamine|Dimethylnitrosamine|Drugs, Chinese Herbal|epigal…	99.34	293
LEPR	3953	Carcinoma, Hepatocellular	MESH:D006528		1,4-bis(2-(3,5-dichloropyridyloxy))benzene|2,4-dinitrotoluene|2,6-dinitrotoluene|4,4'-diaminodiphenylmethane|Acetaminophen|Aflatoxin B1|Arsenic|benz(a)anthracene|Benzo(a)pyrene|benzo(b)fluoranthene|Carbon Tetrachloride|Chloroquine|Cholesterol|Choline|Cisplatin|Clofibrate|Decitabine|Dichloroacetic Acid|Dietary Fats|Diethylnitrosamine|Doxorubicin|Drugs, Chinese Herbal|Estradiol|Ethanol|Ethinyl Estr…	99.25	241
IL1R1	3554	Carcinoma, Hepatocellular	MESH:D006528		1,4-bis(2-(3,5-dichloropyridyloxy))benzene|4,4'-diaminodiphenylmethane|Acetaminophen|Acrylamide|Active Hexose Correlated Compound|Aflatoxin B1|Arsenic|Benzo(a)pyrene|Bortezomib|Carbon Tetrachloride|Cisplatin|Copper|DDT|Dexamethasone|Dichloroacetic Acid|Dietary Fats|Diethylhexyl Phthalate|Diethylnitrosamine|Dimethylnitrosamine|Doxorubicin|epigallocatechin gallate|Estradiol|Ethinyl Estradiol|Flavon…	99.19	260
PLAT	5327	Carcinoma, Hepatocellular	MESH:D006528		4,4'-diaminodiphenylmethane|Acetaminophen|Aflatoxin B1|Arsenic Trioxide|Ascorbic Acid|benz(a)anthracene|Benzo(a)pyrene|benzo(b)fluoranthene|beta Carotene|Butylated Hydroxytoluene|Carbon Tetrachloride|Choline|Cisplatin|Colchicine|Copper|Daunorubicin|DDT|Dexamethasone|Dietary Fats|Dimethylnitrosamine|Doxorubicin|epigallocatechin gallate|Estradiol|Ethanol|Ethinyl Estradiol|Fenretinide|Fluorouracil|G…	99.19	161
HSPA4L	22824	Carcinoma, Hepatocellular	MESH:D006528		2,4-dinitrotoluene|4,4'-diaminodiphenylmethane|Acetaminophen|Acrylamide|Aflatoxin B1|Arsenic Trioxide|Benzo(a)pyrene|Bortezomib|Cacodylic Acid|Carbon Tetrachloride|Choline|Cisplatin|Clofibrate|Dexamethasone|Dietary Fats|Diethylhexyl Phthalate|Diethylnitrosamine|Doxorubicin|Drugs, Chinese Herbal|epigallocatechin gallate|Estradiol|Ethanol|Ethinyl Estradiol|Fenretinide|Genistein|Indomethacin|Irinote…	99.15	261
IFITM1	8519	Carcinoma, Hepatocellular	MESH:D006528		1-nitropyrene|4,4'-diaminodiphenylmethane|Acetaminophen|Aflatoxin B1|Arsenic|Benzo(a)pyrene|Bortezomib|Carbon Tetrachloride|Choline|Cisplatin|DDT|Decitabine|Dexamethasone|Diethylnitrosamine|Dimethylnitrosamine|Doxorubicin|epigallocatechin gallate|Estradiol|Ethinyl Estradiol|Fenretinide|Fluorouracil|Genistein|Indomethacin|Irinotecan|Lipopolysaccharides|Methionine|Methotrexate|Methylnitronitrosogua…	99.15	258
COL6A3	1293	Carcinoma, Hepatocellular	MESH:D006528		4,4'-diaminodiphenylmethane|Acetaminophen|Acrylamide|Aflatoxin B1|Arsenic|Arsenic Trioxide|Azacitidine|Benzo(a)pyrene|Carbon Tetrachloride|Choline|Clofibrate|Dexamethasone|Dietary Fats|Diethylstilbestrol|Doxorubicin|Estradiol|Ethanol|Ethinyl Estradiol|Ethylnitrosourea|Fenretinide|Fluorouracil|Genistein|Methionine|Methyltestosterone|Paclitaxel|perfluorooctanoic acid|Phenytoin|pirinixic acid|Querce…	99.13	135
PTGES	9536	Carcinoma, Hepatocellular	MESH:D006528		1,4-bis(2-(3,5-dichloropyridyloxy))benzene|Acetaminophen|Acrylamide|Aflatoxin B1|Arsenic Trioxide|Benzo(a)pyrene|beta-hexachlorocyclohexane|Cisplatin|Copper|Curcumin|Decitabine|Dexamethasone|Dietary Fats|Diethylhexyl Phthalate|Diethylstilbestrol|Docetaxel|Doxorubicin|Estradiol|Estrogens|Ethanol|Ethinyl Estradiol|Fenretinide|Genistein|Indomethacin|Irinotecan|Lipopolysaccharides|lupeol|mancozeb|Mel…	99.12	121
CD9	928	Carcinoma, Hepatocellular	MESH:D006528		2,6-dinitrotoluene|4,4'-diaminodiphenylmethane|Acetaminophen|Aflatoxin B1|alpha-naphthoflavone|Arsenic|Arsenic Trioxide|Benzo(a)pyrene|Bortezomib|Carbon Tetrachloride|Chlorodiphenyl (54% Chlorine)|Choline|Cisplatin|Copper|Decitabine|Dexamethasone|Dietary Fats|Diethylhexyl Phthalate|Diethylnitrosamine|Diethylstilbestrol|Doxorubicin|epigallocatechin gallate|Estradiol|Ethanol|Ethinyl Estradiol|Fenre…	99.09	257
INHBA	3624	Carcinoma, Hepatocellular	MESH:D006528		1,4-bis(2-(3,5-dichloropyridyloxy))benzene|2,4-dinitrotoluene|2-nitrotoluene|Acetaminophen|Acrylamide|Aflatoxin B1|Arsenic|Arsenic Trioxide|Benzo(a)pyrene|Carbon Tetrachloride|Chlorodiphenyl (54% Chlorine)|Cholesterol|Cisplatin|Decitabine|Dexamethasone|Dietary Fats|Diethylhexyl Phthalate|Diethylnitrosamine|Diethylstilbestrol|Doxorubicin|Estradiol|Ethanol|Ethinyl Estradiol|Genistein|Indomethacin|L…	99.09	269
PNRC1	10957	Carcinoma, Hepatocellular	MESH:D006528		1,4-bis(2-(3,5-dichloropyridyloxy))benzene|2,6-dinitrotoluene|Acetaminophen|Acetylcysteine|Aflatoxin B1|Arsenic Trioxide|Carbon Tetrachloride|Chlorodiphenyl (54% Chlorine)|Choline|Cisplatin|Dietary Fats|Diethylhexyl Phthalate|Diethylnitrosamine|Doxorubicin|Estradiol|Ethanol|Fluorouracil|Genistein|Hexachlorocyclohexane|Indomethacin|Irinotecan|Methionine|N-(2-(1,1'-bicyclopropyl)-2-ylphenyl)-3-(dif…	98.98	246
ATP8B1	5205	Carcinoma, Hepatocellular	MESH:D006528		1,4-bis(2-(3,5-dichloropyridyloxy))benzene|1-nitropyrene|4,4'-diaminodiphenylmethane|Acetaminophen|Acrylamide|Aflatoxin B1|Benzo(a)pyrene|beta Carotene|Carbon Tetrachloride|Cholic Acid|Choline|cyproconazole|Doxorubicin|Drugs, Chinese Herbal|epigallocatechin gallate|Estradiol|Ethinyl Estradiol|Fenretinide|Indomethacin|Irinotecan|Lipopolysaccharides|Methionine|perfluorooctanoic acid|Phenobarbital|p…	98.95	111
CDC34	997	Carcinoma, Hepatocellular	MESH:D006528		1,4-bis(2-(3,5-dichloropyridyloxy))benzene|2,4-dinitrotoluene|4,4'-diaminodiphenylmethane|Acetaminophen|Acrylamide|Aflatoxin B1|Arsenic Trioxide|Benzo(a)pyrene|Bortezomib|Carbon Tetrachloride|Chlorodiphenyl (54% Chlorine)|Choline|Clofibrate|cyproconazole|Dexamethasone|Diethylhexyl Phthalate|Diethylnitrosamine|Estradiol|Ethanol|Ethinyl Estradiol|Fluorouracil|Indomethacin|Methionine|Methotrexate|Pa…	98.9	248
NOX4	50507	Carcinoma, Hepatocellular	MESH:D006528		1,4-bis(2-(3,5-dichloropyridyloxy))benzene|4,4'-diaminodiphenylmethane|Acetaminophen|Acetylcysteine|Aflatoxin B1|Arsenic|Arsenic Trioxide|Ascorbic Acid|Benzo(a)pyrene|Bezafibrate|Carbon Tetrachloride|Choline|Cisplatin|Curcumin|Daunorubicin|Dexamethasone|Dichloroacetic Acid|Dietary Fats|Diethylnitrosamine|Dimethylnitrosamine|Doxorubicin|epigallocatechin gallate|Estradiol|Ethanol|Ethoxyquin|Fenreti…	98.89	251
RARB	5915	Carcinoma, Hepatocellular	MESH:D006528		1,4-bis(2-(3,5-dichloropyridyloxy))benzene|2,4-dinitrotoluene|2,6-dinitrotoluene|3,7,11,15-tetramethyl-2,4,6,10,14-hexadecapentaenoic acid|Acetaminophen|Aflatoxin B1|Arsenic Trioxide|Benzo(a)pyrene|beta Carotene|Bezafibrate|Carbon Tetrachloride|Cisplatin|Copper|cyproconazole|Decitabine|Dichloroacetic Acid|Dietary Fats|Diethylnitrosamine|Doxorubicin|epigallocatechin gallate|Estradiol|Ethanol|Ethin…	98.85	254
NT5E	4907	Carcinoma, Hepatocellular	MESH:D006528		1-nitropyrene|4,4'-diaminodiphenylmethane|Acetaminophen|Aflatoxin B1|Arsenic|Arsenic Trioxide|Azacitidine|Benzo(a)pyrene|benzo(b)fluoranthene|Bortezomib|Carbon Tetrachloride|Choline|Copper|Decitabine|deguelin|Dexamethasone|Dietary Fats|Diethylhexyl Phthalate|Diethylnitrosamine|Doxorubicin|Estradiol|Ethanol|Ethinyl Estradiol|Fenretinide|Fluorouracil|Genistein|Indomethacin|Methionine|N-(2-(1,1'-bic…	98.81	248
RPS6KB1	6198	Carcinoma, Hepatocellular	MESH:D006528		1,4-bis(2-(3,5-dichloropyridyloxy))benzene|4,4'-diaminodiphenylmethane|Acetylcysteine|Arsenic Trioxide|Azathioprine|Bortezomib|Chloroquine|Cholesterol|Cisplatin|Clofibrate|Copper|Curcumin|Daunorubicin|Decitabine|deguelin|Dexamethasone|Diethylhexyl Phthalate|Dimethylnitrosamine|Doxorubicin|Estradiol|Ethanol|Fenretinide|Flavonoids|Gefitinib|Genistein|Indomethacin|Irinotecan|Methotrexate|morin|Niclo…	98.75	172
CAPN2	824	Carcinoma, Hepatocellular	MESH:D006528		2,4-dinitrotoluene|2,6-dinitrotoluene|Acetaminophen|Acetylcysteine|Acrylamide|Aflatoxin B1|Arsenic|Arsenic Trioxide|Benzo(a)pyrene|Butylated Hydroxytoluene|Carbon Tetrachloride|Chlorodiphenyl (54% Chlorine)|Cisplatin|Clofibrate|Cyclophosphamide|DDT|Decitabine|Dexamethasone|Diethylhexyl Phthalate|Diethylstilbestrol|Dimethylnitrosamine|epigallocatechin gallate|Estradiol|Ethanol|Indomethacin|Lipopol…	98.73	121
TXNIP	10628	Carcinoma, Hepatocellular	MESH:D006528		2,4-dinitrotoluene|Acetaminophen|Aflatoxin B1|Arsenic|Arsenic Trioxide|Ascorbic Acid|Azathioprine|Benzo(a)pyrene|Carbon Tetrachloride|chloroquine diphosphate|Cisplatin|Clofibrate|Copper|Cyclophosphamide|Decitabine|Dexamethasone|Dichloroacetic Acid|Dietary Fats|Doxorubicin|Estradiol|Ethanol|Ethinyl Estradiol|Fenretinide|Fluorouracil|Indomethacin|Irinotecan|Lipopolysaccharides|Methotrexate|perfluor…	98.73	181
AGT	183	Carcinoma, Hepatocellular	MESH:D006528		1,4-bis(2-(3,5-dichloropyridyloxy))benzene|2,6-dinitrotoluene|Acetaminophen|Acetylcysteine|Aflatoxin B1|Ascorbic Acid|Benzbromarone|Benzo(a)pyrene|Bezafibrate|Butylated Hydroxytoluene|Carbon Tetrachloride|Cholesterol|Choline|Cisplatin|Clofibrate|Copper|Curcumin|Dexamethasone|Dietary Fats|Diethylhexyl Phthalate|Diethylnitrosamine|Dimethylnitrosamine|Doxorubicin|Drugs, Chinese Herbal|Estradiol|Estr…	98.72	270
CYP2B1	24300	Carcinoma, Hepatocellular	MESH:D006528		1,4-bis(2-(3,5-dichloropyridyloxy))benzene|2-Acetylaminofluorene|4,4'-diaminodiphenylmethane|Acetaminophen|Acetylcysteine|Aflatoxin B1|alpha-hexachlorocyclohexane|Benzo(a)pyrene|beta-myrcene|brucine|Butylated Hydroxytoluene|Cacodylic Acid|Carbon Tetrachloride|Chlorodiphenyl (54% Chlorine)|Choline|ciprofibrate|Clofibrate|Curcumin|Cyclophosphamide|cyproconazole|DDT|Dexamethasone|dibutylnitrosamine|…	98.59	257
FAT1	2195	Carcinoma, Hepatocellular	MESH:D006528		2,4-dinitrotoluene|2,6-dinitrotoluene|2-nitrotoluene|4,4'-diaminodiphenylmethane|Acetaminophen|Aflatoxin B1|Arsenic Trioxide|Ascorbic Acid|Benzo(a)pyrene|Carbon Tetrachloride|Choline|Clofibrate|Copper|Dexamethasone|Dietary Fats|Diethylhexyl Phthalate|Diethylnitrosamine|Dimethylnitrosamine|Doxorubicin|epigallocatechin gallate|Estradiol|Ethanol|Ethinyl Estradiol|Fenretinide|Genistein|Indomethacin|M…	98.57	243
FMO5	2330	Carcinoma, Hepatocellular	MESH:D006528		1,4-bis(2-(3,5-dichloropyridyloxy))benzene|4,4'-diaminodiphenylmethane|Acetaminophen|Aflatoxin B1|Ascorbic Acid|Azathioprine|Benzo(a)pyrene|benzo(b)fluoranthene|Carbon Tetrachloride|cinnamic aldehyde|Dexamethasone|Dietary Fats|Diethylhexyl Phthalate|Diethylnitrosamine|Doxorubicin|Estradiol|Ethanol|Ethinyl Estradiol|Fenretinide|Hexachlorocyclohexane|Irinotecan|Lipopolysaccharides|Methotrexate|momf…	98.5	242
GBP2	2634	Carcinoma, Hepatocellular	MESH:D006528		1-nitropyrene|4,4'-diaminodiphenylmethane|Acetaminophen|Aflatoxin B1|Arsenic|Ascorbic Acid|Azacitidine|Benzo(a)pyrene|Bortezomib|Carbon Tetrachloride|Cholesterol|Choline|Cisplatin|Dexamethasone|Dietary Fats|Diethylhexyl Phthalate|Diethylnitrosamine|Diethylstilbestrol|Dimethylnitrosamine|Doxorubicin|epigallocatechin gallate|Estradiol|Ethanol|Ethinyl Estradiol|Fenretinide|Genistein|Lipopolysacchari…	98.5	237
SDHA	6389	Carcinoma, Hepatocellular	MESH:D006528		2,4-dinitrotoluene|2,6-dinitrotoluene|Acetaminophen|Aflatoxin B1|Arsenic|Arsenic Trioxide|Ascorbic Acid|Benzo(a)pyrene|Carbon Tetrachloride|Chlorodiphenyl (54% Chlorine)|Choline|Cisplatin|Copper|Curcumin|Dexamethasone|Dietary Fats|Doxorubicin|Estradiol|Ethanol|Flavonoids|Fluorouracil|Genistein|Indomethacin|Lipopolysaccharides|Methionine|N-nitrosomorpholine|perfluorodecanoic acid|perfluoro-n-nonan…	98.5	125
STAT5B	6777	Carcinoma, Hepatocellular	MESH:D006528		1,4-bis(2-(3,5-dichloropyridyloxy))benzene|1,5-naphthalenediamine|2-nitrotoluene|Acetaminophen|Acrylamide|Aflatoxin B1|alpha-naphthoflavone|Arsenic Trioxide|Benzo(a)pyrene|Bezafibrate|Carbon Tetrachloride|ciprofibrate|Curcumin|Cyclophosphamide|cyproconazole|Dexamethasone|Dietary Fats|Diethylhexyl Phthalate|Diethylstilbestrol|Estradiol|Ethanol|Ethinyl Estradiol|Ethylnitrosourea|Indomethacin|Lipopo…	98.5	148
GDF10	2662	Carcinoma, Hepatocellular	MESH:D006528		Acetaminophen|Arsenic|Ascorbic Acid|benz(a)anthracene|Benzo(a)pyrene|Carbon Tetrachloride|Choline|Clofibrate|Copper|Decitabine|Dexamethasone|Dietary Fats|Diethylhexyl Phthalate|Diethylnitrosamine|Diethylstilbestrol|Estradiol|Ethanol|Ethinyl Estradiol|Fenretinide|Genistein|Lipopolysaccharides|Methionine|Methotrexate|Phenobarbital|pirinixic acid|Plant Extracts|sodium arsenite|Tamoxifen|Tetrachlorod…	98.41	226
HMGCS2	3158	Carcinoma, Hepatocellular	MESH:D006528		1,4-bis(2-(3,5-dichloropyridyloxy))benzene|4,4'-diaminodiphenylmethane|Acetaminophen|Acrylamide|Aflatoxin B1|Benzo(a)pyrene|Bezafibrate|Carbon Tetrachloride|Chlorodiphenyl (54% Chlorine)|ciprofibrate|Clofibrate|Copper|Dexamethasone|Dichloroacetic Acid|Dietary Fats|Diethylhexyl Phthalate|Diethylnitrosamine|Doxorubicin|Estradiol|Ethanol|Ethinyl Estradiol|Genistein|Indomethacin|Iron|Methotrexate|N-n…	98.39	266
MGLL	11343	Carcinoma, Hepatocellular	MESH:D006528		2,4-dinitrotoluene|Acetaminophen|Aflatoxin B1|benz(a)anthracene|Benzo(a)pyrene|benzo(b)fluoranthene|Bezafibrate|Carbon Tetrachloride|Choline|Cisplatin|Clofibrate|Copper|Dexamethasone|Dichloroacetic Acid|Dietary Fats|Diethylhexyl Phthalate|Doxorubicin|Estradiol|Ethanol|Ethinyl Estradiol|Genistein|Indomethacin|Lipopolysaccharides|Methionine|Niclosamide|nimesulide|Nitroglycerin|perfluorooctanoic aci…	98.37	105
MMP1	4312	Carcinoma, Hepatocellular	MESH:D006528		Acetaminophen|Acetylcysteine|alpha-naphthoflavone|Androgens|Arsenic|Arsenic Trioxide|Ascorbic Acid|Azacitidine|AZD 6244|Benzo(a)pyrene|Bleomycin|Carbon Tetrachloride|Cisplatin|Clofibrate|Copper|Curcumin|Decitabine|deguelin|Dexamethasone|Dimethylnitrosamine|Doxorubicin|Drugs, Chinese Herbal|epigallocatechin gallate|Estradiol|Ethinyl Estradiol|Flavonoids|Fluorouracil|Genistein|Indomethacin|Iron|Lip…	98.36	167
ACO1	48	Carcinoma, Hepatocellular	MESH:D006528		2,4-dinitrotoluene|2,6-dinitrotoluene|4,4'-diaminodiphenylmethane|Acetaminophen|Aflatoxin B1|Arsenic|Arsenic Trioxide|Benzbromarone|Benzo(a)pyrene|Butylated Hydroxyanisole|Carbon Tetrachloride|Clofibrate|Copper|cyproconazole|Dexamethasone|Dietary Fats|Diethylstilbestrol|Dimethylnitrosamine|Doxorubicin|Estradiol|Ethinyl Estradiol|Ethionine|Fenretinide|gallium nitrate|Hexachlorocyclohexane|Iron|Lip…	98.25	135
PRLR	5618	Carcinoma, Hepatocellular	MESH:D006528		2,4-dinitrotoluene|4,4'-diaminodiphenylmethane|Acetaminophen|Acetylcysteine|Acrylamide|Aflatoxin B1|benz(a)anthracene|Benzo(a)pyrene|cadmium telluride|Carbon Tetrachloride|Chloroquine|Copper|Curcumin|Cyclophosphamide|cyproconazole|Cyproterone Acetate|Dexamethasone|Dietary Fats|Diethylhexyl Phthalate|Diethylnitrosamine|Diethylstilbestrol|Doxorubicin|epigallocatechin gallate|Estradiol|Ethanol|Ethin…	98.24	241
SLC22A5	6584	Carcinoma, Hepatocellular	MESH:D006528		2,4-dinitrotoluene|Acetaminophen|Acetylcysteine|Acrylamide|Aflatoxin B1|Arsenic|Arsenic Trioxide|Benzo(a)pyrene|Carbon Tetrachloride|Choline|Cisplatin|Clofibrate|Cyclophosphamide|Decitabine|Dichloroacetic Acid|Dietary Fats|Diethylnitrosamine|Doxorubicin|Drugs, Chinese Herbal|Estradiol|Estrogens|Ethinyl Estradiol|Flavonoids|Genistein|Hydroxyurea|N-(2-(1,1'-bicyclopropyl)-2-ylphenyl)-3-(difluoromet…	98.24	255
STAR	6770	Carcinoma, Hepatocellular	MESH:D006528		4,4'-diaminodiphenylmethane|Acetaminophen|Acetylcysteine|Acrylamide|Aflatoxin B1|alpha-hexachlorocyclohexane|alpha-naphthoflavone|Arsenic Trioxide|Ascorbic Acid|Benzo(a)pyrene|Bezafibrate|Biological Products|Budesonide|Carbon Tetrachloride|Chlorodiphenyl (54% Chlorine)|Chloroquine|Cholesterol|Cisplatin|cyproconazole|Dexamethasone|Dietary Fats|Diethylhexyl Phthalate|Diethylnitrosamine|Diethylstilb…	98.19	265
NOS3	4846	Carcinoma, Hepatocellular	MESH:D006528		2-Acetylaminofluorene|Acetaminophen|Acetylcysteine|Aflatoxin B1|alpha-hexachlorocyclohexane|Arsenic|Arsenic Trioxide|Ascorbic Acid|Benzo(a)pyrene|benzo(b)fluoranthene|Bezafibrate|Carbon Tetrachloride|Cholesterol|Choline|Cisplatin|Clofibrate|Curcumin|Cyclophosphamide|Decitabine|deguelin|Dexamethasone|Dietary Fats|Diethylhexyl Phthalate|Diethylnitrosamine|Dimethylnitrosamine|Doxorubicin|Drugs, Chin…	98.16	286
PRMT1	3276	Carcinoma, Hepatocellular	MESH:D006528		2,4-dinitrotoluene|2,6-dinitrotoluene|Acetaminophen|Acrylamide|Aflatoxin B1|Arsenic Trioxide|Benzo(a)pyrene|Carbon Tetrachloride|Chlorodiphenyl (54% Chlorine)|Choline|Dexamethasone|Diethylnitrosamine|Doxorubicin|Estradiol|Ethinyl Estradiol|Fenretinide|Flavonoids|Genistein|Indomethacin|Lipopolysaccharides|Methionine|Niclosamide|nimesulide|Pentachlorophenol|perfluorooctanoic acid|Phenobarbital|piri…	98.16	230
INS1	16333	Carcinoma, Hepatocellular	MESH:D006528		1,4-bis(2-(3,5-dichloropyridyloxy))benzene|4,4'-diaminodiphenylmethane|Acetylcysteine|Acrylamide|aroclor 1260|Arsenic|Arsenic Trioxide|Ascorbic Acid|Benzo(a)pyrene|beta-hexachlorocyclohexane|Bezafibrate|Budesonide|Carbon Tetrachloride|Chlorodiphenyl (54% Chlorine)|Cholesterol|Choline|Colchicine|Copper|Curcumin|DDT|Dexamethasone|Dietary Fats|Diethylhexyl Phthalate|Diethylnitrosamine|Diethylstilbes…	98.02	225
ERBB2	2064	Carcinoma, Hepatocellular	MESH:D006528		1,4-bis(2-(3,5-dichloropyridyloxy))benzene|2-Acetylaminofluorene|Acetaminophen|Acrylamide|Arsenic|benz(a)anthracene|Benzo(a)pyrene|beta-hexachlorocyclohexane|Bortezomib|Chloroquine|Choline|Cisplatin|Copper|Curcumin|Cyclophosphamide|DDT|Dexamethasone|Diethylhexyl Phthalate|Diethylstilbestrol|Docetaxel|Doxorubicin|epigallocatechin gallate|Epirubicin|Estradiol|Estrogens|Ethylnitrosourea|Fluorouracil…	97.97	122
PGR	5241	Carcinoma, Hepatocellular	MESH:D006528		Acetaminophen|Acetylcysteine|alpha-hexachlorocyclohexane|alpha-naphthoflavone|Arsenic|benz(a)anthracene|Benzo(a)pyrene|beta-hexachlorocyclohexane|Bortezomib|Budesonide|Butylated Hydroxyanisole|carfilzomib|Cyproterone Acetate|Danazol|DDT|Decitabine|Dichloroacetic Acid|Dietary Fats|Diethylhexyl Phthalate|Diethylstilbestrol|Docetaxel|Doxorubicin|Drugs, Chinese Herbal|epigallocatechin gallate|Epirubi…	97.95	113
SLC9A3R1	9368	Carcinoma, Hepatocellular	MESH:D006528		1,4-bis(2-(3,5-dichloropyridyloxy))benzene|2-nitrotoluene|Acetaminophen|Arsenic|Arsenic Trioxide|benz(a)anthracene|Benzo(a)pyrene|Bleomycin|Carbon Tetrachloride|Cisplatin|Clofibrate|Copper|Decitabine|Dexamethasone|Dietary Fats|Diethylnitrosamine|Diethylstilbestrol|Doxorubicin|Estradiol|Ethanol|Ethinyl Estradiol|Fenretinide|Flavonoids|Genistein|N-(2-(1,1'-bicyclopropyl)-2-ylphenyl)-3-(difluorometh…	97.86	251
CYP3A13	13113	Carcinoma, Hepatocellular	MESH:D006528		1,4-bis(2-(3,5-dichloropyridyloxy))benzene|2,4-dinitrotoluene|2,6-dinitrotoluene|4,4'-diaminodiphenylmethane|Acetaminophen|Benzo(a)pyrene|Carbon Tetrachloride|Cisplatin|Clofibrate|Copper|Cyclophosphamide|Dexamethasone|Dietary Fats|Diethylhexyl Phthalate|Diethylnitrosamine|Dimethylnitrosamine|epigallocatechin gallate|Ethanol|Ethinyl Estradiol|Genistein|perfluorooctanoic acid|Phenobarbital|Phenytoi…	97.78	227
GCK	2645	Carcinoma, Hepatocellular	MESH:D006528		2,4-dinitrotoluene|2,6-dinitrotoluene|4,4'-diaminodiphenylmethane|Acetaminophen|Acrylamide|Aflatoxin B1|Arsenic|Arsenic Trioxide|Benzo(a)pyrene|benzo(b)fluoranthene|Carbon Tetrachloride|Choline|Clofibrate|Copper|Dexamethasone|Dietary Fats|Diethylhexyl Phthalate|Diethylnitrosamine|Diethylstilbestrol|Dimethylnitrosamine|Estradiol|Ethanol|Ethinyl Estradiol|Ethylnitrosourea|Hesperidin|Hexachlorocyclo…	97.69	262
GSTO1	9446	Carcinoma, Hepatocellular	MESH:D006528		1,4-bis(2-(3,5-dichloropyridyloxy))benzene|Acetaminophen|Acrylamide|Aflatoxin B1|Arsenic|Ascorbic Acid|Benzo(a)pyrene|Butylated Hydroxyanisole|Cisplatin|Clofibrate|DDT|Decitabine|Dexamethasone|Diethylhexyl Phthalate|Diethylnitrosamine|Diethylstilbestrol|Doxorubicin|epigallocatechin gallate|Estradiol|Ethanol|Ethinyl Estradiol|Genistein|Indomethacin|Methionine|Methylnitronitrosoguanidine|Phenobarbi…	97.54	241
SOX9	6662	Carcinoma, Hepatocellular	MESH:D006528		4,4'-diaminodiphenylmethane|Acetaminophen|Aflatoxin B1|Arsenic|Ascorbic Acid|Azacitidine|Benzo(a)pyrene|Carbon Tetrachloride|Choline|Cisplatin|Copper|Curcumin|Decitabine|Dexamethasone|Dietary Fats|Diethylhexyl Phthalate|Doxorubicin|Estradiol|Estrogens|Ethanol|Ethinyl Estradiol|Fenretinide|Genistein|Iron|Methionine|Methyltestosterone|N-(2-(1,1'-bicyclopropyl)-2-ylphenyl)-3-(difluoromethyl)-1-methy…	97.47	122
GPNMB	10457	Carcinoma, Hepatocellular	MESH:D006528		4,4'-diaminodiphenylmethane|Acetaminophen|Acrylamide|Aflatoxin B1|Arsenic|Arsenic Trioxide|Azacitidine|Benzo(a)pyrene|Carbon Tetrachloride|Chloroquine|Choline|Cisplatin|Clodronic Acid|Copper|DDT|Dexamethasone|Dichloroacetic Acid|Dietary Fats|Diethylnitrosamine|Dimethylnitrosamine|Doxorubicin|Estradiol|Ethinyl Estradiol|Genistein|Indomethacin|Lipopolysaccharides|Methionine|Methyltestosterone|Pacli…	97.46	253
PON2	5445	Carcinoma, Hepatocellular	MESH:D006528		1,4-bis(2-(3,5-dichloropyridyloxy))benzene|2,4-dinitrotoluene|2,6-dinitrotoluene|4,4'-diaminodiphenylmethane|Acetaminophen|Acetylcysteine|Acrylamide|Aflatoxin B1|Arsenic|Ascorbic Acid|benz(a)anthracene|Benzbromarone|Benzo(a)pyrene|benzo(b)fluoranthene|Butylated Hydroxytoluene|Carbon Tetrachloride|ciprofibrate|Clofibrate|Doxorubicin|Estradiol|Ethanol|Ethionine|Fenretinide|Indomethacin|perfluorooct…	97.41	122
POSTN	10631	Carcinoma, Hepatocellular	MESH:D006528		4,4'-diaminodiphenylmethane|Acetaminophen|Acrylamide|Aflatoxin B1|Arsenic Trioxide|Benzo(a)pyrene|benzo(b)fluoranthene|Carbon Tetrachloride|Choline|Cisplatin|Copper|Curcumin|Cyclophosphamide|Dexamethasone|Dietary Fats|Doxorubicin|Estradiol|Estrogens|Ethanol|Ethinyl Estradiol|Fenretinide|Fluorouracil|Genistein|Lipopolysaccharides|Methionine|Methotrexate|Methylnitronitrosoguanidine|Paclitaxel|Pheno…	97.41	158
RAD51AP1	10635	Carcinoma, Hepatocellular	MESH:D006528		1,4-bis(2-(3,5-dichloropyridyloxy))benzene|2-amino-3,8-dimethylimidazo(4,5-f)quinoxaline|Acetaminophen|Acrylamide|Aflatoxin B1|Azathioprine|Benzo(a)pyrene|benzo(b)fluoranthene|beta Carotene|Butylated Hydroxyanisole|Butylated Hydroxytoluene|Carbon Tetrachloride|Choline|Cisplatin|Copper|Dietary Fats|Diethylnitrosamine|Doxorubicin|Estradiol|Ethinyl Estradiol|Fenretinide|Genistein|Methionine|Niclosam…	97.41	252
[truncated: 32,607 more rows]
