# Supplementary material for: Active ingredients and molecular targets of Taraxacum mongolicum against hepatocellular carcinoma: network pharmacology, molecular docking, and molecular dynamics simulation analysis
Source: PeerJ. 2022 Jul 18;10:e13737. doi: 10.7717/peerj.13737 (PMC9302432; doi:10.7717/peerj.13737)
Supplement: Supplemental Information 1 [file peerj-10-13737-s001.zip › Targets of HCC/disgenet.xlsx]

## Sheet: C0279607
Disease	Disease_id	Gene	Gene_id	UniProt	Gene_Full_Name	Protein_Class	N_diseases_g	DSI_g	DPI_g	pLI	Score_gda	EL_gda	EI_gda	N_PMIDs	N_SNPs_gda	First_Ref	Last_Ref
Adult Hepatocellular Carcinoma	C0279607	CTNNB1	1499	P35222	catenin beta 1		1368	0.303	0.885	0.99999	0.33		1	4	0	1999	2017
Adult Hepatocellular Carcinoma	C0279607	TP53	7157	P04637	tumor protein p53	Transcription factor	2494	0.236	0.962	0.53235	0.33		1	4	0	1994	2019
Adult Hepatocellular Carcinoma	C0279607	AXIN1	8312	O15169	axin 1		118	0.559	0.577	0.40765	0.31		1	2	0	2000	2013
Adult Hepatocellular Carcinoma	C0279607	PIK3CA	5290	P42336	phosphatidylinositol-4,5-bisphosphate 3-kinase catalytic subunit alpha	Kinase	1511	0.292	0.923	1	0.3		1	1	0	2005	2005
Adult Hepatocellular Carcinoma	C0279607	TSC2	7249	P49815	TSC complex subunit 2	Enzyme modulator	410	0.439	0.808	1	0.3		1	1	0	2017	2017
Adult Hepatocellular Carcinoma	C0279607	TSC1	7248	Q92574	TSC complex subunit 1		391	0.44	0.808	1	0.3		1	1	0	2017	2017
Adult Hepatocellular Carcinoma	C0279607	CASP8	841	Q14790	caspase 8	Enzyme	480	0.404	0.923	3.7236e-06	0.3		1	1	0	2005	2005
Adult Hepatocellular Carcinoma	C0279607	EGF	1950	P01133	epidermal growth factor		774	0.357	0.923	8.5294e-17	0.3		1	1	0	2011	2011
Adult Hepatocellular Carcinoma	C0279607	PDGFRL	5157	Q15198	platelet derived growth factor receptor like	Enzyme	19	0.769	0.385	1.1787e-14	0.3		1	2	0	1995	2003
Adult Hepatocellular Carcinoma	C0279607	AFP	174	P02771	alpha fetoprotein	Transporter	392	0.429	0.885	1.1383e-11	0.07		1	7	0	2003	2019
Adult Hepatocellular Carcinoma	C0279607	SLC5A5	6528	Q92911	solute carrier family 5 member 5	Transporter	195	0.499	0.769	0.0029492	0.04		1	4	0	2011	2019
Adult Hepatocellular Carcinoma	C0279607	MIR122	406906		microRNA 122		250	0.468	0.808		0.04		1	4	0	2014	2018
Adult Hepatocellular Carcinoma	C0279607	LDHA	3939	P00338	lactate dehydrogenase A	Enzyme	185	0.507	0.808	0.069173	0.03		1	3	0	2015	2017
Adult Hepatocellular Carcinoma	C0279607	TNF	7124	P01375	tumor necrosis factor	Signaling	2724	0.231	0.962	0.8033	0.03		1	3	0	2016	2019
Adult Hepatocellular Carcinoma	C0279607	GPC3	2719	P51654	glypican 3		311	0.466	0.808	0.9982	0.02		1	2	0	2012	2017
Adult Hepatocellular Carcinoma	C0279607	MEG3	55384		maternally expressed 3		239	0.471	0.846		0.02		1	2	0	2011	2015
Adult Hepatocellular Carcinoma	C0279607	MIR204	406987		microRNA 204		203	0.487	0.808		0.02		1	2	0	2018	2019
Adult Hepatocellular Carcinoma	C0279607	SPP1	6696	P10451	secreted phosphoprotein 1		824	0.353	0.885	2.146e-06	0.02		1	2	0	2008	2010
Adult Hepatocellular Carcinoma	C0279607	MIR503	574506		microRNA 503		111	0.551	0.808		0.02		1	2	0	2011	2014
Adult Hepatocellular Carcinoma	C0279607	MIR33A	407039		microRNA 33a		100	0.56	0.654		0.02		1	2	0	2016	2016
Adult Hepatocellular Carcinoma	C0279607	TERT	7015	O14746	telomerase reverse transcriptase	Enzyme	703	0.374	0.846	0.99046	0.02		1	2	0	2007	2018
Adult Hepatocellular Carcinoma	C0279607	VEGFA	7422	P15692	vascular endothelial growth factor A	Signaling	1899	0.266	0.923	2.4085e-05	0.02		1	2	0	2011	2014
Adult Hepatocellular Carcinoma	C0279607	ATM	472	Q13315	ATM serine/threonine kinase	Kinase	684	0.374	0.885	5.5884e-47	0.02		1	2	0	2015	2020
Adult Hepatocellular Carcinoma	C0279607	MMP9	4318	P14780	matrix metallopeptidase 9	Enzyme	1337	0.305	0.923	1.8869e-17	0.02		1	2	0	2014	2017
Adult Hepatocellular Carcinoma	C0279607	UGT1A7	54577	Q9HAW7	UDP glucuronosyltransferase family 1 member A7		125	0.55	0.692	8.6636e-14	0.01		1	1	3	2001	2001
Adult Hepatocellular Carcinoma	C0279607	EEF1AKNMT	51603	Q8N6R0	eEF1A lysine and N-terminal methyltransferase		26	0.729	0.269	1.6253e-09	0.01		1	1	0	2015	2015
Adult Hepatocellular Carcinoma	C0279607	PTGS2	5743	P35354	prostaglandin-endoperoxide synthase 2	Enzyme	1234	0.314	0.962	0.99597	0.01		1	1	0	2016	2016
Adult Hepatocellular Carcinoma	C0279607	PDGFRA	5156	P16234	platelet derived growth factor receptor alpha	Kinase	452	0.415	0.808	1	0.01		1	1	0	2007	2007
Adult Hepatocellular Carcinoma	C0279607	MIR490	574443		microRNA 490		68	0.588	0.538		0.01		1	1	0	2016	2016
Adult Hepatocellular Carcinoma	C0279607	GOLM1	51280	Q8NBJ4	golgi membrane protein 1		100	0.56	0.692	9.6171e-09	0.01		1	1	0	2014	2014
Adult Hepatocellular Carcinoma	C0279607	TMED7	51014	Q86XR7;Q9Y3B3	transmembrane p24 trafficking protein 7	Transporter	336	0.436	0.808	0.47966	0.01		1	1	0	2013	2013
Adult Hepatocellular Carcinoma	C0279607	PYCR1	5831	P32322	pyrroline-5-carboxylate reductase 1		126	0.57	0.654	0.00019947	0.01		1	1	0	2019	2019
Adult Hepatocellular Carcinoma	C0279607	CCND1	595	P24385	cyclin D1	Enzyme modulator	859	0.344	0.923	0.89057	0.01		1	1	0	2007	2007
Adult Hepatocellular Carcinoma	C0279607	BCL2	596	P10415	BCL2 apoptosis regulator	Signaling	1456	0.291	0.885	0.55903	0.01		1	1	0	2014	2014
Adult Hepatocellular Carcinoma	C0279607	PSMD9	5715	O00233	proteasome 26S subunit, non-ATPase 9	Enzyme modulator	344	0.435	0.846	4.8603e-06	0.01		1	1	0	2013	2013
Adult Hepatocellular Carcinoma	C0279607	PDK4	5166	Q16654	pyruvate dehydrogenase kinase 4	Kinase	85	0.578	0.577	9.142e-12	0.01		1	1	0	2015	2015
Adult Hepatocellular Carcinoma	C0279607	ATR	545	Q13535	ATR serine/threonine kinase	Kinase	321	0.456	0.923	3.5177e-09	0.01		1	1	0	2020	2020
Adult Hepatocellular Carcinoma	C0279607	SERPINA1	5265	P01009	serpin family A member 1	Enzyme modulator	482	0.41	0.923	6.8497e-08	0.01		1	1	0	2017	2017
Adult Hepatocellular Carcinoma	C0279607	XAF1	54739	Q6GPH4	XIAP associated factor 1		83	0.587	0.769	6.8151e-12	0.01		1	1	0	2014	2014
Adult Hepatocellular Carcinoma	C0279607	ABCB1	5243	P08183	ATP binding cassette subfamily B member 1	Transporter	933	0.344	0.885	1.2564e-05	0.01		1	1	0	2015	2015
Adult Hepatocellular Carcinoma	C0279607	PGF	5228	P49763	placental growth factor	Signaling	288	0.46	0.846	0.1288	0.01		1	1	0	2011	2011
Adult Hepatocellular Carcinoma	C0279607	UGT1A9	54600	O60656	UDP glucuronosyltransferase family 1 member A9		94	0.59	0.577	5.3634e-08	0.01		1	1	3	2001	2001
Adult Hepatocellular Carcinoma	C0279607	RTEL1	51750	Q9NZ71	regulator of telomere elongation helicase 1	Enzyme	321	0.459	0.808	8.8674e-10	0.01		1	1	0	2015	2015
Adult Hepatocellular Carcinoma	C0279607	ENPP2	5168	Q13822	ectonucleotide pyrophosphatase/phosphodiesterase 2	Enzyme	95	0.582	0.769	0.0027913	0.01		1	1	0	2007	2007
Adult Hepatocellular Carcinoma	C0279607	ASAP3	55616	Q8TDY4	ArfGAP with SH3 domain, ankyrin repeat and PH domain 3		25	0.722	0.192	8.33e-12	0.01		1	1	0	2017	2017
Adult Hepatocellular Carcinoma	C0279607	URGCP	55665	Q8TCY9	upregulator of cell proliferation		37	0.674	0.385	0.57799	0.01		1	1	0	2016	2016
Adult Hepatocellular Carcinoma	C0279607	ALX4	60529	Q9H161	ALX homeobox 4		129	0.56	0.692	0.35736	0.01		1	1	0	2006	2006
Adult Hepatocellular Carcinoma	C0279607	GAS5	60674		growth arrest specific 5		184	0.497	0.808		0.01		1	1	1	2018	2018
Adult Hepatocellular Carcinoma	C0279607	XRCC1	7515	P18887	X-ray repair cross complementing 1		410	0.421	0.923	6.3386e-09	0.01		1	1	1	2013	2013
Adult Hepatocellular Carcinoma	C0279607	DEK	7913	P35659	DEK proto-oncogene		122	0.542	0.769	0.13065	0.01		1	1	0	2017	2017
Adult Hepatocellular Carcinoma	C0279607	SUV39H2	79723	Q9H5I1	suppressor of variegation 3-9 homolog 2		43	0.65	0.5	0.92921	0.01		1	1	0	2019	2019
Adult Hepatocellular Carcinoma	C0279607	TFPI2	7980	P48307	tissue factor pathway inhibitor 2	Enzyme modulator	161	0.521	0.769	0.00084274	0.01		1	1	0	2013	2013
Adult Hepatocellular Carcinoma	C0279607	TET1	80312	Q8NFU7	tet methylcytosine dioxygenase 1		156	0.523	0.808	1	0.01		1	1	0	2015	2015
Adult Hepatocellular Carcinoma	C0279607	PNPLA3	80339	Q9NST1	patatin like phospholipase domain containing 3	Enzyme	132	0.556	0.692	5.7409e-08	0.01		1	1	1	2013	2013
Adult Hepatocellular Carcinoma	C0279607	RUNX3	864	Q13761	RUNX family transcription factor 3	Transcription factor	281	0.459	0.731	0.84295	0.01		1	1	0	2016	2016
Adult Hepatocellular Carcinoma	C0279607	TNKS	8658	O95271	tankyrase		88	0.576	0.692	0.011406	0.01		1	1	0	2019	2019
Adult Hepatocellular Carcinoma	C0279607	EIF3I	8668	Q13347	eukaryotic translation initiation factor 3 subunit I	Nucleic acid binding	24	0.743	0.269	0.9493	0.01		1	1	0	2014	2014
Adult Hepatocellular Carcinoma	C0279607	PROM1	8842	O43490	prominin 1	Transporter	477	0.41	0.846	1.9485e-22	0.01		1	1	0	2015	2015
Adult Hepatocellular Carcinoma	C0279607	MTG1	92170	Q9BT17	mitochondrial ribosome associated GTPase 1		59	0.621	0.769	0.013299	0.01		1	1	0	2017	2017
Adult Hepatocellular Carcinoma	C0279607	SLC9A3R1	9368	O14745	SLC9A3 regulator 1		116	0.547	0.577	8.8416e-05	0.01		1	1	0	2013	2013
Adult Hepatocellular Carcinoma	C0279607	KIF20B	9585	Q96Q89	kinesin family member 20B	Cellular structure	39	0.67	0.462	3.7396e-23	0.01		1	1	0	2018	2018
Adult Hepatocellular Carcinoma	C0279607	CD151	977	P48509	CD151 molecule (Raph blood group)		101	0.564	0.654	1.0841e-05	0.01		1	1	0	2017	2017
Adult Hepatocellular Carcinoma	C0279607	VHL	7428	P40337	von Hippel-Lindau tumor suppressor	Enzyme	372	0.443	0.846	0.079515	0.01		1	1	0	2019	2019
Adult Hepatocellular Carcinoma	C0279607	ENC1	8507	O14682	ectodermal-neural cortex 1		34	0.695	0.5	0.46008	0.01		1	1	0	2014	2014
Adult Hepatocellular Carcinoma	C0279607	VCAM1	7412	P19320	vascular cell adhesion molecule 1		406	0.422	0.808	0.79791	0.01		1	1	0	2017	2017
Adult Hepatocellular Carcinoma	C0279607	SERPINB3	6317	P29508	serpin family B member 3	Enzyme modulator	101	0.565	0.615	8.2146e-16	0.01		1	1	0	2008	2008
Adult Hepatocellular Carcinoma	C0279607	SERPINB4	6318	P48594	serpin family B member 4	Enzyme modulator	64	0.623	0.423	8.7622e-17	0.01		1	1	0	2008	2008
Adult Hepatocellular Carcinoma	C0279607	CCL2	6347	P13500	C-C motif chemokine ligand 2	Signaling	1157	0.321	0.962	0.60786	0.01		1	1	0	2017	2017
Adult Hepatocellular Carcinoma	C0279607	NCAPG	64151	Q9BPX3	non-SMC condensin I complex subunit G		19	0.743	0.269	4.0848e-07	0.01		1	1	0	2018	2018
Adult Hepatocellular Carcinoma	C0279607	BLVRA	644	P53004	biliverdin reductase A	Enzyme	34	0.663	0.423	0.00034786	0.01		1	1	0	2017	2017
Adult Hepatocellular Carcinoma	C0279607	ST6GAL1	6480	P15907	ST6 beta-galactoside alpha-2,6-sialyltransferase 1		101	0.569	0.731	0.2341	0.01		1	1	0	2018	2018
Adult Hepatocellular Carcinoma	C0279607	SOX1	6656	O00570	SRY-box transcription factor 1	Transcription factor	55	0.617	0.692	0.62322	0.01		1	1	0	2013	2013
Adult Hepatocellular Carcinoma	C0279607	SOX2	6657	P48431	SRY-box transcription factor 2	Transcription factor	503	0.405	0.808	0.70662	0.01		1	1	0	2015	2015
Adult Hepatocellular Carcinoma	C0279607	STIM1	6786	Q13586	stromal interaction molecule 1		247	0.501	0.808	0.77534	0.01		1	1	0	2015	2015
Adult Hepatocellular Carcinoma	C0279607	TAGLN	6876	Q01995	transgelin	Cellular structure	131	0.54	0.692	0.08527	0.01		1	1	0	2014	2014
Adult Hepatocellular Carcinoma	C0279607	BTG1	694	P62324	BTG anti-proliferation factor 1		98	0.564	0.692	0.53641	0.01		1	1	0	2014	2014
Adult Hepatocellular Carcinoma	C0279607	TGFB1	7040	P01137	transforming growth factor beta 1	Signaling	1558	0.287	0.962	0.03685	0.01		1	1	0	2012	2012
Adult Hepatocellular Carcinoma	C0279607	HULC	728655		hepatocellular carcinoma up-regulated long non-coding RNA		72	0.606	0.538		0.01		1	1	0	2018	2018
Adult Hepatocellular Carcinoma	C0279607	CCR2	729230	P41597	C-C motif chemokine receptor 2		436	0.418	0.846	0.023412	0.01		1	1	0	2017	2017
Adult Hepatocellular Carcinoma	C0279607	FGF19	9965	O95750	fibroblast growth factor 19	Signaling	123	0.548	0.615	0.57022	0.01		1	1	0	2019	2019
Adult Hepatocellular Carcinoma	C0279607	MIR1307	100302174		microRNA 1307		38	0.659	0.577		0.01		1	1	0	2019	2019
Adult Hepatocellular Carcinoma	C0279607	E2F1	1869	Q01094	E2F transcription factor 1	Nucleic acid binding	324	0.441	0.846	0.9877	0.01		1	1	0	2014	2014
Adult Hepatocellular Carcinoma	C0279607	EGFR	1956	P00533	epidermal growth factor receptor	Kinase	1394	0.295	0.885	0.36837	0.01		1	1	0	2015	2015
Adult Hepatocellular Carcinoma	C0279607	ALB	213	P02768	albumin	Transporter	1198	0.317	0.962	0.64329	0.01		1	1	0	2019	2019
Adult Hepatocellular Carcinoma	C0279607	F2	2147	P00734	coagulation factor II, thrombin	Enzyme	490	0.415	0.885	0.0011118	0.01		1	1	0	2017	2017
Adult Hepatocellular Carcinoma	C0279607	ALDH1A1	216	P00352	aldehyde dehydrogenase 1 family member A1	Enzyme	270	0.46	0.846	0.95448	0.01		1	1	0	2016	2016
Adult Hepatocellular Carcinoma	C0279607	FGFR4	2264	P22455	fibroblast growth factor receptor 4	Kinase	220	0.49	0.769	7.1917e-13	0.01		1	1	0	2019	2019
Adult Hepatocellular Carcinoma	C0279607	TPX2	22974	Q9ULW0	TPX2 microtubule nucleation factor	Cellular structure	122	0.541	0.692	0.99981	0.01		1	1	0	2018	2018
Adult Hepatocellular Carcinoma	C0279607	TBC1D9	23158	Q6ZT07	TBC1 domain family member 9	Enzyme	491	0.399	0.846	2.8039e-05	0.01		1	1	0	2015	2015
Adult Hepatocellular Carcinoma	C0279607	SULF1	23213	Q8IWU6	sulfatase 1	Enzyme	83	0.585	0.538	0.0013751	0.01		1	1	0	2011	2011
Adult Hepatocellular Carcinoma	C0279607	MTOR	2475	P42345	mechanistic target of rapamycin kinase	Kinase	960	0.343	0.885	1	0.01		1	1	0	2013	2013
Adult Hepatocellular Carcinoma	C0279607	G6PD	2539	P11413	glucose-6-phosphate dehydrogenase	Enzyme	410	0.424	0.846	0.97158	0.01		1	1	0	2018	2018
Adult Hepatocellular Carcinoma	C0279607	BBC3	27113	Q96PG8;Q9BXH1	BCL2 binding component 3		157	0.517	0.769	0.0039762	0.01		1	1	0	2008	2008
Adult Hepatocellular Carcinoma	C0279607	GLI2	2736	P10070	GLI family zinc finger 2		351	0.446	0.846	0.97303	0.01		1	1	0	2016	2016
Adult Hepatocellular Carcinoma	C0279607	ABO	28	P16442	ABO, alpha 1-3-N-acetylgalactosaminyltransferase and alpha 1-3-galactosyltransferase	Enzyme	443	0.427	0.885		0.01		1	1	0	2014	2014
Adult Hepatocellular Carcinoma	C0279607	H2AZ1	3015	P0C0S5	H2A.Z variant histone 1		38	0.674	0.385	0.87861	0.01		1	1	0	2018	2018
Adult Hepatocellular Carcinoma	C0279607	CYP2B6	1555	P20813	cytochrome P450 family 2 subfamily B member 6		388	0.428	0.846	1.9303e-10	0.01		1	1	0	1998	1998
Adult Hepatocellular Carcinoma	C0279607	MIR1247	100302145		microRNA 1247		60	0.604	0.5		0.01		1	1	0	2018	2018
Adult Hepatocellular Carcinoma	C0279607	ADH1C	126	P00326	alcohol dehydrogenase 1C (class I), gamma polypeptide	Enzyme	146	0.547	0.731		0.01		1	1	0	2006	2006
Adult Hepatocellular Carcinoma	C0279607	TMED7-TICAM2	100302736	Q86XR7;Q9Y3B3	TMED7-TICAM2 readthrough		329	0.438	0.769	0.0025936	0.01		1	1	0	2013	2013
Adult Hepatocellular Carcinoma	C0279607	HOTTIP	100316868		HOXA distal transcript antisense RNA		90	0.575	0.654		0.01		1	1	0	2017	2017
Adult Hepatocellular Carcinoma	C0279607	LINC-ROR	100885779		long intergenic non-protein coding RNA, regulator of reprogramming		108	0.548	0.769		0.01		1	1	0	2016	2016
Adult Hepatocellular Carcinoma	C0279607	PCBP2-OT1	102157401		PCBP2 overlapping transcript 1		21	0.722	0.269		0.01		1	1	0	2017	2017
Adult Hepatocellular Carcinoma	C0279607	YAP1	10413	P46937	Yes associated protein 1	Enzyme modulator	374	0.432	0.808	0.99918	0.01		1	1	0	2015	2015
Adult Hepatocellular Carcinoma	C0279607	KAT5	10524	Q92993	lysine acetyltransferase 5		138	0.534	0.769	0.088234	0.01		1	1	0	2018	2018
Adult Hepatocellular Carcinoma	C0279607	ZNRD2	10534	O60232	zinc ribbon domain containing 2		311	0.443	0.769	1.8426e-07	0.01		1	1	0	2013	2013
Adult Hepatocellular Carcinoma	C0279607	DCTN6	10671	O00399	dynactin subunit 6	Cellular structure	315	0.442	0.769	0.055741	0.01		1	1	0	2013	2013
Adult Hepatocellular Carcinoma	C0279607	MTCO2P12	107075310		MT-CO2 pseudogene 12		703	0.368	0.962		0.01		1	1	0	2016	2016
Adult Hepatocellular Carcinoma	C0279607	HPSE	10855	Q9Y251	heparanase	Enzyme	393	0.425	0.808	2.266e-14	0.01		1	1	0	2012	2012
Adult Hepatocellular Carcinoma	C0279607	OGFR	11054	Q9NZT2	opioid growth factor receptor	Receptor	35	0.678	0.308	0.033874	0.01		1	1	0	2010	2010
Adult Hepatocellular Carcinoma	C0279607	NUDT6	11162	P53370	nudix hydrolase 6	Enzyme	25	0.705	0.462	2.9113e-05	0.01		1	1	0	2019	2019
Adult Hepatocellular Carcinoma	C0279607	CYTOR	112597		cytoskeleton regulator RNA		90	0.568	0.577		0.01		1	1	0	2017	2017
Adult Hepatocellular Carcinoma	C0279607	H3P23	115482696		H3 histone pseudogene 23		310	0.443	0.769		0.01		1	1	0	2013	2013
Adult Hepatocellular Carcinoma	C0279607	CCR7	1236	P32248	C-C motif chemokine receptor 7	G-protein coupled receptor	320	0.443	0.769	0.057623	0.01		1	1	0	2006	2006
Adult Hepatocellular Carcinoma	C0279607	HGF	3082	P14210	hepatocyte growth factor	Enzyme	671	0.374	0.885	0.99947	0.01		1	1	0	1994	1994
Adult Hepatocellular Carcinoma	C0279607	HIF1A	3091	Q16665	hypoxia inducible factor 1 subunit alpha	Transcription factor	1044	0.327	0.923	0.9777	0.01		1	1	0	2016	2016
Adult Hepatocellular Carcinoma	C0279607	MIR20A	406982		microRNA 20a		180	0.498	0.769		0.01		1	1	0	2016	2016
Adult Hepatocellular Carcinoma	C0279607	MIR21	406991		microRNA 21		726	0.363	0.846		0.01		1	1	0	2007	2007
Adult Hepatocellular Carcinoma	C0279607	MIR23A	407010		microRNA 23a		174	0.499	0.808		0.01		1	1	0	2019	2019
Adult Hepatocellular Carcinoma	C0279607	MIR29A	407021		microRNA 29a		278	0.459	0.808		0.01		1	1	0	2011	2011
Adult Hepatocellular Carcinoma	C0279607	MIR34A	407040		microRNA 34a		428	0.421	0.846		0.01		1	1	0	2016	2016
Adult Hepatocellular Carcinoma	C0279607	MIR34B	407041		microRNA 34b		165	0.509	0.808		0.01		1	1	1	2014	2014
Adult Hepatocellular Carcinoma	C0279607	MIR17HG	407975	Q75NE6	miR-17-92a-1 cluster host gene		224	0.483	0.808		0.01		1	1	0	2015	2015
Adult Hepatocellular Carcinoma	C0279607	MAT1A	4143	Q00266	methionine adenosyltransferase 1A	Enzyme	103	0.582	0.577	0.00080978	0.01		1	1	0	2015	2015
Adult Hepatocellular Carcinoma	C0279607	MCL1	4170	Q07820	MCL1 apoptosis regulator, BCL2 family member	Signaling	375	0.43	0.808	0.96349	0.01		1	1	0	2019	2019
Adult Hepatocellular Carcinoma	C0279607	MFAP1	4236	P55081	microfibril associated protein 1	Extracellular structure	357	0.431	0.846	0.79602	0.01		1	1	0	2019	2019
Adult Hepatocellular Carcinoma	C0279607	MIR346	442911		microRNA 346		52	0.631	0.615		0.01		1	1	0	2018	2018
Adult Hepatocellular Carcinoma	C0279607	COX2	4513	P00403	cytochrome c oxidase subunit II	Enzyme	875	0.352	0.962		0.01		1	1	0	2016	2016
Adult Hepatocellular Carcinoma	C0279607	MTHFR	4524	P42898	methylenetetrahydrofolate reductase		985	0.337	0.885	3.2068e-10	0.01		1	1	1	2015	2015
Adult Hepatocellular Carcinoma	C0279607	OGG1	4968	O15527	8-oxoguanine DNA glycosylase		313	0.453	0.808	3.9314e-12	0.01		1	1	1	2015	2015
Adult Hepatocellular Carcinoma	C0279607	PCA3	50652		prostate cancer associated 3		42	0.663	0.615		0.01		1	1	0	2013	2013
Adult Hepatocellular Carcinoma	C0279607	MIR183	406959		microRNA 183		190	0.494	0.885		0.01		1	1	0	2016	2016
Adult Hepatocellular Carcinoma	C0279607	MIR149	406941		microRNA 149		140	0.524	0.769		0.01		1	1	0	2013	2013
Adult Hepatocellular Carcinoma	C0279607	MIR146A	406938		microRNA 146a		505	0.398	0.885		0.01		0	1	0	2013	2013
Adult Hepatocellular Carcinoma	C0279607	HLA-A	3105	P04439	major histocompatibility complex, class I, A		672	0.37	0.846	0.0013299	0.01		1	1	0	2003	2003
Adult Hepatocellular Carcinoma	C0279607	HSPA5	3309	P11021	heat shock protein family A (Hsp70) member 5		350	0.434	0.885	0.77341	0.01		1	1	0	2017	2017
Adult Hepatocellular Carcinoma	C0279607	IFI27	3429	P40305	interferon alpha inducible protein 27		332	0.437	0.769	0.010698	0.01		1	1	0	2013	2013
Adult Hepatocellular Carcinoma	C0279607	APRT	353	P07741	adenine phosphoribosyltransferase		384	0.423	0.846	5.4539e-13	0.01		1	1	0	2019	2019
Adult Hepatocellular Carcinoma	C0279607	TICAM2	353376	Q86XR7;Q9Y3B3	toll like receptor adaptor molecule 2		332	0.438	0.769	0.0025936	0.01		1	1	0	2013	2013
Adult Hepatocellular Carcinoma	C0279607	IL2	3558	P60568	interleukin 2		950	0.336	0.885	0.47968	0.01		1	1	0	2019	2019
Adult Hepatocellular Carcinoma	C0279607	IL6	3569	P05231	interleukin 6		2367	0.248	0.962	0.31536	0.01		1	1	0	2017	2017
Adult Hepatocellular Carcinoma	C0279607	AQP9	366	O43315	aquaporin 9	Ion channel	100	0.565	0.808	0.24027	0.01		1	1	0	2016	2016
Adult Hepatocellular Carcinoma	C0279607	CD82	3732	P27701	CD82 molecule		172	0.507	0.731	1.2726e-08	0.01		1	1	0	1998	1998
Adult Hepatocellular Carcinoma	C0279607	MALAT1	378938		metastasis associated lung adenocarcinoma transcript 1		336	0.435	0.846		0.01		1	1	0	2013	2013
Adult Hepatocellular Carcinoma	C0279607	KDR	3791	P35968	kinase insert domain receptor	Kinase	623	0.378	0.885	0.99982	0.01		1	1	0	2011	2011
Adult Hepatocellular Carcinoma	C0279607	ACAT1	38	P24752	acetyl-CoA acetyltransferase 1	Enzyme	176	0.538	0.692	9.8525e-08	0.01		1	1	0	2015	2015
Adult Hepatocellular Carcinoma	C0279607	MIRLET7B	406884		microRNA let-7b		186	0.493	0.769		0.01		1	1	0	2018	2018
Adult Hepatocellular Carcinoma	C0279607	MIR10B	406903		microRNA 10b		167	0.509	0.808		0.01		1	1	0	2014	2014
Adult Hepatocellular Carcinoma	C0279607	MIR125A	406910		microRNA 125a		225	0.48	0.769		0.01		1	1	0	2017	2017
Adult Hepatocellular Carcinoma	C0279607	PBX3	5090	P40426	PBX homeobox 3	Transcription factor	60	0.619	0.5	0.36301	0.01		1	1	0	2016	2016
