# Supplementary material for: Active ingredients and molecular targets of Taraxacum mongolicum against hepatocellular carcinoma: network pharmacology, molecular docking, and molecular dynamics simulation analysis
Source: PeerJ. 2022 Jul 18;10:e13737. doi: 10.7717/peerj.13737 (PMC9302432; doi:10.7717/peerj.13737)
Supplement: Supplemental Information 1 [file peerj-10-13737-s001.zip › Targets of HCC/GENECARD.xlsx]

## Sheet: Sheet1
1	PIK3CA	Phosphatidylinositol-4,5-Bisphosphate 3-Kinase Catalytic Subunit Alpha	Protein Coding	1726.85	Molecular basis known 56	15016963 23100325 26266985 (more)
					Pathogenic 6
					Causative somatic mutation 58
					Causative variation 73
					Genetic Tests 29
					Pathogenic/Likely pathogenic 6
					DISEASES inferred 15 15
					Novoseek inferred 54
					GeneCards inferred via (show sections)
2	MET	MET Proto-Oncogene, Receptor Tyrosine Kinase	Protein Coding	1719.67	Molecular basis known 56	8276372 7927256 8778194 (more)
					Pathogenic 6
					Causative somatic mutation 58
					Causative variation 73
					Genetic Tests 29
					DISEASES inferred 15 15
					Novoseek inferred 54
					GeneCards inferred via (show sections)
	MET::MIR23B 46	MIR23B Macro RNA (hsa-miR-23b) targets MET
	MET::MIR34A 46	MIR34A Macro RNA (hsa-miR-34a) targets MET
3	AXIN1	Axin 1	Protein Coding	1715.64	Molecular basis known 56	10700176 11526492 18592156 (more)
					Pathogenic 6
					Causative somatic mutation 58
					Causative variation 73
					Genetic Tests 29
					DISEASES inferred 15 15
					Novoseek inferred 54
					GeneCards inferred via (show sections)
4	CASP8	Caspase 8	Protein Coding	1385.99	Molecular basis known 56	15531912 20403046 17922191 (more)
					Pathogenic 6
					Causative somatic mutation 58
					Genetic Tests 29
					DISEASES inferred 15 15
					Novoseek inferred 54
					GeneCards inferred via (show sections)
5	CTNNB1	Catenin Beta 1	Protein Coding	1113.78	Molecular basis known 56	10398436 10192393 9927029 (more)
					Pathogenic 6
					Genetic Tests 29
					Pathogenic/Likely pathogenic 6
					Candidate gene tested 58
					DISEASES inferred 15 15
					Novoseek inferred 54
					GeneCards inferred via (show sections)
6	TP53	Tumor Protein P53	Protein Coding	1091.83	Molecular basis known 56	1349102 1565143 1672732 (more)
					Pathogenic/Likely pathogenic 6
					Genetic Tests 29
					Candidate gene tested 58
					DISEASES inferred 15 15
					Novoseek inferred 54
					GeneCards inferred via (show sections)
7	APC	APC Regulator Of WNT Signaling Pathway	Protein Coding	1063.69	Molecular basis known 56	11466687 8764128 1423316 (more)
					Pathogenic 6
					Genetic Tests 29
					DISEASES inferred 15 15 15 15
					Novoseek inferred 54
					GeneCards inferred via (show sections)
8	IGF2R	Insulin Like Growth Factor 2 Receptor	Protein Coding	1042.69	Molecular basis known 56	9722161 1337723 7639583 (more)
					Pathogenic 6
					Genetic Tests 29
					DISEASES inferred 15 15
					Novoseek inferred 54
					GeneCards inferred via (show sections)
9	PDGFRL	Platelet Derived Growth Factor Receptor Like	Protein Coding	1040.77	Molecular basis known 56	7898930
					Pathogenic 6
					Genetic Tests 29
					Candidate gene tested 58
					DISEASES inferred 15 15
					GeneCards inferred via (show sections)
10	TERT	Telomerase Reverse Transcriptase	Protein Coding	448.08	Pathogenic 6	19627485 18753050 11944954 (more)
					DISEASES inferred 15 15
					Novoseek inferred 54
					GeneCards inferred via (show sections)
11	HRAS	HRas Proto-Oncogene, GTPase	Protein Coding	440.84	Pathogenic 6
					DISEASES inferred 15 15
					GeneCards inferred via (show sections)
12	NFE2L2	Nuclear Factor, Erythroid 2 Like 2	Protein Coding	440.25	Pathogenic/Likely pathogenic 6	19452436
					DISEASES inferred 15 15
					Novoseek inferred 54
					GeneCards inferred via (show sections)
13	KRAS	KRAS Proto-Oncogene, GTPase	Protein Coding	438.85	Pathogenic/Likely pathogenic 6
					DISEASES inferred 15 15
					GeneCards inferred via (show sections)
14	NRAS	NRAS Proto-Oncogene, GTPase	Protein Coding	437.18	Pathogenic 6
					DISEASES inferred 15 15
					GeneCards inferred via (show sections)
15	MIR122	MicroRNA 122	RNA Gene	434	Causal 46	18692484 19473441
					Unspecified 46
					DISEASES inferred 15 15 15 15
					GeneCards inferred via (show sections)
16	MIR21	MicroRNA 21	RNA Gene	433.59	Causal 46	18688024 19179615
					Unspecified 46
					DISEASES inferred 15 15 15 15
					GeneCards inferred via (show sections)
17	MIR17	MicroRNA 17	RNA Gene	432.6	Causal 46	18688024 16924677
					Unspecified 46
					DISEASES inferred 15 15 15 15
					GeneCards inferred via (show sections)
18	MIR34A	MicroRNA 34a	RNA Gene	431.12	Causal 46	18942116 18176954
					Unspecified 46
					DISEASES inferred 15 15 15 15
					GeneCards inferred via (show sections)
19	FGFR1	Fibroblast Growth Factor Receptor 1	Protein Coding	430.7	Pathogenic/Likely pathogenic 6	16452204 16170173 8707262
					DISEASES inferred 15 15
					Novoseek inferred 54
					GeneCards inferred via (show sections)
20	MIR221	MicroRNA 221	RNA Gene	429.9	Causal 46	18521080 17616664
					Unspecified 46
					DISEASES inferred 15 15 15 15
					GeneCards inferred via (show sections)
21	MIR224	MicroRNA 224	RNA Gene	429.45	Causal 46	18319255 16331254
					Unspecified 46
					DISEASES inferred 15 15 15 15
					GeneCards inferred via (show sections)
22	MIR155	MicroRNA 155	RNA Gene	429.27	Causal 46	19711427 17616664
					Unspecified 46
					DISEASES inferred 15 15 15 15
					GeneCards inferred via (show sections)
23	MIR27A	MicroRNA 27a	RNA Gene	429.01	Causal 46	18508316 19473441
					Unspecified 46
					DISEASES inferred 15 15 15 15
					GeneCards inferred via (show sections)
24	MIR93	MicroRNA 93	RNA Gene	428.83	Causal 46	19486339 16924677
					Unspecified 46
					DISEASES inferred 15 15 15 15
					GeneCards inferred via (show sections)
25	MIR146A	MicroRNA 146a	RNA Gene	428.68	Causal 46	18711148 17616664
					Unspecified 46
					DISEASES inferred 15 15 15 15
					GeneCards inferred via (show sections)
26	IDH1	Isocitrate Dehydrogenase (NADP(+)) 1	Protein Coding	428.37	Pathogenic 6
					DISEASES inferred 15 15
					GeneCards inferred via (show sections)
27	MIR143	MicroRNA 143	RNA Gene	428.35	Causal 46	19472311 19473441
					Unspecified 46
					DISEASES inferred 15 15 15 15
					GeneCards inferred via (show sections)
28	MIR195	MicroRNA 195	RNA Gene	427.82	Causal 46	19441017 16331254
					Unspecified 46
					DISEASES inferred 15 15 15 15
					GeneCards inferred via (show sections)
29	MIR18A	MicroRNA 18a	RNA Gene	427.8	Causal 46	18688024 16331254
					Unspecified 46
					DISEASES inferred 15 15 15 15
					GeneCards inferred via (show sections)
30	MIR223	MicroRNA 223	RNA Gene	427.48	Causal 46	18555017 17616664
					Unspecified 46
					DISEASES inferred 15 15 15 15
					GeneCards inferred via (show sections)
31	IDH2	Isocitrate Dehydrogenase (NADP(+)) 2	Protein Coding	427.3	Pathogenic/Likely pathogenic 6
					DISEASES inferred 15 15
					GeneCards inferred via (show sections)
32	MIR25	MicroRNA 25	RNA Gene	427.19	Causal 46	19486339 18319255
					Unspecified 46
					DISEASES inferred 15 15 15 15
					GeneCards inferred via (show sections)
33	MIR23A	MicroRNA 23a	RNA Gene	422.25	Causal 46	18508316 16924677
					Unspecified 46
					DISEASES inferred 15 15 15 15
34	MIR222	MicroRNA 222	RNA Gene	422.21	Causal 46	20103675 18319255
					Unspecified 46
					DISEASES inferred 15 15 15 15
35	MIR181A1	MicroRNA 181a-1	RNA Gene	422.18	Causal 46	19585654 17616664
					Unspecified 46
					DISEASES inferred 15 15 15 15
36	MIR23B	MicroRNA 23b	RNA Gene	421.56	Causal 46	19490101 16924677
					Unspecified 46
					DISEASES inferred 15 15 15 15
37	MIR20A	MicroRNA 20a	RNA Gene	420.69	Causal 46	18688024 16331254
					Unspecified 46
					DISEASES inferred 15 15 15 15
38	MIR200B	MicroRNA 200b	RNA Gene	420.34	Causal 46	18942116 16762633
					Unspecified 46
					DISEASES inferred 15 15
					GeneCards inferred via (show sections)
39	MIR19A	MicroRNA 19a	RNA Gene	419.27	Causal 46	18688024 18176954
					Unspecified 46
					DISEASES inferred 15 15
					GeneCards inferred via (show sections)
40	GNAS	GNAS Complex Locus	Protein Coding	417.25	Pathogenic/Likely pathogenic 6
					DISEASES inferred 15 15
					GeneCards inferred via (show sections)
41	MIR181C	MicroRNA 181c	RNA Gene	411.16	Causal 46	19585654 17616664
					Unspecified 46
					DISEASES inferred 15 15
42	MIR181A2	MicroRNA 181a-2	RNA Gene	407.79	Causal 46	19585654 17616664
					Unspecified 46
					DISEASES inferred 15 15
43	MIR29A	MicroRNA 29a	RNA Gene	379.36	Causal 46	20041405
					DISEASES inferred 15 15 15 15
					GeneCards inferred via (show sections)
44	MIR106B	MicroRNA 106b	RNA Gene	379.3	Causal 46	19486339
					DISEASES inferred 15 15 15 15
					GeneCards inferred via (show sections)
45	MIR22	MicroRNA 22	RNA Gene	378.52	Causal 46	20842113
					DISEASES inferred 15 15 15 15
					GeneCards inferred via (show sections)
46	MIR127	MicroRNA 127	RNA Gene	371.83	Causal 46	18942116
					DISEASES inferred 15 15 15 15
47	MIR181B1	MicroRNA 181b-1	RNA Gene	370.79	Causal 46	19585654
					DISEASES inferred 15 15 15 15
48	MIR191	MicroRNA 191	RNA Gene	369.21	Causal 46	20924108
					DISEASES inferred 15 15 15 15
49	MIR203A	MicroRNA 203a	RNA Gene	367.96	Causal 46	19843643
					DISEASES inferred 15 15
					GeneCards inferred via (show sections)
50	MIR196A2	MicroRNA 196a-2	RNA Gene	365.03	Causal 46	20188135
					DISEASES inferred 15 15
					GeneCards inferred via (show sections)
51	MIR24-2	MicroRNA 24-2	RNA Gene	356.92	Causal 46	18508316
					DISEASES inferred 15 15
52	MIR181B2	MicroRNA 181b-2	RNA Gene	350	Causal 46	19585654
53	CDKN3	Cyclin Dependent Kinase Inhibitor 3	Protein Coding	338.98	Causative variation 73
					DISEASES inferred 15 15
					GeneCards inferred via (show sections)
54	MTUS1	Microtubule Associated Scaffold Protein 1	Protein Coding	336.06	Causative variation 73
					DISEASES inferred 15 15
					GeneCards inferred via (show sections)
55	STARD13	StAR Related Lipid Transfer Domain Containing 13	Protein Coding	194.51	Experimental evidence: Expression 38	27844181 18651974 17016643
					DISEASES inferred 15 15
					Novoseek inferred 54
					GeneCards inferred via (show sections)
56	STAT3	Signal Transducer And Activator Of Transcription 3	Protein Coding	189.68	Experimental evidence: Regulation 38	28732507 20368117 18248786 (more)
					DISEASES inferred 15 15
					Novoseek inferred 54
					GeneCards inferred via (show sections)
57	HULC	Hepatocellular Carcinoma Up-Regulated Long Non-Coding RNA	RNA Gene	183.31	Experimental evidence: Regulation 38	17241883 19445043 20423907 (more)
					DISEASES inferred 15 15
					GeneCards inferred via (show sections)
58	HEIH	Hepatocellular Carcinoma Up-Regulated EZH2-Associated Long Non-Coding RNA	RNA Gene	179.09	Experimental evidence: Regulation 38	21769904 24757675 26550214
					DISEASES inferred 15 15
					GeneCards inferred via (show sections)
59	GLUL	Glutamate-Ammonia Ligase	Protein Coding	176.94	Experimental evidence: Regulation 38	28662289 1346587 18282277 (more)
					DISEASES inferred 15 15
					Novoseek inferred 54
					GeneCards inferred via (show sections)
60	FOXM1	Forkhead Box M1	Protein Coding	176.94	Experimental evidence: Regulation 38	28744394 17173139 19136513 (more)
					DISEASES inferred 15 15
					Novoseek inferred 54
					GeneCards inferred via (show sections)
61	CASC15	Cancer Susceptibility 15	RNA Gene	175.17	Experimental evidence: Regulation 38	29075788
					DISEASES inferred 15 15
					GeneCards inferred via (show sections)
62	LINC00261	Long Intergenic Non-Protein Coding RNA 261	RNA Gene	174.52	Experimental evidence: Expression 38	29278875
					DISEASES inferred 15 15
					GeneCards inferred via (show sections)
63	HOTAIR	HOX Transcript Antisense RNA	RNA Gene	171.78	Experimental evidence: Regulation 38	21327457 22289527 22664915 (more)
					DISEASES inferred 15 15
					GeneCards inferred via (show sections)
64	YAP1	Yes1 Associated Transcriptional Regulator	Protein Coding	171.48	Experimental evidence: Expression 38	27905400
					DISEASES inferred 15 15
					GeneCards inferred via (show sections)
65	UCA1	Urothelial Cancer Associated 1	RNA Gene	170.02	Experimental evidence: Regulation 38	16914571 25760077 26136615 (more)
					DISEASES inferred 15 15
					GeneCards inferred via (show sections)
66	ICAM1	Intercellular Adhesion Molecule 1	Protein Coding	169.96	Experimental evidence: Regulation 38	26667486
					DISEASES inferred 15 15
					GeneCards inferred via (show sections)
67	NEAT1	Nuclear Paraspeckle Assembly Transcript 1	RNA Gene	169.86	Experimental evidence: Expression 38	26191242 28526689 28732670
					DISEASES inferred 15 15
					GeneCards inferred via (show sections)
68	PVT1	Pvt1 Oncogene	RNA Gene	169.82	Experimental evidence: Expression 38	25624916 27495068 28656879
					DISEASES inferred 15 15
					GeneCards inferred via (show sections)
69	GAS5	Growth Arrest Specific 5	RNA Gene	169.59	Experimental evidence: Expression 38	25120813 26109807 26163879 (more)
					DISEASES inferred 15 15
					GeneCards inferred via (show sections)
70	TUG1	Taurine Up-Regulated 1	RNA Gene	169.35	Experimental evidence: Regulation 38	26336870 27339553 28802060
					DISEASES inferred 15 15
					GeneCards inferred via (show sections)
71	HOTTIP	HOXA Distal Transcript Antisense RNA	RNA Gene	169.26	Experimental evidence: Regulation 38	24114970 24531795 25424744 (more)
					DISEASES inferred 15 15
					GeneCards inferred via (show sections)
72	H19	H19 Imprinted Maternally Expressed Transcript	RNA Gene	169.07	Experimental evidence: Regulation 38	11175353 12949842 15736456 (more)
					DISEASES inferred 15 15
					Novoseek inferred 54
					GeneCards inferred via (show sections)
73	CCAT1	Colon Cancer Associated Transcript 1	RNA Gene	169.03	Experimental evidence: Expression 38	25884472 26191246 26225650 (more)
					DISEASES inferred 15 15
					GeneCards inferred via (show sections)
74	CDKN2B-AS1	CDKN2B Antisense RNA 1	RNA Gene	168.92	Experimental evidence: Regulation 38	25966845 26045820 27391317 (more)
					DISEASES inferred 15 15
					GeneCards inferred via (show sections)
75	ZNF350-AS1	ZNF350 Antisense RNA 1	RNA Gene	168.87	Experimental evidence: Regulation 38	21769904
					DISEASES inferred 15 15
					GeneCards inferred via (show sections)
76	DANCR	Differentiation Antagonizing Non-Protein Coding RNA	RNA Gene	168.82	Experimental evidence: Expression 38	25964079 27919960
					DISEASES inferred 15 15
					GeneCards inferred via (show sections)
77	CYTOR	Cytoskeleton Regulator RNA	RNA Gene	168.79	Experimental evidence: Regulation 38	26356260 26540343 27351280
					DISEASES inferred 15 15
					GeneCards inferred via (show sections)
78	XIST	X Inactive Specific Transcript	RNA Gene	168.71	Experimental evidence: Regulation 38	27100897 27776968 28231734 (more)
					DISEASES inferred 15 15
					GeneCards inferred via (show sections)
79	SNHG1	Small Nucleolar RNA Host Gene 1	RNA Gene	168.12	Experimental evidence: Regulation 38	27133041 27932778
					DISEASES inferred 15 15
					GeneCards inferred via (show sections)
80	TCF7	Transcription Factor 7	Protein Coding	168.08	Experimental evidence: Regulation 38	25842979 26452542
					DISEASES inferred 15 15
					GeneCards inferred via (show sections)
81	CASC2	Cancer Susceptibility 2	RNA Gene	168.01	Experimental evidence: Regulation 38	28621238 28716020 29091305 (more)
					DISEASES inferred 15 15
					GeneCards inferred via (show sections)
82	CCAT2	Colon Cancer Associated Transcript 2	RNA Gene	167.88	Experimental evidence: Regulation 38	27347113 28280353 28744394
					DISEASES inferred 15 15
					GeneCards inferred via (show sections)
83	MALAT1	Metastasis Associated Lung Adenocarcinoma Transcript 1	RNA Gene	167.49	Experimental evidence: Expression 38	16878148 17006932 19379481 (more)
					DISEASES inferred 15 15
					GeneCards inferred via (show sections)
84	MIR7-3HG	MIR7-3 Host Gene	RNA Gene	167.43	Experimental evidence: Regulation 38	23643933 24296588
					DISEASES inferred 15 15
85	MEG3	Maternally Expressed 3	RNA Gene	166.29	Experimental evidence: Regulation 38	21625215 24296588 24757675 (more)
					DISEASES inferred 15 15
					GeneCards inferred via (show sections)
86	TFDP1	Transcription Factor Dp-1	Protein Coding	163.03	Experimental evidence: Regulation 38	26812074 12029633 14618416
					DISEASES inferred 15 15
					Novoseek inferred 54
87	LINC-ROR	Long Intergenic Non-Protein Coding RNA, Regulator Of Reprogramming	RNA Gene	162.43	Experimental evidence: Regulation 38	24918061
					DISEASES inferred 15 15
88	ZFAS1	ZNFX1 Antisense RNA 1	RNA Gene	162.33	Experimental evidence: Regulation 38	26069248 27574442
					DISEASES inferred 15 15
	ZFAS1::GH20J049275	TSS distance: +5.8kb			Curated enhancer-disease association 23 14	28333948
		Elite enhancer
		with elite association with ZFAS1
89	CRNDE	Colorectal Neoplasia Differentially Expressed	Protein Coding	162.31	Experimental evidence: Regulation 38	27499103
					DISEASES inferred 15 15
90	TP53COR1	Tumor Protein P53 Pathway Corepressor 1	RNA Gene	162.18	Experimental evidence: Regulation 38	26305675 28689810
					DISEASES inferred 15 15
91	AFAP1-AS1	AFAP1 Antisense RNA 1	RNA Gene	162	Experimental evidence: Regulation 38	26803513 26892468
					DISEASES inferred 15 15
92	ZEB1-AS1	ZEB1 Antisense RNA 1	RNA Gene	161.97	Experimental evidence: Regulation 38	25025236 26073087
					DISEASES inferred 15 15
93	SPRY4-IT1	SPRY4 Intronic Transcript 1	RNA Gene	161.84	Experimental evidence: Regulation 38	27278245 27899259 29214989
					DISEASES inferred 15 15
94	PCAT1	Prostate Cancer Associated Transcript 1	RNA Gene	161.84	Experimental evidence: Regulation 38	26097602 27035680
					DISEASES inferred 15 15
95	NPTN-IT1	NPTN Intronic Transcript 1	RNA Gene	161.75	Experimental evidence: Expression 38	23395002 24296588
					DISEASES inferred 15 15
96	SNHG6	Small Nucleolar RNA Host Gene 6	RNA Gene	161.74	Experimental evidence: Regulation 38	27530352 28508329
					DISEASES inferred 15 15
97	HOXA13	Homeobox A13	Protein Coding	161.52	Experimental evidence: Expression 38	24114970 29035381
					DISEASES inferred 15 15
98	KCNQ1OT1	KCNQ1 Opposite Strand/Antisense Transcript 1	RNA Gene	161.28	Experimental evidence: Expression 38	23984860
					DISEASES inferred 15 15
99	HOXA11-AS	HOXA11 Antisense RNA	RNA Gene	161.23	Experimental evidence: Regulation 38	29312625
					DISEASES inferred 15 15
100	HNF1A-AS1	HNF1A Antisense RNA 1	RNA Gene	161.22	Experimental evidence: Regulation 38	27084450 29466992
					DISEASES inferred 15 15
101	BANCR	BRAF-Activated Non-Protein Coding RNA	RNA Gene	161.06	Experimental evidence: Expression 38	26758762 29085476
					DISEASES inferred 15 15
102	SNHG15	Small Nucleolar RNA Host Gene 15	RNA Gene	161.03	Experimental evidence: Regulation 38	27212162
					DISEASES inferred 15 15
103	HAGLR	HOXD Antisense Growth-Associated Long Non-Coding RNA	RNA Gene	161.02	Experimental evidence: Regulation 38	28724429
					DISEASES inferred 15 15
104	MIR22HG	MIR22 Host Gene	RNA Gene	160.98	Experimental evidence: Expression 38	29371967
					DISEASES inferred 15 15
105	PCBP2-OT1	PCBP2 Overlapping Transcript 1	RNA Gene	160.89	Experimental evidence: Regulation 38	21187392 27154519 27878301
					DISEASES inferred 15 15
106	SNHG3	Small Nucleolar RNA Host Gene 3	RNA Gene	160.8	Experimental evidence: Regulation 38	26373735
					DISEASES inferred 15 15
107	UFC1	Ubiquitin-Fold Modifier Conjugating Enzyme 1	Protein Coding	160.79	Experimental evidence: Regulation 38	25449213
					DISEASES inferred 15 15
108	SNHG12	Small Nucleolar RNA Host Gene 12	RNA Gene	160.78	Experimental evidence: Expression 38	28073380
					DISEASES inferred 15 15
109	TP73-AS1	TP73 Antisense RNA 1	RNA Gene	160.69	Experimental evidence: Interaction 38	28403886
					DISEASES inferred 15 15
110	SNHG20	Small Nucleolar RNA Host Gene 20	RNA Gene	160.65	Experimental evidence: Regulation 38	27053960 29684484
					DISEASES inferred 15 15
111	FTX	FTX Transcript, XIST Regulator	RNA Gene	160.63	Experimental evidence: Regulation 38	26992218 27065331
					DISEASES inferred 15 15
112	DBH-AS1	DBH Antisense RNA 1	RNA Gene	160.6	Experimental evidence: Expression 38	26393879 27894309
					DISEASES inferred 15 15
113	DGCR5	DiGeorge Syndrome Critical Region Gene 5	RNA Gene	160.57	Experimental evidence: Expression 38	27898409
					DISEASES inferred 15 15
114	CDR1	Cerebellar Degeneration Related Protein 1	Protein Coding	160.55	Experimental evidence: Regulation 38	27391479
					DISEASES inferred 15 15
115	SOX2-OT	SOX2 Overlapping Transcript	RNA Gene	160.46	Experimental evidence: Regulation 38	26097588
					DISEASES inferred 15 15
116	PANDAR	Promoter Of CDKN1A Antisense DNA Damage Activated RNA	RNA Gene	160.45	Experimental evidence: Expression 38	26054684 28646235
					DISEASES inferred 15 15
117	NR2F1-AS1	NR2F1 Antisense RNA 1	RNA Gene	160.4	Experimental evidence: Regulation 38	29602203
					DISEASES inferred 15 15
118	GHET1	Gastric Carcinoma Proliferation Enhancing Transcript 1	RNA Gene	160.37	Experimental evidence: Regulation 38	29139562
					DISEASES inferred 15 15
119	HOXA-AS2	HOXA Cluster Antisense RNA 2	RNA Gene	160.28	Experimental evidence: Expression 38	27855366
					DISEASES inferred 15 15
120	LINC01419	Long Intergenic Non-Protein Coding RNA 1419	RNA Gene	160.27	Experimental evidence: Regulation 38	26109807 26540467
					DISEASES inferred 15 15
121	PCNA-AS1	PCNA Antisense RNA 1	RNA Gene	160	Experimental evidence: Regulation 38	24704293
					DISEASES inferred 15 15
122	LINC00974	Long Intergenic Non-Protein Coding RNA 974	RNA Gene	160	Experimental evidence: Regulation 38	25476897
					DISEASES inferred 15 15
123	TUSC7	Tumor Suppressor Candidate 7	RNA Gene	159.97	Experimental evidence: Regulation 38	27002617
					DISEASES inferred 15 15
124	HSPA6	Heat Shock Protein Family A (Hsp70) Member 6	Protein Coding	159.9	Experimental evidence: Regulation 38	28732507
					DISEASES inferred 15 15
125	CASC11	Cancer Susceptibility 11	RNA Gene	159.85	Experimental evidence: Expression 38	27729273
					DISEASES inferred 15 15
126	NNT-AS1	NNT Antisense RNA 1	RNA Gene	159.75	Experimental evidence: Regulation 38	29179477
					DISEASES inferred 15 15
127	NORAD	Non-Coding RNA Activated By DNA Damage	RNA Gene	159.72	Experimental evidence: Regulation 38	28919047
					DISEASES inferred 15 15
128	RIOX2	Ribosomal Oxygenase 2	Protein Coding	159.7	Experimental evidence: Expression 38	24757675
					DISEASES inferred 15 15
129	LINC01138	Long Intergenic Non-Protein Coding RNA 1138	RNA Gene	159.7	Experimental evidence: Locus 38	29679004
					DISEASES inferred 15 15
130	CBR3-AS1	CBR3 Antisense RNA 1	RNA Gene	159.67	Experimental evidence: Locus 38	26906068
					DISEASES inferred 15 15
131	CALCA	Calcitonin Related Polypeptide Alpha	Protein Coding	159.5	Experimental evidence: Regulation 38	25556502
					DISEASES inferred 15 15
132	CPS1-IT1	CPS1 Intronic Transcript 1	RNA Gene	159.39	Experimental evidence: Regulation 38	27248828
					DISEASES inferred 15 15
133	ZNRD1ASP	Zinc Ribbon Domain Containing 1 Antisense, Pseudogene	Pseudogene	159.35	Experimental evidence: Expression 38	25110835
					DISEASES inferred 15 15
134	WRAP53	WD Repeat Containing Antisense To TP53	Protein Coding	159.35	Experimental evidence: Regulation 38	26551349
					DISEASES inferred 15 15
135	LDC1P	Leucine Decarboxylase 1, Pseudogene	Pseudogene	159.31	LncRNADisease 38	26938303
					DISEASES inferred 15 15
136	LINC00665	Long Intergenic Non-Protein Coding RNA 665	RNA Gene	159.3	Experimental evidence: Regulation 38	27499103
					DISEASES inferred 15 15
137	CAMTA1	Calmodulin Binding Transcription Activator 1	Protein Coding	159.24	Experimental evidence: Regulation 38	27669232
					DISEASES inferred 15 15
138	JPX	JPX Transcript, XIST Activator	RNA Gene	159.18	Experimental evidence: Expression 38	27776968
					DISEASES inferred 15 15
139	PRECSIT	P53 Regulated Carcinoma Associated Stat3 Activating Long Intergenic Non-Protein Coding Transcript	RNA Gene	159.16	Experimental evidence: Expression 38	26492393
					DISEASES inferred 15 15
140	EGFR-AS1	EGFR Antisense RNA 1	RNA Gene	159.07	Experimental evidence: Regulation 38	26271667
					DISEASES inferred 15 15
141	C20orf204	Chromosome 20 Open Reading Frame 204	Protein Coding	159.04	Experimental evidence: Expression 38	28869604
					DISEASES inferred 15 15
142	ZEB2-AS1	ZEB2 Antisense RNA 1	RNA Gene	158.98	Experimental evidence: Regulation 38	27748842
					DISEASES inferred 15 15
143	CCEPR	Cervical Carcinoma Expressed PCNA Regulatory LncRNA	RNA Gene	158.93	Experimental evidence: Regulation 38	27427851
					DISEASES inferred 15 15
144	MCU	Mitochondrial Calcium Uniporter	Protein Coding	158.9	Experimental evidence: Regulation 38	28732507
					DISEASES inferred 15 15
145	STEAP4	STEAP4 Metalloreductase	Protein Coding	158.89	LncRNADisease 38	28196303
					DISEASES inferred 15 15
146	IGF2-AS	IGF2 Antisense RNA	RNA Gene	158.82	Experimental evidence: Regulation 38	12603530 12702581 28928822
					DISEASES inferred 15 15
147	LINC00210	Long Intergenic Non-Protein Coding RNA 210	RNA Gene	158.71	Experimental evidence: Interaction 38	29540185
					DISEASES inferred 15 15
148	PCAT29	Prostate Cancer Associated Transcript 29	RNA Gene	158.63	Experimental evidence 38	25700553
					DISEASES inferred 15 15
149	IL12RB1	Interleukin 12 Receptor Subunit Beta 1	Protein Coding	158.62	Experimental evidence: Regulation 38	28732507
					DISEASES inferred 15 15
150	PFKFB1	6-Phosphofructo-2-Kinase/Fructose-2,6-Biphosphatase 1	Protein Coding	158.59	Experimental evidence: Regulation 38	27285756
					DISEASES inferred 15 15
151	WT1-AS	WT1 Antisense RNA	RNA Gene	158.54	Experimental evidence: Regulation 38	26462627
					DISEASES inferred 15 15
152	LINC01018	Long Intergenic Non-Protein Coding RNA 1018	RNA Gene	158.5	Experimental evidence: Regulation 38	25512078
					DISEASES inferred 15 15
153	MIR100HG	Mir-100-Let-7a-2-Mir-125b-1 Cluster Host Gene	RNA Gene	158.48	Experimental evidence: Regulation 38	29684484
					DISEASES inferred 15 15
154	MECOM	MDS1 And EVI1 Complex Locus	Protein Coding	158.44	Experimental evidence: Regulation 38	26967394
					DISEASES inferred 15 15
155	ACTA2-AS1	ACTA2 Antisense RNA 1	RNA Gene	158.24	Experimental evidence: Regulation 38	28088733
					DISEASES inferred 15 15
156	CDH4	Cadherin 4	Protein Coding	158.2	Experimental evidence: Regulation 38	27765630
					DISEASES inferred 15 15
157	GAS5-AS1	GAS5 Antisense RNA 1	RNA Gene	158.16	Experimental evidence: Regulation 38
					DISEASES inferred 15 15
158	MAP3K20	Mitogen-Activated Protein Kinase Kinase Kinase 20	Protein Coding	158.13	Experimental evidence: Regulation 38	25013376
					DISEASES inferred 15 15
159	BAIAP2-DT	BAIAP2 Divergent Transcript	RNA Gene	157.86	Experimental evidence: Regulation 38	26492393 27285756
					DISEASES inferred 15 15
160	SEMA6A-AS1	SEMA6A Antisense RNA 1	RNA Gene	157.7	Experimental evidence: Regulation 38	27465944
					DISEASES inferred 15 15
161	CECR7	Cat Eye Syndrome Chromosome Region, Candidate 7	RNA Gene	157.67	Experimental evidence: Expression 38	26492393
					DISEASES inferred 15 15
162	KRTAP5-AS1	KRTAP5-1/KRTAP5-2 Antisense RNA 1	RNA Gene	157.67	Experimental evidence: Expression 38	26492393
					DISEASES inferred 15 15
163	MAPKAPK5-AS1	MAPKAPK5 Antisense RNA 1	RNA Gene	157.65	Experimental evidence: Expression 38	26492393
					DISEASES inferred 15 15
164	SIRT1-AS	SIRT1 Antisense RNA	RNA Gene	157.65	Experimental evidence: Regulation 38	26324025
					DISEASES inferred 15 15
165	ENSG00000272953		RNA Gene	157.63	Experimental evidence: Regulation 38	27499103
					DISEASES inferred 15 15
166	SRA1	Steroid Receptor RNA Activator 1	Protein Coding	157.48	Experimental evidence: Regulation 38	28085012
					DISEASES inferred 15 15
167	HTR2A-AS1	HTR2A Antisense RNA 1	RNA Gene	157.32	Experimental evidence: Regulation 38	17932748
					DISEASES inferred 15 15
168	LINC00173	Long Intergenic Non-Protein Coding RNA 173	RNA Gene	156.98	Experimental evidence: Regulation 38	25556502
					DISEASES inferred 15 15
169	FAM83A-AS1	FAM83A Antisense RNA 1	RNA Gene	156.97	Experimental evidence: Regulation 38	25025236
					DISEASES inferred 15 15
170	ZNF674-AS1	ZNF674 Antisense RNA 1 (Head To Head)	RNA Gene	156.79	Experimental evidence: Regulation 38	25025236 27896271
					DISEASES inferred 15 15
171	C14orf132	Chromosome 14 Open Reading Frame 132	Protein Coding	156.6	Experimental evidence: Regulation 38	25556502
					DISEASES inferred 15 15
172	LINC00941	Long Intergenic Non-Protein Coding RNA 941	RNA Gene	153.69	Experimental evidence: Expression 38	28947421
					DISEASES inferred 15
173	LINC00589	Long Intergenic Non-Protein Coding RNA 589	RNA Gene	153.61	Experimental evidence: Regulation 38	28746790
					DISEASES inferred 15
174	LINC00601	Long Intergenic Non-Protein Coding RNA 601	RNA Gene	153.5	Experimental evidence: Expression 38	27729273
					DISEASES inferred 15
175	TMEM51-AS1	TMEM51 Antisense RNA 1	RNA Gene	153.26	Experimental evidence: Regulation 38	25025236 25556502
					DISEASES inferred 15
176	PRPSAP1	Phosphoribosyl Pyrophosphate Synthetase Associated Protein 1	Protein Coding	153.25	Experimental evidence: Regulation 38	28732507
					DISEASES inferred 15
177	SLC7A6	Solute Carrier Family 7 Member 6	Protein Coding	153.25	Experimental evidence: Regulation 38	27285756
					DISEASES inferred 15
178	AOC4P	Amine Oxidase Copper Containing 4, Pseudogene	Pseudogene	150	Experimental evidence: Regulation 38	26160837
179	ARC	Activity Regulated Cytoskeleton Associated Protein	Protein Coding	150	Experimental evidence: Regulation 38	28732507
180	CA3-AS1	CA3 Antisense RNA 1	RNA Gene	150	Experimental evidence: Expression 38
181	CARD8-AS1	CARD8 Antisense RNA 1	RNA Gene	150	Experimental evidence 38	26147888
182	CCND3P1	Cyclin D3 Pseudogene 1	Pseudogene	150	Experimental evidence: Expression 38	27729273
183	CERNA2	Competing Endogenous LncRNA 2 For MicroRNA Let-7b	RNA Gene	150	Experimental evidence: Regulation 38	28143959
184	CXCL1P1	C-X-C Motif Chemokine Ligand 1 Pseudogene 1	Pseudogene	150	Experimental evidence: Expression 38	27729273
185	DIP2C-AS1	DIP2C Antisense RNA 1	Protein Coding	150	Experimental evidence: Regulation 38	25025236
186	DRAIC	Downregulated RNA In Cancer, Inhibitor Of Cell Invasion And Migration	RNA Gene	150	Experimental evidence 38	25700553
187	EGILA	EGFR Interacting LncRNA	RNA Gene	150	Experimental evidence: Interaction 38	28541302
188	ENSG00000145063		Uncategorized	150	Experimental evidence: Regulation 38	27465944
189	ENSG00000202542		RNA Gene	150	Experimental evidence: Regulation 38	25025236
190	ENSG00000225544		Pseudogene	150	Experimental evidence: Regulation 38	26540467
191	ENSG00000228363		RNA Gene	150	Experimental evidence: Regulation 38	24876753
192	ENSG00000250899		RNA Gene	150	Experimental evidence: Expression 38	29042928
193	ENSG00000258711		RNA Gene	150	Experimental evidence: Regulation 38	25025236
194	ENSG00000258798		RNA Gene	150	Experimental evidence: Regulation 38	27465944
195	ENSG00000265778		Uncategorized	150	Experimental evidence: Regulation 38	25025236
196	ENSG00000266990		RNA Gene	150	Experimental evidence: Interaction 38	28035067
197	ENSG00000278769		RNA Gene	150	Experimental evidence: Regulation 38	21769904
198	ENSG00000279159		RNA Gene	150	Experimental evidence: Regulation 38	26540467
199	FABP5P3	Fatty Acid Binding Protein 5 Pseudogene 3	Pseudogene	150	Experimental evidence: Regulation 38	29522715
200	FALEC	Focally Amplified Long Non-Coding RNA In Epithelial Cancer	RNA Gene	150	Experimental evidence: Interaction 38	29421439
201	FER1L4	Fer-1 Like Family Member 4 (Pseudogene)	Pseudogene	150	Experimental evidence: Expression 38	28759956
202	GIHCG	GIHCG Inhibitor Of MiR-200b/200a/429 Expression	RNA Gene	150	Experimental evidence: Regulation 38	27380494
203	GLT1D1	Glycosyltransferase 1 Domain Containing 1	Protein Coding	150	Experimental evidence: Regulation 38	27285756
204	GPC3-AS1	GPC3 Antisense RNA 1	RNA Gene	150	Experimental evidence: Regulation 38	27573079
205	IATPR	ITGB1 Adjacent Tumor Promoting LncRNA	RNA Gene	150	Experimental evidence: Expression 38	29201168 29228420
206	KCTD13	Potassium Channel Tetramerization Domain Containing 13	Protein Coding	150	Experimental evidence: Regulation 38	29684484
207	LINC00383	Long Intergenic Non-Protein Coding RNA 383	RNA Gene	150	Experimental evidence: Regulation 38	25556502
208	LINC00554	Long Intergenic Non-Protein Coding RNA 554	RNA Gene	150	Experimental evidence: Expression 38	29588366
209	LINC00926	Long Intergenic Non-Protein Coding RNA 926	RNA Gene	150	Experimental evidence: Expression 38	26492393
210	LINC02027	Long Intergenic Non-Protein Coding RNA 2027	RNA Gene	150	Experimental evidence: Expression 38	29085452
211	LINC02055	Long Intergenic Non-Protein Coding RNA 2055	RNA Gene	150	Experimental evidence: Expression 38	27773892
212	LNCRNA-ATB	Long Noncoding RNA Activated By TGF-Beta	RNA Gene	150	Experimental evidence: Regulation 38	24768205 29108251
213	LOC105369388	Uncharacterized LOC105369388	RNA Gene	150	Experimental evidence: Regulation 38	27285756
214	MT1DP	Metallothionein 1D, Pseudogene	Pseudogene	150	Experimental evidence: Regulation 38	25261601
215	NARF-AS1	NARF Antisense RNA 1	RNA Gene	150	Experimental evidence: Regulation 38	28732507
216	NKILA	NF-KappaB Interacting LncRNA	RNA Gene	150	Experimental evidence: Regulation 38	29481769
217	OVCH1-AS1	OVCH1 Antisense RNA 1	RNA Gene	150	Experimental evidence: Regulation 38	26540467
218	PDIA3P1	Protein Disulfide Isomerase Family A Member 3 Pseudogene 1	Pseudogene	150	Experimental evidence: Regulation 38	28823960
219	PERCC1	Proline And Glutamate Rich With Coiled Coil 1	Protein Coding	150	Experimental evidence: Regulation 38	26667486
220	PRAL	P53 Regulation Associated LncRNA	RNA Gene	150	Experimental evidence: Regulation 38	26663434
221	PRC1-AS1	PRC1 Antisense RNA 1	RNA Gene	150	Experimental evidence: Regulation 38	27499103
222	PTENP1	Phosphatase And Tensin Homolog Pseudogene 1	Pseudogene	150	Experimental evidence: Expression 38	25617127 29296207
223	RAB4B-EGLN2	RAB4B-EGLN2 Readthrough (NMD Candidate)	RNA Gene	150	Experimental evidence: Regulation 38	23026137
224	SERHL	Serine Hydrolase Like (Pseudogene)	Pseudogene	150	Experimental evidence: Regulation 38	29684484
225	SLC25A27	Solute Carrier Family 25 Member 27	Protein Coding	150	Experimental evidence: Regulation 38	27285756
226	THY1-AS1	THY1 Antisense RNA 1	RNA Gene	150	Experimental evidence: Regulation 38	27499103
227	ULK4P2	ULK4 Pseudogene 2	Pseudogene	150	Experimental evidence: Regulation 38	26109807
228	URB2	URB2 Ribosome Biogenesis Homolog	Protein Coding	150	Experimental evidence: Regulation 38	28732507
229	VLDLR-AS1	VLDLR Antisense RNA 1	RNA Gene	150	Experimental evidence: Regulation 38	24874432
230	MIR214	MicroRNA 214	RNA Gene	81.33	Unspecified 46	17616664
					DISEASES inferred 15 15 15 15
					GeneCards inferred via (show sections)
231	MIR125A	MicroRNA 125a	RNA Gene	80.21	Unspecified 46	16331254
					DISEASES inferred 15 15 15 15
					GeneCards inferred via (show sections)
232	MIR139	MicroRNA 139	RNA Gene	80.07	Unspecified 46	18319255
					DISEASES inferred 15 15 15 15
					GeneCards inferred via (show sections)
233	MIR30A	MicroRNA 30a	RNA Gene	79.86	Unspecified 46	18176954
					DISEASES inferred 15 15 15 15
					GeneCards inferred via (show sections)
234	MIR126	MicroRNA 126	RNA Gene	79.71	Unspecified 46	18176954
					DISEASES inferred 15 15 15 15
					GeneCards inferred via (show sections)
235	MIR145	MicroRNA 145	RNA Gene	79.52	Unspecified 46	17616664
					DISEASES inferred 15 15 15 15
					GeneCards inferred via (show sections)
236	MIR148A	MicroRNA 148a	RNA Gene	79.49	Unspecified 46	18176954
					DISEASES inferred 15 15 15 15
					GeneCards inferred via (show sections)
237	MIR26A1	MicroRNA 26a-1	RNA Gene	79.29	Unspecified 46	16924677
					DISEASES inferred 15 15 15 15
					GeneCards inferred via (show sections)
238	MIR338	MicroRNA 338	RNA Gene	79.13	Unspecified 46	18176954
					DISEASES inferred 15 15 15 15
					GeneCards inferred via (show sections)
239	MIR200A	MicroRNA 200a	RNA Gene	79.01	Unspecified 46	19473441
					DISEASES inferred 15 15 15 15
					GeneCards inferred via (show sections)
240	MIR142	MicroRNA 142	RNA Gene	79	Unspecified 46	17616664
					DISEASES inferred 15 15 15 15
					GeneCards inferred via (show sections)
241	MIR182	MicroRNA 182	RNA Gene	78.21	Unspecified 46	18319255
					DISEASES inferred 15 15 15 15
					GeneCards inferred via (show sections)
242	MIR150	MicroRNA 150	RNA Gene	77.96	Unspecified 46	17616664
					DISEASES inferred 15 15 15 15
					GeneCards inferred via (show sections)
243	MIR141	MicroRNA 141	RNA Gene	77.83	Unspecified 46	17616664
					DISEASES inferred 15 15 15 15
					GeneCards inferred via (show sections)
244	MIR183	MicroRNA 183	RNA Gene	77.59	Unspecified 46	18319255
					DISEASES inferred 15 15 15 15
					GeneCards inferred via (show sections)
245	MIR185	MicroRNA 185	RNA Gene	77.43	Unspecified 46	19473441
					DISEASES inferred 15 15 15 15
					GeneCards inferred via (show sections)
246	MIRLET7A1	MicroRNA Let-7a-1	RNA Gene	77.37	Unspecified 46	17616664
					DISEASES inferred 15 15 15 15
					GeneCards inferred via (show sections)
247	MIR96	MicroRNA 96	RNA Gene	77.09	Unspecified 46	18319255
					DISEASES inferred 15 15 15 15
					GeneCards inferred via (show sections)
248	MIR125B1	MicroRNA 125b-1	RNA Gene	73.83	Unspecified 46	16924677
					DISEASES inferred 15 15 15
					GeneCards inferred via (show sections)
249	MIR26B	MicroRNA 26b	RNA Gene	72.6	Unspecified 46	19812400
					DISEASES inferred 15 15 15
					GeneCards inferred via (show sections)
250	MIR31	MicroRNA 31	RNA Gene	72.5	Unspecified 46	18555017
					DISEASES inferred 15 15 15 15
251	MIR151A	MicroRNA 151a	RNA Gene	72.08	Unspecified 46	18319255
					DISEASES inferred 15 15 15 15
252	MIR30E	MicroRNA 30e	RNA Gene	71.5	Unspecified 46	18176954
					DISEASES inferred 15 15 15 15
253	MIR324	MicroRNA 324	RNA Gene	70.92	Unspecified 46	18319255
					DISEASES inferred 15 15 15 15
254	MIRLET7D	MicroRNA Let-7d	RNA Gene	70.16	Unspecified 46	19179615
					DISEASES inferred 15 15 15 15
255	MIR30C1	MicroRNA 30c-1	RNA Gene	70.06	Unspecified 46	18176954
					DISEASES inferred 15 15 15 15
256	MIR99A	MicroRNA 99a	RNA Gene	69.86	Unspecified 46	16331254
					DISEASES inferred 15 15 15 15
257	MIRLET7B	MicroRNA Let-7b	RNA Gene	69.83	Unspecified 46	17616664
					DISEASES inferred 15 15 15 15
258	MIR500A	MicroRNA 500a	RNA Gene	69.79	Unspecified 46	19863192
					DISEASES inferred 15 15 15 15
259	MIR301A	MicroRNA 301a	RNA Gene	69.74	Unspecified 46	18319255
					DISEASES inferred 15 15 15 15
260	MIR148B	MicroRNA 148b	RNA Gene	69.64	Unspecified 46	18176954
					DISEASES inferred 15 15 15 15
261	MIR107	MicroRNA 107	RNA Gene	69.09	Unspecified 46	19473441
					DISEASES inferred 15 15
					GeneCards inferred via (show sections)
262	MIR132	MicroRNA 132	RNA Gene	68.87	Unspecified 46	17616664
					DISEASES inferred 15 15 15 15
263	MIR219A1	MicroRNA 219a-1	RNA Gene	68.8	Unspecified 46	18176954
					DISEASES inferred 15 15 15 15
264	MIR136	MicroRNA 136	RNA Gene	68.77	Unspecified 46	17616664
					DISEASES inferred 15 15 15 15
265	MIR212	MicroRNA 212	RNA Gene	68.73	Unspecified 46	16924677
					DISEASES inferred 15 15 15 15
266	MIR137	MicroRNA 137	RNA Gene	68.71	Unspecified 46	18319255
					DISEASES inferred 15 15
					GeneCards inferred via (show sections)
267	MIR186	MicroRNA 186	RNA Gene	68.66	Unspecified 46	18319255
					DISEASES inferred 15 15 15 15
268	MIRLET7E	MicroRNA Let-7e	RNA Gene	68.34	Unspecified 46	17616664
					DISEASES inferred 15 15 15 15
269	MIR199B	MicroRNA 199b	RNA Gene	67.78	Unspecified 46	17616664
					DISEASES inferred 15 15
					GeneCards inferred via (show sections)
270	MIR15A	MicroRNA 15a	RNA Gene	67.17	Unspecified 46	19473441
					DISEASES inferred 15 15 15
271	MIR205	MicroRNA 205	RNA Gene	63.28	Unspecified 46	19179615
					DISEASES inferred 15 15
272	MIRLET7C	MicroRNA Let-7c	RNA Gene	63.1	Unspecified 46	17616664
					DISEASES inferred 15 15
273	MIR152	MicroRNA 152	RNA Gene	63.09	Unspecified 46	19473441
					DISEASES inferred 15 15
274	MIRLET7G	MicroRNA Let-7g	RNA Gene	62.88	Unspecified 46	18176954
					DISEASES inferred 15 15
275	MIR130A	MicroRNA 130a	RNA Gene	62.83	Unspecified 46	17616664
					DISEASES inferred 15 15
276	MIR215	MicroRNA 215	RNA Gene	62.36	Unspecified 46	16924677
					DISEASES inferred 15 15
277	MIR216A	MicroRNA 216a	RNA Gene	62	Unspecified 46	18319255
					DISEASES inferred 15 15
278	MIR374A	MicroRNA 374a	RNA Gene	61.17	Unspecified 46	18319255
					DISEASES inferred 15 15
279	MIR125B2	MicroRNA 125b-2	RNA Gene	57.58	Unspecified 46	16924677
					DISEASES inferred 15 15
280	MIR103A2	MicroRNA 103a-2	RNA Gene	56.92	Unspecified 46	16924677
					DISEASES inferred 15 15
281	MIR1-2	MicroRNA 1-2	RNA Gene	56.91	Unspecified 46	18176954
					DISEASES inferred 15 15
282	MIR26A2	MicroRNA 26a-2	RNA Gene	53.24	Unspecified 46	16924677
					DISEASES inferred 15
283	PEG10	Paternally Expressed 10	Protein Coding	52.08	DISEASES inferred 15 15	12810624 16423995
					Novoseek inferred 54
					GeneCards inferred via (show sections)
284	MAGEC2	MAGE Family Member C2	Protein Coding	51.8	DISEASES inferred 15 15	12920247 15237429
					Novoseek inferred 54
					GeneCards inferred via (show sections)
285	MIR124-2	MicroRNA 124-2	RNA Gene	50	Unspecified 46	17616664 18176954
286	MIR128-2	MicroRNA 128-2	RNA Gene	50	Unspecified 46	19473441
287	MIR9-2	MicroRNA 9-2	RNA Gene	50	Unspecified 46	18176954
288	MIRLET7A2	MicroRNA Let-7a-2	RNA Gene	50	Unspecified 46	17616664
289	MIRLET7A3	MicroRNA Let-7a-3	RNA Gene	50	Unspecified 46	17616664
290	MIRLET7F2	MicroRNA Let-7f-2	RNA Gene	50	Unspecified 46	17616664
291	EGF	Epidermal Growth Factor	Protein Coding	48.15	Susceptibility factor 58
					DISEASES inferred 15 15
					GeneCards inferred via (show sections)
292	CDKN2A	Cyclin Dependent Kinase Inhibitor 2A	Protein Coding	47.79	DISEASES inferred 15 15	9922321 18723830 16831267 (more)
					Novoseek inferred 54
					GeneCards inferred via (show sections)
293	AFP	Alpha Fetoprotein	Protein Coding	47.03	DISEASES inferred 15 15	15684008 15108254 10374377 (more)
					Novoseek inferred 54
					GeneCards inferred via (show sections)
294	AKT1	AKT Serine/Threonine Kinase 1	Protein Coding	46.29	DISEASES inferred 15 15	16094707 14654898 16322309
					Novoseek inferred 54
					GeneCards inferred via (show sections)
295	HNF1A	HNF1 Homeobox A	Protein Coding	44.96	DISEASES inferred 15 15	8912143 20041408 17006670 (more)
					Novoseek inferred 54
					GeneCards inferred via (show sections)
296	MIR199A1	MicroRNA 199a-1	RNA Gene	44.05	DISEASES inferred 15 15 15 15 15 15
					GeneCards inferred via (show sections)
297	GPC3	Glypican 3	Protein Coding	42.37	DISEASES inferred 15 15	15920546 15623647 16024626 (more)
					Novoseek inferred 54
					GeneCards inferred via (show sections)
298	VEGFA	Vascular Endothelial Growth Factor A	Protein Coding	42.17	DISEASES inferred 15 15	9382973 15191666 15362775 (more)
					Novoseek inferred 54
					GeneCards inferred via (show sections)
299	FGL1	Fibrinogen Like 1	Protein Coding	41.83	DISEASES inferred 15 15	8390249 19304666
					Novoseek inferred 54
					GeneCards inferred via (show sections)
300	MYC	MYC Proto-Oncogene, BHLH Transcription Factor	Protein Coding	41.54	DISEASES inferred 15 15	15806265 16298398 11318533 (more)
					Novoseek inferred 54
					GeneCards inferred via (show sections)
301	CCND1	Cyclin D1	Protein Coding	41.25	DISEASES inferred 15 15	9722210 15998435 18171527 (more)
					Novoseek inferred 54
					GeneCards inferred via (show sections)
	CCND1::MIR195 46	MIR195 Macro RNA (hsa-miR-195) targets CCND1
302	CASP3	Caspase 3	Protein Coding	40.66	DISEASES inferred 15 15	17498490 15098015 10928128 (more)
					Novoseek inferred 54
					GeneCards inferred via (show sections)
303	TGFBR2	Transforming Growth Factor Beta Receptor 2	Protein Coding	40.37	DISEASES inferred 15 15	9863018 12378510 11673833 (more)
					Novoseek inferred 54
					GeneCards inferred via (show sections)
	TGFBR2::MIR20A 46	MIR20A Macro RNA (hsa-miR-20a) targets TGFBR2
304	HGF	Hepatocyte Growth Factor	Protein Coding	39.13	DISEASES inferred 15 15	11211911 11264569 8778194 (more)
					Novoseek inferred 54
					GeneCards inferred via (show sections)
305	HIF1A	Hypoxia Inducible Factor 1 Subunit Alpha	Protein Coding	38.53	DISEASES inferred 15 15	20078552 15842930 15623372 (more)
					Novoseek inferred 54
					GeneCards inferred via (show sections)
306	BCL2L1	BCL2 Like 1	Protein Coding	38.36	DISEASES inferred 15 15	20347499 12810626 15179366 (more)
					Novoseek inferred 54
					GeneCards inferred via (show sections)
307	PTEN	Phosphatase And Tensin Homolog	Protein Coding	38.1	DISEASES inferred 15 15	17069699 15532706 12669234 (more)
					Novoseek inferred 54
					GeneCards inferred via (show sections)
	PTEN::MIR19A 46	MIR19A Macro RNA (hsa-miR-19a) targets PTEN
	PTEN::MIR21 46	MIR21 Macro RNA (hsa-miR-21) targets PTEN
308	CDKN1A	Cyclin Dependent Kinase Inhibitor 1A	Protein Coding	38.03	DISEASES inferred 15 15	10585263 9868083 11503050 (more)
					Novoseek inferred 54
					GeneCards inferred via (show sections)
309	IGF2	Insulin Like Growth Factor 2	Protein Coding	37.81	DISEASES inferred 15 15	7608479 7927218 7661600 (more)
					Novoseek inferred 54
					GeneCards inferred via (show sections)
310	PSMD10	Proteasome 26S Subunit, Non-ATPase 10	Protein Coding	37.65	DISEASES inferred 15 15	10613832 16177571 18161051 (more)
					Novoseek inferred 54
					GeneCards inferred via (show sections)
311	TSC2	TSC Complex Subunit 2	Protein Coding	37.55	Candidate gene tested 58
					DISEASES inferred 15 15
312	BIRC5	Baculoviral IAP Repeat Containing 5	Protein Coding	37.21	DISEASES inferred 15 15	15195112 16086872 15722574 (more)
					Novoseek inferred 54
					GeneCards inferred via (show sections)
313	FAH	Fumarylacetoacetate Hydrolase	Protein Coding	36.73	DISEASES inferred 15 15	11196105 11476670 9305902
					Novoseek inferred 54
					GeneCards inferred via (show sections)
314	PTGS2	Prostaglandin-Endoperoxide Synthase 2	Protein Coding	36.55	DISEASES inferred 15 15	19956533 15218507 15918970 (more)
					Novoseek inferred 54
					GeneCards inferred via (show sections)
315	JUN	Jun Proto-Oncogene, AP-1 Transcription Factor Subunit	Protein Coding	36.49	DISEASES inferred 15 15	15927205 15991283 17651785 (more)
					Novoseek inferred 54
					GeneCards inferred via (show sections)
316	CDK4	Cyclin Dependent Kinase 4	Protein Coding	36.43	DISEASES inferred 15 15	8760583 10488417 18171527 (more)
					Novoseek inferred 54
					GeneCards inferred via (show sections)
317	MAPK8	Mitogen-Activated Protein Kinase 8	Protein Coding	36.24	DISEASES inferred 15 15	19041150 19106147 15115661 (more)
					Novoseek inferred 54
					GeneCards inferred via (show sections)
318	TGFB1	Transforming Growth Factor Beta 1	Protein Coding	35.84	DISEASES inferred 15 15	12527718 10891333 12549072 (more)
					Novoseek inferred 54
					GeneCards inferred via (show sections)
319	MIR24-1	MicroRNA 24-1	RNA Gene	35.5	DISEASES inferred 15 15 15 15
					GeneCards inferred via (show sections)
320	URGCP	Upregulator Of Cell Proliferation	Protein Coding	35.39	DISEASES inferred 15 15
					GeneCards inferred via (show sections)
321	SMAD4	SMAD Family Member 4	Protein Coding	35.32	DISEASES inferred 15 15	12378510 19626374 16489684 (more)
					Novoseek inferred 54
					GeneCards inferred via (show sections)
322	FASLG	Fas Ligand	Protein Coding	35.26	DISEASES inferred 15 15	11686478 17996681 11798540 (more)
					Novoseek inferred 54
					GeneCards inferred via (show sections)
323	GSTP1	Glutathione S-Transferase Pi 1	Protein Coding	34.92	DISEASES inferred 15 15	15808399 16235538 16527261 (more)
					Novoseek inferred 54
					GeneCards inferred via (show sections)
324	MAPK1	Mitogen-Activated Protein Kinase 1	Protein Coding	34.88	DISEASES inferred 15 15	16125074 19322916 18003605 (more)
					Novoseek inferred 54
					GeneCards inferred via (show sections)
325	BAX	BCL2 Associated X, Apoptosis Regulator	Protein Coding	34.74	DISEASES inferred 15 15	18023099 12439925 10585263 (more)
					Novoseek inferred 54
					GeneCards inferred via (show sections)
326	SQSTM1	Sequestosome 1	Protein Coding	34.7	DISEASES inferred 15 15	14613989 14514377 11549587 (more)
					Novoseek inferred 54
					GeneCards inferred via (show sections)
327	SMAD3	SMAD Family Member 3	Protein Coding	34.59	DISEASES inferred 15 15	19418558 16718928
					Novoseek inferred 54
					GeneCards inferred via (show sections)
328	MTOR	Mechanistic Target Of Rapamycin Kinase	Protein Coding	34.55	DISEASES inferred 15 15	15623621 19931998 17996122 (more)
					Novoseek inferred 54
					GeneCards inferred via (show sections)
329	TSC1	TSC Complex Subunit 1	Protein Coding	34.45	Candidate gene tested 58
					DISEASES inferred 15 15
330	CREB3L3	CAMP Responsive Element Binding Protein 3 Like 3	Protein Coding	34.38	DISEASES inferred 15 15
					GeneCards inferred via (show sections)
331	IGF2BP2	Insulin Like Growth Factor 2 MRNA Binding Protein 2	Protein Coding	34.37	DISEASES inferred 15 15
					GeneCards inferred via (show sections)
332	CHP2	Calcineurin Like EF-Hand Protein 2	Protein Coding	34.1	DISEASES inferred 15 15
					GeneCards inferred via (show sections)
333	SERPINB3	Serpin Family B Member 3	Protein Coding	33.92	DISEASES inferred 15 15	16550605 18638391 14993646 (more)
					Novoseek inferred 54
					GeneCards inferred via (show sections)
334	VPS37A	VPS37A Subunit Of ESCRT-I	Protein Coding	33.9	DISEASES inferred 15 15
					GeneCards inferred via (show sections)
335	GPT	Glutamic--Pyruvic Transaminase	Protein Coding	33.85	DISEASES inferred 15 15	17570354 10959807 11379338 (more)
					Novoseek inferred 54
					GeneCards inferred via (show sections)
336	RB1	RB Transcriptional Corepressor 1	Protein Coding	33.8	DISEASES inferred 15 15	11149028 17278226 8790559 (more)
					Novoseek inferred 54
					GeneCards inferred via (show sections)
337	FGF2	Fibroblast Growth Factor 2	Protein Coding	33.72	DISEASES inferred 15 15	7513352 1721615 15460907 (more)
					Novoseek inferred 54
					GeneCards inferred via (show sections)
338	FZD7	Frizzled Class Receptor 7	Protein Coding	33.71	DISEASES inferred 15 15	15870913
					Novoseek inferred 54
					GeneCards inferred via (show sections)
339	TGFA	Transforming Growth Factor Alpha	Protein Coding	33.59	DISEASES inferred 15 15	7608479 8494695 8033155 (more)
					Novoseek inferred 54
					GeneCards inferred via (show sections)
340	AKR1B10	Aldo-Keto Reductase Family 1 Member B10	Protein Coding	33.57	DISEASES inferred 15 15	19236911 14693054 18056116 (more)
					Novoseek inferred 54
					GeneCards inferred via (show sections)
341	ALB	Albumin	Protein Coding	33.49	DISEASES inferred 15 15	8781999 8130973 11676882 (more)
					Novoseek inferred 54
					GeneCards inferred via (show sections)
342	RAF1	Raf-1 Proto-Oncogene, Serine/Threonine Kinase	Protein Coding	33.25	DISEASES inferred 15 15	15547762 19672141 19707458 (more)
					Novoseek inferred 54
					GeneCards inferred via (show sections)
343	MAPK3	Mitogen-Activated Protein Kinase 3	Protein Coding	33.12	DISEASES inferred 15 15	19322916 19816936
					Novoseek inferred 54
					GeneCards inferred via (show sections)
344	SMAD2	SMAD Family Member 2	Protein Coding	32.88	DISEASES inferred 15 15	12700238 17711623 9863018 (more)
					Novoseek inferred 54
					GeneCards inferred via (show sections)
345	IGF1R	Insulin Like Growth Factor 1 Receptor	Protein Coding	32.78	DISEASES inferred 15 15	17441810 16804965 17615245 (more)
					Novoseek inferred 54
					GeneCards inferred via (show sections)
	IGF1R::MIR122 46	MIR122 Macro RNA (hsa-miR-122) targets IGF1R
346	E2F1	E2F Transcription Factor 1	Protein Coding	32.76	DISEASES inferred 15 15	18624722 18535617 18722373 (more)
					Novoseek inferred 54
					GeneCards inferred via (show sections)
	E2F1::MIR106B 46	MIR106B Macro RNA (hsa-miR-106b) targets E2F1
	E2F1::MIR17 46	MIR17 Macro RNA (hsa-miR-17-5p) targets E2F1
	E2F1::MIR93 46	MIR93 Macro RNA (hsa-miR-93) targets E2F1
347	IL6	Interleukin 6	Protein Coding	32.68	DISEASES inferred 15 15
					GeneCards inferred via (show sections)
348	SULF1	Sulfatase 1	Protein Coding	32.63	DISEASES inferred 15 15	16762634
					Novoseek inferred 54
					GeneCards inferred via (show sections)
349	PHF20	PHD Finger Protein 20	Protein Coding	32.6	DISEASES inferred 15 15
					GeneCards inferred via (show sections)
350	RBM39	RNA Binding Motif Protein 39	Protein Coding	32.54	DISEASES inferred 15 15
					GeneCards inferred via (show sections)
351	EGFR	Epidermal Growth Factor Receptor	Protein Coding	32.41	DISEASES inferred 15 15
					GeneCards inferred via (show sections)
352	IFNA1	Interferon Alpha 1	Protein Coding	32.33	DISEASES inferred 15 15	19296539 7564784 15709199 (more)
					Novoseek inferred 54
					GeneCards inferred via (show sections)
353	RBP5	Retinol Binding Protein 5	Protein Coding	32.14	DISEASES inferred 15 15
					GeneCards inferred via (show sections)
354	F2	Coagulation Factor II, Thrombin	Protein Coding	32.11	DISEASES inferred 15 15	2173855 1697141 7620113 (more)
					Novoseek inferred 54
					GeneCards inferred via (show sections)
355	CDH1	Cadherin 1	Protein Coding	32.11	DISEASES inferred 15 15	16474379 19465902 10430370 (more)
					Novoseek inferred 54
					GeneCards inferred via (show sections)
356	CD44	CD44 Molecule (Indian Blood Group)	Protein Coding	31.7	DISEASES inferred 15 15
					GeneCards inferred via (show sections)
357	WNT1	Wnt Family Member 1	Protein Coding	31.7	DISEASES inferred 15 15	17908501 19778454 19423534 (more)
					Novoseek inferred 54
					GeneCards inferred via (show sections)
358	RXRA	Retinoid X Receptor Alpha	Protein Coding	31.56	DISEASES inferred 15 15	11826406 19520494 11606411 (more)
					Novoseek inferred 54
					GeneCards inferred via (show sections)
359	CCR6	C-C Motif Chemokine Receptor 6	Protein Coding	31.46	DISEASES inferred 15 15 15 15	16706828
					Novoseek inferred 54
					GeneCards inferred via (show sections)
360	TGFBR1	Transforming Growth Factor Beta Receptor 1	Protein Coding	31.43	DISEASES inferred 15 15	12527718 15775675
					Novoseek inferred 54
					GeneCards inferred via (show sections)
361	CASP9	Caspase 9	Protein Coding	31.41	DISEASES inferred 15 15
					GeneCards inferred via (show sections)
362	HPSE	Heparanase	Protein Coding	31.32	DISEASES inferred 15 15	12609066 11350898 15761980 (more)
					Novoseek inferred 54
					GeneCards inferred via (show sections)
363	ACTB	Actin Beta	Protein Coding	31.31	DISEASES inferred 15 15
					GeneCards inferred via (show sections)
364	KRT19	Keratin 19	Protein Coding	31.2	DISEASES inferred 15 15	11743639 18425081 7509105 (more)
					Novoseek inferred 54
					GeneCards inferred via (show sections)
365	RRM2	Ribonucleotide Reductase Regulatory Subunit M2	Protein Coding	31.08	DISEASES inferred 15 15 15
					GeneCards inferred via (show sections)
366	CLDN10	Claudin 10	Protein Coding	31	DISEASES inferred 15 15	18025272 17390062 15701840
					Novoseek inferred 54
					GeneCards inferred via (show sections)
367	CXCL8	C-X-C Motif Chemokine Ligand 8	Protein Coding	30.99	DISEASES inferred 15 15
					GeneCards inferred via (show sections)
368	GRB2	Growth Factor Receptor Bound Protein 2	Protein Coding	30.93	DISEASES inferred 15 15	10210639 11746524
					Novoseek inferred 54
					GeneCards inferred via (show sections)
369	JAK1	Janus Kinase 1	Protein Coding	30.89	DISEASES inferred 15 15	20368117
					Novoseek inferred 54
					GeneCards inferred via (show sections)
370	RPS6KB1	Ribosomal Protein S6 Kinase B1	Protein Coding	30.58	DISEASES inferred 15 15	17427199
					Novoseek inferred 54
					GeneCards inferred via (show sections)
371	GSTM1	Glutathione S-Transferase Mu 1	Protein Coding	30.53	DISEASES inferred 15 15	15633230 16174455 15332488 (more)
					Novoseek inferred 54
					GeneCards inferred via (show sections)
372	PTPRH	Protein Tyrosine Phosphatase Receptor Type H	Protein Coding	30.32	DISEASES inferred 15 15
					GeneCards inferred via (show sections)
373	MMP2	Matrix Metallopeptidase 2	Protein Coding	30.2	DISEASES inferred 15 15	10208467 9075667 10406188 (more)
					Novoseek inferred 54
					GeneCards inferred via (show sections)
374	MMP9	Matrix Metallopeptidase 9	Protein Coding	30.12	DISEASES inferred 15 15	19465902 12669127 8952517 (more)
					Novoseek inferred 54
					GeneCards inferred via (show sections)
375	NQO1	NAD(P)H Quinone Dehydrogenase 1	Protein Coding	30.1	DISEASES inferred 15 15	15763338 11809856 9744525 (more)
					Novoseek inferred 54
					GeneCards inferred via (show sections)
376	MAP2K1	Mitogen-Activated Protein Kinase Kinase 1	Protein Coding	29.9	DISEASES inferred 15 15	19816936
					Novoseek inferred 54
					GeneCards inferred via (show sections)
377	IL6R	Interleukin 6 Receptor	Protein Coding	29.47	DISEASES inferred 15 15	16425355 19054267 16688802
					Novoseek inferred 54
					GeneCards inferred via (show sections)
378	PINX1	PIN2 (TERF1) Interacting Telomerase Inhibitor 1	Protein Coding	29.34	DISEASES inferred 15 15	15375513 12508358
					Novoseek inferred 54
					GeneCards inferred via (show sections)
379	MIR149	MicroRNA 149	RNA Gene	29.28	DISEASES inferred 15 15 15 15
					GeneCards inferred via (show sections)
380	MIR140	MicroRNA 140	RNA Gene	29.22	DISEASES inferred 15 15 15 15
					GeneCards inferred via (show sections)
381	CTTN	Cortactin	Protein Coding	29.22	DISEASES inferred 15 15	15464244
					Novoseek inferred 54
					GeneCards inferred via (show sections)
382	MIR10B	MicroRNA 10b	RNA Gene	29.17	DISEASES inferred 15 15 15 15
					GeneCards inferred via (show sections)
383	ARID2	AT-Rich Interaction Domain 2	Protein Coding	29.12	DISEASES inferred 15 15
					GeneCards inferred via (show sections)
384	PODXL	Podocalyxin Like	Protein Coding	29.11	DISEASES inferred 15 15	15154008
					Novoseek inferred 54
					GeneCards inferred via (show sections)
385	PTK2B	Protein Tyrosine Kinase 2 Beta	Protein Coding	29.09	DISEASES inferred 15 15	18765415 17551499 14637150 (more)
					Novoseek inferred 54
					GeneCards inferred via (show sections)
386	RARB	Retinoic Acid Receptor Beta	Protein Coding	29.05	DISEASES inferred 15 15	1710463 8801177 18166136
					Novoseek inferred 54
					GeneCards inferred via (show sections)
387	TPX2	TPX2 Microtubule Nucleation Factor	Protein Coding	28.98	DISEASES inferred 15 15	11746524 16631581
					Novoseek inferred 54
					GeneCards inferred via (show sections)
388	KDR	Kinase Insert Domain Receptor	Protein Coding	28.97	DISEASES inferred 15 15	18304425 19218097 18423153 (more)
					Novoseek inferred 54
					GeneCards inferred via (show sections)
389	CDK6	Cyclin Dependent Kinase 6	Protein Coding	28.96	DISEASES inferred 15 15
					GeneCards inferred via (show sections)
	CDK6::MIR195 46	MIR195 Macro RNA (hsa-miR-195) targets CDK6
390	MIR124-1	MicroRNA 124-1	RNA Gene	28.95	DISEASES inferred 15 15 15 15
					GeneCards inferred via (show sections)
391	PIK3R1	Phosphoinositide-3-Kinase Regulatory Subunit 1	Protein Coding	28.87	DISEASES inferred 15 15	15795286 16214396
					Novoseek inferred 54
					GeneCards inferred via (show sections)
392	PRKCA	Protein Kinase C Alpha	Protein Coding	28.8	DISEASES inferred 15 15	10354503 16304840 17593797 (more)
					Novoseek inferred 54
					GeneCards inferred via (show sections)
393	TGFB2	Transforming Growth Factor Beta 2	Protein Coding	28.78	DISEASES inferred 15 15	10219856
					Novoseek inferred 54
					GeneCards inferred via (show sections)
394	MIR101-1	MicroRNA 101-1	RNA Gene	28.68	DISEASES inferred 15 15 15 15
					GeneCards inferred via (show sections)
395	SMARCA4	SWI/SNF Related, Matrix Associated, Actin Dependent Regulator Of Chromatin, Subfamily A, Member 4	Protein Coding	28.68	DISEASES inferred 15 15	14534694
					Novoseek inferred 54
					GeneCards inferred via (show sections)
396	MAPK14	Mitogen-Activated Protein Kinase 14	Protein Coding	28.6	DISEASES inferred 15 15
					GeneCards inferred via (show sections)
397	MMP1	Matrix Metallopeptidase 1	Protein Coding	28.57	DISEASES inferred 15 15
					GeneCards inferred via (show sections)
398	LEF1	Lymphoid Enhancer Binding Factor 1	Protein Coding	28.56	DISEASES inferred 15 15
					GeneCards inferred via (show sections)
399	TERC	Telomerase RNA Component	RNA Gene	28.55	DISEASES inferred 15 15	10674027 17932748 9425903 (more)
					Novoseek inferred 54
					GeneCards inferred via (show sections)
400	CASP7	Caspase 7	Protein Coding	28.54	DISEASES inferred 15 15
					GeneCards inferred via (show sections)
401	MIR490	MicroRNA 490	RNA Gene	28.51	DISEASES inferred 15 15 15 15
					GeneCards inferred via (show sections)
402	GSK3B	Glycogen Synthase Kinase 3 Beta	Protein Coding	28.45	DISEASES inferred 15 15
					GeneCards inferred via (show sections)
403	KRT7	Keratin 7	Protein Coding	28.45	DISEASES inferred 15 15	18425081 12429797 16879391 (more)
					Novoseek inferred 54
					GeneCards inferred via (show sections)
404	TCF7L2	Transcription Factor 7 Like 2	Protein Coding	28.43	DISEASES inferred 15 15	12378619
					Novoseek inferred 54
					GeneCards inferred via (show sections)
405	PTPN11	Protein Tyrosine Phosphatase Non-Receptor Type 11	Protein Coding	28.42	DISEASES inferred 15 15
					GeneCards inferred via (show sections)
406	TNFSF10	TNF Superfamily Member 10	Protein Coding	28.4	DISEASES inferred 15 15	16792868 17244456 12750253 (more)
					Novoseek inferred 54
					GeneCards inferred via (show sections)
407	SHC1	SHC Adaptor Protein 1	Protein Coding	28.4	DISEASES inferred 15 15	9884156
					Novoseek inferred 54
					GeneCards inferred via (show sections)
408	HTATIP2	HIV-1 Tat Interactive Protein 2	Protein Coding	28.33	DISEASES inferred 15 15
					GeneCards inferred via (show sections)
409	ABCB1	ATP Binding Cassette Subfamily B Member 1	Protein Coding	28.2	DISEASES inferred 15 15	17085340 11579388 17517188 (more)
					Novoseek inferred 54
					GeneCards inferred via (show sections)
410	GGT1	Gamma-Glutamyltransferase 1	Protein Coding	28.15	DISEASES inferred 15 15	8621139 12479075 1979761 (more)
					Novoseek inferred 54
					GeneCards inferred via (show sections)
411	MIR34C	MicroRNA 34c	RNA Gene	28.15	DISEASES inferred 15 15 15 15
					GeneCards inferred via (show sections)
412	HNF4A	Hepatocyte Nuclear Factor 4 Alpha	Protein Coding	28.13	DISEASES inferred 15 15	18395097 18925631 18988528 (more)
					Novoseek inferred 54
					GeneCards inferred via (show sections)
413	GAPDH	Glyceraldehyde-3-Phosphate Dehydrogenase	Protein Coding	28.09	DISEASES inferred 15 15	19144146 8666326 9472111
					Novoseek inferred 54
					GeneCards inferred via (show sections)
414	MIR144	MicroRNA 144	RNA Gene	28.05	DISEASES inferred 15 15 15 15
					GeneCards inferred via (show sections)
415	E2F2	E2F Transcription Factor 2	Protein Coding	27.99	DISEASES inferred 15 15
					GeneCards inferred via (show sections)
416	CCNA2	Cyclin A2	Protein Coding	27.98	DISEASES inferred 15 15	14606074 10408900 9500460 (more)
					Novoseek inferred 54
					GeneCards inferred via (show sections)
417	BAK1	BCL2 Antagonist/Killer 1	Protein Coding	27.93	DISEASES inferred 15 15	19173903
					Novoseek inferred 54
					GeneCards inferred via (show sections)
418	KEAP1	Kelch Like ECH Associated Protein 1	Protein Coding	27.91	DISEASES inferred 15 15
					GeneCards inferred via (show sections)
419	HMOX1	Heme Oxygenase 1	Protein Coding	27.9	DISEASES inferred 15 15
					GeneCards inferred via (show sections)
420	RASSF1	Ras Association Domain Family Member 1	Protein Coding	27.88	DISEASES inferred 15 15	19567146 12660822 17444856 (more)
					Novoseek inferred 54
					GeneCards inferred via (show sections)
421	MAGEA1	MAGE Family Member A1	Protein Coding	27.85	DISEASES inferred 15 15	19260505 10961717 16082588 (more)
					Novoseek inferred 54
					GeneCards inferred via (show sections)
422	WNT3A	Wnt Family Member 3A	Protein Coding	27.83	DISEASES inferred 15 15
					GeneCards inferred via (show sections)
423	MAT1A	Methionine Adenosyltransferase 1A	Protein Coding	27.78	DISEASES inferred 15 15	20363925 11427482 17154373 (more)
					Novoseek inferred 54
					GeneCards inferred via (show sections)
424	EPO	Erythropoietin	Protein Coding	27.75	DISEASES inferred 15 15
					GeneCards inferred via (show sections)
425	SOCS1	Suppressor Of Cytokine Signaling 1	Protein Coding	27.74	DISEASES inferred 15 15	14614012 18639978 18606059 (more)
					Novoseek inferred 54
					GeneCards inferred via (show sections)
426	E2F3	E2F Transcription Factor 3	Protein Coding	27.73	DISEASES inferred 15 15
					GeneCards inferred via (show sections)
	E2F3::MIR195 46	MIR195 Macro RNA (hsa-miR-195) targets E2F3
	E2F3::MIR34A 46	MIR34A Macro RNA (hsa-miR-34a) targets E2F3
427	DLC1	DLC1 Rho GTPase Activating Protein	Protein Coding	27.57	DISEASES inferred 15 15	16204057 17292327 12792785 (more)
					Novoseek inferred 54
					GeneCards inferred via (show sections)
428	ARID1A	AT-Rich Interaction Domain 1A	Protein Coding	27.48	DISEASES inferred 15 15
					GeneCards inferred via (show sections)
429	MIR192	MicroRNA 192	RNA Gene	27.47	DISEASES inferred 15 15 15 15
					GeneCards inferred via (show sections)
430	MIR15B	MicroRNA 15b	RNA Gene	27.42	DISEASES inferred 15 15 15 15
					GeneCards inferred via (show sections)
431	NFKB1	Nuclear Factor Kappa B Subunit 1	Protein Coding	27.39	DISEASES inferred 15 15
					GeneCards inferred via (show sections)
432	LIN28B	Lin-28 Homolog B	Protein Coding	27.37	DISEASES inferred 15 15
					GeneCards inferred via (show sections)
433	BIRC3	Baculoviral IAP Repeat Containing 3	Protein Coding	27.35	DISEASES inferred 15 15
					GeneCards inferred via (show sections)
434	AZIN1	Antizyme Inhibitor 1	Protein Coding	27.34	DISEASES inferred 15 15
					GeneCards inferred via (show sections)
435	DNMT1	DNA Methyltransferase 1	Protein Coding	27.32	DISEASES inferred 15 15	17549390 18049164 15885882 (more)
					Novoseek inferred 54
					GeneCards inferred via (show sections)
436	GNMT	Glycine N-Methyltransferase	Protein Coding	27.32	DISEASES inferred 15 15	12566309 18318442 18624901 (more)
					Novoseek inferred 54
					GeneCards inferred via (show sections)
437	WNT5A	Wnt Family Member 5A	Protein Coding	27.32	DISEASES inferred 15 15
					GeneCards inferred via (show sections)
438	MIR204	MicroRNA 204	RNA Gene	27.3	DISEASES inferred 15 15 15 15
					GeneCards inferred via (show sections)
439	AKT2	AKT Serine/Threonine Kinase 2	Protein Coding	27.29	DISEASES inferred 15 15
					GeneCards inferred via (show sections)
440	FGF3	Fibroblast Growth Factor 3	Protein Coding	27.29	DISEASES inferred 15 15	17215076
					Novoseek inferred 54
					GeneCards inferred via (show sections)
441	AXIN2	Axin 2	Protein Coding	27.29	DISEASES inferred 15 15
					GeneCards inferred via (show sections)
442	CDK2	Cyclin Dependent Kinase 2	Protein Coding	27.28	DISEASES inferred 15 15	18784074 19885547 10874474 (more)
					Novoseek inferred 54
					GeneCards inferred via (show sections)
443	CCNB1	Cyclin B1	Protein Coding	27.23	DISEASES inferred 15 15	8985268 14613989 10895070
					Novoseek inferred 54
					GeneCards inferred via (show sections)
444	MIR503	MicroRNA 503	RNA Gene	27.2	DISEASES inferred 15 15 15 15
					GeneCards inferred via (show sections)
445	PTK2	Protein Tyrosine Kinase 2	Protein Coding	27.13	DISEASES inferred 15 15	12549072 11783016 16094707 (more)
					Novoseek inferred 54
					GeneCards inferred via (show sections)
446	HFE	Homeostatic Iron Regulator	Protein Coding	27.12	DISEASES inferred 15 15	16174459 11500061 10989544 (more)
					Novoseek inferred 54
					GeneCards inferred via (show sections)
447	CREBBP	CREB Binding Protein	Protein Coding	27.1	DISEASES inferred 15 15
					GeneCards inferred via (show sections)
448	NOS2	Nitric Oxide Synthase 2	Protein Coding	26.94	DISEASES inferred 15 15
					GeneCards inferred via (show sections)
449	MIR491	MicroRNA 491	RNA Gene	26.9	DISEASES inferred 15 15 15 15
					GeneCards inferred via (show sections)
450	MDM2	MDM2 Proto-Oncogene	Protein Coding	26.88	DISEASES inferred 15 15	16914573 9645455 10902970 (more)
					Novoseek inferred 54
					GeneCards inferred via (show sections)
451	CDKN1B	Cyclin Dependent Kinase Inhibitor 1B	Protein Coding	26.88	DISEASES inferred 15 15	10397455 11521219 18357344 (more)
					Novoseek inferred 54
					GeneCards inferred via (show sections)
452	ACTG1	Actin Gamma 1	Protein Coding	26.88	DISEASES inferred 15 15
					GeneCards inferred via (show sections)
453	MIR130B	MicroRNA 130b	RNA Gene	26.86	DISEASES inferred 15 15 15 15
					GeneCards inferred via (show sections)
454	CXCR1	C-X-C Motif Chemokine Receptor 1	Protein Coding	26.83	DISEASES inferred 15 15
					GeneCards inferred via (show sections)
455	BAD	BCL2 Associated Agonist Of Cell Death	Protein Coding	26.83	DISEASES inferred 15 15	16807152 18675992
					Novoseek inferred 54
					GeneCards inferred via (show sections)
456	UBD	Ubiquitin D	Protein Coding	26.82	DISEASES inferred 15 15
					GeneCards inferred via (show sections)
457	LAPTM4B	Lysosomal Protein Transmembrane 4 Beta	Protein Coding	26.81	DISEASES inferred 15 15	12902989 15162524 15911104 (more)
					Novoseek inferred 54
					GeneCards inferred via (show sections)
458	SPP1	Secreted Phosphoprotein 1	Protein Coding	26.77	DISEASES inferred 15 15	18997126 17244457 12949055 (more)
					Novoseek inferred 54
					GeneCards inferred via (show sections)
459	MIR485	MicroRNA 485	RNA Gene	26.74	DISEASES inferred 15 15 15 15
					GeneCards inferred via (show sections)
460	MIR129-1	MicroRNA 129-1	RNA Gene	26.72	DISEASES inferred 15 15 15 15
					GeneCards inferred via (show sections)
461	MIR29C	MicroRNA 29c	RNA Gene	26.72	DISEASES inferred 15 15 15 15
					GeneCards inferred via (show sections)
462	RAC1	Rac Family Small GTPase 1	Protein Coding	26.72	DISEASES inferred 15 15
					GeneCards inferred via (show sections)
463	SERPINA1	Serpin Family A Member 1	Protein Coding	26.71	DISEASES inferred 15 15	18164971 8664031 10355508 (more)
					Novoseek inferred 54
					GeneCards inferred via (show sections)
464	CDH17	Cadherin 17	Protein Coding	26.7	DISEASES inferred 15 15	19626651 15701831 19460698 (more)
					Novoseek inferred 54
					GeneCards inferred via (show sections)
465	MCL1	MCL1 Apoptosis Regulator, BCL2 Family Member	Protein Coding	26.68	DISEASES inferred 15 15	16289418 17014711 16103092 (more)
					Novoseek inferred 54
					GeneCards inferred via (show sections)
466	FAS	Fas Cell Surface Death Receptor	Protein Coding	26.64	DISEASES inferred 15 15	8701982 8912144 11692157 (more)
					Novoseek inferred 54
					GeneCards inferred via (show sections)
467	KRT18	Keratin 18	Protein Coding	26.58	DISEASES inferred 15 15	18712172 9261884 10365850 (more)
					Novoseek inferred 54
					GeneCards inferred via (show sections)
468	CYCS	Cytochrome C, Somatic	Protein Coding	26.57	DISEASES inferred 15 15	15562764 17997990 16143311 (more)
					Novoseek inferred 54
					GeneCards inferred via (show sections)
469	EZH2	Enhancer Of Zeste 2 Polycomb Repressive Complex 2 Subunit	Protein Coding	26.54	DISEASES inferred 15 15	15856046 19386347 17676662 (more)
					Novoseek inferred 54
					GeneCards inferred via (show sections)
470	AKT3	AKT Serine/Threonine Kinase 3	Protein Coding	26.51	DISEASES inferred 15 15
					GeneCards inferred via (show sections)
471	GADD45B	Growth Arrest And DNA Damage Inducible Beta	Protein Coding	26.5	DISEASES inferred 15 15
					GeneCards inferred via (show sections)
472	CYP2E1	Cytochrome P450 Family 2 Subfamily E Member 1	Protein Coding	26.49	DISEASES inferred 15 15	20364586 7557094 15239125 (more)
					Novoseek inferred 54
					GeneCards inferred via (show sections)
473	MAGEA3	MAGE Family Member A3	Protein Coding	26.48	DISEASES inferred 15 15	19260505 10961717 16806006 (more)
					Novoseek inferred 54
					GeneCards inferred via (show sections)
474	FRZB	Frizzled Related Protein	Protein Coding	26.47	DISEASES inferred 15 15
					GeneCards inferred via (show sections)
475	LRP6	LDL Receptor Related Protein 6	Protein Coding	26.37	DISEASES inferred 15 15
					GeneCards inferred via (show sections)
476	SPARC	Secreted Protein Acidic And Cysteine Rich	Protein Coding	26.35	DISEASES inferred 15 15
					GeneCards inferred via (show sections)
477	BRAF	B-Raf Proto-Oncogene, Serine/Threonine Kinase	Protein Coding	26.24	DISEASES inferred 15 15
					GeneCards inferred via (show sections)
478	TXNRD1	Thioredoxin Reductase 1	Protein Coding	26.2	DISEASES inferred 15 15
					GeneCards inferred via (show sections)
479	CDK1	Cyclin Dependent Kinase 1	Protein Coding	26.13	DISEASES inferred 15 15	10895070 18247328
					Novoseek inferred 54
					GeneCards inferred via (show sections)
480	KLF6	Kruppel Like Factor 6	Protein Coding	26.08	DISEASES inferred 15 15	16494780 15598377 16872311 (more)
					Novoseek inferred 54
					GeneCards inferred via (show sections)
481	CD81	CD81 Molecule	Protein Coding	26.07	DISEASES inferred 15 15	11115611 12210407 11130883 (more)
					Novoseek inferred 54
					GeneCards inferred via (show sections)
482	CDKN2B	Cyclin Dependent Kinase Inhibitor 2B	Protein Coding	26.07	DISEASES inferred 15 15	15079795 15760556 9893670 (more)
					Novoseek inferred 54
					GeneCards inferred via (show sections)
483	PRKCB	Protein Kinase C Beta	Protein Coding	26.06	DISEASES inferred 15 15	19112601 19096848
					Novoseek inferred 54
					GeneCards inferred via (show sections)
484	TNFRSF10B	TNF Receptor Superfamily Member 10b	Protein Coding	25.98	DISEASES inferred 15 15	16875623 20354117 20159939 (more)
					Novoseek inferred 54
					GeneCards inferred via (show sections)
485	HSPA5	Heat Shock Protein Family A (Hsp70) Member 5	Protein Coding	25.97	DISEASES inferred 15 15	20082722 20087778 12713871 (more)
					Novoseek inferred 54
					GeneCards inferred via (show sections)
486	KRT8	Keratin 8	Protein Coding	25.96	DISEASES inferred 15 15	17328497 1847609 7513668 (more)
					Novoseek inferred 54
					GeneCards inferred via (show sections)
487	MSH2	MutS Homolog 2	Protein Coding	25.94	DISEASES inferred 15 15
					GeneCards inferred via (show sections)
488	MIR363	MicroRNA 363	RNA Gene	25.92	DISEASES inferred 15 15 15 15
					GeneCards inferred via (show sections)
489	NME1	NME/NM23 Nucleoside Diphosphate Kinase 1	Protein Coding	25.88	DISEASES inferred 15 15	8168032 7530600 8039626 (more)
					Novoseek inferred 54
					GeneCards inferred via (show sections)
490	MGAT5	Alpha-1,6-Mannosylglycoprotein 6-Beta-N-Acetylglucosaminyltransferase	Protein Coding	25.84	DISEASES inferred 15 15	11903748 19960509 10699467 (more)
					Novoseek inferred 54
					GeneCards inferred via (show sections)
491	SPRTN	SprT-Like N-Terminal Domain	Protein Coding	25.81	DISEASES inferred 15 15
					GeneCards inferred via (show sections)
492	CEACAM5	CEA Cell Adhesion Molecule 5	Protein Coding	25.81	DISEASES inferred 15 15	2157322 16780018 7895575 (more)
					Novoseek inferred 54
					GeneCards inferred via (show sections)
493	HK2	Hexokinase 2	Protein Coding	25.8	DISEASES inferred 15 15	18357395 18250992 15710218 (more)
					Novoseek inferred 54
					GeneCards inferred via (show sections)
494	BCL2	BCL2 Apoptosis Regulator	Protein Coding	25.77	DISEASES inferred 15 15	12168872 19260506 9821791 (more)
					Novoseek inferred 54
					GeneCards inferred via (show sections)
495	MIR218-1	MicroRNA 218-1	RNA Gene	25.75	DISEASES inferred 15 15 15 15
					GeneCards inferred via (show sections)
496	SKP2	S-Phase Kinase Associated Protein 2	Protein Coding	25.74	DISEASES inferred 15 15	19404778 18519678 14618613 (more)
					Novoseek inferred 54
					GeneCards inferred via (show sections)
497	DNMT3B	DNA Methyltransferase 3 Beta	Protein Coding	25.74	DISEASES inferred 15 15	16318277 19567080 19465161 (more)
					Novoseek inferred 54
					GeneCards inferred via (show sections)
498	RSF1	Remodeling And Spacing Factor 1	Protein Coding	25.74	DISEASES inferred 15 15	16219135 9638654 17187364 (more)
					Novoseek inferred 54
					GeneCards inferred via (show sections)
499	WNT3	Wnt Family Member 3	Protein Coding	25.74	DISEASES inferred 15 15
					GeneCards inferred via (show sections)
500	XIAP	X-Linked Inhibitor Of Apoptosis	Protein Coding	25.74	DISEASES inferred 15 15	20415421 17934893 17497287 (more)
					Novoseek inferred 54
					GeneCards inferred via (show sections)
501	HDGF	Heparin Binding Growth Factor	Protein Coding	25.73	DISEASES inferred 15 15	14508832 19710540 14535987 (more)
					Novoseek inferred 54
					GeneCards inferred via (show sections)
502	URI1	URI1 Prefoldin Like Chaperone	Protein Coding	25.63	DISEASES inferred 15 15
					GeneCards inferred via (show sections)
503	DEPDC5	DEP Domain Containing 5, GATOR1 Subcomplex Subunit	Protein Coding	25.62	DISEASES inferred 15 15
					GeneCards inferred via (show sections)
504	DVL1	Dishevelled Segment Polarity Protein 1	Protein Coding	25.59	DISEASES inferred 15 15
					GeneCards inferred via (show sections)
505	WNT2	Wnt Family Member 2	Protein Coding	25.51	DISEASES inferred 15 15
					GeneCards inferred via (show sections)
506	HEPN1	Hepatocellular Carcinoma, Down-Regulated 1	Protein Coding	25.49	DISEASES inferred 15 15
					GeneCards inferred via (show sections)
507	GSTA1	Glutathione S-Transferase Alpha 1	Protein Coding	25.46	DISEASES inferred 15 15
					GeneCards inferred via (show sections)
508	RCHY1	Ring Finger And CHY Zinc Finger Domain Containing 1	Protein Coding	25.46	DISEASES inferred 15 15
					GeneCards inferred via (show sections)
509	CYP1A1	Cytochrome P450 Family 1 Subfamily A Member 1	Protein Coding	25.45	DISEASES inferred 15 15	19064581 11710520 12147246 (more)
					Novoseek inferred 54
					GeneCards inferred via (show sections)
510	EPCAM	Epithelial Cell Adhesion Molecule	Protein Coding	25.44	DISEASES inferred 15 15	16364680 10398165 17207659 (more)
					Novoseek inferred 54
					GeneCards inferred via (show sections)
511	SOS1	SOS Ras/Rac Guanine Nucleotide Exchange Factor 1	Protein Coding	25.43	DISEASES inferred 15 15
					GeneCards inferred via (show sections)
512	IFNA2	Interferon Alpha 2	Protein Coding	25.36	DISEASES inferred 15 15	2162240 17473490 1660687 (more)
					Novoseek inferred 54
					GeneCards inferred via (show sections)
513	UCHL1	Ubiquitin C-Terminal Hydrolase L1	Protein Coding	25.35	DISEASES inferred 15 15
					GeneCards inferred via (show sections)
514	CDH2	Cadherin 2	Protein Coding	25.26	DISEASES inferred 15 15	9683818 17987801 18801083 (more)
					Novoseek inferred 54
					GeneCards inferred via (show sections)
515	WNT7A	Wnt Family Member 7A	Protein Coding	25.23	DISEASES inferred 15 15
					GeneCards inferred via (show sections)
516	GPX3	Glutathione Peroxidase 3	Protein Coding	25.12	DISEASES inferred 15 15
					GeneCards inferred via (show sections)
517	NOTCH1	Notch Receptor 1	Protein Coding	25.12	DISEASES inferred 15 15	19728763 19956448 17920003 (more)
					Novoseek inferred 54
					GeneCards inferred via (show sections)
	NOTCH1::MIR23B 46	MIR23B Macro RNA (hsa-miR-23b) targets NOTCH1
	NOTCH1::MIR34A 46	MIR34A Macro RNA (hsa-miR-34a) targets NOTCH1
518	WNT7B	Wnt Family Member 7B	Protein Coding	25.07	DISEASES inferred 15 15
					GeneCards inferred via (show sections)
519	TGFB3	Transforming Growth Factor Beta 3	Protein Coding	25.07	DISEASES inferred 15 15
					GeneCards inferred via (show sections)
520	GADD45G	Growth Arrest And DNA Damage Inducible Gamma	Protein Coding	25.04	DISEASES inferred 15 15
					GeneCards inferred via (show sections)
521	WNT4	Wnt Family Member 4	Protein Coding	25.02	DISEASES inferred 15 15
					GeneCards inferred via (show sections)
522	DVL2	Dishevelled Segment Polarity Protein 2	Protein Coding	25.01	DISEASES inferred 15 15
					GeneCards inferred via (show sections)
523	BSG	Basigin (Ok Blood Group)	Protein Coding	24.99	DISEASES inferred 15 15	17415090 18847500 16978202 (more)
					Novoseek inferred 54
					GeneCards inferred via (show sections)
524	WNT11	Wnt Family Member 11	Protein Coding	24.99	DISEASES inferred 15 15
					GeneCards inferred via (show sections)
525	DNMT3A	DNA Methyltransferase 3 Alpha	Protein Coding	24.95	DISEASES inferred 15 15	20467490 17549390 19139273
					Novoseek inferred 54
					GeneCards inferred via (show sections)
526	CTAG1B	Cancer/Testis Antigen 1B	Protein Coding	24.94	DISEASES inferred 15 15	16872310 16091172 19212631 (more)
					Novoseek inferred 54
					GeneCards inferred via (show sections)
527	CSNK1A1	Casein Kinase 1 Alpha 1	Protein Coding	24.94	DISEASES inferred 15 15
					GeneCards inferred via (show sections)
528	ARID1B	AT-Rich Interaction Domain 1B	Protein Coding	24.91	DISEASES inferred 15 15
					GeneCards inferred via (show sections)
529	PARP1	Poly(ADP-Ribose) Polymerase 1	Protein Coding	24.9	DISEASES inferred 15 15	14531019 15375506 17214747 (more)
					Novoseek inferred 54
					GeneCards inferred via (show sections)
530	SMYD3	SET And MYND Domain Containing 3	Protein Coding	24.9	DISEASES inferred 15 15	16687068 15235609
					Novoseek inferred 54
					GeneCards inferred via (show sections)
531	WNT5B	Wnt Family Member 5B	Protein Coding	24.89	DISEASES inferred 15 15
					GeneCards inferred via (show sections)
532	ABCC1	ATP Binding Cassette Subfamily C Member 1	Protein Coding	24.88	DISEASES inferred 15 15	16324302 14599947 14980107 (more)
					Novoseek inferred 54
					GeneCards inferred via (show sections)
533	ABCC3	ATP Binding Cassette Subfamily C Member 3	Protein Coding	24.87	DISEASES inferred 15 15	18250047 18619700 19956884 (more)
					Novoseek inferred 54
					GeneCards inferred via (show sections)
534	MMP14	Matrix Metallopeptidase 14	Protein Coding	24.87	DISEASES inferred 15 15	9514536 10208467 9736043 (more)
					Novoseek inferred 54
					GeneCards inferred via (show sections)
535	SMARCB1	SWI/SNF Related, Matrix Associated, Actin Dependent Regulator Of Chromatin, Subfamily B, Member 1	Protein Coding	24.86	DISEASES inferred 15 15
					GeneCards inferred via (show sections)
536	YY1AP1	YY1 Associated Protein 1	Protein Coding	24.85	DISEASES inferred 15 15
					GeneCards inferred via (show sections)
537	PIK3CB	Phosphatidylinositol-4,5-Bisphosphate 3-Kinase Catalytic Subunit Beta	Protein Coding	24.79	DISEASES inferred 15 15
					GeneCards inferred via (show sections)
538	NUS1	NUS1 Dehydrodolichyl Diphosphate Synthase Subunit	Protein Coding	24.79	DISEASES inferred 15 15
					GeneCards inferred via (show sections)
539	AR	Androgen Receptor	Protein Coding	24.74	DISEASES inferred 15 15	12600293 9387258 17191310 (more)
					Novoseek inferred 54
					GeneCards inferred via (show sections)
540	ARG1	Arginase 1	Protein Coding	24.73	DISEASES inferred 15 15	19138817
					Novoseek inferred 54
					GeneCards inferred via (show sections)
541	SMARCA2	SWI/SNF Related, Matrix Associated, Actin Dependent Regulator Of Chromatin, Subfamily A, Member 2	Protein Coding	24.69	DISEASES inferred 15 15
					GeneCards inferred via (show sections)
542	PIK3R3	Phosphoinositide-3-Kinase Regulatory Subunit 3	Protein Coding	24.66	DISEASES inferred 15 15
					GeneCards inferred via (show sections)
543	ANGPT2	Angiopoietin 2	Protein Coding	24.62	DISEASES inferred 15 15	15094228 14600132 12539584 (more)
					Novoseek inferred 54
					GeneCards inferred via (show sections)
544	PIGR	Polymeric Immunoglobulin Receptor	Protein Coding	24.57	DISEASES inferred 15 15
					GeneCards inferred via (show sections)
545	DACT1	Dishevelled Binding Antagonist Of Beta Catenin 1	Protein Coding	24.57	DISEASES inferred 15 15
					GeneCards inferred via (show sections)
546	SNAI2	Snail Family Transcriptional Repressor 2	Protein Coding	24.57	DISEASES inferred 15 15	12855644
					Novoseek inferred 54
					GeneCards inferred via (show sections)
547	TWIST1	Twist Family BHLH Transcription Factor 1	Protein Coding	24.54	DISEASES inferred 15 15	17987801 18480983 17217825 (more)
					Novoseek inferred 54
					GeneCards inferred via (show sections)
548	ASS1	Argininosuccinate Synthase 1	Protein Coding	24.54	DISEASES inferred 15 15	17210712 12888832 18473854 (more)
					Novoseek inferred 54
					GeneCards inferred via (show sections)
549	RUNX3	RUNX Family Transcription Factor 3	Protein Coding	24.52	DISEASES inferred 15 15	14760761 19800882 15099475 (more)
					Novoseek inferred 54
					GeneCards inferred via (show sections)
550	LARP1	La Ribonucleoprotein 1, Translational Regulator	Protein Coding	24.5	DISEASES inferred 15 15
					GeneCards inferred via (show sections)
551	FZD2	Frizzled Class Receptor 2	Protein Coding	24.5	DISEASES inferred 15 15
					GeneCards inferred via (show sections)
552	BECN1	Beclin 1	Protein Coding	24.5	DISEASES inferred 15 15	14966907 19145109 17612932
					Novoseek inferred 54
					GeneCards inferred via (show sections)
553	HSPA4	Heat Shock Protein Family A (Hsp70) Member 4	Protein Coding	24.46	DISEASES inferred 15 15	15151767 16224158 12918137 (more)
					Novoseek inferred 54
					GeneCards inferred via (show sections)
554	GSTM2	Glutathione S-Transferase Mu 2	Protein Coding	24.46	DISEASES inferred 15 15
					GeneCards inferred via (show sections)
555	SOCS3	Suppressor Of Cytokine Signaling 3	Protein Coding	24.45	DISEASES inferred 15 15	16007195 16831601 16474852 (more)
					Novoseek inferred 54
					GeneCards inferred via (show sections)
556	PLCG1	Phospholipase C Gamma 1	Protein Coding	24.45	DISEASES inferred 15 15
					GeneCards inferred via (show sections)
557	ABCB4	ATP Binding Cassette Subfamily B Member 4	Protein Coding	24.44	DISEASES inferred 15 15	1356418 19185004 2122232
					Novoseek inferred 54
					GeneCards inferred via (show sections)
558	PIK3R2	Phosphoinositide-3-Kinase Regulatory Subunit 2	Protein Coding	24.44	DISEASES inferred 15 15
					GeneCards inferred via (show sections)
559	G6PC	Glucose-6-Phosphatase Catalytic Subunit	Protein Coding	24.43	DISEASES inferred 15 15	12373566 7992553
					Novoseek inferred 54
					GeneCards inferred via (show sections)
560	TIMP1	TIMP Metallopeptidase Inhibitor 1	Protein Coding	24.41	DISEASES inferred 15 15	8299219 17464423 16911941 (more)
					Novoseek inferred 54
					GeneCards inferred via (show sections)
561	SET	SET Nuclear Proto-Oncogene	Protein Coding	24.4	DISEASES inferred 15 15
					GeneCards inferred via (show sections)
562	CD34	CD34 Molecule	Protein Coding	24.33	DISEASES inferred 15 15	17311868
					Novoseek inferred 54
					GeneCards inferred via (show sections)
563	ACTL6A	Actin Like 6A	Protein Coding	24.33	DISEASES inferred 15 15
					GeneCards inferred via (show sections)
564	GSTA4	Glutathione S-Transferase Alpha 4	Protein Coding	24.3	DISEASES inferred 15 15
					GeneCards inferred via (show sections)
565	MKI67	Marker Of Proliferation Ki-67	Protein Coding	24.28	DISEASES inferred 15 15	16007066 19351506 18294932 (more)
					Novoseek inferred 54
					GeneCards inferred via (show sections)
566	NFKBIA	NFKB Inhibitor Alpha	Protein Coding	24.26	DISEASES inferred 15 15	17701919 11059688
					Novoseek inferred 54
					GeneCards inferred via (show sections)
567	CFLAR	CASP8 And FADD Like Apoptosis Regulator	Protein Coding	24.25	DISEASES inferred 15 15	20372864 19232089 17272514 (more)
					Novoseek inferred 54
					GeneCards inferred via (show sections)
568	MMP7	Matrix Metallopeptidase 7	Protein Coding	24.2	DISEASES inferred 15 15	15870919 20128976 17564313 (more)
					Novoseek inferred 54
					GeneCards inferred via (show sections)
569	PIM2	Pim-2 Proto-Oncogene, Serine/Threonine Kinase	Protein Coding	24.19	DISEASES inferred 15 15
					GeneCards inferred via (show sections)
570	GSTM3	Glutathione S-Transferase Mu 3	Protein Coding	24.18	DISEASES inferred 15 15
					GeneCards inferred via (show sections)
571	SP1	Sp1 Transcription Factor	Protein Coding	24.17	DISEASES inferred 15 15	9403717 15188178 11327698
					Novoseek inferred 54
					GeneCards inferred via (show sections)
572	SARNP	SAP Domain Containing Ribonucleoprotein	Protein Coding	24.11	DISEASES inferred 15 15
					GeneCards inferred via (show sections)
573	MIR518D	MicroRNA 518d	RNA Gene	24.08	DISEASES inferred 15 15 15 15 15 15
574	ANGPTL8	Angiopoietin Like 8	Protein Coding	24.08	DISEASES inferred 15 15
					GeneCards inferred via (show sections)
575	MIR9-1	MicroRNA 9-1	RNA Gene	24.07	DISEASES inferred 15 15 15 15
576	MIR196A1	MicroRNA 196a-1	RNA Gene	24.06	DISEASES inferred 15 15 15 15
577	TFDP3	Transcription Factor Dp Family Member 3	Protein Coding	24.04	DISEASES inferred 15 15
					GeneCards inferred via (show sections)
578	CPQ	Carboxypeptidase Q	Protein Coding	23.99	DISEASES inferred 15 15
					GeneCards inferred via (show sections)
579	MTA1	Metastasis Associated 1	Protein Coding	23.99	DISEASES inferred 15 15	18264140 12684630 18306220 (more)
					Novoseek inferred 54
					GeneCards inferred via (show sections)
580	ZC4H2	Zinc Finger C4H2-Type Containing	Protein Coding	23.99	GeneCards inferred via (show sections)
581	CPE	Carboxypeptidase E	Protein Coding	23.96	DISEASES inferred 15 15
					GeneCards inferred via (show sections)
582	MIR16-1	MicroRNA 16-1	RNA Gene	23.94	DISEASES inferred 15 15 15 15
					GeneCards inferred via (show sections)
583	PLAU	Plasminogen Activator, Urokinase	Protein Coding	23.92	DISEASES inferred 15 15	10824888 11079728 10921061 (more)
					Novoseek inferred 54
					GeneCards inferred via (show sections)
	PLAU::MIR23B 46	MIR23B Macro RNA (hsa-miR-23b) targets PLAU
584	GSTO1	Glutathione S-Transferase Omega 1	Protein Coding	23.92	DISEASES inferred 15 15
					GeneCards inferred via (show sections)
585	TTC36	Tetratricopeptide Repeat Domain 36	Protein Coding	23.9	DISEASES inferred 15 15
					GeneCards inferred via (show sections)
586	TLR4	Toll Like Receptor 4	Protein Coding	23.87	DISEASES inferred 15 15	18544275
					Novoseek inferred 54
					GeneCards inferred via (show sections)
587	ELK1	ETS Transcription Factor ELK1	Protein Coding	23.85	DISEASES inferred 15 15	17950002
					Novoseek inferred 54
					GeneCards inferred via (show sections)
588	STEAP3	STEAP3 Metalloreductase	Protein Coding	23.82	DISEASES inferred 15 15
					GeneCards inferred via (show sections)
589	GAB1	GRB2 Associated Binding Protein 1	Protein Coding	23.81	DISEASES inferred 15 15
					GeneCards inferred via (show sections)
590	DKK1	Dickkopf WNT Signaling Pathway Inhibitor 1	Protein Coding	23.81	DISEASES inferred 15 15	19746230 19303159 12649343
					Novoseek inferred 54
					GeneCards inferred via (show sections)
591	HEPACAM	Hepatic And Glial Cell Adhesion Molecule	Protein Coding	23.78	DISEASES inferred 15 15
					GeneCards inferred via (show sections)
592	NOTUM	Notum, Palmitoleoyl-Protein Carboxylesterase	Protein Coding	23.78	DISEASES inferred 15 15
					GeneCards inferred via (show sections)
593	GSTO2	Glutathione S-Transferase Omega 2	Protein Coding	23.76	DISEASES inferred 15 15
					GeneCards inferred via (show sections)
594	IRS1	Insulin Receptor Substrate 1	Protein Coding	23.75	DISEASES inferred 15 15	9884156 7542850 8758899 (more)
					Novoseek inferred 54
					GeneCards inferred via (show sections)
595	BRD7	Bromodomain Containing 7	Protein Coding	23.71	DISEASES inferred 15 15
					GeneCards inferred via (show sections)
596	CCNE1	Cyclin E1	Protein Coding	23.71	DISEASES inferred 15 15	19356046
					Novoseek inferred 54
					GeneCards inferred via (show sections)
597	DYNLRB2	Dynein Light Chain Roadblock-Type 2	Protein Coding	23.68	DISEASES inferred 15 15
					GeneCards inferred via (show sections)
598	TNFRSF10A	TNF Receptor Superfamily Member 10a	Protein Coding	23.6	DISEASES inferred 15 15	15254777
					Novoseek inferred 54
					GeneCards inferred via (show sections)
599	COPS5	COP9 Signalosome Subunit 5	Protein Coding	23.6	DISEASES inferred 15 15	19080643 18346358 17651785 (more)
					Novoseek inferred 54
					GeneCards inferred via (show sections)
600	EHD4	EH Domain Containing 4	Protein Coding	23.57	DISEASES inferred 15 15
					GeneCards inferred via (show sections)
601	RHOC	Ras Homolog Family Member C	Protein Coding	23.56	DISEASES inferred 15 15	12970882 15312362 17265125 (more)
					Novoseek inferred 54
					GeneCards inferred via (show sections)
602	DVL3	Dishevelled Segment Polarity Protein 3	Protein Coding	23.55	DISEASES inferred 15 15
					GeneCards inferred via (show sections)
603	IFNB1	Interferon Beta 1	Protein Coding	23.53	DISEASES inferred 15 15	14691655 18097559 12395321 (more)
					Novoseek inferred 54
					GeneCards inferred via (show sections)
604	ABCC2	ATP Binding Cassette Subfamily C Member 2	Protein Coding	23.52	DISEASES inferred 15 15	20204280 15301711 18250047 (more)
					Novoseek inferred 54
					GeneCards inferred via (show sections)
605	TNF	Tumor Necrosis Factor	Protein Coding	23.45	DISEASES inferred 15 15
					GeneCards inferred via (show sections)
606	IFNAR2	Interferon Alpha And Beta Receptor Subunit 2	Protein Coding	23.44	DISEASES inferred 15 15	19401692 16953837 10853022 (more)
					Novoseek inferred 54
					GeneCards inferred via (show sections)
607	SLC2A1	Solute Carrier Family 2 Member 1	Protein Coding	23.38	DISEASES inferred 15 15	19681047 15362741 19874261 (more)
					Novoseek inferred 54
					GeneCards inferred via (show sections)
608	NAA40	N-Alpha-Acetyltransferase 40, NatD Catalytic Subunit	Protein Coding	23.36	DISEASES inferred 15 15
					GeneCards inferred via (show sections)
609	MIR483	MicroRNA 483	RNA Gene	23.35	DISEASES inferred 15 15 15 15
610	GLYAT	Glycine-N-Acyltransferase	Protein Coding	23.33	DISEASES inferred 15 15
					GeneCards inferred via (show sections)
611	PIK3CD	Phosphatidylinositol-4,5-Bisphosphate 3-Kinase Catalytic Subunit Delta	Protein Coding	23.31	DISEASES inferred 15 15
					GeneCards inferred via (show sections)
612	AURKA	Aurora Kinase A	Protein Coding	23.3	DISEASES inferred 15 15	18803637 15760556 19232520 (more)
					Novoseek inferred 54
					GeneCards inferred via (show sections)
613	SFRP1	Secreted Frizzled Related Protein 1	Protein Coding	23.28	DISEASES inferred 15 15	16795071
					Novoseek inferred 54
					GeneCards inferred via (show sections)
614	HSPB1	Heat Shock Protein Family B (Small) Member 1	Protein Coding	23.27	DISEASES inferred 15 15	16224158 15810071 10861421 (more)
					Novoseek inferred 54
					GeneCards inferred via (show sections)
615	H2AC18	H2A Clustered Histone 18	Protein Coding	23.27	DISEASES inferred 15 15 15 15
616	TCP10L	T-Complex 10 Like	Protein Coding	23.26	DISEASES inferred 15 15
					GeneCards inferred via (show sections)
617	FASN	Fatty Acid Synthase	Protein Coding	23.22	DISEASES inferred 15 15	20428769 19105208
					Novoseek inferred 54
					GeneCards inferred via (show sections)
618	TMEM176A	Transmembrane Protein 176A	Protein Coding	23.2	DISEASES inferred 15 15
					GeneCards inferred via (show sections)
619	TIMP2	TIMP Metallopeptidase Inhibitor 2	Protein Coding	23.2	DISEASES inferred 15 15	11431737 15870919 9075667 (more)
					Novoseek inferred 54
					GeneCards inferred via (show sections)
620	FOS	Fos Proto-Oncogene, AP-1 Transcription Factor Subunit	Protein Coding	23.19	DISEASES inferred 15 15	17278226 1648336 2167775 (more)
					Novoseek inferred 54
					GeneCards inferred via (show sections)
621	CTLA4	Cytotoxic T-Lymphocyte Associated Protein 4	Protein Coding	23.18	DISEASES inferred 15 15	19778566
					Novoseek inferred 54
					GeneCards inferred via (show sections)
622	CAV1	Caveolin 1	Protein Coding	23.18	DISEASES inferred 15 15	19434519 19239691 18992712 (more)
					Novoseek inferred 54
					GeneCards inferred via (show sections)
623	PKM	Pyruvate Kinase M1/2	Protein Coding	23.18	DISEASES inferred 15 15	2174328 8174464
					Novoseek inferred 54
					GeneCards inferred via (show sections)
624	ZEB2	Zinc Finger E-Box Binding Homeobox 2	Protein Coding	23.17	DISEASES inferred 15 15	15026811 16461895
					Novoseek inferred 54
					GeneCards inferred via (show sections)
	ZEB2::MIR200B 46	MIR200B Macro RNA (hsa-miR-200b) targets ZEB2
625	PLPP5	Phospholipid Phosphatase 5	Protein Coding	23.13	DISEASES inferred 15 15
					GeneCards inferred via (show sections)
626	ANXA5	Annexin A5	Protein Coding	23.08	DISEASES inferred 15 15
					GeneCards inferred via (show sections)
627	TIFA	TRAF Interacting Protein With Forkhead Associated Domain	Protein Coding	23.07	DISEASES inferred 15 15
					GeneCards inferred via (show sections)
628	ABCG2	ATP Binding Cassette Subfamily G Member 2 (Junior Blood Group)	Protein Coding	23.07	DISEASES inferred 15 15	17497289 17456779 18820285
					Novoseek inferred 54
					GeneCards inferred via (show sections)
629	SNAI1	Snail Family Transcriptional Repressor 1	Protein Coding	23.07	DISEASES inferred 15 15
					GeneCards inferred via (show sections)
630	HDAC1	Histone Deacetylase 1	Protein Coding	23.06	DISEASES inferred 15 15	18004079 18264140 10880258
					Novoseek inferred 54
					GeneCards inferred via (show sections)
631	TLR3	Toll Like Receptor 3	Protein Coding	23.05	DISEASES inferred 15 15	17243100 18949355
					Novoseek inferred 54
					GeneCards inferred via (show sections)
632	ARHGEF39	Rho Guanine Nucleotide Exchange Factor 39	Protein Coding	23.05	DISEASES inferred 15 15
					GeneCards inferred via (show sections)
633	MGMT	O-6-Methylguanine-DNA Methyltransferase	Protein Coding	23.04	DISEASES inferred 15 15	12619064 12478658 19173828 (more)
					Novoseek inferred 54
					GeneCards inferred via (show sections)
634	FRAT1	FRAT Regulator Of WNT Signaling Pathway 1	Protein Coding	23.04	DISEASES inferred 15 15
					GeneCards inferred via (show sections)
635	KLRK1	Killer Cell Lectin Like Receptor K1	Protein Coding	23.02	DISEASES inferred 15 15	19595184 16024634 18754878
					Novoseek inferred 54
					GeneCards inferred via (show sections)
636	CXCL12	C-X-C Motif Chemokine Ligand 12	Protein Coding	23.01	DISEASES inferred 15 15	12149145 10200343 18365549 (more)
					Novoseek inferred 54
					GeneCards inferred via (show sections)
	CXCL12::MIR23A 46	MIR23A Macro RNA (hsa-miR-23a) targets CXCL12
637	ECI2	Enoyl-CoA Delta Isomerase 2	Protein Coding	22.99	DISEASES inferred 15 15
					GeneCards inferred via (show sections)
638	FABP1	Fatty Acid Binding Protein 1	Protein Coding	22.99	DISEASES inferred 15 15	17425983 2164578 1699834
					Novoseek inferred 54
					GeneCards inferred via (show sections)
639	RHOA	Ras Homolog Family Member A	Protein Coding	22.98	DISEASES inferred 15 15	18996642 17914970 20082722
					Novoseek inferred 54
					GeneCards inferred via (show sections)
640	DYNLRB1	Dynein Light Chain Roadblock-Type 1	Protein Coding	22.98	DISEASES inferred 15 15
					GeneCards inferred via (show sections)
641	ZDHHC2	Zinc Finger DHHC-Type Palmitoyltransferase 2	Protein Coding	22.97	DISEASES inferred 15 15
					GeneCards inferred via (show sections)
642	RAB11FIP4	RAB11 Family Interacting Protein 4	Protein Coding	22.93	DISEASES inferred 15 15
					GeneCards inferred via (show sections)
643	PLAUR	Plasminogen Activator, Urokinase Receptor	Protein Coding	22.87	DISEASES inferred 15 15	9096588 10921061 11079728 (more)
					Novoseek inferred 54
					GeneCards inferred via (show sections)
644	DDIT3	DNA Damage Inducible Transcript 3	Protein Coding	22.83	DISEASES inferred 15 15	17188247
					Novoseek inferred 54
					GeneCards inferred via (show sections)
645	SERPINA3	Serpin Family A Member 3	Protein Coding	22.81	DISEASES inferred 15 15 15 15
646	TLR2	Toll Like Receptor 2	Protein Coding	22.81	DISEASES inferred 15 15	17669234
					Novoseek inferred 54
					GeneCards inferred via (show sections)
647	FOXP3	Forkhead Box P3	Protein Coding	22.8	DISEASES inferred 15 15	19727215
					Novoseek inferred 54
					GeneCards inferred via (show sections)
648	SLC4A2	Solute Carrier Family 4 Member 2	Protein Coding	22.77	DISEASES inferred 15 15
					GeneCards inferred via (show sections)
649	MYCT1	MYC Target 1	Protein Coding	22.77	DISEASES inferred 15 15
					GeneCards inferred via (show sections)
650	CDKN1C	Cyclin Dependent Kinase Inhibitor 1C	Protein Coding	22.76	DISEASES inferred 15 15	10779553 11894123 9472096 (more)
					Novoseek inferred 54
					GeneCards inferred via (show sections)
651	DNAJA3	DnaJ Heat Shock Protein Family (Hsp40) Member A3	Protein Coding	22.75	DISEASES inferred 15 15
					GeneCards inferred via (show sections)
652	PROM1	Prominin 1	Protein Coding	22.75	DISEASES inferred 15 15
					GeneCards inferred via (show sections)
653	LECT2	Leukocyte Cell Derived Chemotaxin 2	Protein Coding	22.7	DISEASES inferred 15 15	10355968
					Novoseek inferred 54
					GeneCards inferred via (show sections)
654	BMP6	Bone Morphogenetic Protein 6	Protein Coding	22.7	DISEASES inferred 15 15	16270528 10728705 19546546 (more)
					Novoseek inferred 54
					GeneCards inferred via (show sections)
655	SOD2	Superoxide Dismutase 2	Protein Coding	22.67	DISEASES inferred 15 15	15869407 7951854 17617122 (more)
					Novoseek inferred 54
					GeneCards inferred via (show sections)
656	MDK	Midkine	Protein Coding	22.66	DISEASES inferred 15 15	11977631
					Novoseek inferred 54
					GeneCards inferred via (show sections)
657	MIR193A	MicroRNA 193a	RNA Gene	22.55	DISEASES inferred 15 15 15 15
658	DIABLO	Diablo IAP-Binding Mitochondrial Protein	Protein Coding	22.54	DISEASES inferred 15 15	18822208 12792804 17085346
					Novoseek inferred 54
					GeneCards inferred via (show sections)
659	CCN2	Cellular Communication Network Factor 2	Protein Coding	22.53	DISEASES inferred 15 15	15526358 19018984
					Novoseek inferred 54
					GeneCards inferred via (show sections)
	CCN2::MIR18A 46	MIR18A Macro RNA (hsa-miR-18) targets CCN2
660	PRDM2	PR/SET Domain 2	Protein Coding	22.52	DISEASES inferred 15 15	18712668 11259086 17963297 (more)
					Novoseek inferred 54
					GeneCards inferred via (show sections)
661	TCF4	Transcription Factor 4	Protein Coding	22.5	DISEASES inferred 15 15	14687479 15040893 12566320
					Novoseek inferred 54
					GeneCards inferred via (show sections)
662	MIR138-1	MicroRNA 138-1	RNA Gene	22.46	DISEASES inferred 15 15 15
					GeneCards inferred via (show sections)
663	CNDP2	Carnosine Dipeptidase 2	Protein Coding	22.46	DISEASES inferred 15 15
					GeneCards inferred via (show sections)
664	CDC25A	Cell Division Cycle 25A	Protein Coding	22.46	DISEASES inferred 15 15	18204780 12738732 16818510
					Novoseek inferred 54
					GeneCards inferred via (show sections)
665	FGFR4	Fibroblast Growth Factor Receptor 4	Protein Coding	22.46	DISEASES inferred 15 15	19008009
					Novoseek inferred 54
					GeneCards inferred via (show sections)
666	MAGEA4	MAGE Family Member A4	Protein Coding	22.44	DISEASES inferred 15 15	9369941 11983123 12747756 (more)
					Novoseek inferred 54
					GeneCards inferred via (show sections)
667	ENO1	Enolase 1	Protein Coding	22.44	DISEASES inferred 15 15	15800975
					Novoseek inferred 54
					GeneCards inferred via (show sections)
668	CD82	CD82 Molecule	Protein Coding	22.42	DISEASES inferred 15 15	9894767 9828210 18028322 (more)
					Novoseek inferred 54
					GeneCards inferred via (show sections)
669	PTCH1	Patched 1	Protein Coding	22.41	DISEASES inferred 15 15	18538319 18776995
					Novoseek inferred 54
					GeneCards inferred via (show sections)
670	ACSL4	Acyl-CoA Synthetase Long Chain Family Member 4	Protein Coding	22.39	DISEASES inferred 15 15	18059177 12824887 15849811 (more)
					Novoseek inferred 54
					GeneCards inferred via (show sections)
671	SMAD7	SMAD Family Member 7	Protein Coding	22.39	DISEASES inferred 15 15	15086168 11408948
					Novoseek inferred 54
					GeneCards inferred via (show sections)
672	SLC25A47	Solute Carrier Family 25 Member 47	Protein Coding	22.38	DISEASES inferred 15 15
					GeneCards inferred via (show sections)
673	TNFRSF6B	TNF Receptor Superfamily Member 6b	Protein Coding	22.34	DISEASES inferred 15 15	12899749 17493386 16273601 (more)
					Novoseek inferred 54
					GeneCards inferred via (show sections)
674	SAMD9L	Sterile Alpha Motif Domain Containing 9 Like	Protein Coding	22.32	DISEASES inferred 15 15
					GeneCards inferred via (show sections)
675	FHIT	Fragile Histidine Triad Diadenosine Triphosphatase	Protein Coding	22.3	DISEASES inferred 15 15	15060557 14552718 18595145 (more)
					Novoseek inferred 54
					GeneCards inferred via (show sections)
676	SRC	SRC Proto-Oncogene, Non-Receptor Tyrosine Kinase	Protein Coding	22.3	DISEASES inferred 15 15
					GeneCards inferred via (show sections)
677	CD274	CD274 Molecule	Protein Coding	22.29	DISEASES inferred 15 15
					GeneCards inferred via (show sections)
678	IL36A	Interleukin 36 Alpha	Protein Coding	22.26	DISEASES inferred 15 15
					GeneCards inferred via (show sections)
679	GLS2	Glutaminase 2	Protein Coding	22.24	DISEASES inferred 15 15	20378837
					Novoseek inferred 54
					GeneCards inferred via (show sections)
680	ERBB2	Erb-B2 Receptor Tyrosine Kinase 2	Protein Coding	22.23	DISEASES inferred 15 15
					GeneCards inferred via (show sections)
	ERBB2::MIR125A 46	MIR125A Macro RNA (hsa-miR-125a) targets ERBB2
681	ITGB1	Integrin Subunit Beta 1	Protein Coding	22.22	DISEASES inferred 15 15	20510000 7534915 7693901 (more)
					Novoseek inferred 54
					GeneCards inferred via (show sections)
682	ALDOB	Aldolase, Fructose-Bisphosphate B	Protein Coding	22.22	DISEASES inferred 15 15	14966907 18357395
					Novoseek inferred 54
					GeneCards inferred via (show sections)
683	MIR133A1	MicroRNA 133a-1	RNA Gene	22.22	DISEASES inferred 15 15 15
					GeneCards inferred via (show sections)
684	IFNL3	Interferon Lambda 3	Protein Coding	22.19	DISEASES inferred 15 15
					GeneCards inferred via (show sections)
685	ZEB1	Zinc Finger E-Box Binding Homeobox 1	Protein Coding	22.18	DISEASES inferred 15 15
					GeneCards inferred via (show sections)
686	SAPCD2	Suppressor APC Domain Containing 2	Protein Coding	22.16	DISEASES inferred 15 15
					GeneCards inferred via (show sections)
687	PIK3CG	Phosphatidylinositol-4,5-Bisphosphate 3-Kinase Catalytic Subunit Gamma	Protein Coding	22.15	DISEASES inferred 15 15	19173802 17546603 18632611 (more)
					Novoseek inferred 54
					GeneCards inferred via (show sections)
688	EPHX1	Epoxide Hydrolase 1	Protein Coding	22.13	DISEASES inferred 15 15	10026993 7892276 18816171 (more)
					Novoseek inferred 54
					GeneCards inferred via (show sections)
689	UGT1A7	UDP Glucuronosyltransferase Family 1 Member A7	Protein Coding	22.12	DISEASES inferred 15 15	11677206 18271934 15073122 (more)
					Novoseek inferred 54
					GeneCards inferred via (show sections)
690	ANGPT1	Angiopoietin 1	Protein Coding	22.11	DISEASES inferred 15 15	14607656 15094228 16830384 (more)
					Novoseek inferred 54
					GeneCards inferred via (show sections)
691	ANXA2	Annexin A2	Protein Coding	22.08	DISEASES inferred 15 15	18036325 20047591 19885616 (more)
					Novoseek inferred 54
					GeneCards inferred via (show sections)
692	MIR486-1	MicroRNA 486-1	RNA Gene	22.05	DISEASES inferred 15 15 15 15
693	CFAP52	Cilia And Flagella Associated Protein 52	Protein Coding	22.02	DISEASES inferred 15 15
					GeneCards inferred via (show sections)
694	BATF2	Basic Leucine Zipper ATF-Like Transcription Factor 2	Protein Coding	21.99	DISEASES inferred 15 15
					GeneCards inferred via (show sections)
695	ESR1	Estrogen Receptor 1	Protein Coding	21.99	DISEASES inferred 15 15
					GeneCards inferred via (show sections)
696	IL10	Interleukin 10	Protein Coding	21.98	DISEASES inferred 15 15
					GeneCards inferred via (show sections)
697	ALDH2	Aldehyde Dehydrogenase 2 Family Member	Protein Coding	21.97	DISEASES inferred 15 15	10737710 18439068 8986242 (more)
					Novoseek inferred 54
					GeneCards inferred via (show sections)
698	HINT2	Histidine Triad Nucleotide Binding Protein 2	Protein Coding	21.96	DISEASES inferred 15 15
					GeneCards inferred via (show sections)
699	TYMP	Thymidine Phosphorylase	Protein Coding	21.95	DISEASES inferred 15 15	14571777 19024520 15990964 (more)
					Novoseek inferred 54
					GeneCards inferred via (show sections)
700	TIMP3	TIMP Metallopeptidase Inhibitor 3	Protein Coding	21.94	DISEASES inferred 15 15	12768188 17897911 17080297 (more)
					Novoseek inferred 54
					GeneCards inferred via (show sections)
701	FBP1	Fructose-Bisphosphatase 1	Protein Coding	21.93	DISEASES inferred 15 15	19637194
					Novoseek inferred 54
					GeneCards inferred via (show sections)
702	GOLM1	Golgi Membrane Protein 1	Protein Coding	21.91	DISEASES inferred 15 15
					GeneCards inferred via (show sections)
703	AREG	Amphiregulin	Protein Coding	21.9	DISEASES inferred 15 15	16778186 17321672 7608480 (more)
					Novoseek inferred 54
					GeneCards inferred via (show sections)
704	PSD3	Pleckstrin And Sec7 Domain Containing 3	Protein Coding	21.9	DISEASES inferred 15 15
					GeneCards inferred via (show sections)
705	STMN1	Stathmin 1	Protein Coding	21.89	DISEASES inferred 15 15	20204289 19086098 16739096 (more)
					Novoseek inferred 54
					GeneCards inferred via (show sections)
	STMN1::MIR223 46	MIR223 Macro RNA (hsa-miR-223) targets STMN1
706	IKBKB	Inhibitor Of Nuclear Factor Kappa B Kinase Subunit Beta	Protein Coding	21.88	DISEASES inferred 15 15	19728335
					Novoseek inferred 54
					GeneCards inferred via (show sections)
707	VEGFC	Vascular Endothelial Growth Factor C	Protein Coding	21.87	DISEASES inferred 15 15	16706827 18579002 20010172 (more)
					Novoseek inferred 54
					GeneCards inferred via (show sections)
708	TP73	Tumor Protein P73	Protein Coding	21.81	DISEASES inferred 15 15	11526499 14719122 10393724 (more)
					Novoseek inferred 54
					GeneCards inferred via (show sections)
709	ITGA5	Integrin Subunit Alpha 5	Protein Coding	21.8	DISEASES inferred 15 15	11244970 9772498 10888226
					Novoseek inferred 54
					GeneCards inferred via (show sections)
710	SIRT1	Sirtuin 1	Protein Coding	21.8	DISEASES inferred 15 15
					GeneCards inferred via (show sections)
711	PNPLA3	Patatin Like Phospholipase Domain Containing 3	Protein Coding	21.78	DISEASES inferred 15 15
					GeneCards inferred via (show sections)
712	MIR29B1	MicroRNA 29b-1	RNA Gene	21.78	DISEASES inferred 15 15 15 15
713	ENG	Endoglin	Protein Coding	21.76	DISEASES inferred 15 15	15633211 17608955 17311868 (more)
					Novoseek inferred 54
					GeneCards inferred via (show sections)
714	CYP1A2	Cytochrome P450 Family 1 Subfamily A Member 2	Protein Coding	21.74	DISEASES inferred 15 15	19643819 1657755 16495781 (more)
					Novoseek inferred 54
					GeneCards inferred via (show sections)
715	EIF2D	Eukaryotic Translation Initiation Factor 2D	Protein Coding	21.74	DISEASES inferred 15 15
					GeneCards inferred via (show sections)
716	EGR1	Early Growth Response 1	Protein Coding	21.71	DISEASES inferred 15 15	19874710 19526316 18215136 (more)
					Novoseek inferred 54
					GeneCards inferred via (show sections)
	EGR1::MIR191 46	MIR191 Macro RNA (hsa-miR-191) targets EGR1
717	EPAS1	Endothelial PAS Domain Protein 1	Protein Coding	21.69	DISEASES inferred 15 15	14966910
					Novoseek inferred 54
					GeneCards inferred via (show sections)
718	CCL5	C-C Motif Chemokine Ligand 5	Protein Coding	21.69	DISEASES inferred 15 15	17413295
					Novoseek inferred 54
					GeneCards inferred via (show sections)
719	ALDH3A1	Aldehyde Dehydrogenase 3 Family Member A1	Protein Coding	21.68	DISEASES inferred 15 15	7791543 1306115
					Novoseek inferred 54
					GeneCards inferred via (show sections)
720	IL1B	Interleukin 1 Beta	Protein Coding	21.67	DISEASES inferred 15 15
					GeneCards inferred via (show sections)
721	CD80	CD80 Molecule	Protein Coding	21.66	DISEASES inferred 15 15	16521215 10374486 15377288 (more)
					Novoseek inferred 54
					GeneCards inferred via (show sections)
722	AURKB	Aurora Kinase B	Protein Coding	21.66	DISEASES inferred 15 15	17094487 18311747
					Novoseek inferred 54
					GeneCards inferred via (show sections)
723	PRAP1	Proline Rich Acidic Protein 1	Protein Coding	21.65	DISEASES inferred 15 15
					GeneCards inferred via (show sections)
724	SF3B2	Splicing Factor 3b Subunit 2	Protein Coding	21.64	DISEASES inferred 15 15
					GeneCards inferred via (show sections)
725	MGST1	Microsomal Glutathione S-Transferase 1	Protein Coding	21.63	DISEASES inferred 15 15
					GeneCards inferred via (show sections)
726	TGS1	Trimethylguanosine Synthase 1	Protein Coding	21.61	DISEASES inferred 15 15
					GeneCards inferred via (show sections)
727	DPYD	Dihydropyrimidine Dehydrogenase	Protein Coding	21.61	DISEASES inferred 15 15	9815697 17699726 15254700 (more)
					Novoseek inferred 54
					GeneCards inferred via (show sections)
728	STK11	Serine/Threonine Kinase 11	Protein Coding	21.59	DISEASES inferred 15 15	12183403
					Novoseek inferred 54
					GeneCards inferred via (show sections)
729	IL2	Interleukin 2	Protein Coding	21.58	DISEASES inferred 15 15
					GeneCards inferred via (show sections)
730	OTUD7A	OTU Deubiquitinase 7A	Protein Coding	21.53	DISEASES inferred 15 15
					GeneCards inferred via (show sections)
731	MIR590	MicroRNA 590	RNA Gene	21.51	DISEASES inferred 15 15 15 15
732	CEACAM1	CEA Cell Adhesion Molecule 1	Protein Coding	21.5	DISEASES inferred 15 15	9036863 9782263 15952183 (more)
					Novoseek inferred 54
					GeneCards inferred via (show sections)
733	BHMT	Betaine--Homocysteine S-Methyltransferase	Protein Coding	21.49	DISEASES inferred 15 15	11131452
					Novoseek inferred 54
					GeneCards inferred via (show sections)
734	MIR423	MicroRNA 423	RNA Gene	21.47	DISEASES inferred 15 15 15 15
735	ETS1	ETS Proto-Oncogene 1, Transcription Factor	Protein Coding	21.44	DISEASES inferred 15 15	11068545 16510587 11103822 (more)
					Novoseek inferred 54
					GeneCards inferred via (show sections)
736	MIR675	MicroRNA 675	RNA Gene	21.43	DISEASES inferred 15 15 15 15
737	PPARG	Peroxisome Proliferator Activated Receptor Gamma	Protein Coding	21.42	DISEASES inferred 15 15
					GeneCards inferred via (show sections)
738	NOTCH4	Notch Receptor 4	Protein Coding	21.4	DISEASES inferred 15 15	16951162 17696940 17920003 (more)
					Novoseek inferred 54
					GeneCards inferred via (show sections)
739	MIR455	MicroRNA 455	RNA Gene	21.39	DISEASES inferred 15 15 15 15
740	CXCR4	C-X-C Motif Chemokine Receptor 4	Protein Coding	21.34	DISEASES inferred 15 15
					GeneCards inferred via (show sections)
741	POU5F1	POU Class 5 Homeobox 1	Protein Coding	21.33	DISEASES inferred 15 15
					GeneCards inferred via (show sections)
742	ENPP2	Ectonucleotide Pyrophosphatase/Phosphodiesterase 2	Protein Coding	21.31	DISEASES inferred 15 15	20356387 19522250 17902023 (more)
					Novoseek inferred 54
					GeneCards inferred via (show sections)
743	MIR92A1	MicroRNA 92a-1	RNA Gene	21.3	DISEASES inferred 15 15 15 15
744	MIR424	MicroRNA 424	RNA Gene	21.29	DISEASES inferred 15 15 15 15
745	IGF1	Insulin Like Growth Factor 1	Protein Coding	21.28	DISEASES inferred 15 15
					GeneCards inferred via (show sections)
746	KIT	KIT Proto-Oncogene, Receptor Tyrosine Kinase	Protein Coding	21.26	DISEASES inferred 15 15
					GeneCards inferred via (show sections)
	KIT::MIR221 46	MIR221 Macro RNA (hsa-miR-221) targets KIT
	KIT::MIR222 46	MIR222 Macro RNA (hsa-miR-222) targets KIT
747	MIR200C	MicroRNA 200c	RNA Gene	21.24	DISEASES inferred 15 15 15 15
748	JAG1	Jagged Canonical Notch Ligand 1	Protein Coding	21.21	DISEASES inferred 15 15	19728763
					Novoseek inferred 54
					GeneCards inferred via (show sections)
749	C9orf78	Chromosome 9 Open Reading Frame 78	Protein Coding	21.19	DISEASES inferred 15 15
					GeneCards inferred via (show sections)
750	SREBF1	Sterol Regulatory Element Binding Transcription Factor 1	Protein Coding	21.19	DISEASES inferred 15 15
					GeneCards inferred via (show sections)
751	BRCA1	BRCA1 DNA Repair Associated	Protein Coding	21.18	DISEASES inferred 15 15
					GeneCards inferred via (show sections)
752	SLCO1B3	Solute Carrier Organic Anion Transporter Family Member 1B3	Protein Coding	21.17	DISEASES inferred 15 15	14739090 12695556
					Novoseek inferred 54
					GeneCards inferred via (show sections)
753	ASPH	Aspartate Beta-Hydroxylase	Protein Coding	21.15	DISEASES inferred 15 15	19663697 10728685 16564107
					Novoseek inferred 54
					GeneCards inferred via (show sections)
754	HSP90B1	Heat Shock Protein 90 Beta Family Member 1	Protein Coding	21.14	DISEASES inferred 15 15	15069714 11335099 11229675 (more)
					Novoseek inferred 54
					GeneCards inferred via (show sections)
755	MAD2L1	Mitotic Arrest Deficient 2 Like 1	Protein Coding	21.14	DISEASES inferred 15 15	18715617 15574775
					Novoseek inferred 54
					GeneCards inferred via (show sections)
756	MME	Membrane Metalloendopeptidase	Protein Coding	21.13	DISEASES inferred 15 15	9413153 16780018 16220294 (more)
					Novoseek inferred 54
					GeneCards inferred via (show sections)
757	NPM1	Nucleophosmin 1	Protein Coding	21.13	DISEASES inferred 15 15	17245342
					Novoseek inferred 54
					GeneCards inferred via (show sections)
758	MVP	Major Vault Protein	Protein Coding	21.12	DISEASES inferred 15 15	16237754 16271222 17497289
					Novoseek inferred 54
					GeneCards inferred via (show sections)
759	GRAMD1A	GRAM Domain Containing 1A	Protein Coding	21.1	DISEASES inferred 15 15
					GeneCards inferred via (show sections)
760	NANOG	Nanog Homeobox	Protein Coding	21.09	DISEASES inferred 15 15
					GeneCards inferred via (show sections)
761	FLT1	Fms Related Receptor Tyrosine Kinase 1	Protein Coding	21.09	DISEASES inferred 15 15
					GeneCards inferred via (show sections)
762	NR1H4	Nuclear Receptor Subfamily 1 Group H Member 4	Protein Coding	21.06	DISEASES inferred 15 15
					GeneCards inferred via (show sections)
763	ERBB3	Erb-B2 Receptor Tyrosine Kinase 3	Protein Coding	21.03	DISEASES inferred 15 15	11355950
					Novoseek inferred 54
					GeneCards inferred via (show sections)
	ERBB3::MIR125A 46	MIR125A Macro RNA (hsa-miR-125a) targets ERBB3
764	SSTR2	Somatostatin Receptor 2	Protein Coding	20.99	DISEASES inferred 15 15	19590186 19588574
					Novoseek inferred 54
					GeneCards inferred via (show sections)
765	IFI27	Interferon Alpha Inducible Protein 27	Protein Coding	20.94	DISEASES inferred 15 15	10385644 14606074 12960127 (more)
					Novoseek inferred 54
					GeneCards inferred via (show sections)
766	ATF6	Activating Transcription Factor 6	Protein Coding	20.93	DISEASES inferred 15 15	12713871 16364319
					Novoseek inferred 54
					GeneCards inferred via (show sections)
767	RECK	Reversion Inducing Cysteine Rich Protein With Kazal Motifs	Protein Coding	20.92	DISEASES inferred 15 15	11124835 8752160
					Novoseek inferred 54
					GeneCards inferred via (show sections)
768	PXN	Paxillin	Protein Coding	20.92	DISEASES inferred 15 15	15770719 17440071
					Novoseek inferred 54
					GeneCards inferred via (show sections)
769	STAT1	Signal Transducer And Activator Of Transcription 1	Protein Coding	20.91	DISEASES inferred 15 15
					GeneCards inferred via (show sections)
770	PDGFRB	Platelet Derived Growth Factor Receptor Beta	Protein Coding	20.9	DISEASES inferred 15 15
					GeneCards inferred via (show sections)
771	GJB1	Gap Junction Protein Beta 1	Protein Coding	20.9	DISEASES inferred 15 15	11833073 12866956 1318266 (more)
					Novoseek inferred 54
					GeneCards inferred via (show sections)
772	CCL20	C-C Motif Chemokine Ligand 20	Protein Coding	20.85	DISEASES inferred 15 15	16706828 17075975 12684696
					Novoseek inferred 54
					GeneCards inferred via (show sections)
773	HSP90AA1	Heat Shock Protein 90 Alpha Family Class A Member 1	Protein Coding	20.85	DISEASES inferred 15 15
					GeneCards inferred via (show sections)
774	PDGFRA	Platelet Derived Growth Factor Receptor Alpha	Protein Coding	20.83	DISEASES inferred 15 15	16361537 19335066 19672141 (more)
					Novoseek inferred 54
					GeneCards inferred via (show sections)
775	MIR33A	MicroRNA 33a	RNA Gene	20.83	DISEASES inferred 15 15 15 15
776	EZR	Ezrin	Protein Coding	20.77	DISEASES inferred 15 15	18425081 12451995 16786358 (more)
					Novoseek inferred 54
					GeneCards inferred via (show sections)
777	CDR1-AS	CDR1 Antisense RNA	RNA Gene	20.76	DISEASES inferred 15 15 15 15
778	CCL2
