# Supplementary material for: Active ingredients and molecular targets of Taraxacum mongolicum against hepatocellular carcinoma: network pharmacology, molecular docking, and molecular dynamics simulation analysis
Source: PeerJ. 2022 Jul 18;10:e13737. doi: 10.7717/peerj.13737 (PMC9302432; doi:10.7717/peerj.13737)
Supplement: Supplemental Information 2 [file peerj-10-13737-s002.zip]

Archive with 73 entries (71 files):
- Targets of Taraxacum Mongolicum/HERB_target2021_3_5.xlsx
- Targets of Taraxacum Mongolicum/predicted targets from pharmmapper/
- Targets of Taraxacum Mongolicum/predicted targets from pharmmapper/(+)-Syringaresinol.csv
- Targets of Taraxacum Mongolicum/predicted targets from pharmmapper/1-(3,7,7-Trimethyl-4-bicyclo[4.1.0]hept-3-enyl)ethanone.csv
- Targets of Taraxacum Mongolicum/predicted targets from pharmmapper/1,6,6-Trimethyl-7-[(Z)-3-oxobut-1-enyl]-3,8-dioxatricyclo[5.1.0.02,4]octan-5-one.csv
- Targets of Taraxacum Mongolicum/predicted targets from pharmmapper/2-t-Butyl-5-methyl-[1,3]dioxolane-4-carboxylic acid.csv
- Targets of Taraxacum Mongolicum/predicted targets from pharmmapper/3-(4-Hydroxyphenyl)propionic acid.csv
- Targets of Taraxacum Mongolicum/predicted targets from pharmmapper/3,4-Dihydroxybenzaldehyde.csv
- Targets of Taraxacum Mongolicum/predicted targets from pharmmapper/4-Hydroxyphenylacetic acid.csv
- Targets of Taraxacum Mongolicum/predicted targets from pharmmapper/5,10-Diethoxy-2,3,7,8-tetrahydro-1H,6H-dipyrrolo[1,2-a1',2'-d]pyrazine.csv
- Targets of Taraxacum Mongolicum/predicted targets from pharmmapper/6-Acetyl-4,4,7-trimethylbicyclo[4.1.0]heptan-2-one.csv
- Targets of Taraxacum Mongolicum/predicted targets from pharmmapper/Arsanin.csv
- Targets of Taraxacum Mongolicum/predicted targets from pharmmapper/Artecalin.csv
- Targets of Taraxacum Mongolicum/predicted targets from pharmmapper/Austricin.csv
- Targets of Taraxacum Mongolicum/predicted targets from pharmmapper/Benzoic acid.csv
- Targets of Taraxacum Mongolicum/predicted targets from pharmmapper/Caffeic acid.csv
- Targets of Taraxacum Mongolicum/predicted targets from pharmmapper/D-Ascorbic acid.csv
- Targets of Taraxacum Mongolicum/predicted targets from pharmmapper/Diacetone alcohol.csv
- Targets of Taraxacum Mongolicum/predicted targets from pharmmapper/Esculetin.csv
- Targets of Taraxacum Mongolicum/predicted targets from pharmmapper/Ethyl 4-hydroxyphenylacetate.csv
- Targets of Taraxacum Mongolicum/predicted targets from pharmmapper/Ethyl caffeate.csv
- Targets of Taraxacum Mongolicum/predicted targets from pharmmapper/Furfural.csv
- Targets of Taraxacum Mongolicum/predicted targets from pharmmapper/Kaempferol.csv
- Targets of Taraxacum Mongolicum/predicted targets from pharmmapper/Linolenic acid.csv
- Targets of Taraxacum Mongolicum/predicted targets from pharmmapper/Methyl 4-hydroxyphenylacetate.csv
- Targets of Taraxacum Mongolicum/predicted targets from pharmmapper/Methyl caffeate.csv
- Targets of Taraxacum Mongolicum/predicted targets from pharmmapper/Myristic acid.csv
- Targets of Taraxacum Mongolicum/predicted targets from pharmmapper/Palmitic acid.csv
- Targets of Taraxacum Mongolicum/predicted targets from pharmmapper/p-Coumaraldehyde.csv
- Targets of Taraxacum Mongolicum/predicted targets from pharmmapper/p-Coumaryl alcohol.csv
- Targets of Taraxacum Mongolicum/predicted targets from pharmmapper/Phenylacetic acid.csv
- Targets of Taraxacum Mongolicum/predicted targets from pharmmapper/Quercetin.csv
- Targets of Taraxacum Mongolicum/predicted targets from pharmmapper/Scopoletin.csv
- Targets of Taraxacum Mongolicum/predicted targets from pharmmapper/Sonchuside A.csv
- Targets of Taraxacum Mongolicum/predicted targets from pharmmapper/Taraxacin.csv
- Targets of Taraxacum Mongolicum/predicted targets from pharmmapper/Taraxinic acid.csv
- Targets of Taraxacum Mongolicum/predicted targets from pharmmapper/Vanillin.csv
- Targets of Taraxacum Mongolicum/predicted targets from SwissTargetPrediction/
- Targets of Taraxacum Mongolicum/predicted targets from SwissTargetPrediction/(+)-Syringaresinol.csv
- Targets of Taraxacum Mongolicum/predicted targets from SwissTargetPrediction/1-(3,7,7-Trimethyl-4-bicyclo[4.1.0]hept-3-enyl)ethanone.csv
- Targets of Taraxacum Mongolicum/predicted targets from SwissTargetPrediction/1,6,6-Trimethyl-7-[(Z)-3-oxobut-1-enyl]-3,8-dioxatricyclo[5.1.0.02,4]octan-5-one.csv
- Targets of Taraxacum Mongolicum/predicted targets from SwissTargetPrediction/2-t-Butyl-5-methyl-[1,3]dioxolane-4-carboxylic acid.csv
- Targets of Taraxacum Mongolicum/predicted targets from SwissTargetPrediction/3-(4-Hydroxyphenyl)propionic acid.csv
- Targets of Taraxacum Mongolicum/predicted targets from SwissTargetPrediction/3,4-Dihydroxybenzaldehyde.csv
- Targets of Taraxacum Mongolicum/predicted targets from SwissTargetPrediction/4-Hydroxybenzoate.csv
- Targets of Taraxacum Mongolicum/predicted targets from SwissTargetPrediction/4-Hydroxyphenylacetic acid.csv
- Targets of Taraxacum Mongolicum/predicted targets from SwissTargetPrediction/5,10-Diethoxy-2,3,7,8-tetrahydro-1H,6H-dipyrrolo[1,2-a1',2'-d]pyrazine.csv
- Targets of Taraxacum Mongolicum/predicted targets from SwissTargetPrediction/6-Acetyl-4,4,7-trimethylbicyclo[4.1.0]heptan-2-one.csv
- Targets of Taraxacum Mongolicum/predicted targets from SwissTargetPrediction/Arsanin.csv
- Targets of Taraxacum Mongolicum/predicted targets from SwissTargetPrediction/Artecalin.csv
- Targets of Taraxacum Mongolicum/predicted targets from SwissTargetPrediction/Austricin.csv
- Targets of Taraxacum Mongolicum/predicted targets from SwissTargetPrediction/Benzoic acid.csv
- Targets of Taraxacum Mongolicum/predicted targets from SwissTargetPrediction/Caffeic acid.csv
- Targets of Taraxacum Mongolicum/predicted targets from SwissTargetPrediction/D-Ascorbic acid.csv
- Targets of Taraxacum Mongolicum/predicted targets from SwissTargetPrediction/Diacetone alcohol.csv
- Targets of Taraxacum Mongolicum/predicted targets from SwissTargetPrediction/Esculetin.csv
- Targets of Taraxacum Mongolicum/predicted targets from SwissTargetPrediction/Ethyl 4-hydroxyphenylacetate.csv
- Targets of Taraxacum Mongolicum/predicted targets from SwissTargetPrediction/Ethyl caffeate.csv
- Targets of Taraxacum Mongolicum/predicted targets from SwissTargetPrediction/Furfural.csv
- Targets of Taraxacum Mongolicum/predicted targets from SwissTargetPrediction/Linolenic acid.csv
- Targets of Taraxacum Mongolicum/predicted targets from SwissTargetPrediction/Methyl 4-hydroxyphenylacetate.csv
- Targets of Taraxacum Mongolicum/predicted targets from SwissTargetPrediction/Methyl caffeate.csv
- Targets of Taraxacum Mongolicum/predicted targets from SwissTargetPrediction/Myristic acid.csv
- Targets of Taraxacum Mongolicum/predicted targets from SwissTargetPrediction/Palmitic acid.csv
- Targets of Taraxacum Mongolicum/predicted targets from SwissTargetPrediction/p-Coumaraldehyde.csv
- Targets of Taraxacum Mongolicum/predicted targets from SwissTargetPrediction/p-Coumaryl alcohol.csv
- Targets of Taraxacum Mongolicum/predicted targets from SwissTargetPrediction/Phenylacetic acid.csv
- Targets of Taraxacum Mongolicum/predicted targets from SwissTargetPrediction/Quercetin.csv
- Targets of Taraxacum Mongolicum/predicted targets from SwissTargetPrediction/Scopoletin.csv
- Targets of Taraxacum Mongolicum/predicted targets from SwissTargetPrediction/Sonchuside A.csv
- Targets of Taraxacum Mongolicum/predicted targets from SwissTargetPrediction/Taraxacin.csv
- Targets of Taraxacum Mongolicum/predicted targets from SwissTargetPrediction/Taraxinic acid.csv
- Targets of Taraxacum Mongolicum/predicted targets from SwissTargetPrediction/Vanillin.csv
