# Supplementary material for: Active ingredients and molecular targets of Taraxacum mongolicum against hepatocellular carcinoma: network pharmacology, molecular docking, and molecular dynamics simulation analysis
Source: PeerJ. 2022 Jul 18;10:e13737. doi: 10.7717/peerj.13737 (PMC9302432; doi:10.7717/peerj.13737)
Supplement: Supplemental Information 2 [file peerj-10-13737-s002.zip › Targets of Taraxacum Mongolicum/HERB_target2021_3_5.xlsx]

## Sheet: Sheet1
Ingredient	Target id	Target name
(+)-Syringaresinol	HBTAR000492	CALM3
	HBTAR002192	KCNH2
	HBTAR003295	PTGS2
	HBTAR003629	SCN5A
	HBTAR000233	AR
	HBTAR000460	CA2
	HBTAR001278	ESR2
	HBTAR002737	NOS2
	HBTAR005869	NCOA2
	HBTAR001277	ESR1
	HBTAR001096	DPP4
	HBTAR000031	ACHE
	HBTAR003005	PIM1
	HBTAR003223	PRSS1
	HBTAR000549	CCNA2
	HBTAR003112	PPARG
3,4-Dihydroxybenzaldehyde	HBTAR000699	CHRM1
	HBTAR002800	ODC1
	HBTAR000874	MAPK14
	HBTAR000710	CHRNA7
	HBTAR001471	GABRA1
	HBTAR000700	CHRM2
	HBTAR002372	LYZ
	HBTAR001094	DPEP1
	HBTAR000702	CHRM3
	HBTAR000634	CDK2
	HBTAR001096	DPP4
	HBTAR003223	PRSS1
	HBTAR000460	CA2
4-Hydroxybenzoate	HBTAR000034	ACR
	HBTAR000135	ALB
	HBTAR000150	ALOX12
	HBTAR000155	ALOX15B
	HBTAR000188	ANXA5
	HBTAR000193	AOX1
	HBTAR000222	KLK3
	HBTAR000341	AZU1
	HBTAR000375	CFB
	HBTAR000435	C1S
	HBTAR000436	C2
	HBTAR000517	CASP3
	HBTAR000528	CAT
	HBTAR000583	SCARB1
	HBTAR000641	CDKN1A
	HBTAR000657	CEBPB
	HBTAR000665	CES1
	HBTAR000754	CMA1
	HBTAR000924	CTRB1
	HBTAR000925	CTRL
	HBTAR000926	CTSB
	HBTAR000929	CTSG
	HBTAR000961	CYP2E1
	HBTAR001013	AKR1C1
	HBTAR001014	AKR1C2
	HBTAR001035	CFD
	HBTAR001104	SLC26A3
	HBTAR001122	SLC26A2
	HBTAR001206	CELA1
	HBTAR001207	ELANE
	HBTAR001301	F2
	HBTAR001307	F7
	HBTAR001309	F9
	HBTAR001310	F10
	HBTAR001311	F11
	HBTAR001312	F12
	HBTAR001362	FECH
	HBTAR001688	GRIN2A
	HBTAR001689	GRIN2C
	HBTAR001690	GRIN2D
	HBTAR001744	GUSB
	HBTAR001750	GZMH
	HBTAR001752	GZMA
	HBTAR001753	GZMB
	HBTAR001754	GZMK
	HBTAR001755	GZMM
	HBTAR001766	HABP2
	HBTAR001805	HGF
	HBTAR001806	HGFAC
	HBTAR001810	HIF1A
	HBTAR001906	HP
	HBTAR001910	HPN
	HBTAR001911	HPR
	HBTAR001932	HSF1
	HBTAR001942	HSPA6
	HBTAR001991	CFI
	HBTAR002012	IFNB1
	HBTAR002040	IKBKB
	HBTAR002042	IL1B
	HBTAR002051	IL4
	HBTAR002233	KLK1
	HBTAR002234	KLK2
	HBTAR002235	KLKB1
	HBTAR002305	LEPR
	HBTAR002345	LPA
	HBTAR002401	MANBA
	HBTAR002431	MCL1
	HBTAR002535	MPO
	HBTAR002553	MST1
	HBTAR002557	MT1A
	HBTAR002929	SLC26A4
	HBTAR002937	PEPD
	HBTAR003028	PLAT
	HBTAR003029	PLAU
	HBTAR003039	PLG
	HBTAR003213	PROC
	HBTAR003223	PRSS1
	HBTAR003224	PRSS3
	HBTAR003225	MASP1
	HBTAR003227	KLK7
	HBTAR003228	TMPRSS15
	HBTAR003229	PRSS8
	HBTAR003230	KLK6
	HBTAR003232	KLK10
	HBTAR003233	PRTN3
	HBTAR003255	PSMB9
	HBTAR003256	PSMB10
	HBTAR003294	PTGS1
	HBTAR003295	PTGS2
	HBTAR003548	RPS6KA3
	HBTAR003678	SELP
	HBTAR003802	SLC22A3
	HBTAR003804	SLC22A4
	HBTAR003805	SLC22A5
	HBTAR003923	ST14
	HBTAR004043	TDO2
	HBTAR004137	TMPRSS2
	HBTAR004157	TP53
	HBTAR004174	TPSAB1
	HBTAR004228	TXN
	HBTAR004327	VWF
	HBTAR004356	XDH
	HBTAR004691	PRSS12
	HBTAR004786	AKR1C3
	HBTAR004788	ABCB11
	HBTAR004891	CES2
	HBTAR004914	PROZ
	HBTAR005176	SLC22A6
	HBTAR005205	TMPRSS11D
	HBTAR005333	KLK4
	HBTAR005648	CELA3A
	HBTAR005986	CORIN
	HBTAR006010	MASP2
	HBTAR006062	SLC26A1
	HBTAR006063	SLC22A7
	HBTAR006108	PRSS21
	HBTAR006148	KLK11
	HBTAR006256	KLK8
	HBTAR006315	CTRC
	HBTAR006406	ATF6
	HBTAR006681	TPSD1
	HBTAR006685	CELA3B
	HBTAR006712	CES3
	HBTAR006819	MAFF
	HBTAR006866	KLK5
	HBTAR006869	TPSG1
	HBTAR006978	KLK13
	HBTAR007253	TMPRSS11E
	HBTAR007297	PRSS50
	HBTAR007409	KLK14
	HBTAR007410	KLK12
	HBTAR007492	CELA2B
	HBTAR007620	C1RL
	HBTAR007876	CYCS
	HBTAR007918	PRMT7
	HBTAR008324	KLK15
	HBTAR008492	SLC22A11
	HBTAR008612	TMPRSS4
	HBTAR008892	TRMT9B
	HBTAR009067	CELA2A
	HBTAR009102	PRSS22
	HBTAR009216	TMPRSS3
	HBTAR009294	SLC26A6
	HBTAR009295	SLC26A10
	HBTAR009332	ANTKMT
	HBTAR009401	NDUFAF5
	HBTAR009785	TMPRSS5
	HBTAR009944	PRSS27
	HBTAR009969	TMPRSS13
	HBTAR010091	GHDC
	HBTAR010417	ALKBH8
	HBTAR010584	BUD23
	HBTAR010590	SLC22A9
	HBTAR010627	SLC26A9
	HBTAR010630	SLC26A7
	HBTAR010660	SLC22A12
	HBTAR010673	SLC26A8
	HBTAR010675	GRIN3A
	HBTAR010676	GRIN3B
	HBTAR010948	TMPRSS11B
	HBTAR010992	PRSS37
	HBTAR010996	PRSS58
	HBTAR011146	PRSS36
	HBTAR011230	PRSS40A
	HBTAR011311	METTL27
	HBTAR011426	TMPRSS6
	HBTAR011525	METTL21C
	HBTAR011595	PRSS55
	HBTAR011667	PRSS54
	HBTAR011668	CES5A
	HBTAR011819	PRSS33
	HBTAR011857	TMPRSS12
	HBTAR011869	CES4A
	HBTAR011885	SLC26A11
	HBTAR011902	KLK9
	HBTAR012002	PRSS53
	HBTAR012016	PRSS38
	HBTAR012022	PRSS42P
	HBTAR012023	TMPRSS11A
	HBTAR012049	OVCH1
	HBTAR012076	TMPRSS7
	HBTAR012080	PRSS48
	HBTAR012109	ACSM2B
	HBTAR012135	TMPRSS9
	HBTAR012173	SLC26A5
	HBTAR012180	PRSS45P
	HBTAR012250	TMPRSS11F
	HBTAR012293	PRSS57
	HBTAR012338	CTRB2
	HBTAR012544	PRSS46P
4-Hydroxyphenylacetic acid	HBTAR000094	ADRA1A
	HBTAR002402	MAOA
	HBTAR002403	MAOB
	HBTAR003294	PTGS1
	HBTAR003295	PTGS2
	HBTAR003762	SLC6A3
	HBTAR000097	ADRA2C
	HBTAR001096	DPP4
	HBTAR000031	ACHE
	HBTAR000092	ADRA1D
	HBTAR003223	PRSS1
	HBTAR001094	DPEP1
	HBTAR000460	CA2
	HBTAR002372	LYZ
Benzoic acid	HBTAR002403	MAOB
	HBTAR003295	PTGS2
	HBTAR003583	RXRA
	HBTAR001471	GABRA1
	HBTAR000460	CA2
	HBTAR005869	NCOA2
	HBTAR007390	PLA2G2E
	HBTAR000077	ADH1A
	HBTAR000634	CDK2
	HBTAR000031	ACHE
	HBTAR002372	LYZ
	HBTAR000702	CHRM3
	HBTAR003224	PRSS3
	HBTAR003223	PRSS1
	HBTAR001277	ESR1
	HBTAR000989	DAO
	HBTAR001096	DPP4
Caffeic acid	HBTAR000031	ACHE
	HBTAR000426	BTK
	HBTAR000948	CYP1A1
	HBTAR001544	GFAP
	HBTAR002019	IGF2
	HBTAR003178	PRKCB
	HBTAR003294	PTGS1
	HBTAR003295	PTGS2
	HBTAR003369	RAC1
	HBTAR003678	SELP
	HBTAR004140	TNF
	HBTAR001094	DPEP1
	HBTAR003762	SLC6A3
	HBTAR000924	CTRB1
	HBTAR000097	ADRA2C
	HBTAR000099	ADRB2
	HBTAR000148	AKR1B1
	HBTAR000092	ADRA1D
	HBTAR001096	DPP4
	HBTAR000634	CDK2
	HBTAR002403	MAOB
	HBTAR000098	ADRB1
	HBTAR002402	MAOA
	HBTAR002372	LYZ
	HBTAR003029	PLAU
	HBTAR000460	CA2
	HBTAR002737	NOS2
	HBTAR000095	ADRA2A
	HBTAR003223	PRSS1
Diacetone alcohol	HBTAR000010	ABAT
	HBTAR000148	AKR1B1
	HBTAR000356	BCHE
	HBTAR000927	CTSD
	HBTAR001516	GATM
	HBTAR001624	GOT1
	HBTAR003294	PTGS1
	HBTAR003761	SLC6A2
	HBTAR003223	PRSS1
	HBTAR000031	ACHE
	HBTAR003224	PRSS3
	HBTAR001096	DPP4
	HBTAR002823	OTC
	HBTAR001471	GABRA1
	HBTAR004165	TPI1
	HBTAR002446	ME2
	HBTAR001625	GOT2
	HBTAR008289	CHDH
Esculetin	HBTAR000151	ALOX5
	HBTAR000467	CA9
	HBTAR000517	CASP3
	HBTAR000523	CASP9
	HBTAR000874	MAPK14
	HBTAR001048	NQO1
	HBTAR003192	MAPK1
	HBTAR003193	MAPK3
	HBTAR003197	MAPK8
	HBTAR003199	MAPK9
	HBTAR004356	XDH
	HBTAR004870	TNFRSF10A
Ethyl caffeate	HBTAR000099	ADRB2
	HBTAR000173	AMY2A
	HBTAR002403	MAOB
	HBTAR003294	PTGS1
	HBTAR003295	PTGS2
	HBTAR003112	PPARG
	HBTAR001094	DPEP1
	HBTAR000460	CA2
Furfural	HBTAR001777	HBA1
	HBTAR001779	HBB
	HBTAR003980	TBXT
Linolenic acid	HBTAR000043	ACTB
	HBTAR000135	ALB
	HBTAR000492	CALM3
	HBTAR001857	HNF4A
	HBTAR002597	MYC
	HBTAR002886	PCNA
	HBTAR003434	RELA
	HBTAR004024	HNF1A
	HBTAR004262	UCP2
	HBTAR004452	TRIM26
	HBTAR000031	ACHE
	HBTAR002737	NOS2
	HBTAR001096	DPP4
	HBTAR001277	ESR1
	HBTAR005869	NCOA2
	HBTAR003112	PPARG
	HBTAR003583	RXRA
	HBTAR003585	RXRG
	HBTAR003294	PTGS1
	HBTAR003295	PTGS2
	HBTAR004322	TRPV1
	HBTAR000460	CA2
Methyl 4-hydroxyphenylacetate	HBTAR000031	ACHE
	HBTAR000094	ADRA1A
	HBTAR000095	ADRA2A
	HBTAR000098	ADRB1
	HBTAR000099	ADRB2
	HBTAR000459	CA1
	HBTAR000699	CHRM1
	HBTAR002402	MAOA
	HBTAR002403	MAOB
	HBTAR003223	PRSS1
	HBTAR003294	PTGS1
	HBTAR003295	PTGS2
	HBTAR003761	SLC6A2
	HBTAR003762	SLC6A3
	HBTAR001094	DPEP1
	HBTAR002372	LYZ
	HBTAR000460	CA2
	HBTAR002737	NOS2
	HBTAR000097	ADRA2C
	HBTAR001096	DPP4
	HBTAR000093	ADRA1B
	HBTAR000092	ADRA1D
	HBTAR000700	CHRM2
Methyl caffeate	HBTAR000099	ADRB2
	HBTAR002403	MAOB
	HBTAR001094	DPEP1
	HBTAR003762	SLC6A3
	HBTAR000460	CA2
	HBTAR003295	PTGS2
	HBTAR002355	LTA4H
	HBTAR000634	CDK2
	HBTAR002402	MAOA
	HBTAR002737	NOS2
	HBTAR003294	PTGS1
	HBTAR001096	DPP4
Myristic acid	HBTAR004716	DGKD
Palmitic acid	HBTAR000359	CCND1
	HBTAR000360	BCL2
	HBTAR000635	CDK4
	HBTAR000776	COL1A1
	HBTAR000927	CTSD
	HBTAR002031	IGHG1
	HBTAR002064	IL10
	HBTAR002597	MYC
	HBTAR002896	PCYT1A
	HBTAR003080	POLD1
	HBTAR003282	PTEN
	HBTAR003294	PTGS1
	HBTAR003295	PTGS2
	HBTAR003805	SLC22A5
	HBTAR004140	TNF
	HBTAR012471	GUSBP1
	HBTAR005869	NCOA2
	HBTAR003112	PPARG
	HBTAR003463	RHO
	HBTAR003223	PRSS1
	HBTAR002737	NOS2
	HBTAR001096	DPP4
	HBTAR000031	ACHE
p-Coumaryl alcohol	HBTAR002347	LPO
	HBTAR004604	EPX
	HBTAR005316	PRDX6
Phenylacetic acid	HBTAR002402	MAOA
	HBTAR002403	MAOB
	HBTAR003762	SLC6A3
	HBTAR000031	ACHE
	HBTAR000460	CA2
	HBTAR003223	PRSS1
	HBTAR001094	DPEP1
	HBTAR002372	LYZ
	HBTAR001096	DPP4
	HBTAR003224	PRSS3
Quercetin	HBTAR000021	ACACA
	HBTAR000031	ACHE
	HBTAR000040	ACP3
	HBTAR000090	PARP1
	HBTAR000099	ADRB2
	HBTAR000124	AHR
	HBTAR000130	AKT1
	HBTAR000148	AKR1B1
	HBTAR000151	ALOX5
	HBTAR000207	BIRC5
	HBTAR000233	AR
	HBTAR000351	BAX
	HBTAR000359	CCND1
	HBTAR000360	BCL2
	HBTAR000362	BCL2L1
	HBTAR000392	BMP2
	HBTAR000517	CASP3
	HBTAR000522	CASP8
	HBTAR000523	CASP9
	HBTAR000528	CAT
	HBTAR000529	CAV1
	HBTAR000531	RUNX2
	HBTAR000533	RUNX1T1
	HBTAR000550	CCNB1
	HBTAR000592	CD40LG
	HBTAR000641	CDKN1A
	HBTAR000644	CDKN2A
	HBTAR000718	CHUK
	HBTAR000776	COL1A1
	HBTAR000779	COL3A1
	HBTAR000831	CLDN4
	HBTAR000862	CRP
	HBTAR000927	CTSD
	HBTAR000948	CYP1A1
	HBTAR000949	CYP1A2
	HBTAR000950	CYP1B1
	HBTAR000964	CYP3A4
	HBTAR001048	NQO1
	HBTAR001051	DIO1
	HBTAR001141	E2F1
	HBTAR001142	E2F2
	HBTAR001179	EGF
	HBTAR001185	EGFR
	HBTAR001215	ELK1
	HBTAR001263	ERBB2
	HBTAR001264	ERBB3
	HBTAR001277	ESR1
	HBTAR001278	ESR2
	HBTAR001305	F3
	HBTAR001429	FOS
	HBTAR001563	GJA1
	HBTAR001703	CXCL2
	HBTAR001710	GSK3B
	HBTAR001719	GSTM1
	HBTAR001720	GSTM2
	HBTAR001724	GSTP1
	HBTAR001775	HAS2
	HBTAR001810	HIF1A
	HBTAR001817	HK2
	HBTAR001851	HMOX1
	HBTAR001932	HSF1
	HBTAR001941	HSPA5
	HBTAR001945	HSPB1
	HBTAR001976	ICAM1
	HBTAR002013	IFNG
	HBTAR002019	IGF2
	HBTAR002024	IGFBP3
	HBTAR002041	IL1A
	HBTAR002042	IL1B
	HBTAR002045	IL2
	HBTAR002055	IL6
	HBTAR002060	CXCL8
	HBTAR002064	IL10
	HBTAR002097	CXCL10
	HBTAR002108	INSR
	HBTAR002116	IRF1
	HBTAR002142	EIF6
	HBTAR002166	JUN
	HBTAR002192	KCNH2
	HBTAR002403	MAOB
	HBTAR002507	MMP1
	HBTAR002508	MMP2
	HBTAR002509	MMP3
	HBTAR002512	MMP9
	HBTAR002535	MPO
	HBTAR002597	MYC
	HBTAR002700	NFE2L2
	HBTAR002707	NFKBIA
	HBTAR002723	NKX3-1
	HBTAR002737	NOS2
	HBTAR002738	NOS3
	HBTAR002800	ODC1
	HBTAR002850	SERPINE1
	HBTAR002887	PCOLCE
	HBTAR003028	PLAT
	HBTAR003029	PLAU
	HBTAR003080	POLD1
	HBTAR003098	PON1
	HBTAR003101	POR
	HBTAR003110	PPARA
	HBTAR003111	PPARD
	HBTAR003112	PPARG
	HBTAR003177	PRKCA
	HBTAR003178	PRKCB
	HBTAR003192	MAPK1
	HBTAR003193	MAPK3
	HBTAR003223	PRSS1
	HBTAR003265	PSMD3
	HBTAR003282	PTEN
	HBTAR003287	PTGER3
	HBTAR003294	PTGS1
	HBTAR003295	PTGS2
	HBTAR003382	RAF1
	HBTAR003404	RASA1
	HBTAR003408	RB1
	HBTAR003434	RELA
	HBTAR003583	RXRA
	HBTAR003629	SCN5A
	HBTAR003641	CCL2
	HBTAR003658	CXCL11
	HBTAR003676	SELE
	HBTAR003749	SLC2A4
	HBTAR003849	SOD1
	HBTAR003851	SOD3
	HBTAR003881	SPP1
	HBTAR003926	STAT1
	HBTAR003936	SULT1E1
	HBTAR004072	TGFB1
	HBTAR004087	THBD
	HBTAR004140	TNF
	HBTAR004153	TOP1
	HBTAR004154	TOP2A
	HBTAR004157	TP53
	HBTAR004304	VCAM1
	HBTAR004310	VEGFA
	HBTAR004356	XDH
	HBTAR004883	DCAF5
	HBTAR004913	NR1I2
	HBTAR004966	MGAM
	HBTAR005220	ABCG2
	HBTAR005272	NPEPPS
	HBTAR005548	NR1I3
	HBTAR005834	ACAA2
	HBTAR005931	AHSA1
	HBTAR006247	RASSF1
	HBTAR006254	CHEK2
	HBTAR007419	DUOX2
	HBTAR007584	HERC5
	HBTAR012441	NCF1
	HBTAR003005	PIM1
	HBTAR001307	F7
	HBTAR001094	DPEP1
	HBTAR001471	GABRA1
	HBTAR000607	CDK1
	HBTAR001096	DPP4
	HBTAR000460	CA2
	HBTAR000874	MAPK14
	HBTAR000634	CDK2
	HBTAR000549	CCNA2
	HBTAR000686	CHEK1
	HBTAR005869	NCOA2
Scopoletin	HBTAR000961	CYP2E1
	HBTAR003895	SREBF1
	HBTAR003163	PRKAA1
	HBTAR003164	PRKAA2
	HBTAR000528	CAT
Vanillin	HBTAR002166	JUN
	HBTAR002402	MAOA
	HBTAR002403	MAOB
	HBTAR002512	MMP9
	HBTAR003192	MAPK1
	HBTAR003193	MAPK3
	HBTAR003295	PTGS2
	HBTAR000634	CDK2
	HBTAR001096	DPP4
	HBTAR003223	PRSS1
	HBTAR000460	CA2
	HBTAR001471	GABRA1
	HBTAR000031	ACHE
	HBTAR002372	LYZ
	HBTAR001094	DPEP1
D-Ascorbic acid	HBTAR000290	ATM
	HBTAR000517	CASP3
	HBTAR000528	CAT
	HBTAR000575	MS4A1
	HBTAR000592	CD40LG
	HBTAR000781	COL4A2
	HBTAR000791	COL7A1
	HBTAR000948	CYP1A1
	HBTAR000949	CYP1A2
	HBTAR000961	CYP2E1
	HBTAR001016	DDIT3
	HBTAR001667	GPT
	HBTAR001679	GRIA2
	HBTAR001742	GUCY2F
	HBTAR001970	TNC
	HBTAR001976	ICAM1
	HBTAR002041	IL1A
	HBTAR002042	IL1B
	HBTAR002055	IL6
	HBTAR002166	JUN
	HBTAR002299	LCT
	HBTAR002506	MME
	HBTAR002737	NOS2
	HBTAR002771	NRF1
	HBTAR002803	OGG1
	HBTAR002964	PGD
	HBTAR003294	PTGS1
	HBTAR003295	PTGS2
	HBTAR003434	RELA
	HBTAR003437	RENBP
	HBTAR003641	CCL2
	HBTAR003849	SOD1
	HBTAR003851	SOD3
	HBTAR004056	TFAM
	HBTAR004086	TH
	HBTAR004140	TNF
	HBTAR004304	VCAM1
	HBTAR004310	VEGFA
	HBTAR005931	AHSA1
	HBTAR007750	CUTA
	HBTAR008621	RETN
	HBTAR010143	GPT2
	HBTAR010958	PPARGC1B
	HBTAR001471	GABRA1
	HBTAR000460	CA2
	HBTAR000031	ACHE
	HBTAR001096	DPP4
	HBTAR000634	CDK2
	HBTAR003223	PRSS1
