# Supplementary material for: Active ingredients and molecular targets of Taraxacum mongolicum against hepatocellular carcinoma: network pharmacology, molecular docking, and molecular dynamics simulation analysis
Source: PeerJ. 2022 Jul 18;10:e13737. doi: 10.7717/peerj.13737 (PMC9302432; doi:10.7717/peerj.13737)
Supplement: Supplemental Information 2 [file peerj-10-13737-s002.zip › Targets of Taraxacum Mongolicum/predicted targets from pharmmapper/3,4-Dihydroxybenzaldehyde.csv]

Ligand: 8768
Pharma Model	Num Feature	Fit	Norm Fit	zscore	Num Hydrophobic	Num HB Acceptor	Num HB Donor	Num Positive	Num Negative	Num Aromatic	Name	Class	Uniplot	Function	Disease	Idication
1xn0_v	3	2.569	0.8565	0.249773	0	2	1	0	0	0	cAMP-specific 3,5-cyclic phosphodiesterase 4B	HYDROLASE	PDE4B_HUMAN	May be involved in mediating central nervous system effects of therapeutic agents ranging from antidepressants to antiasthmatic and anti-inflammatory agents.	NONE	Chronic obstructive pulmonary disease;Asthma
1ogs_v	3	2.372	0.7908	-0.609325	0	3	0	0	0	0	Glucosylceramidase	HYDROLASE	GLCM_HUMAN	NONE	Defects in GBA are the cause of Gaucher disease (GD) [MIM:230800]; also known as glucocerebrosidase deficiency. GD is the most prevalent lysosomal storage disease, characterized by accumulation of glucosylceramide in the reticulo-endothelial system. Different clinical forms are recognized depending on the presence (neuronopathic forms) or absence of central nervous system involvement, severity an…	Gaucher disease
1l6m_v	4	2.982	0.7454	1.50571	1	1	1	0	1	0	Neutrophil gelatinase-associated lipocalin	TRANSPORT PROTEIN	NGAL_HUMAN	Transport of small lipophilic substances (Potential).	NONE	NONE
6pah_v	4	2.966	0.7414	1.46159	1	1	1	1	0	0	Phenylalanine-4-hydroxylase	MONOOXYGENASE	PH4H_HUMAN	NONE	Defects in PAH are the cause of phenylketonuria (PKU) [MIM:261600]. PKU is an autosomal recessive inborn error of phenylalanine metabolism, due to severe phenylalanine hydroxylase deficiency. It is characterized by blood concentrations of phenylalanine persistently above 1200 mumol (normal concentration 100 mumol) which usually causes mental retardation (unless low phenylalanine diet is introduce…	Phenylketonuria;Sickle cell anemia;Vascular disease;Genetic disorder;Diabetic nephropathy;Hypertension;Ataxia;Peripheral arterial occlusive disease;Coronary artery disease
1mfu_v	4	2.954	0.7385	1.59337	0	2	2	0	0	0	Alpha-amylase 1	NONE	P04745	Carbohydrate transport and metabolism	NONE	NONE
2ohm_v	4	2.951	0.7378	1.4178	2	0	2	0	0	0	Beta-secretase 1	HYDROLASE	BACE1_HUMAN	Responsible for the proteolytic processing of the amyloid precursor protein (APP). Cleaves at the N-terminus of the A-beta peptide sequence, between residues 671 and 672 of APP, leads to the generation and extracellular release of beta-cleaved soluble APP	NONE	Alzheimers disease
2wi1_v	4	2.875	0.7189	1.16864	2	1	1	0	0	0	NONE	NONE	NONE	NONE	NONE	NONE
1rtk_v	4	2.862	0.7154	1.08718	1	1	2	0	0	0	Complement factor B	HORMONE/GROWTH FACTOR	CFAB_HUMAN	Factor B which is part of the alternate pathway of the complement system is cleaved by factor D into 2 fragments: Ba and Bb. Bb, a serine protease, then combines with complement factor 3b to generate the C3 or C5 convertase. It has also been implicated in	NONE	NONE
1yxu_v	4	2.805	0.7013	0.812667	0	4	0	0	0	0	Proto-oncogene serine/threonine-protein kinase Pim-1	TRANSFERASE	PIM1_HUMAN	Plays a role in signal transduction in blood cells. Contributes to both cell proliferation and survival and thus provide a selective advantage in tumorigenesis. May affect the structure or silencing of chromatin by phosphorylating HP1 gamma/CBX3.	NONE	Cancer
1k59_v	4	2.801	0.7002	0.796515	0	4	0	0	0	0	Angiogenin	HYDROLASE	ANGI_HUMAN	May function as a tRNA-specific ribonuclease that binds to actin on the surface of endothelial cells; once bound, angiogenin is endocytosed and translocated to the nucleus, thereby promoting the endothelial invasiveness necessary for blood vessel formatio	Defects in ANG are the cause of susceptibility to amyotrophic lateral sclerosis type 9 (ALS9) [MIM:611895]. ALS is a degenerative disorder of motor neurons in the cortex, brain stem and spinal cord. ALS is characterized by muscular weakness and atrophy.	NONE
1v45_v	4	2.558	0.6395	0.191538	0	3	1	0	0	0	Purine nucleoside phosphorylase	TRANSFERASE	PNPH_HUMAN	NONE	Defects in NP are the cause of nucleoside phosphorylase deficiency (NP deficiency) [MIM:164050]. It leads to a severe T- cell immunodeficiency with neurologic disorder in children.	T-cell lymphoma;Autoimmune disease;HIV infection;Dermatitis;Chronic lymphocytic leukemia;Acquired Immune Deficiency Syndrome;Inflammation;Multiple sclerosis;Solid tumor;Psoriasis;Non-Hodgkin lymphoma;Viral infection;Cancer;Rheumatoid arthritis;Leukemia;B-cell acute lymphoblastic leukemia;Cutaneous T-cell lymphoma;Ocular disease;Transplant rejection;Immune disorder
1awb_v	6	3.797	0.6329	1.60345	0	3	2	0	1	0	Inositol monophosphatase	HYDROLASE	IMPA1_HUMAN	Responsible for the provision of inositol required for synthesis of phosphatidylinositol and polyphosphoinositides and has been implicated as the pharmacological target for lithium action in brain.	The blockade of inositol monophosphatase hydrolysis may underlie the anti-manic and anti-depressant actions of Li(+).	NONE
3elj_v	5	2.964	0.5928	1.36463	1	2	2	0	0	0	Mitogen-activated protein kinase 8	NONE	P45983	Serine/threonine-protein kinase involved in various processes such as cell proliferation, differentiation, migration, transformation and programmed cell death. Extracellular stimuli such as proinflammatory cytokines or physical stress stimulate the stress-activated protein kinase/c-Jun N-terminal kinase (SAP/JNK) signaling pathway. In this cascade, two dual specificity kinases MAP2K4/MKK4 and MAP…	NONE	NONE
3cpu_v	5	2.921	0.5842	1.4217	0	2	3	0	0	0	Pancreatic alpha-amylase	HYDROLASE	AMYP_HUMAN	NONE	NONE	Bacillus anthracis infection
3bm9_v	5	2.885	0.5771	1.15063	2	2	1	0	0	0	Heat shock protein HSP 90-alpha	CHAPERONE	HS90A_HUMAN	Molecular chaperone. Has ATPase activity (By similarity).	NONE	NONE
1wuu_v	5	2.825	0.565	0.668536	0	2	3	0	0	0	Galactokinase	TRANSFERASE	GALK1_HUMAN	Major enzyme for galactose metabolism.	Defects in GALK1 are the cause of galactosemia II [MIM:230200]. It is an autosomal recessive deficiency characterized by congenital cataracts during infancy and presenile cataracts in the adult population. The cataracts are secondary to accumulation of galactitol in the lenses.	NONE
1a7a_v	5	2.698	0.5397	-0.0298443	0	3	2	0	0	0	Adenosylhomocysteinase	HYDROLASE	SAHH_HUMAN	Adenosylhomocysteine is a competitive inhibitor of S- adenosyl-L-methionine-dependent methyl transferase reactions; therefore adenosylhomocysteinase may play a key role in the control of methylations via regulation of the intracellular concentration of ad	Defects in AHCY are a cause of hypermethioninemia [MIM:180960]. It is a disease characterized by elevated levels of methionine in the sera.	Inflammation;Cancer
1kmq_v	5	2.673	0.5347	0.428176	0	3	2	0	0	0	Transforming protein RhoA	NONE	P61586	Involved in GTP binding	NONE	For the treatment of hypercholesterolemia.
1q41_v	5	2.663	0.5326	0.185478	2	2	1	0	0	0	Glycogen synthase kinase-3 beta	TRANSFERASE	GSK3B_HUMAN	Participates in the Wnt signaling pathway. Implicated in the hormonal control of several regulatory proteins including glycogen synthase, MYB and the transcription factor JUN. Phosphorylates JUN at sites proximal to its DNA-binding domain, thereby reducin	NONE	Alzheimers disease;Non-insulin dependent diabetes;Breast tumor;Chronic lymphocytic leukemia;Central nervous system disease;Inflammation;Prostate tumor;Solid tumor;Pain;Glioma;Cancer;Diffuse large B-cell lymphoma;Non-small-cell lung cancer;Neurodegenerative disease;Carcinoma;Cardiovascular disease;Diabetes mellitus;Osteoporosis;Cerebrovascular ischemia;Ovary tumor
1wlj_v	5	2.662	0.5325	-0.29992	0	4	1	0	0	0	Interferon-stimulated gene 20 kDa protein	HYDROLASE	ISG20_HUMAN	Exonuclease with specificity for single-stranded RNA and, to a lesser extent for DNA. Degrades RNA at a rate that is approximately 35-fold higher than its rate for single-stranded DNA. Involved in the antiviral function of IFN against RNA viruses.	NONE	NONE
1xo2_v	5	2.655	0.531	0.221686	2	3	0	0	0	0	Cell division protein kinase 6	CELL CYCLE/TRANSFERASE	CDK6_HUMAN	Probably involved in the control of the cell cycle. Interacts with D-type G1 cyclins.	NONE	NONE
1tkr_v	5	2.652	0.5304	0.337275	1	2	2	0	0	0	Dipeptidyl peptidase 4	HYDROLASE	DPP4_HUMAN	Removes N-terminal dipeptides sequentially from polypeptides having unsubstituted N-termini provided that the penultimate residue is proline. Plays a role in T-cell activation.	NONE	Rheumatoid arthritis;Diabetes mellitus;Non-insulin dependent diabetes;Autoimmune disease;Immune disorder
2cm8_v	5	2.618	0.5236	0.399859	1	3	1	0	0	0	Tyrosine-protein phosphatase non-receptor type 1	HYDROLASE	PTN1_HUMAN	May play an important role in CKII- and p60c-src-induced signal transduction cascades (By similarity).	NONE	NONE
1ljr_v	7	3.539	0.5056	3.22321	1	3	1	1	1	0	Glutathione S-transferase theta-2	TRANSFERASE	GSTT2_HUMAN	Conjugation of reduced glutathione to a wide number of exogenous and endogenous hydrophobic electrophiles. Has a sulfatase activity.	NONE	NONE
2c3k_v	6	2.969	0.4949	1.15284	3	1	2	0	0	0	Serine/threonine-protein kinase Chk1	TRANSFERASE	CHK1_HUMAN	Required for checkpoint mediated cell cycle arrest in response to DNA damage or the presence of unreplicated DNA. May also negatively regulate cell cycle progression during unperturbed cell cycles. Recognizes the substrate consensus sequence [R-X-X- S/T].	NONE	Cancer;Solid tumor
1n6i_v	6	2.949	0.4915	1.37309	0	2	4	0	0	0	Ras-related protein Rab-5A	PROTEIN TRANSPORT	RAB5A_HUMAN	Required for the fusion of plasma membranes and early endosomes.	NONE	NONE
2bts_v	6	2.92	0.4866	0.736814	2	3	1	0	0	0	Cell division protein kinase 2	NONE	P24941	Involved in protein kinase activity	NONE	NONE
1oiu_v	6	2.916	0.4861	1.13313	1	2	3	0	0	0	Cyclin-A2	KINASE	CCNA2_HUMAN	Essential for the control of the cell cycle at the G1/S (start) and the G2/M (mitosis) transitions.	NONE	NONE
1l5s_v	6	2.904	0.484	0.938075	0	3	3	0	0	0	Glycogen phosphorylase, liver form	NONE	P06737	Carbohydrate transport and metabolism	NONE	For nutritional supplementation and for treating dietary shortage or imbalance.
1isg_v	6	2.871	0.4785	0.709053	0	5	1	0	0	0	ADP-ribosyl cyclase 2	HYDROLASE	BST1_HUMAN	Synthesizes cyclic ADP-ribose, a second messenger that elicits calcium release from intracellular stores. May be involved in pre-B-cell growth.	Rheumatoid arthritis (RA) patients show enhanced expression of BST-1 transcripts in bone marrow stromal cell lines. This suggests that BST-1 overexpression may play a role in B-cell abnormalities in RA.	Hematological neoplasm;Multiple myeloma
1lzj_v	6	2.866	0.4776	1.18991	2	2	2	0	0	0	B transferase	NONE	Q9NY01	Involved in transferase activity, transferring hexosyl groups	NONE	NONE
1o4h_v	6	2.852	0.4754	0.0334001	1	4	0	0	1	0	Proto-oncogene tyrosine-protein kinase Src	SIGNALING PROTEIN	SRC_HUMAN	NONE	NONE	Hypercalcemia;Cancer;Osteoporosis;Cerebrovascular ischemia;Bone metastases;Metastasis;Solid tumor
1h1b_v	6	2.834	0.4724	0.513618	3	3	0	0	0	0	Leukocyte elastase	HYDROLASE(SERINE PROTEASE)	ELNE_HUMAN	Modifies the functions of natural killer cells, monocytes and granulocytes. Inhibits C5a-dependent neutrophil enzyme release and chemotaxis.	Defects in ELA2 are a cause of cyclic haematopoiesis (CH) [MIM:162800]; also known as cyclic neutropenia. CH is an autosomal dominant disease in which blood-cell production from the bone marrow oscillates with 21-day periodicity. Circulating neutrophils vary between almost normal numbers and zero. During intervals of neutropenia, affected individuals are at risk for opportunistic infection. Monoc…	Blood clotting disorder;Chronic bronchitis;Lung injury;Cerebrovascular ischemia;Emphysema;Respiratory disease;Cystic fibrosis;Chronic obstructive pulmonary disease;Myocardial infarction;Lung inflammation;Pulmonary fibrosis;Psoriasis;Pancreatitis;Bronchitis;Rheumatoid arthritis;Arthritis;Pulmonary disease;Lung tumor;Respiratory distress syndrome;Transplant rejection;Pulmonary hypertension;Pneumoni…
1x98_v	6	2.82	0.4699	0.281815	2	4	0	0	0	0	Aldose reductase	OXIDOREDUCTASE	ALDR_HUMAN	Catalyzes the NADPH-dependent reduction of a wide variety of carbonyl-containing compounds to their corresponding alcohols with a broad range of catalytic efficiencies.	In diabetes and galactosemia, increased AR activity leads to high levels of sorbitol and galactitol, respectively, in the cells of many tissues. Accumulation of sugar alcohols has been shown to cause osmotic cataracts in the lens. AR is also thought to play a key role in diabetic complications of three other target tissues, namely, nerve, kidney and retina.	Neuropathy;Diabetic neuropathy;Diabetic foot ulcer;Diabetic complication;Diabetic nephropathy;Retinopathy;Ocular disease;Central nervous system disease;Diabetic retinopathy;Diabetes mellitus;Diabetic cataract;Cataract
1nhx_v	6	2.794	0.4657	-0.0362013	1	3	0	0	2	0	Phosphoenolpyruvate carboxykinase, cytosolic [GTP]	NONE	P35558	Energy production and conversion	NONE	NONE
1u4d_v	5	2.256	0.4512	-1.34765	0	2	3	0	0	0	Activated CDC42 kinase 1	TRANSFERASE	ACK1_HUMAN	Downstream effector of CDC42 which mediates CDC42- dependent cell migration via phosphorylation of BCAR1. Binds to both poly- and mono-ubiquitin and regulates ligand-induced degradation of EGFR. Participates in clathrin-mediated endocytosis. May be involv	NONE	Cancer
1d8m_v	6	2.702	0.4503	-0.171511	2	2	2	0	0	0	Stromelysin-1	HYDROLASE	MMP3_HUMAN	Can degrade fibronectin, laminin, gelatins of type I, III, IV, and V; collagens III, IV, X, and IX, and cartilage proteoglycans. Activates procollagenase.	NONE	NONE
1s2c_v	6	2.692	0.4487	-0.157135	3	1	1	0	1	0	Aldo-keto reductase family 1 member C3	OXIDOREDUCTASE	AK1C3_HUMAN	Catalyzes the conversion of aldehydes and ketones to alcohols. Catalyzes the reduction of prostaglandin (PG) D2, PGH2 and phenanthrenequinone (PQ) and the oxidation of 9-alpha,11-beta- PGF2 to PGD2. Functions as a bi-directional 3-alpha-, 17-beta- and 20-	NONE	NONE
1tx4_v	6	2.674	0.4457	0.257151	0	4	2	0	0	0	Rho GTPase-activating protein 1	NONE	Q07960	GTPase activator for the Rho, Rac and Cdc42 proteins, converting them to the putatively inactive GDP-bound state. Cdc42 seems to be the preferred substrate.	NONE	NONE
1oix_v	6	2.629	0.4381	-0.089182	0	2	4	0	0	0	Ras-related protein Rab-11A	PROTEIN TRANSPORT	RB11A_HUMAN	Modulates endosomal trafficking (By similarity).	NONE	NONE
1ha2_v	6	2.621	0.4369	-0.612706	4	2	0	0	0	0	Serum albumin	SERUM PROTEIN	ALBU_HUMAN	Serum albumin, the main protein of plasma, has a good binding capacity for water, Ca(2+), Na(+), K(+), fatty acids, hormones, bilirubin and drugs. Its main function is the regulation of the colloidal osmotic pressure of blood.	Defects in ALB are a cause of familial dysalbuminemic hyperthyroxinemia (FDH) [MIM:103600]. FDH is a form of euthyroid hyperthyroxinemia that is due to increased affinity of ALB for T(4). It is the most common cause of inherited euthyroid hyperthyroxinemia in Caucasian population.;A variant structure of albumin could lead to increased binding of zinc resulting in an asymptomatic augmentation of z…	NONE
3fzl_v	5	2.165	0.433	-1.71646	1	3	1	0	0	0	Heat shock cognate 71 kDa protein	NONE	P11142	Molecular chaperone implicated in a wide variety of cellular processes, including protection of the proteome from stress, folding and transport of newly synthesized polypeptides, activation of proteolysis of misfolded proteins and the formation and dissociation of protein complexes. Plays a pivotal role in the protein quality control system, ensuring the correct folding of proteins, the re-foldin…	NONE	NONE
2nsi_v	6	2.555	0.4258	-0.146612	1	1	4	0	0	0	Nitric oxide synthase, inducible	OXIDOREDUCTASE	NOS2_HUMAN	Produces nitric oxide (NO) which is a messenger molecule with diverse functions throughout the body. In macrophages, NO mediates tumoricidal and bactericidal actions.	NONE	Asthma;Mucositis;Migraine;Neuropathic pain;Irritable bowel syndrome;Reperfusion injury;Inflammatory bowel disease;Inflammation;Chronic obstructive pulmonary disease;Gastric motility disorder;Uveitis;Insulin dependent diabetes;Multiple sclerosis;Rheumatoid arthritis;Sepsis;Osteoarthritis;Transplant rejection;Gingivitis;Allergic rhinitis
3c1k_v	7	2.967	0.4238	0.854576	4	1	2	0	0	0	Prothrombin	HYDROLASE	THRB_HUMAN	Thrombin, which cleaves bonds after Arg and Lys, converts fibrinogen to fibrin and activates factors V, VII, VIII, XIII, and, in complex with thrombomodulin, protein C. Functions in blood homeostasis, inflammation and wound healing.	Defects in F2 are the cause of various forms of dysprothrombinemia [MIM:176930].;Genetic variations in F2 may be a cause of susceptibility to ischemic stroke [MIM:601367]; also known as cerebrovascular accident or cerebral infarction. A stroke is an acute neurologic event leading to death of neural tissue of the brain and resulting in loss of motor, sensory and/or cognitive function. Ischemic str…	Deep vein thrombosis;Thrombocytopenia;Cerebrovascular disease;Wound healing;Ebola virus infection;Bone injury;Cerebrovascular ischemia;Restenosis;Thrombosis;Diabetic foot ulcer;Ischemic heart disease;Marburg virus infection;Myocardial disease;Embolism and thrombosis;Myocardial infarction;Cartilage disease;Thromboembolism;Coronary artery disease;Hemophilia;Blood clotting disorder;Bleeding;Atrial f…
1tft_v	7	2.947	0.421	1.26739	3	1	2	1	0	0	Baculoviral IAP repeat-containing protein 4	APOPTOSIS	XIAP_HUMAN	Apoptotic suppressor. Has E3 ubiquitin-protein ligase activity. Mediates the proteasomal degradation of target proteins, such as caspase-3, SMAC or AIFM1. Inhibitor of caspase-3, -7 and -9. Mediates activation of MAP3K7/TAK1, leading to the activation of	Defects in XIAP are the cause of lymphoproliferative syndrome X-linked type 2 (XLP2) [MIM:300635]. XLP is a rare immunodeficiency characterized by extreme susceptibility to infection with Epstein-Barr virus (EBV). Symptoms include severe or fatal mononucleosis, acquired hypogammaglobulinemia, pancytopenia and malignant lymphoma.	Cancer;Skin tumor;Leukemia;Breast tumor;Lung tumor;Head and neck tumor;Uterine cervix tumor;Ovary tumor;Prostate tumor;Prostate hyperplasia
1hti_v	6	2.523	0.4205	-0.88332	1	3	0	0	2	0	Triosephosphate isomerase	ISOMERASE(INTRAMOLECULAR	TPIS_HUMAN	NONE	Defects in TPI1 are the cause of triosephosphate isomerase deficiency (TPI deficiency) [MIM:190450]. TPI deficiency is an autosomal recessive disorder. It is the most severe clinical disorder of glycolysis. It is associated with neonatal jaundice, chronic hemolytic anemia, progressive neuromuscular dysfunction, cardiomyopathy and increased susceptibility to infection.	NONE
1j4i_v	7	2.939	0.4198	0.793826	3	4	0	0	0	0	Peptidyl-prolyl cis-trans isomerase FKBP1A	ISOMERASE	FKB1A_HUMAN	May play a role in modulation of ryanodine receptor isoform-1 (RYR-1), a component of the calcium release channel of skeletal muscle sarcoplasmic reticulum. There are four molecules of FKBP12 per skeletal muscle RYR. PPIases accelerate the folding of prot	NONE	NONE
1dxo_v	6	2.516	0.4194	-0.71768	4	1	1	0	0	0	NAD(P)H dehydrogenase [quinone] 1	FLAVOPROTEIN	NQO1_HUMAN	The enzyme apparently serves as a quinone reductase in connection with conjugation reactions of hydroquinons involved in detoxification pathways as well as in biosynthetic processes such as the vitamin K-dependent gamma-carboxylation of glutamate residues	NONE	NONE
1bnv_v	7	2.922	0.4175	0.617545	3	3	1	0	0	0	Carbonic anhydrase 2	LYASE	CAH2_HUMAN	Essential for bone resorption and osteoclast differentiation (By similarity). Reversible hydration of carbon dioxide.	Defects in CA2 are the cause of autosomal recessive osteopetrosis type 3 (OPTB3) [MIM:259730]; also known as osteopetrosis with renal tubular acidosis, carbonic anhydrase II deficiency syndrome, Guibaud-Vainsel syndrome or marble brain disease. Osteopetrosis is a rare genetic disease characterized by abnormally dense bone, due to defective resorption of immature bone. The disorder occurs in two f…	NONE
1y2e_v	7	2.911	0.4159	0.282576	4	2	1	0	0	0	cAMP-specific 3,5-cyclic phosphodiesterase 4D	HYDROLASE	PDE4D_HUMAN	Regulates the levels of cAMP in the cell.	Genetic variations in PDE4D might be associated with susceptibility to stroke type 1 (STRK1) [MIM:606799]. A stroke is an acute neurologic event leading to death of neural tissue of the brain and resulting in loss of motor, sensory and/or cognitive function. PubMed:17006457 states that association with stroke has to be considered with caution.	NONE
2b7a_v	7	2.909	0.4156	0.31455	3	2	2	0	0	0	Tyrosine-protein kinase JAK2	TRANSFERASE	JAK2_HUMAN	Plays a role in leptin signaling and control of body weight (By similarity). Tyrosine kinase of the non-receptor type, involved in interleukin-3 and probably interleukin-23 signal transduction.	Chromosomal aberrations involving JAK2 are found in both chronic and acute forms of eosinophilic, lymphoblastic and myeloid leukemia. Translocation t(8;9)(p22;p24) with PCM1 links the protein kinase domain of JAK2 to the major portion of PCM1. Translocation t(9;12)(p24;p13) with ETV6.;Defects in JAK2 are a cause of susceptibility to Budd- Chiari syndrome [MIM:600880]. Budd-Chiari syndrome is a sp…	Psoriasis;Cancer;Rheumatoid arthritis;Pulmonary hypertension;Myeloid leukemia;Inflammation;Prostate tumor;Pancreas tumor;Myeloproliferative disorder;Solid tumor;Myelofibrosis;Hematological neoplasm;Cardiovascular disease
1y6b_v	7	2.903	0.4147	0.492911	4	2	1	0	0	0	Vascular endothelial growth factor receptor 2	TRANSFERASE	VGFR2_HUMAN	Receptor for VEGF or VEGFC. Has a tyrosine-protein kinase activity. The VEGF-kinase ligand/receptor signaling system plays a key role in vascular development and regulation of vascular permeability. In case of HIV-1 infection, the interaction with extrace	NONE	Angiogenesis disorder;Melanoma;Cancer;Non-small-cell lung cancer;Renal cell carcinoma;Colorectal tumor;Ocular disease;Age related macular degeneration;Solid tumor
1pkg_v	7	2.893	0.4132	0.75803	0	2	3	0	2	0	Mast/stem cell growth factor receptor	TRANSFERASE ACTIVATOR	KIT_HUMAN	This is the receptor for stem cell factor (mast cell growth factor). It has a tyrosine-protein kinase activity. Binding of the ligands leads to the autophosphorylation of KIT and its association with substrates such as phosphatidylinositol 3-kinase (Pi3K)	Defects in KIT are a cause of piebaldism [MIM:172800]. Piebaldism is an autosomal dominant genetic developmental abnormality of pigmentation characterized by congenital patches of white skin and hair that lack melanocytes.;Defects in KIT are a cause of gastrointestinal stromal tumor (GIST) [MIM:606764].;Defects in KIT have been associated with testicular tumors [MIM:273300]. It includes germ cell…	Pancreas tumor;Ovary tumor;Cancer;Mastocytosis;Gastrointestinal tumor
3bej_v	7	2.879	0.4113	0.547593	4	1	1	0	1	0	Bile acid receptor	TRANSCRIPTION REGULATOR	NR1H4_HUMAN	Receptor for bile acids such as chenodeoxycholic acid, lithocholic acid and deoxycholic acid. Represses the transcription of the cholesterol 7-alpha-hydroxylase gene (CYP7A1) and activates the intestinal bile acid-binding protein (IBABP). Activates the tr	NONE	Liver fibrosis;Non-insulin dependent diabetes;Atherosclerosis;Hypertriglyceridemia;Hyperlipidemia;Liver disease;Primary biliary cirrhosis;Non-alcoholic steatohepatitis
1zdz_v	7	2.865	0.4092	0.652061	0	3	2	2	0	0	Spermidine synthase	NONE	P19623	Amino acid transport and metabolism	NONE	S-Adenosylmethionine (SAMe) is used as a drug in Europe for the treatment of depression, liver disorders, fibromyalgia, and osteoarthritis. It has also been introduced into the United States market as a dietary supplement for the support of bone and joint health, as well as mood and emotional well being.
1lzi_v	7	2.833	0.4048	0.619029	3	2	2	0	0	0	Histo-blood group ABO system transferase	NONE	P16442	Involved in transferase activity, transferring hexosyl groups	NONE	NONE
1ne7_v	7	2.828	0.4041	0.535841	0	4	3	0	0	0	Glucosamine-6-phosphate isomerase	NONE	P46926	Carbohydrate transport and metabolism	NONE	NONE
1wbs_v	7	2.816	0.4022	0.600179	4	1	2	0	0	0	Mitogen-activated protein kinase 14	NONE	Q16539	Involved in MAP kinase activity	NONE	NONE
1nqc_v	7	2.813	0.4019	0.348406	3	2	2	0	0	0	Cathepsin S	HYDROLASE	CATS_HUMAN	Thiol protease. Key protease responsible for the removal of the invariant chain from MHC class II molecules. The bond- specificity of this proteinase is in part similar to the specificities of cathepsin L and cathepsin N.	NONE	Psoriasis;Arteriosclerosis;Pain;Rheumatoid arthritis;Autoimmune disease;Allergy;Inflammation;Asthma;Multiple sclerosis;Immune disorder
1x9d_v	7	2.788	0.3983	0.399795	0	5	2	0	0	0	Endoplasmic reticulum mannosyl-oligosaccharide 1,2-alpha-mannosidase	NONE	Q9UKM7	Involved in mannosyl-oligosaccharide 1,2-alpha-mannosidase activity	NONE	NONE
1jaq_v	7	2.784	0.3977	0.561239	2	4	1	0	0	0	Neutrophil collagenase	COMPLEX (METALLOPROTEASE/INHIBITOR)	MMP8_HUMAN	Can degrade fibrillar type I, II, and III collagens.	NONE	NONE
1o6l_v	7	2.782	0.3974	0.676168	0	2	3	0	2	0	RAC-beta serine/threonine-protein kinase	TRANSFERASE	AKT2_HUMAN	General protein kinase capable of phosphorylating several known proteins.	Alterations of AKT2 may contribute to the pathogenesis of ovarian carcinomas.	NONE
1jcn_v	7	2.762	0.3945	-0.116018	0	5	1	0	1	0	Inosine-5-monophosphate dehydrogenase 1	OXIDOREDUCTASE	IMDH1_HUMAN	Rate limiting enzyme in the de novo synthesis of guanine nucleotides and therefore is involved in the regulation of cell growth. It may also have a role in the development of malignancy and the growth progression of some tumors.	Defects in IMPDH1 are the cause of retinitis pigmentosa type 10 (RP10) [MIM:180105]. RP leads to degeneration of retinal photoreceptor cells. Patients typically have night vision blindness and loss of midperipheral visual field. As their condition progresses, they lose their far peripheral visual field and eventually central vision as well. RP10 inheritance is autosomal dominant.	NONE
1qh5_v	7	2.705	0.3864	-0.0793983	0	4	1	0	2	0	Hydroxyacylglutathione hydrolase, mitochondrial	NONE	Q16775	Involved in hydrolase activity	NONE	For nutritional supplementation, also for treating dietary shortage or imbalance
1xts_v	7	2.666	0.3808	0.145148	0	3	3	0	1	0	GTP-binding protein Rheb	NONE	Q62639	Involved in GTP binding	NONE	NONE
1ore_v	7	2.652	0.3788	-0.387901	0	4	3	0	0	0	Adenine phosphoribosyltransferase	NONE	P07741	Nucleotide transport and metabolism	NONE	For nutritional supplementation, also for treating dietary shortage or imbalance
3d2e_v	6	2.243	0.3738	-1.65884	0	4	2	0	0	0	Heat shock protein homolog SSE1	NONE	P32589	Has a calcium-dependent calmodulin-binding activity. Required for normal growth at various temperatures.	NONE	NONE
1udw_v	14	5.2	0.3714	1.77085	1	7	4	0	2	0	Uridine-cytidine kinase 2	NONE	Q9BZX2	Nucleotide transport and metabolism	NONE	NONE
1tu6_v	9	3.317	0.3686	0.261333	3	4	2	0	0	0	Cathepsin K	HYDROLASE	CATK_HUMAN	Closely involved in osteoclastic bone resorption and may participate partially in the disorder of bone remodeling. Displays potent endoprotease activity against fibrinogen at acid pH. May play an important role in extracellular matrix degradation.	Defects in CTSK are the cause of pycnodysostosis (PKND) [MIM:265800]. PKND is an autosomal recessive osteochondrodysplasia characterized by osteosclerosis and short stature.	Multiple sclerosis;Asthma;Cancer;Rheumatoid arthritis;Autoimmune disease;Arthritis;Bacterial infection;Bone disease;Osteoarthritis;Bone metastases;Immune disorder;Osteoporosis
1r1j_v	8	2.934	0.3667	0.771551	2	2	2	0	2	0	Neprilysin	HYDROLASE	NEP_HUMAN	Thermolysin-like specificity, but is almost confined on acting on polypeptides of up to 30 amino acids. Biologically important in the destruction of opioid peptides such as Met- and Leu-enkephalins by cleavage of a Gly-Phe bond. Involved in the degradatio	Important cell surface marker in the diagnostic of human acute lymphocytic leukemia.	Hypertension;Neuropathic pain;Renovascular hypertension;Congestive heart failure
1gkc_v	8	2.932	0.3665	0.351142	2	4	2	0	0	0	Matrix metalloproteinase-9	HYDROLASE	MMP9_HUMAN	May play an essential role in local proteolysis of the extracellular matrix and in leukocyte migration. Could play a role in bone osteoclastic resorption. Cleaves KiSS1 at a Gly-	-Leu bond.	Defects in MMP9 may be a cause of susceptibility to lumbar disk herniation (LDH) [MIM:603932]. LDH is the predominant cause of low-back pain and unilateral leg pain.	NONE
1iri_v	7	2.566	0.3665	-0.877979	0	6	1	0	0	0	Glucose-6-phosphate isomerase	ISOMERASE	G6PI_HUMAN	Neurotrophic factor for spinal and sensory neurons.	Defects in GPI are a cause of hereditary nonspherocytic hemolytic anemia (HA) [MIM:172400]. Severe GPI deficiency can be associated with hydrops fetalis, immediate neonatal death and neurological impairment.	NONE
3ens_v	8	2.917	0.3647	1.16597	2	2	3	0	0	1	Coagulation factor X	NONE	P00742	Involved in calcium ion binding	NONE	For management of acute myocardial infarction, acute ischemic strok and for lysis of acute pulmonary emboli
1lf5_v	8	2.907	0.3633	0.542763	0	4	4	0	0	0	GTPase HRas	SIGNALING PROTEIN	RASH_HUMAN	Ras proteins bind GDP/GTP and possess intrinsic GTPase activity.	Defects in HRAS are the cause of Costello syndrome [MIM:218040]; also known as faciocutaneoskeletal syndrome. Costello syndrome is a rare condition characterized by prenatally increased growth, postnatal growth deficiency, mental retardation, distinctive facial appearance, cardiovascular abnormalities (typically pulmonic stenosis, hypertrophic cardiomyopathy and/or atrial tachycardia), tumor pred…	NONE
1sx6_v	8	2.906	0.3632	1.35051	3	2	3	0	0	0	Glycolipid transfer protein	NONE	Q9NZD2	Involved in glycolipid binding	NONE	NONE
1gs4_v	8	2.901	0.3626	-0.0447229	5	3	0	0	0	0	Androgen receptor	ANDROGEN RECEPTOR	ANDR_HUMAN	Steroid hormone receptors are ligand-activated transcription factors that regulate eukaryotic gene expression and affect cellular proliferation and differentiation in target tissues. Transcription factor activity is modulated by bound coactivator and core	Genetic variation in AR can be responsible of androgenetic alopecia (AGA) [MIM:109200].;Defects in AR are the cause of androgen insensibility syndrome (AIS) [MIM:300068]; previously known as testicular feminization syndrome (TFM). It can be complete (CAIS) when external genitalia are phenotypically female; or partial (PAIS) when external genitalia are substantively ambiguous or mild (MAIS) when e…	Hypoactive sexual desire disorder;Hepatitis B virus infection;Cardiac failure;Andrology;Hirsutism;Female sexual dysfunction;Psoriasis;Reperfusion injury;Plasmodium infection;Atherosclerosis;Prostate hyperplasia;Fatigue;Male sexual dysfunction;Autoimmune disease;Testosterone deficiency;Uterine fibroids;Metabolic disorder;Myalgia;Obesity;Gynecological disorder;Contraception;Cancer;Hypercholesterole…
2i3h_v	8	2.9	0.3625	0.98566	2	2	3	1	0	0	Baculoviral IAP repeat-containing protein 7	NONE	Q96CA5	Apoptotic regulator capable of exerting proapoptotic and anti-apoptotic activities and plays crucial roles in apoptosis, cell proliferation, and cell cycle control. Its anti-apoptotic activity is mediated through the inhibition of CASP3, CASP7 and CASP9, as well as by its E3 ubiquitin-protein ligase activity. As it is a weak caspase inhibitor, its anti-apoptotic activity is thought to be due to i…	NONE	NONE
1z5m_v	8	2.857	0.3572	0.595622	3	3	2	0	0	0	3-phosphoinositide-dependent protein kinase 1	TRANSFERASE	PDPK1_HUMAN	Phosphorylates and activates not only PKB/AKT, but also PKA, PKC-zeta, RPS6KA1 and RPS6KB1. May play a general role in signaling processes and in development (By similarity). Isoform 3 is catalytically inactive.	NONE	NONE
1oth_v	8	2.852	0.3565	0.117032	1	4	1	1	1	0	Ornithine carbamoyltransferase, mitochondrial	NONE	P00480	Amino acid transport and metabolism	NONE	Used for nutritional supplementation, also for treating dietary shortage or imbalance. It has been claimed that ornithine improves athletic performance, has anabolic effects, has wound-healing effects, and is immuno-enhancing.
1v40_v	8	2.826	0.3532	0.21437	1	4	0	1	2	0	Glutathione-requiring prostaglandin D synthase	ISOMERASE	PTGD2_HUMAN	Catalyzes the conversion of PGH2 to PGD2, a prostaglandin involved in smooth muscle contraction/relaxation and a potent inhibitor of platelet aggregation.	NONE	NONE
1gzu_v	7	2.471	0.353	-1.22418	1	4	1	0	1	0	Nicotinamide mononucleotide adenylyltransferase 1	NONE	Q9HAN9	Coenzyme transport and metabolism	NONE	NONE
1hnl_v	8	2.798	0.3498	-0.110043	1	3	2	1	1	0	Lysozyme C	NONE	P61626	Lysozymes have primarily a bacteriolytic function; those in tissues and body fluids are associated with the monocyte-macrophage system and enhance the activity of immunoagents.	NONE	NONE
1dnc_v	8	2.779	0.3474	-0.0533063	1	3	2	0	2	0	Glutathione reductase, mitochondrial	NONE	P00390	RNA processing and modification	NONE	For nutritional supplementation, also for treating dietary shortage or imbalance
1p9a_v	8	2.774	0.3467	0.564252	0	5	3	0	0	0	Platelet glycoprotein Ib alpha chain	NONE	P07359	Involved in protein binding	NONE	NONE
1eem_v	8	2.77	0.3462	0.0487899	0	4	2	1	1	0	Glutathione S-transferase omega-1	TRANSFERASE	GSTO1_HUMAN	Exhibits glutathione-dependent thiol transferase and dehydroascorbate reductase activities.	NONE	NONE
1u4m_v	8	2.768	0.346	0.463396	0	6	2	0	0	0	C-C motif chemokine 5	ATTRACTANT	CCL5_HUMAN	Chemoattractant for blood monocytes, memory T-helper cells and eosinophils. Causes the release of histamine from basophils and activates eosinophils. Binds to CCR1, CCR3, CCR4 and CCR5. One of the major HIV-suppressive factors produced by CD8+ T- cells. R	NONE	NONE
1bx4_v	8	2.755	0.3444	-0.422659	0	6	2	0	0	0	Adenosine kinase	TRANSFERASE	ADK_HUMAN	ATP dependent phosphorylation of adenosine and other related nucleoside analogs to monophosphate derivatives. Serves as a potential regulator of concentrations of extracellular adenosine and intracellular adenine nucleotides.	NONE	Septic shock;Pain;Inflammation;Seizure disorder;Seizure, epilepsy & convulsion;Epilepsy;Anesthesia
1cza_v	8	2.711	0.3389	-0.405877	0	3	5	0	0	0	Hexokinase-1	TRANSFERASE	HXK1_HUMAN	NONE	Defects in HK1 are the cause of hexokinase deficiency [MIM:235700]. Hexokinase deficiency is a rare autosomal recessive disease with nonspherocytic hemolytic anemia as the predominant clinical feature.	NONE
1jbq_v	7	2.362	0.3374	-1.23144	2	4	0	0	1	0	Cystathionine beta-synthase	NONE	P35520	Amino acid transport and metabolism	NONE	For nutritional supplementation and for treating dietary shortage or imbalance.
1hy3_v	8	2.678	0.3347	-0.285232	0	5	1	0	2	0	Estrogen sulfotransferase	TRANSFERASE	ST1E1_HUMAN	May control the level of the estrogen receptor by sulfurylating free estradiol. Maximally sulfates beta-estradiol and estrone at concentrations of 20 nM. Also sulfates dehydroepiandrosterone, pregnenolone, ethinylestradiol, equalenin, diethylstilbesterol	NONE	NONE
3g3d_v	6	2	0.3334	-2.38578	0	4	1	0	1	0	Uridine 5-monophosphate synthase	NONE	P11172	cytoplasm, cytosol, nucleus, orotate phosphoribosyltransferase activity, orotidine-5'-phosphate decarboxylase activity, pyrimidine nucleoside biosynthetic process, UMP biosynthetic process	NONE	NONE
1kpe_v	8	2.665	0.3331	-0.365605	0	3	5	0	0	0	Histidine triad nucleotide-binding protein 1	PROTEIN KINASE INHIBITOR	HINT1_HUMAN	Hydrolyzes adenosine 5-monophosphoramidate substrates such as AMP-morpholidate, AMP-N-alanine methyl ester, AMP-alpha- acetyl lysine methyl ester and AMP-NH2 (By similarity).	NONE	NONE
1z57_v	7	2.3	0.3286	-2.09688	0	5	1	1	0	0	Dual specificity protein kinase CLK1	TRANSFERASE	CLK1_HUMAN	Phosphorylates serine- and arginine-rich (SR) proteins of the spliceosomal complex may be a constituent of a network of regulatory mechanisms that enable SR proteins to control RNA splicing. Phosphorylates serines, threonines and tyrosines (By similarity)	NONE	Toxicity;Metabolic disorder;Neurodegenerative disease;Cancer;Cardiovascular disease
1nst_v	9	2.931	0.3256	0.434799	0	5	1	0	2	1	Bifunctional heparan sulfate N-deacetylase/N-sulfotransferase 1	NONE	P52848	Involved in sulfotransferase activity	NONE	NONE
1xh7_v	8	2.586	0.3233	-0.445634	5	2	0	1	0	0	cAMP-dependent protein kinase catalytic subunit alpha	NONE	P00517	Involved in protein serine/threonine kinase activity	NONE	NONE
1lt8_v	8	2.584	0.323	-0.672287	2	5	0	1	0	0	Betaine--homocysteine S-methyltransferase 1	NONE	Q93088	Amino acid transport and metabolism	NONE	Used for protein synthesis including the formation of SAMe, L-homocysteine, L-cysteine, taurine, and sulfate.
1q91_v	9	2.89	0.3211	-0.138964	1	6	1	0	1	0	5(3)-deoxyribonucleotidase, mitochondrial	NONE	Q9NPB1	Involved in nucleotidase activity	NONE	NONE
1men_v	8	2.565	0.3206	-0.960122	0	3	4	0	1	0	Trifunctional purine biosynthetic protein adenosine-3	TRANSFERASE	PUR2_HUMAN	NONE	NONE	Head and neck tumor;Carcinoma;Melanoma;Cancer;Sarcoma;Non-small-cell lung cancer;Breast tumor
1c1y_v	9	2.884	0.3205	0.231326	0	4	4	0	1	0	RAF proto-oncogene serine/threonine-protein kinase	SIGNALING PROTEIN	RAF1_HUMAN	Involved in the transduction of mitogenic signals from the cell membrane to the nucleus. Part of the Ras-dependent signaling pathway from receptors to the nucleus. Protects cells from apoptosis mediated by STK3.	Defects in RAF1 are the cause of Noonan syndrome type 5 (NS5) [MIM:611553]. Noonan syndrome (NS) is a disorder characterized by dysmorphic facial features, short stature, hypertelorism, cardiac anomalies, deafness, motor delay, and a bleeding diathesis. It is a genetically heterogeneous and relatively common syndrome, with an estimated incidence of 1 in 1000-2500 live births.;Defects in RAF1 are …	Cancer
1tfg_v	9	2.884	0.3204	0.153419	4	2	2	1	0	0	Transforming growth factor beta-2	GROWTH FACTOR	TGFB2_HUMAN	TGF-beta 2 has suppressive effects on interleukin-2 dependent T-cell growth.	A chromosomal aberration involving TGFB2 is found in a family with Peters anomaly [MIM:604229]. Translocation t(1;7)(q41;p21) with HDAC9. Peters anomaly consists of a central corneal leukoma, absence of the posterior corneal stroma and Descemet membrane, and a variable degree of iris and lenticular attachments to the central aspect of the posterior cornea.	NONE
1pkw_v	9	2.871	0.319	0.218187	0	5	2	1	1	0	Glutathione S-transferase A1	NONE	P08263	Involved in glutathione transferase activity	NONE	For nutritional supplementation, also for treating dietary shortage or imbalance
1hi4_v	9	2.856	0.3174	0.226473	0	5	1	0	2	1	Non-secretory ribonuclease	NONE	P10153	Involved in nucleic acid binding	NONE	NONE
1cm0_v	9	2.85	0.3167	0.37713	1	6	2	0	0	0	Histone acetyltransferase PCAF	NONE	Q92831	Involved in N-acetyltransferase activity	NONE	NONE
1hmp_v	9	2.848	0.3165	-0.156905	0	6	3	0	0	0	Hypoxanthine-guanine phosphoribosyltransferase	NONE	P00492	Nucleotide transport and metabolism	NONE	For remission induction and remission consolidation treatment of acute nonlymphocytic leukemias.
1ekv_v	8	2.486	0.3108	-1.33517	2	3	2	0	1	0	Branched-chain-amino-acid aminotransferase, mitochondrial	NONE	O15382	Amino acid transport and metabolism	NONE	For nutritional supplementation and for treating dietary shortage or imbalance.
1nfb_v	9	2.787	0.3096	-0.404835	0	7	1	0	0	1	Inosine-5-monophosphate dehydrogenase 2	OXIDOREDUCTASE	IMDH2_HUMAN	Rate limiting enzyme in the de novo synthesis of guanine nucleotides and therefore is involved in the regulation of cell growth. It may also have a role in the development of malignancy and the growth progression of some tumors.	NONE	Autoimmune disease;Transplant rejection
1tdi_v	9	2.783	0.3093	-0.310731	1	5	1	1	1	0	Glutathione S-transferase A3	NONE	Q16772	Involved in glutathione transferase activity	NONE	For nutritional supplementation, also for treating dietary shortage or imbalance
1qpc_v	9	2.769	0.3077	-0.526064	0	7	2	0	0	0	Proto-oncogene tyrosine-protein kinase LCK	TRANSFERASE	LCK_HUMAN	Tyrosine kinase that plays an essential role for the selection and maturation of developing T-cell in the thymus and in mature T-cell function. Is constitutively associated with the cytoplasmic portions of the CD4 and CD8 surface receptors and plays a key	A chromosomal aberration involving LCK is found in leukemias. Translocation t(1;7)(p34;q34) with TCRB.	Psoriasis;Cancer;Rheumatoid arthritis;Cardiac failure;Atherosclerosis;Delayed hypersensitivity;Transplant rejection;Inflammation;Multiple sclerosis;Autoimmune disease
1c9h_v	9	2.764	0.3072	0.353532	3	3	3	0	0	0	Peptidyl-prolyl cis-trans isomerase FKBP1B	IMMUNE SYSTEM	FKB1B_HUMAN	Associates with the ryanodine receptor (RYR-2) in cardiac muscle sarcoplasmic reticulum and may play a unique physiological role in excitation-contraction coupling in cardiac muscle. There are four molecules of FKBP12.6 per heart muscle RYR. Has the poten	NONE	NONE
1p5j_v	7	2.149	0.307	-2.34195	2	4	0	0	1	0	L-serine dehydratase	NONE	P20132	Amino acid transport and metabolism	NONE	For nutritional supplementation and for treating dietary shortage or imbalance.
1e99_v	9	2.729	0.3032	-0.456974	0	6	1	1	1	0	Thymidylate kinase	PHOSPHOTRANSFERASE	KTHY_HUMAN	Catalyzes the conversion of dTMP to dTDP.	NONE	NONE
1xw5_v	9	2.729	0.3032	-0.31882	1	5	1	1	1	0	Glutathione S-transferase Mu 2	TRANSFERASE	GSTM2_HUMAN	Conjugation of reduced glutathione to a wide number of exogenous and endogenous hydrophobic electrophiles.	NONE	NONE
1wms_v	9	2.724	0.3027	-0.216505	0	6	2	0	1	0	Ras-related protein Rab-9	NONE	P51151	Involved in GTP binding	NONE	NONE
1nus_v	9	2.713	0.3015	-0.554666	0	6	1	1	1	0	Nicotinamide mononucleotide adenylyltransferase 3	NONE	Q96T66	Coenzyme transport and metabolism	NONE	NONE
1h9o_v	8	2.41	0.3013	-0.906854	3	2	2	0	1	0	Phosphatidylinositol 3-kinase regulatory subunit alpha	COMPLEX (PHOSPHOTRANSFERASE/RECEPTOR)	P85A_HUMAN	Binds to activated (phosphorylated) protein-Tyr kinases, through its SH2 domain, and acts as an adapter, mediating the association of the p110 catalytic unit to the plasma membrane. Necessary for the insulin-stimulated increase in glucose uptake and glyco	Defects in PIK3R1 are a cause of severe insulin resistance.	NONE
1rm8_v	8	2.403	0.3004	-1.39691	1	2	4	0	0	1	Matrix metalloproteinase-16	HYDROLASE	MMP16_HUMAN	Endopeptidase that degrades various components of the extracellular matrix, such as collagen type III and fibronectin. Activates progelatinase A. Involved in the matrix remodeling of blood vessels. The short isoform cleaves fibronectin and also collagen t	NONE	NONE
1lg1_v	8	2.397	0.2997	-1.41627	0	3	5	0	0	0	Chitotriosidase-1	NONE	Q13231	Involved in chitinase activity	NONE	NONE
1r5g_v	9	2.683	0.2981	-0.177772	4	1	2	2	0	0	Methionine aminopeptidase 2	HYDROLASE	AMPM2_HUMAN	Removes the amino-terminal methionine from nascent proteins.	NONE	NONE
1yj6_v	9	2.678	0.2976	-0.446348	1	3	2	1	2	0	Glutathione S-transferase Mu 1	TRANSFERASE	GSTM1_HUMAN	Conjugation of reduced glutathione to a wide number of exogenous and endogenous hydrophobic electrophiles.	NONE	NONE
1a4r_v	8	2.376	0.2969	-1.74195	0	5	2	0	1	0	Cell division control protein 42 homolog	HYDROLASE	CDC42_HUMAN	Plasma membrane-associated small GTPase which cycles between an active GTP-bound and an inactive GDP-bound state. In active state binds to a variety of effector proteins to regulate cellular responses. Involved in epithelial cell polarization processes. C	NONE	NONE
1i7b_v	8	2.314	0.2892	-2.25705	2	3	3	0	0	0	S-adenosylmethionine decarboxylase proenzyme	LYASE	DCAM_HUMAN	NONE	NONE	Colorectal tumor;Non-Hodgkin lymphoma;Neoplasm;Cancer;Trypanosomiasis;Pneumocystis carinii infection;Bacterial infection
1pr9_v	10	2.865	0.2865	0.92594	0	6	3	0	1	0	L-xylulose reductase	NONE	Q7Z4W1	Lipid transport and metabolism	NONE	NONE
1p4r_v	9	2.576	0.2862	-1.0273	0	7	1	0	1	0	Bifunctional purine biosynthesis protein PURH	TRANSFERASE, HYDROLASE	PUR9_HUMAN	NONE	Defects in ATIC are the cause of AICA-ribosuria [MIM:608688]; also known as AICA-ribosiduria. AICA-ribosuria is a neurologically devastating inborn error of purine biosynthesis. AICA-ribosuria patients excrete massive amounts of AICA-riboside in the urine and accumulate AICA-ribotide and its derivatives in erythrocytes and fibroblasts. AICA-ribosuria causes profound mental retardation, epilepsy, …	NONE
1fw1_v	10	2.843	0.2843	0.0402682	0	6	3	0	1	0	Maleylacetoacetate isomerase	NONE	O43708	Posttranslational modification, protein turnover, chaperones	NONE	For nutritional supplementation, also for treating dietary shortage or imbalance
1rhu_v	9	2.549	0.2832	-0.625453	2	3	2	0	2	0	Caspase-3	HYDROLASE	CASP3_HUMAN	Involved in the activation cascade of caspases responsible for apoptosis execution. At the onset of apoptosis it proteolytically cleaves poly(ADP-ribose) polymerase (PARP) at a 216-Asp-	-Gly-217 bond. Cleaves and activates sterol regulatory element bind	NONE	Cancer;Liver disease;Cognitive disorder;Neurodegenerative disease;Cerebrovascular ischemia
1joc_v	10	2.819	0.2819	-0.335104	0	5	3	0	2	0	Early endosome antigen 1	NONE	Q15075	Cell cycle control, cell division, chromosome partitioning	NONE	NONE
1q5h_v	10	2.813	0.2813	-0.440397	1	6	2	0	1	0	Deoxyuridine 5-triphosphate nucleotidohydrolase, mitochondrial	HYDROLASE	DUT_HUMAN	This enzyme is involved in nucleotide metabolism: it produces dUMP, the immediate precursor of thymidine nucleotides and it decreases the intracellular concentration of dUTP so that uracil cannot be incorporated into DNA.	NONE	NONE
1dug_v	11	3.09	0.2809	0.362292	1	6	2	1	1	0	Fibrinogen gamma chain	TRANSFERASE, BLOOD CLOTTING	FIBG_HUMAN	Fibrinogen has a double function: yielding monomers that polymerize into fibrin and acting as a cofactor in platelet aggregation.	Defects in FGG are a cause of thrombophilia.;Defects in FGG are a cause of congenital afibrinogenemia [MIM:202400]. It is a rare autosomal recessive disorder characterized by complete absence of detectable fibrinogen.	Wound healing;Cerebrovascular ischemia;Thrombosis;Ischemic heart disease;Cardiovascular disease;Infarction;Angina;Myocardial infarction;Thromboembolism;Osteoporosis;Unidentified indication
2ble_v	10	2.79	0.279	-0.359075	0	7	3	0	0	0	GMP reductase 1	OXIDOREDUCTASE	GMPR1_HUMAN	Catalyzes the irreversible NADPH-dependent deamination of GMP to IMP. It functions in the conversion of nucleobase, nucleoside and nucleotide derivatives of G to A nucleotides, and in maintaining the intracellular balance of A and G nucleotides.	NONE	NONE
1w2c_v	9	2.508	0.2787	-1.08166	0	3	3	0	3	0	Inositol-trisphosphate 3-kinase A	NONE	P23677	Involved in inositol trisphosphate 3-kinase activity	NONE	NONE
1kbn_v	10	2.783	0.2783	-0.330262	1	5	1	1	2	0	Glutathione S-transferase P	TRANSFERASE	GSTP1_HUMAN	Conjugation of reduced glutathione to a wide number of exogenous and endogenous hydrophobic electrophiles.	NONE	NONE
2c6q_v	10	2.781	0.2781	-0.266953	0	7	3	0	0	0	GMP reductase 2	NONE	Q9P2T1	Catalyzes the irreversible NADPH-dependent deamination of GMP to IMP. It functions in the conversion of nucleobase, nucleoside and nucleotide derivatives of G to A nucleotides, and in maintaining the intracellular balance of A and G nucleotides (PubMed:12009299, PubMed:12669231, PubMed:16359702, PubMed:22037469). Plays a role in modulating cellular differentiation (PubMed:12669231).	NONE	NONE
1yb5_v	10	2.769	0.2769	0.720757	0	4	3	1	1	1	Quinone oxidoreductase	OXIDOREDUCTASE	QOR_HUMAN	Does not have alcohol dehydrogenase activity. Binds NADP and acts through a one-electron transfer process. Orthoquinones are the best substrates. May act in the detoxification of xenobiotics.	NONE	NONE
1jk7_v	9	2.475	0.275	-1.42066	6	1	1	0	1	0	Serine/threonine-protein phosphatase PP1-gamma catalytic subunit	NONE	P36873	Signal transduction mechanisms	NONE	NONE
1ipb_v	10	2.736	0.2736	-0.575124	1	5	2	0	2	0	Eukaryotic translation initiation factor 4E	NONE	P06730	Involved in RNA binding	NONE	NONE
1m7b_v	10	2.711	0.2711	-0.527766	0	6	2	0	2	0	Rho-related GTP-binding protein RhoE	NONE	P61587	Binds GTP but lacks intrinsic GTPase activity and is resistant to Rho-specific GTPase-activating proteins.	NONE	NONE
1r55_v	10	2.705	0.2705	-0.640119	2	4	4	0	0	0	ADAM 33	HYDROLASE	ADA33_HUMAN	NONE	Defects in ADAM33 may be a cause of susceptibility to asthma.	NONE
1q20_v	9	2.409	0.2677	-1.60813	0	7	0	0	2	0	Sulfotransferase family cytosolic 2B member 1	NONE	O00204	Involved in sulfotransferase activity	NONE	NONE
1yzg_v	11	2.852	0.2593	-0.226004	0	7	3	0	1	0	ADP-ribosylation factor-like protein 5B	NONE	Q9D4P0	Involved in GTP binding	NONE	NONE
1ryf_v	11	2.844	0.2585	-0.249397	0	7	2	0	2	0	Ras-related C3 botulinum toxin substrate 1	HYDROLASE	RAC1_HUMAN	Plasma membrane-associated small GTPase which cycles between active GTP-bound and inactive GDP-bound states. In its active state, binds to a variety of effector proteins to regulate cellular responses such as secretory processes, phagocytosis of apoptotic;Isoform B has an accelerated GEF-independent GDP/GTP exchange and an impaired GTP hydrolysis, which is restored partially by GTPase-activating …	NONE	NONE
1jkl_v	11	2.831	0.2574	-0.410017	0	7	2	0	2	0	Death-associated protein kinase 1	TRANSFERASE	DAPK1_HUMAN	Calcium/calmodulin-dependent serine/threonine kinase which acts as a positive regulator of apoptosis.	NONE	NONE
1bmq_v	11	2.813	0.2557	-0.25766	4	5	1	0	0	1	Caspase-1	HYDROLASE	CASP1_HUMAN	Thiol protease that cleaves IL-1 beta between an Asp and an Ala, releasing the mature cytokine which is involved in a variety of inflammatory processes. Important for defense against pathogens. Cleaves and activates sterol regulatory element binding prote	NONE	Psoriasis;Septic shock;Alzheimers disease;Rheumatoid arthritis;Sepsis;Neurological disease;Osteoarthritis;Inflammation;Diabetes mellitus;Metastasis;Cardiovascular disease
1r6t_v	11	2.801	0.2546	-0.34244	1	4	4	1	1	0	Tryptophanyl-tRNA synthetase, cytoplasmic	NONE	P23381	Translation, ribosomal structure and biogenesis	NONE	Tryptophan may be useful in increasing serotonin production, promoting healthy sleep, managing depression by enhancing mental and emotional well-being, managing pain tolerance, and managing weight.
2c6c_v	8	2.027	0.2534	-2.45179	2	4	0	0	2	0	Glutamate carboxypeptidase 2	HYDROLASE	FOLH1_HUMAN	Has both folate hydrolase and N-acetylated-alpha-linked- acidic dipeptidase (NAALADase) activity. Has a preference for tri- alpha-glutamate peptides. In the intestine, required for the uptake of folate. In the brain, modulates excitatory neurotransmission;Also exhibits a dipeptidyl-peptidase IV type activity. In vitro, cleaves Gly-Pro-AMC.	NONE	Head injury;Cancer;Neuropathy;Osteosarcoma;Diabetic neuropathy;Neurodegenerative disease;Breast tumor;Spinal cord injury;Neuropathic pain;Drug dependence;Prostate tumor;Peripheral neuropathy
1w0h_v	10	2.514	0.2514	-1.31989	0	7	2	0	1	0	3 histone mRNA exonuclease 1	NONE	Q8IV48	Involved in exonuclease activity	NONE	For nutritional supplementation, also for treating dietary shortage or imbalance
1g55_v	10	2.509	0.2509	-1.2987	1	6	2	1	0	0	tRNA (cytosine-5-)-methyltransferase	NONE	O14717	Specifically methylates cytosine 38 in the anticodon loop of tRNA(Asp).	NONE	NONE
1p60_v	9	2.258	0.2508	-1.2392	1	3	5	0	0	0	Deoxycytidine kinase	TRANSFERASE	DCK_HUMAN	Required for the phosphorylation of the deoxyribonucleosides deoxycytidine (dC), deoxyguanosine (dG) and deoxyadenosine (dA). It is also an essential enzyme for the phosphorylation of numerous nucleoside analogs widely employed as antiviral and chemothera	NONE	NONE
1liy_v	10	2.502	0.2502	-1.21275	0	5	3	0	2	0	Pyruvate kinase isozymes R/L	TRANSFERASE	KPYR_HUMAN	NONE	Defects in PKLR are the cause of pyruvate kinase hyperactivity [MIM:102900]; also known as high red cell ATP syndrome. This autosomal dominant phenotype is characterized by increase of red blood cell ATP.;Defects in PKLR are a cause of chronic nonspherocytic hemolytic anemia (CNSHA) [MIM:266200]; also called hereditary nonspherocytic hemolytic anemia (HNSHA).	NONE
1jj7_v	11	2.743	0.2493	-0.662365	0	8	1	0	2	0	Antigen peptide transporter 1	NONE	Q03518	Involved in nucleotide binding	NONE	NONE
1z6t_v	11	2.721	0.2473	-0.714434	0	10	0	0	1	0	Apoptotic protease-activating factor 1	APOPTOSIS	APAF_HUMAN	Oligomeric Apaf-1 mediates the cytochrome c-dependent autocatalytic activation of pro-caspase-9 (Apaf-3), leading to the activation of caspase-3 and apoptosis. This activation requires ATP. Isoform 6 is less effective in inducing apoptosis.	NONE	NONE
1xmm_v	11	2.689	0.2444	-0.710831	1	5	3	1	1	0	Scavenger mRNA-decapping enzyme DcpS	NONE	Q96C86	Involved in mRNA degradation	NONE	NONE
1efh_v	11	2.667	0.2424	-0.790013	0	8	1	0	2	0	Bile salt sulfotransferase	NONE	Q06520	Involved in sulfotransferase activity	NONE	NONE
1pmq_v	9	2.178	0.242	-2.35556	0	5	1	0	3	0	Mitogen-activated protein kinase 10	TRANSFERASE	MK10_HUMAN	Responds to activation by environmental stress and pro- inflammatory cytokines by phosphorylating a number of transcription factors, primarily components of AP-1 such as c-Jun and ATF2 and thus regulates AP-1 transcriptional activity. Required for stress-	A chromosomal rearrangement involving MAPK10 is a cause of epileptic encephalopathy Lennox-Gastaut type [MIM:606369]. Translocation t(Y;4)(q11.2;q21) which causes MAPK10 truncation. Epileptic encephalopathies of the Lennox-Gastaut group are childhood epileptic disorders characterized by severe psychomotor delay and seizures.	Central nervous system disease;Inflammation;Pulmonary fibrosis;Ischemia;Cerebrovascular ischemia;Neurodegenerative disease
1yz3_v	11	2.653	0.2411	-0.815408	2	5	4	0	0	0	Phenylethanolamine N-methyltransferase	TRANSFERASE	PNMT_HUMAN	Converts noradrenaline to adrenaline.	NONE	NONE
1dan_v	12	2.869	0.2391	-0.108657	0	6	1	1	4	0	Coagulation factor VII	COMPLEX(SERINE	FA7_HUMAN	Initiates the extrinsic pathway of blood coagulation. Serine protease that circulates in the blood in a zymogen form. Factor VII is converted to factor VIIa by factor Xa, factor XIIa, factor IXa, or thrombin by minor proteolysis. In the presence of tissue	Defects in F7 are the cause of factor VII deficiency [MIM:227500]. Factor VII deficiency is a rare hereditary hemorrhagic disease. The clinical picture can be very severe, with the early occurrence of intracerebral hemorrhages or hemarthroses, or, in contrast, moderate with cutaneous-mucosal hemorrhages (epistaxis, menorrhagia) or hemorrhages provoked by a surgical intervention. Numerous subjects…	Deep vein thrombosis;Blood clotting disorder;Cancer;Ebola virus infection;Thrombosis;Lung embolism;Unstable angina;Angina;Myocardial infarction;Thromboembolism;Cardiovascular disease
1b55_v	12	2.867	0.2389	-0.35461	0	9	0	0	3	0	Tyrosine-protein kinase BTK	TRANSFERASE	BTK_HUMAN	Plays a crucial role in B-cell ontogeny. Transiently phosphorylates GTF2I on tyrosine residues in response to B-cell receptor cross-linking. Required for the formation of functional ARID3A DNA-binding complexes.	Defects in BTK are the cause of X-linked agammaglobulinemia type 1 (XLA) [MIM:300300]. XLA is a humoral immunodeficiency disease which results in developmental defects in the maturation pathway of B-cells. Affected boys have normal levels of pre-B-cells in their bone marrow but virtually no circulating mature B-lymphocytes. This results in a lack of immunoglobulins of all classes and leads to rec…	Autoimmune disease;Lymphoma
1jv1_v	12	2.827	0.2356	-0.0618461	0	7	4	0	1	0	UDP-N-acetylhexosamine pyrophosphorylase	NONE	Q16222	Involved in nucleotidyltransferase activity	NONE	NONE
1ls6_v	12	2.826	0.2355	-0.407828	0	9	1	0	2	0	Sulfotransferase 1A1	TRANSFERASE	ST1A1_HUMAN	Catalyzes the sulfate conjugation of catecholamines, phenolic drugs and neurotransmitters. Is also responsible for the sulfation and activation of minoxidil. Mediates the metabolic activation of carcinogenic N-hydroxyarylamines to DNA binding products and	NONE	NONE
1nb9_v	11	2.541	0.231	-1.18363	0	7	2	0	2	0	Riboflavin kinase	NONE	Q969G6	Coenzyme transport and metabolism	NONE	For the treatment of ariboflavinosis (vitamin B2 deficiency).
2rap_v	10	2.208	0.2208	-1.88274	0	6	4	0	0	0	Ras-related protein Rap-2a	NONE	P10114	Involved in GTP binding	NONE	NONE
1jqd_v	10	2.021	0.2021	-3.12092	2	4	4	0	0	0	Histamine N-methyltransferase	NONE	P50135	Inactivates histamine by N-methylation. Plays an important role in degrading histamine and in regulating the airway response to histamine	NONE	For treatment of acute malarial attacks in non-immune subjects.
2b4y_v	14	2.795	0.1996	-0.355624	0	10	4	0	0	0	NAD-dependent deacetylase sirtuin-5	HYDROLASE	SIRT5_HUMAN	Probable NAD-dependent deacetylase (By similarity).	NONE	NONE
1z6z_v	14	2.792	0.1994	-0.298641	0	9	2	1	2	0	Sepiapterin reductase	NONE	P35270	Lipid transport and metabolism	NONE	NONE
2auh_v	11	2.13	0.1937	-2.30126	3	4	1	1	2	0	Insulin receptor	TRANSFERASE/SIGNALING PROTEIN	INSR_HUMAN	This receptor binds insulin and has a tyrosine-protein kinase activity. Isoform Short has a higher affinity for insulin. Mediates the metabolic functions of insulin. Binding to insulin stimulates association of the receptor with downstream mediators inclu	Defects in INSR are the cause of insulin resistance (Ins resistance) [MIM:125853].;Defects in INSR are the cause of Rabson-Mendenhall syndrome [MIM:262190]; also known as Mendenhall syndrome. It is a severe insulin resistance syndrome characterized by insulin- resistant diabetes mellitus with pineal hyperplasia and somatic abnormalities. Typical features include coarse, senile-appearing facies, d…	Insulin dependent diabetes;Cancer;Non-insulin dependent diabetes;Infection;Parkinsons disease;Hypertension;Diabetes mellitus;Hyperinsulinemia
1unq_v	12	2.19	0.1825	-2.34145	0	8	1	0	3	0	RAC-alpha serine/threonine-protein kinase	TRANSFERASE	AKT1_HUMAN	General protein kinase capable of phosphorylating several known proteins. Phosphorylates TBC1D4. Signals downstream of phosphatidylinositol 3-kinase (PI(3)K) to mediate the effects of various growth factors such as platelet-derived growth factor (PDGF), e	NONE	Cancer
1i5r_v	16	2.79	0.1744	-0.419083	8	5	3	0	0	0	Estradiol 17-beta-dehydrogenase 1	NONE	P14061	Lipid transport and metabolism	NONE	Some evidence suggests that NADH might be useful in treating Parkinsons disease, chronic fatigue syndrome, Alzheimers disease and cardiovascular disease.
2c72_v	14	2.096	0.1497	-2.23182	3	5	5	0	1	0	Amine oxidase [flavin-containing] B	OXIDOREDUCTASE	AOFB_HUMAN	Catalyzes the oxidative deamination of biogenic and xenobiotic amines and has important functions in the metabolism of neuroactive and vasoactive amines in the central nervous system and peripheral tissues. MAOB preferentially degrades benzylamine and phe	NONE	Alzheimers disease;Cocaine addiction;Major depressive disorder;Epilepsy;Neurodegenerative disease;Attention deficit hyperactivity disorder;Head injury;Parkinsons disease;Dementia;Nicotine dependence;Cerebrovascular ischemia
