# Supplementary material for: Active ingredients and molecular targets of Taraxacum mongolicum against hepatocellular carcinoma: network pharmacology, molecular docking, and molecular dynamics simulation analysis
Source: PeerJ. 2022 Jul 18;10:e13737. doi: 10.7717/peerj.13737 (PMC9302432; doi:10.7717/peerj.13737)
Supplement: Supplemental Information 2 [file peerj-10-13737-s002.zip › Targets of Taraxacum Mongolicum/predicted targets from pharmmapper/Taraxinic acid.csv]

Ligand: 9921439
Pharma Model	Num Feature	Fit	Norm Fit	zscore	Num Hydrophobic	Num HB Acceptor	Num HB Donor	Num Positive	Num Negative	Num Aromatic	Name	Class	Uniplot	Function	Disease	Idication
1j96_v	3	2.987	0.9955	2.20565	3	0	0	0	0	0	Aldo-keto reductase family 1 member C2	OXIDOREDUCTASE	AK1C2_HUMAN	Works in concert with the 5-alpha/5-beta-steroid reductases to convert steroid hormones into the 3-alpha/5-alpha and 3-alpha/5-beta-tetrahydrosteroids. Catalyzes the inactivation of the most potent androgen 5-alpha-dihydrotestosterone (5-alpha- DHT) to 5-	NONE	NONE
2p3g_v	3	2.925	0.975	1.70938	3	0	0	0	0	0	MAP kinase-activated protein kinase 2	NONE	P49137	Involved in protein kinase activity	NONE	NONE
1oni_v	3	2.761	0.9202	1.11916	1	1	0	0	1	0	Ribonuclease UK114	NONE	P52758	Translation, ribosomal structure and biogenesis	NONE	NONE
3gam_v	3	2.753	0.9178	1.05213	2	1	0	0	0	0	Ribosyldihydronicotinamide dehydrogenase [quinone]	NONE	P16083	Involved in oxidoreductase activity	NONE	Some evidence suggests that NADH might be useful in treating Parkinsons disease, chronic fatigue syndrome, Alzheimers disease and cardiovascular disease.
1reu_v	3	2.752	0.9172	0.746731	3	0	0	0	0	0	Bone morphogenetic protein 2	HORMONE/GROWTH FACTOR	BMP2_HUMAN	Induces cartilage and bone formation.	NONE	Bone disease;Musculoskeletal disease;Periodontal disease;Bone injury;Osteoporosis
1czm_v	3	2.734	0.9115	1.04928	1	1	1	0	0	0	Carbonic anhydrase 1	LYASE(OXO-ACID)	CAH1_HUMAN	Reversible hydration of carbon dioxide.	NONE	NONE
2itx_v	3	2.69	0.8967	0.961224	0	2	1	0	0	0	Epidermal growth factor receptor	TRANSFERASE	EGFR_HUMAN	Receptor for EGF, but also for other members of the EGF family, as TGF-alpha, amphiregulin, betacellulin, heparin-binding EGF-like growth factor, GP30 and vaccinia virus growth factor. Is involved in the control of cell growth and differentiation. Phospho;Isoform 2/truncated isoform may act as an antagonist.	Defects in EGFR are associated with lung cancer [MIM:211980].	Squamous cell carcinoma;Arteriosclerosis;Melanoma;Central nervous system tumor;Diabetes mellitus;Esophagus tumor;Ischemic heart disease;Brain tumor;Nasopharyngeal carcinoma;Liver tumor;Pancreas tumor;Lung tumor;Psoriasis;Bladder tumor;Esophageal disease;Mesothelioma;Atherosclerosis;Multiple myeloma;Bacterial infection;Uterine cervix tumor;Nasopharynx tumor;Carcinoma;Restenosis;Stomach tumor;Thyro…
1p0i_v	3	2.651	0.8836	0.666458	1	2	0	0	0	0	Cholinesterase	HYDROLASE	CHLE_HUMAN	NONE	Defects in BCHE are the cause of butyrylcholinesterase deficiency (BChE deficiency) [MIM:177400]. BChE deficiency is a metabolic disorder characterized by prolonged apnoea after the use of certain anesthetic drugs, including the muscle relaxants succinylcholine or mivacurium and other ester local anesthetics. The duration of the prolonged apnoea varies significantly depending on the extent of the…	Neurotoxicity, drug-induced;Toxicity;Alzheimers disease
1xn0_v	3	2.496	0.8319	0.320033	0	2	1	0	0	0	cAMP-specific 3,5-cyclic phosphodiesterase 4B	HYDROLASE	PDE4B_HUMAN	May be involved in mediating central nervous system effects of therapeutic agents ranging from antidepressants to antiasthmatic and anti-inflammatory agents.	NONE	Chronic obstructive pulmonary disease;Asthma
1cnx_v	3	2.475	0.8251	0.159314	1	1	1	0	0	0	Carbonic anhydrase 2	LYASE (OXO-ACID)	CAH2_HUMAN	Essential for bone resorption and osteoclast differentiation (By similarity). Reversible hydration of carbon dioxide.	Defects in CA2 are the cause of autosomal recessive osteopetrosis type 3 (OPTB3) [MIM:259730]; also known as osteopetrosis with renal tubular acidosis, carbonic anhydrase II deficiency syndrome, Guibaud-Vainsel syndrome or marble brain disease. Osteopetrosis is a rare genetic disease characterized by abnormally dense bone, due to defective resorption of immature bone. The disorder occurs in two f…	NONE
2vth_v	3	2.448	0.8161	0.410459	1	1	1	0	0	0	Cell division protein kinase 2	NONE	P24941	Involved in protein kinase activity	NONE	NONE
1shj_v	3	2.437	0.8124	-0.376172	3	0	0	0	0	0	Caspase-7	HYDROLASE	CASP7_HUMAN	Involved in the activation cascade of caspases responsible for apoptosis execution. Cleaves and activates sterol regulatory element binding proteins (SREBPs). Proteolytically cleaves poly(ADP-ribose) polymerase (PARP) at a 216-Asp-	-Gly- 217 bond. Overe	NONE	NONE
2o65_v	3	2.389	0.7963	-0.439951	3	0	0	0	0	0	Proto-oncogene serine/threonine-protein kinase Pim-1	TRANSFERASE	PIM1_HUMAN	Plays a role in signal transduction in blood cells. Contributes to both cell proliferation and survival and thus provide a selective advantage in tumorigenesis. May affect the structure or silencing of chromatin by phosphorylating HP1 gamma/CBX3.	NONE	Cancer
1hd2_v	3	2.386	0.7953	-0.271339	1	1	0	0	1	0	Peroxiredoxin-5, mitochondrial	ANTIOXIDANT ENZYME	PRDX5_HUMAN	Reduces hydrogen peroxide and alkyl hydroperoxides with reducing equivalents provided through the thioredoxin system. Involved in intracellular redox signaling.	NONE	Non-Hodgkin lymphoma;Cancer;Non-small-cell lung cancer;Metastasis;Renal cell carcinoma;Multiple myeloma;HIV infection;Brain tumor;Carcinoma;Neurodegenerative disease;Pancreas tumor;Lung tumor;Chronic lymphocytic leukemia
1e7a_v	3	2.372	0.7905	-0.180348	3	0	0	0	0	0	Serum albumin	CARRIER PROTEIN	ALBU_HUMAN	Serum albumin, the main protein of plasma, has a good binding capacity for water, Ca(2+), Na(+), K(+), fatty acids, hormones, bilirubin and drugs. Its main function is the regulation of the colloidal osmotic pressure of blood.	Defects in ALB are a cause of familial dysalbuminemic hyperthyroxinemia (FDH) [MIM:103600]. FDH is a form of euthyroid hyperthyroxinemia that is due to increased affinity of ALB for T(4). It is the most common cause of inherited euthyroid hyperthyroxinemia in Caucasian population.;A variant structure of albumin could lead to increased binding of zinc resulting in an asymptomatic augmentation of z…	NONE
1oja_v	3	2.327	0.7756	0.00827157	1	1	1	0	0	0	Amine oxidase [flavin-containing] B	OXIDOREDUCTASE	AOFB_HUMAN	Catalyzes the oxidative deamination of biogenic and xenobiotic amines and has important functions in the metabolism of neuroactive and vasoactive amines in the central nervous system and peripheral tissues. MAOB preferentially degrades benzylamine and phe	NONE	Alzheimers disease;Cocaine addiction;Major depressive disorder;Epilepsy;Neurodegenerative disease;Attention deficit hyperactivity disorder;Head injury;Parkinsons disease;Dementia;Nicotine dependence;Cerebrovascular ischemia
2brg_v	3	2.244	0.7481	-0.435087	2	1	0	0	0	0	Serine/threonine-protein kinase Chk1	TRANSFERASE	CHK1_HUMAN	Required for checkpoint mediated cell cycle arrest in response to DNA damage or the presence of unreplicated DNA. May also negatively regulate cell cycle progression during unperturbed cell cycles. Recognizes the substrate consensus sequence [R-X-X- S/T].	NONE	Cancer;Solid tumor
1fdu_v	4	2.986	0.7466	1.70155	3	0	1	0	0	0	Estradiol 17-beta-dehydrogenase 1	NONE	P14061	Lipid transport and metabolism	NONE	Some evidence suggests that NADH might be useful in treating Parkinsons disease, chronic fatigue syndrome, Alzheimers disease and cardiovascular disease.
1a28_v	4	2.957	0.7393	1.43469	3	1	0	0	0	0	Progesterone receptor	PROGESTERONE RECEPTOR	PRGR_HUMAN	The steroid hormones and their receptors are involved in the regulation of eukaryotic gene expression and affect cellular proliferation and differentiation in target tissues.	NONE	Uterine fibroids;Menstruation disorder;Infertility;Acne;Breast tumor;Female contraception;Neoplasm;Planned abortion;Dysmenorrhea;Endometriosis;Hormone deficiency;Unidentified indication;Gynecological disorder;Musculoskeletal disease;Estrogen deficiency;Cancer;Contraception;Amenorrhea;Female infertility;Carcinoma;Menopause;Premenstrual syndrome;Anesthesia;Age related macular degeneration;Osteoporo…
1w84_v	4	2.944	0.7361	1.55197	3	0	1	0	0	0	Mitogen-activated protein kinase 14	NONE	Q16539	Involved in MAP kinase activity	NONE	NONE
1j99_v	4	2.942	0.7356	1.57356	3	0	1	0	0	0	Bile salt sulfotransferase	NONE	Q06520	Involved in sulfotransferase activity	NONE	NONE
1mx1_v	4	2.92	0.7299	1.3361	3	1	0	0	0	0	Liver carboxylesterase 1	HYDROLASE	EST1_HUMAN	Involved in the detoxification of xenobiotics and in the activation of ester and amide prodrugs. Hydrolyzes aromatic and aliphatic esters, but has no catalytic activity toward amides or a fatty acyl CoA ester.	NONE	Arteriosclerosis;Cerebrovascular disease;Cancer;Melanoma;Multiple myeloma;Hypercholesterolemia;Atherosclerosis;Breast tumor;Hyperlipidemia;Solid tumor;Cardiovascular disease;Prostate tumor;Alzheimers disease;Dementia;Osteoporosis
1j78_v	4	2.909	0.7274	0.671828	4	0	0	0	0	0	Vitamin D-binding protein	TRANSPORT, LIGAND BINDING PROTEIN	VTDB_HUMAN	Multifunctional protein found in plasma, ascitic fluid, cerebrospinal fluid, and urine and on the surface of many cell types. In plasma, it carries the vitamin D sterols and prevents polymerization of actin by binding its monomers. DBP associates with mem	NONE	NONE
2g1y_v	4	2.906	0.7265	1.50604	2	1	1	0	0	0	Renin	HYDROLASE	RENI_HUMAN	Renin is a highly specific endopeptidase, whose only known function is to generate angiotensin I from angiotensinogen in the plasma, initiating a cascade of reactions that produce an elevation of blood pressure and increased sodium retention by the kidney	Defects in REN are a cause of renal tubular dysgenesis (RTD) [MIM:267430]. RTD is an autosomal recessive severe disorder of renal tubular development characterized by persistent fetal anuria and perinatal death, probably due to pulmonary hypoplasia from early-onset oligohydramnios (the Potter phenotype).	Glaucoma;Renal disease;Cardiac failure;Atherosclerosis;HIV infection;Hypertension;Cardiovascular disease;Ocular hypertension;Renal failure
2ohm_v	4	2.885	0.7213	1.36661	2	0	2	0	0	0	Beta-secretase 1	HYDROLASE	BACE1_HUMAN	Responsible for the proteolytic processing of the amyloid precursor protein (APP). Cleaves at the N-terminus of the A-beta peptide sequence, between residues 671 and 672 of APP, leads to the generation and extracellular release of beta-cleaved soluble APP	NONE	Alzheimers disease
2pe0_v	4	2.861	0.7153	1.28345	3	1	0	0	0	0	3-phosphoinositide-dependent protein kinase 1	TRANSFERASE	PDPK1_HUMAN	Phosphorylates and activates not only PKB/AKT, but also PKA, PKC-zeta, RPS6KA1 and RPS6KB1. May play a general role in signaling processes and in development (By similarity). Isoform 3 is catalytically inactive.	NONE	NONE
1n7i_v	4	2.858	0.7145	1.29762	3	0	0	1	0	0	Phenylethanolamine N-methyltransferase	TRANSFERASE	PNMT_HUMAN	Converts noradrenaline to adrenaline.	NONE	NONE
2wi1_v	4	2.831	0.7078	1.2174	2	1	1	0	0	0	NONE	NONE	NONE	NONE	NONE	NONE
1o4f_v	4	2.815	0.7039	0.822287	1	2	0	0	1	0	Proto-oncogene tyrosine-protein kinase Src	SIGNALING PROTEIN	SRC_HUMAN	NONE	NONE	Hypercalcemia;Cancer;Osteoporosis;Cerebrovascular ischemia;Bone metastases;Metastasis;Solid tumor
2ao6_v	4	2.796	0.6989	1.02299	3	1	0	0	0	0	Androgen receptor	TRANSCRIPTION	ANDR_HUMAN	Steroid hormone receptors are ligand-activated transcription factors that regulate eukaryotic gene expression and affect cellular proliferation and differentiation in target tissues. Transcription factor activity is modulated by bound coactivator and core	Genetic variation in AR can be responsible of androgenetic alopecia (AGA) [MIM:109200].;Defects in AR are the cause of androgen insensibility syndrome (AIS) [MIM:300068]; previously known as testicular feminization syndrome (TFM). It can be complete (CAIS) when external genitalia are phenotypically female; or partial (PAIS) when external genitalia are substantively ambiguous or mild (MAIS) when e…	Hypoactive sexual desire disorder;Hepatitis B virus infection;Cardiac failure;Andrology;Hirsutism;Female sexual dysfunction;Psoriasis;Reperfusion injury;Plasmodium infection;Atherosclerosis;Prostate hyperplasia;Fatigue;Male sexual dysfunction;Autoimmune disease;Testosterone deficiency;Uterine fibroids;Metabolic disorder;Myalgia;Obesity;Gynecological disorder;Contraception;Cancer;Hypercholesterole…
2is7_v	4	2.782	0.6954	1.03229	3	0	0	0	1	0	Aldose reductase	OXIDOREDUCTASE	ALDR_HUMAN	Catalyzes the NADPH-dependent reduction of a wide variety of carbonyl-containing compounds to their corresponding alcohols with a broad range of catalytic efficiencies.	In diabetes and galactosemia, increased AR activity leads to high levels of sorbitol and galactitol, respectively, in the cells of many tissues. Accumulation of sugar alcohols has been shown to cause osmotic cataracts in the lens. AR is also thought to play a key role in diabetic complications of three other target tissues, namely, nerve, kidney and retina.	Neuropathy;Diabetic neuropathy;Diabetic foot ulcer;Diabetic complication;Diabetic nephropathy;Retinopathy;Ocular disease;Central nervous system disease;Diabetic retinopathy;Diabetes mellitus;Diabetic cataract;Cataract
2c47_v	4	2.738	0.6845	0.988098	1	1	2	0	0	0	Casein kinase I isoform gamma-2	TRANSFERASE	KC1G2_HUMAN	Casein kinases are operationally defined by their preferential utilization of acidic proteins such as caseins as substrates. It can phosphorylate a large number of proteins. Participates in Wnt signaling (By similarity).	NONE	NONE
1k59_v	4	2.684	0.671	0.552058	0	4	0	0	0	0	Angiogenin	HYDROLASE	ANGI_HUMAN	May function as a tRNA-specific ribonuclease that binds to actin on the surface of endothelial cells; once bound, angiogenin is endocytosed and translocated to the nucleus, thereby promoting the endothelial invasiveness necessary for blood vessel formatio	Defects in ANG are the cause of susceptibility to amyotrophic lateral sclerosis type 9 (ALS9) [MIM:611895]. ALS is a degenerative disorder of motor neurons in the cortex, brain stem and spinal cord. ALS is characterized by muscular weakness and atrophy.	NONE
2zas_v	4	2.656	0.6639	0.416716	3	1	0	0	0	0	Estrogen-related receptor gamma	NONE	P62508	Orphan receptor that acts as transcription activator in the absence of bound ligand. Binds specifically to an estrogen response element and activates reporter genes controlled by estrogen response elements (By similarity). Induces the expression of PERM1 in the skeletal muscle.	NONE	NONE
1b6a_v	4	2.633	0.6583	0.646608	3	0	1	0	0	0	Methionine aminopeptidase 2	ANGIOGENESIS INHIBITOR	AMPM2_HUMAN	Removes the amino-terminal methionine from nascent proteins.	NONE	NONE
1m9k_v	4	2.619	0.6546	0.733928	1	1	1	1	0	0	Nitric oxide synthase, endothelial	OXIDOREDUCTASE	NOS3_HUMAN	Produces nitric oxide (NO) which is implicated in vascular smooth muscle relaxation through a cGMP-mediated signal transduction pathway. NO mediates vascular endothelial growth factor (VEGF)-induced angiogenesis in coronary vessels and promotes blood clot	NONE	Coronary artery disease;Hypertension;Congestive heart failure;Angina;Myocardial infarction;Peripheral vascular disease;Atherosclerosis;Ischemic heart disease
1ld8_v	4	2.574	0.6434	0.395492	2	1	0	1	0	0	Protein farnesyltransferase/geranylgeranyltransferase type-1 subunit alpha	TRANSFERASE	FNTA_HUMAN	Catalyzes the transfer of a farnesyl or geranyl-geranyl moiety from farnesyl or geranyl-geranyl pyrophosphate to a cysteine at the fourth position from the C-terminus of several proteins having the C-terminal sequence Cys-aliphatic-aliphatic-X. The alpha	NONE	NONE
1s95_v	4	2.542	0.6356	0.0903705	3	0	1	0	0	0	Serine/threonine-protein phosphatase 5	NONE	P53041	Involved in hydrolase activity	NONE	NONE
3fzk_v	4	2.504	0.6261	0.17572	2	2	0	0	0	0	Heat shock cognate 71 kDa protein	NONE	P11142	Molecular chaperone implicated in a wide variety of cellular processes, including protection of the proteome from stress, folding and transport of newly synthesized polypeptides, activation of proteolysis of misfolded proteins and the formation and dissociation of protein complexes. Plays a pivotal role in the protein quality control system, ensuring the correct folding of proteins, the re-foldin…	NONE	NONE
1dig_v	4	2.498	0.6245	0.316048	1	2	0	0	0	1	C-1-tetrahydrofolate synthase, cytoplasmic	NONE	P11586	Nucleotide transport and metabolism	NONE	For nutritional supplementation, also for treating dietary shortage or imbalance.
1m4u_v	4	2.467	0.6167	0.0354261	0	3	1	0	0	0	Bone morphogenetic protein 7	HORMONE/GROWTH FACTOR	BMP7_HUMAN	Induces cartilage and bone formation. May be the osteoinductive factor responsible for the phenomenon of epithelial osteogenesis. Plays a role in calcium regulation and bone homeostasis.	NONE	Tooth disease;Brain injury;Motor neurone disease;Cerebrovascular ischemia;Bone disease;Parkinsons disease;Renal failure;Periodontal disease
1mkp_v	4	2.46	0.6151	-0.121363	3	0	1	0	0	0	Dual specificity protein phosphatase 6	HYDROLASE	DUS6_HUMAN	Inactivates MAP kinases. Has a specificity for the ERK family.	NONE	NONE
1c5l_v	4	2.431	0.6077	0.143591	1	2	0	1	0	0	Prothrombin	BLOOD CLOTTING	THRB_HUMAN	Thrombin, which cleaves bonds after Arg and Lys, converts fibrinogen to fibrin and activates factors V, VII, VIII, XIII, and, in complex with thrombomodulin, protein C. Functions in blood homeostasis, inflammation and wound healing.	Defects in F2 are the cause of various forms of dysprothrombinemia [MIM:176930].;Genetic variations in F2 may be a cause of susceptibility to ischemic stroke [MIM:601367]; also known as cerebrovascular accident or cerebral infarction. A stroke is an acute neurologic event leading to death of neural tissue of the brain and resulting in loss of motor, sensory and/or cognitive function. Ischemic str…	Deep vein thrombosis;Thrombocytopenia;Cerebrovascular disease;Wound healing;Ebola virus infection;Bone injury;Cerebrovascular ischemia;Restenosis;Thrombosis;Diabetic foot ulcer;Ischemic heart disease;Marburg virus infection;Myocardial disease;Embolism and thrombosis;Myocardial infarction;Cartilage disease;Thromboembolism;Coronary artery disease;Hemophilia;Blood clotting disorder;Bleeding;Atrial f…
1s1p_v	5	3.019	0.6039	1.6895	3	2	0	0	0	0	Aldo-keto reductase family 1 member C3	OXIDOREDUCTASE	AK1C3_HUMAN	Catalyzes the conversion of aldehydes and ketones to alcohols. Catalyzes the reduction of prostaglandin (PG) D2, PGH2 and phenanthrenequinone (PQ) and the oxidation of 9-alpha,11-beta- PGF2 to PGD2. Functions as a bi-directional 3-alpha-, 17-beta- and 20-	NONE	NONE
2aa5_v	5	2.98	0.596	1.04853	4	1	0	0	0	0	Mineralocorticoid receptor	TRANSCRIPTION	MCR_HUMAN	Receptor for both mineralocorticoids (MC) such as aldosterone and glucocorticoids (GC) such as corticosterone or cortisol. Binds to mineralocorticoid response elements (MRE) and transactivates target genes. The effect of MC is to increase ion and water tr	Defects in NR3C2 are a cause of autosomal dominant pseudohypoaldosteronism type I (PHA1) [MIM:177735]. PHA1 is characterized by urinary salt wasting, resulting from target organ unresponsiveness to mineralocorticoids. There are 2 forms of PHA1: the autosomal dominant form that is mild, and the recessive form which is more severe and due to defects in any of the epithelial sodium channel subunits.…	Metabolic disorder;Hypertension;Cardiovascular disease;Urinary tract disease
1xil_v	5	2.93	0.5859	1.54906	2	2	1	0	0	0	Superoxide dismutase [Mn], mitochondrial	NONE	P04179	Destroys superoxide anion radicals which are normally produced within the cells and which are toxic to biological systems.	NONE	NONE
3czr_v	5	2.928	0.5857	0.762077	4	1	0	0	0	0	Corticosteroid 11-beta-dehydrogenase isozyme 1	OXIDOREDUCTASE	DHI1_HUMAN	Catalyzes reversibly the conversion of cortisol to the inactive metabolite cortisone. Catalyzes reversibly the conversion of 7-ketocholesterol to 7-beta-hydroxycholesterol. In intact cells, the reaction runs only in one direction, from 7- ketocholesterol	Defects in HSD11B1 are a cause of cortisone reductase deficiency (CRD) [MIM:604931]. In CRD, activation of cortisone to cortisol does not occur, resulting in adrenocorticotropin-mediated androgen excess and a phenotype resembling polycystic ovary syndrome (PCOS).	Non-insulin dependent diabetes;Rheumatoid arthritis;Diabetes mellitus;Obesity;Atherosclerosis;Metabolic disorder;Periodontitis
1oiz_v	5	2.917	0.5834	0.999788	4	1	0	0	0	0	Alpha-tocopherol transfer protein	NONE	P49638	Involved in vitamin E transporter activity	NONE	Vitamin E, known for its antioxidant activities, is protective against cardiovascular disease and some forms of cancer and has also demonstrated immune-enhancing effects. It may be of limited benefit in some with asthma and rheumatoid arthritis. It may be helpful in some neurological diseases including Alzheimers, some eye disorders including cataracts, and diabetes and premenstrual syndrome. It …
1efk_v	4	2.294	0.5735	-1.51484	0	2	0	0	2	0	NAD-dependent malic enzyme, mitochondrial	OXIDOREDUCTASE	MAOM_HUMAN	NONE	NONE	NONE
1u3w_v	5	2.863	0.5726	1.16922	3	1	0	1	0	0	Alcohol dehydrogenase 1C	NONE	P00326	Energy production and conversion	NONE	Some evidence suggests that NADH might be useful in treating Parkinsons disease, chronic fatigue syndrome, Alzheimers disease and cardiovascular disease.
1ca7_v	4	2.281	0.5704	-0.756803	1	2	0	0	1	0	Macrophage migration inhibitory factor	CYTOKINE	MIF_HUMAN	The expression of MIF at sites of inflammation suggest a role for the mediator in regulating the function of macrophage in host defense. Also acts as a phenylpyruvate tautomerase.	Genetic variations in MIF are associated with susceptibility to systemic juvenile rheumatoid arthritis [MIM:604302]. Systemic juvenile rheumatoid arthritis is juvenile chronic arthritis associated with severe, debilitating, extraarticular features, and occasionally fatal complications. Despite medical treatment, many children still experience early joint destruction, necessitating surgical replac…	Insulin dependent diabetes;Glomerulonephritis;Cancer;Rheumatoid arthritis;Sepsis;Autoimmune disease;Atherosclerosis;Infection;Inflammation;Myocardial infarction;Immune disorder
1q8u_v	5	2.849	0.5698	1.11536	3	1	0	1	0	0	cAMP-dependent protein kinase catalytic subunit alpha	NONE	P00517	Involved in protein serine/threonine kinase activity	NONE	NONE
1kta_v	4	2.274	0.5685	-1.49402	1	2	0	0	1	0	Branched-chain-amino-acid aminotransferase, mitochondrial	NONE	O15382	Amino acid transport and metabolism	NONE	For nutritional supplementation and for treating dietary shortage or imbalance.
1vj5_v	5	2.79	0.558	0.650992	3	1	1	0	0	0	Epoxide hydrolase 2	HYDROLASE	HYES_HUMAN	Acts on epoxides (alkene oxides, oxiranes) and arene oxides. Plays a role in xenobiotic metabolism by degrading potentially toxic epoxides. Also determines steady-state levels of physiological mediators. Has low phosphatase activity.	NONE	NONE
1d3g_v	4	2.217	0.5543	-1.16157	3	0	1	0	0	0	Dihydroorotate dehydrogenase, mitochondrial	OXIDOREDUCTASE	PYRD_HUMAN	NONE	NONE	NONE
3ekr_v	5	2.768	0.5536	0.769604	3	1	1	0	0	0	Heat shock protein HSP 90-alpha	NONE	P07900	Posttranslational modification, protein turnover, chaperones	NONE	For the prevention of disseminated <i>Mycobacterium avium</i> complex (MAC) disease in patients with advanced HIV infection.
1kav_v	8	4.426	0.5533	3.38306	4	3	0	0	1	0	Tyrosine-protein phosphatase non-receptor type 1	HYDROLASE	PTN1_HUMAN	May play an important role in CKII- and p60c-src-induced signal transduction cascades (By similarity).	NONE	NONE
1h6g_v	5	2.758	0.5516	0.705849	3	2	0	0	0	0	Catenin alpha-1	CYTOSKELETON	CTNA1_HUMAN	Associates with the cytoplasmic domain of a variety of cadherins. The association of catenins to cadherins produces a complex which is linked to the actin filament network, and which seems to be of primary importance for cadherins cell-adhesion properties	Abnormalities of alpha-catenin are involved in the process of cancer invasion and metastasis.	NONE
1jj9_v	5	2.723	0.5446	0.634738	2	2	0	1	0	0	Neutrophil collagenase	HYDROLASE	MMP8_HUMAN	Can degrade fibrillar type I, II, and III collagens.	NONE	NONE
1f92_v	5	2.719	0.5438	0.881376	1	2	1	1	0	0	Urokinase-type plasminogen activator	HYDROLASE	UROK_HUMAN	Specifically cleave the zymogen plasminogen to form the active enzyme plasmin.	NONE	Angiogenesis disorder;Ulcer;Cancer;Lung embolism;Restenosis;Metastasis;Skin ulcer;Cardiovascular disease
2uzb_v	5	2.711	0.5422	0.485924	2	3	0	0	0	0	Cyclin-A2	TRANSFERASE	CCNA2_HUMAN	Essential for the control of the cell cycle at the G1/S (start) and the G2/M (mitosis) transitions.	NONE	NONE
1lhv_v	5	2.686	0.5371	0.124379	3	2	0	0	0	0	Sex hormone-binding globulin	TRANSPORT PROTEIN	SHBG_HUMAN	Functions as an androgen transport protein, but may also be involved in receptor mediated processes. Each dimer binds one molecule of steroid. Specific for 5-alpha-dihydrotestosterone, testosterone, and 17-beta-estradiol. Regulates the plasma metabolic cl	NONE	NONE
1mmq_v	5	2.675	0.5349	0.431683	1	2	2	0	0	0	Matrilysin	METALLOPROTEASE	MMP7_HUMAN	Degrades casein, gelatins of types I, III, IV, and V, and fibronectin. Activates procollagenase.	NONE	NONE
1y2b_v	5	2.665	0.533	0.217212	3	1	1	0	0	0	cAMP-specific 3,5-cyclic phosphodiesterase 4D	HYDROLASE	PDE4D_HUMAN	Regulates the levels of cAMP in the cell.	Genetic variations in PDE4D might be associated with susceptibility to stroke type 1 (STRK1) [MIM:606799]. A stroke is an acute neurologic event leading to death of neural tissue of the brain and resulting in loss of motor, sensory and/or cognitive function. PubMed:17006457 states that association with stroke has to be considered with caution.	NONE
1xvp_v	6	3.099	0.5164	1.45534	6	0	0	0	0	0	Nuclear receptor subfamily 1 group I member 3	DNA BINDING PROTEIN	NR1I3_HUMAN	Binds and transactivates the retinoic acid response elements that control expression of the retinoic acid receptor beta 2 and alcohol dehydrogenase 3 genes. Transactivates both the phenobarbital responsive element module of the human CYP2B6 gene and the C	NONE	NONE
1p5z_v	5	2.579	0.5158	0.397964	1	1	3	0	0	0	Deoxycytidine kinase	TRANSFERASE	DCK_HUMAN	Required for the phosphorylation of the deoxyribonucleosides deoxycytidine (dC), deoxyguanosine (dG) and deoxyadenosine (dA). It is also an essential enzyme for the phosphorylation of numerous nucleoside analogs widely employed as antiviral and chemothera	NONE	NONE
1hvy_v	5	2.578	0.5156	0.333559	3	0	1	0	1	0	Thymidylate synthase	TRANSFERASE	TYSY_HUMAN	NONE	NONE	Small-cell lung cancer;Solid tumor;Breast tumor;Head and neck tumor;Brain tumor;Neoplasm;Hepatocellular carcinoma;Ovary tumor;Prostate tumor;Pancreas tumor;Urinary tract tumor;Stomach tumor;Retinopathy;Bladder tumor;Colon tumor;Cancer;Mesothelioma;Non-small-cell lung cancer;Cholangiocarcinoma;Gastrointestinal tumor;Liver tumor;Lung tumor;Colorectal tumor;Uterine cervix tumor;Carcinoma;Biliary tum…
11gs_v	7	3.598	0.5139	2.24942	5	1	0	0	1	0	Glutathione S-transferase P	TRANSFERASE	GSTP1_HUMAN	Conjugation of reduced glutathione to a wide number of exogenous and endogenous hydrophobic electrophiles.	NONE	NONE
1q6k_v	4	2.053	0.5132	-1.11636	1	2	1	0	0	0	Cathepsin K	HYDROLASE	CATK_HUMAN	Closely involved in osteoclastic bone resorption and may participate partially in the disorder of bone remodeling. Displays potent endoprotease activity against fibrinogen at acid pH. May play an important role in extracellular matrix degradation.	Defects in CTSK are the cause of pycnodysostosis (PKND) [MIM:265800]. PKND is an autosomal recessive osteochondrodysplasia characterized by osteosclerosis and short stature.	Multiple sclerosis;Asthma;Cancer;Rheumatoid arthritis;Autoimmune disease;Arthritis;Bacterial infection;Bone disease;Osteoarthritis;Bone metastases;Immune disorder;Osteoporosis
1dvu_v	5	2.559	0.5119	-0.493852	2	1	0	0	2	0	Transthyretin	HORMONE/GROWTH FACTOR	TTHY_HUMAN	Thyroid hormone-binding protein. Probably transports thyroxine from the bloodstream to the brain.	Defects in TTR are the cause of amyloidosis type 1 (AMYL1) [MIM:176300]. AMYL1 is a hereditary generalized amyloidosis due to transthyretin amyloid deposition. Protein fibrils can form in different tissues leading to amyloid polyneuropathies, amyloidotic cardiomyopathy, carpal tunnel syndrome, systemic senile amyloidosis.;Defects in TTR are the cause of amyloidosis type 7 (AMYL7) [MIM:105210]; al…	NONE
1oec_v	5	2.55	0.5099	-0.366456	3	1	0	1	0	0	Fibroblast growth factor receptor 2	NONE	P21802	Involved in protein kinase activity	NONE	For treatment of mucositis (mouth sores)
1sd1_v	4	2.028	0.5071	-1.64659	0	2	2	0	0	0	S-methyl-5-thioadenosine phosphorylase	NONE	Q13126	Nucleotide transport and metabolism	NONE	For nutritional supplementation, also for treating dietary shortage or imbalance
2vww_v	4	2.027	0.5067	-1.39532	3	0	1	0	0	0	Ephrin type-B receptor 4	TRANSFERASE	EPHB4_HUMAN	Receptor for members of the ephrin-B family. Binds to ephrin-B2. May have a role in events mediating differentiation and development.	NONE	Ocular disease;Rheumatoid arthritis;Cancer
3f7z_v	5	2.518	0.5036	-0.245108	3	2	0	0	0	0	Glycogen synthase kinase-3 beta	NONE	P49841	Involved in protein kinase activity	NONE	NONE
1rfg_v	6	3.006	0.501	1.86204	0	3	3	0	0	0	Purine nucleoside phosphorylase	TRANSFERASE	PNPH_HUMAN	NONE	Defects in NP are the cause of nucleoside phosphorylase deficiency (NP deficiency) [MIM:164050]. It leads to a severe T- cell immunodeficiency with neurologic disorder in children.	T-cell lymphoma;Autoimmune disease;HIV infection;Dermatitis;Chronic lymphocytic leukemia;Acquired Immune Deficiency Syndrome;Inflammation;Multiple sclerosis;Solid tumor;Psoriasis;Non-Hodgkin lymphoma;Viral infection;Cancer;Rheumatoid arthritis;Leukemia;B-cell acute lymphoblastic leukemia;Cutaneous T-cell lymphoma;Ocular disease;Transplant rejection;Immune disorder
3b8r_v	5	2.501	0.5001	-0.0315742	3	1	1	0	0	0	Vascular endothelial growth factor receptor 2	NONE	P35968	Tyrosine-protein kinase that acts as a cell-surface receptor for VEGFA, VEGFC and VEGFD. Plays an essential role in the regulation of angiogenesis, vascular development, vascular permeability, and embryonic hematopoiesis. Promotes proliferation, survival, migration and differentiation of endothelial cells. Promotes reorganization of the actin cytoskeleton. Isoforms lacking a transmembrane domain,…	NONE	NONE
1xqc_v	5	2.499	0.4999	-0.141614	3	1	0	1	0	0	Estrogen receptor	HORMONE RECEPTOR	ESR1_HUMAN	Nuclear hormone receptor. The steroid hormones and their receptors are involved in the regulation of eukaryotic gene expression and affect cellular proliferation and differentiation in target tissues.	NONE	Melanoma;Brain tumor;Inflammation;Myocardial infarction;Fibrosis;Brain ischemia;Psoriasis;Rheumatoid arthritis;Retinitis pigmentosa;Atherosclerosis;Genitourinary disease;Breast disease;Atrophy;Crohns disease;Testosterone deficiency;Uterine fibroids;Fibrocystic breast disease;Arthralgia;Prostatitis;Prostate hyperplasia;Inflammatory bowel disease;Solid tumor;Gynecological disorder;Vascular disease;…
1ctr_v	5	2.487	0.4975	-0.829816	5	0	0	0	0	0	Calmodulin	CALCIUM-BINDING PROTEIN	CALM_HUMAN	Calmodulin mediates the control of a large number of enzymes and other proteins by Ca(2+). Among the enzymes to be stimulated by the calmodulin-Ca(2+) complex are a number of protein kinases and phosphatases. Together with CEP110 and centrin, is involved	NONE	NONE
1fzv_v	5	2.47	0.494	-0.363145	3	0	2	0	0	0	Placenta growth factor	HORMONE/GROWTH FACTOR	PLGF_HUMAN	Growth factor active in angiogenesis, and endothelial cell growth, stimulating their proliferation and migration. It binds to receptor VEGFR-1/FLT1. PLGF-2 binds neuropilin-1 and 2 in a heparin-dependent manner.	NONE	Retinopathy;Vascular disease;Diabetic macular edema;Inflammation;Cancer;Gastrointestinal disease;Age related macular degeneration
1tg2_v	5	2.462	0.4924	-0.44611	1	3	1	0	0	0	Phenylalanine-4-hydroxylase	OXIDOREDUCTASE	PH4H_HUMAN	NONE	Defects in PAH are the cause of phenylketonuria (PKU) [MIM:261600]. PKU is an autosomal recessive inborn error of phenylalanine metabolism, due to severe phenylalanine hydroxylase deficiency. It is characterized by blood concentrations of phenylalanine persistently above 1200 mumol (normal concentration 100 mumol) which usually causes mental retardation (unless low phenylalanine diet is introduce…	Phenylketonuria;Sickle cell anemia;Vascular disease;Genetic disorder;Diabetic nephropathy;Hypertension;Ataxia;Peripheral arterial occlusive disease;Coronary artery disease
2i4p_v	6	2.948	0.4913	1.45843	5	0	0	0	1	0	Peroxisome proliferator-activated receptor gamma	TRANSCRIPTION	PPARG_HUMAN	Receptor that binds peroxisome proliferators such as hypolipidemic drugs and fatty acids. Once activated by a ligand, the receptor binds to a promoter element in the gene for acyl-CoA oxidase and activates its transcription. It therefore controls the pero	Defects in PPARG can lead to type 2 insulin-resistant diabetes and hyptertension.;Defects in PPARG may be associated with susceptibility to obesity [MIM:601665].;Defects in PPARG may be associated with colon cancer.;Defects in PPARG are the cause of familial partial lipodystrophy type 3 (FPLD3) [MIM:604367]. Familial partial lipodystrophies (FPLD) are a heterogeneous group of genetic disorders ch…	Asthma;Cerebrovascular ischemia;Conjunctivitis;Inflammation;Multiple sclerosis;Fibrosis;Unidentified indication;Psoriasis;Heart arrhythmia;Rheumatoid arthritis;Atherosclerosis;Corneal disease;Cardiovascular disease;Ulcerative colitis;Alzheimers disease;Infertility;Syndrome X;Lipid metabolism disorder;Non-insulin dependent diabetes;Metabolic disorder;Diabetic complication;Hyperlipidemia;Lacrimal g…
2p3t_v	6	2.937	0.4896	1.20399	4	2	0	0	0	0	Coagulation factor X	BLOOD CLOTTING	FA10_HUMAN	Factor Xa is a vitamin K-dependent glycoprotein that converts prothrombin to thrombin in the presence of factor Va, calcium and phospholipid during blood clotting.	NONE	Thromboembolism
1nhx_v	6	2.921	0.4869	0.664718	1	3	0	0	2	0	Phosphoenolpyruvate carboxykinase, cytosolic [GTP]	NONE	P35558	Energy production and conversion	NONE	NONE
2a8h_v	6	2.915	0.4859	1.36574	3	1	0	1	0	1	ADAM 17	HYDROLASE	ADA17_HUMAN	Cleaves the membrane-bound precursor of TNF-alpha to its mature soluble form. Responsible for the proteolytic release of several other cell-surface proteins, including p75 TNF-receptor, interleukin 1 receptor type II, p55 TNF-receptor, transforming growth	NONE	Psoriasis;Inflammation;Rheumatoid arthritis;Cardiac failure;Multiple sclerosis;Metastasis;Immune disorder
1pl6_v	5	2.417	0.4835	-0.959343	2	3	0	0	0	0	Sorbitol dehydrogenase	OXIDOREDUCTASE	DHSO_HUMAN	NONE	NONE	Diabetic complication
2i6b_v	6	2.886	0.481	0.347045	5	1	0	0	0	0	Adenosine kinase	NONE	P55263	ATP dependent phosphorylation of adenosine and other related nucleoside analogs to monophosphate derivatives. Serves as a potential regulator of concentrations of extracellular adenosine and intracellular adenine nucleotides.	NONE	NONE
1uhl_v	6	2.864	0.4773	0.6262	5	1	0	0	0	0	Oxysterols receptor LXR-alpha	DNA BINDING PROTEIN	NR1H3_HUMAN	Orphan receptor. Interaction with RXR shifts RXR from its role as a silent DNA-binding partner to an active ligand- binding subunit in mediating retinoid responses through target genes defined by LXRES. LXRES are DR4-type response elements characterized b	NONE	NONE
1gse_v	6	2.848	0.4747	0.379304	5	1	0	0	0	0	Glutathione S-transferase A1	NONE	P08263	Involved in glutathione transferase activity	NONE	For nutritional supplementation, also for treating dietary shortage or imbalance
1nd5_v	6	2.848	0.4747	0.425351	2	2	0	1	1	0	Prostatic acid phosphatase	HYDROLASE	PPAP_HUMAN	NONE	NONE	Prostate tumor
3cqw_v	5	2.365	0.4731	-0.246697	1	2	2	0	0	0	RAC-alpha serine/threonine-protein kinase	TRANSFERASE	AKT1_HUMAN	General protein kinase capable of phosphorylating several known proteins. Phosphorylates TBC1D4. Signals downstream of phosphatidylinositol 3-kinase (PI(3)K) to mediate the effects of various growth factors such as platelet-derived growth factor (PDGF), e	NONE	Cancer
1fbz_v	7	3.285	0.4693	2.19311	3	2	0	0	2	0	Proto-oncogene tyrosine-protein kinase LCK	TRANSFERASE	LCK_HUMAN	Tyrosine kinase that plays an essential role for the selection and maturation of developing T-cell in the thymus and in mature T-cell function. Is constitutively associated with the cytoplasmic portions of the CD4 and CD8 surface receptors and plays a key	A chromosomal aberration involving LCK is found in leukemias. Translocation t(1;7)(p34;q34) with TCRB.	Psoriasis;Cancer;Rheumatoid arthritis;Cardiac failure;Atherosclerosis;Delayed hypersensitivity;Transplant rejection;Inflammation;Multiple sclerosis;Autoimmune disease
1onq_v	6	2.814	0.4691	1.24224	3	2	0	0	1	0	T-cell surface glycoprotein CD1a	IMMUNE SYSTEM	CD1A_HUMAN	Antigen-presenting protein that binds self and non-self lipid and glycolipid antigens and presents them to T-cell receptors on natural killer T-cells.	NONE	NONE
2rfn_v	5	2.334	0.4668	-0.925258	4	1	0	0	0	0	Hepatocyte growth factor receptor	NONE	P08581	Involved in hepatocyte growth factor activity	NONE	NONE
1nhz_v	8	3.714	0.4643	1.90423	7	1	0	0	0	0	Glucocorticoid receptor	HORMONE RECEPTOR	GCR_HUMAN	Receptor for glucocorticoids (GC). Has a dual mode of action: as a transcription factor that binds to glucocorticoid response elements (GRE) and as a modulator of other transcription factors. Affects inflammatory responses, cellular proliferation and diff	Defects in NR3C1 are a cause of glucocorticoid resistance [MIM:138040]; also known as cortisol resistance. It is a hypertensive, hyperandrogenic disorder characterized by increased serum cortisol concentrations. Inheritance is autosomal dominant.	Alzheimers disease;Immune deficiency;Breast tumor;Major depressive disorder;Glaucoma;Metabolic disorder;Psychotic disorder;HIV infection;Cocaine addiction;Inflammation;Planned abortion;Diabetes mellitus;Weight gain;Endometriosis;Obesity;Insulin dependent diabetes;Cushings disease;Glioma;Endometroid carcinoma;Neurodegenerative disease;Hypertension;Hepatitis C virus infection;Carcinoma;Non-insulin …
1wma_v	5	2.321	0.4642	-0.851519	2	2	1	0	0	0	Carbonyl reductase [NADPH] 1	OXIDOREDUCTASE	CBR1_HUMAN	Catalyzes the reduction of a wide variety of carbonyl compounds including the antitumor anthracycline antibiotics. Can convert prostaglandin E2 to prostaglandin F2-alpha.	NONE	NONE
1q22_v	7	3.248	0.464	1.11093	6	1	0	0	0	0	Sulfotransferase family cytosolic 2B member 1	NONE	O00204	Involved in sulfotransferase activity	NONE	NONE
2i03_v	6	2.782	0.4636	1.06716	2	1	0	1	1	1	Dipeptidyl peptidase 4	HYDROLASE	DPP4_HUMAN	Removes N-terminal dipeptides sequentially from polypeptides having unsubstituted N-termini provided that the penultimate residue is proline. Plays a role in T-cell activation.	NONE	Rheumatoid arthritis;Diabetes mellitus;Non-insulin dependent diabetes;Autoimmune disease;Immune disorder
1wlj_v	5	2.312	0.4623	-1.34244	0	4	1	0	0	0	Interferon-stimulated gene 20 kDa protein	HYDROLASE	ISG20_HUMAN	Exonuclease with specificity for single-stranded RNA and, to a lesser extent for DNA. Degrades RNA at a rate that is approximately 35-fold higher than its rate for single-stranded DNA. Involved in the antiviral function of IFN against RNA viruses.	NONE	NONE
1d5j_v	8	3.691	0.4613	3.18932	4	1	3	0	0	0	Stromelysin-1	HYDROLASE	MMP3_HUMAN	Can degrade fibronectin, laminin, gelatins of type I, III, IV, and V; collagens III, IV, X, and IX, and cartilage proteoglycans. Activates procollagenase.	NONE	NONE
1o1v_v	7	3.217	0.4596	1.06084	5	1	1	0	0	0	Gastrotropin	LIPID BINDING PROTEIN	FABP6_HUMAN	Ileal protein which stimulates gastric acid and pepsinogen secretion. Seems to be able to bind to bile salts and bilirubins.	NONE	NONE
1rml_v	5	2.294	0.4587	-0.940178	1	1	0	0	3	0	Heparin-binding growth factor 1	GROWTH FACTOR	FGF1_HUMAN	The heparin-binding growth factors are angiogenic agents in vivo and are potent mitogens for a variety of cell types in vitro. There are differences in the tissue distribution and concentration of these 2 growth factors.	NONE	Wound healing;Peripheral vascular disease;Diabetic foot ulcer;Spinal cord vascular disease;Intermittent claudication;Coronary artery disease;Ischemia;Cerebrovascular ischemia;Osteoporosis
1upw_v	6	2.751	0.4584	0.143825	5	0	1	0	0	0	Oxysterols receptor LXR-beta	RECEPTOR	NR1H2_HUMAN	Orphan receptor. Binds preferentially to double-stranded oligonucleotide direct repeats having the consensus half-site sequence 5-AGGTCA-3 and 4-nt spacing (DR-4).	NONE	Lipid metabolism disorder;Atherosclerosis
1fls_v	6	2.737	0.4562	-0.0508964	4	1	1	0	0	0	Collagenase 3	HYDROLASE	MMP13_HUMAN	Degrades collagen type I. Does not act on gelatin or casein. Could have a role in tumoral process.	Defects in MMP13 are the cause of spondyloepimetaphyseal dysplasia type 2 (SEMD2) [MIM:602111]; also known as spondyloepimetaphyseal dysplasia type Missouri. SEMDs are a heterogeneous group of skeletal disorders characterized by defective growth and modeling of the spine and long bones. The SEMDs are distinguished from the spondylometaphyseal dysplasias and the spondyloepiphyseal dysplasias by th…	NONE
2fl6_v	5	2.267	0.4533	-1.12347	4	1	0	0	0	0	Kinesin-like protein KIF11	CELL CYCLE	KIF11_HUMAN	Motor protein required for establishing a bipolar spindle. Blocking of KIF11 prevents centrosome migration and arrest cells in mitosis with monoastral microtubule arrays.	NONE	Melanoma;Hodgkins disease;Acute leukemia;Breast tumor;Head and neck tumor;Hepatocellular carcinoma;Ovary tumor;Prostate tumor;Solid tumor;Non-Hodgkin lymphoma;Cancer;Non-small-cell lung cancer;Renal cell carcinoma;Colorectal tumor
1r7y_v	6	2.712	0.4521	0.412466	3	0	2	1	0	0	Histo-blood group ABO system transferase	NONE	P16442	Involved in transferase activity, transferring hexosyl groups	NONE	NONE
1dhf_v	6	2.705	0.4509	0.397882	1	3	1	0	1	0	Dihydrofolate reductase	OXIDO-REDUCTASE	DYR_HUMAN	NONE	NONE	NONE
1gbn_v	8	3.602	0.4502	2.70174	2	4	0	0	2	0	Ornithine aminotransferase, mitochondrial	TRANSFERASE	OAT_HUMAN	NONE	Defects in OAT are the cause of hyperornithinemia with gyrate atrophy of choroid and retina (HOGA) [MIM:258870]. HOGA is a slowly progressive blinding autosomal recessive disorder.	Cancer
1isi_v	6	2.698	0.4497	0.733942	0	4	1	1	0	0	ADP-ribosyl cyclase 2	HYDROLASE	BST1_HUMAN	Synthesizes cyclic ADP-ribose, a second messenger that elicits calcium release from intracellular stores. May be involved in pre-B-cell growth.	Rheumatoid arthritis (RA) patients show enhanced expression of BST-1 transcripts in bone marrow stromal cell lines. This suggests that BST-1 overexpression may play a role in B-cell abnormalities in RA.	Hematological neoplasm;Multiple myeloma
2j4a_v	6	2.688	0.448	0.185202	4	1	0	0	1	0	Thyroid hormone receptor beta	NONE	P10828	Nuclear hormone receptor that can act as a repressor or activator of transcription. High affinity receptor for thyroid hormones, including triiodothyronine and thyroxine.	NONE	NONE
1awb_v	6	2.685	0.4475	-0.56008	0	3	2	0	1	0	Inositol monophosphatase	HYDROLASE	IMPA1_HUMAN	Responsible for the provision of inositol required for synthesis of phosphatidylinositol and polyphosphoinositides and has been implicated as the pharmacological target for lithium action in brain.	The blockade of inositol monophosphatase hydrolysis may underlie the anti-manic and anti-depressant actions of Li(+).	NONE
1kwm_v	5	2.234	0.4467	-1.64835	0	3	0	0	2	0	Carboxypeptidase B	NONE	P15086	Involved in carboxypeptidase A activity	NONE	NONE
1sm2_v	6	2.668	0.4447	-0.256949	4	2	0	0	0	0	Tyrosine-protein kinase ITK/TSK	NONE	Q08881	Involved in protein kinase activity	NONE	NONE
1wda_v	6	2.667	0.4445	0.0579055	2	2	1	1	0	0	Protein-arginine deiminase type-4	HYDROLASE	PADI4_HUMAN	Catalyzes the citrullination/deimination of arginine residues of proteins. Citrullinates histone H3 at Arg-8 and/or Arg-17 and histone H4 at Arg-3, which prevents their methylation by CARM1 and HRMT1L2/PRMT1 and represses transcription. Citrullinate	PADI4 is thought to be a rheumatoid arthritis susceptibility locus [MIM:180300]. Could have an important role in the pathogenesis of rheumatoid arthritis by increasing citrullination of proteins in rheumatoid arthritis synovial tissues, leading, in a cytokine-rich milieu, to a break in tolerance to citrullinated peptides processed and presented in the appropriate HLA context.	NONE
1mq0_v	5	2.209	0.4417	-1.54861	1	3	1	0	0	0	Cytidine deaminase	HYDROLASE	CDD_HUMAN	This enzyme scavenge exogenous and endogenous cytidine and 2-deoxycytidine for UMP synthesis.	NONE	NONE
1t4e_v	6	2.61	0.4351	-0.533261	6	0	0	0	0	0	E3 ubiquitin-protein ligase Mdm2	LIGASE	MDM2_HUMAN	Inhibits TP53/p53- and TP73/p73-mediated cell cycle arrest and apoptosis by binding its transcriptional activation domain. Functions as a ubiquitin ligase E3, in the presence of E1 and E2, toward p53 and itself. Permits the nuclear export of p53 and targe	Seems to be amplified in certain tumors (including soft tissue sarcomas, osteosarcomas and gliomas). A higher frequency of splice variants lacking p53 binding domain sequences was found in late-stage and high-grade ovarian and bladder carcinomas. Four of the splice variants show loss of p53 binding.	Leukemia;Cancer;Solid tumor
2hmb_v	7	3.037	0.4339	0.433407	5	1	0	0	1	0	Fatty acid-binding protein, heart	LIPID-BINDING PROTEIN	FABPH_HUMAN	FABP are thought to play a role in the intracellular transport of long-chain fatty acids and their acyl-CoA esters.	NONE	NONE
1hrk_v	8	3.435	0.4294	1.7766	5	1	2	0	0	0	Ferrochelatase, mitochondrial	NONE	P22830	Coenzyme transport and metabolism	NONE	NONE
1wok_v	5	2.146	0.4293	-1.734	3	1	1	0	0	0	Poly [ADP-ribose] polymerase 1	NONE	P09874	Involved in DNA binding	NONE	NONE
1fgi_v	5	2.145	0.4289	-1.01109	2	2	1	0	0	0	Basic fibroblast growth factor receptor 1	PROTEIN KINASE	FGFR1_HUMAN	Receptor for basic fibroblast growth factor. A shorter form of the receptor could be a receptor for FGF1 (aFGF).	Defects in FGFR1 are a cause of Pfeiffer syndrome (PS) [MIM:101600]; also known as acrocephalosyndactyly type V (ACS5). PS is characterized by craniosynostosis (premature fusion of the skull sutures) with deviation and enlargement of the thumbs and great toes, brachymesophalangy, with phalangeal ankylosis and a varying degree of soft tissue syndactyly.;Defects in FGFR1 are a cause of isolated hyp…	NONE
1tou_v	6	2.572	0.4287	0.19569	2	3	0	0	0	1	Fatty acid-binding protein, adipocyte	LIPID TRANSPORT	FABP4_HUMAN	Lipid transport protein in adipocytes. Binds both long chain fatty acids and retinoic acid. Delivers long-chain fatty acids and retinoic acid to their cognate receptors in the nucleus (By similarity).	NONE	Non-insulin dependent diabetes
1qab_v	6	2.55	0.425	-0.47104	5	0	1	0	0	0	Retinol-binding protein 4	TRANSPORT PROTEIN	RET4_HUMAN	Delivers retinol from the liver stores to the peripheral tissues. In plasma, the RBP-retinol complex interacts with transthyretin, this prevents its loss by filtration through the kidney glomeruli.	Defects in RBP4 are a cause of retinol-binding protein deficiency [MIM:180250]. This condition causes night vision problems. It produces a typical fundus xerophthalmicus, featuring a progressed atrophy of the retinal pigment epithelium.;A deficiency of vitamin A blocks secretion of the binding protein post-translationally and results in defective delivery and supply of vitamin to the epidermal ce…	NONE
1i7g_v	6	2.549	0.4248	-0.512589	4	2	0	0	0	0	Peroxisome proliferator-activated receptor alpha	TRANSCRIPTION	PPARA_HUMAN	Receptor that binds peroxisome proliferators such as hypolipidemic drugs and fatty acids. Once activated by a ligand, the receptor binds to a promoter element in the gene for acyl-CoA oxidase and activates its transcription. It therefore controls the pero	NONE	Syndrome X;Lipid metabolism disorder;Non-insulin dependent diabetes;Atherosclerosis;Hypertriglyceridemia;Hyperlipidemia;Cardiovascular disease;Congestive heart failure;Diabetes mellitus;Obesity;Inflammation
1t67_v	6	2.543	0.4239	-0.433979	3	1	2	0	0	0	Histone deacetylase 8	HYDROLASE	HDAC8_HUMAN	Responsible for the deacetylation of lysine residues on the N-terminal part of the core histones (H2A, H2B, H3 and H4). Histone deacetylation gives a tag for epigenetic repression and plays an important role in transcriptional regulation, cell cycle progr	NONE	NONE
1h1b_v	6	2.526	0.421	-0.396746	3	3	0	0	0	0	Leukocyte elastase	HYDROLASE(SERINE PROTEASE)	ELNE_HUMAN	Modifies the functions of natural killer cells, monocytes and granulocytes. Inhibits C5a-dependent neutrophil enzyme release and chemotaxis.	Defects in ELA2 are a cause of cyclic haematopoiesis (CH) [MIM:162800]; also known as cyclic neutropenia. CH is an autosomal dominant disease in which blood-cell production from the bone marrow oscillates with 21-day periodicity. Circulating neutrophils vary between almost normal numbers and zero. During intervals of neutropenia, affected individuals are at risk for opportunistic infection. Monoc…	Blood clotting disorder;Chronic bronchitis;Lung injury;Cerebrovascular ischemia;Emphysema;Respiratory disease;Cystic fibrosis;Chronic obstructive pulmonary disease;Myocardial infarction;Lung inflammation;Pulmonary fibrosis;Psoriasis;Pancreatitis;Bronchitis;Rheumatoid arthritis;Arthritis;Pulmonary disease;Lung tumor;Respiratory distress syndrome;Transplant rejection;Pulmonary hypertension;Pneumoni…
2qcf_v	6	2.518	0.4197	-0.114311	0	3	2	0	1	0	Uridine 5-monophosphate synthase	LYASE	PYR5_HUMAN	NONE	Defects in UMPS are a cause of hereditary orotic aciduria (HOA) [MIM:258900]; also known as orotic aciduria type 1, a recessive disease characterized by retarded growth, anemia, and excessive urinary excretion of orotic acid.	Squamous cell carcinoma;Biliary cancer;Cancer;Non-small-cell lung cancer;Gastrointestinal tumor;Renal cell carcinoma;Breast tumor;Lung tumor;Head and neck tumor;Colorectal tumor;Adenocarcinoma;Prostate tumor;Pancreas tumor;Hepatocellular carcinoma;Stomach tumor
1og5_v	6	2.514	0.419	-0.458285	3	3	0	0	0	0	Cytochrome P450 2C9	ELECTRON TRANSPORT	CP2C9_HUMAN	Cytochromes P450 are a group of heme-thiolate monooxygenases. In liver microsomes, this enzyme is involved in an NADPH-dependent electron transport pathway. It oxidizes a variety of structurally unrelated compounds, including steroids, fatty acids, and xe	NONE	NONE
1p5j_v	7	2.927	0.4182	0.50001	2	4	0	0	1	0	L-serine dehydratase	NONE	P20132	Amino acid transport and metabolism	NONE	For nutritional supplementation and for treating dietary shortage or imbalance.
2p1t_v	7	2.917	0.4167	1.09889	5	0	1	0	1	0	Retinoic acid receptor RXR-alpha	HORMONE RECEPTOR	RXRA_HUMAN	Nuclear hormone receptor. Involved in the retinoic acid response pathway. Binds 9-cis retinoic acid (9C-RA). ARF6 acts as a key regulator of the tissue-specific adipocyte P2 (aP2) enhancer (By similarity).	NONE	Acute promyelocytic leukemia
1w6k_v	7	2.917	0.4167	0.549261	7	0	0	0	0	0	Lanosterol synthase	ISOMERASE	ERG7_HUMAN	Catalyzes the cyclization of (S)-2,3 oxidosqualene to lanosterol, a reaction that forms the sterol nucleus.	NONE	Hyperlipidemia;Hypercholesterolemia;Atherosclerosis
1svh_v	7	2.909	0.4156	1.04427	4	1	1	1	0	0	cAMP-dependent protein kinase, alpha-catalytic subunit	NONE	P00517	Involved in protein serine/threonine kinase activity	NONE	NONE
2ojj_v	7	2.903	0.4146	0.715895	5	1	1	0	0	0	Mitogen-activated protein kinase 1	TRANSFERASE	MK01_HUMAN	Involved in both the initiation and regulation of meiosis, mitosis, and postmitotic functions in differentiated cells by phosphorylating a number of transcription factors such as ELK1. Phosphorylates EIF4EBP1; required for initiation of translation. Phosp	NONE	NONE
1irj_v	7	2.897	0.4138	0.829723	4	0	3	0	0	0	Protein S100-A9	METAL BINDING PROTEIN	S10A9_HUMAN	Expressed by macrophages in acutely inflammated tissues and in chronic inflammations. Seem to be an inhibitor of protein kinases. Also expressed in epithelial cells constitutively or induced during dermatoses. May interact with components of the intermedi	NONE	NONE
2b7a_v	7	2.888	0.4125	0.422974	3	2	2	0	0	0	Tyrosine-protein kinase JAK2	TRANSFERASE	JAK2_HUMAN	Plays a role in leptin signaling and control of body weight (By similarity). Tyrosine kinase of the non-receptor type, involved in interleukin-3 and probably interleukin-23 signal transduction.	Chromosomal aberrations involving JAK2 are found in both chronic and acute forms of eosinophilic, lymphoblastic and myeloid leukemia. Translocation t(8;9)(p22;p24) with PCM1 links the protein kinase domain of JAK2 to the major portion of PCM1. Translocation t(9;12)(p24;p13) with ETV6.;Defects in JAK2 are a cause of susceptibility to Budd- Chiari syndrome [MIM:600880]. Budd-Chiari syndrome is a sp…	Psoriasis;Cancer;Rheumatoid arthritis;Pulmonary hypertension;Myeloid leukemia;Inflammation;Prostate tumor;Pancreas tumor;Myeloproliferative disorder;Solid tumor;Myelofibrosis;Hematological neoplasm;Cardiovascular disease
1fe3_v	7	2.883	0.4118	-0.00733123	6	0	0	0	1	0	Fatty acid-binding protein, brain	LIPID BINDING PROTEIN	FABP7_HUMAN	B-FABP could be involved in the transport of a so far unknown hydrophobic ligand with potential morphogenic activity during CNS development. It is required for the establishment of the radial glial fiber system in developing brain, a system that is necess	NONE	NONE
2o9i_v	7	2.87	0.4101	0.262575	5	2	0	0	0	0	Nuclear receptor subfamily 1 group I member 2	TRANSCRIPTION	NR1I2_HUMAN	Orphan receptor; its natural ligand is probably pregnane. Binds to a response element in the CYP3A4 and ABCB1/MDR1 genes promoter. Activates its expression in response to a wide variety of endobiotics and xenobiotics.	NONE	NONE
1nmx_v	7	2.866	0.4095	0.687885	1	4	1	0	1	0	Thymidylate kinase	TRANSFERASE	KTHY_HUMAN	Catalyzes the conversion of dTMP to dTDP.	NONE	NONE
1tfq_v	7	2.862	0.4088	0.894888	3	1	2	1	0	0	Baculoviral IAP repeat-containing protein 4	APOPTOSIS	XIAP_HUMAN	Apoptotic suppressor. Has E3 ubiquitin-protein ligase activity. Mediates the proteasomal degradation of target proteins, such as caspase-3, SMAC or AIFM1. Inhibitor of caspase-3, -7 and -9. Mediates activation of MAP3K7/TAK1, leading to the activation of	Defects in XIAP are the cause of lymphoproliferative syndrome X-linked type 2 (XLP2) [MIM:300635]. XLP is a rare immunodeficiency characterized by extreme susceptibility to infection with Epstein-Barr virus (EBV). Symptoms include severe or fatal mononucleosis, acquired hypogammaglobulinemia, pancytopenia and malignant lymphoma.	Cancer;Skin tumor;Leukemia;Breast tumor;Lung tumor;Head and neck tumor;Uterine cervix tumor;Ovary tumor;Prostate tumor;Prostate hyperplasia
1mfv_v	6	2.444	0.4073	-0.36057	0	2	4	0	0	0	Salivary alpha-amylase	NONE	P04745	Carbohydrate transport and metabolism	NONE	NONE
1uho_v	7	2.826	0.4038	0.547916	4	2	1	0	0	0	cGMP-specific 3,5-cyclic phosphodiesterase	HYDROLASE	PDE5A_HUMAN	Plays a role in signal transduction by regulating the intracellular concentration of cyclic nucleotides. This phosphodiesterase catalyzes the specific hydrolysis of cGMP to 5- GMP.	NONE	Anal fissure;Raynauds disease;Cardiac failure;Thrombosis;Diabetic complication;Prostate hyperplasia;Erectile dysfunction;Urinary tract disease;Female sexual dysfunction;Vascular disease;Viral infection;Cancer;Atherosclerosis;Pulmonary disease;Metabolic disorder;Hypertension;Cardiovascular disease;Pulmonary hypertension;Angina;Male sexual dysfunction
1mt6_v	7	2.826	0.4037	0.807092	2	2	2	0	1	0	Histone-lysine N-methyltransferase SETD7	TRANSFERASE	SETD7_HUMAN	Histone methyltransferase that specifically monomethylates Lys-4 of histone H3. H3 Lys-4 methylation represents a specific tag for epigenetic transcriptional activation. Plays a central role in the transcriptional activation of genes such as collagena	NONE	NONE
1s9j_v	9	3.628	0.4031	1.34044	7	2	0	0	0	0	Dual specificity mitogen-activated protein kinase kinase 1	TRANSFERASE	MP2K1_HUMAN	Catalyzes the concomitant phosphorylation of a threonine and a tyrosine residue in a Thr-Glu-Tyr sequence located in MAP kinases. Activates ERK1 and ERK2 MAP kinases.	Defects in MAP2K1 are a cause of cardiofaciocutaneous syndrome (CFC syndrome) [MIM:115150]; also known as cardio-facio- cutaneous syndrome. CFC syndrome is characterized by a distinctive facial appearance, heart defects and mental retardation. Heart defects include pulmonic stenosis, atrial septal defects and hypertrophic cardiomyopathy. Some affected individuals present with ectodermal abnormali…	Colon tumor;Melanoma;Cancer;Rheumatoid arthritis;Non-small-cell lung cancer;Neurodegenerative disease;Breast tumor;Colorectal tumor;Transplant rejection;Inflammation;Pancreas tumor;Solid tumor
1qcf_v	7	2.79	0.3985	0.0149457	3	3	1	0	0	0	Tyrosine-protein kinase HCK	TYROSINE KINASE	HCK_HUMAN	May serve as part of a signaling pathway coupling the Fc receptor to the activation of the respiratory burst. May also contribute to neutrophil migration and may regulate the degranulation process of neutrophils.	NONE	NONE
1fcz_v	7	2.788	0.3983	0.222196	6	0	0	0	1	0	Retinoic acid receptor gamma	GENE REGULATION	RARG_HUMAN	This is a receptor for retinoic acid. This metabolite has profound effects on vertebrate development. Retinoic acid is a morphogen and is a powerful teratogen. This receptor controls cell function by directly regulating gene expression.	NONE	Emphysema
1bj4_v	6	2.387	0.3979	-0.515981	2	4	0	0	0	0	Serine hydroxymethyltransferase, cytosolic	TRANSFERASE	GLYC_HUMAN	Interconversion of serine and glycine.	NONE	NONE
1kqu_v	8	3.144	0.3931	0.862272	5	2	0	0	1	0	Phospholipase A2, membrane associated	NONE	P14555	Involved in phospholipase A2 activity	NONE	NONE
1xts_v	7	2.738	0.3911	0.718004	0	3	3	0	1	0	GTP-binding protein Rheb	NONE	Q62639	Involved in GTP binding	NONE	NONE
1fkg_v	7	2.715	0.3878	0.0312261	4	3	0	0	0	0	Peptidyl-prolyl cis-trans isomerase FKBP1A	CIS-TRANS ISOMERASE	FKB1A_HUMAN	May play a role in modulation of ryanodine receptor isoform-1 (RYR-1), a component of the calcium release channel of skeletal muscle sarcoplasmic reticulum. There are four molecules of FKBP12 per skeletal muscle RYR. PPIases accelerate the folding of prot	NONE	NONE
1xbt_v	7	2.708	0.3868	0.709441	1	5	1	0	0	0	Thymidine kinase, cytosolic	NONE	P04183	Nucleotide transport and metabolism	NONE	NONE
1mqb_v	7	2.697	0.3854	0.108476	0	3	3	0	1	0	Ephrin type-A receptor 2	TRANSFERASE	EPHA2_HUMAN	Receptor for members of the ephrin-A family. Binds to ephrin-A1, -A3, -A4 and -A5.	NONE	Cytomegalovirus infection;Metastasis;Cancer;Solid tumor
1z57_v	7	2.683	0.3833	0.0965056	0	5	1	1	0	0	Dual specificity protein kinase CLK1	TRANSFERASE	CLK1_HUMAN	Phosphorylates serine- and arginine-rich (SR) proteins of the spliceosomal complex may be a constituent of a network of regulatory mechanisms that enable SR proteins to control RNA splicing. Phosphorylates serines, threonines and tyrosines (By similarity)	NONE	Toxicity;Metabolic disorder;Neurodegenerative disease;Cancer;Cardiovascular disease
1x9d_v	7	2.664	0.3805	0.162259	0	5	2	0	0	0	Endoplasmic reticulum mannosyl-oligosaccharide 1,2-alpha-mannosidase	NONE	Q9UKM7	Involved in mannosyl-oligosaccharide 1,2-alpha-mannosidase activity	NONE	NONE
2vd1_v	6	2.281	0.3802	-1.33324	5	1	0	0	0	0	Glutathione-requiring prostaglandin D synthase	ISOMERASE	PTGD2_HUMAN	Catalyzes the conversion of PGH2 to PGD2, a prostaglandin involved in smooth muscle contraction/relaxation and a potent inhibitor of platelet aggregation.	NONE	NONE
2gqg_v	8	3.038	0.3798	1.14526	5	1	2	0	0	0	Proto-oncogene tyrosine-protein kinase ABL1	NONE	P00519	Involved in protein kinase activity	NONE	For nutritional supplementation, also for treating dietary shortage or imbalance
1egc_v	7	2.636	0.3766	0.36087	3	2	2	0	0	0	Medium-chain specific acyl-CoA dehydrogenase, mitochondrial	ELECTRON TRANSFER	ACADM_HUMAN	This enzyme is specific for acyl chain lengths of 4 to 16.	Defects in ACADM are the cause of medium-chain acyl-CoA dehydrogenase deficiency (MCAD deficiency) [MIM:201450]. It is an autosomal recessive disease which causes fasting hypoglycemia, hepatic dysfunction, and encephalopathy, often resulting in death in infancy. The disease frequency is one in 13000.	NONE
2aeb_v	7	2.623	0.3748	-0.177625	2	2	1	1	1	0	Arginase-1	HYDROLASE	ARGI1_HUMAN	NONE	Defects in ARG1 are the cause of argininemia [MIM:207800]; also known as hyperargininemia. Argininemia is a rare autosomal recessive disorder of the urea cycle. Arginine is elevated in the blood and cerebrospinal fluid, and periodic hyperammonemia occurs. Clinical manifestations include developmental delay, seizures, mental retardation, hypotonia, ataxia, progressive spastic quadriplegia.	NONE
1dkf_v	8	2.974	0.3718	0.511362	5	3	0	0	0	0	Retinoic acid receptor alpha	HORMONE/GROWTH FACTOR RECEPTOR	RARA_HUMAN	This is a receptor for retinoic acid. This metabolite has profound effects on vertebrate development. Retinoic acid is a morphogen and is a powerful teratogen. This receptor controls cell function by directly regulating gene expression.	Chromosomal aberrations involving RARA may be a cause of acute promyelocytic leukemia (APL). Translocation t(11;17)(q32;q21) with ZBTB16/PLZF; translocation t(15;17)(q21;q21) with PML; translocation t(5;17)(q32;q11) with NPM.	Squamous cell carcinoma;Psoriasis;Colon tumor;Cancer;Metabolic disorder;Leukemia;Breast tumor;Skin infection;Neutropenia;Carcinoma;Dermatological disease;Ocular disease;Genital system disease;Lymphoma;Immune disorder
1li4_v	6	2.223	0.3705	-1.59197	0	4	2	0	0	0	Adenosylhomocysteinase	HYDROLASE	SAHH_HUMAN	Adenosylhomocysteine is a competitive inhibitor of S- adenosyl-L-methionine-dependent methyl transferase reactions; therefore adenosylhomocysteinase may play a key role in the control of methylations via regulation of the intracellular concentration of ad	Defects in AHCY are a cause of hypermethioninemia [MIM:180960]. It is a disease characterized by elevated levels of methionine in the sera.	Inflammation;Cancer
3c4c_v	8	2.958	0.3697	0.558023	5	2	1	0	0	0	B-Raf proto-oncogene serine/threonine-protein kinase	TRANSFERASE	BRAF1_HUMAN	Involved in the transduction of mitogenic signals from the cell membrane to the nucleus. May play a role in the postsynaptic responses of hippocampal neuron.	Defects in BRAF are a cause of cardiofaciocutaneous syndrome (CFC syndrome) [MIM:115150]; also known as cardio-facio- cutaneous syndrome. CFC syndrome is characterized by a distinctive facial appearance, heart defects and mental retardation. Heart defects include pulmonic stenosis, atrial septal defects and hypertrophic cardiomyopathy. Some affected individuals present with ectodermal abnormaliti…	Melanoma;Cancer
2gpq_v	8	2.956	0.3695	1.58452	3	2	2	1	0	0	Eukaryotic translation initiation factor 4E	NONE	P06730	Involved in RNA binding	NONE	NONE
1mlw_v	7	2.586	0.3694	-0.47724	1	4	2	0	0	0	Tryptophan 5-hydroxylase 1	OXIDOREDUCTASE	TPH1_HUMAN	NONE	NONE	NONE
1l9n_v	8	2.938	0.3673	0.0695289	3	4	1	0	0	0	Protein-glutamine gamma-glutamyltransferase E	TRANSFERASE	TGM3_HUMAN	Catalyzes the cross-linking of proteins and the conjugation of polyamines to proteins. It is responsible for the later stages of cell envelope formation in the epidermis and the hair follicle.	NONE	NONE
1ie8_v	8	2.934	0.3668	1.15489	5	1	2	0	0	0	Vitamin D3 receptor	GENE REGULATION	VDR_HUMAN	Nuclear hormone receptor. Transcription factor that mediates the action of vitamin D3 by controlling the expression of hormone sensitive genes. Plays a central role in calcium homeostasis.	Defects in VDR are the cause of type IIA rickets [MIM:277440]; also known as hypocalcemic vitamin D-resistant rickets (HVDRR). HVDRR is most frequently an autosomal recessive disorder characterized by severe rickets, hypocalcemia and secondary hyperparathyroidism.	Pagets bone disease;Melanoma;Hyperthyroidism;Aging;Skin tumor;Acne;Breast tumor;Neurodegenerative disease;Acute myelogenous leukemia;Hepatocellular carcinoma;Prostate tumor;Pancreas tumor;Alzheimers disease;Multiple sclerosis;Psoriasis;Colon tumor;Cancer;Renal disease;Leukemia;Hyperparathyroidism;Sarcoidosis;Carcinoma;Insulin dependent diabetes;Transplant rejection;Osteoporosis
1rw8_v	6	2.194	0.3657	-1.83491	5	1	0	0	0	0	TGF-beta receptor type-1	TRANSFERASE	TGFR1_HUMAN	On ligand binding, forms a receptor complex consisting of two type II and two type I transmembrane serine/threonine kinases. Type II receptors phosphorylate and activate type I receptors which autophosphorylate, then bind and activate SMAD transcriptional	Defects in TGFBR1 are the cause of Loeys-Dietz syndrome type 1A (LDS1A) [MIM:609192]; also known as Furlong syndrome or Loeys-Dietz aortic aneurysm syndrome (LDAS). LDS1 is an aortic aneurysm syndrome with widespread systemic involvement. The disorder is characterized by arterial tortuosity and aneurysms, craniosynostosis, hypertelorism, and bifid uvula or cleft palate. Other findings include exo…	Skin burns;Glomerulonephritis;Wound healing;Renal disease;Scleroderma;Glaucoma;Diabetic complication;Scar tissue;Inflammation;Urinary tract disease;Pulmonary fibrosis;Diabetic nephropathy;Fibrosis;Solid tumor;Angiogenesis disorder;Glioma;Cancer;Atherosclerosis;Glomerular disease;Lung tumor;Nephritis;Immune disorder;Bone marrow transplantation
1itu_v	8	2.924	0.3655	0.0423686	4	2	1	0	1	0	Dipeptidase 1	HYDROLASE	DPEP1_HUMAN	Hydrolyzes a wide range of dipeptides. Implicated in the renal metabolism of glutathione and its conjugates. Converts leukotriene D4 to leukotriene E4; it may play an important role in the regulation of leukotriene activity.	NONE	NONE
1nav_v	7	2.539	0.3627	-0.836867	4	2	1	0	0	0	Thyroid hormone receptor alpha	NONE	P10827	Involved in transcription factor activity	NONE	Used as replacement or supplemental therapy in patients with hypothyroidism of any etiology, except transient hypothyrodism during the recovery phase of subacute thyroiditis.
1q4n_v	6	2.172	0.362	-1.24777	2	1	2	1	0	0	Alpha-amylase 1	NONE	P04745	Carbohydrate transport and metabolism	NONE	NONE
1rhr_v	8	2.881	0.3601	0.298662	7	0	0	0	1	0	Caspase-3	HYDROLASE	CASP3_HUMAN	Involved in the activation cascade of caspases responsible for apoptosis execution. At the onset of apoptosis it proteolytically cleaves poly(ADP-ribose) polymerase (PARP) at a 216-Asp-	-Gly-217 bond. Cleaves and activates sterol regulatory element bind	NONE	Cancer;Liver disease;Cognitive disorder;Neurodegenerative disease;Cerebrovascular ischemia
1uej_v	6	2.157	0.3595	-1.86455	1	3	2	0	0	0	Uridine-cytidine kinase 2	NONE	Q9BZX2	Nucleotide transport and metabolism	NONE	NONE
3fv8_v	6	2.153	0.3588	-1.93208	5	1	0	0	0	0	Mitogen-activated protein kinase 10	NONE	P53779	Involved in MAP kinase activity	NONE	NONE
1dnc_v	8	2.856	0.357	0.490673	1	3	2	0	2	0	Glutathione reductase, mitochondrial	NONE	P00390	RNA processing and modification	NONE	For nutritional supplementation, also for treating dietary shortage or imbalance
1jqe_v	8	2.843	0.3553	-0.116478	7	0	0	1	0	0	Histamine N-methyltransferase	NONE	P50135	Inactivates histamine by N-methylation. Plays an important role in degrading histamine and in regulating the airway response to histamine	NONE	For treatment of acute malarial attacks in non-immune subjects.
1yv5_v	8	2.836	0.3545	-0.0104859	1	4	1	0	2	0	Farnesyl pyrophosphate synthetase	TRANSFERASE	FPPS_HUMAN	Key enzyme in isoprenoid biosynthesis which catalyzes the formation of farnesyl diphosphate (FPP), a precursor for several classes of essential metabolites including sterols, dolichols, carotenoids, and ubiquinones. FPP also serves as substrate for protei	NONE	NONE
3bej_v	7	2.473	0.3533	-0.651372	4	1	1	0	1	0	Bile acid receptor	TRANSCRIPTION REGULATOR	NR1H4_HUMAN	Receptor for bile acids such as chenodeoxycholic acid, lithocholic acid and deoxycholic acid. Represses the transcription of the cholesterol 7-alpha-hydroxylase gene (CYP7A1) and activates the intestinal bile acid-binding protein (IBABP). Activates the tr	NONE	Liver fibrosis;Non-insulin dependent diabetes;Atherosclerosis;Hypertriglyceridemia;Hyperlipidemia;Liver disease;Primary biliary cirrhosis;Non-alcoholic steatohepatitis
2i3i_v	8	2.821	0.3526	0.595722	3	3	1	1	0	0	Baculoviral IAP repeat-containing protein 7	NONE	Q96CA5	Apoptotic regulator capable of exerting proapoptotic and anti-apoptotic activities and plays crucial roles in apoptosis, cell proliferation, and cell cycle control. Its anti-apoptotic activity is mediated through the inhibition of CASP3, CASP7 and CASP9, as well as by its E3 ubiquitin-protein ligase activity. As it is a weak caspase inhibitor, its anti-apoptotic activity is thought to be due to i…	NONE	NONE
1ua2_v	8	2.818	0.3522	0.446265	1	3	1	0	3	0	Cell division protein kinase 7	NONE	P50613	Involved in protein kinase activity	NONE	NONE
1hwl_v	7	2.442	0.3489	-0.564294	3	2	1	0	1	0	3-hydroxy-3-methylglutaryl-coenzyme A reductase	OXIDOREDUCTASE	HMDH_HUMAN	This transmembrane glycoprotein is involved in the control of cholesterol biosynthesis. It is the rate-limiting enzyme of sterol biosynthesis.	NONE	Alzheimers disease;Renal disease;Lipid metabolism disorder;Cardiac failure;Hyperlipidemia;Intermittent claudication;Myocardial infarction;Coronary artery disease;Glioma;Hypercholesterolemia;Atherosclerosis;Peripheral arterial occlusive disease;Cardiovascular disease;Congestive heart failure;Angina;Hypertension;Heart disease;Cerebrovascular ischemia;Osteoporosis
1x6v_v	7	2.431	0.3472	-1.14671	0	5	1	0	1	0	Bifunctional 3-phosphoadenosine 5-phosphosulfate synthetase 1	NONE	O43252	Involved in ATP binding	NONE	NONE
1lv2_v	7	2.428	0.3468	-1.12066	5	1	0	0	1	0	Hepatocyte nuclear factor 4-gamma	NONE	Q14541	Involved in transcription factor activity	NONE	NONE
1nuh_v	8	2.761	0.3451	-0.177316	1	5	1	0	1	0	Glucose-6-phosphate isomerase	ISOMERASE	G6PI_HUMAN	Neurotrophic factor for spinal and sensory neurons.	Defects in GPI are a cause of hereditary nonspherocytic hemolytic anemia (HA) [MIM:172400]. Severe GPI deficiency can be associated with hydrops fetalis, immediate neonatal death and neurological impairment.	NONE
1uzf_v	7	2.416	0.3451	-0.986012	2	3	0	0	2	0	Angiotensin-converting enzyme	METALLOPROTEASE	ACE_HUMAN	Converts angiotensin I to angiotensin II by release of the terminal His-Leu, this results in an increase of the vasoconstrictor activity of angiotensin. Also able to inactivate bradykinin, a potent vasodilator. Has also a glycosidase activity which releas	Genetic variations in ACE may be a cause of susceptibility to ischemic stroke [MIM:601367]; also known as cerebrovascular accident or cerebral infarction. A stroke is an acute neurologic event leading to death of neural tissue of the brain and resulting in loss of motor, sensory and/or cognitive function. Ischemic strokes, resulting from vascular occlusion, is considered to be a highly complex di…	NONE
1yvl_v	8	2.749	0.3437	0.363467	1	4	2	1	0	0	Signal transducer and activator of transcription 1-alpha/beta	SIGNALING PROTEIN	STAT1_HUMAN	Signal transducer and activator of transcription that mediates signaling by interferons (IFNs). Following type I IFN (IFN-alpha and IFN-beta) binding to cell surface receptors, Jak kinases (TYK2 and JAK1) are activated, leading to tyrosine phosphorylation	Defects in STAT1 are the cause of STAT1 deficiency [MIM:600555]. Patients generally suffer from mycobacterial or viral diseases. In the case of complete deficiency, patients can die of viral disease.;Defects in STAT1 are a cause of mendelian susceptibility to mycobacterial disease (MSMD) [MIM:209950]; also known as familial disseminated atypical mycobacterial infection. This rare condition confer…	Respiratory disease;Asthma
1l5r_v	6	2.06	0.3433	-1.87736	0	2	4	0	0	0	Glycogen phosphorylase, liver form	NONE	P06737	Carbohydrate transport and metabolism	NONE	For nutritional supplementation and for treating dietary shortage or imbalance.
1imx_v	7	2.399	0.3427	-1.12232	4	1	2	0	0	0	Insulin-like growth factor IA	NONE	P01343	NONE	NONE	NONE
1oth_v	8	2.74	0.3425	-0.0579205	1	4	1	1	1	0	Ornithine carbamoyltransferase, mitochondrial	NONE	P00480	Amino acid transport and metabolism	NONE	Used for nutritional supplementation, also for treating dietary shortage or imbalance. It has been claimed that ornithine improves athletic performance, has anabolic effects, has wound-healing effects, and is immuno-enhancing.
1u4l_v	6	2.054	0.3423	-2.2682	0	5	1	0	0	0	C-C motif chemokine 5	ATTRACTANT	CCL5_HUMAN	Chemoattractant for blood monocytes, memory T-helper cells and eosinophils. Causes the release of histamine from basophils and activates eosinophils. Binds to CCR1, CCR3, CCR4 and CCR5. One of the major HIV-suppressive factors produced by CD8+ T- cells. R	NONE	NONE
1wb0_v	8	2.738	0.3422	0.364713	2	3	2	1	0	0	Chitotriosidase-1	NONE	Q13231	Involved in chitinase activity	NONE	NONE
1r1i_v	8	2.736	0.342	-0.123418	3	2	1	1	1	0	Neprilysin	HYDROLASE	NEP_HUMAN	Thermolysin-like specificity, but is almost confined on acting on polypeptides of up to 30 amino acids. Biologically important in the destruction of opioid peptides such as Met- and Leu-enkephalins by cleavage of a Gly-Phe bond. Involved in the degradatio	Important cell surface marker in the diagnostic of human acute lymphocytic leukemia.	Hypertension;Neuropathic pain;Renovascular hypertension;Congestive heart failure
1jbq_v	7	2.393	0.3418	-0.886998	2	4	0	0	1	0	Cystathionine beta-synthase	NONE	P35520	Amino acid transport and metabolism	NONE	For nutritional supplementation and for treating dietary shortage or imbalance.
1qra_v	8	2.722	0.3403	0.163978	0	4	4	0	0	0	GTPase HRas	SIGNALING PROTEIN	RASH_HUMAN	Ras proteins bind GDP/GTP and possess intrinsic GTPase activity.	Defects in HRAS are the cause of Costello syndrome [MIM:218040]; also known as faciocutaneoskeletal syndrome. Costello syndrome is a rare condition characterized by prenatally increased growth, postnatal growth deficiency, mental retardation, distinctive facial appearance, cardiovascular abnormalities (typically pulmonic stenosis, hypertrophic cardiomyopathy and/or atrial tachycardia), tumor pred…	NONE
1hnl_v	8	2.715	0.3394	-0.159778	1	3	2	1	1	0	Lysozyme C	NONE	P61626	Lysozymes have primarily a bacteriolytic function; those in tissues and body fluids are associated with the monocyte-macrophage system and enhance the activity of immunoagents.	NONE	NONE
1zpb_v	8	2.711	0.3389	0.229172	3	3	1	1	0	0	Coagulation factor XI	HYDROLASE	FA11_HUMAN	Factor XI triggers the middle phase of the intrinsic pathway of blood coagulation by activating factor IX.	Defects in F11 are the cause of F11 deficiency [MIM:264900]; also called plasma thromboplastin antecedent deficiency or Rosenthal syndrome. It is a blood coagulation abnormality occurring in high frequency in Ashkenazi jews. F11- deficient patients are prone to excessive bleeding after haemostatic challenge.	Thrombosis
1p9a_v	8	2.693	0.3366	0.517271	0	5	3	0	0	0	Platelet glycoprotein Ib alpha chain	NONE	P07359	Involved in protein binding	NONE	NONE
1cbs_v	10	3.36	0.336	-0.00745168	7	2	0	0	1	0	Cellular retinoic acid-binding protein 2	NONE	P29373	Involved in retinoid binding	NONE	For topical treatment of cutaneous lesions in patients with AIDS-related Kaposis sarcoma.
1gkc_v	8	2.677	0.3346	-0.266733	2	4	2	0	0	0	Matrix metalloproteinase-9	HYDROLASE	MMP9_HUMAN	May play an essential role in local proteolysis of the extracellular matrix and in leukocyte migration. Could play a role in bone osteoclastic resorption. Cleaves KiSS1 at a Gly-	-Leu bond.	Defects in MMP9 may be a cause of susceptibility to lumbar disk herniation (LDH) [MIM:603932]. LDH is the predominant cause of low-back pain and unilateral leg pain.	NONE
1gzu_v	7	2.342	0.3345	-1.3107	1	4	1	0	1	0	Nicotinamide mononucleotide adenylyltransferase 1	NONE	Q9HAN9	Coenzyme transport and metabolism	NONE	NONE
1u59_v	7	2.337	0.3339	-1.25333	4	1	2	0	0	0	Tyrosine-protein kinase ZAP-70	TRANSFERASE	ZAP70_HUMAN	Plays a role in T-cell development and lymphocyte activation. Essential for TCR-mediated IL-2 production. Isoform 1 induces TCR-mediated signal transduction, isoform 2 does not.	Defects in ZAP70 are the cause of selective T-cell defect (STD) [MIM:176947]. STD is an autosomal recessive form of severe combined immunodeficiency characterized by a selective absence of CD8-type T-cells.	Transplant rejection;Immune disorder
2f2s_v	8	2.667	0.3334	0.477183	1	3	3	0	1	0	Acetyl-CoA acetyltransferase, mitochondrial	NONE	P24752	Plays a major role in ketone body metabolism.	NONE	NONE
1xap_v	9	2.978	0.3309	0.192312	7	1	0	0	1	0	Retinoic acid receptor beta	TRANSCRIPTION	RARB_HUMAN	This is a receptor for retinoic acid. This metabolite has profound effects on vertebrate development. Retinoic acid is a morphogen and is a powerful teratogen. This receptor controls cell function by directly regulating gene expression.	NONE	Psoriasis;Acne;Cancer
1uym_v	8	2.645	0.3306	-0.00667794	5	1	1	0	0	1	Heat shock protein HSP 90-beta	NONE	P08238	Posttranslational modification, protein turnover, chaperones	NONE	NONE
1gmy_v	9	2.942	0.3269	0.551819	4	2	3	0	0	0	Cathepsin B	COMPLEX (HYDROLASE/INHIBITOR)	CATB_HUMAN	Thiol protease which is believed to participate in intracellular degradation and turnover of proteins. Has also been implicated in tumor invasion and metastasis.	NONE	Myocardial infarction;Arthritis;Inflammation;Cancer
1s0x_v	10	3.246	0.3246	0.871211	7	2	0	0	1	0	Nuclear receptor ROR-alpha	HORMONE/GROWTH FACTOR RECEPTOR	RORA_HUMAN	Orphan nuclear receptor. Binds DNA as a monomer to hormone response elements (HRE) containing a single core motif half-site preceded by a short A-T-rich sequence. This isomer binds to the consensus sequence 5-[AT][TA]A[AT][CGT]TAGGTCA-3.	NONE	NONE
1zdz_v	7	2.269	0.3241	-1.32275	0	3	2	2	0	0	Spermidine synthase	NONE	P19623	Amino acid transport and metabolism	NONE	S-Adenosylmethionine (SAMe) is used as a drug in Europe for the treatment of depression, liver disorders, fibromyalgia, and osteoarthritis. It has also been introduced into the United States market as a dietary supplement for the support of bone and joint health, as well as mood and emotional well being.
1jk7_v	9	2.914	0.3238	0.384716	6	1	1	0	1	0	Serine/threonine-protein phosphatase PP1-gamma catalytic subunit	NONE	P36873	Signal transduction mechanisms	NONE	NONE
1ljr_v	7	2.26	0.3228	-1.50618	1	3	1	1	1	0	Glutathione S-transferase theta-2	TRANSFERASE	GSTT2_HUMAN	Conjugation of reduced glutathione to a wide number of exogenous and endogenous hydrophobic electrophiles. Has a sulfatase activity.	NONE	NONE
1nqc_v	7	2.255	0.3221	-1.27803	3	2	2	0	0	0	Cathepsin S	HYDROLASE	CATS_HUMAN	Thiol protease. Key protease responsible for the removal of the invariant chain from MHC class II molecules. The bond- specificity of this proteinase is in part similar to the specificities of cathepsin L and cathepsin N.	NONE	Psoriasis;Arteriosclerosis;Pain;Rheumatoid arthritis;Autoimmune disease;Allergy;Inflammation;Asthma;Multiple sclerosis;Immune disorder
1m6d_v	7	2.24	0.32	-1.22321	3	2	2	0	0	0	Cathepsin F	NONE	Q9UBX1	Involved in cysteine-type endopeptidase activity	NONE	NONE
1tfg_v	9	2.876	0.3195	0.280673	4	2	2	1	0	0	Transforming growth factor beta-2	GROWTH FACTOR	TGFB2_HUMAN	TGF-beta 2 has suppressive effects on interleukin-2 dependent T-cell growth.	A chromosomal aberration involving TGFB2 is found in a family with Peters anomaly [MIM:604229]. Translocation t(1;7)(q41;p21) with HDAC9. Peters anomaly consists of a central corneal leukoma, absence of the posterior corneal stroma and Descemet membrane, and a variable degree of iris and lenticular attachments to the central aspect of the posterior cornea.	NONE
1t46_v	9	2.87	0.3188	0.256986	5	1	1	2	0	0	Mast/stem cell growth factor receptor	TRANSFERASE ACTIVATOR	KIT_HUMAN	This is the receptor for stem cell factor (mast cell growth factor). It has a tyrosine-protein kinase activity. Binding of the ligands leads to the autophosphorylation of KIT and its association with substrates such as phosphatidylinositol 3-kinase (Pi3K)	Defects in KIT are a cause of piebaldism [MIM:172800]. Piebaldism is an autosomal dominant genetic developmental abnormality of pigmentation characterized by congenital patches of white skin and hair that lack melanocytes.;Defects in KIT are a cause of gastrointestinal stromal tumor (GIST) [MIM:606764].;Defects in KIT have been associated with testicular tumors [MIM:273300]. It includes germ cell…	Pancreas tumor;Ovary tumor;Cancer;Mastocytosis;Gastrointestinal tumor
1py2_v	9	2.863	0.3181	0.282369	5	1	1	1	1	0	Interleukin-2	IMMUNE SYSTEM	IL2_HUMAN	Produced by T-cells in response to antigenic or mitogenic stimulation, this protein is required for T-cell proliferation and other activities crucial to regulation of the immune response. Can stimulate B-cells, monocytes, lymphokine- activated killer cell	A chromosomal aberration involving IL2 is found in a form of T-cell acute lymphoblastic leukemia (T-ALL). Translocation t(4;16)(q26;p13) with involves TNFRSF17.	Cancer
1kpf_v	9	2.86	0.3178	-0.0374061	0	7	2	0	0	0	Histidine triad nucleotide-binding protein 1	PROTEIN KINASE INHIBITOR	HINT1_HUMAN	Hydrolyzes adenosine 5-monophosphoramidate substrates such as AMP-morpholidate, AMP-N-alanine methyl ester, AMP-alpha- acetyl lysine methyl ester and AMP-NH2 (By similarity).	NONE	NONE
1cm8_v	9	2.842	0.3158	0.276939	0	3	3	0	3	0	Mitogen-activated protein kinase 12	TRANSFERASE	MK12_HUMAN	Responds to activation by environmental stress and pro- inflammatory cytokines by phosphorylating downstream targets. Plays a role in myoblast differentiation and also in the down- regulation of cyclin D1 in response to hypoxia in adrenal cells suggesting	NONE	NONE
1g3m_v	7	2.202	0.3145	-1.60126	6	1	0	0	0	0	Estrogen sulfotransferase	TRANSFERASE	ST1E1_HUMAN	May control the level of the estrogen receptor by sulfurylating free estradiol. Maximally sulfates beta-estradiol and estrone at concentrations of 20 nM. Also sulfates dehydroepiandrosterone, pregnenolone, ethinylestradiol, equalenin, diethylstilbesterol	NONE	NONE
2p4i_v	9	2.825	0.3138	-0.0294069	7	1	1	0	0	0	Angiopoietin-1 receptor	TRANSFERASE	TIE2_HUMAN	This protein is a protein tyrosine-kinase transmembrane receptor for angiopoietin 1. It may constitute the earliest mammalian endothelial cell lineage marker. Probably regulates endothelial cell proliferation, differentiation and guides the proper pattern	Defects in TEK are a cause of dominantly inherited venous malformations (VMCM) [MIM:600195]; an error of vascular morphogenesis characterized by dilated, serpiginous channels.	Retinopathy;Ovary tumor;Cancer;Renal cell carcinoma;Breast tumor;Solid tumor
1jcn_v	7	2.188	0.3125	-1.75251	0	5	1	0	1	0	Inosine-5-monophosphate dehydrogenase 1	OXIDOREDUCTASE	IMDH1_HUMAN	Rate limiting enzyme in the de novo synthesis of guanine nucleotides and therefore is involved in the regulation of cell growth. It may also have a role in the development of malignancy and the growth progression of some tumors.	Defects in IMPDH1 are the cause of retinitis pigmentosa type 10 (RP10) [MIM:180105]. RP leads to degeneration of retinal photoreceptor cells. Patients typically have night vision blindness and loss of midperipheral visual field. As their condition progresses, they lose their far peripheral visual field and eventually central vision as well. RP10 inheritance is autosomal dominant.	NONE
1mp8_v	7	2.184	0.312	-1.69645	0	3	3	0	1	0	Focal adhesion kinase 1	TRANSFERASE	FAK1_HUMAN	Non-receptor protein-tyrosine kinase implicated in signaling pathways involved in cell motility, proliferation and apoptosis. Activated by tyrosine-phosphorylation in response to either integrin clustering induced by cell adhesion or antibody cross-linkin	NONE	NONE
1yj6_v	9	2.8	0.3111	0.326467	1	3	2	1	2	0	Glutathione S-transferase Mu 1	TRANSFERASE	GSTM1_HUMAN	Conjugation of reduced glutathione to a wide number of exogenous and endogenous hydrophobic electrophiles.	NONE	NONE
1nst_v	9	2.768	0.3075	0.097549	0	5	1	0	2	1	Bifunctional heparan sulfate N-deacetylase/N-sulfotransferase 1	NONE	P52848	Involved in sulfotransferase activity	NONE	NONE
1c9h_v	9	2.758	0.3065	0.638678	3	3	3	0	0	0	Peptidyl-prolyl cis-trans isomerase FKBP1B	IMMUNE SYSTEM	FKB1B_HUMAN	Associates with the ryanodine receptor (RYR-2) in cardiac muscle sarcoplasmic reticulum and may play a unique physiological role in excitation-contraction coupling in cardiac muscle. There are four molecules of FKBP12.6 per heart muscle RYR. Has the poten	NONE	NONE
1r6u_v	9	2.753	0.3059	0.0314001	1	4	2	1	1	0	Tryptophanyl-tRNA synthetase, cytoplasmic	NONE	P23381	Translation, ribosomal structure and biogenesis	NONE	Tryptophan may be useful in increasing serotonin production, promoting healthy sleep, managing depression by enhancing mental and emotional well-being, managing pain tolerance, and managing weight.
1tdi_v	9	2.739	0.3043	-0.225873	1	5	1	1	1	0	Glutathione S-transferase A3	NONE	Q16772	Involved in glutathione transferase activity	NONE	For nutritional supplementation, also for treating dietary shortage or imbalance
1w2c_v	9	2.706	0.3007	0.111422	0	3	3	0	3	0	Inositol-trisphosphate 3-kinase A	NONE	P23677	Involved in inositol trisphosphate 3-kinase activity	NONE	NONE
1lt8_v	8	2.404	0.3005	-0.958132	2	5	0	1	0	0	Betaine--homocysteine S-methyltransferase 1	NONE	Q93088	Amino acid transport and metabolism	NONE	Used for protein synthesis including the formation of SAMe, L-homocysteine, L-cysteine, taurine, and sulfate.
1hmp_v	9	2.693	0.2992	-0.447754	0	6	3	0	0	0	Hypoxanthine-guanine phosphoribosyltransferase	NONE	P00492	Nucleotide transport and metabolism	NONE	For remission induction and remission consolidation treatment of acute nonlymphocytic leukemias.
1hi3_v	9	2.688	0.2986	-0.377755	0	5	1	0	2	1	Non-secretory ribonuclease	NONE	P10153	Involved in nucleic acid binding	NONE	NONE
1c1y_v	9	2.685	0.2983	-0.198191	0	4	4	0	1	0	RAF proto-oncogene serine/threonine-protein kinase	SIGNALING PROTEIN	RAF1_HUMAN	Involved in the transduction of mitogenic signals from the cell membrane to the nucleus. Part of the Ras-dependent signaling pathway from receptors to the nucleus. Protects cells from apoptosis mediated by STK3.	Defects in RAF1 are the cause of Noonan syndrome type 5 (NS5) [MIM:611553]. Noonan syndrome (NS) is a disorder characterized by dysmorphic facial features, short stature, hypertelorism, cardiac anomalies, deafness, motor delay, and a bleeding diathesis. It is a genetically heterogeneous and relatively common syndrome, with an estimated incidence of 1 in 1000-2500 live births.;Defects in RAF1 are …	Cancer
2fs8_v	8	2.379	0.2974	-0.744399	2	2	2	1	1	0	Tryptase beta-2	HYDROLASE	TRYB2_HUMAN	Tryptase is the major neutral protease present in mast cells and is secreted upon the coupled activation-degranulation response of this cell type. Has an immunoprotective role during bacterial infection. Required to efficiently combat K.pneumoniae infecti	NONE	NONE
1jk3_v	7	2.082	0.2974	-1.71725	2	2	3	0	0	0	Macrophage metalloelastase	HYDROLASE	MMP12_HUMAN	May be involved in tissue injury and remodeling. Has significant elastolytic activity. Can accept large and small amino acids at the P1 site, but has a preference for leucine. Aromatic or hydrophobic residues are preferred at the P1 site, with small hydr	NONE	Chronic obstructive pulmonary disease
1y0s_v	9	2.675	0.2972	-0.16529	8	0	0	0	1	0	Peroxisome proliferator-activated receptor delta	HORMONE/GROWTH FACTOR RECEPTOR	PPARD_HUMAN	Receptor that binds peroxisome proliferators such as hypolipidemic drugs and fatty acids. Once activated by a ligand, the receptor binds to a promoter element in the gene for acyl-CoA oxidase and activates its transcription. It therefore controls the pero	NONE	Hyperlipidemia;Dermatological disease;Lipid metabolism disorder;Diabetes mellitus;Obesity;Metabolic disorder;Non-insulin dependent diabetes
1cm0_v	9	2.666	0.2962	-0.185991	1	6	2	0	0	0	Histone acetyltransferase PCAF	NONE	Q92831	Involved in N-acetyltransferase activity	NONE	NONE
1h9u_v	10	2.951	0.2951	-0.0942997	8	1	0	0	1	0	Retinoic acid receptor RXR-beta	NUCLEAR RECEPTOR	RXRB_HUMAN	Nuclear hormone receptor. Involved in the retinoic acid response pathway. Binds 9-cis retinoic acid (9C-RA).	NONE	NONE
1nde_v	9	2.639	0.2932	-0.418538	5	2	1	1	0	0	Estrogen receptor beta	TRANSCRIPTION	ESR2_HUMAN	Nuclear hormone receptor. Binds estrogens with an affinity similar to that of ESR1, and activates expression of reporter genes containing estrogen response elements (ERE) in an estrogen-dependent manner. Isoform beta-cx lacks ligand binding ability and ha	NONE	NONE
1nus_v	9	2.62	0.2911	-0.60613	0	6	1	1	1	0	Nicotinamide mononucleotide adenylyltransferase 3	NONE	Q96T66	Coenzyme transport and metabolism	NONE	NONE
1q91_v	9	2.61	0.29	-0.79621	1	6	1	0	1	0	5(3)-deoxyribonucleotidase, mitochondrial	NONE	Q9NPB1	Involved in nucleotidase activity	NONE	NONE
1nfb_v	9	2.61	0.29	-0.653633	0	7	1	0	0	1	Inosine-5-monophosphate dehydrogenase 2	OXIDOREDUCTASE	IMDH2_HUMAN	Rate limiting enzyme in the de novo synthesis of guanine nucleotides and therefore is involved in the regulation of cell growth. It may also have a role in the development of malignancy and the growth progression of some tumors.	NONE	Autoimmune disease;Transplant rejection
1upr_v	7	2.026	0.2894	-2.77096	0	4	0	0	3	0	Pleckstrin homology domain-containing family A member 4	NONE	Q9H4M7	Cell wall/membrane/envelope biogenesis	NONE	NONE
1xw5_v	9	2.59	0.2878	-0.543026	1	5	1	1	1	0	Glutathione S-transferase Mu 2	TRANSFERASE	GSTM2_HUMAN	Conjugation of reduced glutathione to a wide number of exogenous and endogenous hydrophobic electrophiles.	NONE	NONE
1ice_v	10	2.874	0.2874	0.0974519	4	3	1	1	1	0	Caspase-1	CYTOKINE	CASP1_HUMAN	Thiol protease that cleaves IL-1 beta between an Asp and an Ala, releasing the mature cytokine which is involved in a variety of inflammatory processes. Important for defense against pathogens. Cleaves and activates sterol regulatory element binding prote	NONE	Psoriasis;Septic shock;Alzheimers disease;Rheumatoid arthritis;Sepsis;Neurological disease;Osteoarthritis;Inflammation;Diabetes mellitus;Metastasis;Cardiovascular disease
1p4r_v	9	2.579	0.2866	-0.725008	0	7	1	0	1	0	Bifunctional purine biosynthesis protein PURH	TRANSFERASE, HYDROLASE	PUR9_HUMAN	NONE	Defects in ATIC are the cause of AICA-ribosuria [MIM:608688]; also known as AICA-ribosiduria. AICA-ribosuria is a neurologically devastating inborn error of purine biosynthesis. AICA-ribosuria patients excrete massive amounts of AICA-riboside in the urine and accumulate AICA-ribotide and its derivatives in erythrocytes and fibroblasts. AICA-ribosuria causes profound mental retardation, epilepsy, …	NONE
1x0n_v	9	2.571	0.2857	-0.785816	5	1	2	0	1	0	Growth factor receptor-bound protein 2	PEPTIDE BINDING PROTEIN	GRB2_HUMAN	Adapter protein that provides a critical link between cell surface growth factor receptors and the Ras signaling pathway.;Isoform GRB3-3 does not bind to phosphorylated epidermal growth factor receptor (EGFR) but inhibits EGF-induced transactivation of a RAS-responsive element. Isoform GRB3-3 acts as a dominant negative protein over GRB2 and by suppressing proliferative sign	NONE	Leukemia;Breast tumor;Cancer
1r55_v	10	2.845	0.2845	-0.0753446	2	4	4	0	0	0	ADAM 33	HYDROLASE	ADA33_HUMAN	NONE	Defects in ADAM33 may be a cause of susceptibility to asthma.	NONE
1mq4_v	10	2.837	0.2837	-0.136097	0	7	1	0	2	0	Serine/threonine-protein kinase 6	TRANSFERASE	STK6_HUMAN	May play a role in cell cycle regulation during anaphase and/or telophase, in relation to the function of the centrosome/spindle pole region during chromosome segregation. May be involved in microtubule formation and/or stabilization. May play a key role	Defects in AURKA are responsible for numerical centrosome aberrations including aneuploidy.	Pancreas tumor;Cancer;Solid tumor
1liw_v	8	2.27	0.2837	-1.34962	0	5	1	0	2	0	Pyruvate kinase isozymes R/L	TRANSFERASE	KPYR_HUMAN	NONE	Defects in PKLR are the cause of pyruvate kinase hyperactivity [MIM:102900]; also known as high red cell ATP syndrome. This autosomal dominant phenotype is characterized by increase of red blood cell ATP.;Defects in PKLR are a cause of chronic nonspherocytic hemolytic anemia (CNSHA) [MIM:266200]; also called hereditary nonspherocytic hemolytic anemia (HNSHA).	NONE
2c6q_v	10	2.822	0.2822	0.0710994	0	7	3	0	0	0	GMP reductase 2	NONE	Q9P2T1	Catalyzes the irreversible NADPH-dependent deamination of GMP to IMP. It functions in the conversion of nucleobase, nucleoside and nucleotide derivatives of G to A nucleotides, and in maintaining the intracellular balance of A and G nucleotides (PubMed:12009299, PubMed:12669231, PubMed:16359702, PubMed:22037469). Plays a role in modulating cellular differentiation (PubMed:12669231).	NONE	NONE
2ble_v	10	2.81	0.281	-0.118028	0	7	3	0	0	0	GMP reductase 1	OXIDOREDUCTASE	GMPR1_HUMAN	Catalyzes the irreversible NADPH-dependent deamination of GMP to IMP. It functions in the conversion of nucleobase, nucleoside and nucleotide derivatives of G to A nucleotides, and in maintaining the intracellular balance of A and G nucleotides.	NONE	NONE
1cza_v	8	2.246	0.2808	-0.840081	0	3	5	0	0	0	Hexokinase-1	TRANSFERASE	HXK1_HUMAN	NONE	Defects in HK1 are the cause of hexokinase deficiency [MIM:235700]. Hexokinase deficiency is a rare autosomal recessive disease with nonspherocytic hemolytic anemia as the predominant clinical feature.	NONE
1q5h_v	10	2.802	0.2802	-0.297216	1	6	2	0	1	0	Deoxyuridine 5-triphosphate nucleotidohydrolase, mitochondrial	HYDROLASE	DUT_HUMAN	This enzyme is involved in nucleotide metabolism: it produces dUMP, the immediate precursor of thymidine nucleotides and it decreases the intracellular concentration of dUTP so that uracil cannot be incorporated into DNA.	NONE	NONE
1o7a_v	8	2.24	0.28	-1.37322	1	4	3	0	0	0	Beta-hexosaminidase beta chain	NONE	P07686	Carbohydrate transport and metabolism	NONE	NONE
1njs_v	11	3.079	0.2799	0.52182	3	2	5	0	1	0	Trifunctional purine biosynthetic protein adenosine-3	TRANSFERASE	PUR2_HUMAN	NONE	NONE	Head and neck tumor;Carcinoma;Melanoma;Cancer;Sarcoma;Non-small-cell lung cancer;Breast tumor
2rap_v	10	2.786	0.2786	0.329061	0	6	4	0	0	0	Ras-related protein Rap-2a	NONE	P10114	Involved in GTP binding	NONE	NONE
1xcw_v	9	2.492	0.2769	-0.776244	1	3	4	1	0	0	Pancreatic alpha-amylase	HYDROLASE	AMYP_HUMAN	NONE	NONE	Bacillus anthracis infection
1m76_v	8	2.214	0.2768	-1.20784	0	4	3	0	1	0	Hydroxyacyl-coenzyme A dehydrogenase, mitochondrial	NONE	Q16836	Lipid transport and metabolism	NONE	Some evidence suggests that NADH might be useful in treating Parkinsons disease, chronic fatigue syndrome, Alzheimers disease and cardiovascular disease.
1a4r_v	8	2.202	0.2753	-1.93222	0	5	2	0	1	0	Cell division control protein 42 homolog	HYDROLASE	CDC42_HUMAN	Plasma membrane-associated small GTPase which cycles between an active GTP-bound and an inactive GDP-bound state. In active state binds to a variety of effector proteins to regulate cellular responses. Involved in epithelial cell polarization processes. C	NONE	NONE
1gw6_v	9	2.456	0.2729	-1.03333	3	3	1	2	0	0	Leukotriene A-4 hydrolase	HYDROLASE	LKHA4_HUMAN	Hydrolyzes an epoxide moiety of leukotriene A4 (LTA-4) to form leukotriene B4 (LTB-4). The enzyme also has some peptidase activity.	NONE	Inflammation;Cancer;Acute myelogenous leukemia;Myocardial infarction;Non-small-cell lung cancer;Solid tumor
1n6l_v	9	2.437	0.2708	-0.762772	0	5	4	0	0	0	Ras-related protein Rab-5A	PROTEIN TRANSPORT	RAB5A_HUMAN	Required for the fusion of plasma membranes and early endosomes.	NONE	NONE
2yxj_v	9	2.428	0.2698	-0.909022	6	1	1	1	0	0	Bcl-2-like protein 1	NONE	Q07817	Potent inhibitor of cell death. Inhibits activation of caspases. Appears to regulate cell death by blocking the voltage-dependent anion channel (VDAC) by binding to it and preventing the release of the caspase activator, CYC1, from the mitochondrial membrane. Also acts as a regulator of G2 checkpoint and progression to cytokinesis during mitosis.	NONE	NONE
1jj7_v	11	2.906	0.2642	-0.157632	0	8	1	0	2	0	Antigen peptide transporter 1	NONE	Q03518	Involved in nucleotide binding	NONE	NONE
1k6m_v	11	2.898	0.2634	-0.088269	0	7	1	0	3	0	6-phosphofructo-2-kinase/fructose-2,6-biphosphatase 1	NONE	P07953	Carbohydrate transport and metabolism	NONE	NONE
1qki_v	9	2.369	0.2633	-1.12369	0	3	1	1	3	1	Glucose-6-phosphate 1-dehydrogenase	OXIDOREDUCTASE (CHOH(D)-NADP)	G6PD_HUMAN	Produces pentose sugars for nucleic acid synthesis and main producer of NADPH reducing power.	Defects in G6PD are the cause of chronic non-spherocytic hemolytic anemia (CNSHA) [MIM:305900]. Deficiency of G6PD is associated with hemolytic anemia in two different situations. First, in areas in which malaria has been endemic, G6PD-deficiency alleles have reached high frequencies (1% to 50%) and deficient individuals, though essentially asymptomatic in the steady state, have a high risk of ac…	NONE
1pr9_v	10	2.593	0.2593	0.0215097	0	6	3	0	1	0	L-xylulose reductase	NONE	Q7Z4W1	Lipid transport and metabolism	NONE	NONE
1fw1_v	10	2.584	0.2584	-0.640874	0	6	3	0	1	0	Maleylacetoacetate isomerase	NONE	O43708	Posttranslational modification, protein turnover, chaperones	NONE	For nutritional supplementation, also for treating dietary shortage or imbalance
1joc_v	10	2.583	0.2583	-0.801806	0	5	3	0	2	0	Early endosome antigen 1	NONE	Q15075	Cell cycle control, cell division, chromosome partitioning	NONE	NONE
1yzg_v	11	2.808	0.2553	-0.179253	0	7	3	0	1	0	ADP-ribosylation factor-like protein 5B	NONE	Q9D4P0	Involved in GTP binding	NONE	NONE
1jkl_v	11	2.796	0.2541	-0.338022	0	7	2	0	2	0	Death-associated protein kinase 1	TRANSFERASE	DAPK1_HUMAN	Calcium/calmodulin-dependent serine/threonine kinase which acts as a positive regulator of apoptosis.	NONE	NONE
1qbk_v	11	2.789	0.2535	0.0789101	0	5	3	0	3	0	GTP-binding nuclear protein Ran	NUCLEAR TRANSPORT PROTEIN COMPLEX	RAN_HUMAN	GTP-binding protein involved in nucleocytoplasmic transport. Required for the import of protein into the nucleus and also for RNA export. Involved in chromatin condensation and control of cell cycle (By similarity).;Enhances AR-mediated transactivation. Transactivation decreases as the poly-Gln length within AR increases.	NONE	NONE
1ryf_v	11	2.779	0.2526	-0.255994	0	7	2	0	2	0	Ras-related C3 botulinum toxin substrate 1	HYDROLASE	RAC1_HUMAN	Plasma membrane-associated small GTPase which cycles between active GTP-bound and inactive GDP-bound states. In its active state, binds to a variety of effector proteins to regulate cellular responses such as secretory processes, phagocytosis of apoptotic;Isoform B has an accelerated GEF-independent GDP/GTP exchange and an impaired GTP hydrolysis, which is restored partially by GTPase-activating …	NONE	NONE
1nue_v	10	2.504	0.2504	-0.931305	0	4	4	0	2	0	Nucleoside diphosphate kinase B	PHOSPHOTRANSFERASE	NDKB_HUMAN	Major role in the synthesis of nucleoside triphosphates other than ATP. Negatively regulates Rho activity by interacting with AKAP13/LBC.;Acts as a transcriptional activator of the c-Myc gene; binds DNA nonspecifically (Ref.3).	This protein is found in reduced amount in tumor cells of high metastatic potential.	NONE
1pt9_v	8	2.003	0.2504	-2.28985	0	3	2	1	2	0	NAD(P) transhydrogenase, mitochondrial	NONE	Q13423	Energy production and conversion	NONE	Some evidence suggests that NADH might be useful in treating Parkinsons disease, chronic fatigue syndrome, Alzheimers disease and cardiovascular disease.
1wms_v	9	2.243	0.2492	-1.53782	0	6	2	0	1	0	Ras-related protein Rab-9	NONE	P51151	Involved in GTP binding	NONE	NONE
1nb0_v	11	2.727	0.2479	-0.485141	0	7	2	0	2	0	Riboflavin kinase	NONE	Q969G6	Coenzyme transport and metabolism	NONE	For the treatment of ariboflavinosis (vitamin B2 deficiency).
1g55_v	10	2.444	0.2444	-1.16472	1	6	2	1	0	0	tRNA (cytosine-5-)-methyltransferase	NONE	O14717	Specifically methylates cytosine 38 in the anticodon loop of tRNA(Asp).	NONE	NONE
1xmm_v	11	2.685	0.2441	-0.450569	1	5	3	1	1	0	Scavenger mRNA-decapping enzyme DcpS	NONE	Q96C86	Involved in mRNA degradation	NONE	NONE
1z6t_v	11	2.683	0.2439	-0.623447	0	10	0	0	1	0	Apoptotic protease-activating factor 1	APOPTOSIS	APAF_HUMAN	Oligomeric Apaf-1 mediates the cytochrome c-dependent autocatalytic activation of pro-caspase-9 (Apaf-3), leading to the activation of caspase-3 and apoptosis. This activation requires ATP. Isoform 6 is less effective in inducing apoptosis.	NONE	NONE
2auh_v	11	2.67	0.2427	-0.604038	3	4	1	1	2	0	Insulin receptor	TRANSFERASE/SIGNALING PROTEIN	INSR_HUMAN	This receptor binds insulin and has a tyrosine-protein kinase activity. Isoform Short has a higher affinity for insulin. Mediates the metabolic functions of insulin. Binding to insulin stimulates association of the receptor with downstream mediators inclu	Defects in INSR are the cause of insulin resistance (Ins resistance) [MIM:125853].;Defects in INSR are the cause of Rabson-Mendenhall syndrome [MIM:262190]; also known as Mendenhall syndrome. It is a severe insulin resistance syndrome characterized by insulin- resistant diabetes mellitus with pineal hyperplasia and somatic abnormalities. Typical features include coarse, senile-appearing facies, d…	Insulin dependent diabetes;Cancer;Non-insulin dependent diabetes;Infection;Parkinsons disease;Hypertension;Diabetes mellitus;Hyperinsulinemia
1b55_v	12	2.905	0.2421	-0.119752	0	9	0	0	3	0	Tyrosine-protein kinase BTK	TRANSFERASE	BTK_HUMAN	Plays a crucial role in B-cell ontogeny. Transiently phosphorylates GTF2I on tyrosine residues in response to B-cell receptor cross-linking. Required for the formation of functional ARID3A DNA-binding complexes.	Defects in BTK are the cause of X-linked agammaglobulinemia type 1 (XLA) [MIM:300300]. XLA is a humoral immunodeficiency disease which results in developmental defects in the maturation pathway of B-cells. Affected boys have normal levels of pre-B-cells in their bone marrow but virtually no circulating mature B-lymphocytes. This results in a lack of immunoglobulins of all classes and leads to rec…	Autoimmune disease;Lymphoma
1zkk_v	11	2.635	0.2395	0.394592	1	2	6	2	0	0	Histone-lysine N-methyltransferase SETD8	TRANSFERASE	SETD8_HUMAN	Histone methyltransferase that specifically monomethylates Lys-20 of histone H4. H4 Lys-20 monomethylation is enriched during mitosis and represents a specific tag for epigenetic transcriptional repression. Mainly functions in euchromatin regions, the	NONE	NONE
1dug_v	11	2.633	0.2394	-0.76315	1	6	2	1	1	0	Fibrinogen gamma chain	TRANSFERASE, BLOOD CLOTTING	FIBG_HUMAN	Fibrinogen has a double function: yielding monomers that polymerize into fibrin and acting as a cofactor in platelet aggregation.	Defects in FGG are a cause of thrombophilia.;Defects in FGG are a cause of congenital afibrinogenemia [MIM:202400]. It is a rare autosomal recessive disorder characterized by complete absence of detectable fibrinogen.	Wound healing;Cerebrovascular ischemia;Thrombosis;Ischemic heart disease;Cardiovascular disease;Infarction;Angina;Myocardial infarction;Thromboembolism;Osteoporosis;Unidentified indication
1pbk_v	11	2.604	0.2367	-0.301718	3	5	3	0	0	0	FK506-binding protein 3	ISOMERASE	FKBP3_HUMAN	FK506- and rapamycin-binding proteins (FKBPs) constitute a family of receptors for the two immunosuppressants which inhibit T-cell proliferation by arresting two distinct cytoplasmic signal transmission pathways. PPIases accelerate the folding of proteins	NONE	NONE
1jv3_v	12	2.795	0.2329	0.0495212	0	6	5	0	1	0	UDP-N-acetylhexosamine pyrophosphorylase	NONE	Q16222	Involved in nucleotidyltransferase activity	NONE	NONE
1ivh_v	12	2.764	0.2303	0.168555	2	3	5	0	2	0	Isovaleryl-CoA dehydrogenase, mitochondrial	NONE	P26440	Lipid transport and metabolism	NONE	NONE
1m7b_v	10	2.288	0.2288	-1.47588	0	6	2	0	2	0	Rho-related GTP-binding protein RhoE	NONE	P61587	Binds GTP but lacks intrinsic GTPase activity and is resistant to Rho-specific GTPase-activating proteins.	NONE	NONE
1w0h_v	10	2.27	0.227	-1.66799	0	7	2	0	1	0	3 histone mRNA exonuclease 1	NONE	Q8IV48	Involved in exonuclease activity	NONE	For nutritional supplementation, also for treating dietary shortage or imbalance
1l8j_v	13	2.943	0.2264	0.241002	11	1	0	1	0	0	Endothelial protein C receptor	BLOOD CLOTTING	EPCR_HUMAN	Binds activated protein C. Enhances protein C activation by the thrombin-thrombomodulin complex; plays a role in the protein C pathway controlling blood coagulation.	NONE	NONE
1dan_v	12	2.696	0.2247	-0.426648	0	6	1	1	4	0	Coagulation factor VII	COMPLEX(SERINE	FA7_HUMAN	Initiates the extrinsic pathway of blood coagulation. Serine protease that circulates in the blood in a zymogen form. Factor VII is converted to factor VIIa by factor Xa, factor XIIa, factor IXa, or thrombin by minor proteolysis. In the presence of tissue	Defects in F7 are the cause of factor VII deficiency [MIM:227500]. Factor VII deficiency is a rare hereditary hemorrhagic disease. The clinical picture can be very severe, with the early occurrence of intracerebral hemorrhages or hemarthroses, or, in contrast, moderate with cutaneous-mucosal hemorrhages (epistaxis, menorrhagia) or hemorrhages provoked by a surgical intervention. Numerous subjects…	Deep vein thrombosis;Blood clotting disorder;Cancer;Ebola virus infection;Thrombosis;Lung embolism;Unstable angina;Angina;Myocardial infarction;Thromboembolism;Cardiovascular disease
1ln3_v	11	2.428	0.2207	-1.21957	9	0	0	1	1	0	Phosphatidylcholine transfer protein	NONE	Q9UKL6	Involved in phosphatidylcholine transmembrane transporter activity	NONE	NONE
1ls6_v	12	2.429	0.2025	-1.14926	0	9	1	0	2	0	Sulfotransferase 1A1	TRANSFERASE	ST1A1_HUMAN	Catalyzes the sulfate conjugation of catecholamines, phenolic drugs and neurotransmitters. Is also responsible for the sulfation and activation of minoxidil. Mediates the metabolic activation of carcinogenic N-hydroxyarylamines to DNA binding products and	NONE	NONE
2bxr_v	13	2.417	0.1859	-0.653457	5	2	4	1	1	0	Amine oxidase [flavin-containing] A	OXIDOREDUCTASE	AOFA_HUMAN	Catalyzes the oxidative deamination of biogenic and xenobiotic amines and has important functions in the metabolism of neuroactive and vasoactive amines in the central nervous system and peripheral tissues. MAOA preferentially oxidizes biogenic amines suc	Defects in MAOA are the cause of Brunner syndrome [MIM:300615]. Brunner syndrome is a form of X-linked non- dysmorphic mild mental retardation. Male patients are affected by a syndrome of borderline mental retardation and exhibit abnormal behavior, including disturbed regulation of impulsive aggression. Obligate female carriers have normal intelligence and behavior.	Muscle spasm;Cerebral hypoxia;Pain;Major depressive disorder;Epilepsy;Cognitive disorder;Cerebral infarction;Attention deficit hyperactivity disorder;Anxiety disorder;Parkinsons disease;Neuropathic pain;Amnesia;Alzheimers disease;Nicotine dependence;Dementia;Cerebrovascular ischemia;Psychotic disorder
1z6z_v	14	2.339	0.167	-1.54993	0	9	2	1	2	0	Sepiapterin reductase	NONE	P35270	Lipid transport and metabolism	NONE	NONE
