# Supplementary material for: Active ingredients and molecular targets of Taraxacum mongolicum against hepatocellular carcinoma: network pharmacology, molecular docking, and molecular dynamics simulation analysis
Source: PeerJ. 2022 Jul 18;10:e13737. doi: 10.7717/peerj.13737 (PMC9302432; doi:10.7717/peerj.13737)
Supplement: Supplemental Information 2 [file peerj-10-13737-s002.zip › Targets of Taraxacum Mongolicum/predicted targets from SwissTargetPrediction/(+)-Syringaresinol.csv]

Target	Common name	Uniprot ID	ChEMBL ID	Target Class	Probability*	Known actives (3D/2D)
Arachidonate 5-lipoxygenase	ALOX5	P09917	CHEMBL215	Oxidoreductase	0.106165761464	4 / 56
Platelet activating factor receptor	PTAFR	P25105	CHEMBL250	Family A G protein-coupled receptor	0.106165761464	10 / 35
Induced myeloid leukemia cell differentiation protein Mcl-1	MCL1	Q07820	CHEMBL4361	Other cytosolic protein	0.106165761464	2 / 1
c-Jun N-terminal kinase 2	MAPK9	P45984	CHEMBL4179	Kinase	0.106165761464	0 / 2
Testis-specific androgen-binding protein	SHBG	P04278	CHEMBL3305	Secreted protein	0.106165761464	1 / 7
Sodium/glucose cotransporter 2	SLC5A2	P31639	CHEMBL3884	Electrochemical transporter	0.106165761464	0 / 201
Acyl coenzyme A:cholesterol acyltransferase 1	SOAT1	P35610	CHEMBL2782	Enzyme	0.106165761464	0 / 1
Hypoxia-inducible factor 1 alpha (by homology)	HIF1A	Q16665	CHEMBL4261	Transcription factor	0.106165761464	0 / 4
Acyl coenzyme A:cholesterol acyltransferase 2	SOAT2	O75908	CHEMBL4465	Enzyme	0.106165761464	0 / 1
Norepinephrine transporter	SLC6A2	P23975	CHEMBL222	Electrochemical transporter	0.106165761464	0 / 33
Serotonin transporter	SLC6A4	P31645	CHEMBL228	Electrochemical transporter	0.106165761464	0 / 75
PI3-kinase p110-gamma subunit	PIK3CG	P48736	CHEMBL3267	Enzyme	0.106165761464	6 / 0
PI3-kinase p110-alpha subunit	PIK3CA	P42336	CHEMBL4005	Enzyme	0.106165761464	21 / 0
Cannabinoid receptor 2	CNR2	P34972	CHEMBL253	Family A G protein-coupled receptor	0.106165761464	0 / 149
Cannabinoid receptor 1 (by homology)	CNR1	P21554	CHEMBL218	Family A G protein-coupled receptor	0.0	0 / 152
P-glycoprotein 1	ABCB1	P08183	CHEMBL4302	Primary active transporter	0.0	0 / 72
Phosphodiesterase 5A	PDE5A	O76074	CHEMBL1827	Phosphodiesterase	0.0	10 / 0
Glycogen synthase kinase-3 beta	GSK3B	P49841	CHEMBL262	Kinase	0.0	5 / 0
Cyclin-dependent kinase 2	CDK2	P24941	CHEMBL301	Kinase	0.0	8 / 0
Dopamine transporter	SLC6A3	Q01959	CHEMBL238	Electrochemical transporter	0.0	0 / 35
Dipeptidyl peptidase IV	DPP4	P27487	CHEMBL284	Protease	0.0	6 / 0
Dipeptidyl peptidase II	DPP7	Q9UHL4	CHEMBL3976	Protease	0.0	5 / 0
Dipeptidyl peptidase VIII	DPP8	Q6V1X1	CHEMBL4657	Protease	0.0	5 / 0
Tyrosyl-DNA phosphodiesterase 1	TDP1	Q9NUW8	CHEMBL1075138	Enzyme	0.0	0 / 2
Free fatty acid receptor 1	FFAR1	O14842	CHEMBL4422	Family A G protein-coupled receptor	0.0	0 / 64
Glucocorticoid receptor	NR3C1	P04150	CHEMBL2034	Nuclear receptor	0.0	0 / 18
Cytochrome P450 2C9	CYP2C9	P11712	CHEMBL3397	Cytochrome P450	0.0	0 / 1
Cytochrome P450 3A4	CYP3A4	P08684	CHEMBL340	Cytochrome P450	0.0	0 / 1
Cytochrome P450 2C19	CYP2C19	P33261	CHEMBL3622	Cytochrome P450	0.0	0 / 1
Muscarinic acetylcholine receptor M4	CHRM4	P08173	CHEMBL1821	Family A G protein-coupled receptor	0.0	1 / 0
Sodium channel protein type IX alpha subunit	SCN9A	Q15858	CHEMBL4296	Voltage-gated ion channel	0.0	47 / 2
Acyl-protein thioesterase 1	LYPLA1	O75608	CHEMBL1681631	Enzyme	0.0	0 / 1
Acyl-protein thioesterase 2	LYPLA2	O95372	CHEMBL1932891	Enzyme	0.0	0 / 1
Mu opioid receptor	OPRM1	P35372	CHEMBL233	Family A G protein-coupled receptor	0.0	2 / 45
Neurokinin 1 receptor	TACR1	P25103	CHEMBL249	Family A G protein-coupled receptor	0.0	0 / 16
Arachidonate 15-lipoxygenase	ALOX15	P16050	CHEMBL2903	Enzyme	0.0	2 / 16
Arachidonate 12-lipoxygenase	ALOX12	P18054	CHEMBL3687	Enzyme	0.0	4 / 6
Sodium channel protein type V alpha subunit	SCN5A	Q14524	CHEMBL1980	Voltage-gated ion channel	0.0	3 / 0
Cyclin-dependent kinase 1	CDK1	P06493	CHEMBL308	Kinase	0.0	2 / 0
Matrix metalloproteinase 8	MMP8	P22894	CHEMBL4588	Protease	0.0	4 / 0
Serine/threonine-protein kinase Chk1	CHEK1	O14757	CHEMBL4630	Kinase	0.0	3 / 0
Serine/threonine-protein kinase WEE1	WEE1	P30291	CHEMBL5491	Kinase	0.0	3 / 0
Serine/threonine-protein kinase mTOR	MTOR	P42345	CHEMBL2842	Kinase	0.0	8 / 0
Matrix metalloproteinase 1	MMP1	P03956	CHEMBL332	Protease	0.0	7 / 0
Macrophage colony stimulating factor receptor (by homology)	CSF1R	P07333	CHEMBL1844	Kinase	0.0	3 / 0
Trypsin I	PRSS1	P07477	CHEMBL209	Protease	0.0	2 / 0
Bone morphogenetic protein 1	BMP1	P13497	CHEMBL3898	Protease	0.0	3 / 0
Adenosine A2a receptor (by homology)	ADORA2A	P29274	CHEMBL251	Family A G protein-coupled receptor	0.0	7 / 0
DNA topoisomerase I	TOP1	P11387	CHEMBL1781	Isomerase	0.0	4 / 0
Histone deacetylase 1	HDAC1	Q13547	CHEMBL325	Eraser	0.0	6 / 0
Prostanoid EP3 receptor	PTGER3	P43115	CHEMBL3710	Family A G protein-coupled receptor	0.0	5 / 0
Plasminogen activator inhibitor-1	SERPINE1	P05121	CHEMBL3475	Secreted protein	0.0	0 / 14
Serine/threonine-protein kinase PIM1	PIM1	P11309	CHEMBL2147	Kinase	0.0	3 / 0
Beta secretase 2	BACE2	Q9Y5Z0	CHEMBL2525	Protease	0.0	8 / 0
LXR-alpha	NR1H3	Q13133	CHEMBL2808	Nuclear receptor	0.0	0 / 8
LXR-beta	NR1H2	P55055	CHEMBL4093	Nuclear receptor	0.0	0 / 7
Bradykinin B1 receptor	BDKRB1	P46663	CHEMBL4308	Family A G protein-coupled receptor	0.0	8 / 0
Low affinity sodium-glucose cotransporter	SLC5A4	Q9NY91	CHEMBL1770047	Electrochemical transporter	0.0	0 / 13
Bromodomain-containing protein 4	BRD4	O60885	CHEMBL1163125	Reader	0.0	8 / 0
Receptor protein-tyrosine kinase erbB-2	ERBB2	P04626	CHEMBL1824	Kinase	0.0	1 / 0
Proliferating cell nuclear antigen	PCNA	P12004	CHEMBL2346488	Unclassified protein	0.0	1 / 0
Histone deacetylase 2	HDAC2	Q92769	CHEMBL1937	Eraser	0.0	4 / 0
Probable G-protein coupled receptor 142	GPR142	Q7Z601	CHEMBL2069161	Family A G protein-coupled receptor	0.0	1 / 0
Phosphatidylinositol-4-phosphate 3-kinase C2 domain-containing beta polypeptide	PIK3C2B	O00750	CHEMBL5554	Enzyme	0.0	1 / 0
Nitric oxide synthase, inducible (by homology)	NOS2	P35228	CHEMBL4481	Enzyme	0.0	1 / 0
Alpha-2a adrenergic receptor	ADRA2A	P08913	CHEMBL1867	Family A G protein-coupled receptor	0.0	1 / 0
Alpha-2b adrenergic receptor	ADRA2B	P18089	CHEMBL1942	Family A G protein-coupled receptor	0.0	1 / 0
Carbonic anhydrase XIV	CA14	Q9ULX7	CHEMBL3510	Lyase	0.0	3 / 0
Trypsin III (by homology)	PRSS3	P35030	CHEMBL4551	Protease	0.0	1 / 0
Transthyretin	TTR	P02766	CHEMBL3194	Secreted protein	0.0	0 / 2
Glycogen synthase kinase-3 alpha	GSK3A	P49840	CHEMBL2850	Kinase	0.0	1 / 0
Fructose-1,6-bisphosphatase	FBP1	P09467	CHEMBL3975	Enzyme	0.0	1 / 0
Serine/threonine-protein kinase Aurora-A	AURKA	O14965	CHEMBL4722	Kinase	0.0	2 / 0
CDC7/DBF4 (Cell division cycle 7-related protein kinase/Activator of S phase kinase)	CDC7	O00311	CHEMBL5443	Kinase	0.0	3 / 0
PI3-kinase p110-beta subunit	PIK3CB	P42338	CHEMBL3145	Enzyme	0.0	2 / 0
Threonyl-tRNA synthetase	TARS	P26639	CHEMBL3391	Enzyme	0.0	4 / 0
5-lipoxygenase activating protein	ALOX5AP	P20292	CHEMBL4550	Other cytosolic protein	0.0	4 / 0
Alkaline phosphatase, tissue-nonspecific isozyme	ALPL	P05186	CHEMBL5979	Enzyme	0.0	1 / 0
Rho-associated protein kinase 2	ROCK2	O75116	CHEMBL2973	Kinase	0.0	1 / 0
LIM domain kinase 1	LIMK1	P53667	CHEMBL3836	Kinase	0.0	1 / 0
LDL-associated phospholipase A2	PLA2G7	Q13093	CHEMBL3514	Enzyme	0.0	5 / 0
Pyruvate dehydrogenase kinase isoform 1	PDK1	Q15118	CHEMBL4766	Kinase	0.0	2 / 0
Histone deacetylase 3	HDAC3	O15379	CHEMBL1829	Eraser	0.0	1 / 0
Histone deacetylase 6	HDAC6	Q9UBN7	CHEMBL1865	Eraser	0.0	2 / 0
Neprilysin	MME	P08473	CHEMBL1944	Protease	0.0	1 / 0
Coagulation factor IX	F9	P00740	CHEMBL2016	Protease	0.0	3 / 0
Histone deacetylase 5	HDAC5	Q9UQL6	CHEMBL2563	Eraser	0.0	1 / 0
Histone deacetylase 7	HDAC7	Q8WUI4	CHEMBL2716	Eraser	0.0	1 / 0
Histone deacetylase 8	HDAC8	Q9BY41	CHEMBL3192	Eraser	0.0	2 / 0
Histone deacetylase 11	HDAC11	Q96DB2	CHEMBL3310	Eraser	0.0	1 / 0
Histone deacetylase 4	HDAC4	P56524	CHEMBL3524	Eraser	0.0	2 / 0
Histone deacetylase 9	HDAC9	Q9UKV0	CHEMBL4145	Eraser	0.0	1 / 0
Matrix metalloproteinase 10	MMP10	P09238	CHEMBL4270	Protease	0.0	1 / 0
Phosphodiesterase 8B	PDE8B	O95263	CHEMBL4408	Phosphodiesterase	0.0	1 / 0
Endothelin-converting enzyme 1	ECE1	P42892	CHEMBL4791	Protease	0.0	1 / 0
Histone deacetylase 10	HDAC10	Q969S8	CHEMBL5103	Eraser	0.0	1 / 0
Anandamide amidohydrolase	FAAH	O00519	CHEMBL2243	Enzyme	0.0	1 / 0
Purine nucleoside phosphorylase	PNP	P00491	CHEMBL4338	Enzyme	0.0	3 / 0
Monoacylglycerol lipase ABHD6 (by homology)	ABHD6	Q9BV23	CHEMBL2189127	Enzyme	0.0	1 / 0
Kynurenine 3-monooxygenase (by homology)	KMO	O15229	CHEMBL2145	Oxidoreductase	0.0	1 / 0
