# Supplementary material for: Active ingredients and molecular targets of Taraxacum mongolicum against hepatocellular carcinoma: network pharmacology, molecular docking, and molecular dynamics simulation analysis
Source: PeerJ. 2022 Jul 18;10:e13737. doi: 10.7717/peerj.13737 (PMC9302432; doi:10.7717/peerj.13737)
Supplement: Supplemental Information 2 [file peerj-10-13737-s002.zip › Targets of Taraxacum Mongolicum/predicted targets from SwissTargetPrediction/1-(3,7,7-Trimethyl-4-bicyclo[4.1.0]hept-3-enyl)ethanone.csv]

Target	Common name	Uniprot ID	ChEMBL ID	Target Class	Probability*	Known actives (3D/2D)
Steroid 5-alpha-reductase 1	SRD5A1	P18405	CHEMBL1787	Oxidoreductase	0.15964807511	56 / 8
Steroid 5-alpha-reductase 2	SRD5A2	P31213	CHEMBL1856	Oxidoreductase	0.15964807511	3 / 18
Cytochrome P450 19A1	CYP19A1	P11511	CHEMBL1978	Cytochrome P450	0.133316407552	79 / 288
Androgen Receptor	AR	P10275	CHEMBL1871	Nuclear receptor	0.124537699969	14 / 74
Mineralocorticoid receptor	NR3C2	P08235	CHEMBL1994	Nuclear receptor	0.115730507322	0 / 22
Corticosteroid binding globulin	SERPINA6	P08185	CHEMBL2421	Secreted protein	0.115730507322	0 / 19
Testis-specific androgen-binding protein	SHBG	P04278	CHEMBL3305	Secreted protein	0.115730507322	0 / 33
Pregnane X receptor	NR1I2	O75469	CHEMBL3401	Nuclear receptor	0.115730507322	0 / 3
Fatty acid-binding protein, liver (by homology)	FABP1	P07148	CHEMBL5421	Fatty acid binding protein family	0.115730507322	0 / 3
Sigma opioid receptor	SIGMAR1	Q99720	CHEMBL287	Membrane receptor	0.106926671721	4 / 3
Cytochrome P450 17A1	CYP17A1	P05093	CHEMBL3522	Cytochrome P450	0.0893704742941	17 / 22
Nuclear receptor subfamily 1 group I member 3 (by homology)	NR1I3	Q14994	CHEMBL5503	Nuclear receptor	0.0893704742941	1 / 2
Estradiol 17-beta-dehydrogenase 3	HSD17B3	P37058	CHEMBL4234	Enzyme	0.080569968052	11 / 1
C-C chemokine receptor type 5	CCR5	P51681	CHEMBL274	Family A G protein-coupled receptor	0.080569968052	0 / 1
Progesterone receptor	PGR	P06401	CHEMBL208	Nuclear receptor	0.080569968052	1 / 42
Alcohol dehydrogenase alpha chain	ADH1A	P07327	CHEMBL1970	Oxidoreductase	0.080569968052	14 / 0
Glucocorticoid receptor	NR3C1	P04150	CHEMBL2034	Nuclear receptor	0.080569968052	1 / 27
11-beta-hydroxysteroid dehydrogenase 1	HSD11B1	P28845	CHEMBL4235	Enzyme	0.080569968052	60 / 24
Niemann-Pick C1-like protein 1	NPC1L1	Q9UHC9	CHEMBL2027	Other membrane protein	0.080569968052	0 / 3
Prostaglandin E synthase	PTGES	O14684	CHEMBL5658	Enzyme	0.080569968052	0 / 11
MAP kinase ERK1	MAPK3	P27361	CHEMBL3385	Kinase	0.0717871625222	0 / 1
Protein kinase C eta	PRKCH	P24723	CHEMBL3616	Kinase	0.0717871625222	0 / 1
11-beta-hydroxysteroid dehydrogenase 2	HSD11B2	P80365	CHEMBL3746	Enzyme	0.0717871625222	0 / 21
Protein-tyrosine phosphatase 2C	PTPN11	Q06124	CHEMBL3864	Phosphatase	0.0717871625222	0 / 1
Aldo-keto reductase family 1 member B10	AKR1B10	O60218	CHEMBL5983	Enzyme	0.0717871625222	0 / 5
Thymidylate synthase	TYMS	P04818	CHEMBL1952	Transferase	0.0717871625222	2 / 0
Transient receptor potential cation channel subfamily A member 1	TRPA1	O75762	CHEMBL6007	Voltage-gated ion channel	0.0717871625222	1 / 2
Butyrylcholinesterase	BCHE	P06276	CHEMBL1914	Hydrolase	0.0717871625222	0 / 2
Beta-secretase 1	BACE1	P56817	CHEMBL4822	Protease	0.0717871625222	0 / 1
Alcohol dehydrogenase gamma chain	ADH1C	P00326	CHEMBL3285	Oxidoreductase	0.0717871625222	5 / 0
Dopamine transporter	SLC6A3	Q01959	CHEMBL238	Electrochemical transporter	0.0717871625222	39 / 1
Cathepsin D	CTSD	P07339	CHEMBL2581	Protease	0.0717871625222	0 / 1
Muscarinic acetylcholine receptor M1	CHRM1	P11229	CHEMBL216	Family A G protein-coupled receptor	0.0717871625222	26 / 0
Estrogen receptor alpha	ESR1	P03372	CHEMBL206	Nuclear receptor	0.0717871625222	0 / 4
Estrogen receptor beta	ESR2	Q92731	CHEMBL242	Nuclear receptor	0.0717871625222	0 / 6
Myeloperoxidase	MPO	P05164	CHEMBL2439	Enzyme	0.0717871625222	5 / 0
Vanilloid receptor	TRPV1	Q8NER1	CHEMBL4794	Voltage-gated ion channel	0.0717871625222	2 / 2
NAD-dependent deacetylase sirtuin 2	SIRT2	Q8IXJ6	CHEMBL4462	Eraser	0.0717871625222	7 / 0
Neuronal acetylcholine receptor; alpha4/beta2	CHRNA4 CHRNB2	P43681 P17787	CHEMBL1907589	Ligand-gated ion channel	0.0717871625222	6 / 0
Anandamide amidohydrolase	FAAH	O00519	CHEMBL2243	Enzyme	0.0717871625222	1 / 13
Arachidonate 5-lipoxygenase	ALOX5	P09917	CHEMBL215	Oxidoreductase	0.0717871625222	16 / 19
Poly [ADP-ribose] polymerase-1	PARP1	P09874	CHEMBL3105	Enzyme	0.0	22 / 0
Metabotropic glutamate receptor 5	GRM5	P41594	CHEMBL3227	Family C G protein-coupled receptor	0.0	11 / 0
Nitric oxide synthase, inducible	NOS2	P35228	CHEMBL4481	Enzyme	0.0	9 / 21
Inosine-5'-monophosphate dehydrogenase 2	IMPDH2	P12268	CHEMBL2002	Oxidoreductase	0.0	1 / 0
Nuclear receptor ROR-alpha	RORA	P35398	CHEMBL5868	Nuclear receptor	0.0	0 / 2
Angiotensin-converting enzyme (by homology)	ACE	P12821	CHEMBL1808	Protease	0.0	3 / 0
Tryptophan 2,3-dioxygenase (by homology)	TDO2	P48775	CHEMBL2140	Enzyme	0.0	1 / 0
Protein-tyrosine phosphatase 1C	PTPN6	P29350	CHEMBL3166	Phosphatase	0.0	0 / 1
Dopamine D4 receptor	DRD4	P21917	CHEMBL219	Family A G protein-coupled receptor	0.0	9 / 0
Serotonin 7 (5-HT7) receptor	HTR7	P34969	CHEMBL3155	Family A G protein-coupled receptor	0.0	1 / 0
P2X purinoceptor 7	P2RX7	Q99572	CHEMBL4805	Ligand-gated ion channel	0.0	34 / 0
Indoleamine 2,3-dioxygenase	IDO1	P14902	CHEMBL4685	Enzyme	0.0	7 / 1
Squalene synthetase (by homology)	FDFT1	P37268	CHEMBL3338	Enzyme	0.0	0 / 1
Cathepsin K	CTSK	P43235	CHEMBL268	Protease	0.0	27 / 0
Melatonin receptor 1A	MTNR1A	P48039	CHEMBL1945	Family A G protein-coupled receptor	0.0	28 / 0
Fatty acid binding protein adipocyte	FABP4	P15090	CHEMBL2083	Fatty acid binding protein family	0.0	0 / 3
Peroxisome proliferator-activated receptor alpha	PPARA	Q07869	CHEMBL239	Nuclear receptor	0.0	0 / 11
Telomerase reverse transcriptase	TERT	O14746	CHEMBL2916	Enzyme	0.0	0 / 1
Fatty acid binding protein muscle	FABP3	P05413	CHEMBL3344	Fatty acid binding protein family	0.0	0 / 4
Fatty acid binding protein epidermal	FABP5	Q01469	CHEMBL3674	Fatty acid binding protein family	0.0	0 / 1
Peroxisome proliferator-activated receptor delta	PPARD	Q03181	CHEMBL3979	Nuclear receptor	0.0	0 / 8
Acyl coenzyme A:cholesterol acyltransferase	CES1	P23141	CHEMBL2265	Enzyme	0.0	0 / 5
Carbonic anhydrase II	CA2	P00918	CHEMBL205	Lyase	0.0	6 / 0
Carbonic anhydrase I	CA1	P00915	CHEMBL261	Lyase	0.0	5 / 0
Peptidyl-prolyl cis-trans isomerase NIMA-interacting 1	PIN1	Q13526	CHEMBL2288	Enzyme	0.0	1 / 0
Cathepsin L	CTSL	P07711	CHEMBL3837	Protease	0.0	11 / 0
Cathepsin (B and K)	CTSB	P07858	CHEMBL4072	Protease	0.0	14 / 0
Protein-tyrosine phosphatase 1B	PTPN1	P18031	CHEMBL335	Phosphatase	0.0	3 / 35
Monoamine oxidase B	MAOB	P27338	CHEMBL2039	Oxidoreductase	0.0	67 / 0
Epoxide hydrolase 1	EPHX1	P07099	CHEMBL1968	Protease	0.0	19 / 0
Aryl hydrocarbon receptor	AHR	P35869	CHEMBL3201	Transcription factor	0.0	1 / 0
Melatonin receptor 1B	MTNR1B	P49286	CHEMBL1946	Family A G protein-coupled receptor	0.0	22 / 0
Monoamine oxidase A	MAOA	P21397	CHEMBL1951	Oxidoreductase	0.0	27 / 0
Tyrosine-protein kinase receptor FLT3	FLT3	P36888	CHEMBL1974	Kinase	0.0	2 / 0
Glycogen synthase kinase-3 beta	GSK3B	P49841	CHEMBL262	Kinase	0.0	14 / 0
Zinc finger protein GLI2	GLI2	P10070	CHEMBL5119	Transcription factor	0.0	1 / 1
Zinc finger protein GLI1	GLI1	P08151	CHEMBL5461	Transcription factor	0.0	1 / 1
Muscarinic acetylcholine receptor M3	CHRM3	P20309	CHEMBL245	Family A G protein-coupled receptor	0.0	9 / 0
Bromodomain-containing protein 9	BRD9	Q9H8M2	CHEMBL3108640	Reader	0.0	1 / 0
Carboxylesterase 2	CES2	O00748	CHEMBL3180	Enzyme	0.0	0 / 11
Dual specificity phosphatase Cdc25A	CDC25A	P30304	CHEMBL3775	Phosphatase	0.0	2 / 4
Epoxide hydratase	EPHX2	P34913	CHEMBL2409	Protease	0.0	12 / 0
Matrix metalloproteinase 13	MMP13	P45452	CHEMBL280	Protease	0.0	5 / 0
Matrix metalloproteinase 1	MMP1	P03956	CHEMBL332	Protease	0.0	3 / 0
Cytochrome P450 2A6	CYP2A6	P11509	CHEMBL5282	Cytochrome P450	0.0	6 / 0
Acyl-CoA desaturase	SCD	O00767	CHEMBL5555	Enzyme	0.0	0 / 1
Phosphodiesterase 7A	PDE7A	Q13946	CHEMBL3012	Phosphodiesterase	0.0	14 / 0
Quinone reductase 2	NQO2	P16083	CHEMBL3959	Enzyme	0.0	9 / 0
Dopamine D2 receptor	DRD2	P14416	CHEMBL217	Family A G protein-coupled receptor	0.0	6 / 0
Alcohol dehydrogenase class II	ADH4	P08319	CHEMBL2990	Enzyme	0.0	1 / 0
Alcohol dehydrogenase beta chain	ADH1B	P00325	CHEMBL3284	Oxidoreductase	0.0	5 / 0
Muscarinic acetylcholine receptor M4	CHRM4	P08173	CHEMBL1821	Family A G protein-coupled receptor	0.0	5 / 0
Muscarinic acetylcholine receptor M5	CHRM5	P08912	CHEMBL2035	Family A G protein-coupled receptor	0.0	7 / 0
Cytochrome P450 11B1	CYP11B1	P15538	CHEMBL1908	Cytochrome P450	0.0	21 / 0
Cytochrome P450 11B2	CYP11B2	P19099	CHEMBL2722	Cytochrome P450	0.0	25 / 0
Dipeptidyl peptidase I	CTSC	P53634	CHEMBL2252	Protease	0.0	4 / 0
Gamma-secretase	PSEN2 PSENEN NCSTN APH1A PSEN1 APH1B	P49810 Q9NZ42 Q92542 Q96BI3 P49768 Q8WW43	CHEMBL2094135	Protease	0.0	3 / 0
High-affinity choline transporter (by homology)	SLC5A7	Q9GZV3	CHEMBL4507	Electrochemical transporter	0.0	1 / 0
Cyclooxygenase-1	PTGS1	P23219	CHEMBL221	Oxidoreductase	0.0	7 / 2
