# Supplementary material for: Active ingredients and molecular targets of Taraxacum mongolicum against hepatocellular carcinoma: network pharmacology, molecular docking, and molecular dynamics simulation analysis
Source: PeerJ. 2022 Jul 18;10:e13737. doi: 10.7717/peerj.13737 (PMC9302432; doi:10.7717/peerj.13737)
Supplement: Supplemental Information 2 [file peerj-10-13737-s002.zip › Targets of Taraxacum Mongolicum/predicted targets from SwissTargetPrediction/1,6,6-Trimethyl-7-[(Z)-3-oxobut-1-enyl]-3,8-dioxatricyclo[5.1.0.02,4]octan-5-one.csv]

Target	Common name	Uniprot ID	ChEMBL ID	Target Class	Probability*	Known actives (3D/2D)
Voltage-gated potassium channel subunit Kv1.3	KCNA3	P22001	CHEMBL4633	Voltage-gated ion channel	0.0579568757034	0 / 2
Cyclooxygenase-2	PTGS2	P35354	CHEMBL230	Oxidoreductase	0.048952897826	29 / 13
Protein-tyrosine phosphatase 1B	PTPN1	P18031	CHEMBL335	Phosphatase	0.048952897826	5 / 41
Sarcoplasmic/endoplasmic reticulum calcium ATPase 1	ATP2A1	O14983	CHEMBL3136	Hydrolase	0.048952897826	0 / 4
Proto-oncogene c-JUN	JUN	P05412	CHEMBL4977	Transcription factor	0.048952897826	0 / 6
Protein kinase C alpha	PRKCA	P17252	CHEMBL299	Kinase	0.048952897826	0 / 220
Protein kinase C gamma	PRKCG	P05129	CHEMBL2938	Kinase	0.048952897826	0 / 3
Protein kinase C delta	PRKCD	Q05655	CHEMBL2996	Kinase	0.048952897826	0 / 47
Protein kinase C beta	PRKCB	P05771	CHEMBL3045	Kinase	0.048952897826	0 / 6
Proto-oncogene vav	VAV1	P15498	CHEMBL3259472	Unclassified protein	0.048952897826	0 / 1
Protein kinase C epsilon	PRKCE	Q02156	CHEMBL3582	Kinase	0.048952897826	0 / 27
Protein kinase C eta	PRKCH	P24723	CHEMBL3616	Kinase	0.048952897826	0 / 4
Protein kinase C theta	PRKCQ	Q04759	CHEMBL3920	Kinase	0.048952897826	0 / 7
Transient receptor potential cation channel subfamily V member 4 (by homology)	TRPV4	Q9HBA0	CHEMBL3119	Voltage-gated ion channel	0.048952897826	0 / 4
Glutathione S-transferase Mu 1	GSTM1	P09488	CHEMBL2081	Enzyme	0.048952897826	0 / 1
Serine/threonine-protein phosphatase	PPP5C	Q9BPW0	CHEMBL1293265	Phosphatase	0.048952897826	3 / 0
Serine/threonine protein phosphatase PP1-alpha catalytic subunit	PPP1CA	P62136	CHEMBL2164	Phosphatase	0.048952897826	3 / 0
Proteinase-activated receptor 2	F2RL1	P55085	CHEMBL5963	Family A G protein-coupled receptor	0.048952897826	0 / 1
Subtilisin/kexin type 7	PCSK7	Q16549	CHEMBL2232	Protease	0.048952897826	0 / 1
Isoleucyl-tRNA synthetase	IARS	P41252	CHEMBL3235	Enzyme	0.048952897826	0 / 1
Matrix metalloproteinase 1	MMP1	P03956	CHEMBL332	Protease	0.048952897826	2 / 0
Adenosine A2b receptor	ADORA2B	P29275	CHEMBL255	Family A G protein-coupled receptor	0.048952897826	23 / 0
Leukocyte elastase	ELANE	P08246	CHEMBL248	Protease	0.048952897826	2 / 0
Leucine-rich repeat serine/threonine-protein kinase 2	LRRK2	Q5S007	CHEMBL1075104	Kinase	0.048952897826	13 / 0
Quinone reductase 2	NQO2	P16083	CHEMBL3959	Enzyme	0.048952897826	4 / 0
Oxytocin receptor	OXTR	P30559	CHEMBL2049	Family A G protein-coupled receptor	0.048952897826	4 / 0
Methionine aminopeptidase 2	METAP2	P50579	CHEMBL3922	Protease	0.048952897826	0 / 7
Alpha-1d adrenergic receptor	ADRA1D	P25100	CHEMBL223	Family A G protein-coupled receptor	0.048952897826	3 / 0
Aldehyde dehydrogenase dimeric NADP-preferring	ALDH3A1	P30838	CHEMBL3578	Enzyme	0.048952897826	1 / 0
Melatonin receptor 1A	MTNR1A	P48039	CHEMBL1945	Family A G protein-coupled receptor	0.0	22 / 0
Protein phosphatase 2C beta	PPM1B	O75688	CHEMBL2845	Phosphatase	0.0	2 / 1
Serine/threonine protein phosphatase PP1-gamma catalytic subunit	PPP1CC	P36873	CHEMBL4438	Phosphatase	0.0	2 / 3
11-beta-hydroxysteroid dehydrogenase 1	HSD11B1	P28845	CHEMBL4235	Enzyme	0.0	4 / 13
Zinc finger protein GLI1	GLI1	P08151	CHEMBL5461	Transcription factor	0.0	0 / 2
Geranylgeranyl transferase type I	PGGT1B FNTA	P53609 P49354	CHEMBL2095164	Enzyme	0.0	0 / 1
Kappa Opioid receptor	OPRK1	P41145	CHEMBL237	Family A G protein-coupled receptor	0.0	0 / 6
Amine oxidase, copper containing	AOC3	Q16853	CHEMBL3437	Enzyme	0.0	19 / 0
LanC-like protein 2	LANCL2	Q9NS86	CHEMBL3351212	Unclassified protein	0.0	0 / 1
Androgen Receptor	AR	P10275	CHEMBL1871	Nuclear receptor	0.0	16 / 47
Ribosomal protein S6 kinase alpha 3	RPS6KA3	P51812	CHEMBL2345	Kinase	0.0	4 / 0
C-C chemokine receptor type 1	CCR1	P32246	CHEMBL2413	Family A G protein-coupled receptor	0.0	8 / 0
C-C chemokine receptor type 2	CCR2	P41597	CHEMBL4015	Family A G protein-coupled receptor	0.0	9 / 0
Receptor protein-tyrosine kinase erbB-2	ERBB2	P04626	CHEMBL1824	Kinase	0.0	9 / 0
Phosphodiesterase 4D	PDE4D	Q08499	CHEMBL288	Phosphodiesterase	0.0	2 / 11
NF-kappaB inhibitor alpha	NFKBIA	P25963	CHEMBL2898	Other cytosolic protein	0.0	13 / 0
Urokinase plasminogen activator surface receptor	PLAUR	Q03405	CHEMBL4883	Membrane receptor	0.0	1 / 0
Nuclear factor NF-kappa-B p65 subunit	RELA	Q04206	CHEMBL5533	Transcription factor	0.0	15 / 0
Inhibitor of nuclear factor kappa B kinase beta subunit	IKBKB	O14920	CHEMBL1991	Kinase	0.0	0 / 8
Apoptosis regulator Bcl-X	BCL2L1	Q07817	CHEMBL4625	Other ion channel	0.0	0 / 4
Protein-glutamine gamma-glutamyltransferase	TGM2	P21980	CHEMBL2730	Enzyme	0.0	6 / 0
Coagulation factor XIII	F13A1	P00488	CHEMBL4530	Aminoacyltransferase	0.0	7 / 0
Telomerase reverse transcriptase	TERT	O14746	CHEMBL2916	Enzyme	0.0	1 / 2
Peptide N-myristoyltransferase 1	NMT1	P30419	CHEMBL2593	Enzyme	0.0	1 / 0
Melatonin receptor 1B	MTNR1B	P49286	CHEMBL1946	Family A G protein-coupled receptor	0.0	9 / 0
Histone deacetylase 6	HDAC6	Q9UBN7	CHEMBL1865	Eraser	0.0	5 / 0
Cathepsin D	CTSD	P07339	CHEMBL2581	Protease	0.0	1 / 0
Cathepsin S	CTSS	P25774	CHEMBL2954	Protease	0.0	1 / 0
Cathepsin L	CTSL	P07711	CHEMBL3837	Protease	0.0	2 / 0
Cathepsin (B and K)	CTSB	P07858	CHEMBL4072	Protease	0.0	1 / 0
Monoamine oxidase B	MAOB	P27338	CHEMBL2039	Oxidoreductase	0.0	9 / 0
Bromodomain-containing protein 4	BRD4	O60885	CHEMBL1163125	Reader	0.0	10 / 0
Bromodomain-containing protein 2	BRD2	P25440	CHEMBL1293289	Reader	0.0	5 / 0
Bromodomain-containing protein 3	BRD3	Q15059	CHEMBL1795186	Reader	0.0	5 / 0
Peroxisome proliferator-activated receptor gamma	PPARG	P37231	CHEMBL235	Nuclear receptor	0.0	0 / 7
Peroxisome proliferator-activated receptor delta	PPARD	Q03181	CHEMBL3979	Nuclear receptor	0.0	0 / 3
Receptor-type tyrosine-protein phosphatase gamma	PTPRG	P23470	CHEMBL4905	Phosphatase	0.0	2 / 0
11-beta-hydroxysteroid dehydrogenase 2	HSD11B2	P80365	CHEMBL3746	Enzyme	0.0	0 / 4
G-protein coupled receptor kinase 2	GRK2	P25098	CHEMBL4079	Kinase	0.0	2 / 0
Tubulin--tyrosine ligase	TTL	Q8NG68	CHEMBL5549	Enzyme	0.0	0 / 12
Serine/threonine-protein kinase PIM1	PIM1	P11309	CHEMBL2147	Kinase	0.0	3 / 0
c-Jun N-terminal kinase 1	MAPK8	P45983	CHEMBL2276	Kinase	0.0	4 / 0
Toll-like receptor 4	TLR4	O00206	CHEMBL5255	Toll-like and Il-1 receptors	0.0	5 / 0
Endothelin receptor ET-B	EDNRB	P24530	CHEMBL1785	Family A G protein-coupled receptor	0.0	14 / 0
Cyclin-dependent kinase 7/ cyclin H	CDK7 CCNH	P50613 P51946	CHEMBL2111288	Other cytosolic protein	0.0	1 / 0
C-C chemokine receptor type 4	CCR4	P51679	CHEMBL2414	Family A G protein-coupled receptor	0.0	6 / 0
Glucose transporter	SLC2A1	P11166	CHEMBL2535	Electrochemical transporter	0.0	0 / 1
Brain adenylate cyclase 1	ADCY1	Q08828	CHEMBL2899	Enzyme	0.0	0 / 29
Mucosa-associated lymphoid tissue lymphoma translocation protein 1	MALT1	Q9UDY8	CHEMBL3632452	Hydrolase	0.0	1 / 0
Monoamine oxidase A	MAOA	P21397	CHEMBL1951	Oxidoreductase	0.0	5 / 0
Toll-like receptor (TLR7/TLR9)	TLR9	Q9NR96	CHEMBL5804	Toll-like and Il-1 receptors	0.0	0 / 2
Histamine H3 receptor	HRH3	Q9Y5N1	CHEMBL264	Family A G protein-coupled receptor	0.0	5 / 0
Histamine H4 receptor	HRH4	Q9H3N8	CHEMBL3759	Family A G protein-coupled receptor	0.0	3 / 0
Serine/threonine protein phosphatase 2A, catalytic subunit, alpha isoform	PPP2CA	P67775	CHEMBL4703	Phosphatase	0.0	0 / 8
Serine/threonine protein phosphatase 2A, 56 kDa regulatory subunit, alpha isoform	PPP2R5A	Q15172	CHEMBL4763	Phosphatase	0.0	0 / 1
NADPH oxidase 4	NOX4	Q9NPH5	CHEMBL1250375	Enzyme	0.0	1 / 0
Muscarinic acetylcholine receptor M1 (by homology)	CHRM1	P11229	CHEMBL216	Family A G protein-coupled receptor	0.0	3 / 0
Muscarinic acetylcholine receptor M3	CHRM3	P20309	CHEMBL245	Family A G protein-coupled receptor	0.0	4 / 0
Poly [ADP-ribose] polymerase-1	PARP1	P09874	CHEMBL3105	Enzyme	0.0	4 / 0
D-amino-acid oxidase	DAO	P14920	CHEMBL5485	Enzyme	0.0	1 / 0
Alkaline phosphatase, tissue-nonspecific isozyme	ALPL	P05186	CHEMBL5979	Enzyme	0.0	13 / 0
Cytochrome P450 19A1	CYP19A1	P11511	CHEMBL1978	Cytochrome P450	0.0	13 / 50
c-Jun N-terminal kinase 3	MAPK10	P53779	CHEMBL2637	Kinase	0.0	24 / 0
Phosphodiesterase 7A	PDE7A	Q13946	CHEMBL3012	Phosphodiesterase	0.0	2 / 0
Cytochrome P450 2A6	CYP2A6	P11509	CHEMBL5282	Cytochrome P450	0.0	2 / 0
Prostatic acid phosphatase	ACPP	P15309	CHEMBL2633	Enzyme	0.0	9 / 0
Angiotensin-converting enzyme (by homology)	ACE	P12821	CHEMBL1808	Protease	0.0	2 / 0
DNA polymerase alpha subunit	POLA1	P09884	CHEMBL1828	Transferase	0.0	0 / 9
DNA polymerase beta	POLB	P06746	CHEMBL2392	Enzyme	0.0	0 / 9
Epoxide hydrolase 1	EPHX1	P07099	CHEMBL1968	Protease	0.0	21 / 0
Cyclooxygenase-1	PTGS1	P23219	CHEMBL221	Oxidoreductase	0.0	5 / 0
