# Supplementary material for: Active ingredients and molecular targets of Taraxacum mongolicum against hepatocellular carcinoma: network pharmacology, molecular docking, and molecular dynamics simulation analysis
Source: PeerJ. 2022 Jul 18;10:e13737. doi: 10.7717/peerj.13737 (PMC9302432; doi:10.7717/peerj.13737)
Supplement: Supplemental Information 2 [file peerj-10-13737-s002.zip › Targets of Taraxacum Mongolicum/predicted targets from SwissTargetPrediction/2-t-Butyl-5-methyl-[1,3]dioxolane-4-carboxylic acid.csv]

Target	Common name	Uniprot ID	ChEMBL ID	Target Class	Probability*	Known actives (3D/2D)
Lysine-specific demethylase 2A	KDM2A	Q9Y2K7	CHEMBL1938210	Eraser	0.080569968052	6 / 0
Histone lysine demethylase PHF8	PHF8	Q9UPP1	CHEMBL1938212	Eraser	0.080569968052	4 / 0
Lysine-specific demethylase 7A/7B	KDM7A	Q6ZMT4	CHEMBL2163177	Eraser	0.080569968052	1 / 0
Protein phosphatase 2C beta	PPM1B	O75688	CHEMBL2845	Phosphatase	0.080569968052	5 / 0
Protein-tyrosine phosphatase 1B	PTPN1	P18031	CHEMBL335	Phosphatase	0.080569968052	3 / 0
Serine/threonine protein phosphatase PP1-gamma catalytic subunit	PPP1CC	P36873	CHEMBL4438	Phosphatase	0.080569968052	3 / 0
Egl nine homolog 1	EGLN1	Q9GZT9	CHEMBL5697	Oxidoreductase	0.080569968052	4 / 0
Peptidyl-glycine alpha-amidating monooxygenase	PAM	P19021	CHEMBL2544	Enzyme	0.0717871625222	4 / 0
Aldose reductase (by homology)	AKR1B1	P15121	CHEMBL1900	Enzyme	0.0717871625222	62 / 0
Aldehyde reductase (by homology)	AKR1A1	P14550	CHEMBL2246	Enzyme	0.0717871625222	1 / 0
Dihydroorotase	CAD	P27708	CHEMBL3093	Enzyme	0.0717871625222	2 / 0
G-protein coupled receptor kinase 2	GRK2	P25098	CHEMBL4079	Kinase	0.0717871625222	2 / 0
Angiotensin-converting enzyme (by homology)	ACE	P12821	CHEMBL1808	Protease	0.0717871625222	40 / 0
Intercellular adhesion molecule (ICAM-1), Integrin alpha-L/beta-2	ITGAL ICAM1 ITGB2	P20701 P05362 P05107	CHEMBL2096661	Membrane receptor	0.0717871625222	11 / 0
Kynurenine 3-monooxygenase (by homology)	KMO	O15229	CHEMBL2145	Oxidoreductase	0.0717871625222	44 / 0
Carbonic anhydrase XII	CA12	O43570	CHEMBL3242	Lyase	0.0717871625222	21 / 0
Carbonic anhydrase IX	CA9	Q16790	CHEMBL3594	Lyase	0.0717871625222	22 / 0
G protein-coupled receptor 44	PTGDR2	Q9Y5Y4	CHEMBL5071	Family A G protein-coupled receptor	0.0717871625222	14 / 0
Leukotriene A4 hydrolase	LTA4H	P09960	CHEMBL4618	Protease	0.0717871625222	3 / 0
Glutamate carboxypeptidase II	FOLH1	Q04609	CHEMBL1892	Protease	0.0717871625222	18 / 0
Lysine-specific demethylase 4D-like	KDM4E	B2RXH2	CHEMBL1293226	Eraser	0.0717871625222	5 / 0
Lysine-specific demethylase 5C	KDM5C	P41229	CHEMBL2163176	Eraser	0.0717871625222	9 / 0
Lysine-specific demethylase 4A	KDM4A	O75164	CHEMBL5896	Eraser	0.0717871625222	6 / 0
Lysine-specific demethylase 4D	KDM4D	Q6B0I6	CHEMBL6138	Eraser	0.0717871625222	5 / 0
Lysine-specific demethylase 4C	KDM4C	Q9H3R0	CHEMBL6175	Eraser	0.0717871625222	19 / 0
Neprilysin	MME	P08473	CHEMBL1944	Protease	0.0	18 / 0
Caspase-3	CASP3	P42574	CHEMBL2334	Protease	0.0	2 / 0
Renin	REN	P00797	CHEMBL286	Protease	0.0	5 / 0
Hydroxycarboxylic acid receptor 2	HCAR2	Q8TDS4	CHEMBL3785	Family A G protein-coupled receptor	0.0	31 / 0
HM74 nicotinic acid GPCR	HCAR3	P49019	CHEMBL4421	Family A G protein-coupled receptor	0.0	1 / 0
Tyrosyl-DNA phosphodiesterase 2	TDP2	O95551	CHEMBL2169736	Enzyme	0.0	1 / 0
Poly [ADP-ribose] polymerase 10	PARP10	Q53GL7	CHEMBL2429708	Enzyme	0.0	3 / 0
Poly [ADP-ribose] polymerase-1	PARP1	P09874	CHEMBL3105	Enzyme	0.0	14 / 0
Angiotensin-converting enzyme 2	ACE2	Q9BYF1	CHEMBL3736	Protease	0.0	2 / 0
Matrix metalloproteinase 13	MMP13	P45452	CHEMBL280	Protease	0.0	2 / 0
Matrix metalloproteinase 12	MMP12	P39900	CHEMBL4393	Protease	0.0	2 / 0
Matrix metalloproteinase 8	MMP8	P22894	CHEMBL4588	Protease	0.0	2 / 0
Carbonic anhydrase I	CA1	P00915	CHEMBL261	Lyase	0.0	27 / 0
Carbonic anhydrase XIV	CA14	Q9ULX7	CHEMBL3510	Lyase	0.0	8 / 0
Carbonic anhydrase VA	CA5A	P35218	CHEMBL4789	Lyase	0.0	7 / 0
Carbonic anhydrase XIII (by homology)	CA13	Q8N1Q1	CHEMBL3912	Lyase	0.0	5 / 0
Thromboxane-A synthase	TBXAS1	P24557	CHEMBL1835	Cytochrome P450	0.0	22 / 0
Thymidylate synthase	TYMS	P04818	CHEMBL1952	Transferase	0.0	1 / 0
Aminopeptidase B	RNPEP	Q9H4A4	CHEMBL2432	Protease	0.0	2 / 0
Palmitoleoyl-protein carboxylesterase NOTUM	NOTUM	Q6P988	CHEMBL3714531	Hydrolase	0.0	34 / 0
Acetylcholinesterase	ACHE	P22303	CHEMBL220	Hydrolase	0.0	1 / 0
Mast cell carboxypeptidase A	CPA3	P15088	CHEMBL2645	Protease	0.0	3 / 0
Egl nine homolog 3	EGLN3	Q9H6Z9	CHEMBL5705	Enzyme	0.0	4 / 0
Lysine-specific demethylase 6B	KDM6B	O15054	CHEMBL1938211	Eraser	0.0	6 / 0
Leukocyte common antigen	PTPRC	P08575	CHEMBL3243	Enzyme	0.0	2 / 0
D-amino-acid oxidase	DAO	P14920	CHEMBL5485	Enzyme	0.0	19 / 0
Poly [ADP-ribose] polymerase 2 (by homology)	PARP2	Q9UGN5	CHEMBL5366	Enzyme	0.0	4 / 0
Lysine-specific demethylase 3A	KDM3A	Q9Y4C1	CHEMBL1938209	Eraser	0.0	2 / 0
Plectin	PLEC	Q15149	CHEMBL1293240	Unclassified protein	0.0	1 / 0
DNA-(apurinic or apyrimidinic site) lyase	APEX1	P27695	CHEMBL5619	Enzyme	0.0	15 / 0
Alkaline phosphatase, tissue-nonspecific isozyme	ALPL	P05186	CHEMBL5979	Enzyme	0.0	5 / 0
Heat shock 70 kDa protein 1	HSPA1A	P0DMV8	CHEMBL5460	Other cytosolic protein	0.0	4 / 0
Solute carrier family 22 member 6	SLC22A6	Q4U2R8	CHEMBL1641347	Electrochemical transporter	0.0	1 / 0
Neuronal acetylcholine receptor; alpha4/beta2	CHRNA4 CHRNB2	P43681 P17787	CHEMBL1907589	Ligand-gated ion channel	0.0	3 / 0
Glycogen synthase kinase-3 beta	GSK3B	P49841	CHEMBL262	Kinase	0.0	1 / 0
Farnesyl diphosphate synthase	FDPS	P14324	CHEMBL1782	Transferase	0.0	2 / 0
Monoamine oxidase A	MAOA	P21397	CHEMBL1951	Oxidoreductase	0.0	4 / 0
Monoamine oxidase B	MAOB	P27338	CHEMBL2039	Oxidoreductase	0.0	9 / 0
Carbonic anhydrase II	CA2	P00918	CHEMBL205	Lyase	0.0	25 / 0
Casein kinase II alpha	CSNK2A1	P68400	CHEMBL3629	Kinase	0.0	7 / 0
Casein kinase II alpha (prime)	CSNK2A2	P19784	CHEMBL4070	Kinase	0.0	4 / 0
Endothelin receptor ET-B	EDNRB	P24530	CHEMBL1785	Family A G protein-coupled receptor	0.0	3 / 0
Acyl coenzyme A:cholesterol acyltransferase	CES1	P23141	CHEMBL2265	Enzyme	0.0	1 / 0
Endothelin receptor ET-A	EDNRA	P25101	CHEMBL252	Family A G protein-coupled receptor	0.0	7 / 0
Carboxylesterase 2	CES2	O00748	CHEMBL3180	Enzyme	0.0	1 / 0
T1R1/T1R3_UNCURATED	TAS1R3 TAS1R1	Q7RTX0 Q7RTX1	CHEMBL3832641	Family C G protein-coupled receptor	0.0	1 / 0
Carbonic anhydrase VII	CA7	P43166	CHEMBL2326	Lyase	0.0	5 / 0
Carbonic anhydrase IV	CA4	P22748	CHEMBL3729	Lyase	0.0	3 / 0
Carbonic anhydrase VB	CA5B	Q9Y2D0	CHEMBL3969	Lyase	0.0	4 / 0
Poly [ADP-ribose] polymerase 14	PARP14	Q460N5	CHEMBL2176777	Enzyme	0.0	1 / 0
Estrogen receptor beta	ESR2	Q92731	CHEMBL242	Nuclear receptor	0.0	3 / 0
Carbonic anhydrase III	CA3	P07451	CHEMBL2885	Lyase	0.0	3 / 0
Lysine-specific demethylase 4B	KDM4B	O94953	CHEMBL3313832	Eraser	0.0	3 / 0
Lysine-specific demethylase 5B	KDM5B	Q9UGL1	CHEMBL3774295	Eraser	0.0	4 / 0
Carboxypeptidase A1	CPA1	P15085	CHEMBL2088	Protease	0.0	11 / 0
Carboxypeptidase B2 isoform A	CPB2	Q96IY4	CHEMBL3419	Protease	0.0	6 / 0
Carboxypeptidase N, catalytic subunit	CPN1	P15169	CHEMBL4713	Protease	0.0	1 / 0
Muscarinic acetylcholine receptor M1	CHRM1	P11229	CHEMBL216	Family A G protein-coupled receptor	0.0	1 / 0
Tryptophan 2,3-dioxygenase (by homology)	TDO2	P48775	CHEMBL2140	Enzyme	0.0	1 / 0
Dual specificity phosphatase Cdc25B	CDC25B	P30305	CHEMBL4804	Phosphatase	0.0	1 / 0
Caspase-1	CASP1	P29466	CHEMBL4801	Protease	0.0	2 / 0
Neuronal acetylcholine receptor protein alpha-7 subunit	CHRNA7	P36544	CHEMBL2492	Ligand-gated ion channel	0.0	1 / 0
Aryl hydrocarbon receptor	AHR	P35869	CHEMBL3201	Transcription factor	0.0	1 / 0
Tyrosine-protein kinase FYN	FYN	P06241	CHEMBL1841	Kinase	0.0	1 / 0
Calpain 2	CAPN2	P17655	CHEMBL2382	Protease	0.0	2 / 0
Tyrosine-protein kinase LCK	LCK	P06239	CHEMBL258	Kinase	0.0	2 / 0
Carbonic anhydrase VI	CA6	P23280	CHEMBL3025	Lyase	0.0	1 / 0
Calpain 1	CAPN1	P07384	CHEMBL3891	Protease	0.0	2 / 0
DNA excision repair protein ERCC-5	ERCC5	P28715	CHEMBL4736	Other nuclear protein	0.0	6 / 0
Liver glycogen phosphorylase	PYGL	P06737	CHEMBL2568	Enzyme	0.0	7 / 0
Muscle glycogen phosphorylase	PYGM	P11217	CHEMBL3526	Enzyme	0.0	8 / 0
Monocarboxylate transporter 4	SLC16A3	O15427	CHEMBL2073663	Electrochemical transporter	0.0	2 / 0
Cyclooxygenase-1	PTGS1	P23219	CHEMBL221	Oxidoreductase	0.0	1 / 0
Cyclooxygenase-2	PTGS2	P35354	CHEMBL230	Oxidoreductase	0.0	7 / 0
Fructose-1,6-bisphosphatase	FBP1	P09467	CHEMBL3975	Enzyme	0.0	2 / 0
