# Supplementary material for: Active ingredients and molecular targets of Taraxacum mongolicum against hepatocellular carcinoma: network pharmacology, molecular docking, and molecular dynamics simulation analysis
Source: PeerJ. 2022 Jul 18;10:e13737. doi: 10.7717/peerj.13737 (PMC9302432; doi:10.7717/peerj.13737)
Supplement: Supplemental Information 2 [file peerj-10-13737-s002.zip › Targets of Taraxacum Mongolicum/predicted targets from SwissTargetPrediction/3-(4-Hydroxyphenyl)propionic acid.csv]

Target	Common name	Uniprot ID	ChEMBL ID	Target Class	Probability*	Known actives (3D/2D)
Estrogen receptor beta	ESR2	Q92731	CHEMBL242	Nuclear receptor	0.150097810701	1 / 68
Tyrosine-protein kinase FYN	FYN	P06241	CHEMBL1841	Kinase	0.150097810701	3 / 4
Tyrosine-protein kinase LCK	LCK	P06239	CHEMBL258	Kinase	0.150097810701	3 / 2
Estrogen receptor alpha	ESR1	P03372	CHEMBL206	Nuclear receptor	0.133391037839	0 / 75
Epidermal growth factor receptor erbB1	EGFR	P00533	CHEMBL203	Kinase	0.133391037839	2 / 3
Lysine-specific demethylase 4D-like	KDM4E	B2RXH2	CHEMBL1293226	Eraser	0.125075959828	3 / 3
Carboxypeptidase A1	CPA1	P15085	CHEMBL2088	Protease	0.125075959828	10 / 12
Thyroid hormone receptor alpha	THRA	P10827	CHEMBL1860	Nuclear receptor	0.125075959828	0 / 25
Thyroid hormone receptor beta-1	THRB	P10828	CHEMBL1947	Nuclear receptor	0.125075959828	0 / 27
Carbonic anhydrase II	CA2	P00918	CHEMBL205	Lyase	0.125075959828	21 / 11
11-beta-hydroxysteroid dehydrogenase 1	HSD11B1	P28845	CHEMBL4235	Enzyme	0.125075959828	0 / 30
Free fatty acid receptor 1	FFAR1	O14842	CHEMBL4422	Family A G protein-coupled receptor	0.125075959828	0 / 55
Testis-specific androgen-binding protein	SHBG	P04278	CHEMBL3305	Secreted protein	0.116739032206	0 / 16
Norepinephrine transporter	SLC6A2	P23975	CHEMBL222	Electrochemical transporter	0.116739032206	0 / 23
Mast cell carboxypeptidase A	CPA3	P15088	CHEMBL2645	Protease	0.116739032206	0 / 3
Cytochrome P450 1A2	CYP1A2	P05177	CHEMBL3356	Cytochrome P450	0.116739032206	0 / 1
Tyrosine 3-hydroxylase	TH	P07101	CHEMBL1969	Oxidoreductase	0.116739032206	0 / 1
Aldose reductase	AKR1B1	P15121	CHEMBL1900	Enzyme	0.116739032206	44 / 5
Tyrosinase	TYR	P14679	CHEMBL1973	Oxidoreductase	0.116739032206	0 / 7
Macrophage migration inhibitory factor	MIF	P14174	CHEMBL2085	Enzyme	0.116739032206	1 / 1
Receptor-type tyrosine-protein phosphatase alpha	PTPRA	P18433	CHEMBL3918	Phosphatase	0.116739032206	0 / 2
Lysine-specific demethylase 3A	KDM3A	Q9Y4C1	CHEMBL1938209	Eraser	0.116739032206	2 / 0
Lysine-specific demethylase 6B	KDM6B	O15054	CHEMBL1938211	Eraser	0.116739032206	2 / 0
Alpha-ketoglutarate-dependent dioxygenase FTO	FTO	Q9C0B1	CHEMBL2331065	Oxidoreductase	0.116739032206	2 / 0
Lysine-specific demethylase 4A	KDM4A	O75164	CHEMBL5896	Eraser	0.116739032206	4 / 0
Lysine-specific demethylase 4C	KDM4C	Q9H3R0	CHEMBL6175	Eraser	0.116739032206	4 / 0
Melatonin receptor 1A	MTNR1A	P48039	CHEMBL1945	Family A G protein-coupled receptor	0.0	0 / 13
Androgen Receptor	AR	P10275	CHEMBL1871	Nuclear receptor	0.0	0 / 19
Steroid 5-alpha-reductase 2	SRD5A2	P31213	CHEMBL1856	Oxidoreductase	0.0	0 / 3
Peroxisome proliferator-activated receptor gamma	PPARG	P37231	CHEMBL235	Nuclear receptor	0.0	0 / 108
Peroxisome proliferator-activated receptor alpha	PPARA	Q07869	CHEMBL239	Nuclear receptor	0.0	0 / 118
Peroxisome proliferator-activated receptor delta	PPARD	Q03181	CHEMBL3979	Nuclear receptor	0.0	0 / 33
GABA-A receptor; alpha-1/beta-2/gamma-2	GABRA1 GABRB2 GABRG2	P14867 P47870 P18507	CHEMBL2095172	Ligand-gated ion channel	0.0	0 / 3
Glutamate carboxypeptidase II	FOLH1	Q04609	CHEMBL1892	Protease	0.0	12 / 11
Cyclooxygenase-2	PTGS2	P35354	CHEMBL230	Oxidoreductase	0.0	1 / 32
Cytochrome P450 19A1	CYP19A1	P11511	CHEMBL1978	Cytochrome P450	0.0	0 / 21
Bile acid receptor FXR	NR1H4	Q96RI1	CHEMBL2047	Nuclear receptor	0.0	0 / 2
Prostanoid FP receptor	PTGFR	P43088	CHEMBL1987	Family A G protein-coupled receptor	0.0	0 / 13
Alpha-2a adrenergic receptor	ADRA2A	P08913	CHEMBL1867	Family A G protein-coupled receptor	0.0	0 / 4
Adrenergic receptor alpha-2	ADRA2C	P18825	CHEMBL1916	Family A G protein-coupled receptor	0.0	0 / 2
Alpha-2b adrenergic receptor	ADRA2B	P18089	CHEMBL1942	Family A G protein-coupled receptor	0.0	0 / 3
Muscarinic acetylcholine receptor M2	CHRM2	P08172	CHEMBL211	Family A G protein-coupled receptor	0.0	0 / 2
Muscarinic acetylcholine receptor M1	CHRM1	P11229	CHEMBL216	Family A G protein-coupled receptor	0.0	0 / 6
Serotonin 2c (5-HT2c) receptor	HTR2C	P28335	CHEMBL225	Family A G protein-coupled receptor	0.0	0 / 5
Serotonin transporter	SLC6A4	P31645	CHEMBL228	Electrochemical transporter	0.0	0 / 35
Neurokinin 2 receptor	TACR2	P21452	CHEMBL2327	Family A G protein-coupled receptor	0.0	0 / 3
Muscarinic acetylcholine receptor M3	CHRM3	P20309	CHEMBL245	Family A G protein-coupled receptor	0.0	0 / 6
Beta-3 adrenergic receptor	ADRB3	P13945	CHEMBL246	Family A G protein-coupled receptor	0.0	0 / 1
Adenosine A3 receptor	ADORA3	P0DMS8	CHEMBL256	Family A G protein-coupled receptor	0.0	0 / 4
Trace amine-associated receptor 1 (by homology)	TAAR1	Q96RJ0	CHEMBL5857	Family A G protein-coupled receptor	0.0	0 / 5
Carboxylesterase 2	CES2	O00748	CHEMBL3180	Enzyme	0.0	0 / 17
Endothelin receptor ET-B	EDNRB	P24530	CHEMBL1785	Family A G protein-coupled receptor	0.0	0 / 4
Endothelin receptor ET-A	EDNRA	P25101	CHEMBL252	Family A G protein-coupled receptor	0.0	0 / 6
Growth factor receptor-bound protein 2	GRB2	P62993	CHEMBL3663	Other cytosolic protein	0.0	0 / 1
Estradiol 17-beta-dehydrogenase 3	HSD17B3	P37058	CHEMBL4234	Enzyme	0.0	0 / 11
Nuclear receptor ROR-gamma	RORC	P51449	CHEMBL1741186	Nuclear receptor	0.0	0 / 1
GABA-B receptor	GABBR2 GABBR1	O75899 Q9UBS5	CHEMBL2111463	Family C G protein-coupled receptor	0.0	5 / 4
Fructose-1,6-bisphosphatase	FBP1	P09467	CHEMBL3975	Enzyme	0.0	18 / 0
G protein-coupled receptor 44	PTGDR2	Q9Y5Y4	CHEMBL5071	Family A G protein-coupled receptor	0.0	1 / 0
Kinesin-like protein 1	KIF11	P52732	CHEMBL4581	Other cytosolic protein	0.0	0 / 14
Gamma-amino-N-butyrate transaminase (by homology)	ABAT	P80404	CHEMBL2044	Transferase	0.0	0 / 2
Cyclin-dependent kinase 1	CDK1	P06493	CHEMBL308	Kinase	0.0	0 / 1
G-protein coupled receptor 120	FFAR4	Q5NUL3	CHEMBL5339	Family A G protein-coupled receptor	0.0	0 / 11
Carbonic anhydrase I	CA1	P00915	CHEMBL261	Lyase	0.0	18 / 4
Steryl-sulfatase	STS	P08842	CHEMBL3559	Enzyme	0.0	0 / 24
Serotonin 1a (5-HT1a) receptor	HTR1A	P08908	CHEMBL214	Family A G protein-coupled receptor	0.0	0 / 4
Low affinity neurotrophin receptor p75NTR	NGFR	P08138	CHEMBL4762	Membrane receptor	0.0	1 / 0
C-terminal-binding protein 2	CTBP2	P56545	CHEMBL3797016	Unclassified protein	0.0	9 / 13
DNA excision repair protein ERCC-5	ERCC5	P28715	CHEMBL4736	Other nuclear protein	0.0	0 / 5
Flap endonuclease 1	FEN1	P39748	CHEMBL5027	Enzyme	0.0	0 / 7
Beta-secretase 1	BACE1	P56817	CHEMBL4822	Protease	0.0	1 / 0
Carbonic anhydrase IV	CA4	P22748	CHEMBL3729	Lyase	0.0	1 / 3
Interleukin-8	CXCL8	P10145	CHEMBL2157	Secreted protein	0.0	0 / 1
Carbonic anhydrase III	CA3	P07451	CHEMBL2885	Lyase	0.0	3 / 2
Insulin-like growth factor I receptor	IGF1R	P08069	CHEMBL1957	Kinase	0.0	0 / 13
Arachidonate 15-lipoxygenase	ALOX15	P16050	CHEMBL2903	Enzyme	0.0	0 / 13
Arachidonate 12-lipoxygenase	ALOX12	P18054	CHEMBL3687	Enzyme	0.0	0 / 8
Leukotriene B4 receptor 1	LTB4R	Q15722	CHEMBL3911	Family A G protein-coupled receptor	0.0	0 / 1
Carbonic anhydrase XIII (by homology)	CA13	Q8N1Q1	CHEMBL3912	Lyase	0.0	1 / 3
Prostanoid EP1 receptor	PTGER1	P34995	CHEMBL1811	Family A G protein-coupled receptor	0.0	0 / 4
Prostanoid EP2 receptor	PTGER2	P43116	CHEMBL1881	Family A G protein-coupled receptor	0.0	0 / 7
Uracil nucleotide/cysteinyl leukotriene receptor	GPR17	Q13304	CHEMBL1075162	Family A G protein-coupled receptor	0.0	2 / 0
Thiopurine S-methyltransferase	TPMT	P51580	CHEMBL2500	Enzyme	0.0	4 / 0
Endothelin-converting enzyme 1	ECE1	P42892	CHEMBL4791	Protease	0.0	3 / 0
Serotonin 6 (5-HT6) receptor	HTR6	P50406	CHEMBL3371	Family A G protein-coupled receptor	0.0	0 / 2
Estrogen-related receptor gamma	ESRRG	P62508	CHEMBL4245	Nuclear receptor	0.0	0 / 1
Lysine-specific demethylase 2A	KDM2A	Q9Y2K7	CHEMBL1938210	Eraser	0.0	3 / 0
Mu opioid receptor (by homology)	OPRM1	P35372	CHEMBL233	Family A G protein-coupled receptor	0.0	0 / 21
AMP deaminase 3	AMPD3	Q01432	CHEMBL2912	Enzyme	0.0	3 / 0
D-amino-acid oxidase	DAO	P14920	CHEMBL5485	Enzyme	0.0	5 / 0
Beta-1 adrenergic receptor	ADRB1	P08588	CHEMBL213	Family A G protein-coupled receptor	0.0	0 / 1
Prostaglandin E synthase	PTGES	O14684	CHEMBL5658	Enzyme	0.0	0 / 3
Acyl coenzyme A:cholesterol acyltransferase	CES1	P23141	CHEMBL2265	Enzyme	0.0	0 / 19
GABA receptor rho-1 subunit	GABRR1	P24046	CHEMBL3561	Ligand-gated ion channel	0.0	1 / 0
Estradiol 17-beta-dehydrogenase 1	HSD17B1	P14061	CHEMBL3181	Enzyme	0.0	0 / 29
Cytochrome P450 26B1	CYP26B1	Q9NR63	CHEMBL3713687	Cytochrome P450	0.0	0 / 1
Cytochrome P450 26A1	CYP26A1	O43174	CHEMBL5141	Cytochrome P450	0.0	0 / 1
Cyclooxygenase-1	PTGS1	P23219	CHEMBL221	Oxidoreductase	0.0	1 / 19
Histone deacetylase 2	HDAC2	Q92769	CHEMBL1937	Eraser	0.0	0 / 5
Histone deacetylase 8	HDAC8	Q9BY41	CHEMBL3192	Eraser	0.0	0 / 7
