# Supplementary material for: Active ingredients and molecular targets of Taraxacum mongolicum against hepatocellular carcinoma: network pharmacology, molecular docking, and molecular dynamics simulation analysis
Source: PeerJ. 2022 Jul 18;10:e13737. doi: 10.7717/peerj.13737 (PMC9302432; doi:10.7717/peerj.13737)
Supplement: Supplemental Information 2 [file peerj-10-13737-s002.zip › Targets of Taraxacum Mongolicum/predicted targets from SwissTargetPrediction/3,4-Dihydroxybenzaldehyde.csv]

Target	Common name	Uniprot ID	ChEMBL ID	Target Class	Probability*	Known actives (3D/2D)
Carbonic anhydrase VI	CA6	P23280	CHEMBL3025	Lyase	0.0649510872641	0 / 6
Carbonic anhydrase IV	CA4	P22748	CHEMBL3729	Lyase	0.0649510872641	0 / 5
Carbonic anhydrase II	CA2	P00918	CHEMBL205	Lyase	0.0544879468076	13 / 45
Tyrosinase (by homology)	TYR	P14679	CHEMBL1973	Oxidoreductase	0.0544879468076	1 / 3
Carbonic anhydrase III	CA3	P07451	CHEMBL2885	Lyase	0.0443083186041	0 / 4
Alpha-(1,3)-fucosyltransferase 7	FUT7	Q11130	CHEMBL3596077	Transferase	0.0443083186041	0 / 2
Carbonic anhydrase VB	CA5B	Q9Y2D0	CHEMBL3969	Lyase	0.0443083186041	0 / 3
Carbonic anhydrase VA	CA5A	P35218	CHEMBL4789	Lyase	0.0443083186041	0 / 4
Serine/threonine-protein kinase/endoribonuclease IRE1	ERN1	O75460	CHEMBL1163101	Enzyme	0.0443083186041	18 / 54
Carbonic anhydrase VII	CA7	P43166	CHEMBL2326	Lyase	0.0443083186041	8 / 27
Carbonic anhydrase I	CA1	P00915	CHEMBL261	Lyase	0.0443083186041	9 / 39
Carbonic anhydrase XII	CA12	O43570	CHEMBL3242	Lyase	0.0443083186041	9 / 32
Carbonic anhydrase XIV	CA14	Q9ULX7	CHEMBL3510	Lyase	0.0443083186041	7 / 27
Carbonic anhydrase IX	CA9	Q16790	CHEMBL3594	Lyase	0.0443083186041	12 / 29
Catechol O-methyltransferase (by homology)	COMT	P21964	CHEMBL2023	Transferase	0.033970689612	1 / 7
Dual specificity phosphatase Cdc25B	CDC25B	P30305	CHEMBL4804	Phosphatase	0.033970689612	2 / 0
Dual specificity protein phosphatase 1 (by homology)	DUSP1	P28562	CHEMBL6026	Enzyme	0.033970689612	1 / 0
Dual-specificity tyrosine-phosphorylation regulated kinase 1A	DYRK1A	Q13627	CHEMBL2292	Kinase	0.0	0 / 1
Dual specificty protein kinase CLK1	CLK1	P49759	CHEMBL4224	Kinase	0.0	0 / 1
Dual specificity tyrosine-phosphorylation-regulated kinase 1B	DYRK1B	Q9Y463	CHEMBL5543	Kinase	0.0	0 / 1
Transthyretin	TTR	P02766	CHEMBL3194	Secreted protein	0.0	0 / 5
Epidermal growth factor receptor erbB1	EGFR	P00533	CHEMBL203	Kinase	0.0	8 / 0
Serum albumin	ALB	P02768	CHEMBL3253	Secreted protein	0.0	0 / 3
Histone deacetylase 1	HDAC1	Q13547	CHEMBL325	Eraser	0.0	6 / 0
L-lactate dehydrogenase A chain	LDHA	P00338	CHEMBL4835	Enzyme	0.0	0 / 10
L-lactate dehydrogenase B chain	LDHB	P07195	CHEMBL4940	Enzyme	0.0	0 / 10
Indoleamine 2,3-dioxygenase	IDO1	P14902	CHEMBL4685	Enzyme	0.0	1 / 0
Succinate semialdehyde dehydrogenase	ALDH5A1	P51649	CHEMBL1911	Oxidoreductase	0.0	0 / 1
Gamma-amino-N-butyrate transaminase	ABAT	P80404	CHEMBL2044	Transferase	0.0	0 / 2
Fatty acid synthase	FASN	P49327	CHEMBL4158	Transferase	0.0	0 / 1
Steryl-sulfatase	STS	P08842	CHEMBL3559	Enzyme	0.0	0 / 8
Poly [ADP-ribose] polymerase-1	PARP1	P09874	CHEMBL3105	Enzyme	0.0	1 / 2
Histone deacetylase 6	HDAC6	Q9UBN7	CHEMBL1865	Eraser	0.0	8 / 0
Histone deacetylase 2	HDAC2	Q92769	CHEMBL1937	Eraser	0.0	3 / 0
Lysine-specific demethylase 4D-like	KDM4E	B2RXH2	CHEMBL1293226	Eraser	0.0	1 / 2
Carbonic anhydrase XIII	CA13	Q8N1Q1	CHEMBL3912	Lyase	0.0	2 / 2
Estrogen receptor beta	ESR2	Q92731	CHEMBL242	Nuclear receptor	0.0	0 / 23
Induced myeloid leukemia cell differentiation protein Mcl-1	MCL1	Q07820	CHEMBL4361	Other cytosolic protein	0.0	0 / 11
Apoptosis regulator Bcl-2	BCL2	P10415	CHEMBL4860	Other ion channel	0.0	0 / 9
Myoglobin	MB	P02144	CHEMBL2406892	Unclassified protein	0.0	1 / 0
Leukocyte common antigen	PTPRC	P08575	CHEMBL3243	Enzyme	0.0	2 / 0
Alkaline phosphatase placental-like	ALPG	P10696	CHEMBL3402	Enzyme	0.0	2 / 0
Phospholipase A-2-activating protein	PLAA	Q9Y263	CHEMBL6114	Unclassified protein	0.0	2 / 0
Estrogen receptor alpha	ESR1	P03372	CHEMBL206	Nuclear receptor	0.0	0 / 22
Insulin-like growth factor I receptor	IGF1R	P08069	CHEMBL1957	Kinase	0.0	0 / 6
ALK tyrosine kinase receptor	ALK	Q9UM73	CHEMBL4247	Kinase	0.0	0 / 2
Estradiol 17-beta-dehydrogenase 1	HSD17B1	P14061	CHEMBL3181	Enzyme	0.0	0 / 13
Apoptosis regulator Bcl-X	BCL2L1	Q07817	CHEMBL4625	Other ion channel	0.0	0 / 4
Hydroxycarboxylic acid receptor 2	HCAR2	Q8TDS4	CHEMBL3785	Family A G protein-coupled receptor	0.0	1 / 0
Arachidonate 15-lipoxygenase	ALOX15	P16050	CHEMBL2903	Enzyme	0.0	0 / 6
Voltage-gated potassium channel subunit Kv1.1	KCNA1	Q09470	CHEMBL2309	Voltage-gated ion channel	0.0	2 / 0
Voltage-gated potassium channel subunit Kv1.4	KCNA4	P22459	CHEMBL4205	Voltage-gated ion channel	0.0	2 / 0
Proteasome Macropain subunit MB1	PSMB5	P28074	CHEMBL4662	Protease	0.0	1 / 0
Aldo-keto-reductase family 1 member C3	AKR1C3	P42330	CHEMBL4681	Enzyme	0.0	0 / 1
G-protein coupled receptor 35	GPR35	Q9HC97	CHEMBL1293267	Family A G protein-coupled receptor	0.0	0 / 1
Dopamine beta-hydroxylase	DBH	P09172	CHEMBL3102	Enzyme	0.0	1 / 0
Steroid 5-alpha-reductase 2	SRD5A2	P31213	CHEMBL1856	Oxidoreductase	0.0	0 / 1
Histone deacetylase 3	HDAC3	O15379	CHEMBL1829	Eraser	0.0	2 / 0
Estradiol 17-beta-dehydrogenase 2	HSD17B2	P37059	CHEMBL2789	Enzyme	0.0	0 / 10
Plasminogen activator inhibitor-1	SERPINE1	P05121	CHEMBL3475	Secreted protein	0.0	0 / 5
Hematopoietic cell protein-tyrosine phosphatase 70Z-PEP	PTPN22	Q9Y2R2	CHEMBL2889	Phosphatase	0.0	1 / 0
Arylamine N-acetyltransferase 1	NAT1	P18440	CHEMBL5101	Enzyme	0.0	1 / 0
Glycogen synthase kinase-3 beta	GSK3B	P49841	CHEMBL262	Kinase	0.0	0 / 1
Estradiol 17-beta-dehydrogenase 3	HSD17B3	P37058	CHEMBL4234	Enzyme	0.0	0 / 5
Histone acetyltransferase p300	EP300	Q09472	CHEMBL3784	Writer	0.0	1 / 0
Corticotropin releasing factor receptor 1	CRHR1	P34998	CHEMBL1800	Family B G protein-coupled receptor	0.0	0 / 1
Dopamine D3 receptor	DRD3	P35462	CHEMBL234	Family A G protein-coupled receptor	0.0	0 / 3
PI3-kinase p110-delta subunit	PIK3CD	O00329	CHEMBL3130	Enzyme	0.0	2 / 0
DNA-dependent protein kinase	PRKDC	P78527	CHEMBL3142	Kinase	0.0	2 / 0
PI3-kinase p110-gamma subunit	PIK3CG	P48736	CHEMBL3267	Enzyme	0.0	2 / 0
Thiopurine S-methyltransferase	TPMT	P51580	CHEMBL2500	Enzyme	0.0	0 / 3
Androgen Receptor (by homology)	AR	P10275	CHEMBL1871	Nuclear receptor	0.0	0 / 2
Cyclooxygenase-1	PTGS1	P23219	CHEMBL221	Oxidoreductase	0.0	0 / 1
Transient receptor potential cation channel subfamily A member 1	TRPA1	O75762	CHEMBL6007	Voltage-gated ion channel	0.0	0 / 1
Acetylcholinesterase	ACHE	P22303	CHEMBL220	Hydrolase	0.0	1 / 10
Myeloperoxidase	MPO	P05164	CHEMBL2439	Enzyme	0.0	1 / 1
Melatonin receptor 1A	MTNR1A	P48039	CHEMBL1945	Family A G protein-coupled receptor	0.0	0 / 2
Xanthine dehydrogenase	XDH	P47989	CHEMBL1929	Oxidoreductase	0.0	2 / 0
PI3-kinase p110-alpha subunit	PIK3CA	P42336	CHEMBL4005	Enzyme	0.0	1 / 0
Thrombin	F2	P00734	CHEMBL204	Protease	0.0	2 / 0
Amine oxidase, copper containing	AOC3	Q16853	CHEMBL3437	Enzyme	0.0	1 / 0
Serotonin 2b (5-HT2b) receptor	HTR2B	P41595	CHEMBL1833	Family A G protein-coupled receptor	0.0	0 / 1
Dopamine D5 receptor	DRD5	P21918	CHEMBL1850	Family A G protein-coupled receptor	0.0	0 / 2
Melatonin receptor 1B	MTNR1B	P49286	CHEMBL1946	Family A G protein-coupled receptor	0.0	0 / 1
Dopamine D1 receptor	DRD1	P21728	CHEMBL2056	Family A G protein-coupled receptor	0.0	0 / 1
Dopamine D2 receptor	DRD2	P14416	CHEMBL217	Family A G protein-coupled receptor	0.0	0 / 2
Dopamine D4 receptor	DRD4	P21917	CHEMBL219	Family A G protein-coupled receptor	0.0	0 / 2
Norepinephrine transporter	SLC6A2	P23975	CHEMBL222	Electrochemical transporter	0.0	0 / 1
Dopamine transporter	SLC6A3	Q01959	CHEMBL238	Electrochemical transporter	0.0	0 / 1
Aldo-keto reductase family 1 member C2	AKR1C2	P52895	CHEMBL5847	Enzyme	0.0	0 / 1
Aldo-keto reductase family 1 member C1	AKR1C1	Q04828	CHEMBL5905	Enzyme	0.0	0 / 1
Neuronal acetylcholine receptor protein alpha-7 subunit	CHRNA7	P36544	CHEMBL2492	Ligand-gated ion channel	0.0	1 / 0
Phosphodiesterase 5A	PDE5A	O76074	CHEMBL1827	Phosphodiesterase	0.0	3 / 0
Butyrylcholinesterase	BCHE	P06276	CHEMBL1914	Hydrolase	0.0	1 / 0
Matrix metalloproteinase 13	MMP13	P45452	CHEMBL280	Protease	0.0	2 / 0
Cannabinoid receptor 1	CNR1	P21554	CHEMBL218	Family A G protein-coupled receptor	0.0	0 / 2
Cannabinoid receptor 2	CNR2	P34972	CHEMBL253	Family A G protein-coupled receptor	0.0	0 / 2
Cathepsin (V and K)	CTSV	O60911	CHEMBL3272	Protease	0.0	1 / 0
Lysosomal alpha-glucosidase	GAA	P10253	CHEMBL2608	Hydrolase	0.0	0 / 1
Quinone reductase 2	NQO2	P16083	CHEMBL3959	Enzyme	0.0	0 / 1
