# Supplementary material for: Active ingredients and molecular targets of Taraxacum mongolicum against hepatocellular carcinoma: network pharmacology, molecular docking, and molecular dynamics simulation analysis
Source: PeerJ. 2022 Jul 18;10:e13737. doi: 10.7717/peerj.13737 (PMC9302432; doi:10.7717/peerj.13737)
Supplement: Supplemental Information 2 [file peerj-10-13737-s002.zip › Targets of Taraxacum Mongolicum/predicted targets from SwissTargetPrediction/4-Hydroxybenzoate.csv]

Target	Common name	Uniprot ID	ChEMBL ID	Target Class	Probability*	Known actives (3D/2D)
Carbonic anhydrase II	CA2	P00918	CHEMBL205	Lyase	1.0	18 / 61
Carbonic anhydrase VII	CA7	P43166	CHEMBL2326	Lyase	1.0	6 / 27
Carbonic anhydrase I	CA1	P00915	CHEMBL261	Lyase	1.0	17 / 54
Carbonic anhydrase III	CA3	P07451	CHEMBL2885	Lyase	1.0	3 / 5
Carbonic anhydrase VI	CA6	P23280	CHEMBL3025	Lyase	1.0	5 / 6
Carbonic anhydrase XII	CA12	O43570	CHEMBL3242	Lyase	1.0	12 / 32
Carbonic anhydrase XIV	CA14	Q9ULX7	CHEMBL3510	Lyase	1.0	7 / 27
Carbonic anhydrase IX	CA9	Q16790	CHEMBL3594	Lyase	1.0	11 / 29
Carbonic anhydrase IV	CA4	P22748	CHEMBL3729	Lyase	1.0	3 / 5
Carbonic anhydrase VB	CA5B	Q9Y2D0	CHEMBL3969	Lyase	1.0	4 / 3
Carbonic anhydrase VA	CA5A	P35218	CHEMBL4789	Lyase	1.0	3 / 4
Carbonic anhydrase XIII (by homology)	CA13	Q8N1Q1	CHEMBL3912	Lyase	1.0	2 / 2
Alpha-(1,3)-fucosyltransferase 7	FUT7	Q11130	CHEMBL3596077	Transferase	0.0849737018175	0 / 2
D-amino-acid oxidase	DAO	P14920	CHEMBL5485	Enzyme	0.033970689612	7 / 1
Steroid 5-alpha-reductase 2	SRD5A2	P31213	CHEMBL1856	Oxidoreductase	0.033970689612	0 / 18
Estrogen receptor beta	ESR2	Q92731	CHEMBL242	Nuclear receptor	0.0238327432783	1 / 13
Squalene monooxygenase (by homology)	SQLE	Q14534	CHEMBL3592	Enzyme	0.0238327432783	0 / 4
Aldo-keto reductase family 1 member C2	AKR1C2	P52895	CHEMBL5847	Enzyme	0.0238327432783	2 / 16
Aldo-keto reductase family 1 member C1	AKR1C1	Q04828	CHEMBL5905	Enzyme	0.0238327432783	2 / 8
Serine/threonine-protein kinase/endoribonuclease IRE1	ERN1	O75460	CHEMBL1163101	Enzyme	0.0238327432783	0 / 36
Histone deacetylase 6	HDAC6	Q9UBN7	CHEMBL1865	Eraser	0.0238327432783	1 / 0
Histone deacetylase 8	HDAC8	Q9BY41	CHEMBL3192	Eraser	0.0238327432783	1 / 0
L-lactate dehydrogenase A chain	LDHA	P00338	CHEMBL4835	Enzyme	0.0238327432783	0 / 11
L-lactate dehydrogenase B chain	LDHB	P07195	CHEMBL4940	Enzyme	0.0238327432783	0 / 9
Estrogen receptor alpha	ESR1	P03372	CHEMBL206	Nuclear receptor	0.0	0 / 8
Transthyretin	TTR	P02766	CHEMBL3194	Secreted protein	0.0	0 / 6
Catechol O-methyltransferase (by homology)	COMT	P21964	CHEMBL2023	Transferase	0.0	0 / 5
Leukocyte elastase	ELANE	P08246	CHEMBL248	Protease	0.0	0 / 8
Aldo-keto-reductase family 1 member C3	AKR1C3	P42330	CHEMBL4681	Enzyme	0.0	0 / 17
Retinoic acid receptor gamma	RARG	P13631	CHEMBL2003	Nuclear receptor	0.0	0 / 7
Retinoic acid receptor beta	RARB	P10826	CHEMBL2008	Nuclear receptor	0.0	0 / 8
Monoamine oxidase B	MAOB	P27338	CHEMBL2039	Oxidoreductase	0.0	0 / 30
Induced myeloid leukemia cell differentiation protein Mcl-1	MCL1	Q07820	CHEMBL4361	Other cytosolic protein	0.0	0 / 4
Insulin-like growth factor I receptor	IGF1R	P08069	CHEMBL1957	Kinase	0.0	0 / 2
ALK tyrosine kinase receptor	ALK	Q9UM73	CHEMBL4247	Kinase	0.0	0 / 2
Plasminogen activator inhibitor-1	SERPINE1	P05121	CHEMBL3475	Secreted protein	0.0	0 / 8
Apoptosis regulator Bcl-X	BCL2L1	Q07817	CHEMBL4625	Other ion channel	0.0	0 / 2
Acetylcholinesterase	ACHE	P22303	CHEMBL220	Hydrolase	0.0	0 / 3
G-protein coupled receptor 35	GPR35	Q9HC97	CHEMBL1293267	Family A G protein-coupled receptor	0.0	0 / 2
Thymidylate synthase	TYMS	P04818	CHEMBL1952	Transferase	0.0	0 / 7
Serum albumin	ALB	P02768	CHEMBL3253	Secreted protein	0.0	0 / 3
Succinate semialdehyde dehydrogenase	ALDH5A1	P51649	CHEMBL1911	Oxidoreductase	0.0	0 / 1
Tyrosinase (by homology)	TYR	P14679	CHEMBL1973	Oxidoreductase	0.0	0 / 3
Gamma-amino-N-butyrate transaminase	ABAT	P80404	CHEMBL2044	Transferase	0.0	0 / 2
Phospholipase A2 group 1VB	PLA2G4B	P0C869	CHEMBL4136	Enzyme	0.0	0 / 7
Dipeptidyl peptidase IV	DPP4	P27487	CHEMBL284	Protease	0.0	1 / 1
Receptor-type tyrosine-protein phosphatase beta	PTPRB	P23467	CHEMBL2706	Phosphatase	0.0	2 / 0
DNA polymerase beta	POLB	P06746	CHEMBL2392	Enzyme	0.0	0 / 2
Poly [ADP-ribose] polymerase-1	PARP1	P09874	CHEMBL3105	Enzyme	0.0	0 / 4
Matrix metalloproteinase 9	MMP9	P14780	CHEMBL321	Protease	0.0	2 / 0
Matrix metalloproteinase 1	MMP1	P03956	CHEMBL332	Protease	0.0	2 / 0
Matrix metalloproteinase 2	MMP2	P08253	CHEMBL333	Protease	0.0	2 / 0
Matrix metalloproteinase 8	MMP8	P22894	CHEMBL4588	Protease	0.0	1 / 0
Serotonin 3a (5-HT3a) receptor	HTR3A	P46098	CHEMBL1899	Ligand-gated ion channel	0.0	0 / 1
Toll-like receptor 4 (by homology)	TLR4	O00206	CHEMBL5255	Toll-like and Il-1 receptors	0.0	1 / 0
Estradiol 17-beta-dehydrogenase 1	HSD17B1	P14061	CHEMBL3181	Enzyme	0.0	0 / 5
Peptidyl-prolyl cis-trans isomerase NIMA-interacting 1	PIN1	Q13526	CHEMBL2288	Enzyme	0.0	2 / 0
Cyclooxygenase-1	PTGS1	P23219	CHEMBL221	Oxidoreductase	0.0	0 / 4
Cyclooxygenase-2	PTGS2	P35354	CHEMBL230	Oxidoreductase	0.0	0 / 5
Tyrosine-protein kinase FYN	FYN	P06241	CHEMBL1841	Kinase	0.0	0 / 1
Tyrosine-protein kinase LCK	LCK	P06239	CHEMBL258	Kinase	0.0	0 / 2
Retinoic acid receptor alpha	RARA	P10276	CHEMBL2055	Nuclear receptor	0.0	0 / 4
Fatty acid binding protein adipocyte	FABP4	P15090	CHEMBL2083	Fatty acid binding protein family	0.0	0 / 1
Fatty acid binding protein muscle	FABP3	P05413	CHEMBL3344	Fatty acid binding protein family	0.0	0 / 1
Carboxylesterase 2	CES2	O00748	CHEMBL3180	Enzyme	0.0	0 / 5
Leucine aminopeptidase	LAP3	P28838	CHEMBL3965	Protease	0.0	1 / 0
Hydroxycarboxylic acid receptor 2	HCAR2	Q8TDS4	CHEMBL3785	Family A G protein-coupled receptor	0.0	2 / 0
AICAR transformylase	ATIC	P31939	CHEMBL2518	Enzyme	0.0	0 / 1
Arachidonate 12-lipoxygenase	ALOX12	P18054	CHEMBL3687	Enzyme	0.0	0 / 1
Fructose-1,6-bisphosphatase	FBP1	P09467	CHEMBL3975	Enzyme	0.0	4 / 0
Leukocyte common antigen	PTPRC	P08575	CHEMBL3243	Enzyme	0.0	0 / 4
Cytosolic phospholipase A2	PLA2G4A	P47712	CHEMBL3816	Enzyme	0.0	0 / 1
Kynurenine 3-monooxygenase (by homology)	KMO	O15229	CHEMBL2145	Oxidoreductase	0.0	3 / 0
C-terminal-binding protein 2	CTBP2	P56545	CHEMBL3797016	Unclassified protein	0.0	2 / 0
Epidermal growth factor receptor erbB1	EGFR	P00533	CHEMBL203	Kinase	0.0	0 / 1
Serine/threonine-protein kinase Aurora-B	AURKB	Q96GD4	CHEMBL2185	Kinase	0.0	0 / 1
Dual-specificity tyrosine-phosphorylation regulated kinase 1A	DYRK1A	Q13627	CHEMBL2292	Kinase	0.0	0 / 1
Peroxisome proliferator-activated receptor gamma	PPARG	P37231	CHEMBL235	Nuclear receptor	0.0	0 / 1
Tyrosine-protein kinase SRC	SRC	P12931	CHEMBL267	Kinase	0.0	0 / 1
Focal adhesion kinase 1	PTK2	Q05397	CHEMBL2695	Kinase	0.0	0 / 1
Vascular endothelial growth factor receptor 2	KDR	P35968	CHEMBL279	Kinase	0.0	0 / 1
Hepatocyte growth factor receptor	MET	P08581	CHEMBL3717	Kinase	0.0	0 / 1
Serine/threonine-protein kinase NEK2	NEK2	P51955	CHEMBL3835	Kinase	0.0	0 / 1
Dual specificty protein kinase CLK1	CLK1	P49759	CHEMBL4224	Kinase	0.0	0 / 1
Tyrosine-protein kinase receptor UFO	AXL	P30530	CHEMBL4895	Kinase	0.0	0 / 1
Dual specificity tyrosine-phosphorylation-regulated kinase 1B	DYRK1B	Q9Y463	CHEMBL5543	Kinase	0.0	0 / 1
Monoamine oxidase A	MAOA	P21397	CHEMBL1951	Oxidoreductase	0.0	0 / 4
Cannabinoid receptor 2	CNR2	P34972	CHEMBL253	Family A G protein-coupled receptor	0.0	0 / 3
Cannabinoid receptor 1	CNR1	P21554	CHEMBL218	Family A G protein-coupled receptor	0.0	0 / 2
Glycogen synthase kinase-3 beta	GSK3B	P49841	CHEMBL262	Kinase	0.0	0 / 1
Estradiol 17-beta-dehydrogenase 3	HSD17B3	P37058	CHEMBL4234	Enzyme	0.0	0 / 5
Neuromedin-U receptor 2	NMUR2	Q9GZQ4	CHEMBL1075144	Family A G protein-coupled receptor	0.0	0 / 1
Group IID secretory phospholipase A2	PLA2G2D	Q9UNK4	CHEMBL4281	Enzyme	0.0	0 / 1
Norepinephrine transporter	SLC6A2	P23975	CHEMBL222	Electrochemical transporter	0.0	0 / 2
Aminopeptidase A	ENPEP	Q07075	CHEMBL3439	Protease	0.0	1 / 0
Lysine-specific demethylase 4D-like	KDM4E	B2RXH2	CHEMBL1293226	Eraser	0.0	2 / 3
Lysine-specific demethylase 4A	KDM4A	O75164	CHEMBL5896	Eraser	0.0	2 / 2
Metabotropic glutamate receptor 2 (by homology)	GRM2	Q14416	CHEMBL5137	Family C G protein-coupled receptor	0.0	0 / 3
Melatonin receptor 1A	MTNR1A	P48039	CHEMBL1945	Family A G protein-coupled receptor	0.0	0 / 1
Fatty acid synthase	FASN	P49327	CHEMBL4158	Transferase	0.0	0 / 1
