# Supplementary material for: Active ingredients and molecular targets of Taraxacum mongolicum against hepatocellular carcinoma: network pharmacology, molecular docking, and molecular dynamics simulation analysis
Source: PeerJ. 2022 Jul 18;10:e13737. doi: 10.7717/peerj.13737 (PMC9302432; doi:10.7717/peerj.13737)
Supplement: Supplemental Information 2 [file peerj-10-13737-s002.zip › Targets of Taraxacum Mongolicum/predicted targets from SwissTargetPrediction/4-Hydroxyphenylacetic acid.csv]

Target	Common name	Uniprot ID	ChEMBL ID	Target Class	Probability*	Known actives (3D/2D)
Aldose reductase	AKR1B1	P15121	CHEMBL1900	Enzyme	0.197404892104	8 / 8
Carbonic anhydrase II	CA2	P00918	CHEMBL205	Lyase	0.197404892104	18 / 12
Aldo-keto-reductase family 1 member C3	AKR1C3	P42330	CHEMBL4681	Enzyme	0.0727163610114	0 / 2
Estrogen receptor beta	ESR2	Q92731	CHEMBL242	Nuclear receptor	0.0630257148888	1 / 44
Macrophage migration inhibitory factor	MIF	P14174	CHEMBL2085	Enzyme	0.053517944289	1 / 0
14-3-3 protein gamma	YWHAG	P61981	CHEMBL1293296	Unclassified protein	0.053517944289	0 / 1
Estrogen receptor alpha	ESR1	P03372	CHEMBL206	Nuclear receptor	0.0439186325197	0 / 44
Interleukin-8	CXCL8	P10145	CHEMBL2157	Secreted protein	0.0439186325197	0 / 4
Solute carrier family 22 member 6 (by homology)	SLC22A6	Q4U2R8	CHEMBL1641347	Electrochemical transporter	0.0439186325197	0 / 1
Cyclooxygenase-1	PTGS1	P23219	CHEMBL221	Oxidoreductase	0.0439186325197	1 / 26
Cyclooxygenase-2	PTGS2	P35354	CHEMBL230	Oxidoreductase	0.0439186325197	1 / 56
Lysine-specific demethylase 4A	KDM4A	O75164	CHEMBL5896	Eraser	0.0439186325197	3 / 0
Intermediate conductance calcium-activated potassium channel protein 4	KCNN4	O15554	CHEMBL4305	Voltage-gated ion channel	0.0439186325197	0 / 1
Voltage-gated calcium channel alpha2/delta subunit 1 (by homology)	CACNA2D1	P54289	CHEMBL1919	Calcium channel auxiliary subunit alpha2delta family	0.0439186325197	0 / 10
G protein-coupled receptor 44	PTGDR2	Q9Y5Y4	CHEMBL5071	Family A G protein-coupled receptor	0.0439186325197	1 / 0
Thiopurine S-methyltransferase	TPMT	P51580	CHEMBL2500	Enzyme	0.0439186325197	4 / 0
Lysine-specific demethylase 3A	KDM3A	Q9Y4C1	CHEMBL1938209	Eraser	0.0	1 / 0
Lysine-specific demethylase 6B	KDM6B	O15054	CHEMBL1938211	Eraser	0.0	1 / 0
Alpha-ketoglutarate-dependent dioxygenase FTO	FTO	Q9C0B1	CHEMBL2331065	Oxidoreductase	0.0	1 / 0
Lysine-specific demethylase 4C	KDM4C	Q9H3R0	CHEMBL6175	Eraser	0.0	2 / 0
Carboxylesterase 2	CES2	O00748	CHEMBL3180	Enzyme	0.0	0 / 17
Carbonic anhydrase IV	CA4	P22748	CHEMBL3729	Lyase	0.0	2 / 3
Steroid 5-alpha-reductase 2	SRD5A2	P31213	CHEMBL1856	Oxidoreductase	0.0	0 / 9
Fructose-1,6-bisphosphatase	FBP1	P09467	CHEMBL3975	Enzyme	0.0	7 / 0
Androgen Receptor	AR	P10275	CHEMBL1871	Nuclear receptor	0.0	0 / 5
Serotonin 6 (5-HT6) receptor	HTR6	P50406	CHEMBL3371	Family A G protein-coupled receptor	0.0	0 / 1
Estrogen-related receptor gamma	ESRRG	P62508	CHEMBL4245	Nuclear receptor	0.0	0 / 1
Kynurenine 3-monooxygenase (by homology)	KMO	O15229	CHEMBL2145	Oxidoreductase	0.0	11 / 0
GABA-A receptor; alpha-1/beta-2/gamma-2	GABRA1 GABRB2 GABRG2	P14867 P47870 P18507	CHEMBL2095172	Ligand-gated ion channel	0.0	0 / 3
Leukocyte common antigen	PTPRC	P08575	CHEMBL3243	Enzyme	0.0	0 / 4
T-cell protein-tyrosine phosphatase	PTPN2	P17706	CHEMBL3807	Phosphatase	0.0	0 / 1
Matrix metalloproteinase 1	MMP1	P03956	CHEMBL332	Protease	0.0	2 / 0
Matrix metalloproteinase 2	MMP2	P08253	CHEMBL333	Protease	0.0	2 / 0
Muscarinic acetylcholine receptor M4	CHRM4	P08173	CHEMBL1821	Family A G protein-coupled receptor	0.0	0 / 4
Muscarinic acetylcholine receptor M2	CHRM2	P08172	CHEMBL211	Family A G protein-coupled receptor	0.0	0 / 9
Muscarinic acetylcholine receptor M1	CHRM1	P11229	CHEMBL216	Family A G protein-coupled receptor	0.0	0 / 7
Muscarinic acetylcholine receptor M3	CHRM3	P20309	CHEMBL245	Family A G protein-coupled receptor	0.0	0 / 7
Serotonin 2b (5-HT2b) receptor	HTR2B	P41595	CHEMBL1833	Family A G protein-coupled receptor	0.0	0 / 2
GABA-A receptor; alpha-1/beta-3/gamma-2	GABRB3 GABRG2 GABRA1	P28472 P18507 P14867	CHEMBL2094121	Ligand-gated ion channel	0.0	0 / 1
Norepinephrine transporter	SLC6A2	P23975	CHEMBL222	Electrochemical transporter	0.0	0 / 4
Serotonin 2c (5-HT2c) receptor	HTR2C	P28335	CHEMBL225	Family A G protein-coupled receptor	0.0	0 / 2
Uracil nucleotide/cysteinyl leukotriene receptor	GPR17	Q13304	CHEMBL1075162	Family A G protein-coupled receptor	0.0	2 / 0
Cannabinoid receptor 1	CNR1	P21554	CHEMBL218	Family A G protein-coupled receptor	0.0	0 / 7
Cannabinoid receptor 2	CNR2	P34972	CHEMBL253	Family A G protein-coupled receptor	0.0	0 / 7
Glutamate carboxypeptidase II	FOLH1	Q04609	CHEMBL1892	Protease	0.0	4 / 0
Carbonic anhydrase VII	CA7	P43166	CHEMBL2326	Lyase	0.0	6 / 2
Carbonic anhydrase I	CA1	P00915	CHEMBL261	Lyase	0.0	16 / 5
Carbonic anhydrase III	CA3	P07451	CHEMBL2885	Lyase	0.0	4 / 1
Carbonic anhydrase VI	CA6	P23280	CHEMBL3025	Lyase	0.0	7 / 2
Carbonic anhydrase XII	CA12	O43570	CHEMBL3242	Lyase	0.0	10 / 2
Carbonic anhydrase XIV	CA14	Q9ULX7	CHEMBL3510	Lyase	0.0	7 / 2
Carbonic anhydrase IX	CA9	Q16790	CHEMBL3594	Lyase	0.0	10 / 2
Carbonic anhydrase VB	CA5B	Q9Y2D0	CHEMBL3969	Lyase	0.0	5 / 2
Carbonic anhydrase VA	CA5A	P35218	CHEMBL4789	Lyase	0.0	6 / 2
Testis-specific androgen-binding protein	SHBG	P04278	CHEMBL3305	Secreted protein	0.0	0 / 5
D-amino-acid oxidase	DAO	P14920	CHEMBL5485	Enzyme	0.0	1 / 0
Acyl coenzyme A:cholesterol acyltransferase	CES1	P23141	CHEMBL2265	Enzyme	0.0	0 / 18
Leukocyte elastase	ELANE	P08246	CHEMBL248	Protease	0.0	0 / 12
Alpha-L-fucosidase I	FUCA1	P04066	CHEMBL4176	Enzyme	0.0	7 / 0
Solute carrier family 13 member 5	SLC13A5	Q86YT5	CHEMBL3769293	Electrochemical transporter	0.0	8 / 0
Thyroid hormone receptor alpha	THRA	P10827	CHEMBL1860	Nuclear receptor	0.0	0 / 16
Thyroid hormone receptor beta-1	THRB	P10828	CHEMBL1947	Nuclear receptor	0.0	0 / 20
Leucine aminopeptidase	LAP3	P28838	CHEMBL3965	Protease	0.0	1 / 0
Lysine-specific demethylase 2A	KDM2A	Q9Y2K7	CHEMBL1938210	Eraser	0.0	1 / 0
Neprilysin	MME	P08473	CHEMBL1944	Protease	0.0	4 / 0
Carboxypeptidase A1	CPA1	P15085	CHEMBL2088	Protease	0.0	8 / 0
Peptidyl-glycine alpha-amidating monooxygenase	PAM	P19021	CHEMBL2544	Enzyme	0.0	0 / 1
Low affinity neurotrophin receptor p75NTR	NGFR	P08138	CHEMBL4762	Membrane receptor	0.0	1 / 0
Phospholipase A2 group 1VB	PLA2G4B	P0C869	CHEMBL4136	Enzyme	0.0	0 / 2
Succinate semialdehyde dehydrogenase	ALDH5A1	P51649	CHEMBL1911	Oxidoreductase	0.0	0 / 1
Gamma-amino-N-butyrate transaminase	ABAT	P80404	CHEMBL2044	Transferase	0.0	0 / 2
Protein-tyrosine phosphatase 1B	PTPN1	P18031	CHEMBL335	Phosphatase	0.0	3 / 2
Catechol O-methyltransferase (by homology)	COMT	P21964	CHEMBL2023	Transferase	0.0	0 / 1
Lysine-specific demethylase 4D-like	KDM4E	B2RXH2	CHEMBL1293226	Eraser	0.0	2 / 3
Transient receptor potential cation channel subfamily A member 1	TRPA1	O75762	CHEMBL6007	Voltage-gated ion channel	0.0	0 / 1
Angiotensin-converting enzyme	ACE	P12821	CHEMBL1808	Protease	0.0	2 / 0
Alpha-2a adrenergic receptor	ADRA2A	P08913	CHEMBL1867	Family A G protein-coupled receptor	0.0	0 / 3
Adrenergic receptor alpha-2	ADRA2C	P18825	CHEMBL1916	Family A G protein-coupled receptor	0.0	0 / 2
Alpha-2b adrenergic receptor	ADRA2B	P18089	CHEMBL1942	Family A G protein-coupled receptor	0.0	0 / 2
Serotonin transporter	SLC6A4	P31645	CHEMBL228	Electrochemical transporter	0.0	0 / 4
Neurokinin 2 receptor	TACR2	P21452	CHEMBL2327	Family A G protein-coupled receptor	0.0	0 / 2
Dopamine transporter	SLC6A3	Q01959	CHEMBL238	Electrochemical transporter	0.0	0 / 4
Beta-3 adrenergic receptor	ADRB3	P13945	CHEMBL246	Family A G protein-coupled receptor	0.0	0 / 1
Adenosine A3 receptor	ADORA3	P0DMS8	CHEMBL256	Family A G protein-coupled receptor	0.0	0 / 3
Trace amine-associated receptor 1 (by homology)	TAAR1	Q96RJ0	CHEMBL5857	Family A G protein-coupled receptor	0.0	0 / 4
Peroxisome proliferator-activated receptor gamma	PPARG	P37231	CHEMBL235	Nuclear receptor	0.0	0 / 17
AICAR transformylase	ATIC	P31939	CHEMBL2518	Enzyme	0.0	0 / 1
Arachidonate 12-lipoxygenase	ALOX12	P18054	CHEMBL3687	Enzyme	0.0	0 / 4
Serotonin 3a (5-HT3a) receptor	HTR3A	P46098	CHEMBL1899	Ligand-gated ion channel	0.0	0 / 1
Nuclear receptor ROR-gamma	RORC	P51449	CHEMBL1741186	Nuclear receptor	0.0	0 / 1
Cystine/glutamate transporter	SLC7A11	Q9UPY5	CHEMBL1075149	Electrochemical transporter	0.0	0 / 1
Aminopeptidase N	ANPEP	P15144	CHEMBL1907	Protease	0.0	0 / 1
Aminopeptidase A	ENPEP	Q07075	CHEMBL3439	Protease	0.0	0 / 1
Melatonin receptor 1A	MTNR1A	P48039	CHEMBL1945	Family A G protein-coupled receptor	0.0	0 / 12
Melatonin receptor 1B	MTNR1B	P49286	CHEMBL1946	Family A G protein-coupled receptor	0.0	0 / 5
Dopamine D5 receptor	DRD5	P21918	CHEMBL1850	Family A G protein-coupled receptor	0.0	0 / 2
Histone deacetylase 2	HDAC2	Q92769	CHEMBL1937	Eraser	0.0	0 / 3
Dopamine D1 receptor	DRD1	P21728	CHEMBL2056	Family A G protein-coupled receptor	0.0	0 / 1
Dopamine D2 receptor	DRD2	P14416	CHEMBL217	Family A G protein-coupled receptor	0.0	0 / 5
Dopamine D4 receptor	DRD4	P21917	CHEMBL219	Family A G protein-coupled receptor	0.0	0 / 2
