# Supplementary material for: Active ingredients and molecular targets of Taraxacum mongolicum against hepatocellular carcinoma: network pharmacology, molecular docking, and molecular dynamics simulation analysis
Source: PeerJ. 2022 Jul 18;10:e13737. doi: 10.7717/peerj.13737 (PMC9302432; doi:10.7717/peerj.13737)
Supplement: Supplemental Information 2 [file peerj-10-13737-s002.zip › Targets of Taraxacum Mongolicum/predicted targets from SwissTargetPrediction/5,10-Diethoxy-2,3,7,8-tetrahydro-1H,6H-dipyrrolo[1,2-a1',2'-d]pyrazine.csv]

Target	Common name	Uniprot ID	ChEMBL ID	Target Class	Probability*	Known actives (3D/2D)
Voltage-gated calcium channel alpha2/delta subunit 1	CACNA2D1	P54289	CHEMBL1919	Calcium channel auxiliary subunit alpha2delta family	0.0535560755162	1 / 0
C-C chemokine receptor type 5	CCR5	P51681	CHEMBL274	Family A G protein-coupled receptor	0.0535560755162	7 / 0
Signal transducer and activator of transcription 3	STAT3	P40763	CHEMBL4026	Transcription factor	0.0535560755162	13 / 0
Monoamine oxidase A	MAOA	P21397	CHEMBL1951	Oxidoreductase	0.0535560755162	69 / 0
Monoamine oxidase B	MAOB	P27338	CHEMBL2039	Oxidoreductase	0.0535560755162	135 / 0
Acetylcholinesterase	ACHE	P22303	CHEMBL220	Hydrolase	0.0535560755162	35 / 0
HERG	KCNH2	Q12809	CHEMBL240	Voltage-gated ion channel	0.0535560755162	21 / 0
11-beta-hydroxysteroid dehydrogenase 1	HSD11B1	P28845	CHEMBL4235	Enzyme	0.0535560755162	232 / 0
Arachidonate 5-lipoxygenase	ALOX5	P09917	CHEMBL215	Oxidoreductase	0.0535560755162	19 / 0
Melanocortin receptor 4	MC4R	P32245	CHEMBL259	Family A G protein-coupled receptor	0.0535560755162	19 / 0
Alpha-2a adrenergic receptor	ADRA2A	P08913	CHEMBL1867	Family A G protein-coupled receptor	0.0535560755162	21 / 0
Adrenergic receptor alpha-2	ADRA2C	P18825	CHEMBL1916	Family A G protein-coupled receptor	0.0535560755162	17 / 0
Glycogen synthase kinase-3 beta	GSK3B	P49841	CHEMBL262	Kinase	0.0535560755162	22 / 0
Cytochrome P450 19A1	CYP19A1	P11511	CHEMBL1978	Cytochrome P450	0.0535560755162	214 / 0
Serotonin 6 (5-HT6) receptor	HTR6	P50406	CHEMBL3371	Family A G protein-coupled receptor	0.0535560755162	46 / 0
MAP kinase p38 alpha	MAPK14	Q16539	CHEMBL260	Kinase	0.0535560755162	95 / 0
Cannabinoid receptor 2	CNR2	P34972	CHEMBL253	Family A G protein-coupled receptor	0.0535560755162	208 / 0
Glutaminyl-peptide cyclotransferase	QPCT	Q16769	CHEMBL4508	Enzyme	0.0535560755162	11 / 0
Serotonin 1a (5-HT1a) receptor	HTR1A	P08908	CHEMBL214	Family A G protein-coupled receptor	0.0535560755162	14 / 0
Dopamine D2 receptor	DRD2	P14416	CHEMBL217	Family A G protein-coupled receptor	0.0535560755162	28 / 0
P2X purinoceptor 7	P2RX7	Q99572	CHEMBL4805	Ligand-gated ion channel	0.0535560755162	113 / 0
Corticotropin releasing factor receptor 1 (by homology)	CRHR1	P34998	CHEMBL1800	Family B G protein-coupled receptor	0.0535560755162	75 / 0
Androgen Receptor	AR	P10275	CHEMBL1871	Nuclear receptor	0.0535560755162	38 / 0
Cytochrome P450 11B1	CYP11B1	P15538	CHEMBL1908	Cytochrome P450	0.0535560755162	105 / 0
Cytochrome P450 11B2	CYP11B2	P19099	CHEMBL2722	Cytochrome P450	0.0535560755162	138 / 0
Myeloperoxidase	MPO	P05164	CHEMBL2439	Enzyme	0.0535560755162	18 / 0
Protein farnesyltransferase	FNTA FNTB	P49354 P49356	CHEMBL2094108	Enzyme	0.0535560755162	58 / 0
Geranylgeranyl transferase type I	PGGT1B FNTA	P53609 P49354	CHEMBL2095164	Enzyme	0.0535560755162	33 / 0
Hepatocyte growth factor receptor	MET	P08581	CHEMBL3717	Kinase	0.0535560755162	69 / 0
Phosphodiesterase 3	PDE3A	Q14432	CHEMBL241	Phosphodiesterase	0.0535560755162	5 / 0
Phosphodiesterase 11A	PDE11A	Q9HCR9	CHEMBL2717	Phosphodiesterase	0.0535560755162	5 / 0
Phosphodiesterase 4D	PDE4D	Q08499	CHEMBL288	Phosphodiesterase	0.0535560755162	5 / 0
Phosphodiesterase 3B	PDE3B	Q13370	CHEMBL290	Phosphodiesterase	0.0535560755162	2 / 0
Phosphodiesterase 4C	PDE4C	Q08493	CHEMBL291	Phosphodiesterase	0.0535560755162	5 / 0
Phosphodiesterase 1A	PDE1A	P54750	CHEMBL3421	Phosphodiesterase	0.0535560755162	2 / 0
Phosphodiesterase 1C	PDE1C	Q14123	CHEMBL4619	Phosphodiesterase	0.0535560755162	2 / 0
Metabotropic glutamate receptor 5	GRM5	P41594	CHEMBL3227	Family C G protein-coupled receptor	0.0535560755162	169 / 0
Polyadenylate-binding protein 1	PABPC1	P11940	CHEMBL1293286	Unclassified protein	0.0535560755162	9 / 0
Butyrylcholinesterase	BCHE	P06276	CHEMBL1914	Hydrolase	0.0535560755162	46 / 0
Translocator protein (by homology)	TSPO	P30536	CHEMBL5742	Membrane receptor	0.0535560755162	237 / 0
Cyclooxygenase-1	PTGS1	P23219	CHEMBL221	Oxidoreductase	0.0535560755162	57 / 0
Cyclooxygenase-2	PTGS2	P35354	CHEMBL230	Oxidoreductase	0.0535560755162	160 / 0
Voltage-gated N-type calcium channel alpha-1B subunit	CACNA1B	Q00975	CHEMBL4478	Voltage-gated ion channel	0.0535560755162	23 / 0
Orexin receptor 2	HCRTR2	O43614	CHEMBL4792	Family A G protein-coupled receptor	0.0535560755162	272 / 0
PI3-kinase p110-beta subunit	PIK3CB	P42338	CHEMBL3145	Enzyme	0.0535560755162	12 / 0
PI3-kinase p110-alpha subunit	PIK3CA	P42336	CHEMBL4005	Enzyme	0.0535560755162	15 / 0
Dopamine D4 receptor	DRD4	P21917	CHEMBL219	Family A G protein-coupled receptor	0.0535560755162	22 / 0
Tyrosine-protein kinase receptor FLT3	FLT3	P36888	CHEMBL1974	Kinase	0.0535560755162	8 / 0
Cathepsin K	CTSK	P43235	CHEMBL268	Protease	0.0535560755162	68 / 0
Cathepsin L	CTSL	P07711	CHEMBL3837	Protease	0.0535560755162	32 / 0
Cathepsin (B and K)	CTSB	P07858	CHEMBL4072	Protease	0.0535560755162	38 / 0
Leukotriene A4 hydrolase	LTA4H	P09960	CHEMBL4618	Protease	0.0535560755162	2 / 0
Carbonic anhydrase II	CA2	P00918	CHEMBL205	Lyase	0.0535560755162	22 / 0
Muscarinic acetylcholine receptor M2	CHRM2	P08172	CHEMBL211	Family A G protein-coupled receptor	0.0535560755162	25 / 0
Muscarinic acetylcholine receptor M3	CHRM3	P20309	CHEMBL245	Family A G protein-coupled receptor	0.0535560755162	29 / 0
Metabotropic glutamate receptor 1	GRM1	Q13255	CHEMBL3772	Family C G protein-coupled receptor	0.0535560755162	23 / 0
Carbonic anhydrase VA	CA5A	P35218	CHEMBL4789	Lyase	0.0535560755162	7 / 0
Serotonin 2a (5-HT2a) receptor	HTR2A	P28223	CHEMBL224	Family A G protein-coupled receptor	0.0535560755162	31 / 0
Serotonin 2c (5-HT2c) receptor	HTR2C	P28335	CHEMBL225	Family A G protein-coupled receptor	0.0535560755162	27 / 0
Epoxide hydratase (by homology)	EPHX2	P34913	CHEMBL2409	Protease	0.0535560755162	64 / 0
Heme oxygenase 1 (by homology)	HMOX1	P09601	CHEMBL2823	Enzyme	0.0535560755162	14 / 0
Metabotropic glutamate receptor 2 (by homology)	GRM2	Q14416	CHEMBL5137	Family C G protein-coupled receptor	0.0535560755162	27 / 0
Protein-tyrosine phosphatase 1B	PTPN1	P18031	CHEMBL335	Phosphatase	0.0535560755162	7 / 0
Regulator of G-protein signaling 4	RGS4	P49798	CHEMBL1795091	Unclassified protein	0.0535560755162	21 / 0
Dopamine transporter	SLC6A3	Q01959	CHEMBL238	Electrochemical transporter	0.0535560755162	90 / 0
Cannabinoid receptor 1	CNR1	P21554	CHEMBL218	Family A G protein-coupled receptor	0.0535560755162	204 / 0
DNA-dependent protein kinase	PRKDC	P78527	CHEMBL3142	Kinase	0.0535560755162	9 / 0
Monoglyceride lipase	MGLL	Q99685	CHEMBL4191	Enzyme	0.0535560755162	16 / 0
Estradiol 17-beta-dehydrogenase 3	HSD17B3	P37058	CHEMBL4234	Enzyme	0.0535560755162	19 / 0
Rap guanine nucleotide exchange factor 4	RAPGEF4	Q8WZA2	CHEMBL2029198	Unclassified protein	0.0535560755162	3 / 0
Vesicular acetylcholine transporter	SLC18A3	Q16572	CHEMBL4767	Electrochemical transporter	0.0535560755162	2 / 0
Transient receptor potential cation channel subfamily M member 8 (by homology)	TRPM8	Q7Z2W7	CHEMBL1075319	Voltage-gated ion channel	0.0535560755162	14 / 0
Epoxide hydrolase 1	EPHX1	P07099	CHEMBL1968	Protease	0.0535560755162	62 / 0
Beta-chymotrypsin	CTRB1	P17538	CHEMBL4796	Protease	0.0535560755162	7 / 0
Platelet activating factor receptor	PTAFR	P25105	CHEMBL250	Family A G protein-coupled receptor	0.0535560755162	7 / 0
Carbonic anhydrase I	CA1	P00915	CHEMBL261	Lyase	0.0535560755162	20 / 0
Carbonic anhydrase XII	CA12	O43570	CHEMBL3242	Lyase	0.0535560755162	29 / 0
Carbonic anhydrase IX	CA9	Q16790	CHEMBL3594	Lyase	0.0535560755162	28 / 0
c-Jun N-terminal kinase 3	MAPK10	P53779	CHEMBL2637	Kinase	0.0	27 / 0
c-Jun N-terminal kinase 2	MAPK9	P45984	CHEMBL4179	Kinase	0.0	13 / 0
Voltage-gated potassium channel subunit Kv1.5	KCNA5	P22460	CHEMBL4306	Voltage-gated ion channel	0.0	29 / 0
PI3-kinase p110-delta/p85-alpha	PIK3CD PIK3R1	O00329 P27986	CHEMBL2111432	Enzyme	0.0	2 / 0
G-protein coupled bile acid receptor 1	GPBAR1	Q8TDU6	CHEMBL5409	Family A G protein-coupled receptor	0.0	10 / 0
Menin	MEN1	O00255	CHEMBL1615381	Unclassified protein	0.0	1 / 0
Vasopressin V2 receptor	AVPR2	P30518	CHEMBL1790	Family A G protein-coupled receptor	0.0	6 / 0
Cathepsin (H and K)	CTSH	P09668	CHEMBL2225	Protease	0.0	7 / 0
Dipeptidyl peptidase I	CTSC	P53634	CHEMBL2252	Protease	0.0	5 / 0
C5a anaphylatoxin chemotactic receptor	C5AR1	P21730	CHEMBL2373	Family A G protein-coupled receptor	0.0	6 / 0
Cathepsin F	CTSF	Q9UBX1	CHEMBL2517	Protease	0.0	2 / 0
Cathepsin S	CTSS	P25774	CHEMBL2954	Protease	0.0	17 / 0
Cathepsin (V and K)	CTSV	O60911	CHEMBL3272	Protease	0.0	3 / 0
Interleukin-1 receptor-associated kinase 4	IRAK4	Q9NWZ3	CHEMBL3778	Kinase	0.0	6 / 0
Acyl-CoA desaturase	SCD	O00767	CHEMBL5555	Enzyme	0.0	1 / 0
Tankyrase-2	TNKS2	Q9H2K2	CHEMBL6154	Enzyme	0.0	32 / 0
Leucine-rich repeat serine/threonine-protein kinase 2	LRRK2	Q5S007	CHEMBL1075104	Kinase	0.0	14 / 0
Nociceptin receptor	OPRL1	P41146	CHEMBL2014	Family A G protein-coupled receptor	0.0	2 / 0
GABA-A receptor; alpha-5/beta-3/gamma-2	GABRB3 GABRG2 GABRA5	P28472 P18507 P31644	CHEMBL2094122	Ligand-gated ion channel	0.0	95 / 0
Cyclin-dependent kinase 2/cyclin E	CCNE2 CDK2 CCNE1	O96020 P24941 P24864	CHEMBL2094126	Other cytosolic protein	0.0	19 / 0
Intermediate conductance calcium-activated potassium channel protein 4	KCNN4	O15554	CHEMBL4305	Voltage-gated ion channel	0.0	22 / 0
Voltage-gated potassium channel subunit Kv1.3	KCNA3	P22001	CHEMBL4633	Voltage-gated ion channel	0.0	8 / 0
