# Supplementary material for: Active ingredients and molecular targets of Taraxacum mongolicum against hepatocellular carcinoma: network pharmacology, molecular docking, and molecular dynamics simulation analysis
Source: PeerJ. 2022 Jul 18;10:e13737. doi: 10.7717/peerj.13737 (PMC9302432; doi:10.7717/peerj.13737)
Supplement: Supplemental Information 2 [file peerj-10-13737-s002.zip › Targets of Taraxacum Mongolicum/predicted targets from SwissTargetPrediction/6-Acetyl-4,4,7-trimethylbicyclo[4.1.0]heptan-2-one.csv]

Target	Common name	Uniprot ID	ChEMBL ID	Target Class	Probability*	Known actives (3D/2D)
Cytochrome P450 19A1	CYP19A1	P11511	CHEMBL1978	Cytochrome P450	0.0619149311119	115 / 5
Carbonic anhydrase II	CA2	P00918	CHEMBL205	Lyase	0.0414702990123	16 / 2
Carbonic anhydrase I	CA1	P00915	CHEMBL261	Lyase	0.0414702990123	16 / 2
Androgen Receptor	AR	P10275	CHEMBL1871	Nuclear receptor	0.0414702990123	22 / 5
Nuclear receptor subfamily 1 group I member 3 (by homology)	NR1I3	Q14994	CHEMBL5503	Nuclear receptor	0.0312265582077	0 / 1
Norepinephrine transporter	SLC6A2	P23975	CHEMBL222	Electrochemical transporter	0.0312265582077	23 / 0
Serotonin transporter	SLC6A4	P31645	CHEMBL228	Electrochemical transporter	0.0312265582077	13 / 0
Dopamine transporter	SLC6A3	Q01959	CHEMBL238	Electrochemical transporter	0.0312265582077	46 / 0
Cathepsin K	CTSK	P43235	CHEMBL268	Protease	0.0312265582077	59 / 0
Cathepsin S	CTSS	P25774	CHEMBL2954	Protease	0.0312265582077	14 / 0
Cathepsin (B and K)	CTSB	P07858	CHEMBL4072	Protease	0.0312265582077	16 / 0
Carbonic anhydrase IV	CA4	P22748	CHEMBL3729	Lyase	0.0312265582077	4 / 1
Angiotensin-converting enzyme (by homology)	ACE	P12821	CHEMBL1808	Protease	0.0312265582077	4 / 0
Poly [ADP-ribose] polymerase-1	PARP1	P09874	CHEMBL3105	Enzyme	0.0312265582077	81 / 0
Dipeptidyl peptidase I	CTSC	P53634	CHEMBL2252	Protease	0.0312265582077	7 / 0
P2X purinoceptor 7	P2RX7	Q99572	CHEMBL4805	Ligand-gated ion channel	0.0312265582077	74 / 0
Cytochrome P450 11B1	CYP11B1	P15538	CHEMBL1908	Cytochrome P450	0.0312265582077	23 / 0
Cytochrome P450 11B2	CYP11B2	P19099	CHEMBL2722	Cytochrome P450	0.0312265582077	29 / 0
Melatonin receptor 1A	MTNR1A	P48039	CHEMBL1945	Family A G protein-coupled receptor	0.0312265582077	88 / 0
Muscarinic acetylcholine receptor M1 (by homology)	CHRM1	P11229	CHEMBL216	Family A G protein-coupled receptor	0.0312265582077	45 / 0
Nitric oxide synthase, inducible (by homology)	NOS2	P35228	CHEMBL4481	Enzyme	0.0312265582077	21 / 0
Monoamine oxidase B	MAOB	P27338	CHEMBL2039	Oxidoreductase	0.0312265582077	133 / 0
Cyclooxygenase-2	PTGS2	P35354	CHEMBL230	Oxidoreductase	0.0312265582077	23 / 0
Muscarinic acetylcholine receptor M2 (by homology)	CHRM2	P08172	CHEMBL211	Family A G protein-coupled receptor	0.0312265582077	23 / 0
Sigma opioid receptor	SIGMAR1	Q99720	CHEMBL287	Membrane receptor	0.0312265582077	3 / 0
Thyroid peroxidase	TPO	P07202	CHEMBL1839	Oxidoreductase	0.0312265582077	1 / 0
Myeloperoxidase	MPO	P05164	CHEMBL2439	Enzyme	0.0312265582077	8 / 0
Bromodomain-containing protein 4	BRD4	O60885	CHEMBL1163125	Reader	0.0312265582077	3 / 0
GABA-A receptor; alpha-5/beta-3/gamma-2	GABRB3 GABRG2 GABRA5	P28472 P18507 P31644	CHEMBL2094122	Ligand-gated ion channel	0.0312265582077	35 / 0
Muscarinic acetylcholine receptor M4	CHRM4	P08173	CHEMBL1821	Family A G protein-coupled receptor	0.0312265582077	6 / 0
Muscarinic acetylcholine receptor M5	CHRM5	P08912	CHEMBL2035	Family A G protein-coupled receptor	0.0312265582077	7 / 0
Muscarinic acetylcholine receptor M3	CHRM3	P20309	CHEMBL245	Family A G protein-coupled receptor	0.0312265582077	8 / 0
Induced myeloid leukemia cell differentiation protein Mcl-1	MCL1	Q07820	CHEMBL4361	Other cytosolic protein	0.0312265582077	6 / 0
Prolyl endopeptidase	PREP	P48147	CHEMBL3202	Protease	0.0312265582077	29 / 0
Acyl coenzyme A:cholesterol acyltransferase	CES1	P23141	CHEMBL2265	Enzyme	0.0312265582077	20 / 12
Carboxylesterase 2	CES2	O00748	CHEMBL3180	Enzyme	0.0312265582077	14 / 10
Melatonin receptor 1B	MTNR1B	P49286	CHEMBL1946	Family A G protein-coupled receptor	0.0312265582077	58 / 0
Acetylcholinesterase	ACHE	P22303	CHEMBL220	Hydrolase	0.0312265582077	29 / 0
Peptidyl-prolyl cis-trans isomerase NIMA-interacting 1	PIN1	Q13526	CHEMBL2288	Enzyme	0.0312265582077	1 / 0
Alcohol dehydrogenase alpha chain	ADH1A	P07327	CHEMBL1970	Oxidoreductase	0.0312265582077	17 / 0
Dual specificity protein phosphatase 3	DUSP3	P51452	CHEMBL2635	Phosphatase	0.0312265582077	2 / 0
Alcohol dehydrogenase beta chain	ADH1B	P00325	CHEMBL3284	Oxidoreductase	0.0312265582077	8 / 0
Alcohol dehydrogenase gamma chain	ADH1C	P00326	CHEMBL3285	Oxidoreductase	0.0312265582077	5 / 0
Thrombin	F2	P00734	CHEMBL204	Protease	0.0312265582077	2 / 0
Trypsin I	PRSS1	P07477	CHEMBL209	Protease	0.0312265582077	2 / 0
Alcohol dehydrogenase class II	ADH4	P08319	CHEMBL2990	Enzyme	0.0312265582077	1 / 0
Epoxide hydrolase 1	EPHX1	P07099	CHEMBL1968	Protease	0.0312265582077	12 / 0
Monoglyceride lipase	MGLL	Q99685	CHEMBL4191	Enzyme	0.0312265582077	12 / 0
Cathepsin L	CTSL	P07711	CHEMBL3837	Protease	0.0312265582077	17 / 0
c-Jun N-terminal kinase 1	MAPK8	P45983	CHEMBL2276	Kinase	0.0312265582077	28 / 0
Dopamine D4 receptor	DRD4	P21917	CHEMBL219	Family A G protein-coupled receptor	0.0	7 / 0
Tyrosine-protein kinase SYK	SYK	P43405	CHEMBL2599	Kinase	0.0	3 / 0
Quinone reductase 2	NQO2	P16083	CHEMBL3959	Enzyme	0.0	18 / 0
Serotonin 2b (5-HT2b) receptor	HTR2B	P41595	CHEMBL1833	Family A G protein-coupled receptor	0.0	8 / 0
Poly [ADP-ribose] polymerase 10	PARP10	Q53GL7	CHEMBL2429708	Enzyme	0.0	1 / 0
Heme oxygenase 1	HMOX1	P09601	CHEMBL2823	Enzyme	0.0	8 / 0
Phosphodiesterase 7A	PDE7A	Q13946	CHEMBL3012	Phosphodiesterase	0.0	22 / 0
Dihydroorotate dehydrogenase	DHODH	Q02127	CHEMBL1966	Oxidoreductase	0.0	2 / 0
Dual specificity phosphatase Cdc25B	CDC25B	P30305	CHEMBL4804	Phosphatase	0.0	10 / 0
GABA-A receptor; alpha-3/beta-3/gamma-2	GABRB3 GABRA3 GABRG2	P28472 P34903 P18507	CHEMBL2094120	Ligand-gated ion channel	0.0	11 / 0
GABA-A receptor; alpha-1/beta-3/gamma-2	GABRB3 GABRG2 GABRA1	P28472 P18507 P14867	CHEMBL2094121	Ligand-gated ion channel	0.0	10 / 0
GABA-A receptor; alpha-2/beta-3/gamma-2	GABRA2 GABRB3 GABRG2	P47869 P28472 P18507	CHEMBL2094130	Ligand-gated ion channel	0.0	11 / 0
GABA-A receptor; alpha-6/beta-3/gamma-2	GABRG2 GABRB3 GABRA6	P18507 P28472 Q16445	CHEMBL2095190	Ligand-gated ion channel	0.0	4 / 0
Arachidonate 5-lipoxygenase	ALOX5	P09917	CHEMBL215	Oxidoreductase	0.0	18 / 0
Lysine-specific demethylase 4C	KDM4C	Q9H3R0	CHEMBL6175	Eraser	0.0	6 / 0
Phosphodiesterase 4B	PDE4B	Q07343	CHEMBL275	Phosphodiesterase	0.0	10 / 0
Metabotropic glutamate receptor 5 (by homology)	GRM5	P41594	CHEMBL3227	Family C G protein-coupled receptor	0.0	55 / 0
Protein-tyrosine phosphatase 1B	PTPN1	P18031	CHEMBL335	Phosphatase	0.0	11 / 0
Mucosa-associated lymphoid tissue lymphoma translocation protein 1	MALT1	Q9UDY8	CHEMBL3632452	Hydrolase	0.0	8 / 0
Trace amine-associated receptor 1 (by homology)	TAAR1	Q96RJ0	CHEMBL5857	Family A G protein-coupled receptor	0.0	20 / 0
Cytochrome P450 2A6	CYP2A6	P11509	CHEMBL5282	Cytochrome P450	0.0	16 / 0
High-affinity choline transporter (by homology)	SLC5A7	Q9GZV3	CHEMBL4507	Electrochemical transporter	0.0	1 / 0
Inosine-5'-monophosphate dehydrogenase 2	IMPDH2	P12268	CHEMBL2002	Oxidoreductase	0.0	1 / 0
Serine/threonine-protein kinase PLK1	PLK1	P53350	CHEMBL3024	Kinase	0.0	2 / 0
NAD-dependent deacetylase sirtuin 2	SIRT2	Q8IXJ6	CHEMBL4462	Eraser	0.0	12 / 0
Fibroblast activation protein alpha (by homology)	FAP	Q12884	CHEMBL4683	Protease	0.0	25 / 0
GABA-A receptor; alpha-1/beta-2/gamma-2	GABRA1 GABRB2 GABRG2	P14867 P47870 P18507	CHEMBL2095172	Ligand-gated ion channel	0.0	2 / 0
Glycogen synthase kinase-3 beta	GSK3B	P49841	CHEMBL262	Kinase	0.0	50 / 0
Toll-like receptor (TLR7/TLR9)	TLR9	Q9NR96	CHEMBL5804	Toll-like and Il-1 receptors	0.0	4 / 0
Steroid 5-alpha-reductase 1	SRD5A1	P18405	CHEMBL1787	Oxidoreductase	0.0	55 / 0
Histone deacetylase 8	HDAC8	Q9BY41	CHEMBL3192	Eraser	0.0	1 / 0
Carbonic anhydrase XII	CA12	O43570	CHEMBL3242	Lyase	0.0	21 / 0
Tyrosine-protein kinase TYK2	TYK2	P29597	CHEMBL3553	Kinase	0.0	14 / 0
Hormone sensitive lipase	LIPE	Q05469	CHEMBL3590	Enzyme	0.0	4 / 0
Carbonic anhydrase IX	CA9	Q16790	CHEMBL3594	Lyase	0.0	32 / 0
Monoamine oxidase A	MAOA	P21397	CHEMBL1951	Oxidoreductase	0.0	51 / 0
Adenosine A2a receptor	ADORA2A	P29274	CHEMBL251	Family A G protein-coupled receptor	0.0	17 / 0
Adenosine A3 receptor	ADORA3	P0DMS8	CHEMBL256	Family A G protein-coupled receptor	0.0	4 / 0
Leukocyte common antigen	PTPRC	P08575	CHEMBL3243	Enzyme	0.0	10 / 0
Receptor-type tyrosine-protein phosphatase F (LAR)	PTPRF	P10586	CHEMBL3521	Membrane receptor	0.0	2 / 0
Probable G-protein coupled receptor 139	GPR139	Q6DWJ6	CHEMBL3632455	Family A G protein-coupled receptor	0.0	10 / 0
Epoxide hydratase	EPHX2	P34913	CHEMBL2409	Protease	0.0	25 / 0
Matrix metalloproteinase 13	MMP13	P45452	CHEMBL280	Protease	0.0	7 / 0
Matrix metalloproteinase 1	MMP1	P03956	CHEMBL332	Protease	0.0	5 / 0
Matrix metalloproteinase 8	MMP8	P22894	CHEMBL4588	Protease	0.0	1 / 0
G protein-coupled receptor kinase 6	GRK6	P43250	CHEMBL6144	Kinase	0.0	1 / 0
Tankyrase-2	TNKS2	Q9H2K2	CHEMBL6154	Enzyme	0.0	14 / 0
Transient receptor potential cation channel subfamily A member 1	TRPA1	O75762	CHEMBL6007	Voltage-gated ion channel	0.0	6 / 0
Histone deacetylase 6	HDAC6	Q9UBN7	CHEMBL1865	Eraser	0.0	4 / 0
Histone deacetylase 1	HDAC1	Q13547	CHEMBL325	Eraser	0.0	4 / 0
