# Supplementary material for: Active ingredients and molecular targets of Taraxacum mongolicum against hepatocellular carcinoma: network pharmacology, molecular docking, and molecular dynamics simulation analysis
Source: PeerJ. 2022 Jul 18;10:e13737. doi: 10.7717/peerj.13737 (PMC9302432; doi:10.7717/peerj.13737)
Supplement: Supplemental Information 2 [file peerj-10-13737-s002.zip › Targets of Taraxacum Mongolicum/predicted targets from SwissTargetPrediction/Arsanin.csv]

Target	Common name	Uniprot ID	ChEMBL ID	Target Class	Probability*	Known actives (3D/2D)
Kappa Opioid receptor	OPRK1	P41145	CHEMBL237	Family A G protein-coupled receptor	0.127750341333	62 / 25
Protein kinase C alpha	PRKCA	P17252	CHEMBL299	Kinase	0.119895126898	9 / 32
11-beta-hydroxysteroid dehydrogenase 1	HSD11B1	P28845	CHEMBL4235	Enzyme	0.119895126898	83 / 20
Protein phosphatase 2C beta	PPM1B	O75688	CHEMBL2845	Phosphatase	0.119895126898	0 / 5
Serine/threonine protein phosphatase PP1-gamma catalytic subunit	PPP1CC	P36873	CHEMBL4438	Phosphatase	0.119895126898	0 / 5
Dual specificity phosphatase Cdc25A	CDC25A	P30304	CHEMBL3775	Phosphatase	0.119895126898	9 / 6
HMG-CoA reductase	HMGCR	P04035	CHEMBL402	Oxidoreductase	0.119895126898	59 / 53
Serine/threonine-protein phosphatase	PPP5C	Q9BPW0	CHEMBL1293265	Phosphatase	0.119895126898	0 / 5
Vitamin D receptor	VDR	P11473	CHEMBL1977	Nuclear receptor	0.112041901328	1 / 3
Mu opioid receptor	OPRM1	P35372	CHEMBL233	Family A G protein-coupled receptor	0.112041901328	37 / 6
Protein-tyrosine phosphatase 1B	PTPN1	P18031	CHEMBL335	Phosphatase	0.112041901328	3 / 26
Serine/threonine protein phosphatase PP1-alpha catalytic subunit	PPP1CA	P62136	CHEMBL2164	Phosphatase	0.112041901328	2 / 5
Acetylcholinesterase	ACHE	P22303	CHEMBL220	Hydrolase	0.112041901328	7 / 4
Cytochrome P450 19A1	CYP19A1	P11511	CHEMBL1978	Cytochrome P450	0.112041901328	87 / 40
Poly [ADP-ribose] polymerase-1	PARP1	P09874	CHEMBL3105	Enzyme	0.112041901328	31 / 0
Liver glycogen phosphorylase	PYGL	P06737	CHEMBL2568	Enzyme	0.112041901328	33 / 0
Dual specificity mitogen-activated protein kinase kinase 1	MAP2K1	Q02750	CHEMBL3587	Kinase	0.112041901328	25 / 0
NAD-dependent deacetylase sirtuin 2	SIRT2	Q8IXJ6	CHEMBL4462	Eraser	0.112041901328	1 / 1
Protein kinase C delta	PRKCD	Q05655	CHEMBL2996	Kinase	0.112041901328	9 / 3
Phosphodiesterase 7A	PDE7A	Q13946	CHEMBL3012	Phosphodiesterase	0.112041901328	9 / 0
Trace amine-associated receptor 1 (by homology)	TAAR1	Q96RJ0	CHEMBL5857	Family A G protein-coupled receptor	0.112041901328	2 / 0
Cyclin-dependent kinase 5/CDK5 activator 1	CDK5R1 CDK5	Q15078 Q00535	CHEMBL1907600	Kinase	0.112041901328	27 / 0
CDC7/DBF4 (Cell division cycle 7-related protein kinase/Activator of S phase kinase)	CDC7	O00311	CHEMBL5443	Kinase	0.112041901328	6 / 0
UDP-glucuronosyltransferase 2B7	UGT2B7	P16662	CHEMBL4370	Enzyme	0.112041901328	3 / 6
Cytochrome P450 11B1	CYP11B1	P15538	CHEMBL1908	Cytochrome P450	0.112041901328	12 / 0
Cyclooxygenase-2	PTGS2	P35354	CHEMBL230	Oxidoreductase	0.112041901328	24 / 6
Trypsin I	PRSS1	P07477	CHEMBL209	Protease	0.112041901328	0 / 9
Chymotrypsin C	CTRC	Q99895	CHEMBL2386	Protease	0.112041901328	0 / 3
Beta amyloid A4 protein	APP	P05067	CHEMBL2487	Membrane receptor	0.112041901328	5 / 0
Beta-secretase 1	BACE1	P56817	CHEMBL4822	Protease	0.112041901328	65 / 0
Dual-specificity tyrosine-phosphorylation regulated kinase 1A	DYRK1A	Q13627	CHEMBL2292	Kinase	0.112041901328	9 / 0
Muscarinic acetylcholine receptor M1	CHRM1	P11229	CHEMBL216	Family A G protein-coupled receptor	0.112041901328	28 / 27
Bromodomain-containing protein 4	BRD4	O60885	CHEMBL1163125	Reader	0.112041901328	41 / 0
Tyrosine-protein kinase JAK3	JAK3	P52333	CHEMBL2148	Kinase	0.112041901328	37 / 0
Tyrosine-protein kinase JAK1	JAK1	P23458	CHEMBL2835	Kinase	0.112041901328	58 / 0
Tyrosine-protein kinase JAK2	JAK2	O60674	CHEMBL2971	Kinase	0.112041901328	68 / 0
Tyrosine-protein kinase TYK2	TYK2	P29597	CHEMBL3553	Kinase	0.112041901328	28 / 0
Bromodomain-containing protein 3	BRD3	Q15059	CHEMBL1795186	Reader	0.112041901328	15 / 0
Biotin--protein ligase	HLCS	P50747	CHEMBL2062354	Enzyme	0.112041901328	1 / 0
Matrix metalloproteinase 1	MMP1	P03956	CHEMBL332	Protease	0.112041901328	16 / 0
Serine/threonine-protein kinase Chk1	CHEK1	O14757	CHEMBL4630	Kinase	0.112041901328	14 / 0
Interleukin-8 receptor B	CXCR2	P25025	CHEMBL2434	Family A G protein-coupled receptor	0.112041901328	32 / 0
Cytochrome P450 2C9	CYP2C9	P11712	CHEMBL3397	Cytochrome P450	0.112041901328	1 / 0
Cytochrome P450 11B2	CYP11B2	P19099	CHEMBL2722	Cytochrome P450	0.0	11 / 0
Transient receptor potential cation channel subfamily V member 4 (by homology)	TRPV4	Q9HBA0	CHEMBL3119	Voltage-gated ion channel	0.0	0 / 1
Leucine-rich repeat serine/threonine-protein kinase 2	LRRK2	Q5S007	CHEMBL1075104	Kinase	0.0	63 / 0
FK506-binding protein 1A	FKBP1A	P62942	CHEMBL1902	Isomerase	0.0	4 / 0
Glycogen synthase kinase-3 alpha	GSK3A	P49840	CHEMBL2850	Kinase	0.0	6 / 0
p53-binding protein Mdm-2	MDM2	Q00987	CHEMBL5023	Other nuclear protein	0.0	52 / 0
Carbonic anhydrase XII	CA12	O43570	CHEMBL3242	Lyase	0.0	15 / 0
Mucosa-associated lymphoid tissue lymphoma translocation protein 1	MALT1	Q9UDY8	CHEMBL3632452	Hydrolase	0.0	1 / 0
Isoprenylcysteine carboxyl methyltransferase	ICMT	O60725	CHEMBL4699	Enzyme	0.0	4 / 0
Vanilloid receptor	TRPV1	Q8NER1	CHEMBL4794	Voltage-gated ion channel	0.0	45 / 0
Cyclin-dependent kinase 1/cyclin B	CCNB3 CDK1 CCNB1 CCNB2	Q8WWL7 P06493 P14635 O95067	CHEMBL2094127	Other cytosolic protein	0.0	3 / 0
JAK3/JAK1	JAK3 JAK1	P52333 P23458	CHEMBL3038491	Kinase	0.0	1 / 0
Cyclin-dependent kinase 1	CDK1	P06493	CHEMBL308	Kinase	0.0	8 / 0
Indoleamine 2,3-dioxygenase	IDO1	P14902	CHEMBL4685	Enzyme	0.0	6 / 0
Bromodomain-containing protein 2	BRD2	P25440	CHEMBL1293289	Reader	0.0	15 / 0
Cathepsin S	CTSS	P25774	CHEMBL2954	Protease	0.0	43 / 0
Cathepsin (V and K)	CTSV	O60911	CHEMBL3272	Protease	0.0	10 / 0
Lysosomal acid lipase/cholesteryl ester hydrolase	LIPA	P38571	CHEMBL4184	Enzyme	0.0	5 / 0
Serine/threonine-protein kinase Aurora-A	AURKA	O14965	CHEMBL4722	Kinase	0.0	10 / 0
Heme oxygenase 1 (by homology)	HMOX1	P09601	CHEMBL2823	Enzyme	0.0	7 / 0
Muscarinic acetylcholine receptor M2	CHRM2	P08172	CHEMBL211	Family A G protein-coupled receptor	0.0	26 / 24
T-cell protein-tyrosine phosphatase	PTPN2	P17706	CHEMBL3807	Phosphatase	0.0	0 / 4
MAP kinase p38 alpha (by homology)	MAPK14	Q16539	CHEMBL260	Kinase	0.0	39 / 0
Kinesin-like protein 1	KIF11	P52732	CHEMBL4581	Other cytosolic protein	0.0	5 / 0
Thymidylate synthase	TYMS	P04818	CHEMBL1952	Transferase	0.0	6 / 0
Epidermal growth factor receptor erbB1	EGFR	P00533	CHEMBL203	Kinase	0.0	53 / 0
MAP kinase ERK2	MAPK1	P28482	CHEMBL4040	Kinase	0.0	60 / 0
Leukotriene A4 hydrolase	LTA4H	P09960	CHEMBL4618	Protease	0.0	4 / 0
Bombesin receptor subtype-3	BRS3	P32247	CHEMBL4080	Family A G protein-coupled receptor	0.0	15 / 0
Voltage-gated potassium channel subunit Kv1.5	KCNA5	P22460	CHEMBL4306	Voltage-gated ion channel	0.0	27 / 0
Phosphodiesterase 4B	PDE4B	Q07343	CHEMBL275	Phosphodiesterase	0.0	21 / 0
Carbonic anhydrase VII	CA7	P43166	CHEMBL2326	Lyase	0.0	11 / 0
Vascular endothelial growth factor receptor 2	KDR	P35968	CHEMBL279	Kinase	0.0	48 / 0
Carbonic anhydrase III	CA3	P07451	CHEMBL2885	Lyase	0.0	1 / 0
Cyclin-dependent kinase 2	CDK2	P24941	CHEMBL301	Kinase	0.0	11 / 0
Carbonic anhydrase VI	CA6	P23280	CHEMBL3025	Lyase	0.0	9 / 0
Carbonic anhydrase XIV	CA14	Q9ULX7	CHEMBL3510	Lyase	0.0	7 / 0
Carbonic anhydrase IV	CA4	P22748	CHEMBL3729	Lyase	0.0	13 / 0
Carbonic anhydrase VB	CA5B	Q9Y2D0	CHEMBL3969	Lyase	0.0	7 / 0
Phosphodiesterase 5A	PDE5A	O76074	CHEMBL1827	Phosphodiesterase	0.0	7 / 0
C-C chemokine receptor type 5	CCR5	P51681	CHEMBL274	Family A G protein-coupled receptor	0.0	3 / 0
Matrix metalloproteinase 3	MMP3	P08254	CHEMBL283	Protease	0.0	11 / 0
Matrix metalloproteinase 9	MMP9	P14780	CHEMBL321	Protease	0.0	10 / 0
Sodium channel protein type IX alpha subunit	SCN9A	Q15858	CHEMBL4296	Voltage-gated ion channel	0.0	301 / 0
Estrogen receptor alpha	ESR1	P03372	CHEMBL206	Nuclear receptor	0.0	11 / 0
GABA-A receptor; alpha-5/beta-3/gamma-2	GABRB3 GABRG2 GABRA5	P28472 P18507 P31644	CHEMBL2094122	Ligand-gated ion channel	0.0	8 / 0
Serine/threonine-protein kinase PIM1	PIM1	P11309	CHEMBL2147	Kinase	0.0	23 / 0
Protein kinase C beta	PRKCB	P05771	CHEMBL3045	Kinase	0.0	7 / 0
Calpain 1	CAPN1	P07384	CHEMBL3891	Protease	0.0	14 / 0
Phosphodiesterase 10A	PDE10A	Q9Y233	CHEMBL4409	Phosphodiesterase	0.0	95 / 0
RAS guanyl-releasing protein 1 (by homology)	RASGRP1	O95267	CHEMBL5953	Other cytosolic protein	0.0	1 / 0
Prostatic acid phosphatase	ACPP	P15309	CHEMBL2633	Enzyme	0.0	3 / 0
PI3-kinase p110-delta subunit	PIK3CD	O00329	CHEMBL3130	Enzyme	0.0	101 / 0
PI3-kinase p110-beta subunit	PIK3CB	P42338	CHEMBL3145	Enzyme	0.0	109 / 0
Neuronal acetylcholine receptor; alpha3/beta4	CHRNA3 CHRNB4	P32297 P30926	CHEMBL1907594	Ligand-gated ion channel	0.0	2 / 0
Serine/threonine-protein kinase AKT	AKT1	P31749	CHEMBL4282	Kinase	0.0	109 / 0
Monoamine oxidase A	MAOA	P21397	CHEMBL1951	Oxidoreductase	0.0	12 / 0
