# Supplementary material for: Active ingredients and molecular targets of Taraxacum mongolicum against hepatocellular carcinoma: network pharmacology, molecular docking, and molecular dynamics simulation analysis
Source: PeerJ. 2022 Jul 18;10:e13737. doi: 10.7717/peerj.13737 (PMC9302432; doi:10.7717/peerj.13737)
Supplement: Supplemental Information 2 [file peerj-10-13737-s002.zip › Targets of Taraxacum Mongolicum/predicted targets from SwissTargetPrediction/Artecalin.csv]

Target	Common name	Uniprot ID	ChEMBL ID	Target Class	Probability*	Known actives (3D/2D)
Cyclooxygenase-2	PTGS2	P35354	CHEMBL230	Oxidoreductase	0.363468523957	59 / 11
DNA polymerase beta	POLB	P06746	CHEMBL2392	Enzyme	0.119895126898	1 / 8
Cytochrome P450 19A1	CYP19A1	P11511	CHEMBL1978	Cytochrome P450	0.112041901328	92 / 52
CDC7/DBF4 (Cell division cycle 7-related protein kinase/Activator of S phase kinase)	CDC7	O00311	CHEMBL5443	Kinase	0.112041901328	11 / 0
Kappa Opioid receptor	OPRK1	P41145	CHEMBL237	Family A G protein-coupled receptor	0.112041901328	116 / 25
11-beta-hydroxysteroid dehydrogenase 1	HSD11B1	P28845	CHEMBL4235	Enzyme	0.112041901328	99 / 24
Dopamine D2 receptor	DRD2	P14416	CHEMBL217	Family A G protein-coupled receptor	0.112041901328	39 / 1
Leucine-rich repeat serine/threonine-protein kinase 2	LRRK2	Q5S007	CHEMBL1075104	Kinase	0.112041901328	109 / 0
Bromodomain-containing protein 4	BRD4	O60885	CHEMBL1163125	Reader	0.112041901328	55 / 0
Bromodomain-containing protein 2	BRD2	P25440	CHEMBL1293289	Reader	0.112041901328	9 / 0
FK506-binding protein 1A	FKBP1A	P62942	CHEMBL1902	Isomerase	0.112041901328	5 / 0
Cytochrome P450 11B1	CYP11B1	P15538	CHEMBL1908	Cytochrome P450	0.112041901328	12 / 0
Cytochrome P450 11B2	CYP11B2	P19099	CHEMBL2722	Cytochrome P450	0.112041901328	13 / 0
Trace amine-associated receptor 1 (by homology)	TAAR1	Q96RJ0	CHEMBL5857	Family A G protein-coupled receptor	0.112041901328	2 / 0
Tyrosine-protein kinase JAK1	JAK1	P23458	CHEMBL2835	Kinase	0.112041901328	90 / 0
Carbonic anhydrase III	CA3	P07451	CHEMBL2885	Lyase	0.112041901328	3 / 0
Cyclin-dependent kinase 5/CDK5 activator 1	CDK5R1 CDK5	Q15078 Q00535	CHEMBL1907600	Kinase	0.112041901328	34 / 0
Androgen Receptor	AR	P10275	CHEMBL1871	Nuclear receptor	0.112041901328	170 / 51
Tyrosine-protein kinase JAK3	JAK3	P52333	CHEMBL2148	Kinase	0.112041901328	75 / 0
Poly [ADP-ribose] polymerase-1	PARP1	P09874	CHEMBL3105	Enzyme	0.112041901328	47 / 0
Tyrosine-protein kinase TYK2	TYK2	P29597	CHEMBL3553	Kinase	0.112041901328	40 / 0
Trypsin I	PRSS1	P07477	CHEMBL209	Protease	0.112041901328	0 / 8
Sigma opioid receptor (by homology)	SIGMAR1	Q99720	CHEMBL287	Membrane receptor	0.112041901328	42 / 0
Adrenergic receptor beta	ADRB2	P07550	CHEMBL210	Family A G protein-coupled receptor	0.112041901328	8 / 0
Beta-1 adrenergic receptor	ADRB1	P08588	CHEMBL213	Family A G protein-coupled receptor	0.112041901328	8 / 0
Beta-3 adrenergic receptor	ADRB3	P13945	CHEMBL246	Family A G protein-coupled receptor	0.112041901328	3 / 0
Myeloperoxidase	MPO	P05164	CHEMBL2439	Enzyme	0.112041901328	7 / 0
Phosphodiesterase 10A	PDE10A	Q9Y233	CHEMBL4409	Phosphodiesterase	0.112041901328	163 / 0
Chymotrypsin C	CTRC	Q99895	CHEMBL2386	Protease	0.112041901328	0 / 3
Protein kinase C alpha	PRKCA	P17252	CHEMBL299	Kinase	0.112041901328	18 / 199
CREB-binding protein/p53	CREBBP	Q92793	CHEMBL5747	Writer	0.112041901328	11 / 0
Heme oxygenase 1 (by homology)	HMOX1	P09601	CHEMBL2823	Enzyme	0.112041901328	7 / 0
Sulfonylurea receptor 2	ABCC9	O60706	CHEMBL1971	Primary active transporter	0.112041901328	26 / 0
Tyrosine-protein kinase JAK2	JAK2	O60674	CHEMBL2971	Kinase	0.112041901328	98 / 0
Neuronal acetylcholine receptor; alpha3/beta4	CHRNA3 CHRNB4	P32297 P30926	CHEMBL1907594	Ligand-gated ion channel	0.112041901328	11 / 0
Melatonin receptor 1A	MTNR1A	P48039	CHEMBL1945	Family A G protein-coupled receptor	0.112041901328	26 / 0
Sulfonylurea receptor 2, Kir6.2	KCNJ11 ABCC9	Q14654 O60706	CHEMBL2095198	Primary active transporter	0.112041901328	1 / 0
Dual specificity mitogen-activated protein kinase kinase 1	MAP2K1	Q02750	CHEMBL3587	Kinase	0.112041901328	45 / 0
Voltage-gated potassium channel subunit Kv1.5	KCNA5	P22460	CHEMBL4306	Voltage-gated ion channel	0.112041901328	34 / 0
Cyclin-dependent kinase 9	CDK9	P50750	CHEMBL3116	Kinase	0.112041901328	8 / 0
Cytochrome P450 2C9	CYP2C9	P11712	CHEMBL3397	Cytochrome P450	0.112041901328	2 / 0
Insulin-like growth factor I receptor	IGF1R	P08069	CHEMBL1957	Kinase	0.112041901328	16 / 0
Vascular endothelial growth factor receptor 2	KDR	P35968	CHEMBL279	Kinase	0.112041901328	106 / 0
DNA-dependent protein kinase	PRKDC	P78527	CHEMBL3142	Kinase	0.112041901328	37 / 0
Fibroblast growth factor receptor 1	FGFR1	P11362	CHEMBL3650	Kinase	0.112041901328	9 / 0
Isoprenylcysteine carboxyl methyltransferase	ICMT	O60725	CHEMBL4699	Enzyme	0.112041901328	2 / 0
MAP kinase p38 alpha	MAPK14	Q16539	CHEMBL260	Kinase	0.112041901328	60 / 0
Macrophage migration inhibitory factor	MIF	P14174	CHEMBL2085	Enzyme	0.112041901328	1 / 0
Cytochrome P450 51	CYP51A1	Q16850	CHEMBL3849	Cytochrome P450	0.112041901328	3 / 0
Monoglyceride lipase	MGLL	Q99685	CHEMBL4191	Enzyme	0.112041901328	3 / 0
Serine/threonine-protein kinase Chk1	CHEK1	O14757	CHEMBL4630	Kinase	0.112041901328	26 / 0
Carboxylesterase 2	CES2	O00748	CHEMBL3180	Enzyme	0.112041901328	13 / 9
Thymidylate synthase	TYMS	P04818	CHEMBL1952	Transferase	0.112041901328	11 / 0
Epidermal growth factor receptor erbB1	EGFR	P00533	CHEMBL203	Kinase	0.112041901328	115 / 0
MAP kinase ERK2	MAPK1	P28482	CHEMBL4040	Kinase	0.112041901328	96 / 0
Leukotriene A4 hydrolase	LTA4H	P09960	CHEMBL4618	Protease	0.112041901328	5 / 0
Proteinase activated receptor 4	F2RL3	Q96RI0	CHEMBL4691	Family A G protein-coupled receptor	0.112041901328	2 / 0
P-glycoprotein 1	ABCB1	P08183	CHEMBL4302	Primary active transporter	0.112041901328	41 / 15
Transient receptor potential cation channel subfamily M member 8 (by homology)	TRPM8	Q7Z2W7	CHEMBL1075319	Voltage-gated ion channel	0.112041901328	3 / 0
Liver glycogen phosphorylase	PYGL	P06737	CHEMBL2568	Enzyme	0.112041901328	53 / 0
JAK3/JAK1	JAK3 JAK1	P52333 P23458	CHEMBL3038491	Kinase	0.112041901328	1 / 0
Vanilloid receptor	TRPV1	Q8NER1	CHEMBL4794	Voltage-gated ion channel	0.112041901328	42 / 0
Serotonin 1d (5-HT1d) receptor (by homology)	HTR1D	P28221	CHEMBL1983	Family A G protein-coupled receptor	0.112041901328	16 / 0
T-cell protein-tyrosine phosphatase	PTPN2	P17706	CHEMBL3807	Phosphatase	0.112041901328	0 / 6
Telomerase reverse transcriptase	TERT	O14746	CHEMBL2916	Enzyme	0.112041901328	4 / 2
Phosphodiesterase 7A	PDE7A	Q13946	CHEMBL3012	Phosphodiesterase	0.112041901328	6 / 0
Amine oxidase, copper containing	AOC3	Q16853	CHEMBL3437	Enzyme	0.112041901328	25 / 0
Lysosomal acid lipase/cholesteryl ester hydrolase	LIPA	P38571	CHEMBL4184	Enzyme	0.112041901328	5 / 0
MAP kinase-interacting serine/threonine-protein kinase MNK1	MKNK1	Q9BUB5	CHEMBL4718	Kinase	0.112041901328	5 / 0
Beta amyloid A4 protein	APP	P05067	CHEMBL2487	Membrane receptor	0.112041901328	7 / 0
Presenilin 1	PSEN1	P49768	CHEMBL2473	Other ion channel	0.112041901328	2 / 0
Presenilin 2	PSEN2	P49810	CHEMBL3708	Other ion channel	0.112041901328	1 / 0
p53-binding protein Mdm-2	MDM2	Q00987	CHEMBL5023	Other nuclear protein	0.112041901328	65 / 0
Adenosine A2a receptor	ADORA2A	P29274	CHEMBL251	Family A G protein-coupled receptor	0.112041901328	52 / 0
Cyclin-dependent kinase 2	CDK2	P24941	CHEMBL301	Kinase	0.112041901328	38 / 0
P2X purinoceptor 7	P2RX7	Q99572	CHEMBL4805	Ligand-gated ion channel	0.112041901328	20 / 0
Alpha-2a adrenergic receptor	ADRA2A	P08913	CHEMBL1867	Family A G protein-coupled receptor	0.112041901328	10 / 0
Dopamine D4 receptor	DRD4	P21917	CHEMBL219	Family A G protein-coupled receptor	0.112041901328	29 / 0
Serotonin 2b (5-HT2b) receptor	HTR2B	P41595	CHEMBL1833	Family A G protein-coupled receptor	0.112041901328	12 / 0
Interleukin-8 receptor B	CXCR2	P25025	CHEMBL2434	Family A G protein-coupled receptor	0.0	64 / 0
Leukocyte elastase	ELANE	P08246	CHEMBL248	Protease	0.0	16 / 0
Indoleamine 2,3-dioxygenase	IDO1	P14902	CHEMBL4685	Enzyme	0.0	13 / 0
Progesterone receptor	PGR	P06401	CHEMBL208	Nuclear receptor	0.0	45 / 40
Matrix metalloproteinase 9	MMP9	P14780	CHEMBL321	Protease	0.0	24 / 0
Matrix metalloproteinase 1	MMP1	P03956	CHEMBL332	Protease	0.0	52 / 0
Matrix metalloproteinase 2	MMP2	P08253	CHEMBL333	Protease	0.0	35 / 0
Matrix metalloproteinase 8	MMP8	P22894	CHEMBL4588	Protease	0.0	13 / 0
Acid ceramidase (by homology)	ASAH1	Q13510	CHEMBL5463	Enzyme	0.0	7 / 0
GABA-A receptor; alpha-3/beta-3/gamma-2	GABRB3 GABRA3 GABRG2	P28472 P34903 P18507	CHEMBL2094120	Ligand-gated ion channel	0.0	8 / 0
GABA-A receptor; alpha-1/beta-3/gamma-2	GABRB3 GABRG2 GABRA1	P28472 P18507 P14867	CHEMBL2094121	Ligand-gated ion channel	0.0	8 / 0
GABA-A receptor; alpha-5/beta-3/gamma-2	GABRB3 GABRG2 GABRA5	P28472 P18507 P31644	CHEMBL2094122	Ligand-gated ion channel	0.0	11 / 0
GABA-A receptor; alpha-2/beta-3/gamma-2	GABRA2 GABRB3 GABRG2	P47869 P28472 P18507	CHEMBL2094130	Ligand-gated ion channel	0.0	8 / 0
Eukaryotic translation initiation factor 2-alpha kinase 3	EIF2AK3	Q9NZJ5	CHEMBL6030	Kinase	0.0	15 / 0
Vascular endothelial growth factor receptor 1	FLT1	P17948	CHEMBL1868	Kinase	0.0	5 / 0
Stem cell growth factor receptor	KIT	P10721	CHEMBL1936	Kinase	0.0	27 / 0
Kinesin-1 heavy chain/ Tyrosine-protein kinase receptor RET	RET	P07949	CHEMBL2041	Kinase	0.0	3 / 0
Tyrosine-protein kinase LCK	LCK	P06239	CHEMBL258	Kinase	0.0	7 / 0
Phosphodiesterase 4B	PDE4B	Q07343	CHEMBL275	Phosphodiesterase	0.0	12 / 0
Urotensin II receptor	UTS2R	Q9UKP6	CHEMBL3764	Family A G protein-coupled receptor	0.0	4 / 0
MAP kinase signal-integrating kinase 2	MKNK2	Q9HBH9	CHEMBL4204	Kinase	0.0	5 / 0
