# Supplementary material for: Active ingredients and molecular targets of Taraxacum mongolicum against hepatocellular carcinoma: network pharmacology, molecular docking, and molecular dynamics simulation analysis
Source: PeerJ. 2022 Jul 18;10:e13737. doi: 10.7717/peerj.13737 (PMC9302432; doi:10.7717/peerj.13737)
Supplement: Supplemental Information 2 [file peerj-10-13737-s002.zip › Targets of Taraxacum Mongolicum/predicted targets from SwissTargetPrediction/Austricin.csv]

Target	Common name	Uniprot ID	ChEMBL ID	Target Class	Probability*	Known actives (3D/2D)
Cytochrome P450 19A1	CYP19A1	P11511	CHEMBL1978	Cytochrome P450	0.221938203373	80 / 57
11-beta-hydroxysteroid dehydrogenase 1	HSD11B1	P28845	CHEMBL4235	Enzyme	0.119895126898	76 / 22
Cyclooxygenase-2	PTGS2	P35354	CHEMBL230	Oxidoreductase	0.112041901328	57 / 14
Cytochrome P450 17A1	CYP17A1	P05093	CHEMBL3522	Cytochrome P450	0.112041901328	16 / 8
Androgen Receptor	AR	P10275	CHEMBL1871	Nuclear receptor	0.112041901328	163 / 59
Glycogen synthase kinase-3 beta	GSK3B	P49841	CHEMBL262	Kinase	0.112041901328	70 / 3
Protein kinase C alpha	PRKCA	P17252	CHEMBL299	Kinase	0.112041901328	18 / 205
CDC7/DBF4 (Cell division cycle 7-related protein kinase/Activator of S phase kinase)	CDC7	O00311	CHEMBL5443	Kinase	0.112041901328	10 / 0
Nitric oxide synthase, inducible	NOS2	P35228	CHEMBL4481	Enzyme	0.112041901328	8 / 12
FK506-binding protein 1A	FKBP1A	P62942	CHEMBL1902	Isomerase	0.112041901328	6 / 0
Leucine-rich repeat serine/threonine-protein kinase 2	LRRK2	Q5S007	CHEMBL1075104	Kinase	0.112041901328	106 / 0
Bromodomain-containing protein 4	BRD4	O60885	CHEMBL1163125	Reader	0.112041901328	54 / 0
Bromodomain-containing protein 2	BRD2	P25440	CHEMBL1293289	Reader	0.112041901328	10 / 0
DNA topoisomerase II alpha	TOP2A	P11388	CHEMBL1806	Isomerase	0.112041901328	1 / 0
Telomerase reverse transcriptase	TERT	O14746	CHEMBL2916	Enzyme	0.112041901328	4 / 2
Dual specificity mitogen-activated protein kinase kinase 1	MAP2K1	Q02750	CHEMBL3587	Kinase	0.112041901328	51 / 0
Trace amine-associated receptor 1 (by homology)	TAAR1	Q96RJ0	CHEMBL5857	Family A G protein-coupled receptor	0.112041901328	2 / 0
Platelet activating factor receptor	PTAFR	P25105	CHEMBL250	Family A G protein-coupled receptor	0.112041901328	12 / 0
Phosphodiesterase 10A	PDE10A	Q9Y233	CHEMBL4409	Phosphodiesterase	0.112041901328	165 / 0
Cyclin-dependent kinase 5/CDK5 activator 1	CDK5R1 CDK5	Q15078 Q00535	CHEMBL1907600	Kinase	0.112041901328	35 / 0
Tyrosine-protein kinase JAK1	JAK1	P23458	CHEMBL2835	Kinase	0.112041901328	85 / 0
Tyrosine-protein kinase JAK2	JAK2	O60674	CHEMBL2971	Kinase	0.112041901328	95 / 0
Mineralocorticoid receptor	NR3C2	P08235	CHEMBL1994	Nuclear receptor	0.112041901328	17 / 17
Progesterone receptor	PGR	P06401	CHEMBL208	Nuclear receptor	0.112041901328	43 / 42
Sulfonylurea receptor 2	ABCC9	O60706	CHEMBL1971	Primary active transporter	0.112041901328	26 / 0
Sulfonylurea receptor 2, Kir6.2	KCNJ11 ABCC9	Q14654 O60706	CHEMBL2095198	Primary active transporter	0.112041901328	1 / 0
Voltage-gated potassium channel subunit Kv1.5	KCNA5	P22460	CHEMBL4306	Voltage-gated ion channel	0.112041901328	36 / 0
Serotonin 1d (5-HT1d) receptor (by homology)	HTR1D	P28221	CHEMBL1983	Family A G protein-coupled receptor	0.112041901328	15 / 0
Tyrosine-protein kinase JAK3	JAK3	P52333	CHEMBL2148	Kinase	0.112041901328	65 / 0
Tyrosine-protein kinase TYK2	TYK2	P29597	CHEMBL3553	Kinase	0.112041901328	39 / 0
Cytochrome P450 11B1	CYP11B1	P15538	CHEMBL1908	Cytochrome P450	0.112041901328	12 / 0
Cytochrome P450 11B2	CYP11B2	P19099	CHEMBL2722	Cytochrome P450	0.112041901328	13 / 0
Myeloperoxidase	MPO	P05164	CHEMBL2439	Enzyme	0.112041901328	7 / 0
P-glycoprotein 1	ABCB1	P08183	CHEMBL4302	Primary active transporter	0.112041901328	42 / 15
MAP kinase p38 alpha	MAPK14	Q16539	CHEMBL260	Kinase	0.112041901328	52 / 0
Estradiol 17-beta-dehydrogenase 2	HSD17B2	P37059	CHEMBL2789	Enzyme	0.112041901328	56 / 2
Insulin-like growth factor I receptor	IGF1R	P08069	CHEMBL1957	Kinase	0.112041901328	25 / 0
Vascular endothelial growth factor receptor 2	KDR	P35968	CHEMBL279	Kinase	0.112041901328	94 / 0
Fibroblast growth factor receptor 1	FGFR1	P11362	CHEMBL3650	Kinase	0.112041901328	9 / 0
Lysosomal acid lipase/cholesteryl ester hydrolase	LIPA	P38571	CHEMBL4184	Enzyme	0.112041901328	5 / 0
Presenilin 1	PSEN1	P49768	CHEMBL2473	Other ion channel	0.112041901328	2 / 0
Presenilin 2	PSEN2	P49810	CHEMBL3708	Other ion channel	0.112041901328	1 / 0
Beta amyloid A4 protein	APP	P05067	CHEMBL2487	Membrane receptor	0.112041901328	6 / 0
CREB-binding protein/p53	CREBBP	Q92793	CHEMBL5747	Writer	0.112041901328	11 / 0
Poly [ADP-ribose] polymerase-1	PARP1	P09874	CHEMBL3105	Enzyme	0.112041901328	41 / 0
MAP kinase ERK2	MAPK1	P28482	CHEMBL4040	Kinase	0.112041901328	94 / 0
Glucocorticoid receptor	NR3C1	P04150	CHEMBL2034	Nuclear receptor	0.112041901328	99 / 28
Liver glycogen phosphorylase	PYGL	P06737	CHEMBL2568	Enzyme	0.112041901328	51 / 0
Carboxylesterase 2	CES2	O00748	CHEMBL3180	Enzyme	0.112041901328	13 / 10
Isoprenylcysteine carboxyl methyltransferase	ICMT	O60725	CHEMBL4699	Enzyme	0.112041901328	2 / 0
Heme oxygenase 1 (by homology)	HMOX1	P09601	CHEMBL2823	Enzyme	0.112041901328	7 / 0
Melatonin receptor 1A	MTNR1A	P48039	CHEMBL1945	Family A G protein-coupled receptor	0.112041901328	24 / 0
Adrenergic receptor beta	ADRB2	P07550	CHEMBL210	Family A G protein-coupled receptor	0.112041901328	6 / 0
Beta-1 adrenergic receptor	ADRB1	P08588	CHEMBL213	Family A G protein-coupled receptor	0.112041901328	7 / 0
Beta-3 adrenergic receptor	ADRB3	P13945	CHEMBL246	Family A G protein-coupled receptor	0.112041901328	3 / 0
Monoamine oxidase A	MAOA	P21397	CHEMBL1951	Oxidoreductase	0.112041901328	14 / 0
Dopamine transporter	SLC6A3	Q01959	CHEMBL238	Electrochemical transporter	0.112041901328	102 / 7
Transient receptor potential cation channel subfamily M member 8 (by homology)	TRPM8	Q7Z2W7	CHEMBL1075319	Voltage-gated ion channel	0.112041901328	2 / 0
Cytochrome P450 51	CYP51A1	Q16850	CHEMBL3849	Cytochrome P450	0.112041901328	3 / 0
DNA-dependent protein kinase	PRKDC	P78527	CHEMBL3142	Kinase	0.112041901328	35 / 0
P2X purinoceptor 7	P2RX7	Q99572	CHEMBL4805	Ligand-gated ion channel	0.112041901328	21 / 0
p53-binding protein Mdm-2	MDM2	Q00987	CHEMBL5023	Other nuclear protein	0.112041901328	64 / 0
Cyclin-dependent kinase 9	CDK9	P50750	CHEMBL3116	Kinase	0.112041901328	10 / 0
MAP kinase-activated protein kinase 2	MAPKAPK2	P49137	CHEMBL2208	Kinase	0.112041901328	4 / 0
Serine/threonine-protein kinase AKT	AKT1	P31749	CHEMBL4282	Kinase	0.112041901328	106 / 0
Thymidylate synthase	TYMS	P04818	CHEMBL1952	Transferase	0.112041901328	12 / 0
Epidermal growth factor receptor erbB1	EGFR	P00533	CHEMBL203	Kinase	0.112041901328	119 / 0
JAK3/JAK1	JAK3 JAK1	P52333 P23458	CHEMBL3038491	Kinase	0.112041901328	1 / 0
Amine oxidase, copper containing	AOC3	Q16853	CHEMBL3437	Enzyme	0.112041901328	26 / 0
Leukotriene A4 hydrolase	LTA4H	P09960	CHEMBL4618	Protease	0.112041901328	5 / 0
Neuronal acetylcholine receptor; alpha3/beta4	CHRNA3 CHRNB4	P32297 P30926	CHEMBL1907594	Ligand-gated ion channel	0.112041901328	10 / 0
Toll-like receptor (TLR7/TLR9)	TLR9	Q9NR96	CHEMBL5804	Toll-like and Il-1 receptors	0.112041901328	5 / 2
C-C chemokine receptor type 5	CCR5	P51681	CHEMBL274	Family A G protein-coupled receptor	0.112041901328	3 / 0
Toll-like receptor 8	TLR8	Q9NR97	CHEMBL5805	Toll-like and Il-1 receptors	0.112041901328	5 / 0
Toll-like receptor (TLR7/TLR9)	TLR7	Q9NYK1	CHEMBL5936	Toll-like and Il-1 receptors	0.112041901328	7 / 0
Matrix metalloproteinase 2	MMP2	P08253	CHEMBL333	Protease	0.112041901328	35 / 0
Matrix metalloproteinase 8	MMP8	P22894	CHEMBL4588	Protease	0.112041901328	15 / 0
Poly [ADP-ribose] polymerase 3	PARP3	Q9Y6F1	CHEMBL5083	Enzyme	0.112041901328	2 / 0
Gamma-secretase	PSEN2 PSENEN NCSTN APH1A PSEN1 APH1B	P49810 Q9NZ42 Q92542 Q96BI3 P49768 Q8WW43	CHEMBL2094135	Protease	0.112041901328	64 / 0
Voltage-gated potassium channel, IKs; KCNQ1(Kv7.1)/KCNE1(MinK)	KCNE1 KCNQ1	P15382 P51787	CHEMBL2221347	Voltage-gated ion channel	0.112041901328	10 / 0
Eukaryotic translation initiation factor 2-alpha kinase 3	EIF2AK3	Q9NZJ5	CHEMBL6030	Kinase	0.112041901328	15 / 0
Prostaglandin E synthase	PTGES	O14684	CHEMBL5658	Enzyme	0.112041901328	17 / 7
Proteasome Macropain subunit MB1	PSMB5	P28074	CHEMBL4662	Protease	0.112041901328	8 / 0
Adenosine A1 receptor (by homology)	ADORA1	P30542	CHEMBL226	Family A G protein-coupled receptor	0.112041901328	62 / 2
Stem cell growth factor receptor	KIT	P10721	CHEMBL1936	Kinase	0.112041901328	22 / 0
Inosine-5'-monophosphate dehydrogenase 2	IMPDH2	P12268	CHEMBL2002	Oxidoreductase	0.112041901328	25 / 0
Kinesin-1 heavy chain/ Tyrosine-protein kinase receptor RET	RET	P07949	CHEMBL2041	Kinase	0.112041901328	3 / 0
Tyrosine-protein kinase LCK	LCK	P06239	CHEMBL258	Kinase	0.112041901328	5 / 0
Monoglyceride lipase	MGLL	Q99685	CHEMBL4191	Enzyme	0.112041901328	3 / 0
MAP kinase signal-integrating kinase 2	MKNK2	Q9HBH9	CHEMBL4204	Kinase	0.112041901328	5 / 0
ALK tyrosine kinase receptor	ALK	Q9UM73	CHEMBL4247	Kinase	0.112041901328	4 / 0
Serine/threonine-protein kinase Chk1	CHEK1	O14757	CHEMBL4630	Kinase	0.112041901328	24 / 0
Proteinase activated receptor 4	F2RL3	Q96RI0	CHEMBL4691	Family A G protein-coupled receptor	0.112041901328	2 / 0
Ephrin receptor	EPHB4	P54760	CHEMBL5147	Kinase	0.112041901328	7 / 0
Phosphodiesterase 7A	PDE7A	Q13946	CHEMBL3012	Phosphodiesterase	0.112041901328	7 / 0
Bradykinin B1 receptor	BDKRB1	P46663	CHEMBL4308	Family A G protein-coupled receptor	0.112041901328	36 / 0
Adenosine A2a receptor	ADORA2A	P29274	CHEMBL251	Family A G protein-coupled receptor	0.112041901328	59 / 0
11-beta-hydroxysteroid dehydrogenase 2	HSD11B2	P80365	CHEMBL3746	Enzyme	0.112041901328	2 / 9
Interleukin-8 receptor B	CXCR2	P25025	CHEMBL2434	Family A G protein-coupled receptor	0.112041901328	69 / 0
Phosphodiesterase 4B	PDE4B	Q07343	CHEMBL275	Phosphodiesterase	0.112041901328	15 / 0
