# Supplementary material for: Active ingredients and molecular targets of Taraxacum mongolicum against hepatocellular carcinoma: network pharmacology, molecular docking, and molecular dynamics simulation analysis
Source: PeerJ. 2022 Jul 18;10:e13737. doi: 10.7717/peerj.13737 (PMC9302432; doi:10.7717/peerj.13737)
Supplement: Supplemental Information 2 [file peerj-10-13737-s002.zip › Targets of Taraxacum Mongolicum/predicted targets from SwissTargetPrediction/Benzoic acid.csv]

Target	Common name	Uniprot ID	ChEMBL ID	Target Class	Probability*	Known actives (3D/2D)
D-amino-acid oxidase	DAO	P14920	CHEMBL5485	Enzyme	0.248387034018	0 / 1
Carbonic anhydrase II	CA2	P00918	CHEMBL205	Lyase	0.0544879468076	0 / 52
Carbonic anhydrase VII	CA7	P43166	CHEMBL2326	Lyase	0.0544879468076	0 / 28
Carbonic anhydrase I	CA1	P00915	CHEMBL261	Lyase	0.0544879468076	0 / 51
Carbonic anhydrase III	CA3	P07451	CHEMBL2885	Lyase	0.0544879468076	0 / 4
Carbonic anhydrase VI	CA6	P23280	CHEMBL3025	Lyase	0.0544879468076	0 / 7
Carbonic anhydrase XII	CA12	O43570	CHEMBL3242	Lyase	0.0544879468076	0 / 34
Carbonic anhydrase XIV	CA14	Q9ULX7	CHEMBL3510	Lyase	0.0544879468076	0 / 28
Carbonic anhydrase IX	CA9	Q16790	CHEMBL3594	Lyase	0.0544879468076	0 / 32
Carbonic anhydrase IV	CA4	P22748	CHEMBL3729	Lyase	0.0544879468076	0 / 5
Carbonic anhydrase XIII (by homology)	CA13	Q8N1Q1	CHEMBL3912	Lyase	0.0544879468076	0 / 3
Carbonic anhydrase VB	CA5B	Q9Y2D0	CHEMBL3969	Lyase	0.0544879468076	0 / 4
Carbonic anhydrase VA	CA5A	P35218	CHEMBL4789	Lyase	0.0544879468076	0 / 5
Steroid 5-alpha-reductase 2	SRD5A2	P31213	CHEMBL1856	Oxidoreductase	0.0238327432783	0 / 19
Glutamate carboxypeptidase II	FOLH1	Q04609	CHEMBL1892	Protease	0.0238327432783	0 / 4
Thymidylate synthase	TYMS	P04818	CHEMBL1952	Transferase	0.0	0 / 4
Fatty acid binding protein adipocyte	FABP4	P15090	CHEMBL2083	Fatty acid binding protein family	0.0	0 / 1
Fatty acid binding protein muscle	FABP3	P05413	CHEMBL3344	Fatty acid binding protein family	0.0	0 / 1
Alpha-(1,3)-fucosyltransferase 7	FUT7	Q11130	CHEMBL3596077	Transferase	0.0	0 / 2
Estrogen receptor beta	ESR2	Q92731	CHEMBL242	Nuclear receptor	0.0	0 / 3
Thiopurine S-methyltransferase	TPMT	P51580	CHEMBL2500	Enzyme	0.0	0 / 1
Serine/threonine-protein kinase/endoribonuclease IRE1	ERN1	O75460	CHEMBL1163101	Enzyme	0.0	0 / 11
Group IID secretory phospholipase A2	PLA2G2D	Q9UNK4	CHEMBL4281	Enzyme	0.0	0 / 1
Aldo-keto-reductase family 1 member C3	AKR1C3	P42330	CHEMBL4681	Enzyme	0.0	0 / 25
L-lactate dehydrogenase A chain	LDHA	P00338	CHEMBL4835	Enzyme	0.0	0 / 3
L-lactate dehydrogenase B chain	LDHB	P07195	CHEMBL4940	Enzyme	0.0	0 / 3
Aldo-keto reductase family 1 member C2	AKR1C2	P52895	CHEMBL5847	Enzyme	0.0	0 / 9
Indoleamine 2,3-dioxygenase	IDO1	P14902	CHEMBL4685	Enzyme	0.0	0 / 2
WD repeat-containing protein 5	WDR5	P61964	CHEMBL1075317	Unclassified protein	0.0	0 / 1
Acyl coenzyme A:cholesterol acyltransferase	CES1	P23141	CHEMBL2265	Enzyme	0.0	0 / 4
Carboxylesterase 2	CES2	O00748	CHEMBL3180	Enzyme	0.0	0 / 3
Poly [ADP-ribose] polymerase-1	PARP1	P09874	CHEMBL3105	Enzyme	0.0	0 / 2
Retinoic acid receptor gamma	RARG	P13631	CHEMBL2003	Nuclear receptor	0.0	0 / 3
Retinoic acid receptor beta	RARB	P10826	CHEMBL2008	Nuclear receptor	0.0	0 / 5
Serotonin transporter	SLC6A4	P31645	CHEMBL228	Electrochemical transporter	0.0	0 / 1
Dopamine transporter	SLC6A3	Q01959	CHEMBL238	Electrochemical transporter	0.0	0 / 2
Aldo-keto reductase family 1 member C1	AKR1C1	Q04828	CHEMBL5905	Enzyme	0.0	0 / 2
Acetylcholinesterase	ACHE	P22303	CHEMBL220	Hydrolase	0.0	0 / 7
Apoptosis regulator Bcl-X	BCL2L1	Q07817	CHEMBL4625	Other ion channel	0.0	0 / 2
Squalene monooxygenase (by homology)	SQLE	Q14534	CHEMBL3592	Enzyme	0.0	0 / 1
Cystine/glutamate transporter	SLC7A11	Q9UPY5	CHEMBL1075149	Electrochemical transporter	0.0	0 / 1
Plectin	PLEC	Q15149	CHEMBL1293240	Unclassified protein	0.0	0 / 1
G-protein coupled receptor 35	GPR35	Q9HC97	CHEMBL1293267	Family A G protein-coupled receptor	0.0	0 / 2
Retinoic acid receptor alpha	RARA	P10276	CHEMBL2055	Nuclear receptor	0.0	0 / 2
Protein kinase C delta	PRKCD	Q05655	CHEMBL2996	Kinase	0.0	0 / 3
Protein kinase C alpha	PRKCA	P17252	CHEMBL299	Kinase	0.0	0 / 3
Serum albumin	ALB	P02768	CHEMBL3253	Secreted protein	0.0	0 / 1
Induced myeloid leukemia cell differentiation protein Mcl-1	MCL1	Q07820	CHEMBL4361	Other cytosolic protein	0.0	0 / 1
Aminopeptidase N	ANPEP	P15144	CHEMBL1907	Protease	0.0	0 / 3
Dihydroorotate dehydrogenase	DHODH	Q02127	CHEMBL1966	Oxidoreductase	0.0	0 / 3
Estrogen receptor alpha	ESR1	P03372	CHEMBL206	Nuclear receptor	0.0	0 / 1
Dipeptidyl peptidase IV	DPP4	P27487	CHEMBL284	Protease	0.0	0 / 1
Transthyretin	TTR	P02766	CHEMBL3194	Secreted protein	0.0	0 / 2
Aminopeptidase A	ENPEP	Q07075	CHEMBL3439	Protease	0.0	0 / 3
Urokinase-type plasminogen activator	PLAU	P00749	CHEMBL3286	Protease	0.0	0 / 1
PH domain leucine-rich repeat-containing protein phosphatase 2	PHLPP2	Q6ZVD8	CHEMBL1275209	Enzyme	0.0	0 / 1
DNA polymerase beta	POLB	P06746	CHEMBL2392	Enzyme	0.0	0 / 1
Tyrosinase	TYR	P14679	CHEMBL1973	Oxidoreductase	0.0	0 / 1
Glycogen synthase kinase-3 beta	GSK3B	P49841	CHEMBL262	Kinase	0.0	0 / 2
Cyclooxygenase-1	PTGS1	P23219	CHEMBL221	Oxidoreductase	0.0	0 / 1
Cyclooxygenase-2	PTGS2	P35354	CHEMBL230	Oxidoreductase	0.0	0 / 1
Protein-tyrosine phosphatase 1B	PTPN1	P18031	CHEMBL335	Phosphatase	0.0	0 / 2
LDL-associated phospholipase A2	PLA2G7	Q13093	CHEMBL3514	Enzyme	0.0	0 / 1
Monoamine oxidase B	MAOB	P27338	CHEMBL2039	Oxidoreductase	0.0	0 / 2
Catechol O-methyltransferase (by homology)	COMT	P21964	CHEMBL2023	Transferase	0.0	0 / 1
Histone deacetylase 3	HDAC3	O15379	CHEMBL1829	Eraser	0.0	0 / 1
Histone deacetylase 6	HDAC6	Q9UBN7	CHEMBL1865	Eraser	0.0	0 / 1
Histone deacetylase 2	HDAC2	Q92769	CHEMBL1937	Eraser	0.0	0 / 1
Histone deacetylase 8	HDAC8	Q9BY41	CHEMBL3192	Eraser	0.0	0 / 1
Histone deacetylase 1	HDAC1	Q13547	CHEMBL325	Eraser	0.0	0 / 1
Retinoid X receptor beta	RXRB	P28702	CHEMBL1870	Nuclear receptor	0.0	0 / 3
Retinoid X receptor gamma	RXRG	P48443	CHEMBL2004	Nuclear receptor	0.0	0 / 1
Retinoid X receptor alpha	RXRA	P19793	CHEMBL2061	Nuclear receptor	0.0	0 / 3
Leukocyte elastase	ELANE	P08246	CHEMBL248	Protease	0.0	0 / 1
