# Supplementary material for: Active ingredients and molecular targets of Taraxacum mongolicum against hepatocellular carcinoma: network pharmacology, molecular docking, and molecular dynamics simulation analysis
Source: PeerJ. 2022 Jul 18;10:e13737. doi: 10.7717/peerj.13737 (PMC9302432; doi:10.7717/peerj.13737)
Supplement: Supplemental Information 2 [file peerj-10-13737-s002.zip › Targets of Taraxacum Mongolicum/predicted targets from SwissTargetPrediction/Caffeic acid.csv]

Target	Common name	Uniprot ID	ChEMBL ID	Target Class	Probability*	Known actives (3D/2D)
Carbonic anhydrase II	CA2	P00918	CHEMBL205	Lyase	1.0	21 / 13
Arachidonate 5-lipoxygenase	ALOX5	P09917	CHEMBL215	Oxidoreductase	1.0	1 / 29
Carbonic anhydrase VII	CA7	P43166	CHEMBL2326	Lyase	1.0	8 / 19
Carbonic anhydrase I	CA1	P00915	CHEMBL261	Lyase	1.0	17 / 16
Carbonic anhydrase VI	CA6	P23280	CHEMBL3025	Lyase	1.0	7 / 15
Matrix metalloproteinase 9	MMP9	P14780	CHEMBL321	Protease	1.0	2 / 35
Carbonic anhydrase XII	CA12	O43570	CHEMBL3242	Lyase	1.0	13 / 14
Matrix metalloproteinase 1	MMP1	P03956	CHEMBL332	Protease	1.0	2 / 34
Matrix metalloproteinase 2	MMP2	P08253	CHEMBL333	Protease	1.0	2 / 36
Protein-tyrosine phosphatase 1B	PTPN1	P18031	CHEMBL335	Phosphatase	1.0	11 / 2
Carbonic anhydrase XIV	CA14	Q9ULX7	CHEMBL3510	Lyase	1.0	8 / 18
Carbonic anhydrase IX	CA9	Q16790	CHEMBL3594	Lyase	1.0	11 / 18
Carbonic anhydrase VB	CA5B	Q9Y2D0	CHEMBL3969	Lyase	1.0	4 / 13
Carbonic anhydrase VA	CA5A	P35218	CHEMBL4789	Lyase	1.0	5 / 14
Carbonic anhydrase III	CA3	P07451	CHEMBL2885	Lyase	0.212408695957	4 / 3
Aldose reductase	AKR1B1	P15121	CHEMBL1900	Enzyme	0.168448928811	9 / 35
Estrogen receptor beta	ESR2	Q92731	CHEMBL242	Nuclear receptor	0.168448928811	1 / 10
Carbonic anhydrase IV	CA4	P22748	CHEMBL3729	Lyase	0.168448928811	3 / 8
Aldo-keto reductase family 1 member B10	AKR1B10	O60218	CHEMBL5983	Enzyme	0.080569968052	0 / 18
Hydroxycarboxylic acid receptor 2	HCAR2	Q8TDS4	CHEMBL3785	Family A G protein-coupled receptor	0.080569968052	0 / 1
Macrophage migration inhibitory factor	MIF	P14174	CHEMBL2085	Enzyme	0.080569968052	1 / 1
Carbonic anhydrase XIII	CA13	Q8N1Q1	CHEMBL3912	Lyase	0.080569968052	3 / 10
Quinone reductase 2	NQO2	P16083	CHEMBL3959	Enzyme	0.0717871625222	0 / 17
Toll-like receptor 4 (by homology)	TLR4	O00206	CHEMBL5255	Toll-like and Il-1 receptors	0.0717871625222	0 / 20
Receptor protein-tyrosine kinase erbB-2	ERBB2	P04626	CHEMBL1824	Kinase	0.0717871625222	0 / 3
Estrogen receptor alpha	ESR1	P03372	CHEMBL206	Nuclear receptor	0.0717871625222	0 / 22
Norepinephrine transporter	SLC6A2	P23975	CHEMBL222	Electrochemical transporter	0.0717871625222	0 / 3
Transthyretin	TTR	P02766	CHEMBL3194	Secreted protein	0.0717871625222	0 / 5
MAP kinase ERK2	MAPK1	P28482	CHEMBL4040	Kinase	0.0717871625222	0 / 1
Aldo-keto-reductase family 1 member C3	AKR1C3	P42330	CHEMBL4681	Enzyme	0.0717871625222	0 / 19
Aldo-keto reductase family 1 member C4	AKR1C4	P17516	CHEMBL4999	Enzyme	0.0717871625222	0 / 1
Aldo-keto reductase family 1 member C2	AKR1C2	P52895	CHEMBL5847	Enzyme	0.0717871625222	0 / 1
Tyrosine-protein kinase SYK	SYK	P43405	CHEMBL2599	Kinase	0.0717871625222	0 / 1
Beta amyloid A4 protein	APP	P05067	CHEMBL2487	Membrane receptor	0.0717871625222	0 / 44
Epidermal growth factor receptor erbB1	EGFR	P00533	CHEMBL203	Kinase	0.0717871625222	3 / 38
Tyrosine-protein kinase FYN	FYN	P06241	CHEMBL1841	Kinase	0.0717871625222	2 / 2
Tyrosine-protein kinase LCK	LCK	P06239	CHEMBL258	Kinase	0.0717871625222	2 / 6
Cyclooxygenase-1	PTGS1	P23219	CHEMBL221	Oxidoreductase	0.0717871625222	1 / 20
PI3-kinase p110-beta subunit	PIK3CB	P42338	CHEMBL3145	Enzyme	0.0717871625222	0 / 1
Cytochrome P450 1A2	CYP1A2	P05177	CHEMBL3356	Cytochrome P450	0.0717871625222	0 / 5
Cytochrome P450 2C9	CYP2C9	P11712	CHEMBL3397	Cytochrome P450	0.0717871625222	0 / 3
Cytochrome P450 3A4	CYP3A4	P08684	CHEMBL340	Cytochrome P450	0.0717871625222	0 / 3
Cytochrome P450 2C19	CYP2C19	P33261	CHEMBL3622	Cytochrome P450	0.0717871625222	0 / 3
PI3-kinase p110-alpha subunit	PIK3CA	P42336	CHEMBL4005	Enzyme	0.0717871625222	0 / 1
Leukocyte elastase	ELANE	P08246	CHEMBL248	Protease	0.0717871625222	0 / 2
Coagulation factor VII/tissue factor	F3	P13726	CHEMBL4081	Surface antigen	0.0717871625222	0 / 9
11-beta-hydroxysteroid dehydrogenase 1	HSD11B1	P28845	CHEMBL4235	Enzyme	0.0717871625222	0 / 6
Monoamine oxidase B	MAOB	P27338	CHEMBL2039	Oxidoreductase	0.0717871625222	1 / 17
Nuclear factor erythroid 2-related factor 2	NFE2L2	Q16236	CHEMBL1075094	Unclassified protein	0.0717871625222	0 / 4
Signal transducer and activator of transcription 3	STAT3	P40763	CHEMBL4026	Transcription factor	0.0717871625222	0 / 1
Protein kinase C theta	PRKCQ	Q04759	CHEMBL3920	Kinase	0.0	0 / 3
Cyclooxygenase-2	PTGS2	P35354	CHEMBL230	Oxidoreductase	0.0	6 / 21
Nuclear factor NF-kappa-B p65 subunit	RELA	Q04206	CHEMBL5533	Transcription factor	0.0	0 / 10
C-terminal-binding protein 2	CTBP2	P56545	CHEMBL3797016	Unclassified protein	0.0	7 / 0
Hepatocyte growth factor receptor	MET	P08581	CHEMBL3717	Kinase	0.0	0 / 19
Cyclin-dependent kinase 2/cyclin E1	CCNE1 CDK2	P24864 P24941	CHEMBL1907605	Kinase	0.0	0 / 1
Tubulin beta-1 chain	TUBB1	Q9H4B7	CHEMBL1915	Structural protein	0.0	0 / 19
Protein tyrosine kinase 2 beta	PTK2B	Q14289	CHEMBL5469	Kinase	0.0	0 / 1
Low affinity neurotrophin receptor p75NTR	NGFR	P08138	CHEMBL4762	Membrane receptor	0.0	1 / 0
Progesterone receptor	PGR	P06401	CHEMBL208	Nuclear receptor	0.0	0 / 2
Thiopurine S-methyltransferase	TPMT	P51580	CHEMBL2500	Enzyme	0.0	4 / 0
Glutamate receptor ionotropic kainate 1	GRIK1	P39086	CHEMBL1918	Ligand-gated ion channel	0.0	15 / 0
Leucine aminopeptidase	LAP3	P28838	CHEMBL3965	Protease	0.0	2 / 0
G protein-coupled receptor 44	PTGDR2	Q9Y5Y4	CHEMBL5071	Family A G protein-coupled receptor	0.0	1 / 0
Thrombin	F2	P00734	CHEMBL204	Protease	0.0	8 / 0
Cytochrome P450 1B1	CYP1B1	Q16678	CHEMBL4878	Cytochrome P450	0.0	0 / 25
Fructose-1,6-bisphosphatase	FBP1	P09467	CHEMBL3975	Enzyme	0.0	9 / 0
Transient receptor potential cation channel subfamily A member 1	TRPA1	O75762	CHEMBL6007	Voltage-gated ion channel	0.0	0 / 1
Cytochrome P450 1A1	CYP1A1	P04798	CHEMBL2231	Cytochrome P450	0.0	0 / 9
Lysine-specific demethylase 4D-like	KDM4E	B2RXH2	CHEMBL1293226	Eraser	0.0	3 / 0
Adenosine A1 receptor	ADORA1	P30542	CHEMBL226	Family A G protein-coupled receptor	0.0	0 / 2
Adenosine A2a receptor	ADORA2A	P29274	CHEMBL251	Family A G protein-coupled receptor	0.0	0 / 2
Adenosine A2b receptor	ADORA2B	P29275	CHEMBL255	Family A G protein-coupled receptor	0.0	0 / 1
Neprilysin	MME	P08473	CHEMBL1944	Protease	0.0	3 / 0
Cyclin-dependent kinase 4/cyclin D1	CCND1 CDK4	P24385 P11802	CHEMBL1907601	Kinase	0.0	0 / 1
Arachidonate 15-lipoxygenase	ALOX15	P16050	CHEMBL2903	Enzyme	0.0	0 / 1
Protein kinase C epsilon	PRKCE	Q02156	CHEMBL3582	Kinase	0.0	0 / 2
Histone acetyltransferase p300	EP300	Q09472	CHEMBL3784	Writer	0.0	0 / 3
Nitric oxide synthase, inducible	NOS2	P35228	CHEMBL4481	Enzyme	0.0	0 / 3
Beta-secretase 1	BACE1	P56817	CHEMBL4822	Protease	0.0	0 / 56
Prostaglandin E synthase	PTGES	O14684	CHEMBL5658	Enzyme	0.0	0 / 16
Toll-like receptor (TLR7/TLR9)	TLR9	Q9NR96	CHEMBL5804	Toll-like and Il-1 receptors	0.0	0 / 3
Lysine-specific demethylase 4A	KDM4A	O75164	CHEMBL5896	Eraser	0.0	3 / 0
Solute carrier family 13 member 5	SLC13A5	Q86YT5	CHEMBL3769293	Electrochemical transporter	0.0	8 / 0
AMP deaminase 3	AMPD3	Q01432	CHEMBL2912	Enzyme	0.0	3 / 0
Endothelin-converting enzyme 1	ECE1	P42892	CHEMBL4791	Protease	0.0	3 / 0
GABA-B receptor (by homology)	GABBR1	Q9UBS5	CHEMBL2064	Family C G protein-coupled receptor	0.0	3 / 0
Serine/threonine-protein kinase/endoribonuclease IRE1	ERN1	O75460	CHEMBL1163101	Enzyme	0.0	4 / 0
Angiotensin-converting enzyme	ACE	P12821	CHEMBL1808	Protease	0.0	1 / 0
Glycogen synthase kinase-3 beta	GSK3B	P49841	CHEMBL262	Kinase	0.0	0 / 8
Telomerase reverse transcriptase	TERT	O14746	CHEMBL2916	Enzyme	0.0	0 / 2
Alpha-synuclein	SNCA	P37840	CHEMBL6152	Unclassified protein	0.0	0 / 3
Kynurenine 3-monooxygenase (by homology)	KMO	O15229	CHEMBL2145	Oxidoreductase	0.0	11 / 0
Glutamate receptor ionotropic, AMPA 4	GRIA4	P48058	CHEMBL3190	Ligand-gated ion channel	0.0	3 / 0
Alkaline phosphatase, tissue-nonspecific isozyme	ALPL	P05186	CHEMBL5979	Enzyme	0.0	1 / 0
CDC7/DBF4 (Cell division cycle 7-related protein kinase/Activator of S phase kinase)	DBF4 CDC7	Q9UBU7 O00311	CHEMBL2111377	Kinase	0.0	1 / 0
T-cell protein-tyrosine phosphatase	PTPN2	P17706	CHEMBL3807	Phosphatase	0.0	1 / 0
DNA topoisomerase II alpha	TOP2A	P11388	CHEMBL1806	Isomerase	0.0	0 / 1
Lysine-specific demethylase 2A	KDM2A	Q9Y2K7	CHEMBL1938210	Eraser	0.0	1 / 0
Poly [ADP-ribose] polymerase-1	PARP1	P09874	CHEMBL3105	Enzyme	0.0	3 / 0
