# Supplementary material for: Active ingredients and molecular targets of Taraxacum mongolicum against hepatocellular carcinoma: network pharmacology, molecular docking, and molecular dynamics simulation analysis
Source: PeerJ. 2022 Jul 18;10:e13737. doi: 10.7717/peerj.13737 (PMC9302432; doi:10.7717/peerj.13737)
Supplement: Supplemental Information 2 [file peerj-10-13737-s002.zip › Targets of Taraxacum Mongolicum/predicted targets from SwissTargetPrediction/D-Ascorbic acid.csv]

Target	Common name	Uniprot ID	ChEMBL ID	Target Class	Probability*	Known actives (3D/2D)
Glycogen synthase kinase-3 beta	GSK3B	P49841	CHEMBL262	Kinase	0.141787380829	0 / 2
Protein kinase C alpha	PRKCA	P17252	CHEMBL299	Kinase	0.0	0 / 168
Protein-tyrosine phosphatase 1B	PTPN1	P18031	CHEMBL335	Phosphatase	0.0	0 / 9
T-cell protein-tyrosine phosphatase	PTPN2	P17706	CHEMBL3807	Phosphatase	0.0	0 / 1
Dual specificity phosphatase Cdc25B (by homology)	CDC25B	P30305	CHEMBL4804	Phosphatase	0.0	0 / 3
Low molecular weight phosphotyrosine protein phosphatase	ACP1	P24666	CHEMBL4903	Phosphatase	0.0	0 / 1
Programmed cell death protein 4	PDCD4	Q53EL6	CHEMBL1781868	Unclassified protein	0.0	0 / 8
Tubulin--tyrosine ligase	TTL	Q8NG68	CHEMBL5549	Enzyme	0.0	0 / 9
Dual specificity protein phosphatase 3	DUSP3	P51452	CHEMBL2635	Phosphatase	0.0	0 / 1
Protein kinase C delta	PRKCD	Q05655	CHEMBL2996	Kinase	0.0	0 / 22
Isoleucyl-tRNA synthetase	IARS	P41252	CHEMBL3235	Enzyme	0.0	0 / 1
Glutathione S-transferase Mu 1	GSTM1	P09488	CHEMBL2081	Enzyme	0.0	0 / 1
Protein kinase C epsilon	PRKCE	Q02156	CHEMBL3582	Kinase	0.0	0 / 25
Carbonic anhydrase II	CA2	P00918	CHEMBL205	Lyase	0.0	2 / 0
Lysine-specific demethylase 3A	KDM3A	Q9Y4C1	CHEMBL1938209	Eraser	0.0	1 / 0
Lysine-specific demethylase 6B	KDM6B	O15054	CHEMBL1938211	Eraser	0.0	1 / 0
Lysine-specific demethylase 5C	KDM5C	P41229	CHEMBL2163176	Eraser	0.0	1 / 0
Hypoxia-inducible factor prolyl hydroxylase 1	EGLN2	Q96KS0	CHEMBL3028	Enzyme	0.0	1 / 0
Egl nine homolog 1	EGLN1	Q9GZT9	CHEMBL5697	Oxidoreductase	0.0	2 / 0
Glutamate carboxypeptidase II	FOLH1	Q04609	CHEMBL1892	Protease	0.0	1 / 0
Phosphodiesterase 4D	PDE4D	Q08499	CHEMBL288	Phosphodiesterase	0.0	0 / 1
Telomerase reverse transcriptase	TERT	O14746	CHEMBL2916	Enzyme	0.0	0 / 1
Ribosomal protein S6 kinase alpha 5	RPS6KA5	O75582	CHEMBL4237	Kinase	0.0	0 / 2
Sarcoplasmic/endoplasmic reticulum calcium ATPase 1	ATP2A1	O14983	CHEMBL3136	Hydrolase	0.0	0 / 2
Proto-oncogene c-JUN	JUN	P05412	CHEMBL4977	Transcription factor	0.0	0 / 1
Protein kinase C gamma	PRKCG	P05129	CHEMBL2938	Kinase	0.0	0 / 3
Protein kinase C beta	PRKCB	P05771	CHEMBL3045	Kinase	0.0	0 / 6
Proto-oncogene vav	VAV1	P15498	CHEMBL3259472	Unclassified protein	0.0	0 / 1
Protein kinase C eta	PRKCH	P24723	CHEMBL3616	Kinase	0.0	0 / 4
Protein kinase C theta	PRKCQ	Q04759	CHEMBL3920	Kinase	0.0	0 / 6
Transient receptor potential cation channel subfamily V member 4 (by homology)	TRPV4	Q9HBA0	CHEMBL3119	Voltage-gated ion channel	0.0	0 / 4
Gamma-glutamyl hydrolase	GGH	Q92820	CHEMBL2223	Protease	0.0	1 / 0
Cyclooxygenase-2	PTGS2	P35354	CHEMBL230	Oxidoreductase	0.0	0 / 4
Voltage-gated potassium channel subunit Kv1.3	KCNA3	P22001	CHEMBL4633	Voltage-gated ion channel	0.0	0 / 2
Signal transducer and activator of transcription 3	STAT3	P40763	CHEMBL4026	Transcription factor	0.0	0 / 3
Carbonic anhydrase IV	CA4	P22748	CHEMBL3729	Lyase	0.0	1 / 0
Interleukin-8 receptor A	CXCR1	P25024	CHEMBL4029	Family A G protein-coupled receptor	0.0	0 / 2
Androgen Receptor	AR	P10275	CHEMBL1871	Nuclear receptor	0.0	0 / 6
Proteinase-activated receptor 2	F2RL1	P55085	CHEMBL5963	Family A G protein-coupled receptor	0.0	0 / 1
P-glycoprotein 1	ABCB1	P08183	CHEMBL4302	Primary active transporter	0.0	0 / 2
Progesterone receptor	PGR	P06401	CHEMBL208	Nuclear receptor	0.0	0 / 2
Peroxisome proliferator-activated receptor gamma	PPARG	P37231	CHEMBL235	Nuclear receptor	0.0	0 / 1
Vacuolar ATP synthase subunit S1	ATP6AP1	Q15904	CHEMBL4790	Hydrolase	0.0	0 / 1
Nuclear receptor ROR-gamma	RORC	P51449	CHEMBL1741186	Nuclear receptor	0.0	0 / 1
Sodium/potassium-transporting ATPase alpha-1 chain	ATP1A1	P05023	CHEMBL1807	Primary active transporter	0.0	0 / 1
Carbonic anhydrase IX	CA9	Q16790	CHEMBL3594	Lyase	0.0	0 / 1
Carbonic anhydrase I	CA1	P00915	CHEMBL261	Lyase	0.0	1 / 1
