# Supplementary material for: Active ingredients and molecular targets of Taraxacum mongolicum against hepatocellular carcinoma: network pharmacology, molecular docking, and molecular dynamics simulation analysis
Source: PeerJ. 2022 Jul 18;10:e13737. doi: 10.7717/peerj.13737 (PMC9302432; doi:10.7717/peerj.13737)
Supplement: Supplemental Information 2 [file peerj-10-13737-s002.zip › Targets of Taraxacum Mongolicum/predicted targets from SwissTargetPrediction/Diacetone alcohol.csv]

Target	Common name	Uniprot ID	ChEMBL ID	Target Class	Probability*	Known actives (3D/2D)
Histone deacetylase 3	HDAC3	O15379	CHEMBL1829	Eraser	0.0649510872641	0 / 1
HMG-CoA reductase	HMGCR	P04035	CHEMBL402	Oxidoreductase	0.0238327432783	0 / 1
Glutathione reductase	GSR	P00390	CHEMBL2755	Oxidoreductase	0.0	2 / 0
Egl nine homolog 1	EGLN1	Q9GZT9	CHEMBL5697	Oxidoreductase	0.0	0 / 2
Solute carrier family 22 member 6 (by homology)	SLC22A6	Q4U2R8	CHEMBL1641347	Electrochemical transporter	0.0	0 / 2
D-amino-acid oxidase	DAO	P14920	CHEMBL5485	Enzyme	0.0	2 / 0
Fatty acid binding protein adipocyte	FABP4	P15090	CHEMBL2083	Fatty acid binding protein family	0.0	0 / 1
Peroxisome proliferator-activated receptor alpha	PPARA	Q07869	CHEMBL239	Nuclear receptor	0.0	0 / 3
Fatty acid binding protein muscle	FABP3	P05413	CHEMBL3344	Fatty acid binding protein family	0.0	0 / 1
Fatty acid binding protein epidermal	FABP5	Q01469	CHEMBL3674	Fatty acid binding protein family	0.0	0 / 1
Peroxisome proliferator-activated receptor delta	PPARD	Q03181	CHEMBL3979	Nuclear receptor	0.0	0 / 2
Free fatty acid receptor 1	FFAR1	O14842	CHEMBL4422	Family A G protein-coupled receptor	0.0	0 / 1
Fatty acid binding protein intestinal	FABP2	P12104	CHEMBL4879	Fatty acid binding protein family	0.0	0 / 1
PI3-kinase p110-alpha/p85-alpha	PIK3CA PIK3R1	P42336 P27986	CHEMBL2111367	Enzyme	0.0	1 / 0
Leucine-rich repeat serine/threonine-protein kinase 2	LRRK2	Q5S007	CHEMBL1075104	Kinase	0.0	1 / 0
Amine oxidase, copper containing	AOC3	Q16853	CHEMBL3437	Enzyme	0.0	10 / 0
Corticosteroid binding globulin	SERPINA6	P08185	CHEMBL2421	Secreted protein	0.0	0 / 3
Testis-specific androgen-binding protein	SHBG	P04278	CHEMBL3305	Secreted protein	0.0	0 / 9
11-beta-hydroxysteroid dehydrogenase 1	HSD11B1	P28845	CHEMBL4235	Enzyme	0.0	0 / 3
Glucose-6-phosphate 1-dehydrogenase	G6PD	P11413	CHEMBL5347	Enzyme	0.0	0 / 5
GABA-B receptor (by homology)	GABBR1	Q9UBS5	CHEMBL2064	Family C G protein-coupled receptor	0.0	0 / 1
Nitric-oxide synthase, brain	NOS1	P29475	CHEMBL3568	Enzyme	0.0	2 / 0
Nitric oxide synthase, inducible	NOS2	P35228	CHEMBL4481	Enzyme	0.0	1 / 0
Nitric-oxide synthase, endothelial	NOS3	P29474	CHEMBL4803	Enzyme	0.0	1 / 0
Caspase-3	CASP3	P42574	CHEMBL2334	Protease	0.0	10 / 0
Serine/threonine-protein phosphatase	PPP5C	Q9BPW0	CHEMBL1293265	Phosphatase	0.0	2 / 0
Serine/threonine protein phosphatase PP1-alpha catalytic subunit	PPP1CA	P62136	CHEMBL2164	Phosphatase	0.0	2 / 0
Prostatic acid phosphatase	ACPP	P15309	CHEMBL2633	Enzyme	0.0	7 / 0
GABA transporter 1	SLC6A1	P30531	CHEMBL1903	Electrochemical transporter	0.0	0 / 1
GABA-A receptor; alpha-1/beta-2/gamma-2	GABRA1 GABRB2 GABRG2	P14867 P47870 P18507	CHEMBL2095172	Ligand-gated ion channel	0.0	0 / 1
GABA A receptor alpha-3/beta-2/gamma-2	GABRA3 GABRB2 GABRG2	P34903 P47870 P18507	CHEMBL2111339	Ligand-gated ion channel	0.0	0 / 1
GABA A receptor alpha-2/beta-2/gamma-2	GABRA2 GABRB2 GABRG2	P47869 P47870 P18507	CHEMBL2111413	Ligand-gated ion channel	0.0	0 / 2
GABA-B receptor	GABBR2 GABBR1	O75899 Q9UBS5	CHEMBL2111463	Family C G protein-coupled receptor	0.0	0 / 1
GABA receptor rho-1 subunit	GABRR1	P24046	CHEMBL3561	Ligand-gated ion channel	0.0	0 / 1
GABA transporter 3	SLC6A11	P48066	CHEMBL5208	Electrochemical transporter	0.0	0 / 1
GABA transporter 2 (by homology)	SLC6A13	Q9NSD5	CHEMBL4535	Electrochemical transporter	0.0	0 / 1
Muscarinic acetylcholine receptor M1	CHRM1	P11229	CHEMBL216	Family A G protein-coupled receptor	0.0	6 / 0
Adenosine A2a receptor	ADORA2A	P29274	CHEMBL251	Family A G protein-coupled receptor	0.0	2 / 0
Endothelin receptor ET-A (by homology)	EDNRA	P25101	CHEMBL252	Family A G protein-coupled receptor	0.0	25 / 0
Urokinase plasminogen activator surface receptor	PLAUR	Q03405	CHEMBL4883	Membrane receptor	0.0	1 / 0
Glycine receptor subunit alpha-2 (by homology)	GLRA2	P23416	CHEMBL5871	Ligand-gated ion channel	0.0	1 / 0
Vitamin D receptor	VDR	P11473	CHEMBL1977	Nuclear receptor	0.0	0 / 1
Niemann-Pick C1-like protein 1	NPC1L1	Q9UHC9	CHEMBL2027	Other membrane protein	0.0	0 / 2
Bile acid receptor FXR	NR1H4	Q96RI1	CHEMBL2047	Nuclear receptor	0.0	0 / 7
G-protein coupled bile acid receptor 1	GPBAR1	Q8TDU6	CHEMBL5409	Family A G protein-coupled receptor	0.0	0 / 13
Aldo-keto reductase family 1 member B10	AKR1B10	O60218	CHEMBL5983	Enzyme	0.0	0 / 1
DNA polymerase beta (by homology)	POLB	P06746	CHEMBL2392	Enzyme	0.0	0 / 1
Muscarinic acetylcholine receptor M2	CHRM2	P08172	CHEMBL211	Family A G protein-coupled receptor	0.0	4 / 0
Cytochrome P450 11B2	CYP11B2	P19099	CHEMBL2722	Cytochrome P450	0.0	2 / 0
Estradiol 17-beta-dehydrogenase 2	HSD17B2	P37059	CHEMBL2789	Enzyme	0.0	2 / 0
UDP-glucuronosyltransferase 2B7	UGT2B7	P16662	CHEMBL4370	Enzyme	0.0	0 / 4
Gamma-butyrobetaine dioxygenase	BBOX1	O75936	CHEMBL2163175	Enzyme	0.0	1 / 0
Serine/threonine protein phosphatase PP1-gamma catalytic subunit	PPP1CC	P36873	CHEMBL4438	Phosphatase	0.0	1 / 0
Poly [ADP-ribose] polymerase-1	PARP1	P09874	CHEMBL3105	Enzyme	0.0	1 / 0
NF-kappaB inhibitor alpha	NFKBIA	P25963	CHEMBL2898	Other cytosolic protein	0.0	5 / 0
Nuclear factor NF-kappa-B p65 subunit	RELA	Q04206	CHEMBL5533	Transcription factor	0.0	7 / 0
Pyruvate kinase isozymes M1/M2	PKM	P14618	CHEMBL1075189	Enzyme	0.0	5 / 0
Alpha-1d adrenergic receptor	ADRA1D	P25100	CHEMBL223	Family A G protein-coupled receptor	0.0	1 / 0
Protein phosphatase 2C beta	PPM1B	O75688	CHEMBL2845	Phosphatase	0.0	1 / 0
Bromodomain-containing protein 4	BRD4	O60885	CHEMBL1163125	Reader	0.0	2 / 0
Lysine-specific demethylase 2A	KDM2A	Q9Y2K7	CHEMBL1938210	Eraser	0.0	0 / 1
Histone lysine demethylase PHF8	PHF8	Q9UPP1	CHEMBL1938212	Eraser	0.0	0 / 1
Lysine-specific demethylase 5C	KDM5C	P41229	CHEMBL2163176	Eraser	0.0	0 / 1
Aminopeptidase B	RNPEP	Q9H4A4	CHEMBL2432	Protease	0.0	0 / 1
ATP-citrate synthase	ACLY	P53396	CHEMBL3720	Enzyme	0.0	0 / 1
Methionine aminopeptidase 2	METAP2	P50579	CHEMBL3922	Protease	0.0	1 / 0
Glucocorticoid receptor	NR3C1	P04150	CHEMBL2034	Nuclear receptor	0.0	1 / 0
Progesterone receptor	PGR	P06401	CHEMBL208	Nuclear receptor	0.0	1 / 0
Adenosylhomocysteinase	AHCY	P23526	CHEMBL2664	Enzyme	0.0	1 / 0
Carbonic anhydrase XII	CA12	O43570	CHEMBL3242	Lyase	0.0	3 / 0
Serine/threonine-protein kinase/endoribonuclease IRE1	ERN1	O75460	CHEMBL1163101	Enzyme	0.0	1 / 0
Receptor protein-tyrosine kinase erbB-2	ERBB2	P04626	CHEMBL1824	Kinase	0.0	5 / 0
Epidermal growth factor receptor erbB1	EGFR	P00533	CHEMBL203	Kinase	0.0	5 / 0
Myeloperoxidase	MPO	P05164	CHEMBL2439	Enzyme	0.0	1 / 0
Liver glycogen phosphorylase	PYGL	P06737	CHEMBL2568	Enzyme	0.0	3 / 0
Carbonic anhydrase VI	CA6	P23280	CHEMBL3025	Lyase	0.0	1 / 0
Carbonic anhydrase XIV	CA14	Q9ULX7	CHEMBL3510	Lyase	0.0	1 / 0
Carbonic anhydrase IV	CA4	P22748	CHEMBL3729	Lyase	0.0	2 / 0
Carbonic anhydrase VB	CA5B	Q9Y2D0	CHEMBL3969	Lyase	0.0	1 / 0
Carbonic anhydrase VA	CA5A	P35218	CHEMBL4789	Lyase	0.0	1 / 0
Carbonic anhydrase XIII (by homology)	CA13	Q8N1Q1	CHEMBL3912	Lyase	0.0	1 / 0
Matrix metalloproteinase 2	MMP2	P08253	CHEMBL333	Protease	0.0	1 / 0
Prostanoid EP2 receptor	PTGER2	P43116	CHEMBL1881	Family A G protein-coupled receptor	0.0	0 / 1
Glutamate carboxypeptidase II	FOLH1	Q04609	CHEMBL1892	Protease	0.0	0 / 1
Prostanoid FP receptor	PTGFR	P43088	CHEMBL1987	Family A G protein-coupled receptor	0.0	0 / 1
Protein farnesyltransferase	FNTA FNTB	P49354 P49356	CHEMBL2094108	Enzyme	0.0	0 / 2
Dipeptidyl peptidase IV	DPP4	P27487	CHEMBL284	Protease	0.0	0 / 1
Neuronal acetylcholine receptor protein alpha-7 subunit (by homology)	CHRNA7	P36544	CHEMBL2492	Ligand-gated ion channel	0.0	0 / 2
Aldose reductase	AKR1B1	P15121	CHEMBL1900	Enzyme	0.0	5 / 1
Hypoxanthine-guanine phosphoribosyltransferase	HPRT1	P00492	CHEMBL2360	Enzyme	0.0	1 / 0
6-O-methylguanine-DNA methyltransferase	MGMT	P16455	CHEMBL2864	Enzyme	0.0	1 / 0
Chymase	CMA1	P23946	CHEMBL4068	Protease	0.0	1 / 0
Cytochrome P450 11B1	CYP11B1	P15538	CHEMBL1908	Cytochrome P450	0.0	1 / 0
Angiotensin-converting enzyme (by homology)	ACE	P12821	CHEMBL1808	Protease	0.0	1 / 0
Estrogen receptor beta	ESR2	Q92731	CHEMBL242	Nuclear receptor	0.0	1 / 0
Cytochrome P450 3A4	CYP3A4	P08684	CHEMBL340	Cytochrome P450	0.0	1 / 0
Cytochrome P450 2C19	CYP2C19	P33261	CHEMBL3622	Cytochrome P450	0.0	1 / 0
Protein tyrosine kinase 2 beta	PTK2B	Q14289	CHEMBL5469	Kinase	0.0	2 / 0
Butyrylcholinesterase	BCHE	P06276	CHEMBL1914	Hydrolase	0.0	3 / 0
Thymidylate synthase	TYMS	P04818	CHEMBL1952	Transferase	0.0	1 / 0
