# Supplementary material for: Active ingredients and molecular targets of Taraxacum mongolicum against hepatocellular carcinoma: network pharmacology, molecular docking, and molecular dynamics simulation analysis
Source: PeerJ. 2022 Jul 18;10:e13737. doi: 10.7717/peerj.13737 (PMC9302432; doi:10.7717/peerj.13737)
Supplement: Supplemental Information 2 [file peerj-10-13737-s002.zip › Targets of Taraxacum Mongolicum/predicted targets from SwissTargetPrediction/Esculetin.csv]

Target	Common name	Uniprot ID	ChEMBL ID	Target Class	Probability*	Known actives (3D/2D)
Xanthine dehydrogenase	XDH	P47989	CHEMBL1929	Oxidoreductase	1.0	4 / 4
Epidermal growth factor receptor erbB1	EGFR	P00533	CHEMBL203	Kinase	0.247609536223	26 / 3
Carbonic anhydrase XII	CA12	O43570	CHEMBL3242	Lyase	0.203652489577	26 / 43
Carbonic anhydrase IX	CA9	Q16790	CHEMBL3594	Lyase	0.203652489577	26 / 57
Aldose reductase	AKR1B1	P15121	CHEMBL1900	Enzyme	0.142119372689	2 / 12
Carbonic anhydrase VII	CA7	P43166	CHEMBL2326	Lyase	0.133316407552	12 / 23
Carbonic anhydrase XIII	CA13	Q8N1Q1	CHEMBL3912	Lyase	0.106926671721	3 / 26
Carbonic anhydrase II	CA2	P00918	CHEMBL205	Lyase	0.106926671721	45 / 9
Carbonic anhydrase I	CA1	P00915	CHEMBL261	Lyase	0.106926671721	19 / 22
Carbonic anhydrase XIV	CA14	Q9ULX7	CHEMBL3510	Lyase	0.106926671721	9 / 18
Squalene monooxygenase (by homology)	SQLE	Q14534	CHEMBL3592	Enzyme	0.0981627197783	1 / 1
G-protein coupled receptor 35	GPR35	Q9HC97	CHEMBL1293267	Family A G protein-coupled receptor	0.0981627197783	0 / 2
Cyclin-dependent kinase 4/cyclin D1	CCND1 CDK4	P24385 P11802	CHEMBL1907601	Kinase	0.0981627197783	0 / 1
Vascular endothelial growth factor receptor 3	FLT4	P35916	CHEMBL1955	Kinase	0.0981627197783	0 / 1
Insulin receptor	INSR	P06213	CHEMBL1981	Kinase	0.0981627197783	0 / 1
Cyclin-dependent kinase 2/cyclin A	CDK2 CCNA1 CCNA2	P24941 P78396 P20248	CHEMBL2094128	Other cytosolic protein	0.0981627197783	0 / 1
Glycogen synthase kinase-3 beta	GSK3B	P49841	CHEMBL262	Kinase	0.0981627197783	0 / 1
Serine/threonine-protein kinase PLK1	PLK1	P53350	CHEMBL3024	Kinase	0.0981627197783	0 / 2
Casein kinase II alpha	CSNK2A1	P68400	CHEMBL3629	Kinase	0.0981627197783	0 / 2
Serine/threonine-protein kinase PLK4	PLK4	O00444	CHEMBL3788	Kinase	0.0981627197783	0 / 1
Tyrosine-protein kinase TIE-2	TEK	Q02763	CHEMBL4128	Kinase	0.0981627197783	0 / 1
Serine/threonine-protein kinase AKT	AKT1	P31749	CHEMBL4282	Kinase	0.0981627197783	0 / 1
Beta-secretase 1	BACE1	P56817	CHEMBL4822	Protease	0.0981627197783	0 / 6
Mitogen-activated protein kinase kinase kinase 8	MAP3K8	P41279	CHEMBL4899	Kinase	0.0981627197783	0 / 1
Serine/threonine-protein kinase B-raf	BRAF	P15056	CHEMBL5145	Kinase	0.0981627197783	0 / 1
Ephrin receptor	EPHB4	P54760	CHEMBL5147	Kinase	0.0981627197783	0 / 1
Heat shock 70 kDa protein 1	HSPA1A	P0DMV8	CHEMBL5460	Other cytosolic protein	0.0981627197783	0 / 1
NUAK family SNF1-like kinase 1	NUAK1	O60285	CHEMBL5784	Kinase	0.0981627197783	0 / 1
Tyrosine-protein kinase FGR (by homology)	FGR	P09769	CHEMBL4454	Kinase	0.0981627197783	0 / 1
Tyrosine-protein kinase Lyn (by homology)	LYN	P07948	CHEMBL3905	Kinase	0.0981627197783	0 / 1
Carbonic anhydrase VA	CA5A	P35218	CHEMBL4789	Lyase	0.0981627197783	4 / 11
Insulin-like growth factor I receptor	IGF1R	P08069	CHEMBL1957	Kinase	0.0893704742941	1 / 2
Serine/threonine-protein kinase Aurora-B	AURKB	Q96GD4	CHEMBL2185	Kinase	0.0893704742941	2 / 3
Tyrosine-protein kinase SRC	SRC	P12931	CHEMBL267	Kinase	0.0893704742941	2 / 1
Focal adhesion kinase 1	PTK2	Q05397	CHEMBL2695	Kinase	0.0893704742941	1 / 1
Vascular endothelial growth factor receptor 2	KDR	P35968	CHEMBL279	Kinase	0.0893704742941	2 / 2
Hepatocyte growth factor receptor	MET	P08581	CHEMBL3717	Kinase	0.0893704742941	1 / 2
Receptor protein-tyrosine kinase erbB-2	ERBB2	P04626	CHEMBL1824	Kinase	0.0893704742941	2 / 1
Glutathione reductase	GSR	P00390	CHEMBL2755	Oxidoreductase	0.0893704742941	0 / 1
Carbonic anhydrase VB	CA5B	Q9Y2D0	CHEMBL3969	Lyase	0.080569968052	3 / 12
Platelet-derived growth factor receptor beta	PDGFRB	P09619	CHEMBL1913	Kinase	0.080569968052	1 / 1
Monoamine oxidase A	MAOA	P21397	CHEMBL1951	Oxidoreductase	0.080569968052	0 / 45
Carbonic anhydrase IV	CA4	P22748	CHEMBL3729	Lyase	0.080569968052	4 / 11
D-amino-acid oxidase	DAO	P14920	CHEMBL5485	Enzyme	0.080569968052	14 / 1
Cyclin-dependent kinase 2/cyclin E1	CCNE1 CDK2	P24864 P24941	CHEMBL1907605	Kinase	0.080569968052	1 / 0
Protein tyrosine kinase 2 beta	PTK2B	Q14289	CHEMBL5469	Kinase	0.080569968052	1 / 0
Carbonic anhydrase VI	CA6	P23280	CHEMBL3025	Lyase	0.080569968052	2 / 9
Estradiol 17-beta-dehydrogenase 3	HSD17B3	P37058	CHEMBL4234	Enzyme	0.0717871625222	4 / 20
Carbonic anhydrase III	CA3	P07451	CHEMBL2885	Lyase	0.0717871625222	3 / 10
Estrogen receptor alpha	ESR1	P03372	CHEMBL206	Nuclear receptor	0.0717871625222	2 / 45
Estrogen receptor beta	ESR2	Q92731	CHEMBL242	Nuclear receptor	0.0717871625222	2 / 65
Serine/threonine-protein kinase Aurora-A	AURKA	O14965	CHEMBL4722	Kinase	0.0717871625222	1 / 1
Troponin, cardiac muscle	TNNC1 TNNT2 TNNI3	P63316 P45379 P19429	CHEMBL2095202	Unclassified protein	0.0717871625222	0 / 1
Macrophage migration inhibitory factor	MIF	P14174	CHEMBL2085	Enzyme	0.0717871625222	3 / 6
Aldo-keto-reductase family 1 member C3	AKR1C3	P42330	CHEMBL4681	Enzyme	0.0717871625222	0 / 1
Aldo-keto reductase family 1 member C1	AKR1C1	Q04828	CHEMBL5905	Enzyme	0.0717871625222	0 / 1
Carbonyl reductase [NADPH] 1	CBR1	P16152	CHEMBL5586	Enzyme	0.0717871625222	0 / 1
Alpha-synuclein	SNCA	P37840	CHEMBL6152	Unclassified protein	0.0717871625222	6 / 0
Aldehyde dehydrogenase	ALDH2	P05091	CHEMBL1935	Oxidoreductase	0.0717871625222	0 / 2
Voltage-gated potassium channel subunit Kv1.3	KCNA3	P22001	CHEMBL4633	Voltage-gated ion channel	0.0717871625222	0 / 10
Poly [ADP-ribose] polymerase-1	PARP1	P09874	CHEMBL3105	Enzyme	0.0717871625222	5 / 0
Steryl-sulfatase	STS	P08842	CHEMBL3559	Enzyme	0.0	0 / 4
Dopamine beta-hydroxylase	DBH	P09172	CHEMBL3102	Enzyme	0.0	2 / 0
Catechol O-methyltransferase (by homology)	COMT	P21964	CHEMBL2023	Transferase	0.0	3 / 0
Serine/threonine-protein kinase NEK2	NEK2	P51955	CHEMBL3835	Kinase	0.0	1 / 0
Myoglobin	MB	P02144	CHEMBL2406892	Unclassified protein	0.0	2 / 0
Acetylcholinesterase	ACHE	P22303	CHEMBL220	Hydrolase	0.0	0 / 30
Nuclear factor NF-kappa-B p105 subunit	NFKB1	P19838	CHEMBL3251	Other cytosolic protein	0.0	0 / 2
Dihydropteridine reductase	QDPR	P09417	CHEMBL3730	Enzyme	0.0	1 / 0
GABA-A receptor; alpha-1/beta-3/gamma-2	GABRB3 GABRG2 GABRA1	P28472 P18507 P14867	CHEMBL2094121	Ligand-gated ion channel	0.0	1 / 0
GABA-A receptor; alpha-5/beta-3/gamma-2	GABRB3 GABRG2 GABRA5	P28472 P18507 P31644	CHEMBL2094122	Ligand-gated ion channel	0.0	1 / 0
GABA-A receptor; alpha-2/beta-3/gamma-2	GABRA2 GABRB3 GABRG2	P47869 P28472 P18507	CHEMBL2094130	Ligand-gated ion channel	0.0	1 / 0
Serum paraoxonase/arylesterase 1	PON1	P27169	CHEMBL3167	Enzyme	0.0	0 / 1
Leukocyte common antigen	PTPRC	P08575	CHEMBL3243	Enzyme	0.0	1 / 0
Methionine aminopeptidase 2	METAP2	P50579	CHEMBL3922	Protease	0.0	2 / 0
Ribonuclease H1	RNASEH1	O60930	CHEMBL5893	Enzyme	0.0	1 / 0
Serine/threonine-protein kinase PIM1	PIM1	P11309	CHEMBL2147	Kinase	0.0	0 / 2
Voltage-gated potassium channel subunit Kv1.5	KCNA5	P22460	CHEMBL4306	Voltage-gated ion channel	0.0	0 / 1
Tyrosine-protein kinase LCK	LCK	P06239	CHEMBL258	Kinase	0.0	4 / 2
Fibroblast growth factor receptor 1	FGFR1	P11362	CHEMBL3650	Kinase	0.0	1 / 0
DNA-(apurinic or apyrimidinic site) lyase	APEX1	P27695	CHEMBL5619	Enzyme	0.0	0 / 1
Matrix metalloproteinase 9	MMP9	P14780	CHEMBL321	Protease	0.0	1 / 0
Glutamate receptor ionotropic, AMPA 2	GRIA2	P42262	CHEMBL4016	Ligand-gated ion channel	0.0	2 / 0
Ribosomal protein S6 kinase alpha 3	RPS6KA3	P51812	CHEMBL2345	Kinase	0.0	1 / 0
Quinone reductase 2	NQO2	P16083	CHEMBL3959	Enzyme	0.0	1 / 0
Thrombin	F2	P00734	CHEMBL204	Protease	0.0	2 / 0
Indoleamine 2,3-dioxygenase (by homology)	IDO1	P14902	CHEMBL4685	Enzyme	0.0	5 / 0
Calcium-activated potassium channel subunit alpha-1	KCNMA1	Q12791	CHEMBL4304	Voltage-gated ion channel	0.0	3 / 0
Proteasome Macropain subunit MB1	PSMB5	P28074	CHEMBL4662	Protease	0.0	1 / 0
Tryptophan 2,3-dioxygenase (by homology)	TDO2	P48775	CHEMBL2140	Enzyme	0.0	1 / 0
G protein-coupled receptor kinase 6	GRK6	P43250	CHEMBL6144	Kinase	0.0	0 / 3
Quinone reductase 1	NQO1	P15559	CHEMBL3623	Enzyme	0.0	0 / 23
Succinate semialdehyde dehydrogenase	ALDH5A1	P51649	CHEMBL1911	Oxidoreductase	0.0	1 / 0
Gamma-amino-N-butyrate transaminase	ABAT	P80404	CHEMBL2044	Transferase	0.0	2 / 0
Interleukin-8 receptor A	CXCR1	P25024	CHEMBL4029	Family A G protein-coupled receptor	0.0	1 / 0
Histone deacetylase 3	HDAC3	O15379	CHEMBL1829	Eraser	0.0	2 / 0
Histone deacetylase 6	HDAC6	Q9UBN7	CHEMBL1865	Eraser	0.0	7 / 0
Histone deacetylase 2	HDAC2	Q92769	CHEMBL1937	Eraser	0.0	5 / 0
Histone deacetylase 8	HDAC8	Q9BY41	CHEMBL3192	Eraser	0.0	6 / 0
Histone deacetylase 1	HDAC1	Q13547	CHEMBL325	Eraser	0.0	4 / 0
