# Supplementary material for: Active ingredients and molecular targets of Taraxacum mongolicum against hepatocellular carcinoma: network pharmacology, molecular docking, and molecular dynamics simulation analysis
Source: PeerJ. 2022 Jul 18;10:e13737. doi: 10.7717/peerj.13737 (PMC9302432; doi:10.7717/peerj.13737)
Supplement: Supplemental Information 2 [file peerj-10-13737-s002.zip › Targets of Taraxacum Mongolicum/predicted targets from SwissTargetPrediction/Ethyl 4-hydroxyphenylacetate.csv]

Target	Common name	Uniprot ID	ChEMBL ID	Target Class	Probability*	Known actives (3D/2D)
Estrogen receptor beta	ESR2	Q92731	CHEMBL242	Nuclear receptor	0.106926671721	130 / 21
Cyclooxygenase-1	PTGS1	P23219	CHEMBL221	Oxidoreductase	0.0893704742941	28 / 32
Cyclooxygenase-2	PTGS2	P35354	CHEMBL230	Oxidoreductase	0.0893704742941	131 / 60
Carbonic anhydrase II	CA2	P00918	CHEMBL205	Lyase	0.0893704742941	445 / 8
14-3-3 protein gamma	YWHAG	P61981	CHEMBL1293296	Unclassified protein	0.080569968052	1 / 2
Estrogen receptor alpha	ESR1	P03372	CHEMBL206	Nuclear receptor	0.080569968052	111 / 21
D-amino-acid oxidase	DAO	P14920	CHEMBL5485	Enzyme	0.080569968052	32 / 0
Macrophage migration inhibitory factor	MIF	P14174	CHEMBL2085	Enzyme	0.080569968052	29 / 0
Aldo-keto-reductase family 1 member C3	AKR1C3	P42330	CHEMBL4681	Enzyme	0.080569968052	2 / 5
Aldose reductase	AKR1B1	P15121	CHEMBL1900	Enzyme	0.080569968052	111 / 12
Neuronal acetylcholine receptor; alpha3/beta4	CHRNA3 CHRNB4	P32297 P30926	CHEMBL1907594	Ligand-gated ion channel	0.080569968052	3 / 0
Intermediate conductance calcium-activated potassium channel protein 4	KCNN4	O15554	CHEMBL4305	Voltage-gated ion channel	0.0717871625222	0 / 1
Fatty acid desaturase 1	FADS1	O60427	CHEMBL5840	Enzyme	0.0717871625222	4 / 0
Carbonic anhydrase VII	CA7	P43166	CHEMBL2326	Lyase	0.0717871625222	93 / 6
Carbonic anhydrase I	CA1	P00915	CHEMBL261	Lyase	0.0717871625222	370 / 4
Carbonic anhydrase XIV	CA14	Q9ULX7	CHEMBL3510	Lyase	0.0717871625222	66 / 6
Carbonic anhydrase IX	CA9	Q16790	CHEMBL3594	Lyase	0.0717871625222	309 / 6
Vascular endothelial growth factor A	VEGFA	P15692	CHEMBL1783	Secreted protein	0.0717871625222	1 / 0
Dual specificity protein phosphatase 3	DUSP3	P51452	CHEMBL2635	Phosphatase	0.0717871625222	11 / 0
Egl nine homolog 1	EGLN1	Q9GZT9	CHEMBL5697	Oxidoreductase	0.0717871625222	9 / 0
Tubulin beta-1 chain	TUBB1	Q9H4B7	CHEMBL1915	Structural protein	0.0717871625222	12 / 0
Estradiol 17-beta-dehydrogenase 2	HSD17B2	P37059	CHEMBL2789	Enzyme	0.0717871625222	31 / 0
Matrix metalloproteinase 9	MMP9	P14780	CHEMBL321	Protease	0.0717871625222	131 / 0
Matrix metalloproteinase 2	MMP2	P08253	CHEMBL333	Protease	0.0717871625222	102 / 0
Peptidyl-glycine alpha-amidating monooxygenase	PAM	P19021	CHEMBL2544	Enzyme	0.0717871625222	0 / 1
Serine/threonine-protein kinase B-raf	BRAF	P15056	CHEMBL5145	Kinase	0.0717871625222	91 / 0
Histone deacetylase 9	HDAC9	Q9UKV0	CHEMBL4145	Eraser	0.0717871625222	5 / 0
MAP kinase-interacting serine/threonine-protein kinase MNK1	MKNK1	Q9BUB5	CHEMBL4718	Kinase	0.0717871625222	17 / 0
Metabotropic glutamate receptor 5	GRM5	P41594	CHEMBL3227	Family C G protein-coupled receptor	0.0717871625222	154 / 0
Poly [ADP-ribose] polymerase-1	PARP1	P09874	CHEMBL3105	Enzyme	0.0717871625222	226 / 0
Caspase-6	CASP6	P55212	CHEMBL3308	Protease	0.0717871625222	4 / 0
Protein kinase C mu	PRKD1	Q15139	CHEMBL3863	Kinase	0.0717871625222	6 / 0
Serine/threonine-protein kinase ILK-1	ILK	Q13418	CHEMBL5247	Kinase	0.0717871625222	11 / 0
Myoglobin	MB	P02144	CHEMBL2406892	Unclassified protein	0.0717871625222	2 / 0
Carbonic anhydrase III	CA3	P07451	CHEMBL2885	Lyase	0.0717871625222	5 / 0
Matrix metalloproteinase 1	MMP1	P03956	CHEMBL332	Protease	0.0717871625222	140 / 0
Ribosomal protein S6 kinase alpha 2	RPS6KA2	Q15349	CHEMBL3906	Kinase	0.0717871625222	6 / 0
Calcium-activated potassium channel subunit alpha-1	KCNMA1	Q12791	CHEMBL4304	Voltage-gated ion channel	0.0717871625222	16 / 0
Histone deacetylase 6	HDAC6	Q9UBN7	CHEMBL1865	Eraser	0.0717871625222	77 / 0
Phosphodiesterase 2A	PDE2A	O00408	CHEMBL2652	Phosphodiesterase	0.0717871625222	28 / 0
Phosphodiesterase 10A	PDE10A	Q9Y233	CHEMBL4409	Phosphodiesterase	0.0717871625222	105 / 0
Thrombin	F2	P00734	CHEMBL204	Protease	0.0717871625222	21 / 0
Lysine-specific histone demethylase 1	KDM1A	O60341	CHEMBL6136	Eraser	0.0717871625222	11 / 0
Tankyrase-2	TNKS2	Q9H2K2	CHEMBL6154	Enzyme	0.0717871625222	25 / 0
Tankyrase-1	TNKS	O95271	CHEMBL6164	Enzyme	0.0717871625222	22 / 0
Phospholipase A-2-activating protein	PLAA	Q9Y263	CHEMBL6114	Unclassified protein	0.0717871625222	12 / 0
Phosphodiesterase 5A	PDE5A	O76074	CHEMBL1827	Phosphodiesterase	0.0717871625222	105 / 0
Kinesin-like protein 1	KIF11	P52732	CHEMBL4581	Other cytosolic protein	0.0717871625222	26 / 0
Cyclin-dependent kinase 5/CDK5 activator 1	CDK5R1 CDK5	Q15078 Q00535	CHEMBL1907600	Kinase	0.0717871625222	122 / 0
Dihydrofolate reductase	DHFR	P00374	CHEMBL202	Oxidoreductase	0.0717871625222	79 / 0
Tyrosine-protein kinase JAK3	JAK3	P52333	CHEMBL2148	Kinase	0.0717871625222	221 / 0
Adenosine A1 receptor	ADORA1	P30542	CHEMBL226	Family A G protein-coupled receptor	0.0717871625222	184 / 0
Dual-specificity tyrosine-phosphorylation regulated kinase 1A	DYRK1A	Q13627	CHEMBL2292	Kinase	0.0717871625222	142 / 0
Adenosine A2a receptor	ADORA2A	P29274	CHEMBL251	Family A G protein-coupled receptor	0.0717871625222	149 / 0
Alkaline phosphatase placental-like	ALPG	P10696	CHEMBL3402	Enzyme	0.0717871625222	6 / 0
Runt-related transcription factor 1/Core-binding factor subunit beta	CBFB	Q13951	CHEMBL1615386	Unclassified protein	0.0717871625222	2 / 0
Steroid 5-alpha-reductase 1	SRD5A1	P18405	CHEMBL1787	Oxidoreductase	0.0717871625222	3 / 0
Vascular endothelial growth factor receptor 1	FLT1	P17948	CHEMBL1868	Kinase	0.0717871625222	52 / 0
Platelet-derived growth factor receptor beta	PDGFRB	P09619	CHEMBL1913	Kinase	0.0717871625222	22 / 0
Platelet-derived growth factor receptor alpha	PDGFRA	P16234	CHEMBL2007	Kinase	0.0717871625222	16 / 0
Glyceraldehyde-3-phosphate dehydrogenase liver	GAPDH	P04406	CHEMBL2284	Oxidoreductase	0.0717871625222	2 / 0
3-phosphoinositide dependent protein kinase-1	PDPK1	O15530	CHEMBL2534	Kinase	0.0717871625222	29 / 0
Tyrosine-protein kinase SRC	SRC	P12931	CHEMBL267	Kinase	0.0717871625222	124 / 0
Cytochrome P450 11B2	CYP11B2	P19099	CHEMBL2722	Cytochrome P450	0.0717871625222	106 / 0
Vascular endothelial growth factor receptor 2	KDR	P35968	CHEMBL279	Kinase	0.0717871625222	304 / 0
Cholesteryl ester transfer protein	CETP	P11597	CHEMBL3572	Other ion channel	0.0717871625222	5 / 0
SUMO-activating enzyme	SAE1 UBA2	Q9UBE0 Q9UBT2	CHEMBL2095174	Enzyme	0.0717871625222	3 / 0
dCTP pyrophosphatase 1	DCTPP1	Q9H773	CHEMBL3769292	Enzyme	0.0717871625222	14 / 0
Group X secretory phospholipase A2	PLA2G10	O15496	CHEMBL4342	Enzyme	0.0717871625222	8 / 0
Alkaline phosphatase, tissue-nonspecific isozyme	ALPL	P05186	CHEMBL5979	Enzyme	0.0717871625222	49 / 0
Inosine-5'-monophosphate dehydrogenase 2	IMPDH2	P12268	CHEMBL2002	Oxidoreductase	0.0717871625222	13 / 0
Tyrosine-protein kinase JAK1	JAK1	P23458	CHEMBL2835	Kinase	0.0717871625222	158 / 0
Tyrosine-protein kinase JAK2	JAK2	O60674	CHEMBL2971	Kinase	0.0717871625222	270 / 0
Ribosomal protein S6 kinase alpha 3	RPS6KA3	P51812	CHEMBL2345	Kinase	0.0717871625222	34 / 0
Quinone reductase 2	NQO2	P16083	CHEMBL3959	Enzyme	0.0	41 / 0
Fibroblast growth factor receptor 1	FGFR1	P11362	CHEMBL3650	Kinase	0.0	39 / 0
Ribosomal protein S6 kinase alpha 5	RPS6KA5	O75582	CHEMBL4237	Kinase	0.0	21 / 0
Fibroblast activation protein alpha (by homology)	FAP	Q12884	CHEMBL4683	Protease	0.0	27 / 0
Steryl-sulfatase	STS	P08842	CHEMBL3559	Enzyme	0.0	21 / 0
NAD-dependent deacetylase sirtuin 1	SIRT1	Q96EB6	CHEMBL4506	Eraser	0.0	21 / 0
Transmembrane domain-containing protein TMIGD3	TMIGD3	P0DMS9	CHEMBL3712907	Unclassified protein	0.0	10 / 0
Macrophage colony stimulating factor receptor	CSF1R	P07333	CHEMBL1844	Kinase	0.0	57 / 0
Tyrosine-protein kinase ABL	ABL1	P00519	CHEMBL1862	Kinase	0.0	97 / 0
Caspase-3	CASP3	P42574	CHEMBL2334	Protease	0.0	30 / 0
Matrix metalloproteinase 13	MMP13	P45452	CHEMBL280	Protease	0.0	94 / 0
Serine/threonine-protein kinase mTOR	MTOR	P42345	CHEMBL2842	Kinase	0.0	86 / 0
PI3-kinase p110-delta subunit	PIK3CD	O00329	CHEMBL3130	Enzyme	0.0	136 / 0
DNA-dependent protein kinase	PRKDC	P78527	CHEMBL3142	Kinase	0.0	54 / 0
PI3-kinase p110-beta subunit	PIK3CB	P42338	CHEMBL3145	Enzyme	0.0	84 / 0
Tyrosine-protein kinase HCK	HCK	P08631	CHEMBL3234	Kinase	0.0	35 / 0
PI3-kinase p110-gamma subunit	PIK3CG	P48736	CHEMBL3267	Enzyme	0.0	115 / 0
PI4-kinase beta subunit	PI4KB	Q9UBF8	CHEMBL3268	Enzyme	0.0	19 / 0
Tyrosine-protein kinase TYK2	TYK2	P29597	CHEMBL3553	Kinase	0.0	61 / 0
PI3-kinase p110-alpha subunit	PIK3CA	P42336	CHEMBL4005	Enzyme	0.0	192 / 0
Serine/threonine-protein kinase AKT	AKT1	P31749	CHEMBL4282	Kinase	0.0	28 / 0
Ephrin receptor	EPHB4	P54760	CHEMBL5147	Kinase	0.0	44 / 0
Muscarinic acetylcholine receptor M1	CHRM1	P11229	CHEMBL216	Family A G protein-coupled receptor	0.0	23 / 36
Leucine-rich repeat serine/threonine-protein kinase 2	LRRK2	Q5S007	CHEMBL1075104	Kinase	0.0	59 / 0
Cyclin-dependent kinase 2/cyclin A	CDK2 CCNA1 CCNA2	P24941 P78396 P20248	CHEMBL2094128	Other cytosolic protein	0.0	112 / 0
Serine/threonine-protein kinase PIM1	PIM1	P11309	CHEMBL2147	Kinase	0.0	107 / 0
