# Supplementary material for: Active ingredients and molecular targets of Taraxacum mongolicum against hepatocellular carcinoma: network pharmacology, molecular docking, and molecular dynamics simulation analysis
Source: PeerJ. 2022 Jul 18;10:e13737. doi: 10.7717/peerj.13737 (PMC9302432; doi:10.7717/peerj.13737)
Supplement: Supplemental Information 2 [file peerj-10-13737-s002.zip › Targets of Taraxacum Mongolicum/predicted targets from SwissTargetPrediction/Ethyl caffeate.csv]

Target	Common name	Uniprot ID	ChEMBL ID	Target Class	Probability*	Known actives (3D/2D)
Carbonic anhydrase II	CA2	P00918	CHEMBL205	Lyase	0.138112933584	171 / 11
Carbonic anhydrase VII	CA7	P43166	CHEMBL2326	Lyase	0.138112933584	26 / 18
Carbonic anhydrase I	CA1	P00915	CHEMBL261	Lyase	0.138112933584	139 / 14
Carbonic anhydrase XII	CA12	O43570	CHEMBL3242	Lyase	0.138112933584	77 / 13
Carbonic anhydrase XIV	CA14	Q9ULX7	CHEMBL3510	Lyase	0.138112933584	34 / 16
Carbonic anhydrase IX	CA9	Q16790	CHEMBL3594	Lyase	0.138112933584	95 / 17
Aldose reductase	AKR1B1	P15121	CHEMBL1900	Enzyme	0.128639647928	57 / 31
Arachidonate 5-lipoxygenase	ALOX5	P09917	CHEMBL215	Oxidoreductase	0.100057991529	103 / 21
Matrix metalloproteinase 9	MMP9	P14780	CHEMBL321	Protease	0.100057991529	96 / 17
Matrix metalloproteinase 2	MMP2	P08253	CHEMBL333	Protease	0.100057991529	95 / 19
Epidermal growth factor receptor erbB1	EGFR	P00533	CHEMBL203	Kinase	0.090533089146	132 / 18
Matrix metalloproteinase 1	MMP1	P03956	CHEMBL332	Protease	0.0809861066775	96 / 19
Monoamine oxidase B	MAOB	P27338	CHEMBL2039	Oxidoreductase	0.0809861066775	133 / 12
Carbonic anhydrase VI	CA6	P23280	CHEMBL3025	Lyase	0.0809861066775	6 / 14
Aldo-keto reductase family 1 member B10	AKR1B10	O60218	CHEMBL5983	Enzyme	0.0714808399531	2 / 18
Protein-tyrosine phosphatase 1B	PTPN1	P18031	CHEMBL335	Phosphatase	0.0619466223505	9 / 3
Transthyretin	TTR	P02766	CHEMBL3194	Secreted protein	0.0619466223505	6 / 5
Estrogen receptor alpha	ESR1	P03372	CHEMBL206	Nuclear receptor	0.0619466223505	61 / 12
Carbonic anhydrase VB	CA5B	Q9Y2D0	CHEMBL3969	Lyase	0.0524239602665	5 / 13
Carbonic anhydrase VA	CA5A	P35218	CHEMBL4789	Lyase	0.0524239602665	6 / 13
Tyrosine-protein kinase LCK	LCK	P06239	CHEMBL258	Kinase	0.0524239602665	23 / 6
Receptor protein-tyrosine kinase erbB-2	ERBB2	P04626	CHEMBL1824	Kinase	0.0524239602665	18 / 2
Estrogen receptor beta	ESR2	Q92731	CHEMBL242	Nuclear receptor	0.0524239602665	74 / 6
Carbonic anhydrase IV	CA4	P22748	CHEMBL3729	Lyase	0.0524239602665	14 / 6
Cyclooxygenase-1	PTGS1	P23219	CHEMBL221	Oxidoreductase	0.0428942118511	13 / 17
Norepinephrine transporter	SLC6A2	P23975	CHEMBL222	Electrochemical transporter	0.0428942118511	5 / 2
Tyrosine-protein kinase FYN	FYN	P06241	CHEMBL1841	Kinase	0.0428942118511	2 / 2
MAP kinase ERK2	MAPK1	P28482	CHEMBL4040	Kinase	0.0428942118511	12 / 1
Hepatocyte growth factor receptor	MET	P08581	CHEMBL3717	Kinase	0.0428942118511	76 / 22
Alkaline phosphatase, tissue-nonspecific isozyme	ALPL	P05186	CHEMBL5979	Enzyme	0.0428942118511	33 / 0
Phospholipase A-2-activating protein	PLAA	Q9Y263	CHEMBL6114	Unclassified protein	0.0428942118511	12 / 0
Leukocyte elastase	ELANE	P08246	CHEMBL248	Protease	0.0428942118511	9 / 2
Cyclin-dependent kinase 4	CDK4	P11802	CHEMBL331	Kinase	0.0428942118511	11 / 0
Alkaline phosphatase placental-like	ALPG	P10696	CHEMBL3402	Enzyme	0.0428942118511	6 / 0
Cyclin-dependent kinase 2	CDK2	P24941	CHEMBL301	Kinase	0.0428942118511	40 / 0
Beta-galactoside alpha-2,6-sialyltransferase 1	ST6GAL1	P15907	CHEMBL3596075	Transferase	0.0428942118511	2 / 0
D-amino-acid oxidase	DAO	P14920	CHEMBL5485	Enzyme	0.0428942118511	37 / 0
Carbonic anhydrase XIII (by homology)	CA13	Q8N1Q1	CHEMBL3912	Lyase	0.0428942118511	4 / 9
Platelet-derived growth factor receptor	PDGFRA PDGFRB	P16234 P09619	CHEMBL2095189	Kinase	0.0428942118511	2 / 0
Transmembrane domain-containing protein TMIGD3	TMIGD3	P0DMS9	CHEMBL3712907	Unclassified protein	0.0428942118511	5 / 0
Aldo-keto-reductase family 1 member C3	AKR1C3	P42330	CHEMBL4681	Enzyme	0.0428942118511	2 / 17
Adenosine A1 receptor	ADORA1	P30542	CHEMBL226	Family A G protein-coupled receptor	0.0428942118511	36 / 1
Adenosine A2a receptor	ADORA2A	P29274	CHEMBL251	Family A G protein-coupled receptor	0.0428942118511	23 / 1
Vascular endothelial growth factor receptor 1	FLT1	P17948	CHEMBL1868	Kinase	0.0428942118511	8 / 0
Vascular endothelial growth factor receptor 3	FLT4	P35916	CHEMBL1955	Kinase	0.0428942118511	3 / 0
Platelet-derived growth factor receptor alpha	PDGFRA	P16234	CHEMBL2007	Kinase	0.0428942118511	5 / 0
Serine/threonine-protein kinase Aurora-B	AURKB	Q96GD4	CHEMBL2185	Kinase	0.0428942118511	10 / 0
Vascular endothelial growth factor receptor 2	KDR	P35968	CHEMBL279	Kinase	0.0428942118511	70 / 0
Serine/threonine-protein kinase Aurora-C	AURKC	Q9UQB9	CHEMBL3935	Kinase	0.0428942118511	2 / 0
Serine/threonine-protein kinase Aurora-A	AURKA	O14965	CHEMBL4722	Kinase	0.0428942118511	24 / 0
Thymidylate synthase	TYMS	P04818	CHEMBL1952	Transferase	0.0428942118511	20 / 0
Poly [ADP-ribose] polymerase-1	PARP1	P09874	CHEMBL3105	Enzyme	0.0428942118511	49 / 0
Tankyrase-2	TNKS2	Q9H2K2	CHEMBL6154	Enzyme	0.0428942118511	12 / 0
Tankyrase-1	TNKS	O95271	CHEMBL6164	Enzyme	0.0428942118511	12 / 0
Beta-glucuronidase	GUSB	P08236	CHEMBL2728	Enzyme	0.0428942118511	5 / 0
Aldo-keto reductase family 1 member C4	AKR1C4	P17516	CHEMBL4999	Enzyme	0.0428942118511	1 / 1
Aldo-keto reductase family 1 member C2	AKR1C2	P52895	CHEMBL5847	Enzyme	0.0428942118511	1 / 1
Melatonin receptor 1B	MTNR1B	P49286	CHEMBL1946	Family A G protein-coupled receptor	0.0428942118511	13 / 0
Carbonic anhydrase III	CA3	P07451	CHEMBL2885	Lyase	0.0428942118511	2 / 3
G protein-coupled receptor kinase 6	GRK6	P43250	CHEMBL6144	Kinase	0.0428942118511	1 / 0
Inhibitor of apoptosis protein 3	XIAP	P98170	CHEMBL4198	Other cytosolic protein	0.0428942118511	2 / 0
3-phosphoinositide dependent protein kinase-1	PDPK1	O15530	CHEMBL2534	Kinase	0.0428942118511	12 / 0
ALK tyrosine kinase receptor	ALK	Q9UM73	CHEMBL4247	Kinase	0.0428942118511	7 / 0
Macrophage migration inhibitory factor	MIF	P14174	CHEMBL2085	Enzyme	0.0428942118511	28 / 1
Ribosomal protein S6 kinase 2	RPS6KB2	Q9UBS0	CHEMBL3111	Kinase	0.0428942118511	1 / 0
Metabotropic glutamate receptor 4	GRM4	Q14833	CHEMBL2736	Family C G protein-coupled receptor	0.0428942118511	3 / 0
Dihydropteridine reductase	QDPR	P09417	CHEMBL3730	Enzyme	0.0428942118511	4 / 0
Cyclin-dependent kinase 5/CDK5 activator 1	CDK5R1 CDK5	Q15078 Q00535	CHEMBL1907600	Kinase	0.0428942118511	42 / 0
Arachidonate 15-lipoxygenase, type II	ALOX15B	O15296	CHEMBL2457	Enzyme	0.0428942118511	1 / 0
Runt-related transcription factor 1/Core-binding factor subunit beta	CBFB	Q13951	CHEMBL1615386	Unclassified protein	0.0428942118511	2 / 0
Androgen Receptor	AR	P10275	CHEMBL1871	Nuclear receptor	0.0428942118511	42 / 0
G-protein coupled receptor 84	GPR84	Q9NQS5	CHEMBL3714079	Family A G protein-coupled receptor	0.0428942118511	18 / 0
MAP kinase-activated protein kinase 2	MAPKAPK2	P49137	CHEMBL2208	Kinase	0.0428942118511	27 / 0
Serine/threonine-protein kinase/endoribonuclease IRE1	ERN1	O75460	CHEMBL1163101	Enzyme	0.0	66 / 0
Macrophage-expressed gene 1 protein	MPEG1	Q2M385	CHEMBL3414409	Unclassified protein	0.0	1 / 0
Kinesin-1 heavy chain/ Tyrosine-protein kinase receptor RET	RET	P07949	CHEMBL2041	Kinase	0.0	29 / 0
Serine/threonine-protein kinase ILK-1	ILK	Q13418	CHEMBL5247	Kinase	0.0	4 / 0
Dual-specificity tyrosine-phosphorylation regulated kinase 1A	DYRK1A	Q13627	CHEMBL2292	Kinase	0.0	73 / 8
Dual specificity tyrosine-phosphorylation-regulated kinase 1B	DYRK1B	Q9Y463	CHEMBL5543	Kinase	0.0	27 / 7
Histone deacetylase 4	HDAC4	P56524	CHEMBL3524	Eraser	0.0	12 / 0
Heat shock protein HSP 90-alpha	HSP90AA1	P07900	CHEMBL3880	Other cytosolic protein	0.0	18 / 0
Cytochrome P450 1A2	CYP1A2	P05177	CHEMBL3356	Cytochrome P450	0.0	0 / 5
Cytochrome P450 2C9	CYP2C9	P11712	CHEMBL3397	Cytochrome P450	0.0	0 / 3
Mannose-6-phosphate isomerase	MPI	P34949	CHEMBL2758	Isomerase	0.0	6 / 0
Fibroblast growth factor receptor 1	FGFR1	P11362	CHEMBL3650	Kinase	0.0	18 / 0
Dynamin-1	DNM1	Q05193	CHEMBL4958	Enzyme	0.0	2 / 0
Leucine-rich repeat serine/threonine-protein kinase 2	LRRK2	Q5S007	CHEMBL1075104	Kinase	0.0	4 / 0
Cyclin-dependent kinase 1/cyclin B	CCNB3 CDK1 CCNB1 CCNB2	Q8WWL7 P06493 P14635 O95067	CHEMBL2094127	Other cytosolic protein	0.0	17 / 0
Serine/threonine-protein kinase PLK1	PLK1	P53350	CHEMBL3024	Kinase	0.0	12 / 0
Serine/threonine-protein kinase PLK4	PLK4	O00444	CHEMBL3788	Kinase	0.0	14 / 0
Induced myeloid leukemia cell differentiation protein Mcl-1	MCL1	Q07820	CHEMBL4361	Other cytosolic protein	0.0	21 / 0
Apoptosis regulator Bcl-2	BCL2	P10415	CHEMBL4860	Other ion channel	0.0	12 / 0
Protein farnesyltransferase	FNTA FNTB	P49354 P49356	CHEMBL2094108	Enzyme	0.0	4 / 0
Serine/threonine-protein kinase PIM1	PIM1	P11309	CHEMBL2147	Kinase	0.0	45 / 0
Serine/threonine-protein kinase PIM2	PIM2	Q9P1W9	CHEMBL4523	Kinase	0.0	15 / 0
Dual specificity phosphatase Cdc25B	CDC25B	P30305	CHEMBL4804	Phosphatase	0.0	10 / 0
Carboxylesterase 2	CES2	O00748	CHEMBL3180	Enzyme	0.0	4 / 0
Estradiol 17-beta-dehydrogenase 2	HSD17B2	P37059	CHEMBL2789	Enzyme	0.0	35 / 3
Potassium-transporting ATPase	ATP4B ATP4A	P51164 P20648	CHEMBL2095173	Primary active transporter	0.0	6 / 0
Sodium/hydrogen exchanger 1	SLC9A1	P19634	CHEMBL2781	Electrochemical transporter	0.0	33 / 0
