# Supplementary material for: Active ingredients and molecular targets of Taraxacum mongolicum against hepatocellular carcinoma: network pharmacology, molecular docking, and molecular dynamics simulation analysis
Source: PeerJ. 2022 Jul 18;10:e13737. doi: 10.7717/peerj.13737 (PMC9302432; doi:10.7717/peerj.13737)
Supplement: Supplemental Information 2 [file peerj-10-13737-s002.zip › Targets of Taraxacum Mongolicum/predicted targets from SwissTargetPrediction/Furfural.csv]

Target	Common name	Uniprot ID	ChEMBL ID	Target Class	Probability*	Known actives (3D/2D)
Serine/threonine-protein kinase PIM1	PIM1	P11309	CHEMBL2147	Kinase	0.0	0 / 2
Casein kinase II alpha	CSNK2A1	P68400	CHEMBL3629	Kinase	0.0	0 / 1
Carbonic anhydrase IX	CA9	Q16790	CHEMBL3594	Lyase	0.0	2 / 0
Acyl coenzyme A:cholesterol acyltransferase	CES1	P23141	CHEMBL2265	Enzyme	0.0	0 / 1
Carboxylesterase 2	CES2	O00748	CHEMBL3180	Enzyme	0.0	0 / 1
Cytochrome P450 2A6	CYP2A6	P11509	CHEMBL5282	Cytochrome P450	0.0	0 / 1
D-amino-acid oxidase	DAO	P14920	CHEMBL5485	Enzyme	0.0	0 / 1
Tyrosine-protein kinase receptor FLT3	FLT3	P36888	CHEMBL1974	Kinase	0.0	0 / 1
