# Supplementary material for: Active ingredients and molecular targets of Taraxacum mongolicum against hepatocellular carcinoma: network pharmacology, molecular docking, and molecular dynamics simulation analysis
Source: PeerJ. 2022 Jul 18;10:e13737. doi: 10.7717/peerj.13737 (PMC9302432; doi:10.7717/peerj.13737)
Supplement: Supplemental Information 2 [file peerj-10-13737-s002.zip › Targets of Taraxacum Mongolicum/predicted targets from SwissTargetPrediction/Linolenic acid.csv]

Target	Common name	Uniprot ID	ChEMBL ID	Target Class	Probability*	Known actives (3D/2D)
Cyclooxygenase-1	PTGS1	P23219	CHEMBL221	Oxidoreductase	1.0	4 / 2
Peroxisome proliferator-activated receptor gamma	PPARG	P37231	CHEMBL235	Nuclear receptor	1.0	338 / 22
Peroxisome proliferator-activated receptor alpha	PPARA	Q07869	CHEMBL239	Nuclear receptor	1.0	203 / 18
Fatty acid binding protein muscle	FABP3	P05413	CHEMBL3344	Fatty acid binding protein family	1.0	16 / 5
Free fatty acid receptor 1	FFAR1	O14842	CHEMBL4422	Family A G protein-coupled receptor	1.0	173 / 3
Peroxisome proliferator-activated receptor delta	PPARD	Q03181	CHEMBL3979	Nuclear receptor	0.747488284329	168 / 10
Fatty acid binding protein adipocyte	FABP4	P15090	CHEMBL2083	Fatty acid binding protein family	0.739591175051	27 / 4
Fatty acid binding protein epidermal	FABP5	Q01469	CHEMBL3674	Fatty acid binding protein family	0.305318025208	3 / 2
Anandamide amidohydrolase	FAAH	O00519	CHEMBL2243	Enzyme	0.17427075329	12 / 27
Telomerase reverse transcriptase	TERT	O14746	CHEMBL2916	Enzyme	0.157929217109	2 / 2
Fatty acid-binding protein, liver	FABP1	P07148	CHEMBL5421	Fatty acid binding protein family	0.157929217109	1 / 3
Cannabinoid receptor 1	CNR1	P21554	CHEMBL218	Family A G protein-coupled receptor	0.149732593856	11 / 87
Acyl-CoA desaturase	SCD	O00767	CHEMBL5555	Enzyme	0.141522086267	13 / 1
DNA polymerase beta	POLB	P06746	CHEMBL2392	Enzyme	0.125142648574	2 / 8
Protein-tyrosine phosphatase 1B	PTPN1	P18031	CHEMBL335	Phosphatase	0.125142648574	158 / 54
Arachidonate 5-lipoxygenase	ALOX5	P09917	CHEMBL215	Oxidoreductase	0.108770969359	47 / 43
T-cell protein-tyrosine phosphatase	PTPN2	P17706	CHEMBL3807	Phosphatase	0.108770969359	46 / 20
Prostaglandin E synthase	PTGES	O14684	CHEMBL5658	Enzyme	0.108770969359	33 / 13
Leukotriene B4 receptor 1	LTB4R	Q15722	CHEMBL3911	Family A G protein-coupled receptor	0.108770969359	79 / 6
Carboxylesterase 2	CES2	O00748	CHEMBL3180	Enzyme	0.100578902067	0 / 14
Prolyl endopeptidase	PREP	P48147	CHEMBL3202	Protease	0.100578902067	0 / 2
Protein-tyrosine phosphatase 1C	PTPN6	P29350	CHEMBL3166	Phosphatase	0.100578902067	4 / 1
Estrogen receptor beta	ESR2	Q92731	CHEMBL242	Nuclear receptor	0.100578902067	8 / 46
Nuclear receptor ROR-gamma	RORC	P51449	CHEMBL1741186	Nuclear receptor	0.100578902067	12 / 9
Protein farnesyltransferase	FNTA FNTB	P49354 P49356	CHEMBL2094108	Enzyme	0.100578902067	43 / 14
Arachidonate 12-lipoxygenase	ALOX12	P18054	CHEMBL3687	Enzyme	0.100578902067	4 / 2
Phosphodiesterase 4D	PDE4D	Q08499	CHEMBL288	Phosphodiesterase	0.100578902067	63 / 1
Prostanoid IP receptor	PTGIR	P43119	CHEMBL1995	Family A G protein-coupled receptor	0.100578902067	90 / 6
DNA topoisomerase I	TOP1	P11387	CHEMBL1781	Isomerase	0.100578902067	1 / 2
11-beta-hydroxysteroid dehydrogenase 1	HSD11B1	P28845	CHEMBL4235	Enzyme	0.100578902067	97 / 40
Prostanoid EP2 receptor (by homology)	PTGER2	P43116	CHEMBL1881	Family A G protein-coupled receptor	0.100578902067	113 / 21
Nitric oxide synthase, inducible	NOS2	P35228	CHEMBL4481	Enzyme	0.100578902067	4 / 20
Cytochrome P450 19A1	CYP19A1	P11511	CHEMBL1978	Cytochrome P450	0.100578902067	0 / 260
Dual specificity phosphatase Cdc25A	CDC25A	P30304	CHEMBL3775	Phosphatase	0.100578902067	22 / 8
Receptor-type tyrosine-protein phosphatase F (LAR)	PTPRF	P10586	CHEMBL3521	Membrane receptor	0.100578902067	24 / 1
Glucocorticoid receptor	NR3C1	P04150	CHEMBL2034	Nuclear receptor	0.100578902067	29 / 35
Protein-tyrosine phosphatase 2C	PTPN11	Q06124	CHEMBL3864	Phosphatase	0.100578902067	23 / 2
Vanilloid receptor	TRPV1	Q8NER1	CHEMBL4794	Voltage-gated ion channel	0.100578902067	0 / 5
LXR-alpha	NR1H3	Q13133	CHEMBL2808	Nuclear receptor	0.100578902067	6 / 19
CD81 antigen	CD81	P60033	CHEMBL1075180	Surface antigen	0.100578902067	0 / 1
Protein kinase C eta	PRKCH	P24723	CHEMBL3616	Kinase	0.100578902067	0 / 1
Corticosteroid binding globulin	SERPINA6	P08185	CHEMBL2421	Secreted protein	0.100578902067	0 / 23
Testis-specific androgen-binding protein	SHBG	P04278	CHEMBL3305	Secreted protein	0.100578902067	0 / 51
Glucose-6-phosphate 1-dehydrogenase	G6PD	P11413	CHEMBL5347	Enzyme	0.100578902067	0 / 7
Cytochrome P450 51 (by homology)	CYP51A1	Q16850	CHEMBL3849	Cytochrome P450	0.100578902067	0 / 2
G protein-coupled receptor 44	PTGDR2	Q9Y5Y4	CHEMBL5071	Family A G protein-coupled receptor	0.100578902067	543 / 0
Low molecular weight phosphotyrosine protein phosphatase	ACP1	P24666	CHEMBL4903	Phosphatase	0.100578902067	13 / 1
Phospholipase A2 group 1B	PLA2G1B	P04054	CHEMBL4426	Enzyme	0.100578902067	28 / 1
G-protein coupled receptor 120	FFAR4	Q5NUL3	CHEMBL5339	Family A G protein-coupled receptor	0.100578902067	21 / 0
Prostanoid EP1 receptor	PTGER1	P34995	CHEMBL1811	Family A G protein-coupled receptor	0.100578902067	88 / 9
Monocarboxylate transporter 1 (by homology)	SLC16A1	P53985	CHEMBL4360	Electrochemical transporter	0.100578902067	12 / 0
Steroid 5-alpha-reductase 2	SRD5A2	P31213	CHEMBL1856	Oxidoreductase	0.100578902067	71 / 12
HMG-CoA reductase	HMGCR	P04035	CHEMBL402	Oxidoreductase	0.100578902067	76 / 26
Estrogen receptor alpha	ESR1	P03372	CHEMBL206	Nuclear receptor	0.100578902067	46 / 39
Niemann-Pick C1-like protein 1	NPC1L1	Q9UHC9	CHEMBL2027	Other membrane protein	0.100578902067	0 / 10
Sigma opioid receptor	SIGMAR1	Q99720	CHEMBL287	Membrane receptor	0.100578902067	0 / 3
Cytochrome P450 17A1	CYP17A1	P05093	CHEMBL3522	Cytochrome P450	0.100578902067	0 / 21
Adenosine A3 receptor	ADORA3	P0DMS8	CHEMBL256	Family A G protein-coupled receptor	0.100578902067	5 / 1
Androgen Receptor	AR	P10275	CHEMBL1871	Nuclear receptor	0.100578902067	4 / 121
Prostanoid EP4 receptor	PTGER4	P35408	CHEMBL1836	Family A G protein-coupled receptor	0.100578902067	149 / 6
11-beta-hydroxysteroid dehydrogenase 2	HSD11B2	P80365	CHEMBL3746	Enzyme	0.100578902067	18 / 19
Interleukin-6	IL6	P05231	CHEMBL1795129	Secreted protein	0.100578902067	0 / 1
Glutamine synthetase	GLUL	P15104	CHEMBL4612	Ligase	0.100578902067	0 / 1
Dual specificity phosphatase Cdc25B	CDC25B	P30305	CHEMBL4804	Phosphatase	0.100578902067	9 / 2
Cyclooxygenase-2	PTGS2	P35354	CHEMBL230	Oxidoreductase	0.100578902067	40 / 4
Mineralocorticoid receptor	NR3C2	P08235	CHEMBL1994	Nuclear receptor	0.100578902067	16 / 20
MAP kinase ERK1	MAPK3	P27361	CHEMBL3385	Kinase	0.100578902067	0 / 1
G-protein coupled bile acid receptor 1	GPBAR1	Q8TDU6	CHEMBL5409	Family A G protein-coupled receptor	0.100578902067	7 / 14
Progesterone receptor	PGR	P06401	CHEMBL208	Nuclear receptor	0.100578902067	21 / 44
Endothelin receptor ET-A (by homology)	EDNRA	P25101	CHEMBL252	Family A G protein-coupled receptor	0.100578902067	14 / 0
Autotaxin	ENPP2	Q13822	CHEMBL3691	Enzyme	0.100578902067	32 / 0
Cytochrome P450 26B1	CYP26B1	Q9NR63	CHEMBL3713687	Cytochrome P450	0.100578902067	10 / 0
Cytochrome P450 26A1	CYP26A1	O43174	CHEMBL5141	Cytochrome P450	0.100578902067	11 / 0
Cytosolic phospholipase A2	PLA2G4A	P47712	CHEMBL3816	Enzyme	0.100578902067	62 / 2
Butyrylcholinesterase	BCHE	P06276	CHEMBL1914	Hydrolase	0.100578902067	0 / 2
Serotonin 2b (5-HT2b) receptor	HTR2B	P41595	CHEMBL1833	Family A G protein-coupled receptor	0.100578902067	2 / 0
Retinoid X receptor beta	RXRB	P28702	CHEMBL1870	Nuclear receptor	0.100578902067	59 / 0
Nuclear receptor ROR-beta	RORB	Q92753	CHEMBL3091268	Nuclear receptor	0.100578902067	1 / 0
MAP kinase ERK2	MAPK1	P28482	CHEMBL4040	Kinase	0.100578902067	6 / 0
Dopamine D2 receptor	DRD2	P14416	CHEMBL217	Family A G protein-coupled receptor	0.100578902067	1 / 0
Transient receptor potential cation channel subfamily M member 8	TRPM8	Q7Z2W7	CHEMBL1075319	Voltage-gated ion channel	0.100578902067	85 / 0
Matrix metalloproteinase 13	MMP13	P45452	CHEMBL280	Protease	0.100578902067	53 / 0
Matrix metalloproteinase 3	MMP3	P08254	CHEMBL283	Protease	0.100578902067	26 / 0
Matrix metalloproteinase 8	MMP8	P22894	CHEMBL4588	Protease	0.100578902067	21 / 0
DNA topoisomerase II alpha	TOP2A	P11388	CHEMBL1806	Isomerase	0.100578902067	0 / 2
Plasma retinol-binding protein	RBP4	P02753	CHEMBL3100	Secreted protein	0.100578902067	11 / 0
Alpha-2b adrenergic receptor	ADRA2B	P18089	CHEMBL1942	Family A G protein-coupled receptor	0.100578902067	1 / 0
MAP kinase p38 alpha	MAPK14	Q16539	CHEMBL260	Kinase	0.100578902067	41 / 0
Chymase	CMA1	P23946	CHEMBL4068	Protease	0.100578902067	26 / 0
Cathepsin G	CTSG	P08311	CHEMBL4071	Protease	0.100578902067	9 / 0
Transient receptor potential cation channel subfamily A member 1	TRPA1	O75762	CHEMBL6007	Voltage-gated ion channel	0.100578902067	1 / 2
Methionine aminopeptidase 1	METAP1	P53582	CHEMBL2474	Protease	0.100578902067	2 / 0
5-lipoxygenase activating protein	ALOX5AP	P20292	CHEMBL4550	Other cytosolic protein	0.100578902067	80 / 0
Nuclear receptor subfamily 0 group B member 2	NR0B2	Q15466	CHEMBL5603	Nuclear receptor	0.100578902067	4 / 0
Intercellular adhesion molecule (ICAM-1), Integrin alpha-L/beta-2	ITGAL ICAM1 ITGB2	P20701 P05362 P05107	CHEMBL2096661	Membrane receptor	0.100578902067	21 / 0
Aldo-keto reductase family 1 member B10	AKR1B10	O60218	CHEMBL5983	Enzyme	0.0	1 / 7
Phosphodiesterase 4A	PDE4A	P27815	CHEMBL254	Phosphodiesterase	0.0	22 / 0
Phosphodiesterase 4B	PDE4B	Q07343	CHEMBL275	Phosphodiesterase	0.0	89 / 0
Nuclear receptor subfamily 1 group I member 3 (by homology)	NR1I3	Q14994	CHEMBL5503	Nuclear receptor	0.0	0 / 2
Fatty acid binding protein intestinal	FABP2	P12104	CHEMBL4879	Fatty acid binding protein family	0.0	1 / 1
