# Supplementary material for: Active ingredients and molecular targets of Taraxacum mongolicum against hepatocellular carcinoma: network pharmacology, molecular docking, and molecular dynamics simulation analysis
Source: PeerJ. 2022 Jul 18;10:e13737. doi: 10.7717/peerj.13737 (PMC9302432; doi:10.7717/peerj.13737)
Supplement: Supplemental Information 2 [file peerj-10-13737-s002.zip › Targets of Taraxacum Mongolicum/predicted targets from SwissTargetPrediction/Methyl 4-hydroxyphenylacetate.csv]

Target	Common name	Uniprot ID	ChEMBL ID	Target Class	Probability*	Known actives (3D/2D)
Estrogen receptor beta	ESR2	Q92731	CHEMBL242	Nuclear receptor	0.21654992169	59 / 30
Carbonic anhydrase II	CA2	P00918	CHEMBL205	Lyase	0.183363907619	314 / 12
Cyclooxygenase-1	PTGS1	P23219	CHEMBL221	Oxidoreductase	0.141787380829	15 / 30
Cyclooxygenase-2	PTGS2	P35354	CHEMBL230	Oxidoreductase	0.141787380829	69 / 64
D-amino-acid oxidase	DAO	P14920	CHEMBL5485	Enzyme	0.133391037839	32 / 0
Aldo-keto-reductase family 1 member C3	AKR1C3	P42330	CHEMBL4681	Enzyme	0.133391037839	1 / 3
Myoglobin	MB	P02144	CHEMBL2406892	Unclassified protein	0.133391037839	3 / 0
Intermediate conductance calcium-activated potassium channel protein 4	KCNN4	O15554	CHEMBL4305	Voltage-gated ion channel	0.133391037839	0 / 1
Estrogen receptor alpha	ESR1	P03372	CHEMBL206	Nuclear receptor	0.133391037839	42 / 30
Aldose reductase	AKR1B1	P15121	CHEMBL1900	Enzyme	0.125075959828	80 / 10
Fatty acid desaturase 1	FADS1	O60427	CHEMBL5840	Enzyme	0.125075959828	3 / 0
Carbonic anhydrase VII	CA7	P43166	CHEMBL2326	Lyase	0.125075959828	57 / 6
Carbonic anhydrase I	CA1	P00915	CHEMBL261	Lyase	0.125075959828	256 / 7
Carbonic anhydrase XIV	CA14	Q9ULX7	CHEMBL3510	Lyase	0.125075959828	51 / 6
Carbonic anhydrase IX	CA9	Q16790	CHEMBL3594	Lyase	0.125075959828	227 / 7
Tyrosine-protein kinase JAK3	JAK3	P52333	CHEMBL2148	Kinase	0.116739032206	114 / 0
Tyrosine-protein kinase SRC	SRC	P12931	CHEMBL267	Kinase	0.116739032206	73 / 0
Tyrosine-protein kinase JAK2	JAK2	O60674	CHEMBL2971	Kinase	0.116739032206	107 / 0
Epoxide hydratase	EPHX2	P34913	CHEMBL2409	Protease	0.116739032206	8 / 0
Heat shock protein HSP 90-alpha	HSP90AA1	P07900	CHEMBL3880	Other cytosolic protein	0.116739032206	27 / 0
5-lipoxygenase activating protein	ALOX5AP	P20292	CHEMBL4550	Other cytosolic protein	0.116739032206	1 / 0
Histone deacetylase 9	HDAC9	Q9UKV0	CHEMBL4145	Eraser	0.116739032206	4 / 0
Neuronal acetylcholine receptor; alpha3/beta4	CHRNA3 CHRNB4	P32297 P30926	CHEMBL1907594	Ligand-gated ion channel	0.116739032206	2 / 0
Poly [ADP-ribose] polymerase-1	PARP1	P09874	CHEMBL3105	Enzyme	0.116739032206	97 / 0
Arylamine N-acetyltransferase 1	NAT1	P18440	CHEMBL5101	Enzyme	0.116739032206	3 / 0
Vascular endothelial growth factor A	VEGFA	P15692	CHEMBL1783	Secreted protein	0.116739032206	1 / 0
Egl nine homolog 1	EGLN1	Q9GZT9	CHEMBL5697	Oxidoreductase	0.116739032206	8 / 0
Histone deacetylase 6	HDAC6	Q9UBN7	CHEMBL1865	Eraser	0.116739032206	69 / 0
Purine nucleoside phosphorylase (by homology)	PNP	P00491	CHEMBL4338	Enzyme	0.116739032206	29 / 0
Alkaline phosphatase placental-like	ALPG	P10696	CHEMBL3402	Enzyme	0.116739032206	6 / 0
Phospholipase A-2-activating protein	PLAA	Q9Y263	CHEMBL6114	Unclassified protein	0.116739032206	11 / 0
Calcium-activated potassium channel subunit alpha-1	KCNMA1	Q12791	CHEMBL4304	Voltage-gated ion channel	0.116739032206	14 / 0
Alkaline phosphatase, tissue-nonspecific isozyme	ALPL	P05186	CHEMBL5979	Enzyme	0.116739032206	41 / 0
Histone deacetylase 3	HDAC3	O15379	CHEMBL1829	Eraser	0.116739032206	22 / 0
Macrophage migration inhibitory factor	MIF	P14174	CHEMBL2085	Enzyme	0.116739032206	19 / 0
Histone deacetylase 1	HDAC1	Q13547	CHEMBL325	Eraser	0.116739032206	67 / 0
dCTP pyrophosphatase 1	DCTPP1	Q9H773	CHEMBL3769292	Enzyme	0.116739032206	12 / 0
Lysine-specific histone demethylase 1	KDM1A	O60341	CHEMBL6136	Eraser	0.116739032206	7 / 0
Cyclin-dependent kinase 2/cyclin A	CDK2 CCNA1 CCNA2	P24941 P78396 P20248	CHEMBL2094128	Other cytosolic protein	0.116739032206	67 / 0
CDK9/cyclin T1	CDK9 CCNT1	P50750 O60563	CHEMBL2111389	Other cytosolic protein	0.116739032206	15 / 0
Neuronal acetylcholine receptor; alpha4/beta2	CHRNA4 CHRNB2	P43681 P17787	CHEMBL1907589	Ligand-gated ion channel	0.116739032206	6 / 0
Metabotropic glutamate receptor 5	GRM5	P41594	CHEMBL3227	Family C G protein-coupled receptor	0.116739032206	101 / 0
14-3-3 protein gamma	YWHAG	P61981	CHEMBL1293296	Unclassified protein	0.116739032206	1 / 1
Tubulin beta-1 chain	TUBB1	Q9H4B7	CHEMBL1915	Structural protein	0.116739032206	10 / 0
Serine/threonine-protein kinase B-raf	BRAF	P15056	CHEMBL5145	Kinase	0.116739032206	51 / 0
MAP kinase-interacting serine/threonine-protein kinase MNK1	MKNK1	Q9BUB5	CHEMBL4718	Kinase	0.116739032206	13 / 0
Ribosomal protein S6 kinase alpha 2	RPS6KA2	Q15349	CHEMBL3906	Kinase	0.116739032206	2 / 0
Muscarinic acetylcholine receptor M4	CHRM4	P08173	CHEMBL1821	Family A G protein-coupled receptor	0.116739032206	0 / 8
Muscarinic acetylcholine receptor M2	CHRM2	P08172	CHEMBL211	Family A G protein-coupled receptor	0.116739032206	0 / 17
Adenosine A1 receptor	ADORA1	P30542	CHEMBL226	Family A G protein-coupled receptor	0.116739032206	104 / 0
Adenosine A2a receptor	ADORA2A	P29274	CHEMBL251	Family A G protein-coupled receptor	0.116739032206	80 / 0
Estradiol 17-beta-dehydrogenase 2	HSD17B2	P37059	CHEMBL2789	Enzyme	0.116739032206	21 / 0
Nitric oxide synthase, inducible (by homology)	NOS2	P35228	CHEMBL4481	Enzyme	0.0	53 / 0
Thrombin	F2	P00734	CHEMBL204	Protease	0.0	18 / 0
Indoleamine 2,3-dioxygenase	IDO1	P14902	CHEMBL4685	Enzyme	0.0	16 / 0
Toll-like receptor (TLR7/TLR9)	TLR9	Q9NR96	CHEMBL5804	Toll-like and Il-1 receptors	0.0	20 / 0
Dihydrofolate reductase	DHFR	P00374	CHEMBL202	Oxidoreductase	0.0	17 / 0
Phosphodiesterase 5A	PDE5A	O76074	CHEMBL1827	Phosphodiesterase	0.0	62 / 0
Carboxylesterase 2	CES2	O00748	CHEMBL3180	Enzyme	0.0	9 / 7
Interleukin-8	CXCL8	P10145	CHEMBL2157	Secreted protein	0.0	0 / 4
Solute carrier family 22 member 6 (by homology)	SLC22A6	Q4U2R8	CHEMBL1641347	Electrochemical transporter	0.0	0 / 1
Serine/threonine-protein kinase ILK-1	ILK	Q13418	CHEMBL5247	Kinase	0.0	6 / 0
Steroid 5-alpha-reductase 1	SRD5A1	P18405	CHEMBL1787	Oxidoreductase	0.0	2 / 0
CDC7/DBF4 (Cell division cycle 7-related protein kinase/Activator of S phase kinase)	DBF4 CDC7	Q9UBU7 O00311	CHEMBL2111377	Kinase	0.0	12 / 0
Induced myeloid leukemia cell differentiation protein Mcl-1	MCL1	Q07820	CHEMBL4361	Other cytosolic protein	0.0	8 / 0
Plectin	PLEC	Q15149	CHEMBL1293240	Unclassified protein	0.0	2 / 0
Casein kinase I alpha	CSNK1A1	P48729	CHEMBL2793	Kinase	0.0	3 / 0
Casein kinase I delta	CSNK1D	P48730	CHEMBL2828	Kinase	0.0	3 / 0
Caspase-6	CASP6	P55212	CHEMBL3308	Protease	0.0	3 / 0
Histone chaperone ASF1A	ASF1A	Q9Y294	CHEMBL3392950	Unclassified protein	0.0	1 / 0
Peptidyl-glycine alpha-amidating monooxygenase	PAM	P19021	CHEMBL2544	Enzyme	0.0	0 / 1
Glycogen synthase kinase-3 alpha	GSK3A	P49840	CHEMBL2850	Kinase	0.0	26 / 0
Flap endonuclease 1	FEN1	P39748	CHEMBL5027	Enzyme	0.0	2 / 0
Lysine-specific demethylase 5C	KDM5C	P41229	CHEMBL2163176	Eraser	0.0	5 / 0
Lysine-specific demethylase 4B	KDM4B	O94953	CHEMBL3313832	Eraser	0.0	6 / 0
Lysine-specific demethylase 5B	KDM5B	Q9UGL1	CHEMBL3774295	Eraser	0.0	5 / 0
Leucine-rich repeat serine/threonine-protein kinase 2	LRRK2	Q5S007	CHEMBL1075104	Kinase	0.0	31 / 0
Transforming growth factor beta-1	TGFB1	P01137	CHEMBL1795178	Secreted protein	0.0	3 / 0
Beta-secretase 1	BACE1	P56817	CHEMBL4822	Protease	0.0	206 / 0
CDC7/DBF4 (Cell division cycle 7-related protein kinase/Activator of S phase kinase)	CDC7	O00311	CHEMBL5443	Kinase	0.0	52 / 0
Mannose-6-phosphate isomerase	MPI	P34949	CHEMBL2758	Isomerase	0.0	8 / 0
Telomerase reverse transcriptase	TERT	O14746	CHEMBL2916	Enzyme	0.0	11 / 0
Group X secretory phospholipase A2	PLA2G10	O15496	CHEMBL4342	Enzyme	0.0	6 / 0
Carbonic anhydrase XII	CA12	O43570	CHEMBL3242	Lyase	0.0	172 / 5
Aldehyde reductase	AKR1A1	P14550	CHEMBL2246	Enzyme	0.0	3 / 0
G-protein coupled receptor 84	GPR84	Q9NQS5	CHEMBL3714079	Family A G protein-coupled receptor	0.0	11 / 0
Inosine-5'-monophosphate dehydrogenase 2	IMPDH2	P12268	CHEMBL2002	Oxidoreductase	0.0	7 / 0
Phosphodiesterase 4D	PDE4D	Q08499	CHEMBL288	Phosphodiesterase	0.0	17 / 0
Matrix metalloproteinase 9	MMP9	P14780	CHEMBL321	Protease	0.0	82 / 0
Matrix metalloproteinase 1	MMP1	P03956	CHEMBL332	Protease	0.0	83 / 0
Matrix metalloproteinase 2	MMP2	P08253	CHEMBL333	Protease	0.0	60 / 0
NADPH oxidase 4	NOX4	Q9NPH5	CHEMBL1250375	Enzyme	0.0	2 / 0
ADAMTS5	ADAMTS5	Q9UNA0	CHEMBL2285	Protease	0.0	7 / 0
Steroid 5-alpha-reductase 2	SRD5A2	P31213	CHEMBL1856	Oxidoreductase	0.0	0 / 9
Voltage-gated calcium channel alpha2/delta subunit 1 (by homology)	CACNA2D1	P54289	CHEMBL1919	Calcium channel auxiliary subunit alpha2delta family	0.0	0 / 9
Serine/threonine-protein kinase Aurora-B	AURKB	Q96GD4	CHEMBL2185	Kinase	0.0	16 / 0
Cyclin-dependent kinase 2	CDK2	P24941	CHEMBL301	Kinase	0.0	75 / 0
LDL-associated phospholipase A2	PLA2G7	Q13093	CHEMBL3514	Enzyme	0.0	15 / 0
Glutaminyl-peptide cyclotransferase	QPCT	Q16769	CHEMBL4508	Enzyme	0.0	30 / 0
Serine/threonine-protein kinase Aurora-A	AURKA	O14965	CHEMBL4722	Kinase	0.0	24 / 0
