# Supplementary material for: Active ingredients and molecular targets of Taraxacum mongolicum against hepatocellular carcinoma: network pharmacology, molecular docking, and molecular dynamics simulation analysis
Source: PeerJ. 2022 Jul 18;10:e13737. doi: 10.7717/peerj.13737 (PMC9302432; doi:10.7717/peerj.13737)
Supplement: Supplemental Information 2 [file peerj-10-13737-s002.zip › Targets of Taraxacum Mongolicum/predicted targets from SwissTargetPrediction/Methyl caffeate.csv]

Target	Common name	Uniprot ID	ChEMBL ID	Target Class	Probability*	Known actives (3D/2D)
Carbonic anhydrase II	CA2	P00918	CHEMBL205	Lyase	0.123286593176	91 / 11
Matrix metalloproteinase 2	MMP2	P08253	CHEMBL333	Protease	0.123286593176	26 / 27
Carbonic anhydrase VII	CA7	P43166	CHEMBL2326	Lyase	0.113045471502	16 / 18
Carbonic anhydrase I	CA1	P00915	CHEMBL261	Lyase	0.113045471502	64 / 14
Carbonic anhydrase XII	CA12	O43570	CHEMBL3242	Lyase	0.113045471502	45 / 13
Carbonic anhydrase XIV	CA14	Q9ULX7	CHEMBL3510	Lyase	0.113045471502	19 / 16
Carbonic anhydrase IX	CA9	Q16790	CHEMBL3594	Lyase	0.113045471502	54 / 17
Carbonic anhydrase VI	CA6	P23280	CHEMBL3025	Lyase	0.0823337931632	2 / 14
Carbonic anhydrase VB	CA5B	Q9Y2D0	CHEMBL3969	Lyase	0.0823337931632	3 / 13
Carbonic anhydrase VA	CA5A	P35218	CHEMBL4789	Lyase	0.0823337931632	4 / 13
Arachidonate 5-lipoxygenase	ALOX5	P09917	CHEMBL215	Oxidoreductase	0.0823337931632	35 / 29
Matrix metalloproteinase 9	MMP9	P14780	CHEMBL321	Protease	0.0823337931632	24 / 25
Monoamine oxidase B	MAOB	P27338	CHEMBL2039	Oxidoreductase	0.0721804396226	25 / 16
Aldo-keto reductase family 1 member B10	AKR1B10	O60218	CHEMBL5983	Enzyme	0.0721804396226	0 / 18
Aldose reductase	AKR1B1	P15121	CHEMBL1900	Enzyme	0.0721804396226	21 / 30
Matrix metalloproteinase 1	MMP1	P03956	CHEMBL332	Protease	0.0721804396226	20 / 27
Tyrosine-protein kinase LCK	LCK	P06239	CHEMBL258	Kinase	0.0619149311119	8 / 6
Epidermal growth factor receptor erbB1	EGFR	P00533	CHEMBL203	Kinase	0.0517133123472	67 / 26
Protein-tyrosine phosphatase 1B	PTPN1	P18031	CHEMBL335	Phosphatase	0.0517133123472	1 / 3
Receptor protein-tyrosine kinase erbB-2	ERBB2	P04626	CHEMBL1824	Kinase	0.0414702990123	6 / 3
Carbonic anhydrase IV	CA4	P22748	CHEMBL3729	Lyase	0.0414702990123	8 / 6
Estrogen receptor beta	ESR2	Q92731	CHEMBL242	Nuclear receptor	0.0414702990123	22 / 10
Tyrosine-protein kinase FYN	FYN	P06241	CHEMBL1841	Kinase	0.0414702990123	0 / 2
Norepinephrine transporter	SLC6A2	P23975	CHEMBL222	Electrochemical transporter	0.0414702990123	0 / 2
Aldo-keto-reductase family 1 member C3	AKR1C3	P42330	CHEMBL4681	Enzyme	0.0414702990123	0 / 20
Aldo-keto reductase family 1 member C4	AKR1C4	P17516	CHEMBL4999	Enzyme	0.0414702990123	0 / 1
Aldo-keto reductase family 1 member C2	AKR1C2	P52895	CHEMBL5847	Enzyme	0.0414702990123	0 / 1
Estrogen receptor alpha	ESR1	P03372	CHEMBL206	Nuclear receptor	0.0312265582077	15 / 17
Adenosine A1 receptor	ADORA1	P30542	CHEMBL226	Family A G protein-coupled receptor	0.0312265582077	16 / 1
Carbonic anhydrase III	CA3	P07451	CHEMBL2885	Lyase	0.0312265582077	2 / 3
Adenosine A2a receptor	ADORA2A	P29274	CHEMBL251	Family A G protein-coupled receptor	0.0312265582077	8 / 1
Transmembrane domain-containing protein TMIGD3	TMIGD3	P0DMS9	CHEMBL3712907	Unclassified protein	0.0312265582077	7 / 0
Cyclooxygenase-1	PTGS1	P23219	CHEMBL221	Oxidoreductase	0.0312265582077	2 / 19
Phospholipase A-2-activating protein	PLAA	Q9Y263	CHEMBL6114	Unclassified protein	0.0312265582077	11 / 0
MAP kinase ERK2	MAPK1	P28482	CHEMBL4040	Kinase	0.0312265582077	1 / 1
Hydroxycarboxylic acid receptor 2	HCAR2	Q8TDS4	CHEMBL3785	Family A G protein-coupled receptor	0.0312265582077	0 / 1
Toll-like receptor 4 (by homology)	TLR4	O00206	CHEMBL5255	Toll-like and Il-1 receptors	0.0312265582077	2 / 21
Carbonic anhydrase XIII	CA13	Q8N1Q1	CHEMBL3912	Lyase	0.0312265582077	4 / 9
Transthyretin	TTR	P02766	CHEMBL3194	Secreted protein	0.0312265582077	1 / 5
Alkaline phosphatase placental-like	ALPG	P10696	CHEMBL3402	Enzyme	0.0312265582077	6 / 0
Melatonin receptor 1B	MTNR1B	P49286	CHEMBL1946	Family A G protein-coupled receptor	0.0312265582077	5 / 0
Hepatocyte growth factor receptor	MET	P08581	CHEMBL3717	Kinase	0.0312265582077	30 / 22
Runt-related transcription factor 1/Core-binding factor subunit beta	CBFB	Q13951	CHEMBL1615386	Unclassified protein	0.0312265582077	1 / 0
Macrophage migration inhibitory factor	MIF	P14174	CHEMBL2085	Enzyme	0.0	17 / 1
Mannose-6-phosphate isomerase	MPI	P34949	CHEMBL2758	Isomerase	0.0	3 / 0
Cyclin-dependent kinase 2	CDK2	P24941	CHEMBL301	Kinase	0.0	18 / 0
Beta-galactoside alpha-2,6-sialyltransferase 1	ST6GAL1	P15907	CHEMBL3596075	Transferase	0.0	1 / 0
Leukocyte elastase	ELANE	P08246	CHEMBL248	Protease	0.0	2 / 2
Serine/threonine-protein kinase/endoribonuclease IRE1	ERN1	O75460	CHEMBL1163101	Enzyme	0.0	47 / 0
Tyrosine-protein kinase JAK1	JAK1	P23458	CHEMBL2835	Kinase	0.0	2 / 0
Tyrosine-protein kinase JAK2	JAK2	O60674	CHEMBL2971	Kinase	0.0	9 / 0
Tyrosine-protein kinase TYK2	TYK2	P29597	CHEMBL3553	Kinase	0.0	2 / 0
Inhibitor of nuclear factor kappa B kinase beta subunit	IKBKB	O14920	CHEMBL1991	Kinase	0.0	3 / 0
Cyclin-dependent kinase 4	CDK4	P11802	CHEMBL331	Kinase	0.0	6 / 0
G protein-coupled receptor kinase 6	GRK6	P43250	CHEMBL6144	Kinase	0.0	1 / 0
Coagulation factor XII	F12	P00748	CHEMBL2821	Protease	0.0	3 / 0
Monocarboxylate transporter 1 (by homology)	SLC16A1	P53985	CHEMBL4360	Electrochemical transporter	0.0	0 / 9
Thymidylate synthase	TYMS	P04818	CHEMBL1952	Transferase	0.0	10 / 0
PI3-kinase p110-gamma subunit	PIK3CG	P48736	CHEMBL3267	Enzyme	0.0	38 / 0
D-amino-acid oxidase	DAO	P14920	CHEMBL5485	Enzyme	0.0	12 / 0
Kinesin-1 heavy chain/ Tyrosine-protein kinase receptor RET	RET	P07949	CHEMBL2041	Kinase	0.0	34 / 0
Vascular endothelial growth factor receptor 2	KDR	P35968	CHEMBL279	Kinase	0.0	67 / 0
Nuclear factor erythroid 2-related factor 2	NFE2L2	Q16236	CHEMBL1075094	Unclassified protein	0.0	0 / 4
Leucine-rich repeat serine/threonine-protein kinase 2	LRRK2	Q5S007	CHEMBL1075104	Kinase	0.0	2 / 0
Phosphomannomutase 2	PMM2	O15305	CHEMBL1741162	Enzyme	0.0	4 / 0
Phosphoethanolamine/phosphocholine phosphatase	PHOSPHO1	Q8TCT1	CHEMBL6113	Enzyme	0.0	4 / 0
MAP kinase-activated protein kinase 2	MAPKAPK2	P49137	CHEMBL2208	Kinase	0.0	15 / 0
Metabotropic glutamate receptor 4	GRM4	Q14833	CHEMBL2736	Family C G protein-coupled receptor	0.0	1 / 0
Cytochrome P450 11B2	CYP11B2	P19099	CHEMBL2722	Cytochrome P450	0.0	12 / 0
Serine/threonine-protein kinase Chk1	CHEK1	O14757	CHEMBL4630	Kinase	0.0	20 / 0
Alkaline phosphatase, tissue-nonspecific isozyme	ALPL	P05186	CHEMBL5979	Enzyme	0.0	19 / 0
Vascular endothelial growth factor receptor 1	FLT1	P17948	CHEMBL1868	Kinase	0.0	5 / 0
Platelet-derived growth factor receptor beta	PDGFRB	P09619	CHEMBL1913	Kinase	0.0	3 / 0
Platelet-derived growth factor receptor alpha	PDGFRA	P16234	CHEMBL2007	Kinase	0.0	2 / 0
3-phosphoinositide dependent protein kinase-1	PDPK1	O15530	CHEMBL2534	Kinase	0.0	7 / 0
Cytochrome P450 2C9	CYP2C9	P11712	CHEMBL3397	Cytochrome P450	0.0	0 / 3
Cytochrome P450 3A4	CYP3A4	P08684	CHEMBL340	Cytochrome P450	0.0	0 / 3
Cytochrome P450 2C19	CYP2C19	P33261	CHEMBL3622	Cytochrome P450	0.0	0 / 3
Cyclin-dependent kinase 1	CDK1	P06493	CHEMBL308	Kinase	0.0	9 / 0
Nitric-oxide synthase, brain	NOS1	P29475	CHEMBL3568	Enzyme	0.0	6 / 0
Serine/threonine-protein kinase Aurora-A	AURKA	O14965	CHEMBL4722	Kinase	0.0	4 / 0
Nitric-oxide synthase, endothelial	NOS3	P29474	CHEMBL4803	Enzyme	0.0	4 / 0
Arylamine N-acetyltransferase 1	NAT1	P18440	CHEMBL5101	Enzyme	0.0	2 / 0
Histone deacetylase 4	HDAC4	P56524	CHEMBL3524	Eraser	0.0	5 / 0
Induced myeloid leukemia cell differentiation protein Mcl-1	MCL1	Q07820	CHEMBL4361	Other cytosolic protein	0.0	8 / 0
Poly [ADP-ribose] polymerase-1	PARP1	P09874	CHEMBL3105	Enzyme	0.0	17 / 0
Tankyrase-2	TNKS2	Q9H2K2	CHEMBL6154	Enzyme	0.0	4 / 0
Tankyrase-1	TNKS	O95271	CHEMBL6164	Enzyme	0.0	5 / 0
Arachidonate 12-lipoxygenase	ALOX12	P18054	CHEMBL3687	Enzyme	0.0	4 / 0
Interleukin-8 receptor A	CXCR1	P25024	CHEMBL4029	Family A G protein-coupled receptor	0.0	1 / 0
Trace amine-associated receptor 1 (by homology)	TAAR1	Q96RJ0	CHEMBL5857	Family A G protein-coupled receptor	0.0	4 / 0
Androgen Receptor	AR	P10275	CHEMBL1871	Nuclear receptor	0.0	4 / 0
Dopamine D1 receptor	DRD1	P21728	CHEMBL2056	Family A G protein-coupled receptor	0.0	2 / 0
Serotonin 6 (5-HT6) receptor	HTR6	P50406	CHEMBL3371	Family A G protein-coupled receptor	0.0	4 / 0
Cyclin-dependent kinase 5/CDK5 activator 1	CDK5R1 CDK5	Q15078 Q00535	CHEMBL1907600	Kinase	0.0	13 / 0
CDC7/DBF4 (Cell division cycle 7-related protein kinase/Activator of S phase kinase)	DBF4 CDC7	Q9UBU7 O00311	CHEMBL2111377	Kinase	0.0	2 / 0
Serine/threonine-protein kinase ILK-1	ILK	Q13418	CHEMBL5247	Kinase	0.0	4 / 0
Glutathione S-transferase Pi	GSTP1	P09211	CHEMBL3902	Enzyme	0.0	4 / 0
Glutathione S-transferase Mu 2	GSTM2	P28161	CHEMBL4589	Enzyme	0.0	4 / 0
Thrombin	F2	P00734	CHEMBL204	Protease	0.0	5 / 0
