# Supplementary material for: Active ingredients and molecular targets of Taraxacum mongolicum against hepatocellular carcinoma: network pharmacology, molecular docking, and molecular dynamics simulation analysis
Source: PeerJ. 2022 Jul 18;10:e13737. doi: 10.7717/peerj.13737 (PMC9302432; doi:10.7717/peerj.13737)
Supplement: Supplemental Information 2 [file peerj-10-13737-s002.zip › Targets of Taraxacum Mongolicum/predicted targets from SwissTargetPrediction/Myristic acid.csv]

Target	Common name	Uniprot ID	ChEMBL ID	Target Class	Probability*	Known actives (3D/2D)
Peroxisome proliferator-activated receptor alpha	PPARA	Q07869	CHEMBL239	Nuclear receptor	0.955285990352	229 / 9
Peroxisome proliferator-activated receptor delta	PPARD	Q03181	CHEMBL3979	Nuclear receptor	0.580792646801	138 / 7
Free fatty acid receptor 1	FFAR1	O14842	CHEMBL4422	Family A G protein-coupled receptor	0.580792646801	164 / 3
Fatty acid binding protein muscle	FABP3	P05413	CHEMBL3344	Fatty acid binding protein family	0.554904781379	27 / 5
Fatty acid binding protein adipocyte	FABP4	P15090	CHEMBL2083	Fatty acid binding protein family	0.546219957402	46 / 3
Fatty acid binding protein epidermal	FABP5	Q01469	CHEMBL3674	Fatty acid binding protein family	0.546219957402	10 / 2
Fatty acid binding protein intestinal	FABP2	P12104	CHEMBL4879	Fatty acid binding protein family	0.546219957402	1 / 1
11-beta-hydroxysteroid dehydrogenase 1	HSD11B1	P28845	CHEMBL4235	Enzyme	0.199159870124	84 / 22
Solute carrier family 22 member 6 (by homology)	SLC22A6	Q4U2R8	CHEMBL1641347	Electrochemical transporter	0.155759218072	2 / 2
Dual specificity phosphatase Cdc25A	CDC25A	P30304	CHEMBL3775	Phosphatase	0.147106563998	19 / 14
DNA polymerase beta	POLB	P06746	CHEMBL2392	Enzyme	0.112450964818	2 / 5
Aldo-keto reductase family 1 member B10	AKR1B10	O60218	CHEMBL5983	Enzyme	0.0951255886644	14 / 7
Histone lysine demethylase PHF8	PHF8	Q9UPP1	CHEMBL1938212	Eraser	0.0951255886644	0 / 1
Corticosteroid binding globulin	SERPINA6	P08185	CHEMBL2421	Secreted protein	0.0951255886644	0 / 6
Testis-specific androgen-binding protein	SHBG	P04278	CHEMBL3305	Secreted protein	0.0951255886644	0 / 26
Estradiol 17-beta-dehydrogenase 3	HSD17B3	P37058	CHEMBL4234	Enzyme	0.0951255886644	0 / 11
Glucose-6-phosphate 1-dehydrogenase	G6PD	P11413	CHEMBL5347	Enzyme	0.0951255886644	0 / 9
GABA-B receptor (by homology)	GABBR1	Q9UBS5	CHEMBL2064	Family C G protein-coupled receptor	0.0951255886644	0 / 1
Protein farnesyltransferase	FNTA FNTB	P49354 P49356	CHEMBL2094108	Enzyme	0.0951255886644	52 / 8
G-protein coupled bile acid receptor 1	GPBAR1	Q8TDU6	CHEMBL5409	Family A G protein-coupled receptor	0.0864426933852	3 / 15
Bile acid receptor FXR	NR1H4	Q96RI1	CHEMBL2047	Nuclear receptor	0.0864426933852	65 / 11
Prostanoid EP2 receptor	PTGER2	P43116	CHEMBL1881	Family A G protein-coupled receptor	0.0864426933852	104 / 5
Androgen Receptor	AR	P10275	CHEMBL1871	Nuclear receptor	0.0864426933852	5 / 33
Lysine-specific demethylase 2A	KDM2A	Q9Y2K7	CHEMBL1938210	Eraser	0.0777583259988	18 / 1
Lysine-specific demethylase 5C	KDM5C	P41229	CHEMBL2163176	Eraser	0.0777583259988	21 / 1
Niemann-Pick C1-like protein 1	NPC1L1	Q9UHC9	CHEMBL2027	Other membrane protein	0.0777583259988	0 / 6
GABA A receptor alpha-2/beta-2/gamma-2	GABRA2 GABRB2 GABRG2	P47869 P47870 P18507	CHEMBL2111413	Ligand-gated ion channel	0.0777583259988	0 / 2
Vitamin D receptor	VDR	P11473	CHEMBL1977	Nuclear receptor	0.0690974435253	1 / 2
Cytochrome P450 19A1	CYP19A1	P11511	CHEMBL1978	Cytochrome P450	0.0690974435253	1 / 22
Protein-tyrosine phosphatase 1B	PTPN1	P18031	CHEMBL335	Phosphatase	0.0690974435253	119 / 27
UDP-glucuronosyltransferase 2B7	UGT2B7	P16662	CHEMBL4370	Enzyme	0.0690974435253	1 / 20
Hydroxyacid oxidase 1	HAO1	Q9UJM8	CHEMBL4229	Enzyme	0.0604245879294	5 / 1
11-beta-hydroxysteroid dehydrogenase 2	HSD11B2	P80365	CHEMBL3746	Enzyme	0.0604245879294	13 / 3
Carbonic anhydrase II	CA2	P00918	CHEMBL205	Lyase	0.0604245879294	16 / 5
Carbonic anhydrase I	CA1	P00915	CHEMBL261	Lyase	0.0604245879294	20 / 7
Glutathione S-transferase kappa 1	GSTK1	Q9Y2Q3	CHEMBL4491	Enzyme	0.0604245879294	0 / 1
Prostanoid FP receptor	PTGFR	P43088	CHEMBL1987	Family A G protein-coupled receptor	0.0604245879294	1 / 1
Retinoid X receptor alpha	RXRA	P19793	CHEMBL2061	Nuclear receptor	0.0604245879294	254 / 0
Serotonin 2b (5-HT2b) receptor	HTR2B	P41595	CHEMBL1833	Family A G protein-coupled receptor	0.0604245879294	2 / 0
Retinoid X receptor beta	RXRB	P28702	CHEMBL1870	Nuclear receptor	0.0604245879294	78 / 0
Retinoic acid receptor gamma	RARG	P13631	CHEMBL2003	Nuclear receptor	0.0604245879294	124 / 0
Retinoid X receptor gamma	RXRG	P48443	CHEMBL2004	Nuclear receptor	0.0604245879294	125 / 0
Retinoic acid receptor beta	RARB	P10826	CHEMBL2008	Nuclear receptor	0.0604245879294	132 / 0
Retinoic acid receptor alpha	RARA	P10276	CHEMBL2055	Nuclear receptor	0.0604245879294	125 / 0
Nuclear receptor ROR-beta	RORB	Q92753	CHEMBL3091268	Nuclear receptor	0.0604245879294	1 / 0
MAP kinase ERK2	MAPK1	P28482	CHEMBL4040	Kinase	0.0604245879294	4 / 0
Nuclear receptor ROR-alpha	RORA	P35398	CHEMBL5868	Nuclear receptor	0.0604245879294	1 / 0
Transient receptor potential cation channel subfamily A member 1	TRPA1	O75762	CHEMBL6007	Voltage-gated ion channel	0.0604245879294	1 / 0
Monocarboxylate transporter 1 (by homology)	SLC16A1	P53985	CHEMBL4360	Electrochemical transporter	0.0604245879294	20 / 0
Solute carrier family 22 member 12	SLC22A12	Q96S37	CHEMBL6120	Electrochemical transporter	0.0604245879294	51 / 0
Inosine-5'-monophosphate dehydrogenase 2	IMPDH2	P12268	CHEMBL2002	Oxidoreductase	0.0604245879294	14 / 0
Plasminogen	PLG	P00747	CHEMBL1801	Protease	0.0604245879294	1 / 1
Thromboxane A2 receptor	TBXA2R	P21731	CHEMBL2069	Family A G protein-coupled receptor	0.0604245879294	262 / 0
Peroxisome proliferator-activated receptor gamma	PPARG	P37231	CHEMBL235	Nuclear receptor	0.0604245879294	361 / 8
G protein-coupled receptor 44	PTGDR2	Q9Y5Y4	CHEMBL5071	Family A G protein-coupled receptor	0.0604245879294	860 / 0
Voltage-gated calcium channel alpha2/delta subunit 1	CACNA2D1	P54289	CHEMBL1919	Calcium channel auxiliary subunit alpha2delta family	0.0604245879294	0 / 4
G-protein coupled receptor 120	FFAR4	Q5NUL3	CHEMBL5339	Family A G protein-coupled receptor	0.0604245879294	20 / 0
Prostanoid EP4 receptor (by homology)	PTGER4	P35408	CHEMBL1836	Family A G protein-coupled receptor	0.0604245879294	124 / 0
Plasma retinol-binding protein	RBP4	P02753	CHEMBL3100	Secreted protein	0.0604245879294	20 / 0
Neuronal acetylcholine receptor protein alpha-7 subunit (by homology)	CHRNA7	P36544	CHEMBL2492	Ligand-gated ion channel	0.0604245879294	0 / 2
Alpha-2b adrenergic receptor	ADRA2B	P18089	CHEMBL1942	Family A G protein-coupled receptor	0.0604245879294	2 / 0
MAP kinase p38 alpha	MAPK14	Q16539	CHEMBL260	Kinase	0.0604245879294	36 / 0
Prostanoid DP receptor	PTGDR	Q13258	CHEMBL4427	Family A G protein-coupled receptor	0.0604245879294	180 / 0
Cytosolic phospholipase A2	PLA2G4A	P47712	CHEMBL3816	Enzyme	0.0604245879294	56 / 0
Squalene synthetase	FDFT1	P37268	CHEMBL3338	Enzyme	0.0604245879294	19 / 1
Apoptosis regulator Bcl-X	BCL2L1	Q07817	CHEMBL4625	Other ion channel	0.0604245879294	12 / 0
Cytochrome P450 26B1	CYP26B1	Q9NR63	CHEMBL3713687	Cytochrome P450	0.0604245879294	11 / 0
Chymase	CMA1	P23946	CHEMBL4068	Protease	0.0604245879294	58 / 0
Cathepsin G	CTSG	P08311	CHEMBL4071	Protease	0.0604245879294	9 / 0
Cytochrome P450 26A1	CYP26A1	O43174	CHEMBL5141	Cytochrome P450	0.0604245879294	18 / 0
Arachidonate 12-lipoxygenase	ALOX12	P18054	CHEMBL3687	Enzyme	0.0604245879294	3 / 0
Mineralocorticoid receptor	NR3C2	P08235	CHEMBL1994	Nuclear receptor	0.0604245879294	15 / 0
Progesterone receptor	PGR	P06401	CHEMBL208	Nuclear receptor	0.0604245879294	21 / 0
Epoxide hydratase	EPHX2	P34913	CHEMBL2409	Protease	0.0604245879294	60 / 0
Arachidonate 15-lipoxygenase	ALOX15	P16050	CHEMBL2903	Enzyme	0.0604245879294	2 / 0
p53-binding protein Mdm-2	MDM2	Q00987	CHEMBL5023	Other nuclear protein	0.0604245879294	124 / 0
Metabotropic glutamate receptor 5	GRM5	P41594	CHEMBL3227	Family C G protein-coupled receptor	0.0604245879294	0 / 4
Prostaglandin E synthase	PTGES	O14684	CHEMBL5658	Enzyme	0.0604245879294	72 / 8
Endothelin receptor ET-A (by homology)	EDNRA	P25101	CHEMBL252	Family A G protein-coupled receptor	0.0604245879294	33 / 0
Prostanoid EP3 receptor	PTGER3	P43115	CHEMBL3710	Family A G protein-coupled receptor	0.0604245879294	40 / 0
Kelch-like ECH-associated protein 1	KEAP1	Q14145	CHEMBL2069156	Unclassified protein	0.0604245879294	9 / 0
Prostaglandin E synthase 2	PTGES2	Q9H7Z7	CHEMBL4411	Enzyme	0.0604245879294	11 / 0
Aldo-keto-reductase family 1 member C3	AKR1C3	P42330	CHEMBL4681	Enzyme	0.0604245879294	75 / 0
Matrix metalloproteinase 13	MMP13	P45452	CHEMBL280	Protease	0.0	69 / 0
Matrix metalloproteinase 3	MMP3	P08254	CHEMBL283	Protease	0.0	50 / 0
Matrix metalloproteinase 8	MMP8	P22894	CHEMBL4588	Protease	0.0	33 / 0
Oxoeicosanoid receptor 1	OXER1	Q8TDS5	CHEMBL1628461	Family A G protein-coupled receptor	0.0	4 / 0
Type-1 angiotensin II receptor	AGTR1	P30556	CHEMBL227	Family A G protein-coupled receptor	0.0	63 / 0
HMG-CoA reductase	HMGCR	P04035	CHEMBL402	Oxidoreductase	0.0	12 / 21
Phosphodiesterase 4A	PDE4A	P27815	CHEMBL254	Phosphodiesterase	0.0	15 / 0
Phosphodiesterase 4B	PDE4B	Q07343	CHEMBL275	Phosphodiesterase	0.0	81 / 0
Thyroid hormone receptor alpha	THRA	P10827	CHEMBL1860	Nuclear receptor	0.0	27 / 0
Thyroid hormone receptor beta-1	THRB	P10828	CHEMBL1947	Nuclear receptor	0.0	29 / 0
Dopamine D2 receptor	DRD2	P14416	CHEMBL217	Family A G protein-coupled receptor	0.0	1 / 0
Aldose reductase	AKR1B1	P15121	CHEMBL1900	Enzyme	0.0	112 / 0
Leukocyte common antigen	PTPRC	P08575	CHEMBL3243	Enzyme	0.0	5 / 1
Matrix metalloproteinase 9	MMP9	P14780	CHEMBL321	Protease	0.0	53 / 0
Matrix metalloproteinase 2	MMP2	P08253	CHEMBL333	Protease	0.0	100 / 0
Matrix metalloproteinase 14	MMP14	P50281	CHEMBL3869	Protease	0.0	15 / 0
Matrix metalloproteinase 12	MMP12	P39900	CHEMBL4393	Protease	0.0	20 / 0
