# Supplementary material for: Active ingredients and molecular targets of Taraxacum mongolicum against hepatocellular carcinoma: network pharmacology, molecular docking, and molecular dynamics simulation analysis
Source: PeerJ. 2022 Jul 18;10:e13737. doi: 10.7717/peerj.13737 (PMC9302432; doi:10.7717/peerj.13737)
Supplement: Supplemental Information 2 [file peerj-10-13737-s002.zip › Targets of Taraxacum Mongolicum/predicted targets from SwissTargetPrediction/Palmitic acid.csv]

Target	Common name	Uniprot ID	ChEMBL ID	Target Class	Probability*	Known actives (3D/2D)
Fatty acid binding protein adipocyte	FABP4	P15090	CHEMBL2083	Fatty acid binding protein family	0.935895337456	20 / 3
Peroxisome proliferator-activated receptor alpha	PPARA	Q07869	CHEMBL239	Nuclear receptor	0.935895337456	152 / 9
Fatty acid binding protein muscle	FABP3	P05413	CHEMBL3344	Fatty acid binding protein family	0.935895337456	10 / 5
Fatty acid binding protein epidermal	FABP5	Q01469	CHEMBL3674	Fatty acid binding protein family	0.935895337456	3 / 2
Peroxisome proliferator-activated receptor delta	PPARD	Q03181	CHEMBL3979	Nuclear receptor	0.935895337456	148 / 7
Fatty acid binding protein intestinal	FABP2	P12104	CHEMBL4879	Fatty acid binding protein family	0.935895337456	1 / 1
Free fatty acid receptor 1	FFAR1	O14842	CHEMBL4422	Family A G protein-coupled receptor	0.661620920662	148 / 3
Solute carrier family 22 member 6 (by homology)	SLC22A6	Q4U2R8	CHEMBL1641347	Electrochemical transporter	0.207865841523	0 / 2
Dual specificity phosphatase Cdc25A	CDC25A	P30304	CHEMBL3775	Phosphatase	0.162404208274	19 / 14
11-beta-hydroxysteroid dehydrogenase 1	HSD11B1	P28845	CHEMBL4235	Enzyme	0.153377072466	76 / 22
Aldo-keto reductase family 1 member B10	AKR1B10	O60218	CHEMBL5983	Enzyme	0.126154249845	0 / 7
DNA polymerase beta	POLB	P06746	CHEMBL2392	Enzyme	0.0898720672475	2 / 5
Histone lysine demethylase PHF8	PHF8	Q9UPP1	CHEMBL1938212	Eraser	0.0898720672475	0 / 1
UDP-glucuronosyltransferase 2B7	UGT2B7	P16662	CHEMBL4370	Enzyme	0.0898720672475	0 / 20
Bile acid receptor FXR	NR1H4	Q96RI1	CHEMBL2047	Nuclear receptor	0.0898720672475	91 / 11
Vitamin D receptor	VDR	P11473	CHEMBL1977	Nuclear receptor	0.0898720672475	2 / 2
Cytochrome P450 19A1	CYP19A1	P11511	CHEMBL1978	Cytochrome P450	0.0807923867549	0 / 22
Corticosteroid binding globulin	SERPINA6	P08185	CHEMBL2421	Secreted protein	0.0807923867549	0 / 6
Testis-specific androgen-binding protein	SHBG	P04278	CHEMBL3305	Secreted protein	0.0807923867549	0 / 26
Estradiol 17-beta-dehydrogenase 3	HSD17B3	P37058	CHEMBL4234	Enzyme	0.0807923867549	0 / 11
Glucose-6-phosphate 1-dehydrogenase	G6PD	P11413	CHEMBL5347	Enzyme	0.0807923867549	0 / 9
GABA-B receptor (by homology)	GABBR1	Q9UBS5	CHEMBL2064	Family C G protein-coupled receptor	0.0807923867549	0 / 1
Prostanoid EP2 receptor	PTGER2	P43116	CHEMBL1881	Family A G protein-coupled receptor	0.0807923867549	71 / 5
Lysine-specific demethylase 2A	KDM2A	Q9Y2K7	CHEMBL1938210	Eraser	0.0807923867549	17 / 1
Lysine-specific demethylase 5C	KDM5C	P41229	CHEMBL2163176	Eraser	0.0807923867549	18 / 1
G-protein coupled bile acid receptor 1	GPBAR1	Q8TDU6	CHEMBL5409	Family A G protein-coupled receptor	0.071715932485	4 / 15
Niemann-Pick C1-like protein 1	NPC1L1	Q9UHC9	CHEMBL2027	Other membrane protein	0.0626219668353	0 / 6
GABA A receptor alpha-2/beta-2/gamma-2	GABRA2 GABRB2 GABRG2	P47869 P47870 P18507	CHEMBL2111413	Ligand-gated ion channel	0.0626219668353	0 / 2
Protein farnesyltransferase	FNTA FNTB	P49354 P49356	CHEMBL2094108	Enzyme	0.0626219668353	21 / 8
Androgen Receptor	AR	P10275	CHEMBL1871	Nuclear receptor	0.0626219668353	1 / 33
Hydroxyacid oxidase 1	HAO1	Q9UJM8	CHEMBL4229	Enzyme	0.0535560755162	3 / 1
Prostanoid FP receptor	PTGFR	P43088	CHEMBL1987	Family A G protein-coupled receptor	0.0535560755162	1 / 1
Glutathione S-transferase kappa 1	GSTK1	Q9Y2Q3	CHEMBL4491	Enzyme	0.0535560755162	0 / 1
Leukotriene A4 hydrolase	LTA4H	P09960	CHEMBL4618	Protease	0.0535560755162	0 / 1
Protein-tyrosine phosphatase 1B	PTPN1	P18031	CHEMBL335	Phosphatase	0.0535560755162	114 / 27
11-beta-hydroxysteroid dehydrogenase 2	HSD11B2	P80365	CHEMBL3746	Enzyme	0.0535560755162	9 / 3
Carbonic anhydrase II	CA2	P00918	CHEMBL205	Lyase	0.0535560755162	8 / 5
Carbonic anhydrase I	CA1	P00915	CHEMBL261	Lyase	0.0535560755162	9 / 7
Nuclear receptor subfamily 0 group B member 2	NR0B2	Q15466	CHEMBL5603	Nuclear receptor	0.0535560755162	1 / 0
CDC45-related protein	CDC45	O75419	CHEMBL3040	Other nuclear protein	0.0535560755162	0 / 1
Leukocyte common antigen	PTPRC	P08575	CHEMBL3243	Enzyme	0.0535560755162	0 / 1
Peroxisome proliferator-activated receptor gamma	PPARG	P37231	CHEMBL235	Nuclear receptor	0.0535560755162	255 / 8
Retinoid X receptor alpha	RXRA	P19793	CHEMBL2061	Nuclear receptor	0.0535560755162	211 / 0
Cytochrome P450 26A1	CYP26A1	O43174	CHEMBL5141	Cytochrome P450	0.0535560755162	7 / 0
Cytochrome P450 26B1	CYP26B1	Q9NR63	CHEMBL3713687	Cytochrome P450	0.0535560755162	9 / 0
Retinoic acid receptor gamma	RARG	P13631	CHEMBL2003	Nuclear receptor	0.0535560755162	127 / 0
Retinoic acid receptor beta	RARB	P10826	CHEMBL2008	Nuclear receptor	0.0535560755162	135 / 0
Retinoic acid receptor alpha	RARA	P10276	CHEMBL2055	Nuclear receptor	0.0535560755162	123 / 0
Anandamide amidohydrolase	FAAH	O00519	CHEMBL2243	Enzyme	0.0535560755162	4 / 1
Telomerase reverse transcriptase	TERT	O14746	CHEMBL2916	Enzyme	0.0535560755162	1 / 1
Fatty acid-binding protein, liver	FABP1	P07148	CHEMBL5421	Fatty acid binding protein family	0.0535560755162	1 / 1
G-protein coupled receptor 120	FFAR4	Q5NUL3	CHEMBL5339	Family A G protein-coupled receptor	0.0535560755162	17 / 0
Voltage-gated calcium channel alpha2/delta subunit 1	CACNA2D1	P54289	CHEMBL1919	Calcium channel auxiliary subunit alpha2delta family	0.0535560755162	0 / 4
Retinoid X receptor gamma (by homology)	RXRG	P48443	CHEMBL2004	Nuclear receptor	0.0535560755162	105 / 0
Arachidonate 15-lipoxygenase	ALOX15	P16050	CHEMBL2903	Enzyme	0.0535560755162	2 / 0
Arachidonate 12-lipoxygenase	ALOX12	P18054	CHEMBL3687	Enzyme	0.0535560755162	3 / 0
Prostanoid EP4 receptor	PTGER4	P35408	CHEMBL1836	Family A G protein-coupled receptor	0.0535560755162	69 / 0
Retinoid X receptor beta	RXRB	P28702	CHEMBL1870	Nuclear receptor	0.0535560755162	69 / 0
Monocarboxylate transporter 1 (by homology)	SLC16A1	P53985	CHEMBL4360	Electrochemical transporter	0.0535560755162	14 / 0
Glycine receptor subunit alpha-1	GLRA1	P23415	CHEMBL5845	Ligand-gated ion channel	0.0535560755162	1 / 0
Multidrug resistance-associated protein 1	ABCC1	P33527	CHEMBL3004	Primary active transporter	0.0535560755162	1 / 0
P-glycoprotein 1	ABCB1	P08183	CHEMBL4302	Primary active transporter	0.0535560755162	1 / 0
Epoxide hydratase	EPHX2	P34913	CHEMBL2409	Protease	0.0535560755162	58 / 0
Neuronal acetylcholine receptor protein alpha-7 subunit (by homology)	CHRNA7	P36544	CHEMBL2492	Ligand-gated ion channel	0.0535560755162	0 / 2
HMG-CoA reductase	HMGCR	P04035	CHEMBL402	Oxidoreductase	0.0535560755162	23 / 21
Prostaglandin E synthase	PTGES	O14684	CHEMBL5658	Enzyme	0.0535560755162	33 / 8
Plasminogen	PLG	P00747	CHEMBL1801	Protease	0.0535560755162	1 / 1
Thromboxane A2 receptor	TBXA2R	P21731	CHEMBL2069	Family A G protein-coupled receptor	0.0535560755162	124 / 0
Cytosolic phospholipase A2	PLA2G4A	P47712	CHEMBL3816	Enzyme	0.0535560755162	66 / 0
Acyl-CoA desaturase	SCD	O00767	CHEMBL5555	Enzyme	0.0535560755162	12 / 1
Serotonin 2b (5-HT2b) receptor	HTR2B	P41595	CHEMBL1833	Family A G protein-coupled receptor	0.0535560755162	2 / 0
Nuclear receptor ROR-beta	RORB	Q92753	CHEMBL3091268	Nuclear receptor	0.0535560755162	1 / 0
MAP kinase ERK2	MAPK1	P28482	CHEMBL4040	Kinase	0.0535560755162	3 / 0
Nuclear receptor ROR-alpha	RORA	P35398	CHEMBL5868	Nuclear receptor	0.0535560755162	1 / 0
SUMO-activating enzyme	SAE1 UBA2	Q9UBE0 Q9UBT2	CHEMBL2095174	Enzyme	0.0535560755162	0 / 2
Metabotropic glutamate receptor 5	GRM5	P41594	CHEMBL3227	Family C G protein-coupled receptor	0.0535560755162	0 / 4
Hepatocyte nuclear factor 4-alpha	HNF4A	P41235	CHEMBL5398	Unclassified protein	0.0535560755162	9 / 0
Aldo-keto reductase family 1 member C1	AKR1C1	Q04828	CHEMBL5905	Enzyme	0.0	2 / 0
G protein-coupled receptor 44	PTGDR2	Q9Y5Y4	CHEMBL5071	Family A G protein-coupled receptor	0.0	183 / 0
Plasma retinol-binding protein	RBP4	P02753	CHEMBL3100	Secreted protein	0.0	14 / 0
Autotaxin	ENPP2	Q13822	CHEMBL3691	Enzyme	0.0	22 / 0
Progesterone receptor	PGR	P06401	CHEMBL208	Nuclear receptor	0.0	14 / 0
Intercellular adhesion molecule (ICAM-1), Integrin alpha-L/beta-2	ITGAL ICAM1 ITGB2	P20701 P05362 P05107	CHEMBL2096661	Membrane receptor	0.0	6 / 0
Methionine aminopeptidase 1	METAP1	P53582	CHEMBL2474	Protease	0.0	2 / 0
Phospholipase A2 group IIC	PLA2G2C	Q5R387	CHEMBL2097	Enzyme	0.0	1 / 0
Steryl-sulfatase	STS	P08842	CHEMBL3559	Enzyme	0.0	3 / 0
LXR-beta	NR1H2	P55055	CHEMBL4093	Nuclear receptor	0.0	6 / 0
Prostaglandin E synthase 2	PTGES2	Q9H7Z7	CHEMBL4411	Enzyme	0.0	8 / 0
Phospholipase A2 group IIA	PLA2G2A	P14555	CHEMBL3474	Enzyme	0.0	33 / 0
Steroid 5-alpha-reductase 1	SRD5A1	P18405	CHEMBL1787	Oxidoreductase	0.0	8 / 0
Gamma-secretase	PSEN2 PSENEN NCSTN APH1A PSEN1 APH1B	P49810 Q9NZ42 Q92542 Q96BI3 P49768 Q8WW43	CHEMBL2094135	Protease	0.0	5 / 0
AMPK alpha2/beta1/gamma1	PRKAG1 PRKAB1 PRKAA2	P54619 Q9Y478 P54646	CHEMBL3038455	Kinase	0.0	7 / 0
Transient receptor potential cation channel subfamily A member 1	TRPA1	O75762	CHEMBL6007	Voltage-gated ion channel	0.0	1 / 0
Prostanoid DP receptor	PTGDR	Q13258	CHEMBL4427	Family A G protein-coupled receptor	0.0	124 / 0
Mitochondrial carnitine/acylcarnitine carrier protein	SLC25A20	O43772	CHEMBL2216740	Electrochemical transporter	0.0	1 / 0
Alpha-2b adrenergic receptor	ADRA2B	P18089	CHEMBL1942	Family A G protein-coupled receptor	0.0	1 / 0
MAP kinase p38 alpha	MAPK14	Q16539	CHEMBL260	Kinase	0.0	13 / 0
Leukocyte adhesion glycoprotein LFA-1 alpha	ITGAL	P20701	CHEMBL1803	Adhesion	0.0	8 / 0
Thyroid hormone receptor alpha	THRA	P10827	CHEMBL1860	Nuclear receptor	0.0	14 / 0
Thyroid hormone receptor beta-1	THRB	P10828	CHEMBL1947	Nuclear receptor	0.0	14 / 0
