# Supplementary material for: Active ingredients and molecular targets of Taraxacum mongolicum against hepatocellular carcinoma: network pharmacology, molecular docking, and molecular dynamics simulation analysis
Source: PeerJ. 2022 Jul 18;10:e13737. doi: 10.7717/peerj.13737 (PMC9302432; doi:10.7717/peerj.13737)
Supplement: Supplemental Information 2 [file peerj-10-13737-s002.zip › Targets of Taraxacum Mongolicum/predicted targets from SwissTargetPrediction/p-Coumaraldehyde.csv]

Target	Common name	Uniprot ID	ChEMBL ID	Target Class	Probability*	Known actives (3D/2D)
Aldose reductase	AKR1B1	P15121	CHEMBL1900	Enzyme	0.0918391658524	8 / 35
Carbonic anhydrase VB	CA5B	Q9Y2D0	CHEMBL3969	Lyase	0.0918391658524	0 / 13
Carbonic anhydrase VA	CA5A	P35218	CHEMBL4789	Lyase	0.0918391658524	0 / 13
Estrogen receptor beta	ESR2	Q92731	CHEMBL242	Nuclear receptor	0.0918391658524	24 / 14
Coagulation factor VII/tissue factor	F3	P13726	CHEMBL4081	Surface antigen	0.0727163610114	0 / 10
11-beta-hydroxysteroid dehydrogenase 1	HSD11B1	P28845	CHEMBL4235	Enzyme	0.0727163610114	0 / 6
Carbonic anhydrase XII	CA12	O43570	CHEMBL3242	Lyase	0.0630257148888	10 / 13
Carbonic anhydrase IX	CA9	Q16790	CHEMBL3594	Lyase	0.0630257148888	11 / 17
Transient receptor potential cation channel subfamily A member 1	TRPA1	O75762	CHEMBL6007	Voltage-gated ion channel	0.0630257148888	0 / 1
Carbonic anhydrase II	CA2	P00918	CHEMBL205	Lyase	0.0630257148888	14 / 12
Carbonic anhydrase I	CA1	P00915	CHEMBL261	Lyase	0.0630257148888	11 / 15
Carbonic anhydrase VII	CA7	P43166	CHEMBL2326	Lyase	0.053517944289	4 / 17
Carbonic anhydrase XIV	CA14	Q9ULX7	CHEMBL3510	Lyase	0.053517944289	4 / 16
Arachidonate 5-lipoxygenase	ALOX5	P09917	CHEMBL215	Oxidoreductase	0.053517944289	8 / 20
Carbonic anhydrase VI	CA6	P23280	CHEMBL3025	Lyase	0.053517944289	2 / 14
Carbonic anhydrase IV	CA4	P22748	CHEMBL3729	Lyase	0.053517944289	3 / 6
Aldo-keto reductase family 1 member B10	AKR1B10	O60218	CHEMBL5983	Enzyme	0.053517944289	0 / 10
Transthyretin	TTR	P02766	CHEMBL3194	Secreted protein	0.053517944289	0 / 4
Matrix metalloproteinase 9	MMP9	P14780	CHEMBL321	Protease	0.0439186325197	28 / 45
Matrix metalloproteinase 1	MMP1	P03956	CHEMBL332	Protease	0.0439186325197	28 / 44
Matrix metalloproteinase 2	MMP2	P08253	CHEMBL333	Protease	0.0439186325197	28 / 45
Quinone reductase 2	NQO2	P16083	CHEMBL3959	Enzyme	0.0439186325197	0 / 17
Carbonic anhydrase III	CA3	P07451	CHEMBL2885	Lyase	0.0439186325197	1 / 4
Norepinephrine transporter	SLC6A2	P23975	CHEMBL222	Electrochemical transporter	0.0439186325197	0 / 3
PI3-kinase p110-beta subunit	PIK3CB	P42338	CHEMBL3145	Enzyme	0.0439186325197	0 / 1
Cytochrome P450 1A2	CYP1A2	P05177	CHEMBL3356	Cytochrome P450	0.0439186325197	0 / 5
Cytochrome P450 2C9	CYP2C9	P11712	CHEMBL3397	Cytochrome P450	0.0439186325197	0 / 3
Cytochrome P450 3A4	CYP3A4	P08684	CHEMBL340	Cytochrome P450	0.0439186325197	0 / 3
Cytochrome P450 2C19	CYP2C19	P33261	CHEMBL3622	Cytochrome P450	0.0439186325197	0 / 3
Carbonic anhydrase XIII	CA13	Q8N1Q1	CHEMBL3912	Lyase	0.0439186325197	0 / 9
Estrogen receptor alpha	ESR1	P03372	CHEMBL206	Nuclear receptor	0.0439186325197	22 / 22
Histone deacetylase 4	HDAC4	P56524	CHEMBL3524	Eraser	0.0439186325197	3 / 0
Phenylethanolamine N-methyltransferase	PNMT	P11086	CHEMBL4617	Enzyme	0.0439186325197	5 / 0
Tyrosine-protein kinase SYK	SYK	P43405	CHEMBL2599	Kinase	0.0439186325197	0 / 1
Toll-like receptor 4 (by homology)	TLR4	O00206	CHEMBL5255	Toll-like and Il-1 receptors	0.0439186325197	0 / 9
Nuclear factor NF-kappa-B p65 subunit	RELA	Q04206	CHEMBL5533	Transcription factor	0.0439186325197	0 / 11
Protein-tyrosine phosphatase 1B	PTPN1	P18031	CHEMBL335	Phosphatase	0.0	1 / 2
Hydroxycarboxylic acid receptor 2	HCAR2	Q8TDS4	CHEMBL3785	Family A G protein-coupled receptor	0.0	3 / 1
Nuclear factor erythroid 2-related factor 2	NFE2L2	Q16236	CHEMBL1075094	Unclassified protein	0.0	0 / 3
Signal transducer and activator of transcription 3	STAT3	P40763	CHEMBL4026	Transcription factor	0.0	0 / 1
Protein-arginine N-methyltransferase 1	PRMT1	Q99873	CHEMBL5524	Writer	0.0	0 / 1
DNA topoisomerase I	TOP1	P11387	CHEMBL1781	Isomerase	0.0	3 / 0
Arylamine N-acetyltransferase 1	NAT1	P18440	CHEMBL5101	Enzyme	0.0	1 / 0
Heat shock protein HSP 90-alpha	HSP90AA1	P07900	CHEMBL3880	Other cytosolic protein	0.0	6 / 0
Monoamine oxidase A	MAOA	P21397	CHEMBL1951	Oxidoreductase	0.0	2 / 11
Histone deacetylase 6	HDAC6	Q9UBN7	CHEMBL1865	Eraser	0.0	8 / 4
Histone deacetylase 2	HDAC2	Q92769	CHEMBL1937	Eraser	0.0	7 / 8
Histone deacetylase 8	HDAC8	Q9BY41	CHEMBL3192	Eraser	0.0	8 / 7
Serine/threonine-protein kinase EEF2K	EEF2K	O00418	CHEMBL5026	Kinase	0.0	0 / 2
Monocarboxylate transporter 1 (by homology)	SLC16A1	P53985	CHEMBL4360	Electrochemical transporter	0.0	0 / 8
Tyrosinase	TYR	P14679	CHEMBL1973	Oxidoreductase	0.0	3 / 0
G-protein coupled receptor kinase 2	GRK2	P25098	CHEMBL4079	Kinase	0.0	1 / 0
Histone deacetylase 3	HDAC3	O15379	CHEMBL1829	Eraser	0.0	3 / 2
Histone deacetylase 1	HDAC1	Q13547	CHEMBL325	Eraser	0.0	4 / 3
Cyclin-dependent kinase 2/cyclin E1	CCNE1 CDK2	P24864 P24941	CHEMBL1907605	Kinase	0.0	0 / 1
Tubulin beta-1 chain	TUBB1	Q9H4B7	CHEMBL1915	Structural protein	0.0	0 / 17
Cytochrome P450 1B1	CYP1B1	Q16678	CHEMBL4878	Cytochrome P450	0.0	0 / 25
Protein tyrosine kinase 2 beta	PTK2B	Q14289	CHEMBL5469	Kinase	0.0	0 / 1
Tyrosyl-DNA phosphodiesterase 1	TDP1	Q9NUW8	CHEMBL1075138	Enzyme	0.0	1 / 0
Histone deacetylase 11	HDAC11	Q96DB2	CHEMBL3310	Eraser	0.0	0 / 2
Histone deacetylase 9	HDAC9	Q9UKV0	CHEMBL4145	Eraser	0.0	0 / 1
Leukocyte common antigen	PTPRC	P08575	CHEMBL3243	Enzyme	0.0	2 / 0
Neprilysin (by homology)	MME	P08473	CHEMBL1944	Protease	0.0	3 / 0
Platelet-derived growth factor receptor	PDGFRA PDGFRB	P16234 P09619	CHEMBL2095189	Kinase	0.0	2 / 0
Phospholipase A-2-activating protein	PLAA	Q9Y263	CHEMBL6114	Unclassified protein	0.0	7 / 0
Poly [ADP-ribose] polymerase-1	PARP1	P09874	CHEMBL3105	Enzyme	0.0	4 / 0
Ribosomal protein S6 kinase alpha 5	RPS6KA5	O75582	CHEMBL4237	Kinase	0.0	2 / 0
Cyclin-dependent kinase 4/cyclin D1	CCND1 CDK4	P24385 P11802	CHEMBL1907601	Kinase	0.0	0 / 1
Cysteinyl leukotriene receptor 1	CYSLTR1	Q9Y271	CHEMBL1798	Family A G protein-coupled receptor	0.0	0 / 1
Thromboxane-A synthase	TBXAS1	P24557	CHEMBL1835	Cytochrome P450	0.0	0 / 1
Adrenergic receptor alpha-2	ADRA2C	P18825	CHEMBL1916	Family A G protein-coupled receptor	0.0	0 / 1
Alpha-2b adrenergic receptor	ADRA2B	P18089	CHEMBL1942	Family A G protein-coupled receptor	0.0	0 / 1
Glucocorticoid receptor	NR3C1	P04150	CHEMBL2034	Nuclear receptor	0.0	0 / 1
Dopamine D1 receptor	DRD1	P21728	CHEMBL2056	Family A G protein-coupled receptor	0.0	0 / 1
Muscarinic acetylcholine receptor M1	CHRM1	P11229	CHEMBL216	Family A G protein-coupled receptor	0.0	0 / 1
Cytochrome P450 1A1	CYP1A1	P04798	CHEMBL2231	Cytochrome P450	0.0	0 / 9
Serotonin transporter	SLC6A4	P31645	CHEMBL228	Electrochemical transporter	0.0	0 / 1
Neurokinin 2 receptor	TACR2	P21452	CHEMBL2327	Family A G protein-coupled receptor	0.0	0 / 1
Dopamine D3 receptor	DRD3	P35462	CHEMBL234	Family A G protein-coupled receptor	0.0	0 / 1
Kappa Opioid receptor	OPRK1	P41145	CHEMBL237	Family A G protein-coupled receptor	0.0	0 / 1
Dopamine transporter	SLC6A3	Q01959	CHEMBL238	Electrochemical transporter	0.0	0 / 1
Muscarinic acetylcholine receptor M3	CHRM3	P20309	CHEMBL245	Family A G protein-coupled receptor	0.0	0 / 1
Adenosine A2a receptor	ADORA2A	P29274	CHEMBL251	Family A G protein-coupled receptor	0.0	0 / 1
Cannabinoid receptor 2	CNR2	P34972	CHEMBL253	Family A G protein-coupled receptor	0.0	0 / 1
Adenosine A3 receptor	ADORA3	P0DMS8	CHEMBL256	Family A G protein-coupled receptor	0.0	0 / 1
Serotonin 6 (5-HT6) receptor	HTR6	P50406	CHEMBL3371	Family A G protein-coupled receptor	0.0	0 / 1
Alpha-1a adrenergic receptor (by homology)	ADRA1A	P35348	CHEMBL229	Family A G protein-coupled receptor	0.0	0 / 1
Myoglobin	MB	P02144	CHEMBL2406892	Unclassified protein	0.0	3 / 0
Steroid 5-alpha-reductase 1	SRD5A1	P18405	CHEMBL1787	Oxidoreductase	0.0	3 / 0
Aldo-keto-reductase family 1 member C3	AKR1C3	P42330	CHEMBL4681	Enzyme	0.0	0 / 2
Serine/threonine-protein kinase Chk1	CHEK1	O14757	CHEMBL4630	Kinase	0.0	4 / 0
Serine/threonine-protein kinase WEE1	WEE1	P30291	CHEMBL5491	Kinase	0.0	3 / 0
Alkaline phosphatase placental-like	ALPG	P10696	CHEMBL3402	Enzyme	0.0	3 / 0
Palmitoleoyl-protein carboxylesterase NOTUM	NOTUM	Q6P988	CHEMBL3714531	Hydrolase	0.0	1 / 0
Beta amyloid A4 protein	APP	P05067	CHEMBL2487	Membrane receptor	0.0	3 / 24
Nitric-oxide synthase, brain	NOS1	P29475	CHEMBL3568	Enzyme	0.0	5 / 0
Monoamine oxidase B	MAOB	P27338	CHEMBL2039	Oxidoreductase	0.0	5 / 32
Cyclooxygenase-2	PTGS2	P35354	CHEMBL230	Oxidoreductase	0.0	2 / 16
Serine/threonine-protein kinase PIM1	PIM1	P11309	CHEMBL2147	Kinase	0.0	3 / 0
Histone deacetylase 5	HDAC5	Q9UQL6	CHEMBL2563	Eraser	0.0	1 / 0
