# Supplementary material for: Active ingredients and molecular targets of Taraxacum mongolicum against hepatocellular carcinoma: network pharmacology, molecular docking, and molecular dynamics simulation analysis
Source: PeerJ. 2022 Jul 18;10:e13737. doi: 10.7717/peerj.13737 (PMC9302432; doi:10.7717/peerj.13737)
Supplement: Supplemental Information 2 [file peerj-10-13737-s002.zip › Targets of Taraxacum Mongolicum/predicted targets from SwissTargetPrediction/p-Coumaryl alcohol.csv]

Target	Common name	Uniprot ID	ChEMBL ID	Target Class	Probability*	Known actives (3D/2D)
Carbonic anhydrase II	CA2	P00918	CHEMBL205	Lyase	0.120677312392	33 / 12
Carbonic anhydrase VI	CA6	P23280	CHEMBL3025	Lyase	0.0918391658524	5 / 12
Carbonic anhydrase XII	CA12	O43570	CHEMBL3242	Lyase	0.0918391658524	19 / 12
Carbonic anhydrase XIV	CA14	Q9ULX7	CHEMBL3510	Lyase	0.0918391658524	7 / 14
Carbonic anhydrase IX	CA9	Q16790	CHEMBL3594	Lyase	0.0918391658524	21 / 15
Carbonic anhydrase IV	CA4	P22748	CHEMBL3729	Lyase	0.0918391658524	8 / 5
Carbonic anhydrase VB	CA5B	Q9Y2D0	CHEMBL3969	Lyase	0.0918391658524	6 / 11
Carbonic anhydrase VA	CA5A	P35218	CHEMBL4789	Lyase	0.0918391658524	7 / 11
Aldose reductase	AKR1B1	P15121	CHEMBL1900	Enzyme	0.0822880706974	0 / 11
Carbonic anhydrase III	CA3	P07451	CHEMBL2885	Lyase	0.0822880706974	0 / 4
Estrogen receptor beta	ESR2	Q92731	CHEMBL242	Nuclear receptor	0.0727163610114	10 / 18
Carbonic anhydrase VII	CA7	P43166	CHEMBL2326	Lyase	0.0727163610114	8 / 15
Carbonic anhydrase I	CA1	P00915	CHEMBL261	Lyase	0.0727163610114	30 / 12
Tyrosinase	TYR	P14679	CHEMBL1973	Oxidoreductase	0.0630257148888	2 / 0
Cyclooxygenase-1	PTGS1	P23219	CHEMBL221	Oxidoreductase	0.0630257148888	4 / 17
Cyclooxygenase-2	PTGS2	P35354	CHEMBL230	Oxidoreductase	0.0630257148888	3 / 13
Carbonic anhydrase XIII	CA13	Q8N1Q1	CHEMBL3912	Lyase	0.053517944289	10 / 7
Aldo-keto reductase family 1 member B10	AKR1B10	O60218	CHEMBL5983	Enzyme	0.0439186325197	0 / 8
Beta amyloid A4 protein	APP	P05067	CHEMBL2487	Membrane receptor	0.0439186325197	0 / 23
Cytochrome P450 1A2	CYP1A2	P05177	CHEMBL3356	Cytochrome P450	0.0439186325197	0 / 5
Cytochrome P450 2C9	CYP2C9	P11712	CHEMBL3397	Cytochrome P450	0.0439186325197	0 / 2
Cytochrome P450 3A4	CYP3A4	P08684	CHEMBL340	Cytochrome P450	0.0439186325197	0 / 2
Cytochrome P450 2C19	CYP2C19	P33261	CHEMBL3622	Cytochrome P450	0.0439186325197	0 / 2
Indoleamine 2,3-dioxygenase	IDO1	P14902	CHEMBL4685	Enzyme	0.0439186325197	0 / 1
Hydroxycarboxylic acid receptor 2	HCAR2	Q8TDS4	CHEMBL3785	Family A G protein-coupled receptor	0.0439186325197	0 / 1
Catechol O-methyltransferase	COMT	P21964	CHEMBL2023	Transferase	0.0439186325197	4 / 0
Estrogen receptor alpha	ESR1	P03372	CHEMBL206	Nuclear receptor	0.0	9 / 26
Toll-like receptor 4 (by homology)	TLR4	O00206	CHEMBL5255	Toll-like and Il-1 receptors	0.0	0 / 9
Cyclin-dependent kinase 5/CDK5 activator 1	CDK5R1 CDK5	Q15078 Q00535	CHEMBL1907600	Kinase	0.0	6 / 0
Adenosylhomocysteinase	AHCY	P23526	CHEMBL2664	Enzyme	0.0	40 / 0
Matrix metalloproteinase 2	MMP2	P08253	CHEMBL333	Protease	0.0	5 / 1
Tyrosine-protein kinase JAK1	JAK1	P23458	CHEMBL2835	Kinase	0.0	21 / 0
Tyrosine-protein kinase JAK2	JAK2	O60674	CHEMBL2971	Kinase	0.0	16 / 0
Matrix metalloproteinase 9	MMP9	P14780	CHEMBL321	Protease	0.0	2 / 2
Matrix metalloproteinase 1	MMP1	P03956	CHEMBL332	Protease	0.0	3 / 1
Cyclin-dependent kinase 2/cyclin E1	CCNE1 CDK2	P24864 P24941	CHEMBL1907605	Kinase	0.0	0 / 1
Tubulin beta-1 chain	TUBB1	Q9H4B7	CHEMBL1915	Structural protein	0.0	0 / 17
Coagulation factor VII/tissue factor	F3	P13726	CHEMBL4081	Surface antigen	0.0	0 / 7
Cytochrome P450 1B1	CYP1B1	Q16678	CHEMBL4878	Cytochrome P450	0.0	0 / 25
Protein tyrosine kinase 2 beta	PTK2B	Q14289	CHEMBL5469	Kinase	0.0	0 / 1
Cyclin-dependent kinase 1	CDK1	P06493	CHEMBL308	Kinase	0.0	5 / 0
Transthyretin	TTR	P02766	CHEMBL3194	Secreted protein	0.0	1 / 4
Serine/threonine-protein kinase/endoribonuclease IRE1	ERN1	O75460	CHEMBL1163101	Enzyme	0.0	4 / 0
Neuronal acetylcholine receptor protein alpha-4 subunit	CHRNA4	P43681	CHEMBL1882	Ligand-gated ion channel	0.0	12 / 0
Neuronal acetylcholine receptor; alpha4/beta2	CHRNA4 CHRNB2	P43681 P17787	CHEMBL1907589	Ligand-gated ion channel	0.0	14 / 0
Neuronal acetylcholine receptor; alpha3/beta4	CHRNA3 CHRNB4	P32297 P30926	CHEMBL1907594	Ligand-gated ion channel	0.0	10 / 0
Inosine-5'-monophosphate dehydrogenase 1	IMPDH1	P20839	CHEMBL1822	Oxidoreductase	0.0	2 / 0
Inosine-5'-monophosphate dehydrogenase 2	IMPDH2	P12268	CHEMBL2002	Oxidoreductase	0.0	10 / 0
Quinone reductase 2	NQO2	P16083	CHEMBL3959	Enzyme	0.0	1 / 16
Monocarboxylate transporter 1 (by homology)	SLC16A1	P53985	CHEMBL4360	Electrochemical transporter	0.0	0 / 8
Macrophage migration inhibitory factor	MIF	P14174	CHEMBL2085	Enzyme	0.0	1 / 1
DNA polymerase alpha subunit	POLA1	P09884	CHEMBL1828	Transferase	0.0	8 / 0
Tyrosyl-DNA phosphodiesterase 2	TDP2	O95551	CHEMBL2169736	Enzyme	0.0	11 / 0
Norepinephrine transporter	SLC6A2	P23975	CHEMBL222	Electrochemical transporter	0.0	35 / 3
Cyclin-dependent kinase 2/cyclin A	CDK2 CCNA1 CCNA2	P24941 P78396 P20248	CHEMBL2094128	Other cytosolic protein	0.0	2 / 0
Bromodomain-containing protein 4	BRD4	O60885	CHEMBL1163125	Reader	0.0	6 / 0
Bromodomain-containing protein 2	BRD2	P25440	CHEMBL1293289	Reader	0.0	2 / 0
Thymidylate synthase	TYMS	P04818	CHEMBL1952	Transferase	0.0	2 / 0
Dipeptidyl peptidase IV	DPP4	P27487	CHEMBL284	Protease	0.0	15 / 0
Arachidonate 5-lipoxygenase	ALOX5	P09917	CHEMBL215	Oxidoreductase	0.0	1 / 19
Cysteinyl leukotriene receptor 1	CYSLTR1	Q9Y271	CHEMBL1798	Family A G protein-coupled receptor	0.0	0 / 1
Adrenergic receptor alpha-2	ADRA2C	P18825	CHEMBL1916	Family A G protein-coupled receptor	0.0	0 / 1
Cytochrome P450 1A1	CYP1A1	P04798	CHEMBL2231	Cytochrome P450	0.0	0 / 9
Alpha-1d adrenergic receptor	ADRA1D	P25100	CHEMBL223	Family A G protein-coupled receptor	0.0	0 / 1
Neurokinin 2 receptor	TACR2	P21452	CHEMBL2327	Family A G protein-coupled receptor	0.0	0 / 1
Dopamine D3 receptor	DRD3	P35462	CHEMBL234	Family A G protein-coupled receptor	0.0	0 / 1
Cannabinoid receptor 2	CNR2	P34972	CHEMBL253	Family A G protein-coupled receptor	0.0	0 / 1
Monoamine oxidase B	MAOB	P27338	CHEMBL2039	Oxidoreductase	0.0	0 / 8
PI3-kinase p110-beta subunit	PIK3CB	P42338	CHEMBL3145	Enzyme	0.0	12 / 1
PI3-kinase p110-alpha subunit	PIK3CA	P42336	CHEMBL4005	Enzyme	0.0	11 / 1
Interleukin-6	IL6	P05231	CHEMBL1795129	Secreted protein	0.0	1 / 0
Mineralocorticoid receptor	NR3C2	P08235	CHEMBL1994	Nuclear receptor	0.0	2 / 0
Corticosteroid binding globulin	SERPINA6	P08185	CHEMBL2421	Secreted protein	0.0	3 / 0
ADAM17	ADAM17	P78536	CHEMBL3706	Protease	0.0	4 / 0
Glutamine synthetase	GLUL	P15104	CHEMBL4612	Ligase	0.0	1 / 0
Serine/threonine-protein kinase Chk1	CHEK1	O14757	CHEMBL4630	Kinase	0.0	6 / 0
G-protein coupled bile acid receptor 1	GPBAR1	Q8TDU6	CHEMBL5409	Family A G protein-coupled receptor	0.0	1 / 0
Fatty acid-binding protein, liver (by homology)	FABP1	P07148	CHEMBL5421	Fatty acid binding protein family	0.0	1 / 0
Protein-tyrosine phosphatase 1B	PTPN1	P18031	CHEMBL335	Phosphatase	0.0	1 / 2
Serotonin 2c (5-HT2c) receptor	HTR2C	P28335	CHEMBL225	Family A G protein-coupled receptor	0.0	11 / 0
Poly [ADP-ribose] polymerase-1	PARP1	P09874	CHEMBL3105	Enzyme	0.0	2 / 0
Poly [ADP-ribose] polymerase 2	PARP2	Q9UGN5	CHEMBL5366	Enzyme	0.0	1 / 0
Nuclear factor NF-kappa-B p65 subunit	RELA	Q04206	CHEMBL5533	Transcription factor	0.0	1 / 11
Aryl hydrocarbon receptor	AHR	P35869	CHEMBL3201	Transcription factor	0.0	0 / 4
Protein kinase C alpha	PRKCA	P17252	CHEMBL299	Kinase	0.0	1 / 0
ELAV-like protein 1	ELAVL1	Q15717	CHEMBL1250379	Unclassified protein	0.0	1 / 0
Thymidine kinase, cytosolic	TK1	P04183	CHEMBL2883	Transferase	0.0	3 / 0
Amine oxidase, copper containing	AOC3	Q16853	CHEMBL3437	Enzyme	0.0	14 / 0
Inhibitor of apoptosis protein 3	XIAP	P98170	CHEMBL4198	Other cytosolic protein	0.0	3 / 0
Maternal embryonic leucine zipper kinase	MELK	Q14680	CHEMBL4578	Kinase	0.0	1 / 0
Hypoxanthine-guanine phosphoribosyltransferase	HPRT1	P00492	CHEMBL2360	Enzyme	0.0	4 / 0
Phospholipase A2 group IIA	PLA2G2A	P14555	CHEMBL3474	Enzyme	0.0	2 / 0
Serotonin 1a (5-HT1a) receptor	HTR1A	P08908	CHEMBL214	Family A G protein-coupled receptor	0.0	3 / 0
Sodium channel protein type IX alpha subunit	SCN9A	Q15858	CHEMBL4296	Voltage-gated ion channel	0.0	204 / 0
Thymidine phosphorylase	TYMP	P19971	CHEMBL3106	Enzyme	0.0	4 / 0
7,8-dihydro-8-oxoguanine triphosphatase	NUDT1	P36639	CHEMBL3708265	Enzyme	0.0	5 / 0
Nerve growth factor receptor Trk-A	NTRK1	P04629	CHEMBL2815	Kinase	0.0	2 / 0
Histone deacetylase 2	HDAC2	Q92769	CHEMBL1937	Eraser	0.0	1 / 0
Serine/threonine-protein kinase PIM1	PIM1	P11309	CHEMBL2147	Kinase	0.0	2 / 0
Serine/threonine-protein kinase WEE1	WEE1	P30291	CHEMBL5491	Kinase	0.0	2 / 0
