# Supplementary material for: Active ingredients and molecular targets of Taraxacum mongolicum against hepatocellular carcinoma: network pharmacology, molecular docking, and molecular dynamics simulation analysis
Source: PeerJ. 2022 Jul 18;10:e13737. doi: 10.7717/peerj.13737 (PMC9302432; doi:10.7717/peerj.13737)
Supplement: Supplemental Information 2 [file peerj-10-13737-s002.zip › Targets of Taraxacum Mongolicum/predicted targets from SwissTargetPrediction/Phenylacetic acid.csv]

Target	Common name	Uniprot ID	ChEMBL ID	Target Class	Probability*	Known actives (3D/2D)
Aldose reductase	AKR1B1	P15121	CHEMBL1900	Enzyme	0.125817530785	4 / 6
Interleukin-8	CXCL8	P10145	CHEMBL2157	Secreted protein	0.0849737018175	0 / 3
Cyclooxygenase-1	PTGS1	P23219	CHEMBL221	Oxidoreductase	0.0849737018175	0 / 24
Cyclooxygenase-2	PTGS2	P35354	CHEMBL230	Oxidoreductase	0.0849737018175	0 / 58
Solute carrier family 22 member 6 (by homology)	SLC22A6	Q4U2R8	CHEMBL1641347	Electrochemical transporter	0.0849737018175	0 / 1
Intermediate conductance calcium-activated potassium channel protein 4	KCNN4	O15554	CHEMBL4305	Voltage-gated ion channel	0.0649510872641	0 / 4
Voltage-gated calcium channel alpha2/delta subunit 1 (by homology)	CACNA2D1	P54289	CHEMBL1919	Calcium channel auxiliary subunit alpha2delta family	0.0649510872641	0 / 13
Aldo-keto-reductase family 1 member C3	AKR1C3	P42330	CHEMBL4681	Enzyme	0.0443083186041	0 / 2
Hydroxycarboxylic acid receptor 2	HCAR2	Q8TDS4	CHEMBL3785	Family A G protein-coupled receptor	0.033970689612	8 / 0
Aminopeptidase B	RNPEP	Q9H4A4	CHEMBL2432	Protease	0.0238327432783	2 / 0
Carbonic anhydrase II	CA2	P00918	CHEMBL205	Lyase	0.0238327432783	14 / 7
Monoamine oxidase A	MAOA	P21397	CHEMBL1951	Oxidoreductase	0.0238327432783	2 / 0
Monoamine oxidase B	MAOB	P27338	CHEMBL2039	Oxidoreductase	0.0238327432783	7 / 0
D-amino-acid oxidase	DAO	P14920	CHEMBL5485	Enzyme	0.0238327432783	2 / 0
Egl nine homolog 3	EGLN3	Q9H6Z9	CHEMBL5705	Enzyme	0.0238327432783	3 / 0
Kynurenine 3-monooxygenase (by homology)	KMO	O15229	CHEMBL2145	Oxidoreductase	0.0	14 / 0
Monocarboxylate transporter 1 (by homology)	SLC16A1	P53985	CHEMBL4360	Electrochemical transporter	0.0	5 / 0
Acyl coenzyme A:cholesterol acyltransferase	CES1	P23141	CHEMBL2265	Enzyme	0.0	0 / 27
Carboxylesterase 2	CES2	O00748	CHEMBL3180	Enzyme	0.0	0 / 28
Calpain 2	CAPN2	P17655	CHEMBL2382	Protease	0.0	1 / 0
Calpain 1	CAPN1	P07384	CHEMBL3891	Protease	0.0	1 / 0
Cystine/glutamate transporter	SLC7A11	Q9UPY5	CHEMBL1075149	Electrochemical transporter	0.0	0 / 1
Aminopeptidase N	ANPEP	P15144	CHEMBL1907	Protease	0.0	0 / 1
Aminopeptidase A	ENPEP	Q07075	CHEMBL3439	Protease	0.0	0 / 1
Aldo-keto reductase family 1 member C1	AKR1C1	Q04828	CHEMBL5905	Enzyme	0.0	0 / 1
Neuronal acetylcholine receptor protein alpha-7 subunit	CHRNA7	P36544	CHEMBL2492	Ligand-gated ion channel	0.0	1 / 0
Aryl hydrocarbon receptor	AHR	P35869	CHEMBL3201	Transcription factor	0.0	1 / 0
14-3-3 protein gamma	YWHAG	P61981	CHEMBL1293296	Unclassified protein	0.0	0 / 1
Carboxypeptidase N, catalytic subunit	CPN1	P15169	CHEMBL4713	Protease	0.0	0 / 2
Fatty acid-binding protein, liver (by homology)	FABP1	P07148	CHEMBL5421	Fatty acid binding protein family	0.0	0 / 1
Peptidyl-glycine alpha-amidating monooxygenase	PAM	P19021	CHEMBL2544	Enzyme	0.0	2 / 1
Carbonic anhydrase VII	CA7	P43166	CHEMBL2326	Lyase	0.0	5 / 0
Carbonic anhydrase XIV	CA14	Q9ULX7	CHEMBL3510	Lyase	0.0	5 / 0
Carbonic anhydrase VB	CA5B	Q9Y2D0	CHEMBL3969	Lyase	0.0	2 / 0
Carbonic anhydrase VA	CA5A	P35218	CHEMBL4789	Lyase	0.0	3 / 0
Carbonic anhydrase XIII (by homology)	CA13	Q8N1Q1	CHEMBL3912	Lyase	0.0	2 / 0
Estrogen receptor alpha	ESR1	P03372	CHEMBL206	Nuclear receptor	0.0	0 / 2
Estrogen receptor beta	ESR2	Q92731	CHEMBL242	Nuclear receptor	0.0	0 / 2
Carbonic anhydrase III	CA3	P07451	CHEMBL2885	Lyase	0.0	1 / 0
Carbonic anhydrase IV	CA4	P22748	CHEMBL3729	Lyase	0.0	3 / 0
Muscarinic acetylcholine receptor M4	CHRM4	P08173	CHEMBL1821	Family A G protein-coupled receptor	0.0	0 / 7
Muscarinic acetylcholine receptor M2	CHRM2	P08172	CHEMBL211	Family A G protein-coupled receptor	0.0	0 / 10
Muscarinic acetylcholine receptor M1	CHRM1	P11229	CHEMBL216	Family A G protein-coupled receptor	0.0	0 / 10
Muscarinic acetylcholine receptor M3	CHRM3	P20309	CHEMBL245	Family A G protein-coupled receptor	0.0	0 / 10
Serine/threonine-protein kinase PIM1	PIM1	P11309	CHEMBL2147	Kinase	0.0	2 / 0
Acetylcholinesterase	ACHE	P22303	CHEMBL220	Hydrolase	0.0	1 / 0
Renin	REN	P00797	CHEMBL286	Protease	0.0	2 / 0
Monoglyceride lipase	MGLL	Q99685	CHEMBL4191	Enzyme	0.0	0 / 1
Estradiol 17-beta-dehydrogenase 3	HSD17B3	P37058	CHEMBL4234	Enzyme	0.0	0 / 5
Peroxisome proliferator-activated receptor alpha (by homology)	PPARA	Q07869	CHEMBL239	Nuclear receptor	0.0	1 / 0
11-beta-hydroxysteroid dehydrogenase 1	HSD11B1	P28845	CHEMBL4235	Enzyme	0.0	0 / 5
Butyrylcholinesterase	BCHE	P06276	CHEMBL1914	Hydrolase	0.0	0 / 1
Thrombin	F2	P00734	CHEMBL204	Protease	0.0	0 / 2
Prostanoid DP receptor	PTGDR	Q13258	CHEMBL4427	Family A G protein-coupled receptor	0.0	1 / 0
G protein-coupled receptor 44	PTGDR2	Q9Y5Y4	CHEMBL5071	Family A G protein-coupled receptor	0.0	4 / 0
Farnesyl diphosphate synthase	FDPS	P14324	CHEMBL1782	Transferase	0.0	1 / 0
Histone deacetylase 3	HDAC3	O15379	CHEMBL1829	Eraser	0.0	1 / 0
Tyrosine-protein kinase FYN	FYN	P06241	CHEMBL1841	Kinase	0.0	1 / 0
Tyrosine-protein kinase LCK	LCK	P06239	CHEMBL258	Kinase	0.0	1 / 0
Histone deacetylase 6	HDAC6	Q9UBN7	CHEMBL1865	Eraser	0.0	0 / 1
Anandamide amidohydrolase	FAAH	O00519	CHEMBL2243	Enzyme	0.0	0 / 1
Glutamate carboxypeptidase II	FOLH1	Q04609	CHEMBL1892	Protease	0.0	6 / 1
Thromboxane-A synthase	TBXAS1	P24557	CHEMBL1835	Cytochrome P450	0.0	0 / 2
Gamma-secretase	PSEN2 PSENEN NCSTN APH1A PSEN1 APH1B	P49810 Q9NZ42 Q92542 Q96BI3 P49768 Q8WW43	CHEMBL2094135	Protease	0.0	0 / 2
Cannabinoid receptor 1	CNR1	P21554	CHEMBL218	Family A G protein-coupled receptor	0.0	0 / 1
Cannabinoid receptor 2	CNR2	P34972	CHEMBL253	Family A G protein-coupled receptor	0.0	0 / 1
Metabotropic glutamate receptor 1	GRM1	Q13255	CHEMBL3772	Family C G protein-coupled receptor	0.0	0 / 1
Sigma opioid receptor (by homology)	SIGMAR1	Q99720	CHEMBL287	Membrane receptor	0.0	0 / 1
Carbonic anhydrase I	CA1	P00915	CHEMBL261	Lyase	0.0	14 / 2
Steroid 5-alpha-reductase 2	SRD5A2	P31213	CHEMBL1856	Oxidoreductase	0.0	0 / 8
Transient receptor potential cation channel subfamily M member 8 (by homology)	TRPM8	Q7Z2W7	CHEMBL1075319	Voltage-gated ion channel	0.0	0 / 4
Lysine-specific demethylase 6B	KDM6B	O15054	CHEMBL1938211	Eraser	0.0	1 / 0
Lysine-specific demethylase 4C	KDM4C	Q9H3R0	CHEMBL6175	Eraser	0.0	1 / 0
Angiotensin-converting enzyme (by homology)	ACE	P12821	CHEMBL1808	Protease	0.0	2 / 0
Neuronal acetylcholine receptor; alpha4/beta2	CHRNA4 CHRNB2	P43681 P17787	CHEMBL1907589	Ligand-gated ion channel	0.0	1 / 0
Casein kinase II alpha	CSNK2A1	P68400	CHEMBL3629	Kinase	0.0	1 / 0
Palmitoleoyl-protein carboxylesterase NOTUM	NOTUM	Q6P988	CHEMBL3714531	Hydrolase	0.0	2 / 0
Casein kinase II alpha (prime)	CSNK2A2	P19784	CHEMBL4070	Kinase	0.0	1 / 0
GABA-A receptor; alpha-1/beta-2/gamma-2	GABRA1 GABRB2 GABRG2	P14867 P47870 P18507	CHEMBL2095172	Ligand-gated ion channel	0.0	0 / 3
Serotonin transporter	SLC6A4	P31645	CHEMBL228	Electrochemical transporter	0.0	0 / 4
Dopamine transporter	SLC6A3	Q01959	CHEMBL238	Electrochemical transporter	0.0	0 / 7
Flap endonuclease 1	FEN1	P39748	CHEMBL5027	Enzyme	0.0	2 / 0
Gamma-butyrobetaine dioxygenase	BBOX1	O75936	CHEMBL2163175	Enzyme	0.0	1 / 0
Dihydroorotase	CAD	P27708	CHEMBL3093	Enzyme	0.0	2 / 0
Norepinephrine transporter	SLC6A2	P23975	CHEMBL222	Electrochemical transporter	0.0	0 / 3
Lysine-specific demethylase 2A	KDM2A	Q9Y2K7	CHEMBL1938210	Eraser	0.0	1 / 0
Serotonin 2b (5-HT2b) receptor	HTR2B	P41595	CHEMBL1833	Family A G protein-coupled receptor	0.0	0 / 1
GABA-A receptor; alpha-1/beta-3/gamma-2	GABRB3 GABRG2 GABRA1	P28472 P18507 P14867	CHEMBL2094121	Ligand-gated ion channel	0.0	0 / 1
Serotonin 2c (5-HT2c) receptor	HTR2C	P28335	CHEMBL225	Family A G protein-coupled receptor	0.0	0 / 1
Heat shock protein HSP 90-alpha	HSP90AA1	P07900	CHEMBL3880	Other cytosolic protein	0.0	1 / 0
Leukocyte common antigen	PTPRC	P08575	CHEMBL3243	Enzyme	0.0	0 / 3
Protein-tyrosine phosphatase 1B	PTPN1	P18031	CHEMBL335	Phosphatase	0.0	0 / 1
T-cell protein-tyrosine phosphatase	PTPN2	P17706	CHEMBL3807	Phosphatase	0.0	0 / 1
Dual specificity protein phosphatase 3	DUSP3	P51452	CHEMBL2635	Phosphatase	0.0	0 / 1
Dual specificity phosphatase Cdc25A	CDC25A	P30304	CHEMBL3775	Phosphatase	0.0	0 / 1
Histone deacetylase 2	HDAC2	Q92769	CHEMBL1937	Eraser	0.0	0 / 1
Histone deacetylase 5	HDAC5	Q9UQL6	CHEMBL2563	Eraser	0.0	0 / 2
Histone deacetylase 7	HDAC7	Q8WUI4	CHEMBL2716	Eraser	0.0	0 / 2
Histone deacetylase 4	HDAC4	P56524	CHEMBL3524	Eraser	0.0	0 / 2
Histone deacetylase 9	HDAC9	Q9UKV0	CHEMBL4145	Eraser	0.0	0 / 1
