# Supplementary material for: Active ingredients and molecular targets of Taraxacum mongolicum against hepatocellular carcinoma: network pharmacology, molecular docking, and molecular dynamics simulation analysis
Source: PeerJ. 2022 Jul 18;10:e13737. doi: 10.7717/peerj.13737 (PMC9302432; doi:10.7717/peerj.13737)
Supplement: Supplemental Information 2 [file peerj-10-13737-s002.zip › Targets of Taraxacum Mongolicum/predicted targets from SwissTargetPrediction/Sonchuside A.csv]

Target	Common name	Uniprot ID	ChEMBL ID	Target Class	Probability*	Known actives (3D/2D)
Protein-tyrosine phosphatase 1B	PTPN1	P18031	CHEMBL335	Phosphatase	0.0956634871844	78 / 22
Protein phosphatase 2C beta	PPM1B	O75688	CHEMBL2845	Phosphatase	0.0	0 / 1
Serine/threonine protein phosphatase PP1-gamma catalytic subunit	PPP1CC	P36873	CHEMBL4438	Phosphatase	0.0	0 / 3
Serine/threonine protein phosphatase 2A, catalytic subunit, alpha isoform	PPP2CA	P67775	CHEMBL4703	Phosphatase	0.0	0 / 8
Serine/threonine protein phosphatase 2A, 56 kDa regulatory subunit, alpha isoform	PPP2R5A	Q15172	CHEMBL4763	Phosphatase	0.0	0 / 1
Endothelin receptor ET-A	EDNRA	P25101	CHEMBL252	Family A G protein-coupled receptor	0.0	210 / 3
Sodium/glucose cotransporter 2	SLC5A2	P31639	CHEMBL3884	Electrochemical transporter	0.0	466 / 0
Uridine phosphorylase 1 (by homology)	UPP1	Q16831	CHEMBL4811	Enzyme	0.0	19 / 0
Sodium/glucose cotransporter 1	SLC5A1	P13866	CHEMBL4979	Electrochemical transporter	0.0	154 / 0
Protein kinase C epsilon	PRKCE	Q02156	CHEMBL3582	Kinase	0.0	0 / 29
Protein kinase C eta	PRKCH	P24723	CHEMBL3616	Kinase	0.0	0 / 6
Protein kinase C theta	PRKCQ	Q04759	CHEMBL3920	Kinase	0.0	0 / 9
Glycine receptor subunit alpha-1	GLRA1	P23415	CHEMBL5845	Ligand-gated ion channel	0.0	0 / 10
Glycine receptor subunit alpha-2	GLRA2	P23416	CHEMBL5871	Ligand-gated ion channel	0.0	0 / 8
Adenosine A2a receptor (by homology)	ADORA2A	P29274	CHEMBL251	Family A G protein-coupled receptor	0.0	439 / 0
Adenosine A3 receptor	ADORA3	P0DMS8	CHEMBL256	Family A G protein-coupled receptor	0.0	376 / 0
Protein kinase C alpha	PRKCA	P17252	CHEMBL299	Kinase	0.0	8 / 211
Liver glycogen phosphorylase	PYGL	P06737	CHEMBL2568	Enzyme	0.0	111 / 0
Cyclin-dependent kinase 1	CDK1	P06493	CHEMBL308	Kinase	0.0	21 / 0
Sodium/nucleoside cotransporter 2	SLC28A2	O43868	CHEMBL5780	Electrochemical transporter	0.0	12 / 0
Dual specificity mitogen-activated protein kinase kinase 1	MAP2K1	Q02750	CHEMBL3587	Kinase	0.0	104 / 0
Heat shock cognate 71 kDa protein	HSPA8	P11142	CHEMBL1275223	Other cytosolic protein	0.0	9 / 0
Equilibrative nucleoside transporter 1	SLC29A1	Q99808	CHEMBL1997	Electrochemical transporter	0.0	84 / 0
Beta-glucocerebrosidase	GBA	P04062	CHEMBL2179	Enzyme	0.0	50 / 0
Apoptosis regulator Bcl-X	BCL2L1	Q07817	CHEMBL4625	Other ion channel	0.0	24 / 5
Hexokinase type II	HK2	P52789	CHEMBL2640	Enzyme	0.0	5 / 0
Hexokinase type I	HK1	P19367	CHEMBL2688	Enzyme	0.0	4 / 0
Adenosine kinase	ADK	P55263	CHEMBL3589	Enzyme	0.0	93 / 0
MAP kinase ERK2	MAPK1	P28482	CHEMBL4040	Kinase	0.0	36 / 0
Serine/threonine-protein kinase B-raf	BRAF	P15056	CHEMBL5145	Kinase	0.0	12 / 0
Tubulin--tyrosine ligase	TTL	Q8NG68	CHEMBL5549	Enzyme	0.0	3 / 12
78 kDa glucose-regulated protein	HSPA5	P11021	CHEMBL1781865	Unclassified protein	0.0	6 / 0
Signal transducer and activator of transcription 3	STAT3	P40763	CHEMBL4026	Transcription factor	0.0	5 / 16
Epidermal growth factor receptor erbB1	EGFR	P00533	CHEMBL203	Kinase	0.0	64 / 0
Cathepsin L	CTSL	P07711	CHEMBL3837	Protease	0.0	21 / 0
Purinergic receptor P2Y12	P2RY12	Q9H244	CHEMBL2001	Family A G protein-coupled receptor	0.0	10 / 0
Adenosine A2b receptor	ADORA2B	P29275	CHEMBL255	Family A G protein-coupled receptor	0.0	28 / 0
Thrombin	F2	P00734	CHEMBL204	Protease	0.0	11 / 5
Angiotensin-converting enzyme	ACE	P12821	CHEMBL1808	Protease	0.0	135 / 0
Neprilysin	MME	P08473	CHEMBL1944	Protease	0.0	166 / 0
Carbonic anhydrase II	CA2	P00918	CHEMBL205	Lyase	0.0	182 / 0
Carbonic anhydrase I	CA1	P00915	CHEMBL261	Lyase	0.0	152 / 0
Alpha-L-fucosidase I	FUCA1	P04066	CHEMBL4176	Enzyme	0.0	39 / 0
Interleukin-2	IL2	P60568	CHEMBL5880	Secreted protein	0.0	0 / 1
P2X purinoceptor 3	P2RX3	P56373	CHEMBL2998	Ligand-gated ion channel	0.0	66 / 0
Serine/threonine-protein kinase Chk1	CHEK1	O14757	CHEMBL4630	Kinase	0.0	29 / 0
Endothelin receptor ET-B	EDNRB	P24530	CHEMBL1785	Family A G protein-coupled receptor	0.0	87 / 0
Type-1 angiotensin II receptor	AGTR1	P30556	CHEMBL227	Family A G protein-coupled receptor	0.0	42 / 0
Thrombin and coagulation factor X	F10	P00742	CHEMBL244	Protease	0.0	6 / 0
Glutamate [NMDA] receptor PROTEIN	GRIN1	Q05586	CHEMBL2015	Ligand-gated ion channel	0.0	18 / 0
Fibroblast growth factor receptor 1	FGFR1	P11362	CHEMBL3650	Kinase	0.0	17 / 0
Low affinity sodium-glucose cotransporter	SLC5A4	Q9NY91	CHEMBL1770047	Electrochemical transporter	0.0	23 / 0
Matrix metalloproteinase 2	MMP2	P08253	CHEMBL333	Protease	0.0	52 / 0
Serine/threonine-protein kinase PIM1	PIM1	P11309	CHEMBL2147	Kinase	0.0	19 / 0
DNA-dependent protein kinase	PRKDC	P78527	CHEMBL3142	Kinase	0.0	3 / 0
7,8-dihydro-8-oxoguanine triphosphatase	NUDT1	P36639	CHEMBL3708265	Enzyme	0.0	2 / 0
Chymase	CMA1	P23946	CHEMBL4068	Protease	0.0	17 / 0
Cathepsin G	CTSG	P08311	CHEMBL4071	Protease	0.0	3 / 0
Purine nucleoside phosphorylase	PNP	P00491	CHEMBL4338	Enzyme	0.0	92 / 0
Arachidonate 5-lipoxygenase	ALOX5	P09917	CHEMBL215	Oxidoreductase	0.0	23 / 0
Prostaglandin E synthase	PTGES	O14684	CHEMBL5658	Enzyme	0.0	26 / 0
Glutamate receptor ionotropic kainate 1	GRIK1	P39086	CHEMBL1918	Ligand-gated ion channel	0.0	19 / 0
Interleukin-1 receptor-associated kinase 4	IRAK4	Q9NWZ3	CHEMBL3778	Kinase	0.0	44 / 0
Alcohol dehydrogenase class III	ADH5	P11766	CHEMBL4116	Enzyme	0.0	14 / 0
Induced myeloid leukemia cell differentiation protein Mcl-1	MCL1	Q07820	CHEMBL4361	Other cytosolic protein	0.0	62 / 0
Serine/threonine-protein kinase receptor R3	ACVRL1	P37023	CHEMBL5311	Kinase	0.0	10 / 0
Bifunctional protein NCOAT	OGA	O60502	CHEMBL5921	Enzyme	0.0	29 / 0
Nuclear receptor ROR-gamma	RORC	P51449	CHEMBL1741186	Nuclear receptor	0.0	0 / 2
Sodium/potassium-transporting ATPase alpha-1 chain	ATP1A1	P05023	CHEMBL1807	Primary active transporter	0.0	0 / 1
Carbonic anhydrase XII	CA12	O43570	CHEMBL3242	Lyase	0.0	62 / 0
Carbonic anhydrase XIV	CA14	Q9ULX7	CHEMBL3510	Lyase	0.0	17 / 0
Carbonic anhydrase IX	CA9	Q16790	CHEMBL3594	Lyase	0.0	74 / 0
Fructose-1,6-bisphosphatase	FBP1	P09467	CHEMBL3975	Enzyme	0.0	13 / 0
Protein kinase C delta	PRKCD	Q05655	CHEMBL2996	Kinase	0.0	3 / 40
Intercellular adhesion molecule (ICAM-1), Integrin alpha-L/beta-2	ITGAL ICAM1 ITGB2	P20701 P05362 P05107	CHEMBL2096661	Membrane receptor	0.0	29 / 0
Nerve growth factor receptor Trk-A	NTRK1	P04629	CHEMBL2815	Kinase	0.0	43 / 0
Glyceraldehyde-3-phosphate dehydrogenase liver	GAPDH	P04406	CHEMBL2284	Oxidoreductase	0.0	4 / 0
AMP deaminase 3	AMPD3	Q01432	CHEMBL2912	Enzyme	0.0	16 / 0
NAD-dependent deacetylase sirtuin 2	SIRT2	Q8IXJ6	CHEMBL4462	Eraser	0.0	2 / 0
Protein kinase C beta	PRKCB	P05771	CHEMBL3045	Kinase	0.0	4 / 8
Serine/threonine-protein kinase/endoribonuclease IRE1	ERN1	O75460	CHEMBL1163101	Enzyme	0.0	5 / 0
DNA topoisomerase I	TOP1	P11387	CHEMBL1781	Isomerase	0.0	21 / 0
Cyclin-dependent kinase 2/cyclin A	CDK2 CCNA1 CCNA2	P24941 P78396 P20248	CHEMBL2094128	Other cytosolic protein	0.0	20 / 0
Low affinity neurotrophin receptor p75NTR	NGFR	P08138	CHEMBL4762	Membrane receptor	0.0	1 / 0
GABA receptor alpha-5 subunit	GABRA5	P31644	CHEMBL5112	Ligand-gated ion channel	0.0	18 / 0
Cyclin-dependent kinase 1/cyclin B1	CDK1 CCNB1	P06493 P14635	CHEMBL1907602	Other cytosolic protein	0.0	1 / 0
Cyclin-dependent kinase 2/cyclin E1	CCNE1 CDK2	P24864 P24941	CHEMBL1907605	Kinase	0.0	2 / 0
Platelet-derived growth factor receptor beta	PDGFRB	P09619	CHEMBL1913	Kinase	0.0	10 / 0
Cyclin-dependent kinase 7/ cyclin H	CDK7 CCNH	P50613 P51946	CHEMBL2111288	Other cytosolic protein	0.0	2 / 0
CDK9/cyclin T1	CDK9 CCNT1	P50750 O60563	CHEMBL2111389	Other cytosolic protein	0.0	2 / 0
Dual-specificity tyrosine-phosphorylation regulated kinase 1A	DYRK1A	Q13627	CHEMBL2292	Kinase	0.0	14 / 0
Beta-galactosidase	GLB1	P16278	CHEMBL2522	Hydrolase	0.0	6 / 0
Tyrosine-protein kinase LCK	LCK	P06239	CHEMBL258	Kinase	0.0	13 / 0
MAP kinase p38 alpha	MAPK14	Q16539	CHEMBL260	Kinase	0.0	40 / 0
c-Jun N-terminal kinase 3	MAPK10	P53779	CHEMBL2637	Kinase	0.0	7 / 0
Casein kinase I alpha	CSNK1A1	P48729	CHEMBL2793	Kinase	0.0	1 / 0
Cathepsin (V and K)	CTSV	O60911	CHEMBL3272	Protease	0.0	7 / 0
MAP kinase ERK1	MAPK3	P27361	CHEMBL3385	Kinase	0.0	3 / 0
Protein arginine N-methyltransferase 7	PRMT7	Q9NVM4	CHEMBL3562175	Writer	0.0	1 / 0
Casein kinase II alpha	CSNK2A1	P68400	CHEMBL3629	Kinase	0.0	40 / 0
