# Supplementary material for: Active ingredients and molecular targets of Taraxacum mongolicum against hepatocellular carcinoma: network pharmacology, molecular docking, and molecular dynamics simulation analysis
Source: PeerJ. 2022 Jul 18;10:e13737. doi: 10.7717/peerj.13737 (PMC9302432; doi:10.7717/peerj.13737)
Supplement: Supplemental Information 2 [file peerj-10-13737-s002.zip › Targets of Taraxacum Mongolicum/predicted targets from SwissTargetPrediction/Taraxacin.csv]

Target	Common name	Uniprot ID	ChEMBL ID	Target Class	Probability*	Known actives (3D/2D)
Thrombin	F2	P00734	CHEMBL204	Protease	0.0535560755162	3 / 0
Trypsin I	PRSS1	P07477	CHEMBL209	Protease	0.0535560755162	2 / 0
Monoamine oxidase A	MAOA	P21397	CHEMBL1951	Oxidoreductase	0.0535560755162	99 / 0
Monoamine oxidase B	MAOB	P27338	CHEMBL2039	Oxidoreductase	0.0535560755162	224 / 0
Histone deacetylase 6	HDAC6	Q9UBN7	CHEMBL1865	Eraser	0.0535560755162	13 / 0
Prolyl endopeptidase	PREP	P48147	CHEMBL3202	Protease	0.0535560755162	59 / 0
Histone deacetylase 1	HDAC1	Q13547	CHEMBL325	Eraser	0.0535560755162	15 / 0
Epoxide hydratase	EPHX2	P34913	CHEMBL2409	Protease	0.0535560755162	49 / 0
P2X purinoceptor 7	P2RX7	Q99572	CHEMBL4805	Ligand-gated ion channel	0.0535560755162	156 / 0
Angiotensin-converting enzyme (by homology)	ACE	P12821	CHEMBL1808	Protease	0.0535560755162	4 / 0
Melatonin receptor 1A	MTNR1A	P48039	CHEMBL1945	Family A G protein-coupled receptor	0.0535560755162	301 / 0
Cathepsin K	CTSK	P43235	CHEMBL268	Protease	0.0535560755162	98 / 0
Steroid 5-alpha-reductase 1	SRD5A1	P18405	CHEMBL1787	Oxidoreductase	0.0535560755162	64 / 0
Muscarinic acetylcholine receptor M4	CHRM4	P08173	CHEMBL1821	Family A G protein-coupled receptor	0.0535560755162	5 / 0
Muscarinic acetylcholine receptor M5	CHRM5	P08912	CHEMBL2035	Family A G protein-coupled receptor	0.0535560755162	7 / 0
Muscarinic acetylcholine receptor M3	CHRM3	P20309	CHEMBL245	Family A G protein-coupled receptor	0.0535560755162	8 / 0
Metabotropic glutamate receptor 5 (by homology)	GRM5	P41594	CHEMBL3227	Family C G protein-coupled receptor	0.0535560755162	141 / 0
Voltage-gated N-type calcium channel alpha-1B subunit	CACNA1B	Q00975	CHEMBL4478	Voltage-gated ion channel	0.0535560755162	17 / 0
Dopamine D4 receptor	DRD4	P21917	CHEMBL219	Family A G protein-coupled receptor	0.0535560755162	18 / 0
Serotonin transporter	SLC6A4	P31645	CHEMBL228	Electrochemical transporter	0.0535560755162	31 / 0
Sigma opioid receptor	SIGMAR1	Q99720	CHEMBL287	Membrane receptor	0.0535560755162	4 / 0
Cathepsin S	CTSS	P25774	CHEMBL2954	Protease	0.0535560755162	34 / 0
Cathepsin (B and K)	CTSB	P07858	CHEMBL4072	Protease	0.0535560755162	32 / 0
Melatonin receptor 1B	MTNR1B	P49286	CHEMBL1946	Family A G protein-coupled receptor	0.0535560755162	249 / 0
GABA-A receptor; alpha-5/beta-3/gamma-2	GABRB3 GABRG2 GABRA5	P28472 P18507 P31644	CHEMBL2094122	Ligand-gated ion channel	0.0535560755162	50 / 0
Cytochrome P450 11B1	CYP11B1	P15538	CHEMBL1908	Cytochrome P450	0.0535560755162	68 / 0
Cytochrome P450 11B2	CYP11B2	P19099	CHEMBL2722	Cytochrome P450	0.0535560755162	80 / 0
Poly [ADP-ribose] polymerase-1	PARP1	P09874	CHEMBL3105	Enzyme	0.0535560755162	143 / 0
Quinone reductase 2	NQO2	P16083	CHEMBL3959	Enzyme	0.0535560755162	44 / 0
Cytochrome P450 19A1	CYP19A1	P11511	CHEMBL1978	Cytochrome P450	0.0535560755162	277 / 21
Dipeptidyl peptidase I	CTSC	P53634	CHEMBL2252	Protease	0.0535560755162	7 / 0
Gamma-secretase	PSEN2 PSENEN NCSTN APH1A PSEN1 APH1B	P49810 Q9NZ42 Q92542 Q96BI3 P49768 Q8WW43	CHEMBL2094135	Protease	0.0535560755162	50 / 0
Adenosine A2a receptor	ADORA2A	P29274	CHEMBL251	Family A G protein-coupled receptor	0.0535560755162	60 / 0
Adenosine A3 receptor	ADORA3	P0DMS8	CHEMBL256	Family A G protein-coupled receptor	0.0535560755162	19 / 0
NAD-dependent deacetylase sirtuin 2	SIRT2	Q8IXJ6	CHEMBL4462	Eraser	0.0535560755162	29 / 0
Fatty acid binding protein adipocyte	FABP4	P15090	CHEMBL2083	Fatty acid binding protein family	0.0535560755162	1 / 0
Serotonin 2c (5-HT2c) receptor	HTR2C	P28335	CHEMBL225	Family A G protein-coupled receptor	0.0535560755162	31 / 0
Heme oxygenase 1 (by homology)	HMOX1	P09601	CHEMBL2823	Enzyme	0.0535560755162	8 / 0
Fatty acid binding protein muscle	FABP3	P05413	CHEMBL3344	Fatty acid binding protein family	0.0535560755162	1 / 0
Cathepsin L	CTSL	P07711	CHEMBL3837	Protease	0.0535560755162	37 / 0
Fibroblast activation protein alpha (by homology)	FAP	Q12884	CHEMBL4683	Protease	0.0535560755162	40 / 0
Poly [ADP-ribose] polymerase 2	PARP2	Q9UGN5	CHEMBL5366	Enzyme	0.0535560755162	16 / 0
Bromodomain-containing protein 4	BRD4	O60885	CHEMBL1163125	Reader	0.0535560755162	27 / 0
Serotonin 2b (5-HT2b) receptor	HTR2B	P41595	CHEMBL1833	Family A G protein-coupled receptor	0.0535560755162	16 / 0
MAP kinase p38 alpha	MAPK14	Q16539	CHEMBL260	Kinase	0.0535560755162	55 / 0
Probable G-protein coupled receptor 139	GPR139	Q6DWJ6	CHEMBL3632455	Family A G protein-coupled receptor	0.0535560755162	16 / 0
Cyclooxygenase-1	PTGS1	P23219	CHEMBL221	Oxidoreductase	0.0535560755162	58 / 0
Proteasome Macropain subunit MB1	PSMB5	P28074	CHEMBL4662	Protease	0.0535560755162	3 / 0
Orexin receptor 2	HCRTR2	O43614	CHEMBL4792	Family A G protein-coupled receptor	0.0535560755162	105 / 0
Protein-glutamine gamma-glutamyltransferase	TGM2	P21980	CHEMBL2730	Enzyme	0.0535560755162	31 / 0
Monoglyceride lipase	MGLL	Q99685	CHEMBL4191	Enzyme	0.0535560755162	27 / 0
GABA-A receptor; alpha-3/beta-3/gamma-2	GABRB3 GABRA3 GABRG2	P28472 P34903 P18507	CHEMBL2094120	Ligand-gated ion channel	0.0535560755162	29 / 0
GABA-A receptor; alpha-1/beta-3/gamma-2	GABRB3 GABRG2 GABRA1	P28472 P18507 P14867	CHEMBL2094121	Ligand-gated ion channel	0.0535560755162	25 / 0
GABA-A receptor; alpha-2/beta-3/gamma-2	GABRA2 GABRB3 GABRG2	P47869 P28472 P18507	CHEMBL2094130	Ligand-gated ion channel	0.0535560755162	27 / 0
GABA-A receptor; alpha-6/beta-3/gamma-2	GABRG2 GABRB3 GABRA6	P18507 P28472 Q16445	CHEMBL2095190	Ligand-gated ion channel	0.0535560755162	12 / 0
Sodium channel protein type X alpha subunit	SCN10A	Q9Y5Y9	CHEMBL5451	Voltage-gated ion channel	0.0535560755162	8 / 0
Cyclin-dependent kinase 2/cyclin E	CCNE2 CDK2 CCNE1	O96020 P24941 P24864	CHEMBL2094126	Other cytosolic protein	0.0535560755162	24 / 0
Cyclin-dependent kinase 1/cyclin B	CCNB3 CDK1 CCNB1 CCNB2	Q8WWL7 P06493 P14635 O95067	CHEMBL2094127	Other cytosolic protein	0.0535560755162	32 / 0
Cyclin-dependent kinase 7/ cyclin H	CDK7 CCNH	P50613 P51946	CHEMBL2111288	Other cytosolic protein	0.0535560755162	1 / 0
Dual-specificity tyrosine-phosphorylation regulated kinase 1A	DYRK1A	Q13627	CHEMBL2292	Kinase	0.0535560755162	18 / 0
Mucosa-associated lymphoid tissue lymphoma translocation protein 1	MALT1	Q9UDY8	CHEMBL3632452	Hydrolase	0.0535560755162	9 / 0
Dual specificity tyrosine-phosphorylation-regulated kinase 1B	DYRK1B	Q9Y463	CHEMBL5543	Kinase	0.0535560755162	7 / 0
Macrophage colony stimulating factor receptor	CSF1R	P07333	CHEMBL1844	Kinase	0.0535560755162	24 / 0
Histone deacetylase 3	HDAC3	O15379	CHEMBL1829	Eraser	0.0535560755162	2 / 0
Matrix metalloproteinase 13	MMP13	P45452	CHEMBL280	Protease	0.0535560755162	10 / 0
Matrix metalloproteinase 8	MMP8	P22894	CHEMBL4588	Protease	0.0535560755162	2 / 0
Vanilloid receptor	TRPV1	Q8NER1	CHEMBL4794	Voltage-gated ion channel	0.0535560755162	84 / 0
Nicotinamide phosphoribosyltransferase	NAMPT	P43490	CHEMBL1744525	Enzyme	0.0535560755162	6 / 0
Alcohol dehydrogenase alpha chain	ADH1A	P07327	CHEMBL1970	Oxidoreductase	0.0535560755162	16 / 0
Serotonin 2a (5-HT2a) receptor	HTR2A	P28223	CHEMBL224	Family A G protein-coupled receptor	0.0535560755162	35 / 0
Alcohol dehydrogenase beta chain	ADH1B	P00325	CHEMBL3284	Oxidoreductase	0.0535560755162	7 / 0
Alcohol dehydrogenase class IV	ADH7	P40394	CHEMBL3867	Enzyme	0.0535560755162	1 / 0
Induced myeloid leukemia cell differentiation protein Mcl-1	MCL1	Q07820	CHEMBL4361	Other cytosolic protein	0.0535560755162	5 / 0
Dihydroorotate dehydrogenase	DHODH	Q02127	CHEMBL1966	Oxidoreductase	0.0535560755162	2 / 0
Cytochrome P450 3A4	CYP3A4	P08684	CHEMBL340	Cytochrome P450	0.0535560755162	1 / 0
Dual-specificity tyrosine-phosphorylation regulated kinase 2	DYRK2	Q92630	CHEMBL4376	Kinase	0.0535560755162	2 / 0
N-acylsphingosine-amidohydrolase (by homology)	NAAA	Q02083	CHEMBL4349	Enzyme	0.0535560755162	16 / 0
Trace amine-associated receptor 1 (by homology)	TAAR1	Q96RJ0	CHEMBL5857	Family A G protein-coupled receptor	0.0	22 / 0
Neprilysin (by homology)	MME	P08473	CHEMBL1944	Protease	0.0	1 / 0
Macrophage migration inhibitory factor	MIF	P14174	CHEMBL2085	Enzyme	0.0	3 / 0
Geranylgeranyl transferase type I	PGGT1B FNTA	P53609 P49354	CHEMBL2095164	Enzyme	0.0	13 / 0
GABA A receptor alpha-4/beta-3/gamma-2	GABRB3 GABRA4 GABRG2	P28472 P48169 P18507	CHEMBL2111366	Ligand-gated ion channel	0.0	1 / 0
Peptidyl-prolyl cis-trans isomerase NIMA-interacting 1	PIN1	Q13526	CHEMBL2288	Enzyme	0.0	1 / 0
Vascular endothelial growth factor receptor 1	FLT1	P17948	CHEMBL1868	Kinase	0.0	21 / 0
Platelet-derived growth factor receptor beta	PDGFRB	P09619	CHEMBL1913	Kinase	0.0	7 / 0
Cyclin-dependent kinase 2/cyclin A	CDK2 CCNA1 CCNA2	P24941 P78396 P20248	CHEMBL2094128	Other cytosolic protein	0.0	27 / 0
CDK6/cyclin D1	CCND1 CDK6	P24385 Q00534	CHEMBL2111455	Kinase	0.0	1 / 0
Cyclin-dependent kinase 6	CDK6	Q00534	CHEMBL2508	Kinase	0.0	1 / 0
Tyrosine-protein kinase LCK	LCK	P06239	CHEMBL258	Kinase	0.0	8 / 0
Cyclin-dependent kinase 2	CDK2	P24941	CHEMBL301	Kinase	0.0	26 / 0
Cyclin-dependent kinase 1	CDK1	P06493	CHEMBL308	Kinase	0.0	17 / 0
Cyclin-dependent kinase 4	CDK4	P11802	CHEMBL331	Kinase	0.0	2 / 0
Fibroblast growth factor receptor 1	FGFR1	P11362	CHEMBL3650	Kinase	0.0	6 / 0
Metabotropic glutamate receptor 4	GRM4	Q14833	CHEMBL2736	Family C G protein-coupled receptor	0.0	25 / 0
Matrix metalloproteinase 1	MMP1	P03956	CHEMBL332	Protease	0.0	11 / 0
Orexin receptor 1	HCRTR1	O43613	CHEMBL5113	Family A G protein-coupled receptor	0.0	74 / 0
CDC7/DBF4 (Cell division cycle 7-related protein kinase/Activator of S phase kinase)	CDC7	O00311	CHEMBL5443	Kinase	0.0	26 / 0
G protein-coupled receptor kinase 6	GRK6	P43250	CHEMBL6144	Kinase	0.0	1 / 0
Protein kinase C gamma (by homology)	PRKCG	P05129	CHEMBL2938	Kinase	0.0	32 / 0
Carbonic anhydrase VII	CA7	P43166	CHEMBL2326	Lyase	0.0	28 / 0
