# Supplementary material for: Active ingredients and molecular targets of Taraxacum mongolicum against hepatocellular carcinoma: network pharmacology, molecular docking, and molecular dynamics simulation analysis
Source: PeerJ. 2022 Jul 18;10:e13737. doi: 10.7717/peerj.13737 (PMC9302432; doi:10.7717/peerj.13737)
Supplement: Supplemental Information 2 [file peerj-10-13737-s002.zip › Targets of Taraxacum Mongolicum/predicted targets from SwissTargetPrediction/Taraxinic acid.csv]

Target	Common name	Uniprot ID	ChEMBL ID	Target Class	Probability*	Known actives (3D/2D)
Cytochrome P450 19A1	CYP19A1	P11511	CHEMBL1978	Cytochrome P450	0.151315356696	1 / 84
Cyclooxygenase-2	PTGS2	P35354	CHEMBL230	Oxidoreductase	0.119895126898	44 / 14
Peroxisome proliferator-activated receptor gamma	PPARG	P37231	CHEMBL235	Nuclear receptor	0.119895126898	33 / 9
Tubulin--tyrosine ligase	TTL	Q8NG68	CHEMBL5549	Enzyme	0.119895126898	0 / 14
Androgen Receptor	AR	P10275	CHEMBL1871	Nuclear receptor	0.112041901328	1 / 69
Progesterone receptor	PGR	P06401	CHEMBL208	Nuclear receptor	0.112041901328	1 / 42
Protein kinase C alpha	PRKCA	P17252	CHEMBL299	Kinase	0.112041901328	0 / 216
Proto-oncogene c-JUN	JUN	P05412	CHEMBL4977	Transcription factor	0.112041901328	0 / 6
Interleukin-1 beta	IL1B	P01584	CHEMBL1909490	Secreted protein	0.112041901328	0 / 2
Lysine-specific demethylase 4C	KDM4C	Q9H3R0	CHEMBL6175	Eraser	0.112041901328	28 / 0
HMG-CoA reductase (by homology)	HMGCR	P04035	CHEMBL402	Oxidoreductase	0.112041901328	0 / 83
Potassium-transporting ATPase alpha chain 2	ATP12A	P54707	CHEMBL2933	Primary active transporter	0.112041901328	0 / 9
Phosphodiesterase 4D	PDE4D	Q08499	CHEMBL288	Phosphodiesterase	0.112041901328	0 / 10
Angiotensin-converting enzyme (by homology)	ACE	P12821	CHEMBL1808	Protease	0.112041901328	133 / 0
11-beta-hydroxysteroid dehydrogenase 1	HSD11B1	P28845	CHEMBL4235	Enzyme	0.112041901328	29 / 23
Subtilisin/kexin type 7	PCSK7	Q16549	CHEMBL2232	Protease	0.112041901328	0 / 1
Heat shock protein HSP 90-alpha	HSP90AA1	P07900	CHEMBL3880	Other cytosolic protein	0.112041901328	3 / 0
DNA polymerase alpha subunit	POLA1	P09884	CHEMBL1828	Transferase	0.112041901328	0 / 10
DNA polymerase beta	POLB	P06746	CHEMBL2392	Enzyme	0.112041901328	0 / 13
Adenosine A1 receptor (by homology)	ADORA1	P30542	CHEMBL226	Family A G protein-coupled receptor	0.112041901328	0 / 2
Programmed cell death protein 4	PDCD4	Q53EL6	CHEMBL1781868	Unclassified protein	0.112041901328	0 / 8
Dual specificity phosphatase Cdc25C	CDC25C	P30307	CHEMBL2378	Phosphatase	0.112041901328	0 / 4
Thromboxane-A synthase	TBXAS1	P24557	CHEMBL1835	Cytochrome P450	0.112041901328	52 / 0
Peroxisome proliferator-activated receptor alpha	PPARA	Q07869	CHEMBL239	Nuclear receptor	0.112041901328	35 / 6
Protein farnesyltransferase	FNTA FNTB	P49354 P49356	CHEMBL2094108	Enzyme	0.112041901328	1 / 10
Induced myeloid leukemia cell differentiation protein Mcl-1	MCL1	Q07820	CHEMBL4361	Other cytosolic protein	0.112041901328	13 / 0
Fatty acid binding protein adipocyte	FABP4	P15090	CHEMBL2083	Fatty acid binding protein family	0.112041901328	40 / 0
Fatty acid binding protein epidermal	FABP5	Q01469	CHEMBL3674	Fatty acid binding protein family	0.112041901328	3 / 0
Lysine-specific demethylase 6B	KDM6B	O15054	CHEMBL1938211	Eraser	0.112041901328	10 / 0
Phospholipase A2 group IIA	PLA2G2A	P14555	CHEMBL3474	Enzyme	0.112041901328	0 / 8
3-phosphoinositide dependent protein kinase-1	PDPK1	O15530	CHEMBL2534	Kinase	0.112041901328	3 / 0
Aldose reductase (by homology)	AKR1B1	P15121	CHEMBL1900	Enzyme	0.112041901328	89 / 0
G protein-coupled receptor 44	PTGDR2	Q9Y5Y4	CHEMBL5071	Family A G protein-coupled receptor	0.112041901328	184 / 0
Mineralocorticoid receptor	NR3C2	P08235	CHEMBL1994	Nuclear receptor	0.112041901328	1 / 18
Neprilysin (by homology)	MME	P08473	CHEMBL1944	Protease	0.112041901328	96 / 0
Solute carrier family 22 member 12	SLC22A12	Q96S37	CHEMBL6120	Electrochemical transporter	0.112041901328	56 / 0
Nitric oxide synthase, inducible (by homology)	NOS2	P35228	CHEMBL4481	Enzyme	0.112041901328	0 / 18
Fatty acid binding protein muscle	FABP3	P05413	CHEMBL3344	Fatty acid binding protein family	0.112041901328	8 / 0
Cyclooxygenase-1	PTGS1	P23219	CHEMBL221	Oxidoreductase	0.112041901328	19 / 0
Protein-tyrosine phosphatase 1B	PTPN1	P18031	CHEMBL335	Phosphatase	0.112041901328	1 / 47
Telomerase reverse transcriptase	TERT	O14746	CHEMBL2916	Enzyme	0.112041901328	1 / 2
Aldo-keto-reductase family 1 member C3	AKR1C3	P42330	CHEMBL4681	Enzyme	0.112041901328	97 / 2
Aldo-keto reductase family 1 member C1	AKR1C1	Q04828	CHEMBL5905	Enzyme	0.112041901328	10 / 1
Cytochrome P450 17A1	CYP17A1	P05093	CHEMBL3522	Cytochrome P450	0.112041901328	0 / 10
Receptor-type tyrosine-protein phosphatase gamma	PTPRG	P23470	CHEMBL4905	Phosphatase	0.112041901328	3 / 0
Macrophage migration inhibitory factor	MIF	P14174	CHEMBL2085	Enzyme	0.112041901328	2 / 0
Interleukin-8	CXCL8	P10145	CHEMBL2157	Secreted protein	0.112041901328	10 / 0
P-glycoprotein 1	ABCB1	P08183	CHEMBL4302	Primary active transporter	0.112041901328	0 / 15
Ribosomal protein S6 kinase alpha 5	RPS6KA5	O75582	CHEMBL4237	Kinase	0.112041901328	0 / 3
Nuclear receptor subfamily 4 group A member 1	NR4A1	P22736	CHEMBL1293229	Nuclear receptor	0.112041901328	4 / 0
Trypsin I	PRSS1	P07477	CHEMBL209	Protease	0.112041901328	0 / 5
Taste receptor type 2 member 31	TAS2R31	P59538	CHEMBL2034804	Taste family G protein-coupled receptor	0.112041901328	0 / 1
Aldo-keto reductase family 1 member C2	AKR1C2	P52895	CHEMBL5847	Enzyme	0.112041901328	43 / 1
Heat shock 70 kDa protein 1	HSPA1A	P0DMV8	CHEMBL5460	Other cytosolic protein	0.112041901328	6 / 0
Thrombin	F2	P00734	CHEMBL204	Protease	0.112041901328	1 / 9
Terminal deoxynucleotidyltransferase	DNTT	P04053	CHEMBL4810	Enzyme	0.112041901328	0 / 3
Multidrug resistance-associated protein 1	ABCC1	P33527	CHEMBL3004	Primary active transporter	0.112041901328	12 / 0
Lysine-specific demethylase 5A	KDM5A	P29375	CHEMBL2424504	Eraser	0.112041901328	4 / 0
Lysine-specific demethylase 5B	KDM5B	Q9UGL1	CHEMBL3774295	Eraser	0.112041901328	4 / 0
Isoleucyl-tRNA synthetase	IARS	P41252	CHEMBL3235	Enzyme	0.112041901328	0 / 1
Transthyretin	TTR	P02766	CHEMBL3194	Secreted protein	0.0	6 / 0
Cathepsin (B and K)	CTSB	P07858	CHEMBL4072	Protease	0.0	1 / 0
Hydroxyacid oxidase 1	HAO1	Q9UJM8	CHEMBL4229	Enzyme	0.0	4 / 0
Glutamate carboxypeptidase II	FOLH1	Q04609	CHEMBL1892	Protease	0.0	14 / 0
Kynurenine 3-monooxygenase	KMO	O15229	CHEMBL2145	Oxidoreductase	0.0	10 / 0
c-Jun N-terminal kinase 1	MAPK8	P45983	CHEMBL2276	Kinase	0.0	7 / 0
Protein kinase C delta	PRKCD	Q05655	CHEMBL2996	Kinase	0.0	0 / 35
Protein kinase C epsilon	PRKCE	Q02156	CHEMBL3582	Kinase	0.0	0 / 27
Renin	REN	P00797	CHEMBL286	Protease	0.0	2 / 0
Leukotriene A4 hydrolase	LTA4H	P09960	CHEMBL4618	Protease	0.0	1 / 0
Phospholipase A2 group 1B	PLA2G1B	P04054	CHEMBL4426	Enzyme	0.0	0 / 4
AMP deaminase 3	AMPD3	Q01432	CHEMBL2912	Enzyme	0.0	1 / 0
Fatty acid-binding protein, liver (by homology)	FABP1	P07148	CHEMBL5421	Fatty acid binding protein family	0.0	3 / 0
Glutathione reductase	GSR	P00390	CHEMBL2755	Oxidoreductase	0.0	2 / 0
Lysine-specific demethylase 4D	KDM4D	Q6B0I6	CHEMBL6138	Eraser	0.0	6 / 0
Serine/threonine protein phosphatase 2A, catalytic subunit, alpha isoform	PPP2CA	P67775	CHEMBL4703	Phosphatase	0.0	0 / 8
G-protein coupled receptor 35	GPR35	Q9HC97	CHEMBL1293267	Family A G protein-coupled receptor	0.0	32 / 0
Leukocyte adhesion glycoprotein LFA-1 alpha	ITGAL	P20701	CHEMBL1803	Adhesion	0.0	0 / 4
RAS guanyl releasing protein 3	RASGRP3	Q8IV61	CHEMBL3638	Other cytosolic protein	0.0	0 / 1
Signal transducer and activator of transcription 3	STAT3	P40763	CHEMBL4026	Transcription factor	0.0	0 / 11
Matrix metalloproteinase 8	MMP8	P22894	CHEMBL4588	Protease	0.0	5 / 0
Neurotensin receptor 1	NTSR1	P30989	CHEMBL4123	Family A G protein-coupled receptor	0.0	2 / 0
Endothelial PAS domain-containing protein 1	EPAS1	Q99814	CHEMBL1744522	Unclassified protein	0.0	0 / 3
Cytochrome P450 26B1	CYP26B1	Q9NR63	CHEMBL3713687	Cytochrome P450	0.0	2 / 0
Cytochrome P450 26A1	CYP26A1	O43174	CHEMBL5141	Cytochrome P450	0.0	2 / 0
Glucocorticoid receptor	NR3C1	P04150	CHEMBL2034	Nuclear receptor	0.0	0 / 20
Testis-specific androgen-binding protein	SHBG	P04278	CHEMBL3305	Secreted protein	0.0	0 / 17
Cytochrome P450 2C19	CYP2C19	P33261	CHEMBL3622	Cytochrome P450	0.0	0 / 4
Cathepsin (V and K)	CTSV	O60911	CHEMBL3272	Protease	0.0	2 / 0
Cathepsin L	CTSL	P07711	CHEMBL3837	Protease	0.0	2 / 0
Dihydroorotate dehydrogenase	DHODH	Q02127	CHEMBL1966	Oxidoreductase	0.0	12 / 0
Glutamate [NMDA] receptor PROTEIN	GRIN1	Q05586	CHEMBL2015	Ligand-gated ion channel	0.0	5 / 0
ATP-binding cassette sub-family G member 2	ABCG2	Q9UNQ0	CHEMBL5393	Primary active transporter	0.0	2 / 0
Dual specificity mitogen-activated protein kinase kinase 1	MAP2K1	Q02750	CHEMBL3587	Kinase	0.0	5 / 0
Gamma-amino-N-butyrate transaminase (by homology)	ABAT	P80404	CHEMBL2044	Transferase	0.0	1 / 0
Serine/threonine-protein phosphatase	PPP5C	Q9BPW0	CHEMBL1293265	Phosphatase	0.0	2 / 0
Replication protein A 70 kDa DNA-binding subunit	RPA1	P27694	CHEMBL1764940	Unclassified protein	0.0	9 / 0
Serine/threonine protein phosphatase PP1-alpha catalytic subunit	PPP1CA	P62136	CHEMBL2164	Phosphatase	0.0	6 / 0
Neurotensin receptor 3	SORT1	Q99523	CHEMBL3091	Membrane receptor	0.0	10 / 0
Toll-like receptor (TLR7/TLR9)	TLR9	Q9NR96	CHEMBL5804	Toll-like and Il-1 receptors	0.0	0 / 1
