# Supplementary material for: Active ingredients and molecular targets of Taraxacum mongolicum against hepatocellular carcinoma: network pharmacology, molecular docking, and molecular dynamics simulation analysis
Source: PeerJ. 2022 Jul 18;10:e13737. doi: 10.7717/peerj.13737 (PMC9302432; doi:10.7717/peerj.13737)
Supplement: Supplemental Information 2 [file peerj-10-13737-s002.zip › Targets of Taraxacum Mongolicum/predicted targets from SwissTargetPrediction/Vanillin.csv]

Target	Common name	Uniprot ID	ChEMBL ID	Target Class	Probability*	Known actives (3D/2D)
Serine/threonine-protein kinase/endoribonuclease IRE1	ERN1	O75460	CHEMBL1163101	Enzyme	0.274196023988	35 / 77
Carbonic anhydrase II	CA2	P00918	CHEMBL205	Lyase	0.177829917574	37 / 39
Carbonic anhydrase VII	CA7	P43166	CHEMBL2326	Lyase	0.0630257148888	17 / 25
Carbonic anhydrase I	CA1	P00915	CHEMBL261	Lyase	0.0630257148888	24 / 35
Carbonic anhydrase XII	CA12	O43570	CHEMBL3242	Lyase	0.0630257148888	24 / 29
Carbonic anhydrase XIV	CA14	Q9ULX7	CHEMBL3510	Lyase	0.0630257148888	13 / 25
Carbonic anhydrase IX	CA9	Q16790	CHEMBL3594	Lyase	0.0630257148888	32 / 27
Carbonic anhydrase IV	CA4	P22748	CHEMBL3729	Lyase	0.0630257148888	0 / 4
Carbonic anhydrase III	CA3	P07451	CHEMBL2885	Lyase	0.053517944289	0 / 3
Carbonic anhydrase VI	CA6	P23280	CHEMBL3025	Lyase	0.053517944289	0 / 6
Carbonic anhydrase VA	CA5A	P35218	CHEMBL4789	Lyase	0.053517944289	0 / 4
Dual specificity phosphatase Cdc25B	CDC25B	P30305	CHEMBL4804	Phosphatase	0.053517944289	3 / 0
Transthyretin	TTR	P02766	CHEMBL3194	Secreted protein	0.0439186325197	2 / 9
Arylamine N-acetyltransferase 1	NAT1	P18440	CHEMBL5101	Enzyme	0.0439186325197	2 / 0
Alkaline phosphatase placental-like	ALPG	P10696	CHEMBL3402	Enzyme	0.0439186325197	2 / 0
Phospholipase A-2-activating protein	PLAA	Q9Y263	CHEMBL6114	Unclassified protein	0.0439186325197	5 / 0
Leukocyte common antigen	PTPRC	P08575	CHEMBL3243	Enzyme	0.0439186325197	5 / 0
Histone acetyltransferase p300	EP300	Q09472	CHEMBL3784	Writer	0.0439186325197	1 / 0
Matrix metalloproteinase 1	MMP1	P03956	CHEMBL332	Protease	0.0	17 / 0
Acetylcholinesterase	ACHE	P22303	CHEMBL220	Hydrolase	0.0	3 / 30
Histone deacetylase 3	HDAC3	O15379	CHEMBL1829	Eraser	0.0	2 / 0
Serine/threonine-protein kinase PIM1	PIM1	P11309	CHEMBL2147	Kinase	0.0	14 / 0
Myoglobin	MB	P02144	CHEMBL2406892	Unclassified protein	0.0	3 / 0
Hematopoietic cell protein-tyrosine phosphatase 70Z-PEP	PTPN22	Q9Y2R2	CHEMBL2889	Phosphatase	0.0	1 / 0
Angiotensin-converting enzyme (by homology)	ACE	P12821	CHEMBL1808	Protease	0.0	2 / 0
Alpha-(1,3)-fucosyltransferase 7	FUT7	Q11130	CHEMBL3596077	Transferase	0.0	0 / 2
Carbonic anhydrase VB	CA5B	Q9Y2D0	CHEMBL3969	Lyase	0.0	0 / 2
Calcium-activated potassium channel subunit alpha-1	KCNMA1	Q12791	CHEMBL4304	Voltage-gated ion channel	0.0	3 / 0
Phosphodiesterase 5A	PDE5A	O76074	CHEMBL1827	Phosphodiesterase	0.0	4 / 0
Tyrosine-protein kinase FYN	FYN	P06241	CHEMBL1841	Kinase	0.0	0 / 1
Tyrosine-protein kinase LCK	LCK	P06239	CHEMBL258	Kinase	0.0	0 / 1
PI3-kinase p110-delta subunit	PIK3CD	O00329	CHEMBL3130	Enzyme	0.0	5 / 0
DNA-dependent protein kinase	PRKDC	P78527	CHEMBL3142	Kinase	0.0	7 / 0
PI3-kinase p110-gamma subunit	PIK3CG	P48736	CHEMBL3267	Enzyme	0.0	8 / 0
Dual specificity protein phosphatase 1 (by homology)	DUSP1	P28562	CHEMBL6026	Enzyme	0.0	1 / 0
Inosine-5'-monophosphate dehydrogenase 2	IMPDH2	P12268	CHEMBL2002	Oxidoreductase	0.0	4 / 0
Myeloperoxidase	MPO	P05164	CHEMBL2439	Enzyme	0.0	3 / 0
Alkaline phosphatase, tissue-nonspecific isozyme	ALPL	P05186	CHEMBL5979	Enzyme	0.0	5 / 0
Catechol O-methyltransferase (by homology)	COMT	P21964	CHEMBL2023	Transferase	0.0	2 / 5
CDGSH iron-sulfur domain-containing protein 1	CISD1	Q9NZ45	CHEMBL1795168	Unclassified protein	0.0	2 / 0
Neuronal acetylcholine receptor protein alpha-7 subunit	CHRNA7	P36544	CHEMBL2492	Ligand-gated ion channel	0.0	1 / 0
Thiopurine S-methyltransferase	TPMT	P51580	CHEMBL2500	Enzyme	0.0	0 / 4
Sodium/hydrogen exchanger 1	SLC9A1	P19634	CHEMBL2781	Electrochemical transporter	0.0	4 / 0
Matrix metalloproteinase 9	MMP9	P14780	CHEMBL321	Protease	0.0	11 / 0
Metabotropic glutamate receptor 5	GRM5	P41594	CHEMBL3227	Family C G protein-coupled receptor	0.0	1 / 0
Matrix metalloproteinase 2	MMP2	P08253	CHEMBL333	Protease	0.0	10 / 0
Vascular cell adhesion protein 1	VCAM1	P19320	CHEMBL3735	Adhesion	0.0	2 / 0
Indoleamine 2,3-dioxygenase	IDO1	P14902	CHEMBL4685	Enzyme	0.0	1 / 2
Monoamine oxidase B	MAOB	P27338	CHEMBL2039	Oxidoreductase	0.0	15 / 45
MAP kinase-interacting serine/threonine-protein kinase MNK1	MKNK1	Q9BUB5	CHEMBL4718	Kinase	0.0	3 / 0
Histone chaperone ASF1A	ASF1A	Q9Y294	CHEMBL3392950	Unclassified protein	0.0	1 / 0
Tubulin beta-1 chain	TUBB1	Q9H4B7	CHEMBL1915	Structural protein	0.0	0 / 9
Histone deacetylase 6	HDAC6	Q9UBN7	CHEMBL1865	Eraser	0.0	21 / 1
Hydroxycarboxylic acid receptor 2	HCAR2	Q8TDS4	CHEMBL3785	Family A G protein-coupled receptor	0.0	7 / 0
Matrix metalloproteinase 3	MMP3	P08254	CHEMBL283	Protease	0.0	4 / 0
PI3-kinase p110-alpha subunit	PIK3CA	P42336	CHEMBL4005	Enzyme	0.0	4 / 0
Induced myeloid leukemia cell differentiation protein Mcl-1	MCL1	Q07820	CHEMBL4361	Other cytosolic protein	0.0	2 / 7
Matrix metalloproteinase 8	MMP8	P22894	CHEMBL4588	Protease	0.0	8 / 0
Protein-glutamine gamma-glutamyltransferase	TGM2	P21980	CHEMBL2730	Enzyme	0.0	2 / 0
Cathepsin L	CTSL	P07711	CHEMBL3837	Protease	0.0	4 / 0
Serine/threonine-protein kinase PIM3	PIM3	Q86V86	CHEMBL5407	Kinase	0.0	7 / 0
Butyrylcholinesterase	BCHE	P06276	CHEMBL1914	Hydrolase	0.0	2 / 0
Amine oxidase, copper containing	AOC3	Q16853	CHEMBL3437	Enzyme	0.0	2 / 0
Protein kinase C mu	PRKD1	Q15139	CHEMBL3863	Kinase	0.0	1 / 0
Serine/threonine-protein kinase D2	PRKD2	Q9BZL6	CHEMBL4900	Kinase	0.0	1 / 0
Poly [ADP-ribose] polymerase-1	PARP1	P09874	CHEMBL3105	Enzyme	0.0	3 / 1
D-amino-acid oxidase	DAO	P14920	CHEMBL5485	Enzyme	0.0	14 / 0
Neprilysin (by homology)	MME	P08473	CHEMBL1944	Protease	0.0	12 / 0
Heme oxygenase 1 (by homology)	HMOX1	P09601	CHEMBL2823	Enzyme	0.0	1 / 0
Adenylate cyclase type V	ADCY5	O95622	CHEMBL3189	Enzyme	0.0	3 / 0
Histone deacetylase 8	HDAC8	Q9BY41	CHEMBL3192	Eraser	0.0	17 / 4
Acyl coenzyme A:cholesterol acyltransferase	CES1	P23141	CHEMBL2265	Enzyme	0.0	4 / 4
Plasminogen activator inhibitor-1	SERPINE1	P05121	CHEMBL3475	Secreted protein	0.0	0 / 3
Leucine-rich repeat serine/threonine-protein kinase 2	LRRK2	Q5S007	CHEMBL1075104	Kinase	0.0	1 / 0
Fructose-1,6-bisphosphatase	FBP1	P09467	CHEMBL3975	Enzyme	0.0	3 / 0
c-Jun N-terminal kinase 2	MAPK9	P45984	CHEMBL4179	Kinase	0.0	5 / 0
Cannabinoid receptor 1	CNR1	P21554	CHEMBL218	Family A G protein-coupled receptor	0.0	0 / 5
Cannabinoid receptor 2	CNR2	P34972	CHEMBL253	Family A G protein-coupled receptor	0.0	0 / 6
DNA polymerase alpha subunit	POLA1	P09884	CHEMBL1828	Transferase	0.0	0 / 1
DNA polymerase beta	POLB	P06746	CHEMBL2392	Enzyme	0.0	0 / 1
Tyrosine-protein kinase ABL	ABL1	P00519	CHEMBL1862	Kinase	0.0	2 / 0
Tyrosine-protein kinase SRC	SRC	P12931	CHEMBL267	Kinase	0.0	3 / 0
Vascular endothelial growth factor receptor 2	KDR	P35968	CHEMBL279	Kinase	0.0	2 / 0
Serine/threonine-protein kinase mTOR	MTOR	P42345	CHEMBL2842	Kinase	0.0	2 / 0
PI3-kinase p110-beta subunit	PIK3CB	P42338	CHEMBL3145	Enzyme	0.0	2 / 0
Tyrosine-protein kinase HCK	HCK	P08631	CHEMBL3234	Kinase	0.0	2 / 0
PI4-kinase beta subunit	PI4KB	Q9UBF8	CHEMBL3268	Enzyme	0.0	2 / 0
Cathepsin (V and K)	CTSV	O60911	CHEMBL3272	Protease	0.0	2 / 0
Matrix metalloproteinase 7	MMP7	P09237	CHEMBL4073	Protease	0.0	1 / 0
Matrix metalloproteinase 12	MMP12	P39900	CHEMBL4393	Protease	0.0	1 / 0
Metabotropic glutamate receptor 4	GRM4	Q14833	CHEMBL2736	Family C G protein-coupled receptor	0.0	1 / 0
Death-associated protein kinase 3	DAPK3	O43293	CHEMBL2468	Kinase	0.0	1 / 0
Glycogen synthase kinase-3 alpha	GSK3A	P49840	CHEMBL2850	Kinase	0.0	2 / 0
AMP-activated protein kinase, beta-1 subunit	PRKAB1	Q9Y478	CHEMBL3847	Kinase	0.0	1 / 0
Serine/threonine-protein kinase PIM2	PIM2	Q9P1W9	CHEMBL4523	Kinase	0.0	11 / 0
Lysine-specific demethylase 5C	KDM5C	P41229	CHEMBL2163176	Eraser	0.0	1 / 0
Methionine aminopeptidase 1	METAP1	P53582	CHEMBL2474	Protease	0.0	2 / 0
Lysine-specific demethylase 4B	KDM4B	O94953	CHEMBL3313832	Eraser	0.0	1 / 0
Lysine-specific demethylase 5B	KDM5B	Q9UGL1	CHEMBL3774295	Eraser	0.0	1 / 0
Lysine-specific demethylase 4A	KDM4A	O75164	CHEMBL5896	Eraser	0.0	1 / 0
