# Supplementary material for: Active ingredients and molecular targets of Taraxacum mongolicum against hepatocellular carcinoma: network pharmacology, molecular docking, and molecular dynamics simulation analysis
Source: PeerJ. 2022 Jul 18;10:e13737. doi: 10.7717/peerj.13737 (PMC9302432; doi:10.7717/peerj.13737)
Supplement: Supplemental Information 3 [file peerj-10-13737-s003.zip]

Archive with 63 entries (62 files):
- README.txt
- icon/SVG48.png
- icon/PDF48.png
- icon/CYS48.png
- icon/WEB_CYS48.png
- AnalysisReport.pptx
- Evidence/Evidence.csv
- Enrichment_GO/GO_AllLists.csv
- Enrichment_GO/ColorByCluster.png
- Enrichment_GO/ColorByCluster.pdf
- Enrichment_GO/ColorByPValue.png
- Enrichment_GO/ColorByPValue.pdf
- Enrichment_GO/GONetwork.cys
- Enrichment_GO/GONetwork.xgmml
- Enrichment_GO/_FINAL_GO.csv
- Enrichment_GO/GeneGo_membership.csv
- Enrichment_GO/GO_membership.csv
- Enrichment_GO/GO_membership_parent.csv
- Enrichment_GO/GONetwork.html
- Enrichment_GO/GONetwork.js
- Enrichment_GO/GONetwork.style.js
- Enrichment_heatmap/HeatmapSelectedGO.png
- Enrichment_heatmap/HeatmapSelectedGO.pdf
- Enrichment_heatmap/HeatmapSelectedGOTop100.png
- Enrichment_heatmap/HeatmapSelectedGOTop100.pdf
- Enrichment_heatmap/HeatmapSelectedGOParent.png
- Enrichment_heatmap/HeatmapSelectedGOParent.pdf
- Enrichment_PPI/xgmml/
- Enrichment_PPI/MCODE.csv
- Enrichment_PPI/GO_MCODE.csv
- Enrichment_PPI/GO_MCODE_Top3.csv
- Enrichment_PPI/PPINetwork.style.js
- Enrichment_PPI/PPINetwork.js
- Enrichment_PPI/PPINetwork.html
- Enrichment_PPI/MyList_PPIColorByCluster.png
- Enrichment_PPI/MyList_PPIColorByCluster.pdf
- Enrichment_PPI/MyList_MCODE_ALL_PPIColorByCluster.png
- Enrichment_PPI/MyList_MCODE_ALL_PPIColorByCluster.pdf
- Enrichment_PPI/MCODE_PPI.cys
- Enrichment_PPI/xgmml/MyList_MCODE_ALL.xgmml
- Enrichment_PPI/xgmml/MyList.xgmml
- CyJS/CyJS.template.html
- CyJS/index.html
- CyJS/bower_components/sass-bootstrap/fonts/glyphicons-halflings-regular.eot
- CyJS/bower_components/sass-bootstrap/fonts/glyphicons-halflings-regular.svg
- CyJS/bower_components/sass-bootstrap/fonts/glyphicons-halflings-regular.ttf
- CyJS/bower_components/sass-bootstrap/fonts/glyphicons-halflings-regular.woff
- CyJS/images/cy3logo.svg
- CyJS/images/cy3logo_orange.svg
- CyJS/images/small_fit.svg
- CyJS/scripts/1d327552.scripts.js
- CyJS/scripts/3e4be17b.app.js
- CyJS/scripts/65d77273.vendor.js
- CyJS/scripts/custom.js
- CyJS/scripts/initialize.js
- CyJS/scripts/controllers/d3d07913.main.js
- CyJS/scripts/services/22f5c459.network.js
- CyJS/scripts/services/ac1aeeaa.visual-styles.js
- CyJS/styles/dc4be20e.vendor.css
- CyJS/styles/dcab8a36.main.css
- CyJS/views/main.html
- metascape_result.xlsx
- AnalysisReport.html
