# Supplementary material for: Active ingredients and molecular targets of Taraxacum mongolicum against hepatocellular carcinoma: network pharmacology, molecular docking, and molecular dynamics simulation analysis
Source: PeerJ. 2022 Jul 18;10:e13737. doi: 10.7717/peerj.13737 (PMC9302432; doi:10.7717/peerj.13737)
Supplement: Supplemental Information 3 [file peerj-10-13737-s003.zip › Evidence/Evidence.csv]

Gene	TotalEvidenceCounts	EvidenceHit:MyList	EvidenceGO:MyList	EvidencePPI:MyList
1956	3.0	1	1	1
5595	3.0	1	1	1
3265	3.0	1	1	1
207	3.0	1	1	1
1950	3.0	1	1	1
6714	3.0	1	1	1
7422	3.0	1	1	1
7157	3.0	1	1	1
2099	3.0	1	1	1
7124	3.0	1	1	1
5594	3.0	1	1	1
5599	3.0	1	1	1
3320	3.0	1	1	1
836	3.0	1	1	1
3569	3.0	1	1	1
5728	3.0	1	1	1
4609	3.0	1	1	1
6774	3.0	1	1	1
595	3.0	1	1	1
3725	3.0	1	1	1
213	2.0	1	0	1
2597	2.0	1	0	1
