# Supplementary material for: Active ingredients and molecular targets of Taraxacum mongolicum against hepatocellular carcinoma: network pharmacology, molecular docking, and molecular dynamics simulation analysis
Source: PeerJ. 2022 Jul 18;10:e13737. doi: 10.7717/peerj.13737 (PMC9302432; doi:10.7717/peerj.13737)
Supplement: Supplemental Information 3 [file peerj-10-13737-s003.zip › Enrichment_GO/GONetwork.xgmml]

<?xml version="1.0" encoding="UTF-8" standalone="yes"?>
<graph label="GONetwork" xmlns:dc="http://purl.org/dc/elements/1.1/" xmlns:xlink="http://www.w3.org/1999/xlink" xmlns:rdf="http://www.w3.org/1999/02/22-rdf-syntax-ns#" xmlns:cy="http://www.cytoscape.org" xmlns="http://www.cs.rpi.edu/XGMML" >
  <att name="documentVersion" value="1.1"/>
  <att name="networkMetadata">
    <rdf:RDF>
      <rdf:Description rdf:about="http://www.cytoscape.org/">
        <dc:type>Protein-Protein Interaction</dc:type>
        <dc:description>N/A</dc:description>
        <dc:identifier>N/A</dc:identifier>
        <dc:date>2021-12-07 05:43:23</dc:date>
        <dc:title>Cytoscape Network</dc:title>
        <dc:source>http://www.cytoscape.org/</dc:source>
        <dc:format>Cytoscape-XGMML</dc:format>
      </rdf:Description>
    </rdf:RDF>
  </att>
  <att type="string" name="backgroundColor" value="#ffffff"/>
  <att type="real" name="GRAPH_VIEW_ZOOM" value="1.0"/>
  <att type="real" name="GRAPH_VIEW_CENTER_X" value="300.0"/>
  <att type="real" name="GRAPH_VIEW_CENTER_Y" value="300.0"/>
  <node label="GO:0051347" id="1">
    <att type="string" name="canonicalName" value="GO:0051347"/>
    <att type="string" name="Description" value="positive regulation of transferase activity"/>
    <att type="string" name="Category" value="GO Biological Processes"/>
    <att type="real" name="LogP" value="-17.031963643922513"/>
    <att type="real" name="Log(q-value)" value="-13.313102267953816"/>
    <att type="integer" name="GROUP_ID" value="1"/>
    <att type="string" name="Hits" value="AKT1|CCND1|EGF|EGFR|HRAS|HSP90AA1|MYC|MAPK1|MAPK3|PTEN|SRC|TNF|VEGFA"/>
    <att type="real" name="Enrichment" value="32.37368247694335"/>
    <att type="real" name="Z-score" value="20.07206808493534"/>
    <att type="integer" name="#GeneInGOAndHitList" value="13"/>
    <att type="integer" name="#GeneInGO" value="552"/>
    <att type="integer" name="#GeneInHitList" value="22"/>
    <att type="integer" name="#TotalGeneInLibrary" value="30242"/>
    <att type="real" name="%InGO" value="59.09090909090909"/>
    <att type="real" name="STDV %InGO" value="10.482356110715555"/>
    <att type="real" name="BestLogPInGroup" value="-18.353335905326926"/>
    <att type="real" name="BestEnrichmentInGroup" value="128.8721590909091"/>
    <att type="integer" name="FirstInGroupByEnrichment" value="0"/>
    <att type="integer" name="FirstInGroupByLogP" value="0"/>
    <att type="string" name="GeneID" value="207|595|1950|1956|3265|3320|4609|5594|5595|5728|6714|7124|7422"/>
    <att type="integer" name="_RANK_" value="1"/>
    <att type="string" name="_PATTERN_" value="M1"/>
    <att type="string" name="CLUSTER_LABEL" value=" "/>
    <att type="integer" name="#COUNT_001" value="13"/>
    <att type="integer" name="_MEMBER_MyList" value="1"/>
    <att type="real" name="_LogP_MyList" value="-17.031963643922513"/>
    <att type="string" name="Gene" value="GO:0051347"/>
    <att type="integer" name="GiniIndex" value="0"/>
    <att type="integer" name="CategoryID" value="19"/>
    <att type="string" name="PARENT_GO" value="19_GO:0065007 biological regulation"/>
    <att type="integer" name="EvidenceCutoff" value="0"/>
    <graphics type="CIRCLE" x="325.8188615425099" y="312.91095654065407"/>
  </node>
  <node label="GO:0001934" id="2">
    <att type="string" name="canonicalName" value="GO:0001934"/>
    <att type="string" name="Description" value="positive regulation of protein phosphorylation"/>
    <att type="string" name="Category" value="GO Biological Processes"/>
    <att type="real" name="LogP" value="-15.47595909885731"/>
    <att type="real" name="Log(q-value)" value="-12.058127718552594"/>
    <att type="integer" name="GROUP_ID" value="1"/>
    <att type="string" name="Hits" value="AKT1|CCND1|EGF|EGFR|HRAS|HSP90AA1|IL6|MAPK1|MAPK3|SRC|TNF|TP53|VEGFA"/>
    <att type="real" name="Enrichment" value="24.54707792207792"/>
    <att type="real" name="Z-score" value="17.35205272612305"/>
    <att type="integer" name="#GeneInGOAndHitList" value="13"/>
    <att type="integer" name="#GeneInGO" value="728"/>
    <att type="integer" name="#GeneInHitList" value="22"/>
    <att type="integer" name="#TotalGeneInLibrary" value="30242"/>
    <att type="real" name="%InGO" value="59.09090909090909"/>
    <att type="real" name="STDV %InGO" value="10.482356110715555"/>
    <att type="real" name="BestLogPInGroup" value="-18.353335905326926"/>
    <att type="real" name="BestEnrichmentInGroup" value="128.8721590909091"/>
    <att type="integer" name="FirstInGroupByEnrichment" value="0"/>
    <att type="integer" name="FirstInGroupByLogP" value="0"/>
    <att type="string" name="GeneID" value="207|595|1950|1956|3265|3320|3569|5594|5595|6714|7124|7157|7422"/>
    <att type="integer" name="_RANK_" value="1"/>
    <att type="string" name="_PATTERN_" value="M1"/>
    <att type="string" name="CLUSTER_LABEL" value=" "/>
    <att type="integer" name="#COUNT_001" value="13"/>
    <att type="integer" name="_MEMBER_MyList" value="1"/>
    <att type="real" name="_LogP_MyList" value="-15.47595909885731"/>
    <att type="string" name="Gene" value="GO:0001934"/>
    <att type="integer" name="GiniIndex" value="0"/>
    <att type="integer" name="CategoryID" value="19"/>
    <att type="string" name="PARENT_GO" value="19_GO:0048518 positive regulation of biological process"/>
    <att type="integer" name="EvidenceCutoff" value="0"/>
    <graphics type="CIRCLE" x="314.12212144662334" y="349.72857468818916"/>
  </node>
  <node label="GO:0000165" id="3">
    <att type="string" name="canonicalName" value="GO:0000165"/>
    <att type="string" name="Description" value="MAPK cascade"/>
    <att type="string" name="Category" value="GO Biological Processes"/>
    <att type="real" name="LogP" value="-15.089683660347971"/>
    <att type="real" name="Log(q-value)" value="-11.73879906967387"/>
    <att type="integer" name="GROUP_ID" value="1"/>
    <att type="string" name="Hits" value="AKT1|EGF|EGFR|HRAS|IL6|MYC|MAPK1|MAPK3|MAPK8|PTEN|SRC|TNF|VEGFA"/>
    <att type="real" name="Enrichment" value="22.91060606060606"/>
    <att type="real" name="Z-score" value="16.72756645187451"/>
    <att type="integer" name="#GeneInGOAndHitList" value="13"/>
    <att type="integer" name="#GeneInGO" value="780"/>
    <att type="integer" name="#GeneInHitList" value="22"/>
    <att type="integer" name="#TotalGeneInLibrary" value="30242"/>
    <att type="real" name="%InGO" value="59.09090909090909"/>
    <att type="real" name="STDV %InGO" value="10.482356110715555"/>
    <att type="real" name="BestLogPInGroup" value="-18.353335905326926"/>
    <att type="real" name="BestEnrichmentInGroup" value="128.8721590909091"/>
    <att type="integer" name="FirstInGroupByEnrichment" value="0"/>
    <att type="integer" name="FirstInGroupByLogP" value="0"/>
    <att type="string" name="GeneID" value="207|1950|1956|3265|3569|4609|5594|5595|5599|5728|6714|7124|7422"/>
    <att type="integer" name="_RANK_" value="1"/>
    <att type="string" name="_PATTERN_" value="M1"/>
    <att type="string" name="CLUSTER_LABEL" value=" "/>
    <att type="integer" name="#COUNT_001" value="13"/>
    <att type="integer" name="_MEMBER_MyList" value="1"/>
    <att type="real" name="_LogP_MyList" value="-15.089683660347971"/>
    <att type="string" name="Gene" value="GO:0000165"/>
    <att type="integer" name="GiniIndex" value="0"/>
    <att type="integer" name="CategoryID" value="19"/>
    <att type="string" name="PARENT_GO" value="19_GO:0023052 signaling"/>
    <att type="integer" name="EvidenceCutoff" value="0"/>
    <graphics type="CIRCLE" x="369.32504192883636" y="308.56438263423695"/>
  </node>
  <node label="GO:0043408" id="4">
    <att type="string" name="canonicalName" value="GO:0043408"/>
    <att type="string" name="Description" value="regulation of MAPK cascade"/>
    <att type="string" name="Category" value="GO Biological Processes"/>
    <att type="real" name="LogP" value="-14.097459075096491"/>
    <att type="real" name="Log(q-value)" value="-10.855718953847457"/>
    <att type="integer" name="GROUP_ID" value="1"/>
    <att type="string" name="Hits" value="AKT1|EGF|EGFR|HRAS|IL6|MYC|MAPK1|MAPK3|PTEN|SRC|TNF|VEGFA"/>
    <att type="real" name="Enrichment" value="24.258288770053476"/>
    <att type="real" name="Z-score" value="16.55112401727844"/>
    <att type="integer" name="#GeneInGOAndHitList" value="12"/>
    <att type="integer" name="#GeneInGO" value="680"/>
    <att type="integer" name="#GeneInHitList" value="22"/>
    <att type="integer" name="#TotalGeneInLibrary" value="30242"/>
    <att type="real" name="%InGO" value="54.54545454545455"/>
    <att type="real" name="STDV %InGO" value="10.615894693111677"/>
    <att type="real" name="BestLogPInGroup" value="-18.353335905326926"/>
    <att type="real" name="BestEnrichmentInGroup" value="128.8721590909091"/>
    <att type="integer" name="FirstInGroupByEnrichment" value="0"/>
    <att type="integer" name="FirstInGroupByLogP" value="0"/>
    <att type="string" name="GeneID" value="207|1950|1956|3265|3569|4609|5594|5595|5728|6714|7124|7422"/>
    <att type="integer" name="_RANK_" value="1"/>
    <att type="string" name="_PATTERN_" value="M1"/>
    <att type="string" name="CLUSTER_LABEL" value=" "/>
    <att type="integer" name="#COUNT_001" value="12"/>
    <att type="integer" name="_MEMBER_MyList" value="1"/>
    <att type="real" name="_LogP_MyList" value="-14.097459075096491"/>
    <att type="string" name="Gene" value="GO:0043408"/>
    <att type="integer" name="GiniIndex" value="0"/>
    <att type="integer" name="CategoryID" value="19"/>
    <att type="string" name="PARENT_GO" value="19_GO:0023052 signaling"/>
    <att type="integer" name="EvidenceCutoff" value="0"/>
    <graphics type="CIRCLE" x="309.2569380896981" y="295.70671496379805"/>
  </node>
  <node label="GO:0071900" id="5">
    <att type="string" name="canonicalName" value="GO:0071900"/>
    <att type="string" name="Description" value="regulation of protein serine/threonine kinase activity"/>
    <att type="string" name="Category" value="GO Biological Processes"/>
    <att type="real" name="LogP" value="-13.505637179445086"/>
    <att type="real" name="Log(q-value)" value="-10.513774531412652"/>
    <att type="integer" name="GROUP_ID" value="1"/>
    <att type="string" name="Hits" value="AKT1|CCND1|CASP3|EGF|EGFR|HRAS|PTEN|SRC|TNF|VEGFA"/>
    <att type="real" name="Enrichment" value="37.86877034810919"/>
    <att type="real" name="Z-score" value="19.067384356732262"/>
    <att type="integer" name="#GeneInGOAndHitList" value="10"/>
    <att type="integer" name="#GeneInGO" value="363"/>
    <att type="integer" name="#GeneInHitList" value="22"/>
    <att type="integer" name="#TotalGeneInLibrary" value="30242"/>
    <att type="real" name="%InGO" value="45.45454545454545"/>
    <att type="real" name="STDV %InGO" value="10.615894693111677"/>
    <att type="real" name="BestLogPInGroup" value="-18.353335905326926"/>
    <att type="real" name="BestEnrichmentInGroup" value="128.8721590909091"/>
    <att type="integer" name="FirstInGroupByEnrichment" value="0"/>
    <att type="integer" name="FirstInGroupByLogP" value="0"/>
    <att type="string" name="GeneID" value="207|595|836|1950|1956|3265|5728|6714|7124|7422"/>
    <att type="integer" name="_RANK_" value="1"/>
    <att type="string" name="_PATTERN_" value="M1"/>
    <att type="string" name="CLUSTER_LABEL" value=" "/>
    <att type="integer" name="#COUNT_001" value="10"/>
    <att type="integer" name="_MEMBER_MyList" value="1"/>
    <att type="real" name="_LogP_MyList" value="-13.505637179445086"/>
    <att type="string" name="Gene" value="GO:0071900"/>
    <att type="integer" name="GiniIndex" value="0"/>
    <att type="integer" name="CategoryID" value="19"/>
    <att type="string" name="PARENT_GO" value="19_GO:0050789 regulation of biological process"/>
    <att type="integer" name="EvidenceCutoff" value="0"/>
    <graphics type="CIRCLE" x="276.64091650894306" y="233.56617164912717"/>
  </node>
  <node label="GO:0030335" id="6">
    <att type="string" name="canonicalName" value="GO:0030335"/>
    <att type="string" name="Description" value="positive regulation of cell migration"/>
    <att type="string" name="Category" value="GO Biological Processes"/>
    <att type="real" name="LogP" value="-13.355936944653141"/>
    <att type="real" name="Log(q-value)" value="-10.390403235343056"/>
    <att type="integer" name="GROUP_ID" value="1"/>
    <att type="string" name="Hits" value="AKT1|EGF|EGFR|HRAS|IL6|MAPK1|MAPK3|SRC|STAT3|TNF|VEGFA"/>
    <att type="real" name="Enrichment" value="27.14721723518851"/>
    <att type="real" name="Z-score" value="16.805317833162555"/>
    <att type="integer" name="#GeneInGOAndHitList" value="11"/>
    <att type="integer" name="#GeneInGO" value="557"/>
    <att type="integer" name="#GeneInHitList" value="22"/>
    <att type="integer" name="#TotalGeneInLibrary" value="30242"/>
    <att type="real" name="%InGO" value="50.0"/>
    <att type="real" name="STDV %InGO" value="10.660035817780521"/>
    <att type="real" name="BestLogPInGroup" value="-18.353335905326926"/>
    <att type="real" name="BestEnrichmentInGroup" value="128.8721590909091"/>
    <att type="integer" name="FirstInGroupByEnrichment" value="0"/>
    <att type="integer" name="FirstInGroupByLogP" value="0"/>
    <att type="string" name="GeneID" value="207|1950|1956|3265|3569|5594|5595|6714|6774|7124|7422"/>
    <att type="integer" name="_RANK_" value="1"/>
    <att type="string" name="_PATTERN_" value="M1"/>
    <att type="string" name="CLUSTER_LABEL" value=" "/>
    <att type="integer" name="#COUNT_001" value="11"/>
    <att type="integer" name="_MEMBER_MyList" value="1"/>
    <att type="real" name="_LogP_MyList" value="-13.355936944653141"/>
    <att type="string" name="Gene" value="GO:0030335"/>
    <att type="integer" name="GiniIndex" value="0"/>
    <att type="integer" name="CategoryID" value="19"/>
    <att type="string" name="PARENT_GO" value="19_GO:0040011 locomotion"/>
    <att type="integer" name="EvidenceCutoff" value="0"/>
    <graphics type="CIRCLE" x="216.36927366109603" y="441.3744468766274"/>
  </node>
  <node label="GO:2000147" id="7">
    <att type="string" name="canonicalName" value="GO:2000147"/>
    <att type="string" name="Description" value="positive regulation of cell motility"/>
    <att type="string" name="Category" value="GO Biological Processes"/>
    <att type="real" name="LogP" value="-13.139880716932472"/>
    <att type="real" name="Log(q-value)" value="-10.28632076706632"/>
    <att type="integer" name="GROUP_ID" value="1"/>
    <att type="string" name="Hits" value="AKT1|EGF|EGFR|HRAS|IL6|MAPK1|MAPK3|SRC|STAT3|TNF|VEGFA"/>
    <att type="real" name="Enrichment" value="25.936535162950257"/>
    <att type="real" name="Z-score" value="16.404172202373946"/>
    <att type="integer" name="#GeneInGOAndHitList" value="11"/>
    <att type="integer" name="#GeneInGO" value="583"/>
    <att type="integer" name="#GeneInHitList" value="22"/>
    <att type="integer" name="#TotalGeneInLibrary" value="30242"/>
    <att type="real" name="%InGO" value="50.0"/>
    <att type="real" name="STDV %InGO" value="10.660035817780521"/>
    <att type="real" name="BestLogPInGroup" value="-18.353335905326926"/>
    <att type="real" name="BestEnrichmentInGroup" value="128.8721590909091"/>
    <att type="integer" name="FirstInGroupByEnrichment" value="0"/>
    <att type="integer" name="FirstInGroupByLogP" value="0"/>
    <att type="string" name="GeneID" value="207|1950|1956|3265|3569|5594|5595|6714|6774|7124|7422"/>
    <att type="integer" name="_RANK_" value="1"/>
    <att type="string" name="_PATTERN_" value="M1"/>
    <att type="string" name="CLUSTER_LABEL" value=" "/>
    <att type="integer" name="#COUNT_001" value="11"/>
    <att type="integer" name="_MEMBER_MyList" value="1"/>
    <att type="real" name="_LogP_MyList" value="-13.139880716932472"/>
    <att type="string" name="Gene" value="GO:2000147"/>
    <att type="integer" name="GiniIndex" value="0"/>
    <att type="integer" name="CategoryID" value="19"/>
    <att type="string" name="PARENT_GO" value="19_GO:0040011 locomotion"/>
    <att type="integer" name="EvidenceCutoff" value="0"/>
    <graphics type="CIRCLE" x="431.00805339406463" y="163.8760869705231"/>
  </node>
  <node label="GO:0051272" id="8">
    <att type="string" name="canonicalName" value="GO:0051272"/>
    <att type="string" name="Description" value="positive regulation of cellular component movement"/>
    <att type="string" name="Category" value="GO Biological Processes"/>
    <att type="real" name="LogP" value="-13.04347921386352"/>
    <att type="real" name="Log(q-value)" value="-10.21183532186379"/>
    <att type="integer" name="GROUP_ID" value="1"/>
    <att type="string" name="Hits" value="AKT1|EGF|EGFR|HRAS|IL6|MAPK1|MAPK3|SRC|STAT3|TNF|VEGFA"/>
    <att type="real" name="Enrichment" value="25.41344537815126"/>
    <att type="real" name="Z-score" value="16.227789469770617"/>
    <att type="integer" name="#GeneInGOAndHitList" value="11"/>
    <att type="integer" name="#GeneInGO" value="595"/>
    <att type="integer" name="#GeneInHitList" value="22"/>
    <att type="integer" name="#TotalGeneInLibrary" value="30242"/>
    <att type="real" name="%InGO" value="50.0"/>
    <att type="real" name="STDV %InGO" value="10.660035817780521"/>
    <att type="real" name="BestLogPInGroup" value="-18.353335905326926"/>
    <att type="real" name="BestEnrichmentInGroup" value="128.8721590909091"/>
    <att type="integer" name="FirstInGroupByEnrichment" value="0"/>
    <att type="integer" name="FirstInGroupByLogP" value="0"/>
    <att type="string" name="GeneID" value="207|1950|1956|3265|3569|5594|5595|6714|6774|7124|7422"/>
    <att type="integer" name="_RANK_" value="1"/>
    <att type="string" name="_PATTERN_" value="M1"/>
    <att type="string" name="CLUSTER_LABEL" value=" "/>
    <att type="integer" name="#COUNT_001" value="11"/>
    <att type="integer" name="_MEMBER_MyList" value="1"/>
    <att type="real" name="_LogP_MyList" value="-13.04347921386352"/>
    <att type="string" name="Gene" value="GO:0051272"/>
    <att type="integer" name="GiniIndex" value="0"/>
    <att type="integer" name="CategoryID" value="19"/>
    <att type="string" name="PARENT_GO" value="19_GO:0048518 positive regulation of biological process"/>
    <att type="integer" name="EvidenceCutoff" value="0"/>
    <graphics type="CIRCLE" x="156.556957062875" y="339.47562754592957"/>
  </node>
  <node label="GO:0040017" id="9">
    <att type="string" name="canonicalName" value="GO:0040017"/>
    <att type="string" name="Description" value="positive regulation of locomotion"/>
    <att type="string" name="Category" value="GO Biological Processes"/>
    <att type="real" name="LogP" value="-13.027606710840542"/>
    <att type="real" name="Log(q-value)" value="-10.21183532186379"/>
    <att type="integer" name="GROUP_ID" value="1"/>
    <att type="string" name="Hits" value="AKT1|EGF|EGFR|HRAS|IL6|MAPK1|MAPK3|SRC|STAT3|TNF|VEGFA"/>
    <att type="real" name="Enrichment" value="25.32830820770519"/>
    <att type="real" name="Z-score" value="16.198900276993022"/>
    <att type="integer" name="#GeneInGOAndHitList" value="11"/>
    <att type="integer" name="#GeneInGO" value="597"/>
    <att type="integer" name="#GeneInHitList" value="22"/>
    <att type="integer" name="#TotalGeneInLibrary" value="30242"/>
    <att type="real" name="%InGO" value="50.0"/>
    <att type="real" name="STDV %InGO" value="10.660035817780521"/>
    <att type="real" name="BestLogPInGroup" value="-18.353335905326926"/>
    <att type="real" name="BestEnrichmentInGroup" value="128.8721590909091"/>
    <att type="integer" name="FirstInGroupByEnrichment" value="0"/>
    <att type="integer" name="FirstInGroupByLogP" value="0"/>
    <att type="string" name="GeneID" value="207|1950|1956|3265|3569|5594|5595|6714|6774|7124|7422"/>
    <att type="integer" name="_RANK_" value="1"/>
    <att type="string" name="_PATTERN_" value="M1"/>
    <att type="string" name="CLUSTER_LABEL" value=" "/>
    <att type="integer" name="#COUNT_001" value="11"/>
    <att type="integer" name="_MEMBER_MyList" value="1"/>
    <att type="real" name="_LogP_MyList" value="-13.027606710840542"/>
    <att type="string" name="Gene" value="GO:0040017"/>
    <att type="integer" name="GiniIndex" value="0"/>
    <att type="integer" name="CategoryID" value="19"/>
    <att type="string" name="PARENT_GO" value="19_GO:0040011 locomotion"/>
    <att type="integer" name="EvidenceCutoff" value="0"/>
    <graphics type="CIRCLE" x="298.9866454248476" y="254.51121809435858"/>
  </node>
  <node label="GO:0051403" id="10">
    <att type="string" name="canonicalName" value="GO:0051403"/>
    <att type="string" name="Description" value="stress-activated MAPK cascade"/>
    <att type="string" name="Category" value="GO Biological Processes"/>
    <att type="real" name="LogP" value="-13.29486902948507"/>
    <att type="real" name="Log(q-value)" value="-10.354158903900018"/>
    <att type="integer" name="GROUP_ID" value="2"/>
    <att type="string" name="Hits" value="AKT1|EGFR|HRAS|MYC|MAPK1|MAPK3|MAPK8|TNF|VEGFA"/>
    <att type="real" name="Enrichment" value="51.334967936627685"/>
    <att type="real" name="Z-score" value="21.167649542826"/>
    <att type="integer" name="#GeneInGOAndHitList" value="9"/>
    <att type="integer" name="#GeneInGO" value="241"/>
    <att type="integer" name="#GeneInHitList" value="22"/>
    <att type="integer" name="#TotalGeneInLibrary" value="30242"/>
    <att type="real" name="%InGO" value="40.90909090909091"/>
    <att type="real" name="STDV %InGO" value="10.482356110715555"/>
    <att type="real" name="BestLogPInGroup" value="-18.21237825439765"/>
    <att type="real" name="BestEnrichmentInGroup" value="56.395337995338"/>
    <att type="integer" name="FirstInGroupByEnrichment" value="0"/>
    <att type="integer" name="FirstInGroupByLogP" value="0"/>
    <att type="string" name="GeneID" value="207|1956|3265|4609|5594|5595|5599|7124|7422"/>
    <att type="integer" name="_RANK_" value="1"/>
    <att type="string" name="_PATTERN_" value="M1"/>
    <att type="string" name="CLUSTER_LABEL" value=" "/>
    <att type="integer" name="#COUNT_001" value="9"/>
    <att type="integer" name="_MEMBER_MyList" value="1"/>
    <att type="real" name="_LogP_MyList" value="-13.29486902948507"/>
    <att type="string" name="Gene" value="GO:0051403"/>
    <att type="integer" name="GiniIndex" value="0"/>
    <att type="integer" name="CategoryID" value="19"/>
    <att type="string" name="PARENT_GO" value="19_GO:0023052 signaling"/>
    <att type="integer" name="EvidenceCutoff" value="0"/>
    <graphics type="CIRCLE" x="237.7205450372604" y="359.79138323176113"/>
  </node>
  <node label="GO:0050678" id="11">
    <att type="string" name="canonicalName" value="GO:0050678"/>
    <att type="string" name="Description" value="regulation of epithelial cell proliferation"/>
    <att type="string" name="Category" value="GO Biological Processes"/>
    <att type="real" name="LogP" value="-13.19454078843013"/>
    <att type="real" name="Log(q-value)" value="-10.299588153405754"/>
    <att type="integer" name="GROUP_ID" value="2"/>
    <att type="string" name="Hits" value="AKT1|CCND1|EGF|EGFR|HRAS|MYC|PTEN|STAT3|TNF|VEGFA"/>
    <att type="real" name="Enrichment" value="35.247086247086244"/>
    <att type="real" name="Z-score" value="18.366711279127728"/>
    <att type="integer" name="#GeneInGOAndHitList" value="10"/>
    <att type="integer" name="#GeneInGO" value="390"/>
    <att type="integer" name="#GeneInHitList" value="22"/>
    <att type="integer" name="#TotalGeneInLibrary" value="30242"/>
    <att type="real" name="%InGO" value="45.45454545454545"/>
    <att type="real" name="STDV %InGO" value="10.615894693111677"/>
    <att type="real" name="BestLogPInGroup" value="-18.21237825439765"/>
    <att type="real" name="BestEnrichmentInGroup" value="56.395337995338"/>
    <att type="integer" name="FirstInGroupByEnrichment" value="0"/>
    <att type="integer" name="FirstInGroupByLogP" value="0"/>
    <att type="string" name="GeneID" value="207|595|1950|1956|3265|4609|5728|6774|7124|7422"/>
    <att type="integer" name="_RANK_" value="1"/>
    <att type="string" name="_PATTERN_" value="M1"/>
    <att type="string" name="CLUSTER_LABEL" value=" "/>
    <att type="integer" name="#COUNT_001" value="10"/>
    <att type="integer" name="_MEMBER_MyList" value="1"/>
    <att type="real" name="_LogP_MyList" value="-13.19454078843013"/>
    <att type="string" name="Gene" value="GO:0050678"/>
    <att type="integer" name="GiniIndex" value="0"/>
    <att type="integer" name="CategoryID" value="19"/>
    <att type="string" name="PARENT_GO" value="19_GO:0050789 regulation of biological process"/>
    <att type="integer" name="EvidenceCutoff" value="0"/>
    <graphics type="CIRCLE" x="237.06881940581997" y="344.8360178746826"/>
  </node>
  <node label="GO:0031098" id="12">
    <att type="string" name="canonicalName" value="GO:0031098"/>
    <att type="string" name="Description" value="stress-activated protein kinase signaling cascade"/>
    <att type="string" name="Category" value="GO Biological Processes"/>
    <att type="real" name="LogP" value="-13.166447618094502"/>
    <att type="real" name="Log(q-value)" value="-10.292684282140062"/>
    <att type="integer" name="GROUP_ID" value="2"/>
    <att type="string" name="Hits" value="AKT1|EGFR|HRAS|MYC|MAPK1|MAPK3|MAPK8|TNF|VEGFA"/>
    <att type="real" name="Enrichment" value="49.68565169769989"/>
    <att type="real" name="Z-score" value="20.813872605226543"/>
    <att type="integer" name="#GeneInGOAndHitList" value="9"/>
    <att type="integer" name="#GeneInGO" value="249"/>
    <att type="integer" name="#GeneInHitList" value="22"/>
    <att type="integer" name="#TotalGeneInLibrary" value="30242"/>
    <att type="real" name="%InGO" value="40.90909090909091"/>
    <att type="real" name="STDV %InGO" value="10.482356110715555"/>
    <att type="real" name="BestLogPInGroup" value="-18.21237825439765"/>
    <att type="real" name="BestEnrichmentInGroup" value="56.395337995338"/>
    <att type="integer" name="FirstInGroupByEnrichment" value="0"/>
    <att type="integer" name="FirstInGroupByLogP" value="0"/>
    <att type="string" name="GeneID" value="207|1956|3265|4609|5594|5595|5599|7124|7422"/>
    <att type="integer" name="_RANK_" value="1"/>
    <att type="string" name="_PATTERN_" value="M1"/>
    <att type="string" name="CLUSTER_LABEL" value=" "/>
    <att type="integer" name="#COUNT_001" value="9"/>
    <att type="integer" name="_MEMBER_MyList" value="1"/>
    <att type="real" name="_LogP_MyList" value="-13.166447618094502"/>
    <att type="string" name="Gene" value="GO:0031098"/>
    <att type="integer" name="GiniIndex" value="0"/>
    <att type="integer" name="CategoryID" value="19"/>
    <att type="string" name="PARENT_GO" value="19_GO:0023052 signaling"/>
    <att type="integer" name="EvidenceCutoff" value="0"/>
    <graphics type="CIRCLE" x="420.54851205451274" y="216.9722964083648"/>
  </node>
  <node label="GO:0032872" id="13">
    <att type="string" name="canonicalName" value="GO:0032872"/>
    <att type="string" name="Description" value="regulation of stress-activated MAPK cascade"/>
    <att type="string" name="Category" value="GO Biological Processes"/>
    <att type="real" name="LogP" value="-12.116053940482356"/>
    <att type="real" name="Log(q-value)" value="-9.41143300362827"/>
    <att type="integer" name="GROUP_ID" value="2"/>
    <att type="string" name="Hits" value="AKT1|EGFR|HRAS|MYC|MAPK1|MAPK3|TNF|VEGFA"/>
    <att type="real" name="Enrichment" value="56.395337995338"/>
    <att type="real" name="Z-score" value="20.938817335691812"/>
    <att type="integer" name="#GeneInGOAndHitList" value="8"/>
    <att type="integer" name="#GeneInGO" value="195"/>
    <att type="integer" name="#GeneInHitList" value="22"/>
    <att type="integer" name="#TotalGeneInLibrary" value="30242"/>
    <att type="real" name="%InGO" value="36.36363636363637"/>
    <att type="real" name="STDV %InGO" value="10.255928633050294"/>
    <att type="real" name="BestLogPInGroup" value="-18.21237825439765"/>
    <att type="real" name="BestEnrichmentInGroup" value="56.395337995338"/>
    <att type="integer" name="FirstInGroupByEnrichment" value="0"/>
    <att type="integer" name="FirstInGroupByLogP" value="0"/>
    <att type="string" name="GeneID" value="207|1956|3265|4609|5594|5595|7124|7422"/>
    <att type="integer" name="_RANK_" value="1"/>
    <att type="string" name="_PATTERN_" value="M1"/>
    <att type="string" name="CLUSTER_LABEL" value=" "/>
    <att type="integer" name="#COUNT_001" value="8"/>
    <att type="integer" name="_MEMBER_MyList" value="1"/>
    <att type="real" name="_LogP_MyList" value="-12.116053940482356"/>
    <att type="string" name="Gene" value="GO:0032872"/>
    <att type="integer" name="GiniIndex" value="0"/>
    <att type="integer" name="CategoryID" value="19"/>
    <att type="string" name="PARENT_GO" value="19_GO:0023052 signaling"/>
    <att type="integer" name="EvidenceCutoff" value="0"/>
    <graphics type="CIRCLE" x="300.6810848242922" y="314.8511162716102"/>
  </node>
  <node label="GO:0070302" id="14">
    <att type="string" name="canonicalName" value="GO:0070302"/>
    <att type="string" name="Description" value="regulation of stress-activated protein kinase signaling cascade"/>
    <att type="string" name="Category" value="GO Biological Processes"/>
    <att type="real" name="LogP" value="-12.062578578866873"/>
    <att type="real" name="Log(q-value)" value="-9.37174592649842"/>
    <att type="integer" name="GROUP_ID" value="2"/>
    <att type="string" name="Hits" value="AKT1|EGFR|HRAS|MYC|MAPK1|MAPK3|TNF|VEGFA"/>
    <att type="real" name="Enrichment" value="55.54086317722682"/>
    <att type="real" name="Z-score" value="20.77485062878903"/>
    <att type="integer" name="#GeneInGOAndHitList" value="8"/>
    <att type="integer" name="#GeneInGO" value="198"/>
    <att type="integer" name="#GeneInHitList" value="22"/>
    <att type="integer" name="#TotalGeneInLibrary" value="30242"/>
    <att type="real" name="%InGO" value="36.36363636363637"/>
    <att type="real" name="STDV %InGO" value="10.255928633050294"/>
    <att type="real" name="BestLogPInGroup" value="-18.21237825439765"/>
    <att type="real" name="BestEnrichmentInGroup" value="56.395337995338"/>
    <att type="integer" name="FirstInGroupByEnrichment" value="0"/>
    <att type="integer" name="FirstInGroupByLogP" value="0"/>
    <att type="string" name="GeneID" value="207|1956|3265|4609|5594|5595|7124|7422"/>
    <att type="integer" name="_RANK_" value="1"/>
    <att type="string" name="_PATTERN_" value="M1"/>
    <att type="string" name="CLUSTER_LABEL" value=" "/>
    <att type="integer" name="#COUNT_001" value="8"/>
    <att type="integer" name="_MEMBER_MyList" value="1"/>
    <att type="real" name="_LogP_MyList" value="-12.062578578866873"/>
    <att type="string" name="Gene" value="GO:0070302"/>
    <att type="integer" name="GiniIndex" value="0"/>
    <att type="integer" name="CategoryID" value="19"/>
    <att type="string" name="PARENT_GO" value="19_GO:0023052 signaling"/>
    <att type="integer" name="EvidenceCutoff" value="0"/>
    <graphics type="CIRCLE" x="411.7360722915346" y="253.63608704088028"/>
  </node>
  <node label="GO:0050679" id="15">
    <att type="string" name="canonicalName" value="GO:0050679"/>
    <att type="string" name="Description" value="positive regulation of epithelial cell proliferation"/>
    <att type="string" name="Category" value="GO Biological Processes"/>
    <att type="real" name="LogP" value="-11.907016112418926"/>
    <att type="real" name="Log(q-value)" value="-9.339631621118276"/>
    <att type="integer" name="GROUP_ID" value="2"/>
    <att type="string" name="Hits" value="AKT1|CCND1|EGF|EGFR|HRAS|MYC|STAT3|VEGFA"/>
    <att type="real" name="Enrichment" value="53.12604303908652"/>
    <att type="real" name="Z-score" value="20.30431289334821"/>
    <att type="integer" name="#GeneInGOAndHitList" value="8"/>
    <att type="integer" name="#GeneInGO" value="207"/>
    <att type="integer" name="#GeneInHitList" value="22"/>
    <att type="integer" name="#TotalGeneInLibrary" value="30242"/>
    <att type="real" name="%InGO" value="36.36363636363637"/>
    <att type="real" name="STDV %InGO" value="10.255928633050294"/>
    <att type="real" name="BestLogPInGroup" value="-18.21237825439765"/>
    <att type="real" name="BestEnrichmentInGroup" value="56.395337995338"/>
    <att type="integer" name="FirstInGroupByEnrichment" value="0"/>
    <att type="integer" name="FirstInGroupByLogP" value="0"/>
    <att type="string" name="GeneID" value="207|595|1950|1956|3265|4609|6774|7422"/>
    <att type="integer" name="_RANK_" value="1"/>
    <att type="string" name="_PATTERN_" value="M1"/>
    <att type="string" name="CLUSTER_LABEL" value=" "/>
    <att type="integer" name="#COUNT_001" value="8"/>
    <att type="integer" name="_MEMBER_MyList" value="1"/>
    <att type="real" name="_LogP_MyList" value="-11.907016112418926"/>
    <att type="string" name="Gene" value="GO:0050679"/>
    <att type="integer" name="GiniIndex" value="0"/>
    <att type="integer" name="CategoryID" value="19"/>
    <att type="string" name="PARENT_GO" value="19_GO:0048518 positive regulation of biological process"/>
    <att type="integer" name="EvidenceCutoff" value="0"/>
    <graphics type="CIRCLE" x="412.14893299566097" y="369.2478445647333"/>
  </node>
  <node label="GO:0080135" id="16">
    <att type="string" name="canonicalName" value="GO:0080135"/>
    <att type="string" name="Description" value="regulation of cellular response to stress"/>
    <att type="string" name="Category" value="GO Biological Processes"/>
    <att type="real" name="LogP" value="-10.912548208775704"/>
    <att type="real" name="Log(q-value)" value="-8.536109513629214"/>
    <att type="integer" name="GROUP_ID" value="2"/>
    <att type="string" name="Hits" value="AKT1|EGFR|HRAS|MYC|MAPK1|MAPK3|PTEN|TNF|TP53|VEGFA"/>
    <att type="real" name="Enrichment" value="20.733580145344852"/>
    <att type="real" name="Z-score" value="13.862229634294742"/>
    <att type="integer" name="#GeneInGOAndHitList" value="10"/>
    <att type="integer" name="#GeneInGO" value="663"/>
    <att type="integer" name="#GeneInHitList" value="22"/>
    <att type="integer" name="#TotalGeneInLibrary" value="30242"/>
    <att type="real" name="%InGO" value="45.45454545454545"/>
    <att type="real" name="STDV %InGO" value="10.615894693111677"/>
    <att type="real" name="BestLogPInGroup" value="-18.21237825439765"/>
    <att type="real" name="BestEnrichmentInGroup" value="56.395337995338"/>
    <att type="integer" name="FirstInGroupByEnrichment" value="0"/>
    <att type="integer" name="FirstInGroupByLogP" value="0"/>
    <att type="string" name="GeneID" value="207|1956|3265|4609|5594|5595|5728|7124|7157|7422"/>
    <att type="integer" name="_RANK_" value="1"/>
    <att type="string" name="_PATTERN_" value="M1"/>
    <att type="string" name="CLUSTER_LABEL" value=" "/>
    <att type="integer" name="#COUNT_001" value="10"/>
    <att type="integer" name="_MEMBER_MyList" value="1"/>
    <att type="real" name="_LogP_MyList" value="-10.912548208775704"/>
    <att type="string" name="Gene" value="GO:0080135"/>
    <att type="integer" name="GiniIndex" value="0"/>
    <att type="integer" name="CategoryID" value="19"/>
    <att type="string" name="PARENT_GO" value="19_GO:0050896 response to stimulus"/>
    <att type="integer" name="EvidenceCutoff" value="0"/>
    <graphics type="CIRCLE" x="356.5746763348668" y="385.56884196222916"/>
  </node>
  <node label="GO:0045596" id="17">
    <att type="string" name="canonicalName" value="GO:0045596"/>
    <att type="string" name="Description" value="negative regulation of cell differentiation"/>
    <att type="string" name="Category" value="GO Biological Processes"/>
    <att type="real" name="LogP" value="-10.785797474924506"/>
    <att type="real" name="Log(q-value)" value="-8.434912884250405"/>
    <att type="integer" name="GROUP_ID" value="2"/>
    <att type="string" name="Hits" value="CCND1|EGFR|IL6|MYC|MAPK1|PTEN|STAT3|TNF|TP53|VEGFA"/>
    <att type="real" name="Enrichment" value="20.126447491015572"/>
    <att type="real" name="Z-score" value="13.641495374585869"/>
    <att type="integer" name="#GeneInGOAndHitList" value="10"/>
    <att type="integer" name="#GeneInGO" value="683"/>
    <att type="integer" name="#GeneInHitList" value="22"/>
    <att type="integer" name="#TotalGeneInLibrary" value="30242"/>
    <att type="real" name="%InGO" value="45.45454545454545"/>
    <att type="real" name="STDV %InGO" value="10.615894693111677"/>
    <att type="real" name="BestLogPInGroup" value="-18.21237825439765"/>
    <att type="real" name="BestEnrichmentInGroup" value="56.395337995338"/>
    <att type="integer" name="FirstInGroupByEnrichment" value="0"/>
    <att type="integer" name="FirstInGroupByLogP" value="0"/>
    <att type="string" name="GeneID" value="595|1956|3569|4609|5594|5728|6774|7124|7157|7422"/>
    <att type="integer" name="_RANK_" value="1"/>
    <att type="string" name="_PATTERN_" value="M1"/>
    <att type="string" name="CLUSTER_LABEL" value=" "/>
    <att type="integer" name="#COUNT_001" value="10"/>
    <att type="integer" name="_MEMBER_MyList" value="1"/>
    <att type="real" name="_LogP_MyList" value="-10.785797474924506"/>
    <att type="string" name="Gene" value="GO:0045596"/>
    <att type="integer" name="GiniIndex" value="0"/>
    <att type="integer" name="CategoryID" value="19"/>
    <att type="string" name="PARENT_GO" value="19_GO:0048519 negative regulation of biological process"/>
    <att type="integer" name="EvidenceCutoff" value="0"/>
    <graphics type="CIRCLE" x="410.3479703499351" y="168.9394308808198"/>
  </node>
  <node label="GO:0051345" id="18">
    <att type="string" name="canonicalName" value="GO:0051345"/>
    <att type="string" name="Description" value="positive regulation of hydrolase activity"/>
    <att type="string" name="Category" value="GO Biological Processes"/>
    <att type="real" name="LogP" value="-9.796179794034115"/>
    <att type="real" name="Log(q-value)" value="-7.595832357943307"/>
    <att type="integer" name="GROUP_ID" value="2"/>
    <att type="string" name="Hits" value="AKT1|EGFR|ESR1|HRAS|MYC|MAPK8|STAT3|TNF|VEGFA"/>
    <att type="real" name="Enrichment" value="20.862946497010576"/>
    <att type="real" name="Z-score" value="13.180387510080374"/>
    <att type="integer" name="#GeneInGOAndHitList" value="9"/>
    <att type="integer" name="#GeneInGO" value="593"/>
    <att type="integer" name="#GeneInHitList" value="22"/>
    <att type="integer" name="#TotalGeneInLibrary" value="30242"/>
    <att type="real" name="%InGO" value="40.90909090909091"/>
    <att type="real" name="STDV %InGO" value="10.482356110715555"/>
    <att type="real" name="BestLogPInGroup" value="-18.21237825439765"/>
    <att type="real" name="BestEnrichmentInGroup" value="56.395337995338"/>
    <att type="integer" name="FirstInGroupByEnrichment" value="0"/>
    <att type="integer" name="FirstInGroupByLogP" value="0"/>
    <att type="string" name="GeneID" value="207|1956|2099|3265|4609|5599|6774|7124|7422"/>
    <att type="integer" name="_RANK_" value="1"/>
    <att type="string" name="_PATTERN_" value="M1"/>
    <att type="string" name="CLUSTER_LABEL" value=" "/>
    <att type="integer" name="#COUNT_001" value="9"/>
    <att type="integer" name="_MEMBER_MyList" value="1"/>
    <att type="real" name="_LogP_MyList" value="-9.796179794034115"/>
    <att type="string" name="Gene" value="GO:0051345"/>
    <att type="integer" name="GiniIndex" value="0"/>
    <att type="integer" name="CategoryID" value="19"/>
    <att type="string" name="PARENT_GO" value="19_GO:0065007 biological regulation"/>
    <att type="integer" name="EvidenceCutoff" value="0"/>
    <graphics type="CIRCLE" x="439.81498930036526" y="306.2057796784855"/>
  </node>
  <node label="GO:0018209" id="19">
    <att type="string" name="canonicalName" value="GO:0018209"/>
    <att type="string" name="Description" value="peptidyl-serine modification"/>
    <att type="string" name="Category" value="GO Biological Processes"/>
    <att type="real" name="LogP" value="-15.738394091966917"/>
    <att type="real" name="Log(q-value)" value="-12.241381465614579"/>
    <att type="integer" name="GROUP_ID" value="3"/>
    <att type="string" name="Hits" value="AKT1|EGFR|HSP90AA1|IL6|MAPK1|MAPK3|MAPK8|PTEN|SRC|TNF|VEGFA"/>
    <att type="real" name="Enrichment" value="44.73668639053255"/>
    <att type="real" name="Z-score" value="21.817338470095272"/>
    <att type="integer" name="#GeneInGOAndHitList" value="11"/>
    <att type="integer" name="#GeneInGO" value="338"/>
    <att type="integer" name="#GeneInHitList" value="22"/>
    <att type="integer" name="#TotalGeneInLibrary" value="30242"/>
    <att type="real" name="%InGO" value="50.0"/>
    <att type="real" name="STDV %InGO" value="10.660035817780521"/>
    <att type="real" name="BestLogPInGroup" value="-16.076973109329295"/>
    <att type="real" name="BestEnrichmentInGroup" value="343.65909090909093"/>
    <att type="integer" name="FirstInGroupByEnrichment" value="0"/>
    <att type="integer" name="FirstInGroupByLogP" value="0"/>
    <att type="string" name="GeneID" value="207|1956|3320|3569|5594|5595|5599|5728|6714|7124|7422"/>
    <att type="integer" name="_RANK_" value="1"/>
    <att type="string" name="_PATTERN_" value="M1"/>
    <att type="string" name="CLUSTER_LABEL" value=" "/>
    <att type="integer" name="#COUNT_001" value="11"/>
    <att type="integer" name="_MEMBER_MyList" value="1"/>
    <att type="real" name="_LogP_MyList" value="-15.738394091966917"/>
    <att type="string" name="Gene" value="GO:0018209"/>
    <att type="integer" name="GiniIndex" value="0"/>
    <att type="integer" name="CategoryID" value="19"/>
    <att type="string" name="PARENT_GO" value="19_GO:0008152 metabolic process"/>
    <att type="integer" name="EvidenceCutoff" value="0"/>
    <graphics type="CIRCLE" x="313.40990572611383" y="396.39363508310254"/>
  </node>
  <node label="GO:0051054" id="20">
    <att type="string" name="canonicalName" value="GO:0051054"/>
    <att type="string" name="Description" value="positive regulation of DNA metabolic process"/>
    <att type="string" name="Category" value="GO Biological Processes"/>
    <att type="real" name="LogP" value="-12.00993026593705"/>
    <att type="real" name="Log(q-value)" value="-9.37025013601598"/>
    <att type="integer" name="GROUP_ID" value="3"/>
    <att type="string" name="Hits" value="AKT1|EGFR|HSP90AA1|IL6|MYC|MAPK1|MAPK3|SRC"/>
    <att type="real" name="Enrichment" value="54.71189507010403"/>
    <att type="real" name="Z-score" value="20.61453277530485"/>
    <att type="integer" name="#GeneInGOAndHitList" value="8"/>
    <att type="integer" name="#GeneInGO" value="201"/>
    <att type="integer" name="#GeneInHitList" value="22"/>
    <att type="integer" name="#TotalGeneInLibrary" value="30242"/>
    <att type="real" name="%InGO" value="36.36363636363637"/>
    <att type="real" name="STDV %InGO" value="10.255928633050294"/>
    <att type="real" name="BestLogPInGroup" value="-16.076973109329295"/>
    <att type="real" name="BestEnrichmentInGroup" value="343.65909090909093"/>
    <att type="integer" name="FirstInGroupByEnrichment" value="0"/>
    <att type="integer" name="FirstInGroupByLogP" value="0"/>
    <att type="string" name="GeneID" value="207|1956|3320|3569|4609|5594|5595|6714"/>
    <att type="integer" name="_RANK_" value="1"/>
    <att type="string" name="_PATTERN_" value="M1"/>
    <att type="string" name="CLUSTER_LABEL" value=" "/>
    <att type="integer" name="#COUNT_001" value="8"/>
    <att type="integer" name="_MEMBER_MyList" value="1"/>
    <att type="real" name="_LogP_MyList" value="-12.00993026593705"/>
    <att type="string" name="Gene" value="GO:0051054"/>
    <att type="integer" name="GiniIndex" value="0"/>
    <att type="integer" name="CategoryID" value="19"/>
    <att type="string" name="PARENT_GO" value="19_GO:0048518 positive regulation of biological process"/>
    <att type="integer" name="EvidenceCutoff" value="0"/>
    <graphics type="CIRCLE" x="310.2606928727041" y="299.549962844294"/>
  </node>
  <node label="GO:0051972" id="21">
    <att type="string" name="canonicalName" value="GO:0051972"/>
    <att type="string" name="Description" value="regulation of telomerase activity"/>
    <att type="string" name="Category" value="GO Biological Processes"/>
    <att type="real" name="LogP" value="-11.96083054177684"/>
    <att type="real" name="Log(q-value)" value="-9.364757881450045"/>
    <att type="integer" name="GROUP_ID" value="3"/>
    <att type="string" name="Hits" value="HSP90AA1|MYC|MAPK1|MAPK3|SRC|TP53"/>
    <att type="real" name="Enrichment" value="164.95636363636365"/>
    <att type="real" name="Z-score" value="31.30613998529212"/>
    <att type="integer" name="#GeneInGOAndHitList" value="6"/>
    <att type="integer" name="#GeneInGO" value="50"/>
    <att type="integer" name="#GeneInHitList" value="22"/>
    <att type="integer" name="#TotalGeneInLibrary" value="30242"/>
    <att type="real" name="%InGO" value="27.272727272727273"/>
    <att type="real" name="STDV %InGO" value="9.495144870310792"/>
    <att type="real" name="BestLogPInGroup" value="-16.076973109329295"/>
    <att type="real" name="BestEnrichmentInGroup" value="343.65909090909093"/>
    <att type="integer" name="FirstInGroupByEnrichment" value="0"/>
    <att type="integer" name="FirstInGroupByLogP" value="0"/>
    <att type="string" name="GeneID" value="3320|4609|5594|5595|6714|7157"/>
    <att type="integer" name="_RANK_" value="1"/>
    <att type="string" name="_PATTERN_" value="M1"/>
    <att type="string" name="CLUSTER_LABEL" value=" "/>
    <att type="integer" name="#COUNT_001" value="6"/>
    <att type="integer" name="_MEMBER_MyList" value="1"/>
    <att type="real" name="_LogP_MyList" value="-11.96083054177684"/>
    <att type="string" name="Gene" value="GO:0051972"/>
    <att type="integer" name="GiniIndex" value="0"/>
    <att type="integer" name="CategoryID" value="19"/>
    <att type="string" name="PARENT_GO" value="19_GO:0050789 regulation of biological process"/>
    <att type="integer" name="EvidenceCutoff" value="0"/>
    <graphics type="CIRCLE" x="318.7524747150673" y="316.9086432324157"/>
  </node>
  <node label="GO:0051052" id="22">
    <att type="string" name="canonicalName" value="GO:0051052"/>
    <att type="string" name="Description" value="regulation of DNA metabolic process"/>
    <att type="string" name="Category" value="GO Biological Processes"/>
    <att type="real" name="LogP" value="-11.713787364515493"/>
    <att type="real" name="Log(q-value)" value="-9.208000813855648"/>
    <att type="integer" name="GROUP_ID" value="3"/>
    <att type="string" name="Hits" value="AKT1|EGFR|HSP90AA1|IL6|MYC|MAPK1|MAPK3|SRC|TP53"/>
    <att type="real" name="Enrichment" value="34.27071266683455"/>
    <att type="real" name="Z-score" value="17.158539758114866"/>
    <att type="integer" name="#GeneInGOAndHitList" value="9"/>
    <att type="integer" name="#GeneInGO" value="361"/>
    <att type="integer" name="#GeneInHitList" value="22"/>
    <att type="integer" name="#TotalGeneInLibrary" value="30242"/>
    <att type="real" name="%InGO" value="40.90909090909091"/>
    <att type="real" name="STDV %InGO" value="10.482356110715555"/>
    <att type="real" name="BestLogPInGroup" value="-16.076973109329295"/>
    <att type="real" name="BestEnrichmentInGroup" value="343.65909090909093"/>
    <att type="integer" name="FirstInGroupByEnrichment" value="0"/>
    <att type="integer" name="FirstInGroupByLogP" value="0"/>
    <att type="string" name="GeneID" value="207|1956|3320|3569|4609|5594|5595|6714|7157"/>
    <att type="integer" name="_RANK_" value="1"/>
    <att type="string" name="_PATTERN_" value="M1"/>
    <att type="string" name="CLUSTER_LABEL" value=" "/>
    <att type="integer" name="#COUNT_001" value="9"/>
    <att type="integer" name="_MEMBER_MyList" value="1"/>
    <att type="real" name="_LogP_MyList" value="-11.713787364515493"/>
    <att type="string" name="Gene" value="GO:0051052"/>
    <att type="integer" name="GiniIndex" value="0"/>
    <att type="integer" name="CategoryID" value="19"/>
    <att type="string" name="PARENT_GO" value="19_GO:0050789 regulation of biological process"/>
    <att type="integer" name="EvidenceCutoff" value="0"/>
    <graphics type="CIRCLE" x="345.8659518823422" y="371.90222946320284"/>
  </node>
  <node label="GO:2000278" id="23">
    <att type="string" name="canonicalName" value="GO:2000278"/>
    <att type="string" name="Description" value="regulation of DNA biosynthetic process"/>
    <att type="string" name="Category" value="GO Biological Processes"/>
    <att type="real" name="LogP" value="-9.843022882658552"/>
    <att type="real" name="Log(q-value)" value="-7.623457710729551"/>
    <att type="integer" name="GROUP_ID" value="3"/>
    <att type="string" name="Hits" value="HSP90AA1|MYC|MAPK1|MAPK3|SRC|TP53"/>
    <att type="real" name="Enrichment" value="74.9801652892562"/>
    <att type="real" name="Z-score" value="20.97296562319222"/>
    <att type="integer" name="#GeneInGOAndHitList" value="6"/>
    <att type="integer" name="#GeneInGO" value="110"/>
    <att type="integer" name="#GeneInHitList" value="22"/>
    <att type="integer" name="#TotalGeneInLibrary" value="30242"/>
    <att type="real" name="%InGO" value="27.272727272727273"/>
    <att type="real" name="STDV %InGO" value="9.495144870310792"/>
    <att type="real" name="BestLogPInGroup" value="-16.076973109329295"/>
    <att type="real" name="BestEnrichmentInGroup" value="343.65909090909093"/>
    <att type="integer" name="FirstInGroupByEnrichment" value="0"/>
    <att type="integer" name="FirstInGroupByLogP" value="0"/>
    <att type="string" name="GeneID" value="3320|4609|5594|5595|6714|7157"/>
    <att type="integer" name="_RANK_" value="1"/>
    <att type="string" name="_PATTERN_" value="M1"/>
    <att type="string" name="CLUSTER_LABEL" value=" "/>
    <att type="integer" name="#COUNT_001" value="6"/>
    <att type="integer" name="_MEMBER_MyList" value="1"/>
    <att type="real" name="_LogP_MyList" value="-9.843022882658552"/>
    <att type="string" name="Gene" value="GO:2000278"/>
    <att type="integer" name="GiniIndex" value="0"/>
    <att type="integer" name="CategoryID" value="19"/>
    <att type="string" name="PARENT_GO" value="19_GO:0050789 regulation of biological process"/>
    <att type="integer" name="EvidenceCutoff" value="0"/>
    <graphics type="CIRCLE" x="271.91288293982393" y="374.0198884889448"/>
  </node>
  <node label="GO:0032103" id="24">
    <att type="string" name="canonicalName" value="GO:0032103"/>
    <att type="string" name="Description" value="positive regulation of response to external stimulus"/>
    <att type="string" name="Category" value="GO Biological Processes"/>
    <att type="real" name="LogP" value="-9.400169441556034"/>
    <att type="real" name="Log(q-value)" value="-7.225376109937614"/>
    <att type="integer" name="GROUP_ID" value="3"/>
    <att type="string" name="Hits" value="EGFR|HSP90AA1|IL6|MAPK1|MAPK3|SRC|TNF|VEGFA"/>
    <att type="real" name="Enrichment" value="25.754311262507986"/>
    <att type="real" name="Z-score" value="13.899832367000688"/>
    <att type="integer" name="#GeneInGOAndHitList" value="8"/>
    <att type="integer" name="#GeneInGO" value="427"/>
    <att type="integer" name="#GeneInHitList" value="22"/>
    <att type="integer" name="#TotalGeneInLibrary" value="30242"/>
    <att type="real" name="%InGO" value="36.36363636363637"/>
    <att type="real" name="STDV %InGO" value="10.255928633050294"/>
    <att type="real" name="BestLogPInGroup" value="-16.076973109329295"/>
    <att type="real" name="BestEnrichmentInGroup" value="343.65909090909093"/>
    <att type="integer" name="FirstInGroupByEnrichment" value="0"/>
    <att type="integer" name="FirstInGroupByLogP" value="0"/>
    <att type="string" name="GeneID" value="1956|3320|3569|5594|5595|6714|7124|7422"/>
    <att type="integer" name="_RANK_" value="1"/>
    <att type="string" name="_PATTERN_" value="M1"/>
    <att type="string" name="CLUSTER_LABEL" value=" "/>
    <att type="integer" name="#COUNT_001" value="8"/>
    <att type="integer" name="_MEMBER_MyList" value="1"/>
    <att type="real" name="_LogP_MyList" value="-9.400169441556034"/>
    <att type="string" name="Gene" value="GO:0032103"/>
    <att type="integer" name="GiniIndex" value="0"/>
    <att type="integer" name="CategoryID" value="19"/>
    <att type="string" name="PARENT_GO" value="19_GO:0048518 positive regulation of biological process"/>
    <att type="integer" name="EvidenceCutoff" value="0"/>
    <graphics type="CIRCLE" x="294.3940209330791" y="329.47040581424017"/>
  </node>
  <node label="GO:2000573" id="25">
    <att type="string" name="canonicalName" value="GO:2000573"/>
    <att type="string" name="Description" value="positive regulation of DNA biosynthetic process"/>
    <att type="string" name="Category" value="GO Biological Processes"/>
    <att type="real" name="LogP" value="-8.964443101407845"/>
    <att type="real" name="Log(q-value)" value="-6.832918459946406"/>
    <att type="integer" name="GROUP_ID" value="3"/>
    <att type="string" name="Hits" value="HSP90AA1|MYC|MAPK1|MAPK3|SRC"/>
    <att type="real" name="Enrichment" value="104.13911845730027"/>
    <att type="real" name="Z-score" value="22.632197892010705"/>
    <att type="integer" name="#GeneInGOAndHitList" value="5"/>
    <att type="integer" name="#GeneInGO" value="66"/>
    <att type="integer" name="#GeneInHitList" value="22"/>
    <att type="integer" name="#TotalGeneInLibrary" value="30242"/>
    <att type="real" name="%InGO" value="22.727272727272727"/>
    <att type="real" name="STDV %InGO" value="8.934606739851096"/>
    <att type="real" name="BestLogPInGroup" value="-16.076973109329295"/>
    <att type="real" name="BestEnrichmentInGroup" value="343.65909090909093"/>
    <att type="integer" name="FirstInGroupByEnrichment" value="0"/>
    <att type="integer" name="FirstInGroupByLogP" value="0"/>
    <att type="string" name="GeneID" value="3320|4609|5594|5595|6714"/>
    <att type="integer" name="_RANK_" value="1"/>
    <att type="string" name="_PATTERN_" value="M1"/>
    <att type="string" name="CLUSTER_LABEL" value=" "/>
    <att type="integer" name="#COUNT_001" value="5"/>
    <att type="integer" name="_MEMBER_MyList" value="1"/>
    <att type="real" name="_LogP_MyList" value="-8.964443101407845"/>
    <att type="string" name="Gene" value="GO:2000573"/>
    <att type="integer" name="GiniIndex" value="0"/>
    <att type="integer" name="CategoryID" value="19"/>
    <att type="string" name="PARENT_GO" value="19_GO:0048518 positive regulation of biological process"/>
    <att type="integer" name="EvidenceCutoff" value="0"/>
    <graphics type="CIRCLE" x="277.3957152725819" y="449.71689249237807"/>
  </node>
  <node label="GO:0071897" id="26">
    <att type="string" name="canonicalName" value="GO:0071897"/>
    <att type="string" name="Description" value="DNA biosynthetic process"/>
    <att type="string" name="Category" value="GO Biological Processes"/>
    <att type="real" name="LogP" value="-8.49262038790425"/>
    <att type="real" name="Log(q-value)" value="-6.4609906130003285"/>
    <att type="integer" name="GROUP_ID" value="3"/>
    <att type="string" name="Hits" value="HSP90AA1|MYC|MAPK1|MAPK3|SRC|TP53"/>
    <att type="real" name="Enrichment" value="44.82509881422925"/>
    <att type="real" name="Z-score" value="16.088440916476465"/>
    <att type="integer" name="#GeneInGOAndHitList" value="6"/>
    <att type="integer" name="#GeneInGO" value="184"/>
    <att type="integer" name="#GeneInHitList" value="22"/>
    <att type="integer" name="#TotalGeneInLibrary" value="30242"/>
    <att type="real" name="%InGO" value="27.272727272727273"/>
    <att type="real" name="STDV %InGO" value="9.495144870310792"/>
    <att type="real" name="BestLogPInGroup" value="-16.076973109329295"/>
    <att type="real" name="BestEnrichmentInGroup" value="343.65909090909093"/>
    <att type="integer" name="FirstInGroupByEnrichment" value="0"/>
    <att type="integer" name="FirstInGroupByLogP" value="0"/>
    <att type="string" name="GeneID" value="3320|4609|5594|5595|6714|7157"/>
    <att type="integer" name="_RANK_" value="1"/>
    <att type="string" name="_PATTERN_" value="M1"/>
    <att type="string" name="CLUSTER_LABEL" value=" "/>
    <att type="integer" name="#COUNT_001" value="6"/>
    <att type="integer" name="_MEMBER_MyList" value="1"/>
    <att type="real" name="_LogP_MyList" value="-8.49262038790425"/>
    <att type="string" name="Gene" value="GO:0071897"/>
    <att type="integer" name="GiniIndex" value="0"/>
    <att type="integer" name="CategoryID" value="19"/>
    <att type="string" name="PARENT_GO" value="19_GO:0008152 metabolic process"/>
    <att type="integer" name="EvidenceCutoff" value="0"/>
    <graphics type="CIRCLE" x="396.84294248143726" y="259.0652372564658"/>
  </node>
  <node label="GO:0051973" id="27">
    <att type="string" name="canonicalName" value="GO:0051973"/>
    <att type="string" name="Description" value="positive regulation of telomerase activity"/>
    <att type="string" name="Category" value="GO Biological Processes"/>
    <att type="real" name="LogP" value="-8.0178437953506"/>
    <att type="real" name="Log(q-value)" value="-6.0457802669139555"/>
    <att type="integer" name="GROUP_ID" value="3"/>
    <att type="string" name="Hits" value="HSP90AA1|MYC|MAPK1|MAPK3"/>
    <att type="real" name="Enrichment" value="161.72192513368987"/>
    <att type="real" name="Z-score" value="25.299723946915194"/>
    <att type="integer" name="#GeneInGOAndHitList" value="4"/>
    <att type="integer" name="#GeneInGO" value="34"/>
    <att type="integer" name="#GeneInHitList" value="22"/>
    <att type="integer" name="#TotalGeneInLibrary" value="30242"/>
    <att type="real" name="%InGO" value="18.181818181818183"/>
    <att type="real" name="STDV %InGO" value="8.223036670302644"/>
    <att type="real" name="BestLogPInGroup" value="-16.076973109329295"/>
    <att type="real" name="BestEnrichmentInGroup" value="343.65909090909093"/>
    <att type="integer" name="FirstInGroupByEnrichment" value="0"/>
    <att type="integer" name="FirstInGroupByLogP" value="0"/>
    <att type="string" name="GeneID" value="3320|4609|5594|5595"/>
    <att type="integer" name="_RANK_" value="1"/>
    <att type="string" name="_PATTERN_" value="M1"/>
    <att type="string" name="CLUSTER_LABEL" value=" "/>
    <att type="integer" name="#COUNT_001" value="4"/>
    <att type="integer" name="_MEMBER_MyList" value="1"/>
    <att type="real" name="_LogP_MyList" value="-8.0178437953506"/>
    <att type="string" name="Gene" value="GO:0051973"/>
    <att type="integer" name="GiniIndex" value="0"/>
    <att type="integer" name="CategoryID" value="19"/>
    <att type="string" name="PARENT_GO" value="19_GO:0048518 positive regulation of biological process"/>
    <att type="integer" name="EvidenceCutoff" value="0"/>
    <graphics type="CIRCLE" x="211.66290205053392" y="419.8544979940698"/>
  </node>
  <node label="GO:0009991" id="28">
    <att type="string" name="canonicalName" value="GO:0009991"/>
    <att type="string" name="Description" value="response to extracellular stimulus"/>
    <att type="string" name="Category" value="GO Biological Processes"/>
    <att type="real" name="LogP" value="-13.820968345311748"/>
    <att type="real" name="Log(q-value)" value="-10.7384692780935"/>
    <att type="integer" name="GROUP_ID" value="4"/>
    <att type="string" name="Hits" value="AKT1|ALB|CCND1|EGFR|JUN|MAPK1|MAPK3|MAPK8|PTEN|SRC|TP53"/>
    <att type="real" name="Enrichment" value="29.942574257425743"/>
    <att type="real" name="Z-score" value="17.696869704910586"/>
    <att type="integer" name="#GeneInGOAndHitList" value="11"/>
    <att type="integer" name="#GeneInGO" value="505"/>
    <att type="integer" name="#GeneInHitList" value="22"/>
    <att type="integer" name="#TotalGeneInLibrary" value="30242"/>
    <att type="real" name="%InGO" value="50.0"/>
    <att type="real" name="STDV %InGO" value="10.660035817780521"/>
    <att type="real" name="BestLogPInGroup" value="-14.122197628802788"/>
    <att type="real" name="BestEnrichmentInGroup" value="206.19545454545454"/>
    <att type="integer" name="FirstInGroupByEnrichment" value="0"/>
    <att type="integer" name="FirstInGroupByLogP" value="0"/>
    <att type="string" name="GeneID" value="207|213|595|1956|3725|5594|5595|5599|5728|6714|7157"/>
    <att type="integer" name="_RANK_" value="1"/>
    <att type="string" name="_PATTERN_" value="M1"/>
    <att type="string" name="CLUSTER_LABEL" value=" "/>
    <att type="integer" name="#COUNT_001" value="11"/>
    <att type="integer" name="_MEMBER_MyList" value="1"/>
    <att type="real" name="_LogP_MyList" value="-13.820968345311748"/>
    <att type="string" name="Gene" value="GO:0009991"/>
    <att type="integer" name="GiniIndex" value="0"/>
    <att type="integer" name="CategoryID" value="19"/>
    <att type="string" name="PARENT_GO" value="19_GO:0050896 response to stimulus"/>
    <att type="integer" name="EvidenceCutoff" value="0"/>
    <graphics type="CIRCLE" x="377.7116808723492" y="288.25738957979627"/>
  </node>
  <node label="GO:0062197" id="29">
    <att type="string" name="canonicalName" value="GO:0062197"/>
    <att type="string" name="Description" value="cellular response to chemical stress"/>
    <att type="string" name="Category" value="GO Biological Processes"/>
    <att type="real" name="LogP" value="-13.802791229404678"/>
    <att type="real" name="Log(q-value)" value="-10.7384692780935"/>
    <att type="integer" name="GROUP_ID" value="4"/>
    <att type="string" name="Hits" value="AKT1|CASP3|EGFR|IL6|JUN|MAPK1|MAPK3|MAPK8|SRC|TP53"/>
    <att type="real" name="Enrichment" value="40.54974524001073"/>
    <att type="real" name="Z-score" value="19.75824396199701"/>
    <att type="integer" name="#GeneInGOAndHitList" value="10"/>
    <att type="integer" name="#GeneInGO" value="339"/>
    <att type="integer" name="#GeneInHitList" value="22"/>
    <att type="integer" name="#TotalGeneInLibrary" value="30242"/>
    <att type="real" name="%InGO" value="45.45454545454545"/>
    <att type="real" name="STDV %InGO" value="10.615894693111677"/>
    <att type="real" name="BestLogPInGroup" value="-14.122197628802788"/>
    <att type="real" name="BestEnrichmentInGroup" value="206.19545454545454"/>
    <att type="integer" name="FirstInGroupByEnrichment" value="0"/>
    <att type="integer" name="FirstInGroupByLogP" value="0"/>
    <att type="string" name="GeneID" value="207|836|1956|3569|3725|5594|5595|5599|6714|7157"/>
    <att type="integer" name="_RANK_" value="1"/>
    <att type="string" name="_PATTERN_" value="M1"/>
    <att type="string" name="CLUSTER_LABEL" value=" "/>
    <att type="integer" name="#COUNT_001" value="10"/>
    <att type="integer" name="_MEMBER_MyList" value="1"/>
    <att type="real" name="_LogP_MyList" value="-13.802791229404678"/>
    <att type="string" name="Gene" value="GO:0062197"/>
    <att type="integer" name="GiniIndex" value="0"/>
    <att type="integer" name="CategoryID" value="19"/>
    <att type="string" name="PARENT_GO" value="19_GO:0050896 response to stimulus"/>
    <att type="integer" name="EvidenceCutoff" value="0"/>
    <graphics type="CIRCLE" x="186.57530571561983" y="374.8714399992496"/>
  </node>
  <node label="GO:0000302" id="30">
    <att type="string" name="canonicalName" value="GO:0000302"/>
    <att type="string" name="Description" value="response to reactive oxygen species"/>
    <att type="string" name="Category" value="GO Biological Processes"/>
    <att type="real" name="LogP" value="-13.600603293790563"/>
    <att type="real" name="Log(q-value)" value="-10.580711922157885"/>
    <att type="integer" name="GROUP_ID" value="4"/>
    <att type="string" name="Hits" value="AKT1|CASP3|EGFR|IL6|JUN|MAPK1|MAPK3|MAPK8|SRC"/>
    <att type="real" name="Enrichment" value="55.478597635548304"/>
    <att type="real" name="Z-score" value="22.031416724335227"/>
    <att type="integer" name="#GeneInGOAndHitList" value="9"/>
    <att type="integer" name="#GeneInGO" value="223"/>
    <att type="integer" name="#GeneInHitList" value="22"/>
    <att type="integer" name="#TotalGeneInLibrary" value="30242"/>
    <att type="real" name="%InGO" value="40.90909090909091"/>
    <att type="real" name="STDV %InGO" value="10.482356110715555"/>
    <att type="real" name="BestLogPInGroup" value="-14.122197628802788"/>
    <att type="real" name="BestEnrichmentInGroup" value="206.19545454545454"/>
    <att type="integer" name="FirstInGroupByEnrichment" value="0"/>
    <att type="integer" name="FirstInGroupByLogP" value="0"/>
    <att type="string" name="GeneID" value="207|836|1956|3569|3725|5594|5595|5599|6714"/>
    <att type="integer" name="_RANK_" value="1"/>
    <att type="string" name="_PATTERN_" value="M1"/>
    <att type="string" name="CLUSTER_LABEL" value=" "/>
    <att type="integer" name="#COUNT_001" value="9"/>
    <att type="integer" name="_MEMBER_MyList" value="1"/>
    <att type="real" name="_LogP_MyList" value="-13.600603293790563"/>
    <att type="string" name="Gene" value="GO:0000302"/>
    <att type="integer" name="GiniIndex" value="0"/>
    <att type="integer" name="CategoryID" value="19"/>
    <att type="string" name="PARENT_GO" value="19_GO:0050896 response to stimulus"/>
    <att type="integer" name="EvidenceCutoff" value="0"/>
    <graphics type="CIRCLE" x="192.0995755131953" y="286.68511302752177"/>
  </node>
  <node label="GO:0010035" id="31">
    <att type="string" name="canonicalName" value="GO:0010035"/>
    <att type="string" name="Description" value="response to inorganic substance"/>
    <att type="string" name="Category" value="GO Biological Processes"/>
    <att type="real" name="LogP" value="-13.213529225136453"/>
    <att type="real" name="Log(q-value)" value="-10.299588153405754"/>
    <att type="integer" name="GROUP_ID" value="4"/>
    <att type="string" name="Hits" value="AKT1|CCND1|CASP3|EGFR|IL6|JUN|MAPK1|MAPK3|MAPK8|PTEN|SRC"/>
    <att type="real" name="Enrichment" value="26.343205574912893"/>
    <att type="real" name="Z-score" value="16.540001399624632"/>
    <att type="integer" name="#GeneInGOAndHitList" value="11"/>
    <att type="integer" name="#GeneInGO" value="574"/>
    <att type="integer" name="#GeneInHitList" value="22"/>
    <att type="integer" name="#TotalGeneInLibrary" value="30242"/>
    <att type="real" name="%InGO" value="50.0"/>
    <att type="real" name="STDV %InGO" value="10.660035817780521"/>
    <att type="real" name="BestLogPInGroup" value="-14.122197628802788"/>
    <att type="real" name="BestEnrichmentInGroup" value="206.19545454545454"/>
    <att type="integer" name="FirstInGroupByEnrichment" value="0"/>
    <att type="integer" name="FirstInGroupByLogP" value="0"/>
    <att type="string" name="GeneID" value="207|595|836|1956|3569|3725|5594|5595|5599|5728|6714"/>
    <att type="integer" name="_RANK_" value="1"/>
    <att type="string" name="_PATTERN_" value="M1"/>
    <att type="string" name="CLUSTER_LABEL" value=" "/>
    <att type="integer" name="#COUNT_001" value="11"/>
    <att type="integer" name="_MEMBER_MyList" value="1"/>
    <att type="real" name="_LogP_MyList" value="-13.213529225136453"/>
    <att type="string" name="Gene" value="GO:0010035"/>
    <att type="integer" name="GiniIndex" value="0"/>
    <att type="integer" name="CategoryID" value="19"/>
    <att type="string" name="PARENT_GO" value="19_GO:0050896 response to stimulus"/>
    <att type="integer" name="EvidenceCutoff" value="0"/>
    <graphics type="CIRCLE" x="341.2459950553025" y="201.78968556844455"/>
  </node>
  <node label="GO:0034614" id="32">
    <att type="string" name="canonicalName" value="GO:0034614"/>
    <att type="string" name="Description" value="cellular response to reactive oxygen species"/>
    <att type="string" name="Category" value="GO Biological Processes"/>
    <att type="real" name="LogP" value="-12.923070658697757"/>
    <att type="real" name="Log(q-value)" value="-10.125028036681437"/>
    <att type="integer" name="GROUP_ID" value="4"/>
    <att type="string" name="Hits" value="AKT1|EGFR|IL6|JUN|MAPK1|MAPK3|MAPK8|SRC"/>
    <att type="real" name="Enrichment" value="70.94897360703813"/>
    <att type="real" name="Z-score" value="23.556997554030445"/>
    <att type="integer" name="#GeneInGOAndHitList" value="8"/>
    <att type="integer" name="#GeneInGO" value="155"/>
    <att type="integer" name="#GeneInHitList" value="22"/>
    <att type="integer" name="#TotalGeneInLibrary" value="30242"/>
    <att type="real" name="%InGO" value="36.36363636363637"/>
    <att type="real" name="STDV %InGO" value="10.255928633050294"/>
    <att type="real" name="BestLogPInGroup" value="-14.122197628802788"/>
    <att type="real" name="BestEnrichmentInGroup" value="206.19545454545454"/>
    <att type="integer" name="FirstInGroupByEnrichment" value="0"/>
    <att type="integer" name="FirstInGroupByLogP" value="0"/>
    <att type="string" name="GeneID" value="207|1956|3569|3725|5594|5595|5599|6714"/>
    <att type="integer" name="_RANK_" value="1"/>
    <att type="string" name="_PATTERN_" value="M1"/>
    <att type="string" name="CLUSTER_LABEL" value=" "/>
    <att type="integer" name="#COUNT_001" value="8"/>
    <att type="integer" name="_MEMBER_MyList" value="1"/>
    <att type="real" name="_LogP_MyList" value="-12.923070658697757"/>
    <att type="string" name="Gene" value="GO:0034614"/>
    <att type="integer" name="GiniIndex" value="0"/>
    <att type="integer" name="CategoryID" value="19"/>
    <att type="string" name="PARENT_GO" value="19_GO:0050896 response to stimulus"/>
    <att type="integer" name="EvidenceCutoff" value="0"/>
    <graphics type="CIRCLE" x="314.0977879225866" y="336.7018803735425"/>
  </node>
  <node label="GO:0006979" id="33">
    <att type="string" name="canonicalName" value="GO:0006979"/>
    <att type="string" name="Description" value="response to oxidative stress"/>
    <att type="string" name="Category" value="GO Biological Processes"/>
    <att type="real" name="LogP" value="-12.585389087895829"/>
    <att type="real" name="Log(q-value)" value="-9.834944953315858"/>
    <att type="integer" name="GROUP_ID" value="4"/>
    <att type="string" name="Hits" value="AKT1|CASP3|EGFR|IL6|JUN|MAPK1|MAPK3|MAPK8|SRC|TP53"/>
    <att type="real" name="Enrichment" value="30.61550921239117"/>
    <att type="real" name="Z-score" value="17.05875928908786"/>
    <att type="integer" name="#GeneInGOAndHitList" value="10"/>
    <att type="integer" name="#GeneInGO" value="449"/>
    <att type="integer" name="#GeneInHitList" value="22"/>
    <att type="integer" name="#TotalGeneInLibrary" value="30242"/>
    <att type="real" name="%InGO" value="45.45454545454545"/>
    <att type="real" name="STDV %InGO" value="10.615894693111677"/>
    <att type="real" name="BestLogPInGroup" value="-14.122197628802788"/>
    <att type="real" name="BestEnrichmentInGroup" value="206.19545454545454"/>
    <att type="integer" name="FirstInGroupByEnrichment" value="0"/>
    <att type="integer" name="FirstInGroupByLogP" value="0"/>
    <att type="string" name="GeneID" value="207|836|1956|3569|3725|5594|5595|5599|6714|7157"/>
    <att type="integer" name="_RANK_" value="1"/>
    <att type="string" name="_PATTERN_" value="M1"/>
    <att type="string" name="CLUSTER_LABEL" value=" "/>
    <att type="integer" name="#COUNT_001" value="10"/>
    <att type="integer" name="_MEMBER_MyList" value="1"/>
    <att type="real" name="_LogP_MyList" value="-12.585389087895829"/>
    <att type="string" name="Gene" value="GO:0006979"/>
    <att type="integer" name="GiniIndex" value="0"/>
    <att type="integer" name="CategoryID" value="19"/>
    <att type="string" name="PARENT_GO" value="19_GO:0050896 response to stimulus"/>
    <att type="integer" name="EvidenceCutoff" value="0"/>
    <graphics type="CIRCLE" x="161.02078431141206" y="369.73397145696526"/>
  </node>
  <node label="GO:0071276" id="34">
    <att type="string" name="canonicalName" value="GO:0071276"/>
    <att type="string" name="Description" value="cellular response to cadmium ion"/>
    <att type="string" name="Category" value="GO Biological Processes"/>
    <att type="real" name="LogP" value="-12.575853828310187"/>
    <att type="real" name="Log(q-value)" value="-9.834944953315858"/>
    <att type="integer" name="GROUP_ID" value="4"/>
    <att type="string" name="Hits" value="AKT1|EGFR|JUN|MAPK1|MAPK3|MAPK8"/>
    <att type="real" name="Enrichment" value="206.19545454545454"/>
    <att type="real" name="Z-score" value="35.038222380566694"/>
    <att type="integer" name="#GeneInGOAndHitList" value="6"/>
    <att type="integer" name="#GeneInGO" value="40"/>
    <att type="integer" name="#GeneInHitList" value="22"/>
    <att type="integer" name="#TotalGeneInLibrary" value="30242"/>
    <att type="real" name="%InGO" value="27.272727272727273"/>
    <att type="real" name="STDV %InGO" value="9.495144870310792"/>
    <att type="real" name="BestLogPInGroup" value="-14.122197628802788"/>
    <att type="real" name="BestEnrichmentInGroup" value="206.19545454545454"/>
    <att type="integer" name="FirstInGroupByEnrichment" value="0"/>
    <att type="integer" name="FirstInGroupByLogP" value="0"/>
    <att type="string" name="GeneID" value="207|1956|3725|5594|5595|5599"/>
    <att type="integer" name="_RANK_" value="1"/>
    <att type="string" name="_PATTERN_" value="M1"/>
    <att type="string" name="CLUSTER_LABEL" value=" "/>
    <att type="integer" name="#COUNT_001" value="6"/>
    <att type="integer" name="_MEMBER_MyList" value="1"/>
    <att type="real" name="_LogP_MyList" value="-12.575853828310187"/>
    <att type="string" name="Gene" value="GO:0071276"/>
    <att type="integer" name="GiniIndex" value="0"/>
    <att type="integer" name="CategoryID" value="19"/>
    <att type="string" name="PARENT_GO" value="19_GO:0050896 response to stimulus"/>
    <att type="integer" name="EvidenceCutoff" value="0"/>
    <graphics type="CIRCLE" x="357.91858515060585" y="299.1029448871611"/>
  </node>
  <node label="GO:0034599" id="35">
    <att type="string" name="canonicalName" value="GO:0034599"/>
    <att type="string" name="Description" value="cellular response to oxidative stress"/>
    <att type="string" name="Category" value="GO Biological Processes"/>
    <att type="real" name="LogP" value="-12.56852958610526"/>
    <att type="real" name="Log(q-value)" value="-9.834944953315858"/>
    <att type="integer" name="GROUP_ID" value="4"/>
    <att type="string" name="Hits" value="AKT1|EGFR|IL6|JUN|MAPK1|MAPK3|MAPK8|SRC|TP53"/>
    <att type="real" name="Enrichment" value="42.66112852664577"/>
    <att type="real" name="Z-score" value="19.234429077466725"/>
    <att type="integer" name="#GeneInGOAndHitList" value="9"/>
    <att type="integer" name="#GeneInGO" value="290"/>
    <att type="integer" name="#GeneInHitList" value="22"/>
    <att type="integer" name="#TotalGeneInLibrary" value="30242"/>
    <att type="real" name="%InGO" value="40.90909090909091"/>
    <att type="real" name="STDV %InGO" value="10.482356110715555"/>
    <att type="real" name="BestLogPInGroup" value="-14.122197628802788"/>
    <att type="real" name="BestEnrichmentInGroup" value="206.19545454545454"/>
    <att type="integer" name="FirstInGroupByEnrichment" value="0"/>
    <att type="integer" name="FirstInGroupByLogP" value="0"/>
    <att type="string" name="GeneID" value="207|1956|3569|3725|5594|5595|5599|6714|7157"/>
    <att type="integer" name="_RANK_" value="1"/>
    <att type="string" name="_PATTERN_" value="M1"/>
    <att type="string" name="CLUSTER_LABEL" value=" "/>
    <att type="integer" name="#COUNT_001" value="9"/>
    <att type="integer" name="_MEMBER_MyList" value="1"/>
    <att type="real" name="_LogP_MyList" value="-12.56852958610526"/>
    <att type="string" name="Gene" value="GO:0034599"/>
    <att type="integer" name="GiniIndex" value="0"/>
    <att type="integer" name="CategoryID" value="19"/>
    <att type="string" name="PARENT_GO" value="19_GO:0050896 response to stimulus"/>
    <att type="integer" name="EvidenceCutoff" value="0"/>
    <graphics type="CIRCLE" x="370.8646464530458" y="331.2964234430974"/>
  </node>
  <node label="GO:0007568" id="36">
    <att type="string" name="canonicalName" value="GO:0007568"/>
    <att type="string" name="Description" value="aging"/>
    <att type="string" name="Category" value="GO Biological Processes"/>
    <att type="real" name="LogP" value="-11.958680520810441"/>
    <att type="real" name="Log(q-value)" value="-9.364757881450045"/>
    <att type="integer" name="GROUP_ID" value="4"/>
    <att type="string" name="Hits" value="AKT1|HRAS|JUN|MAPK1|MAPK3|MAPK8|PTEN|STAT3|TP53"/>
    <att type="real" name="Enrichment" value="36.494770716009654"/>
    <att type="real" name="Z-score" value="17.732461610715443"/>
    <att type="integer" name="#GeneInGOAndHitList" value="9"/>
    <att type="integer" name="#GeneInGO" value="339"/>
    <att type="integer" name="#GeneInHitList" value="22"/>
    <att type="integer" name="#TotalGeneInLibrary" value="30242"/>
    <att type="real" name="%InGO" value="40.90909090909091"/>
    <att type="real" name="STDV %InGO" value="10.482356110715555"/>
    <att type="real" name="BestLogPInGroup" value="-14.122197628802788"/>
    <att type="real" name="BestEnrichmentInGroup" value="206.19545454545454"/>
    <att type="integer" name="FirstInGroupByEnrichment" value="0"/>
    <att type="integer" name="FirstInGroupByLogP" value="0"/>
    <att type="string" name="GeneID" value="207|3265|3725|5594|5595|5599|5728|6774|7157"/>
    <att type="integer" name="_RANK_" value="1"/>
    <att type="string" name="_PATTERN_" value="M1"/>
    <att type="string" name="CLUSTER_LABEL" value=" "/>
    <att type="integer" name="#COUNT_001" value="9"/>
    <att type="integer" name="_MEMBER_MyList" value="1"/>
    <att type="real" name="_LogP_MyList" value="-11.958680520810441"/>
    <att type="string" name="Gene" value="GO:0007568"/>
    <att type="integer" name="GiniIndex" value="0"/>
    <att type="integer" name="CategoryID" value="19"/>
    <att type="string" name="PARENT_GO" value="19_GO:0032502 developmental process"/>
    <att type="integer" name="EvidenceCutoff" value="0"/>
    <graphics type="CIRCLE" x="366.15037772160696" y="315.5296321940483"/>
  </node>
  <node label="GO:0070920" id="37">
    <att type="string" name="canonicalName" value="GO:0070920"/>
    <att type="string" name="Description" value="regulation of production of small RNA involved in gene silencing by RNA"/>
    <att type="string" name="Category" value="GO Biological Processes"/>
    <att type="real" name="LogP" value="-13.795080042829307"/>
    <att type="real" name="Log(q-value)" value="-10.7384692780935"/>
    <att type="integer" name="GROUP_ID" value="5"/>
    <att type="string" name="Hits" value="EGFR|ESR1|IL6|STAT3|TNF|TP53"/>
    <att type="real" name="Enrichment" value="317.2237762237762"/>
    <att type="real" name="Z-score" value="43.52360830006301"/>
    <att type="integer" name="#GeneInGOAndHitList" value="6"/>
    <att type="integer" name="#GeneInGO" value="26"/>
    <att type="integer" name="#GeneInHitList" value="22"/>
    <att type="integer" name="#TotalGeneInLibrary" value="30242"/>
    <att type="real" name="%InGO" value="27.272727272727273"/>
    <att type="real" name="STDV %InGO" value="9.495144870310792"/>
    <att type="real" name="BestLogPInGroup" value="-13.90882629245531"/>
    <att type="real" name="BestEnrichmentInGroup" value="458.2121212121212"/>
    <att type="integer" name="FirstInGroupByEnrichment" value="0"/>
    <att type="integer" name="FirstInGroupByLogP" value="0"/>
    <att type="string" name="GeneID" value="1956|2099|3569|6774|7124|7157"/>
    <att type="integer" name="_RANK_" value="1"/>
    <att type="string" name="_PATTERN_" value="M1"/>
    <att type="string" name="CLUSTER_LABEL" value=" "/>
    <att type="integer" name="#COUNT_001" value="6"/>
    <att type="integer" name="_MEMBER_MyList" value="1"/>
    <att type="real" name="_LogP_MyList" value="-13.795080042829307"/>
    <att type="string" name="Gene" value="GO:0070920"/>
    <att type="integer" name="GiniIndex" value="0"/>
    <att type="integer" name="CategoryID" value="19"/>
    <att type="string" name="PARENT_GO" value="19_GO:0048519 negative regulation of biological process"/>
    <att type="integer" name="EvidenceCutoff" value="0"/>
    <graphics type="CIRCLE" x="424.95700230301816" y="211.69509446739107"/>
  </node>
  <node label="GO:1903799" id="38">
    <att type="string" name="canonicalName" value="GO:1903799"/>
    <att type="string" name="Description" value="negative regulation of production of miRNAs involved in gene silencing by miRNA"/>
    <att type="string" name="Category" value="GO Biological Processes"/>
    <att type="real" name="LogP" value="-12.427690896494779"/>
    <att type="real" name="Log(q-value)" value="-9.708829520526082"/>
    <att type="integer" name="GROUP_ID" value="5"/>
    <att type="string" name="Hits" value="ESR1|IL6|STAT3|TNF|TP53"/>
    <att type="real" name="Enrichment" value="458.2121212121212"/>
    <att type="real" name="Z-score" value="47.78900920682882"/>
    <att type="integer" name="#GeneInGOAndHitList" value="5"/>
    <att type="integer" name="#GeneInGO" value="15"/>
    <att type="integer" name="#GeneInHitList" value="22"/>
    <att type="integer" name="#TotalGeneInLibrary" value="30242"/>
    <att type="real" name="%InGO" value="22.727272727272727"/>
    <att type="real" name="STDV %InGO" value="8.934606739851096"/>
    <att type="real" name="BestLogPInGroup" value="-13.90882629245531"/>
    <att type="real" name="BestEnrichmentInGroup" value="458.2121212121212"/>
    <att type="integer" name="FirstInGroupByEnrichment" value="0"/>
    <att type="integer" name="FirstInGroupByLogP" value="0"/>
    <att type="string" name="GeneID" value="2099|3569|6774|7124|7157"/>
    <att type="integer" name="_RANK_" value="1"/>
    <att type="string" name="_PATTERN_" value="M1"/>
    <att type="string" name="CLUSTER_LABEL" value=" "/>
    <att type="integer" name="#COUNT_001" value="5"/>
    <att type="integer" name="_MEMBER_MyList" value="1"/>
    <att type="real" name="_LogP_MyList" value="-12.427690896494779"/>
    <att type="string" name="Gene" value="GO:1903799"/>
    <att type="integer" name="GiniIndex" value="0"/>
    <att type="integer" name="CategoryID" value="19"/>
    <att type="string" name="PARENT_GO" value="19_GO:0048519 negative regulation of biological process"/>
    <att type="integer" name="EvidenceCutoff" value="0"/>
    <graphics type="CIRCLE" x="368.9865335073017" y="322.0050486106022"/>
  </node>
  <node label="GO:0060964" id="39">
    <att type="string" name="canonicalName" value="GO:0060964"/>
    <att type="string" name="Description" value="regulation of gene silencing by miRNA"/>
    <att type="string" name="Category" value="GO Biological Processes"/>
    <att type="real" name="LogP" value="-12.016150674915378"/>
    <att type="real" name="Log(q-value)" value="-9.37025013601598"/>
    <att type="integer" name="GROUP_ID" value="5"/>
    <att type="string" name="Hits" value="EGFR|ESR1|IL6|STAT3|TNF|TP53"/>
    <att type="real" name="Enrichment" value="168.32282003710574"/>
    <att type="real" name="Z-score" value="31.62731080983851"/>
    <att type="integer" name="#GeneInGOAndHitList" value="6"/>
    <att type="integer" name="#GeneInGO" value="49"/>
    <att type="integer" name="#GeneInHitList" value="22"/>
    <att type="integer" name="#TotalGeneInLibrary" value="30242"/>
    <att type="real" name="%InGO" value="27.272727272727273"/>
    <att type="real" name="STDV %InGO" value="9.495144870310792"/>
    <att type="real" name="BestLogPInGroup" value="-13.90882629245531"/>
    <att type="real" name="BestEnrichmentInGroup" value="458.2121212121212"/>
    <att type="integer" name="FirstInGroupByEnrichment" value="0"/>
    <att type="integer" name="FirstInGroupByLogP" value="0"/>
    <att type="string" name="GeneID" value="1956|2099|3569|6774|7124|7157"/>
    <att type="integer" name="_RANK_" value="1"/>
    <att type="string" name="_PATTERN_" value="M1"/>
    <att type="string" name="CLUSTER_LABEL" value=" "/>
    <att type="integer" name="#COUNT_001" value="6"/>
    <att type="integer" name="_MEMBER_MyList" value="1"/>
    <att type="real" name="_LogP_MyList" value="-12.016150674915378"/>
    <att type="string" name="Gene" value="GO:0060964"/>
    <att type="integer" name="GiniIndex" value="0"/>
    <att type="integer" name="CategoryID" value="19"/>
    <att type="string" name="PARENT_GO" value="19_GO:0048519 negative regulation of biological process"/>
    <att type="integer" name="EvidenceCutoff" value="0"/>
    <graphics type="CIRCLE" x="433.2829914612924" y="364.631480869522"/>
  </node>
  <node label="GO:0035196" id="40">
    <att type="string" name="canonicalName" value="GO:0035196"/>
    <att type="string" name="Description" value="production of miRNAs involved in gene silencing by miRNA"/>
    <att type="string" name="Category" value="GO Biological Processes"/>
    <att type="real" name="LogP" value="-11.853621768400522"/>
    <att type="real" name="Log(q-value)" value="-9.310851651487507"/>
    <att type="integer" name="GROUP_ID" value="5"/>
    <att type="string" name="Hits" value="EGFR|ESR1|IL6|STAT3|TNF|TP53"/>
    <att type="real" name="Enrichment" value="158.6118881118881"/>
    <att type="real" name="Z-score" value="30.6917231108076"/>
    <att type="integer" name="#GeneInGOAndHitList" value="6"/>
    <att type="integer" name="#GeneInGO" value="52"/>
    <att type="integer" name="#GeneInHitList" value="22"/>
    <att type="integer" name="#TotalGeneInLibrary" value="30242"/>
    <att type="real" name="%InGO" value="27.272727272727273"/>
    <att type="real" name="STDV %InGO" value="9.495144870310792"/>
    <att type="real" name="BestLogPInGroup" value="-13.90882629245531"/>
    <att type="real" name="BestEnrichmentInGroup" value="458.2121212121212"/>
    <att type="integer" name="FirstInGroupByEnrichment" value="0"/>
    <att type="integer" name="FirstInGroupByLogP" value="0"/>
    <att type="string" name="GeneID" value="1956|2099|3569|6774|7124|7157"/>
    <att type="integer" name="_RANK_" value="1"/>
    <att type="string" name="_PATTERN_" value="M1"/>
    <att type="string" name="CLUSTER_LABEL" value=" "/>
    <att type="integer" name="#COUNT_001" value="6"/>
    <att type="integer" name="_MEMBER_MyList" value="1"/>
    <att type="real" name="_LogP_MyList" value="-11.853621768400522"/>
    <att type="string" name="Gene" value="GO:0035196"/>
    <att type="integer" name="GiniIndex" value="0"/>
    <att type="integer" name="CategoryID" value="19"/>
    <att type="string" name="PARENT_GO" value="19_GO:0048519 negative regulation of biological process"/>
    <att type="integer" name="EvidenceCutoff" value="0"/>
    <graphics type="CIRCLE" x="176.87424240873398" y="229.8824650365388"/>
  </node>
  <node label="GO:0060147" id="41">
    <att type="string" name="canonicalName" value="GO:0060147"/>
    <att type="string" name="Description" value="regulation of posttranscriptional gene silencing"/>
    <att type="string" name="Category" value="GO Biological Processes"/>
    <att type="real" name="LogP" value="-11.853621768400522"/>
    <att type="real" name="Log(q-value)" value="-9.310851651487507"/>
    <att type="integer" name="GROUP_ID" value="5"/>
    <att type="string" name="Hits" value="EGFR|ESR1|IL6|STAT3|TNF|TP53"/>
    <att type="real" name="Enrichment" value="158.6118881118881"/>
    <att type="real" name="Z-score" value="30.6917231108076"/>
    <att type="integer" name="#GeneInGOAndHitList" value="6"/>
    <att type="integer" name="#GeneInGO" value="52"/>
    <att type="integer" name="#GeneInHitList" value="22"/>
    <att type="integer" name="#TotalGeneInLibrary" value="30242"/>
    <att type="real" name="%InGO" value="27.272727272727273"/>
    <att type="real" name="STDV %InGO" value="9.495144870310792"/>
    <att type="real" name="BestLogPInGroup" value="-13.90882629245531"/>
    <att type="real" name="BestEnrichmentInGroup" value="458.2121212121212"/>
    <att type="integer" name="FirstInGroupByEnrichment" value="0"/>
    <att type="integer" name="FirstInGroupByLogP" value="0"/>
    <att type="string" name="GeneID" value="1956|2099|3569|6774|7124|7157"/>
    <att type="integer" name="_RANK_" value="1"/>
    <att type="string" name="_PATTERN_" value="M1"/>
    <att type="string" name="CLUSTER_LABEL" value=" "/>
    <att type="integer" name="#COUNT_001" value="6"/>
    <att type="integer" name="_MEMBER_MyList" value="1"/>
    <att type="real" name="_LogP_MyList" value="-11.853621768400522"/>
    <att type="string" name="Gene" value="GO:0060147"/>
    <att type="integer" name="GiniIndex" value="0"/>
    <att type="integer" name="CategoryID" value="19"/>
    <att type="string" name="PARENT_GO" value="19_GO:0048519 negative regulation of biological process"/>
    <att type="integer" name="EvidenceCutoff" value="0"/>
    <graphics type="CIRCLE" x="192.1717164112717" y="208.9803249786008"/>
  </node>
  <node label="GO:0060966" id="42">
    <att type="string" name="canonicalName" value="GO:0060966"/>
    <att type="string" name="Description" value="regulation of gene silencing by RNA"/>
    <att type="string" name="Category" value="GO Biological Processes"/>
    <att type="real" name="LogP" value="-11.801640962973039"/>
    <att type="real" name="Log(q-value)" value="-9.268416163966254"/>
    <att type="integer" name="GROUP_ID" value="5"/>
    <att type="string" name="Hits" value="EGFR|ESR1|IL6|STAT3|TNF|TP53"/>
    <att type="real" name="Enrichment" value="155.61921097770156"/>
    <att type="real" name="Z-score" value="30.397593874310196"/>
    <att type="integer" name="#GeneInGOAndHitList" value="6"/>
    <att type="integer" name="#GeneInGO" value="53"/>
    <att type="integer" name="#GeneInHitList" value="22"/>
    <att type="integer" name="#TotalGeneInLibrary" value="30242"/>
    <att type="real" name="%InGO" value="27.272727272727273"/>
    <att type="real" name="STDV %InGO" value="9.495144870310792"/>
    <att type="real" name="BestLogPInGroup" value="-13.90882629245531"/>
    <att type="real" name="BestEnrichmentInGroup" value="458.2121212121212"/>
    <att type="integer" name="FirstInGroupByEnrichment" value="0"/>
    <att type="integer" name="FirstInGroupByLogP" value="0"/>
    <att type="string" name="GeneID" value="1956|2099|3569|6774|7124|7157"/>
    <att type="integer" name="_RANK_" value="1"/>
    <att type="string" name="_PATTERN_" value="M1"/>
    <att type="string" name="CLUSTER_LABEL" value=" "/>
    <att type="integer" name="#COUNT_001" value="6"/>
    <att type="integer" name="_MEMBER_MyList" value="1"/>
    <att type="real" name="_LogP_MyList" value="-11.801640962973039"/>
    <att type="string" name="Gene" value="GO:0060966"/>
    <att type="integer" name="GiniIndex" value="0"/>
    <att type="integer" name="CategoryID" value="19"/>
    <att type="string" name="PARENT_GO" value="19_GO:0048519 negative regulation of biological process"/>
    <att type="integer" name="EvidenceCutoff" value="0"/>
    <graphics type="CIRCLE" x="260.49108588562063" y="232.6925362446625"/>
  </node>
  <node label="GO:0031050" id="43">
    <att type="string" name="canonicalName" value="GO:0031050"/>
    <att type="string" name="Description" value="dsRNA processing"/>
    <att type="string" name="Category" value="GO Biological Processes"/>
    <att type="real" name="LogP" value="-11.75068565055347"/>
    <att type="real" name="Log(q-value)" value="-9.235944257240698"/>
    <att type="integer" name="GROUP_ID" value="5"/>
    <att type="string" name="Hits" value="EGFR|ESR1|IL6|STAT3|TNF|TP53"/>
    <att type="real" name="Enrichment" value="152.73737373737373"/>
    <att type="real" name="Z-score" value="30.11164327484984"/>
    <att type="integer" name="#GeneInGOAndHitList" value="6"/>
    <att type="integer" name="#GeneInGO" value="54"/>
    <att type="integer" name="#GeneInHitList" value="22"/>
    <att type="integer" name="#TotalGeneInLibrary" value="30242"/>
    <att type="real" name="%InGO" value="27.272727272727273"/>
    <att type="real" name="STDV %InGO" value="9.495144870310792"/>
    <att type="real" name="BestLogPInGroup" value="-13.90882629245531"/>
    <att type="real" name="BestEnrichmentInGroup" value="458.2121212121212"/>
    <att type="integer" name="FirstInGroupByEnrichment" value="0"/>
    <att type="integer" name="FirstInGroupByLogP" value="0"/>
    <att type="string" name="GeneID" value="1956|2099|3569|6774|7124|7157"/>
    <att type="integer" name="_RANK_" value="1"/>
    <att type="string" name="_PATTERN_" value="M1"/>
    <att type="string" name="CLUSTER_LABEL" value=" "/>
    <att type="integer" name="#COUNT_001" value="6"/>
    <att type="integer" name="_MEMBER_MyList" value="1"/>
    <att type="real" name="_LogP_MyList" value="-11.75068565055347"/>
    <att type="string" name="Gene" value="GO:0031050"/>
    <att type="integer" name="GiniIndex" value="0"/>
    <att type="integer" name="CategoryID" value="19"/>
    <att type="string" name="PARENT_GO" value="19_GO:0008152 metabolic process"/>
    <att type="integer" name="EvidenceCutoff" value="0"/>
    <graphics type="CIRCLE" x="207.63446301538667" y="231.4973242114685"/>
  </node>
  <node label="GO:0070918" id="44">
    <att type="string" name="canonicalName" value="GO:0070918"/>
    <att type="string" name="Description" value="production of small RNA involved in gene silencing by RNA"/>
    <att type="string" name="Category" value="GO Biological Processes"/>
    <att type="real" name="LogP" value="-11.75068565055347"/>
    <att type="real" name="Log(q-value)" value="-9.235944257240698"/>
    <att type="integer" name="GROUP_ID" value="5"/>
    <att type="string" name="Hits" value="EGFR|ESR1|IL6|STAT3|TNF|TP53"/>
    <att type="real" name="Enrichment" value="152.73737373737373"/>
    <att type="real" name="Z-score" value="30.11164327484984"/>
    <att type="integer" name="#GeneInGOAndHitList" value="6"/>
    <att type="integer" name="#GeneInGO" value="54"/>
    <att type="integer" name="#GeneInHitList" value="22"/>
    <att type="integer" name="#TotalGeneInLibrary" value="30242"/>
    <att type="real" name="%InGO" value="27.272727272727273"/>
    <att type="real" name="STDV %InGO" value="9.495144870310792"/>
    <att type="real" name="BestLogPInGroup" value="-13.90882629245531"/>
    <att type="real" name="BestEnrichmentInGroup" value="458.2121212121212"/>
    <att type="integer" name="FirstInGroupByEnrichment" value="0"/>
    <att type="integer" name="FirstInGroupByLogP" value="0"/>
    <att type="string" name="GeneID" value="1956|2099|3569|6774|7124|7157"/>
    <att type="integer" name="_RANK_" value="1"/>
    <att type="string" name="_PATTERN_" value="M1"/>
    <att type="string" name="CLUSTER_LABEL" value=" "/>
    <att type="integer" name="#COUNT_001" value="6"/>
    <att type="integer" name="_MEMBER_MyList" value="1"/>
    <att type="real" name="_LogP_MyList" value="-11.75068565055347"/>
    <att type="string" name="Gene" value="GO:0070918"/>
    <att type="integer" name="GiniIndex" value="0"/>
    <att type="integer" name="CategoryID" value="19"/>
    <att type="string" name="PARENT_GO" value="19_GO:0048519 negative regulation of biological process"/>
    <att type="integer" name="EvidenceCutoff" value="0"/>
    <graphics type="CIRCLE" x="430.7246228886761" y="155.41784412503995"/>
  </node>
  <node label="GO:0060965" id="45">
    <att type="string" name="canonicalName" value="GO:0060965"/>
    <att type="string" name="Description" value="negative regulation of gene silencing by miRNA"/>
    <att type="string" name="Category" value="GO Biological Processes"/>
    <att type="real" name="LogP" value="-11.486154340331234"/>
    <att type="real" name="Log(q-value)" value="-9.014447579243665"/>
    <att type="integer" name="GROUP_ID" value="5"/>
    <att type="string" name="Hits" value="ESR1|IL6|STAT3|TNF|TP53"/>
    <att type="real" name="Enrichment" value="312.41735537190084"/>
    <att type="real" name="Z-score" value="39.424764442864344"/>
    <att type="integer" name="#GeneInGOAndHitList" value="5"/>
    <att type="integer" name="#GeneInGO" value="22"/>
    <att type="integer" name="#GeneInHitList" value="22"/>
    <att type="integer" name="#TotalGeneInLibrary" value="30242"/>
    <att type="real" name="%InGO" value="22.727272727272727"/>
    <att type="real" name="STDV %InGO" value="8.934606739851096"/>
    <att type="real" name="BestLogPInGroup" value="-13.90882629245531"/>
    <att type="real" name="BestEnrichmentInGroup" value="458.2121212121212"/>
    <att type="integer" name="FirstInGroupByEnrichment" value="0"/>
    <att type="integer" name="FirstInGroupByLogP" value="0"/>
    <att type="string" name="GeneID" value="2099|3569|6774|7124|7157"/>
    <att type="integer" name="_RANK_" value="1"/>
    <att type="string" name="_PATTERN_" value="M1"/>
    <att type="string" name="CLUSTER_LABEL" value=" "/>
    <att type="integer" name="#COUNT_001" value="5"/>
    <att type="integer" name="_MEMBER_MyList" value="1"/>
    <att type="real" name="_LogP_MyList" value="-11.486154340331234"/>
    <att type="string" name="Gene" value="GO:0060965"/>
    <att type="integer" name="GiniIndex" value="0"/>
    <att type="integer" name="CategoryID" value="19"/>
    <att type="string" name="PARENT_GO" value="19_GO:0048519 negative regulation of biological process"/>
    <att type="integer" name="EvidenceCutoff" value="0"/>
    <graphics type="CIRCLE" x="181.82612032930226" y="164.24191643777235"/>
  </node>
  <node label="GO:0071363" id="46">
    <att type="string" name="canonicalName" value="GO:0071363"/>
    <att type="string" name="Description" value="cellular response to growth factor stimulus"/>
    <att type="string" name="Category" value="GO Biological Processes"/>
    <att type="real" name="LogP" value="-10.736167128330683"/>
    <att type="real" name="Log(q-value)" value="-8.3914428463614"/>
    <att type="integer" name="GROUP_ID" value="6"/>
    <att type="string" name="Hits" value="AKT1|CASP3|EGFR|JUN|MAPK3|PTEN|SRC|STAT3|TP53|VEGFA"/>
    <att type="real" name="Enrichment" value="19.893435074332324"/>
    <att type="real" name="Z-score" value="13.555827781956983"/>
    <att type="integer" name="#GeneInGOAndHitList" value="10"/>
    <att type="integer" name="#GeneInGO" value="691"/>
    <att type="integer" name="#GeneInHitList" value="22"/>
    <att type="integer" name="#TotalGeneInLibrary" value="30242"/>
    <att type="real" name="%InGO" value="45.45454545454545"/>
    <att type="real" name="STDV %InGO" value="10.615894693111677"/>
    <att type="real" name="BestLogPInGroup" value="-13.788323873103622"/>
    <att type="real" name="BestEnrichmentInGroup" value="22.8471417778897"/>
    <att type="integer" name="FirstInGroupByEnrichment" value="0"/>
    <att type="integer" name="FirstInGroupByLogP" value="0"/>
    <att type="string" name="GeneID" value="207|836|1956|3725|5595|5728|6714|6774|7157|7422"/>
    <att type="integer" name="_RANK_" value="1"/>
    <att type="string" name="_PATTERN_" value="M1"/>
    <att type="string" name="CLUSTER_LABEL" value=" "/>
    <att type="integer" name="#COUNT_001" value="10"/>
    <att type="integer" name="_MEMBER_MyList" value="1"/>
    <att type="real" name="_LogP_MyList" value="-10.736167128330683"/>
    <att type="string" name="Gene" value="GO:0071363"/>
    <att type="integer" name="GiniIndex" value="0"/>
    <att type="integer" name="CategoryID" value="19"/>
    <att type="string" name="PARENT_GO" value="19_GO:0050896 response to stimulus"/>
    <att type="integer" name="EvidenceCutoff" value="0"/>
    <graphics type="CIRCLE" x="438.45240600481816" y="241.41009624314634"/>
  </node>
  <node label="GO:0007169" id="47">
    <att type="string" name="canonicalName" value="GO:0007169"/>
    <att type="string" name="Description" value="transmembrane receptor protein tyrosine kinase signaling pathway"/>
    <att type="string" name="Category" value="GO Biological Processes"/>
    <att type="real" name="LogP" value="-9.564362945998838"/>
    <att type="real" name="Log(q-value)" value="-7.376980487072397"/>
    <att type="integer" name="GROUP_ID" value="6"/>
    <att type="string" name="Hits" value="AKT1|CASP3|EGF|EGFR|MAPK1|PTEN|SRC|STAT3|VEGFA"/>
    <att type="real" name="Enrichment" value="19.637662337662338"/>
    <att type="real" name="Z-score" value="12.755280927777415"/>
    <att type="integer" name="#GeneInGOAndHitList" value="9"/>
    <att type="integer" name="#GeneInGO" value="630"/>
    <att type="integer" name="#GeneInHitList" value="22"/>
    <att type="integer" name="#TotalGeneInLibrary" value="30242"/>
    <att type="real" name="%InGO" value="40.90909090909091"/>
    <att type="real" name="STDV %InGO" value="10.482356110715555"/>
    <att type="real" name="BestLogPInGroup" value="-13.788323873103622"/>
    <att type="real" name="BestEnrichmentInGroup" value="22.8471417778897"/>
    <att type="integer" name="FirstInGroupByEnrichment" value="0"/>
    <att type="integer" name="FirstInGroupByLogP" value="0"/>
    <att type="string" name="GeneID" value="207|836|1950|1956|5594|5728|6714|6774|7422"/>
    <att type="integer" name="_RANK_" value="1"/>
    <att type="string" name="_PATTERN_" value="M1"/>
    <att type="string" name="CLUSTER_LABEL" value=" "/>
    <att type="integer" name="#COUNT_001" value="9"/>
    <att type="integer" name="_MEMBER_MyList" value="1"/>
    <att type="real" name="_LogP_MyList" value="-9.564362945998838"/>
    <att type="string" name="Gene" value="GO:0007169"/>
    <att type="integer" name="GiniIndex" value="0"/>
    <att type="integer" name="CategoryID" value="19"/>
    <att type="string" name="PARENT_GO" value="19_GO:0023052 signaling"/>
    <att type="integer" name="EvidenceCutoff" value="0"/>
    <graphics type="CIRCLE" x="292.8887244551273" y="343.57569050603"/>
  </node>
  <node label="GO:0009410" id="48">
    <att type="string" name="canonicalName" value="GO:0009410"/>
    <att type="string" name="Description" value="response to xenobiotic stimulus"/>
    <att type="string" name="Category" value="GO Biological Processes"/>
    <att type="real" name="LogP" value="-7.5857127690539725"/>
    <att type="real" name="Log(q-value)" value="-5.677531868295841"/>
    <att type="integer" name="GROUP_ID" value="6"/>
    <att type="string" name="Hits" value="CASP3|EGFR|JUN|MYC|PTEN|SRC|STAT3"/>
    <att type="real" name="Enrichment" value="20.827823691460058"/>
    <att type="real" name="Z-score" value="11.587663475077727"/>
    <att type="integer" name="#GeneInGOAndHitList" value="7"/>
    <att type="integer" name="#GeneInGO" value="462"/>
    <att type="integer" name="#GeneInHitList" value="22"/>
    <att type="integer" name="#TotalGeneInLibrary" value="30242"/>
    <att type="real" name="%InGO" value="31.818181818181817"/>
    <att type="real" name="STDV %InGO" value="9.930260198923898"/>
    <att type="real" name="BestLogPInGroup" value="-13.788323873103622"/>
    <att type="real" name="BestEnrichmentInGroup" value="22.8471417778897"/>
    <att type="integer" name="FirstInGroupByEnrichment" value="0"/>
    <att type="integer" name="FirstInGroupByLogP" value="0"/>
    <att type="string" name="GeneID" value="836|1956|3725|4609|5728|6714|6774"/>
    <att type="integer" name="_RANK_" value="1"/>
    <att type="string" name="_PATTERN_" value="M1"/>
    <att type="string" name="CLUSTER_LABEL" value=" "/>
    <att type="integer" name="#COUNT_001" value="7"/>
    <att type="integer" name="_MEMBER_MyList" value="1"/>
    <att type="real" name="_LogP_MyList" value="-7.5857127690539725"/>
    <att type="string" name="Gene" value="GO:0009410"/>
    <att type="integer" name="GiniIndex" value="0"/>
    <att type="integer" name="CategoryID" value="19"/>
    <att type="string" name="PARENT_GO" value="19_GO:0050896 response to stimulus"/>
    <att type="integer" name="EvidenceCutoff" value="0"/>
    <graphics type="CIRCLE" x="352.47224046435724" y="212.9422332699204"/>
  </node>
  <node label="GO:0104004" id="49">
    <att type="string" name="canonicalName" value="GO:0104004"/>
    <att type="string" name="Description" value="cellular response to environmental stimulus"/>
    <att type="string" name="Category" value="GO Biological Processes"/>
    <att type="real" name="LogP" value="-12.028307697000773"/>
    <att type="real" name="Log(q-value)" value="-9.37025013601598"/>
    <att type="integer" name="GROUP_ID" value="7"/>
    <att type="string" name="Hits" value="AKT1|CASP3|EGFR|HRAS|MYC|MAPK3|MAPK8|PTEN|TP53"/>
    <att type="real" name="Enrichment" value="37.15233415233415"/>
    <att type="real" name="Z-score" value="17.898626165224133"/>
    <att type="integer" name="#GeneInGOAndHitList" value="9"/>
    <att type="integer" name="#GeneInGO" value="333"/>
    <att type="integer" name="#GeneInHitList" value="22"/>
    <att type="integer" name="#TotalGeneInLibrary" value="30242"/>
    <att type="real" name="%InGO" value="40.90909090909091"/>
    <att type="real" name="STDV %InGO" value="10.482356110715555"/>
    <att type="real" name="BestLogPInGroup" value="-12.028307697000773"/>
    <att type="real" name="BestEnrichmentInGroup" value="64.14969696969698"/>
    <att type="integer" name="FirstInGroupByEnrichment" value="0"/>
    <att type="integer" name="FirstInGroupByLogP" value="0"/>
    <att type="string" name="GeneID" value="207|836|1956|3265|4609|5595|5599|5728|7157"/>
    <att type="integer" name="_RANK_" value="1"/>
    <att type="string" name="_PATTERN_" value="M1"/>
    <att type="string" name="CLUSTER_LABEL" value=" "/>
    <att type="integer" name="#COUNT_001" value="9"/>
    <att type="integer" name="_MEMBER_MyList" value="1"/>
    <att type="real" name="_LogP_MyList" value="-12.028307697000773"/>
    <att type="string" name="Gene" value="GO:0104004"/>
    <att type="integer" name="GiniIndex" value="0"/>
    <att type="integer" name="CategoryID" value="19"/>
    <att type="string" name="PARENT_GO" value="19_GO:0050896 response to stimulus"/>
    <att type="integer" name="EvidenceCutoff" value="0"/>
    <graphics type="CIRCLE" x="303.2836932954805" y="352.6506627825082"/>
  </node>
  <node label="GO:0009411" id="50">
    <att type="string" name="canonicalName" value="GO:0009411"/>
    <att type="string" name="Description" value="response to UV"/>
    <att type="string" name="Category" value="GO Biological Processes"/>
    <att type="real" name="LogP" value="-10.988203923865761"/>
    <att type="real" name="Log(q-value)" value="-8.59840126716129"/>
    <att type="integer" name="GROUP_ID" value="7"/>
    <att type="string" name="Hits" value="AKT1|CCND1|CASP3|EGFR|MYC|MAPK8|TP53"/>
    <att type="real" name="Enrichment" value="64.14969696969698"/>
    <att type="real" name="Z-score" value="20.919608773453785"/>
    <att type="integer" name="#GeneInGOAndHitList" value="7"/>
    <att type="integer" name="#GeneInGO" value="150"/>
    <att type="integer" name="#GeneInHitList" value="22"/>
    <att type="integer" name="#TotalGeneInLibrary" value="30242"/>
    <att type="real" name="%InGO" value="31.818181818181817"/>
    <att type="real" name="STDV %InGO" value="9.930260198923898"/>
    <att type="real" name="BestLogPInGroup" value="-12.028307697000773"/>
    <att type="real" name="BestEnrichmentInGroup" value="64.14969696969698"/>
    <att type="integer" name="FirstInGroupByEnrichment" value="0"/>
    <att type="integer" name="FirstInGroupByLogP" value="0"/>
    <att type="string" name="GeneID" value="207|595|836|1956|4609|5599|7157"/>
    <att type="integer" name="_RANK_" value="1"/>
    <att type="string" name="_PATTERN_" value="M1"/>
    <att type="string" name="CLUSTER_LABEL" value=" "/>
    <att type="integer" name="#COUNT_001" value="7"/>
    <att type="integer" name="_MEMBER_MyList" value="1"/>
    <att type="real" name="_LogP_MyList" value="-10.988203923865761"/>
    <att type="string" name="Gene" value="GO:0009411"/>
    <att type="integer" name="GiniIndex" value="0"/>
    <att type="integer" name="CategoryID" value="19"/>
    <att type="string" name="PARENT_GO" value="19_GO:0050896 response to stimulus"/>
    <att type="integer" name="EvidenceCutoff" value="0"/>
    <graphics type="CIRCLE" x="333.6434034297238" y="364.49484835631114"/>
  </node>
  <node label="GO:0009314" id="51">
    <att type="string" name="canonicalName" value="GO:0009314"/>
    <att type="string" name="Description" value="response to radiation"/>
    <att type="string" name="Category" value="GO Biological Processes"/>
    <att type="real" name="LogP" value="-10.799186450548843"/>
    <att type="real" name="Log(q-value)" value="-8.44205291059774"/>
    <att type="integer" name="GROUP_ID" value="7"/>
    <att type="string" name="Hits" value="AKT1|CCND1|CASP3|EGFR|HRAS|JUN|MYC|MAPK8|TP53"/>
    <att type="real" name="Enrichment" value="27.071613288243483"/>
    <att type="real" name="Z-score" value="15.152677778866472"/>
    <att type="integer" name="#GeneInGOAndHitList" value="9"/>
    <att type="integer" name="#GeneInGO" value="457"/>
    <att type="integer" name="#GeneInHitList" value="22"/>
    <att type="integer" name="#TotalGeneInLibrary" value="30242"/>
    <att type="real" name="%InGO" value="40.90909090909091"/>
    <att type="real" name="STDV %InGO" value="10.482356110715555"/>
    <att type="real" name="BestLogPInGroup" value="-12.028307697000773"/>
    <att type="real" name="BestEnrichmentInGroup" value="64.14969696969698"/>
    <att type="integer" name="FirstInGroupByEnrichment" value="0"/>
    <att type="integer" name="FirstInGroupByLogP" value="0"/>
    <att type="string" name="GeneID" value="207|595|836|1956|3265|3725|4609|5599|7157"/>
    <att type="integer" name="_RANK_" value="1"/>
    <att type="string" name="_PATTERN_" value="M1"/>
    <att type="string" name="CLUSTER_LABEL" value=" "/>
    <att type="integer" name="#COUNT_001" value="9"/>
    <att type="integer" name="_MEMBER_MyList" value="1"/>
    <att type="real" name="_LogP_MyList" value="-10.799186450548843"/>
    <att type="string" name="Gene" value="GO:0009314"/>
    <att type="integer" name="GiniIndex" value="0"/>
    <att type="integer" name="CategoryID" value="19"/>
    <att type="string" name="PARENT_GO" value="19_GO:0050896 response to stimulus"/>
    <att type="integer" name="EvidenceCutoff" value="0"/>
    <graphics type="CIRCLE" x="314.2961728964054" y="358.5228023710243"/>
  </node>
  <node label="GO:0009416" id="52">
    <att type="string" name="canonicalName" value="GO:0009416"/>
    <att type="string" name="Description" value="response to light stimulus"/>
    <att type="string" name="Category" value="GO Biological Processes"/>
    <att type="real" name="LogP" value="-8.67462486216173"/>
    <att type="real" name="Log(q-value)" value="-6.599216162679221"/>
    <att type="integer" name="GROUP_ID" value="7"/>
    <att type="string" name="Hits" value="AKT1|CCND1|CASP3|EGFR|MYC|MAPK8|TP53"/>
    <att type="real" name="Enrichment" value="29.97649391107335"/>
    <att type="real" name="Z-score" value="14.082264082540421"/>
    <att type="integer" name="#GeneInGOAndHitList" value="7"/>
    <att type="integer" name="#GeneInGO" value="321"/>
    <att type="integer" name="#GeneInHitList" value="22"/>
    <att type="integer" name="#TotalGeneInLibrary" value="30242"/>
    <att type="real" name="%InGO" value="31.818181818181817"/>
    <att type="real" name="STDV %InGO" value="9.930260198923898"/>
    <att type="real" name="BestLogPInGroup" value="-12.028307697000773"/>
    <att type="real" name="BestEnrichmentInGroup" value="64.14969696969698"/>
    <att type="integer" name="FirstInGroupByEnrichment" value="0"/>
    <att type="integer" name="FirstInGroupByLogP" value="0"/>
    <att type="string" name="GeneID" value="207|595|836|1956|4609|5599|7157"/>
    <att type="integer" name="_RANK_" value="1"/>
    <att type="string" name="_PATTERN_" value="M1"/>
    <att type="string" name="CLUSTER_LABEL" value=" "/>
    <att type="integer" name="#COUNT_001" value="7"/>
    <att type="integer" name="_MEMBER_MyList" value="1"/>
    <att type="real" name="_LogP_MyList" value="-8.67462486216173"/>
    <att type="string" name="Gene" value="GO:0009416"/>
    <att type="integer" name="GiniIndex" value="0"/>
    <att type="integer" name="CategoryID" value="19"/>
    <att type="string" name="PARENT_GO" value="19_GO:0050896 response to stimulus"/>
    <att type="integer" name="EvidenceCutoff" value="0"/>
    <graphics type="CIRCLE" x="314.32897215301034" y="163.5793175623725"/>
  </node>
  <node label="GO:0006974" id="53">
    <att type="string" name="canonicalName" value="GO:0006974"/>
    <att type="string" name="Description" value="cellular response to DNA damage stimulus"/>
    <att type="string" name="Category" value="GO Biological Processes"/>
    <att type="real" name="LogP" value="-8.659155118378012"/>
    <att type="real" name="Log(q-value)" value="-6.5902772860544605"/>
    <att type="integer" name="GROUP_ID" value="7"/>
    <att type="string" name="Hits" value="AKT1|CCND1|CASP3|EGFR|MYC|MAPK1|MAPK3|TNF|TP53"/>
    <att type="real" name="Enrichment" value="15.484014108544772"/>
    <att type="real" name="Z-score" value="11.195241948186807"/>
    <att type="integer" name="#GeneInGOAndHitList" value="9"/>
    <att type="integer" name="#GeneInGO" value="799"/>
    <att type="integer" name="#GeneInHitList" value="22"/>
    <att type="integer" name="#TotalGeneInLibrary" value="30242"/>
    <att type="real" name="%InGO" value="40.90909090909091"/>
    <att type="real" name="STDV %InGO" value="10.482356110715555"/>
    <att type="real" name="BestLogPInGroup" value="-12.028307697000773"/>
    <att type="real" name="BestEnrichmentInGroup" value="64.14969696969698"/>
    <att type="integer" name="FirstInGroupByEnrichment" value="0"/>
    <att type="integer" name="FirstInGroupByLogP" value="0"/>
    <att type="string" name="GeneID" value="207|595|836|1956|4609|5594|5595|7124|7157"/>
    <att type="integer" name="_RANK_" value="1"/>
    <att type="string" name="_PATTERN_" value="M1"/>
    <att type="string" name="CLUSTER_LABEL" value=" "/>
    <att type="integer" name="#COUNT_001" value="9"/>
    <att type="integer" name="_MEMBER_MyList" value="1"/>
    <att type="real" name="_LogP_MyList" value="-8.659155118378012"/>
    <att type="string" name="Gene" value="GO:0006974"/>
    <att type="integer" name="GiniIndex" value="0"/>
    <att type="integer" name="CategoryID" value="19"/>
    <att type="string" name="PARENT_GO" value="19_GO:0050896 response to stimulus"/>
    <att type="integer" name="EvidenceCutoff" value="0"/>
    <graphics type="CIRCLE" x="332.3749777322306" y="290.6815714758991"/>
  </node>
  <node label="GO:0033002" id="54">
    <att type="string" name="canonicalName" value="GO:0033002"/>
    <att type="string" name="Description" value="muscle cell proliferation"/>
    <att type="string" name="Category" value="GO Biological Processes"/>
    <att type="real" name="LogP" value="-11.276603038523321"/>
    <att type="real" name="Log(q-value)" value="-8.8440484013979"/>
    <att type="integer" name="GROUP_ID" value="8"/>
    <att type="string" name="Hits" value="AKT1|EGFR|IL6|JUN|MAPK1|PTEN|STAT3|TNF"/>
    <att type="real" name="Enrichment" value="44.34310850439883"/>
    <att type="real" name="Z-score" value="18.492298128301663"/>
    <att type="integer" name="#GeneInGOAndHitList" value="8"/>
    <att type="integer" name="#GeneInGO" value="248"/>
    <att type="integer" name="#GeneInHitList" value="22"/>
    <att type="integer" name="#TotalGeneInLibrary" value="30242"/>
    <att type="real" name="%InGO" value="36.36363636363637"/>
    <att type="real" name="STDV %InGO" value="10.255928633050294"/>
    <att type="real" name="BestLogPInGroup" value="-11.615742013893232"/>
    <att type="real" name="BestEnrichmentInGroup" value="117.82597402597403"/>
    <att type="integer" name="FirstInGroupByEnrichment" value="0"/>
    <att type="integer" name="FirstInGroupByLogP" value="0"/>
    <att type="string" name="GeneID" value="207|1956|3569|3725|5594|5728|6774|7124"/>
    <att type="integer" name="_RANK_" value="1"/>
    <att type="string" name="_PATTERN_" value="M1"/>
    <att type="string" name="CLUSTER_LABEL" value=" "/>
    <att type="integer" name="#COUNT_001" value="8"/>
    <att type="integer" name="_MEMBER_MyList" value="1"/>
    <att type="real" name="_LogP_MyList" value="-11.276603038523321"/>
    <att type="string" name="Gene" value="GO:0033002"/>
    <att type="integer" name="GiniIndex" value="0"/>
    <att type="integer" name="CategoryID" value="19"/>
    <att type="string" name="PARENT_GO" value="19_GO:0009987 cellular process"/>
    <att type="integer" name="EvidenceCutoff" value="0"/>
    <graphics type="CIRCLE" x="338.5556665774617" y="418.88675128790373"/>
  </node>
  <node label="GO:0048708" id="55">
    <att type="string" name="canonicalName" value="GO:0048708"/>
    <att type="string" name="Description" value="astrocyte differentiation"/>
    <att type="string" name="Category" value="GO Biological Processes"/>
    <att type="real" name="LogP" value="-10.656819987050952"/>
    <att type="real" name="Log(q-value)" value="-8.32416021648305"/>
    <att type="integer" name="GROUP_ID" value="8"/>
    <att type="string" name="Hits" value="EGFR|IL6|MAPK1|MAPK3|STAT3|TNF"/>
    <att type="real" name="Enrichment" value="101.82491582491582"/>
    <att type="real" name="Z-score" value="24.516004574779874"/>
    <att type="integer" name="#GeneInGOAndHitList" value="6"/>
    <att type="integer" name="#GeneInGO" value="81"/>
    <att type="integer" name="#GeneInHitList" value="22"/>
    <att type="integer" name="#TotalGeneInLibrary" value="30242"/>
    <att type="real" name="%InGO" value="27.272727272727273"/>
    <att type="real" name="STDV %InGO" value="9.495144870310792"/>
    <att type="real" name="BestLogPInGroup" value="-11.615742013893232"/>
    <att type="real" name="BestEnrichmentInGroup" value="117.82597402597403"/>
    <att type="integer" name="FirstInGroupByEnrichment" value="0"/>
    <att type="integer" name="FirstInGroupByLogP" value="0"/>
    <att type="string" name="GeneID" value="1956|3569|5594|5595|6774|7124"/>
    <att type="integer" name="_RANK_" value="1"/>
    <att type="string" name="_PATTERN_" value="M1"/>
    <att type="string" name="CLUSTER_LABEL" value=" "/>
    <att type="integer" name="#COUNT_001" value="6"/>
    <att type="integer" name="_MEMBER_MyList" value="1"/>
    <att type="real" name="_LogP_MyList" value="-10.656819987050952"/>
    <att type="string" name="Gene" value="GO:0048708"/>
    <att type="integer" name="GiniIndex" value="0"/>
    <att type="integer" name="CategoryID" value="19"/>
    <att type="string" name="PARENT_GO" value="19_GO:0032502 developmental process"/>
    <att type="integer" name="EvidenceCutoff" value="0"/>
    <graphics type="CIRCLE" x="405.18934734729464" y="430.5335952933586"/>
  </node>
  <node label="GO:0042063" id="56">
    <att type="string" name="canonicalName" value="GO:0042063"/>
    <att type="string" name="Description" value="gliogenesis"/>
    <att type="string" name="Category" value="GO Biological Processes"/>
    <att type="real" name="LogP" value="-10.604427034696002"/>
    <att type="real" name="Log(q-value)" value="-8.289257996288436"/>
    <att type="integer" name="GROUP_ID" value="8"/>
    <att type="string" name="Hits" value="AKT1|EGFR|IL6|MAPK1|MAPK3|PTEN|STAT3|TNF"/>
    <att type="real" name="Enrichment" value="36.535185744488075"/>
    <att type="real" name="Z-score" value="16.717482280048383"/>
    <att type="integer" name="#GeneInGOAndHitList" value="8"/>
    <att type="integer" name="#GeneInGO" value="301"/>
    <att type="integer" name="#GeneInHitList" value="22"/>
    <att type="integer" name="#TotalGeneInLibrary" value="30242"/>
    <att type="real" name="%InGO" value="36.36363636363637"/>
    <att type="real" name="STDV %InGO" value="10.255928633050294"/>
    <att type="real" name="BestLogPInGroup" value="-11.615742013893232"/>
    <att type="real" name="BestEnrichmentInGroup" value="117.82597402597403"/>
    <att type="integer" name="FirstInGroupByEnrichment" value="0"/>
    <att type="integer" name="FirstInGroupByLogP" value="0"/>
    <att type="string" name="GeneID" value="207|1956|3569|5594|5595|5728|6774|7124"/>
    <att type="integer" name="_RANK_" value="1"/>
    <att type="string" name="_PATTERN_" value="M1"/>
    <att type="string" name="CLUSTER_LABEL" value=" "/>
    <att type="integer" name="#COUNT_001" value="8"/>
    <att type="integer" name="_MEMBER_MyList" value="1"/>
    <att type="real" name="_LogP_MyList" value="-10.604427034696002"/>
    <att type="string" name="Gene" value="GO:0042063"/>
    <att type="integer" name="GiniIndex" value="0"/>
    <att type="integer" name="CategoryID" value="19"/>
    <att type="string" name="PARENT_GO" value="19_GO:0032502 developmental process"/>
    <att type="integer" name="EvidenceCutoff" value="0"/>
    <graphics type="CIRCLE" x="422.46519071591206" y="343.1896405412128"/>
  </node>
  <node label="GO:0034248" id="57">
    <att type="string" name="canonicalName" value="GO:0034248"/>
    <att type="string" name="Description" value="regulation of cellular amide metabolic process"/>
    <att type="string" name="Category" value="GO Biological Processes"/>
    <att type="real" name="LogP" value="-10.213117251256694"/>
    <att type="real" name="Log(q-value)" value="-7.941413906630218"/>
    <att type="integer" name="GROUP_ID" value="8"/>
    <att type="string" name="Hits" value="AKT1|CASP3|GAPDH|IL6|MAPK1|MAPK3|STAT3|TNF|TP53"/>
    <att type="real" name="Enrichment" value="23.25512645249487"/>
    <att type="real" name="Z-score" value="13.97322785688443"/>
    <att type="integer" name="#GeneInGOAndHitList" value="9"/>
    <att type="integer" name="#GeneInGO" value="532"/>
    <att type="integer" name="#GeneInHitList" value="22"/>
    <att type="integer" name="#TotalGeneInLibrary" value="30242"/>
    <att type="real" name="%InGO" value="40.90909090909091"/>
    <att type="real" name="STDV %InGO" value="10.482356110715555"/>
    <att type="real" name="BestLogPInGroup" value="-11.615742013893232"/>
    <att type="real" name="BestEnrichmentInGroup" value="117.82597402597403"/>
    <att type="integer" name="FirstInGroupByEnrichment" value="0"/>
    <att type="integer" name="FirstInGroupByLogP" value="0"/>
    <att type="string" name="GeneID" value="207|836|2597|3569|5594|5595|6774|7124|7157"/>
    <att type="integer" name="_RANK_" value="1"/>
    <att type="string" name="_PATTERN_" value="M1"/>
    <att type="string" name="CLUSTER_LABEL" value=" "/>
    <att type="integer" name="#COUNT_001" value="9"/>
    <att type="integer" name="_MEMBER_MyList" value="1"/>
    <att type="real" name="_LogP_MyList" value="-10.213117251256694"/>
    <att type="string" name="Gene" value="GO:0034248"/>
    <att type="integer" name="GiniIndex" value="0"/>
    <att type="integer" name="CategoryID" value="19"/>
    <att type="string" name="PARENT_GO" value="19_GO:0050789 regulation of biological process"/>
    <att type="integer" name="EvidenceCutoff" value="0"/>
    <graphics type="CIRCLE" x="423.7807702126815" y="290.0605720204799"/>
  </node>
  <node label="GO:0071407" id="58">
    <att type="string" name="canonicalName" value="GO:0071407"/>
    <att type="string" name="Description" value="cellular response to organic cyclic compound"/>
    <att type="string" name="Category" value="GO Biological Processes"/>
    <att type="real" name="LogP" value="-9.841716736129062"/>
    <att type="real" name="Log(q-value)" value="-7.623457710729551"/>
    <att type="integer" name="GROUP_ID" value="8"/>
    <att type="string" name="Hits" value="AKT1|CASP3|EGFR|ESR1|MAPK1|MAPK3|SRC|STAT3|TNF"/>
    <att type="real" name="Enrichment" value="21.112162581445858"/>
    <att type="real" name="Z-score" value="13.265190068017667"/>
    <att type="integer" name="#GeneInGOAndHitList" value="9"/>
    <att type="integer" name="#GeneInGO" value="586"/>
    <att type="integer" name="#GeneInHitList" value="22"/>
    <att type="integer" name="#TotalGeneInLibrary" value="30242"/>
    <att type="real" name="%InGO" value="40.90909090909091"/>
    <att type="real" name="STDV %InGO" value="10.482356110715555"/>
    <att type="real" name="BestLogPInGroup" value="-11.615742013893232"/>
    <att type="real" name="BestEnrichmentInGroup" value="117.82597402597403"/>
    <att type="integer" name="FirstInGroupByEnrichment" value="0"/>
    <att type="integer" name="FirstInGroupByLogP" value="0"/>
    <att type="string" name="GeneID" value="207|836|1956|2099|5594|5595|6714|6774|7124"/>
    <att type="integer" name="_RANK_" value="1"/>
    <att type="string" name="_PATTERN_" value="M1"/>
    <att type="string" name="CLUSTER_LABEL" value=" "/>
    <att type="integer" name="#COUNT_001" value="9"/>
    <att type="integer" name="_MEMBER_MyList" value="1"/>
    <att type="real" name="_LogP_MyList" value="-9.841716736129062"/>
    <att type="string" name="Gene" value="GO:0071407"/>
    <att type="integer" name="GiniIndex" value="0"/>
    <att type="integer" name="CategoryID" value="19"/>
    <att type="string" name="PARENT_GO" value="19_GO:0050896 response to stimulus"/>
    <att type="integer" name="EvidenceCutoff" value="0"/>
    <graphics type="CIRCLE" x="393.954130150165" y="265.44505801259396"/>
  </node>
  <node label="GO:0050900" id="59">
    <att type="string" name="canonicalName" value="GO:0050900"/>
    <att type="string" name="Description" value="leukocyte migration"/>
    <att type="string" name="Category" value="GO Biological Processes"/>
    <att type="real" name="LogP" value="-8.240165045284753"/>
    <att type="real" name="Log(q-value)" value="-6.240082067005629"/>
    <att type="integer" name="GROUP_ID" value="8"/>
    <att type="string" name="Hits" value="AKT1|IL6|MAPK1|MAPK3|SRC|TNF|VEGFA"/>
    <att type="real" name="Enrichment" value="25.936535162950257"/>
    <att type="real" name="Z-score" value="13.039482869958801"/>
    <att type="integer" name="#GeneInGOAndHitList" value="7"/>
    <att type="integer" name="#GeneInGO" value="371"/>
    <att type="integer" name="#GeneInHitList" value="22"/>
    <att type="integer" name="#TotalGeneInLibrary" value="30242"/>
    <att type="real" name="%InGO" value="31.818181818181817"/>
    <att type="real" name="STDV %InGO" value="9.930260198923898"/>
    <att type="real" name="BestLogPInGroup" value="-11.615742013893232"/>
    <att type="real" name="BestEnrichmentInGroup" value="117.82597402597403"/>
    <att type="integer" name="FirstInGroupByEnrichment" value="0"/>
    <att type="integer" name="FirstInGroupByLogP" value="0"/>
    <att type="string" name="GeneID" value="207|3569|5594|5595|6714|7124|7422"/>
    <att type="integer" name="_RANK_" value="1"/>
    <att type="string" name="_PATTERN_" value="M1"/>
    <att type="string" name="CLUSTER_LABEL" value=" "/>
    <att type="integer" name="#COUNT_001" value="7"/>
    <att type="integer" name="_MEMBER_MyList" value="1"/>
    <att type="real" name="_LogP_MyList" value="-8.240165045284753"/>
    <att type="string" name="Gene" value="GO:0050900"/>
    <att type="integer" name="GiniIndex" value="0"/>
    <att type="integer" name="CategoryID" value="19"/>
    <att type="string" name="PARENT_GO" value="19_GO:0040011 locomotion"/>
    <att type="integer" name="EvidenceCutoff" value="0"/>
    <graphics type="CIRCLE" x="175.07675808921897" y="346.21532877852337"/>
  </node>
  <node label="GO:0002685" id="60">
    <att type="string" name="canonicalName" value="GO:0002685"/>
    <att type="string" name="Description" value="regulation of leukocyte migration"/>
    <att type="string" name="Category" value="GO Biological Processes"/>
    <att type="real" name="LogP" value="-8.136555410488269"/>
    <att type="real" name="Log(q-value)" value="-6.150087794342541"/>
    <att type="integer" name="GROUP_ID" value="8"/>
    <att type="string" name="Hits" value="AKT1|IL6|MAPK1|MAPK3|TNF|VEGFA"/>
    <att type="real" name="Enrichment" value="39.08918569582077"/>
    <att type="real" name="Z-score" value="14.980289390768569"/>
    <att type="integer" name="#GeneInGOAndHitList" value="6"/>
    <att type="integer" name="#GeneInGO" value="211"/>
    <att type="integer" name="#GeneInHitList" value="22"/>
    <att type="integer" name="#TotalGeneInLibrary" value="30242"/>
    <att type="real" name="%InGO" value="27.272727272727273"/>
    <att type="real" name="STDV %InGO" value="9.495144870310792"/>
    <att type="real" name="BestLogPInGroup" value="-11.615742013893232"/>
    <att type="real" name="BestEnrichmentInGroup" value="117.82597402597403"/>
    <att type="integer" name="FirstInGroupByEnrichment" value="0"/>
    <att type="integer" name="FirstInGroupByLogP" value="0"/>
    <att type="string" name="GeneID" value="207|3569|5594|5595|7124|7422"/>
    <att type="integer" name="_RANK_" value="1"/>
    <att type="string" name="_PATTERN_" value="M1"/>
    <att type="string" name="CLUSTER_LABEL" value=" "/>
    <att type="integer" name="#COUNT_001" value="6"/>
    <att type="integer" name="_MEMBER_MyList" value="1"/>
    <att type="real" name="_LogP_MyList" value="-8.136555410488269"/>
    <att type="string" name="Gene" value="GO:0002685"/>
    <att type="integer" name="GiniIndex" value="0"/>
    <att type="integer" name="CategoryID" value="19"/>
    <att type="string" name="PARENT_GO" value="19_GO:0040011 locomotion"/>
    <att type="integer" name="EvidenceCutoff" value="0"/>
    <graphics type="CIRCLE" x="262.4622311297477" y="393.0155449598141"/>
  </node>
  <node label="GO:0034612" id="61">
    <att type="string" name="canonicalName" value="GO:0034612"/>
    <att type="string" name="Description" value="response to tumor necrosis factor"/>
    <att type="string" name="Category" value="GO Biological Processes"/>
    <att type="real" name="LogP" value="-7.666630019408515"/>
    <att type="real" name="Log(q-value)" value="-5.740160332938073"/>
    <att type="integer" name="GROUP_ID" value="8"/>
    <att type="string" name="Hits" value="AKT1|CASP3|MAPK1|MAPK3|TNF|TP53"/>
    <att type="real" name="Enrichment" value="32.600071864894"/>
    <att type="real" name="Z-score" value="13.61850778056396"/>
    <att type="integer" name="#GeneInGOAndHitList" value="6"/>
    <att type="integer" name="#GeneInGO" value="253"/>
    <att type="integer" name="#GeneInHitList" value="22"/>
    <att type="integer" name="#TotalGeneInLibrary" value="30242"/>
    <att type="real" name="%InGO" value="27.272727272727273"/>
    <att type="real" name="STDV %InGO" value="9.495144870310792"/>
    <att type="real" name="BestLogPInGroup" value="-11.615742013893232"/>
    <att type="real" name="BestEnrichmentInGroup" value="117.82597402597403"/>
    <att type="integer" name="FirstInGroupByEnrichment" value="0"/>
    <att type="integer" name="FirstInGroupByLogP" value="0"/>
    <att type="string" name="GeneID" value="207|836|5594|5595|7124|7157"/>
    <att type="integer" name="_RANK_" value="1"/>
    <att type="string" name="_PATTERN_" value="M1"/>
    <att type="string" name="CLUSTER_LABEL" value=" "/>
    <att type="integer" name="#COUNT_001" value="6"/>
    <att type="integer" name="_MEMBER_MyList" value="1"/>
    <att type="real" name="_LogP_MyList" value="-7.666630019408515"/>
    <att type="string" name="Gene" value="GO:0034612"/>
    <att type="integer" name="GiniIndex" value="0"/>
    <att type="integer" name="CategoryID" value="19"/>
    <att type="string" name="PARENT_GO" value="19_GO:0050896 response to stimulus"/>
    <att type="integer" name="EvidenceCutoff" value="0"/>
    <graphics type="CIRCLE" x="331.18378082963454" y="161.9598094555405"/>
  </node>
  <node label="GO:0006412" id="62">
    <att type="string" name="canonicalName" value="GO:0006412"/>
    <att type="string" name="Description" value="translation"/>
    <att type="string" name="Category" value="GO Biological Processes"/>
    <att type="real" name="LogP" value="-7.552534385913428"/>
    <att type="real" name="Log(q-value)" value="-5.648807826581546"/>
    <att type="integer" name="GROUP_ID" value="8"/>
    <att type="string" name="Hits" value="AKT1|EGFR|GAPDH|IL6|MAPK1|MAPK3|STAT3|TNF"/>
    <att type="real" name="Enrichment" value="14.941699604743084"/>
    <att type="real" name="Z-score" value="10.331458691652209"/>
    <att type="integer" name="#GeneInGOAndHitList" value="8"/>
    <att type="integer" name="#GeneInGO" value="736"/>
    <att type="integer" name="#GeneInHitList" value="22"/>
    <att type="integer" name="#TotalGeneInLibrary" value="30242"/>
    <att type="real" name="%InGO" value="36.36363636363637"/>
    <att type="real" name="STDV %InGO" value="10.255928633050294"/>
    <att type="real" name="BestLogPInGroup" value="-11.615742013893232"/>
    <att type="real" name="BestEnrichmentInGroup" value="117.82597402597403"/>
    <att type="integer" name="FirstInGroupByEnrichment" value="0"/>
    <att type="integer" name="FirstInGroupByLogP" value="0"/>
    <att type="string" name="GeneID" value="207|1956|2597|3569|5594|5595|6774|7124"/>
    <att type="integer" name="_RANK_" value="1"/>
    <att type="string" name="_PATTERN_" value="M1"/>
    <att type="string" name="CLUSTER_LABEL" value=" "/>
    <att type="integer" name="#COUNT_001" value="8"/>
    <att type="integer" name="_MEMBER_MyList" value="1"/>
    <att type="real" name="_LogP_MyList" value="-7.552534385913428"/>
    <att type="string" name="Gene" value="GO:0006412"/>
    <att type="integer" name="GiniIndex" value="0"/>
    <att type="integer" name="CategoryID" value="19"/>
    <att type="string" name="PARENT_GO" value="19_GO:0008152 metabolic process"/>
    <att type="integer" name="EvidenceCutoff" value="0"/>
    <graphics type="CIRCLE" x="356.1641245762462" y="438.0784571813153"/>
  </node>
  <node label="GO:0048608" id="63">
    <att type="string" name="canonicalName" value="GO:0048608"/>
    <att type="string" name="Description" value="reproductive structure development"/>
    <att type="string" name="Category" value="GO Biological Processes"/>
    <att type="real" name="LogP" value="-11.08010095592521"/>
    <att type="real" name="Log(q-value)" value="-8.676510014735106"/>
    <att type="integer" name="GROUP_ID" value="9"/>
    <att type="string" name="Hits" value="AKT1|CCND1|CASP3|ESR1|MAPK1|MAPK3|PTEN|SRC|VEGFA"/>
    <att type="real" name="Enrichment" value="29.10994652406417"/>
    <att type="real" name="Z-score" value="15.74652388518875"/>
    <att type="integer" name="#GeneInGOAndHitList" value="9"/>
    <att type="integer" name="#GeneInGO" value="425"/>
    <att type="integer" name="#GeneInHitList" value="22"/>
    <att type="integer" name="#TotalGeneInLibrary" value="30242"/>
    <att type="real" name="%InGO" value="40.90909090909091"/>
    <att type="real" name="STDV %InGO" value="10.482356110715555"/>
    <att type="real" name="BestLogPInGroup" value="-11.267290050237374"/>
    <att type="real" name="BestEnrichmentInGroup" value="158.6118881118881"/>
    <att type="integer" name="FirstInGroupByEnrichment" value="0"/>
    <att type="integer" name="FirstInGroupByLogP" value="0"/>
    <att type="string" name="GeneID" value="207|595|836|2099|5594|5595|5728|6714|7422"/>
    <att type="integer" name="_RANK_" value="1"/>
    <att type="string" name="_PATTERN_" value="M1"/>
    <att type="string" name="CLUSTER_LABEL" value=" "/>
    <att type="integer" name="#COUNT_001" value="9"/>
    <att type="integer" name="_MEMBER_MyList" value="1"/>
    <att type="real" name="_LogP_MyList" value="-11.08010095592521"/>
    <att type="string" name="Gene" value="GO:0048608"/>
    <att type="integer" name="GiniIndex" value="0"/>
    <att type="integer" name="CategoryID" value="19"/>
    <att type="string" name="PARENT_GO" value="19_GO:0022414 reproductive process"/>
    <att type="integer" name="EvidenceCutoff" value="0"/>
    <graphics type="CIRCLE" x="331.62550351062964" y="274.65417323482677"/>
  </node>
  <node label="GO:0061458" id="64">
    <att type="string" name="canonicalName" value="GO:0061458"/>
    <att type="string" name="Description" value="reproductive system development"/>
    <att type="string" name="Category" value="GO Biological Processes"/>
    <att type="real" name="LogP" value="-11.05285592224675"/>
    <att type="real" name="Log(q-value)" value="-8.656213841011972"/>
    <att type="integer" name="GROUP_ID" value="9"/>
    <att type="string" name="Hits" value="AKT1|CCND1|CASP3|ESR1|MAPK1|MAPK3|PTEN|SRC|VEGFA"/>
    <att type="real" name="Enrichment" value="28.90590484282073"/>
    <att type="real" name="Z-score" value="15.688089360016754"/>
    <att type="integer" name="#GeneInGOAndHitList" value="9"/>
    <att type="integer" name="#GeneInGO" value="428"/>
    <att type="integer" name="#GeneInHitList" value="22"/>
    <att type="integer" name="#TotalGeneInLibrary" value="30242"/>
    <att type="real" name="%InGO" value="40.90909090909091"/>
    <att type="real" name="STDV %InGO" value="10.482356110715555"/>
    <att type="real" name="BestLogPInGroup" value="-11.267290050237374"/>
    <att type="real" name="BestEnrichmentInGroup" value="158.6118881118881"/>
    <att type="integer" name="FirstInGroupByEnrichment" value="0"/>
    <att type="integer" name="FirstInGroupByLogP" value="0"/>
    <att type="string" name="GeneID" value="207|595|836|2099|5594|5595|5728|6714|7422"/>
    <att type="integer" name="_RANK_" value="1"/>
    <att type="string" name="_PATTERN_" value="M1"/>
    <att type="string" name="CLUSTER_LABEL" value=" "/>
    <att type="integer" name="#COUNT_001" value="9"/>
    <att type="integer" name="_MEMBER_MyList" value="1"/>
    <att type="real" name="_LogP_MyList" value="-11.05285592224675"/>
    <att type="string" name="Gene" value="GO:0061458"/>
    <att type="integer" name="GiniIndex" value="0"/>
    <att type="integer" name="CategoryID" value="19"/>
    <att type="string" name="PARENT_GO" value="19_GO:0032502 developmental process"/>
    <att type="integer" name="EvidenceCutoff" value="0"/>
    <graphics type="CIRCLE" x="321.8061901959838" y="176.9758810262225"/>
  </node>
  <node label="GO:0061180" id="65">
    <att type="string" name="canonicalName" value="GO:0061180"/>
    <att type="string" name="Description" value="mammary gland epithelium development"/>
    <att type="string" name="Category" value="GO Biological Processes"/>
    <att type="real" name="LogP" value="-8.930963697063026"/>
    <att type="real" name="Log(q-value)" value="-6.804909345863006"/>
    <att type="integer" name="GROUP_ID" value="9"/>
    <att type="string" name="Hits" value="AKT1|CCND1|ESR1|MAPK1|SRC"/>
    <att type="real" name="Enrichment" value="102.58480325644504"/>
    <att type="real" name="Z-score" value="22.45973823342489"/>
    <att type="integer" name="#GeneInGOAndHitList" value="5"/>
    <att type="integer" name="#GeneInGO" value="67"/>
    <att type="integer" name="#GeneInHitList" value="22"/>
    <att type="integer" name="#TotalGeneInLibrary" value="30242"/>
    <att type="real" name="%InGO" value="22.727272727272727"/>
    <att type="real" name="STDV %InGO" value="8.934606739851096"/>
    <att type="real" name="BestLogPInGroup" value="-11.267290050237374"/>
    <att type="real" name="BestEnrichmentInGroup" value="158.6118881118881"/>
    <att type="integer" name="FirstInGroupByEnrichment" value="0"/>
    <att type="integer" name="FirstInGroupByLogP" value="0"/>
    <att type="string" name="GeneID" value="207|595|2099|5594|6714"/>
    <att type="integer" name="_RANK_" value="1"/>
    <att type="string" name="_PATTERN_" value="M1"/>
    <att type="string" name="CLUSTER_LABEL" value=" "/>
    <att type="integer" name="#COUNT_001" value="5"/>
    <att type="integer" name="_MEMBER_MyList" value="1"/>
    <att type="real" name="_LogP_MyList" value="-8.930963697063026"/>
    <att type="string" name="Gene" value="GO:0061180"/>
    <att type="integer" name="GiniIndex" value="0"/>
    <att type="integer" name="CategoryID" value="19"/>
    <att type="string" name="PARENT_GO" value="19_GO:0032502 developmental process"/>
    <att type="integer" name="EvidenceCutoff" value="0"/>
    <graphics type="CIRCLE" x="341.4677243356099" y="335.4198124385423"/>
  </node>
  <node label="GO:0033598" id="66">
    <att type="string" name="canonicalName" value="GO:0033598"/>
    <att type="string" name="Description" value="mammary gland epithelial cell proliferation"/>
    <att type="string" name="Category" value="GO Biological Processes"/>
    <att type="real" name="LogP" value="-6.065851141060671"/>
    <att type="real" name="Log(q-value)" value="-4.366798158445528"/>
    <att type="integer" name="GROUP_ID" value="9"/>
    <att type="string" name="Hits" value="CCND1|ESR1|MAPK1"/>
    <att type="real" name="Enrichment" value="158.6118881118881"/>
    <att type="real" name="Z-score" value="21.692986414660997"/>
    <att type="integer" name="#GeneInGOAndHitList" value="3"/>
    <att type="integer" name="#GeneInGO" value="26"/>
    <att type="integer" name="#GeneInHitList" value="22"/>
    <att type="integer" name="#TotalGeneInLibrary" value="30242"/>
    <att type="real" name="%InGO" value="13.636363636363637"/>
    <att type="real" name="STDV %InGO" value="7.31650049984536"/>
    <att type="real" name="BestLogPInGroup" value="-11.267290050237374"/>
    <att type="real" name="BestEnrichmentInGroup" value="158.6118881118881"/>
    <att type="integer" name="FirstInGroupByEnrichment" value="0"/>
    <att type="integer" name="FirstInGroupByLogP" value="0"/>
    <att type="string" name="GeneID" value="595|2099|5594"/>
    <att type="integer" name="_RANK_" value="1"/>
    <att type="string" name="_PATTERN_" value="M1"/>
    <att type="string" name="CLUSTER_LABEL" value=" "/>
    <att type="integer" name="#COUNT_001" value="3"/>
    <att type="integer" name="_MEMBER_MyList" value="1"/>
    <att type="real" name="_LogP_MyList" value="-6.065851141060671"/>
    <att type="string" name="Gene" value="GO:0033598"/>
    <att type="integer" name="GiniIndex" value="0"/>
    <att type="integer" name="CategoryID" value="19"/>
    <att type="string" name="PARENT_GO" value="19_GO:0032502 developmental process"/>
    <att type="integer" name="EvidenceCutoff" value="0"/>
    <graphics type="CIRCLE" x="151.6265434553631" y="202.16775822619869"/>
  </node>
  <node label="GO:0043627" id="67">
    <att type="string" name="canonicalName" value="GO:0043627"/>
    <att type="string" name="Description" value="response to estrogen"/>
    <att type="string" name="Category" value="GO Biological Processes"/>
    <att type="real" name="LogP" value="-4.661388152714412"/>
    <att type="real" name="Log(q-value)" value="-3.158445141410075"/>
    <att type="integer" name="GROUP_ID" value="9"/>
    <att type="string" name="Hits" value="CCND1|ESR1|MAPK1"/>
    <att type="real" name="Enrichment" value="54.985454545454544"/>
    <att type="real" name="Z-score" value="12.630004838630333"/>
    <att type="integer" name="#GeneInGOAndHitList" value="3"/>
    <att type="integer" name="#GeneInGO" value="75"/>
    <att type="integer" name="#GeneInHitList" value="22"/>
    <att type="integer" name="#TotalGeneInLibrary" value="30242"/>
    <att type="real" name="%InGO" value="13.636363636363637"/>
    <att type="real" name="STDV %InGO" value="7.31650049984536"/>
    <att type="real" name="BestLogPInGroup" value="-11.267290050237374"/>
    <att type="real" name="BestEnrichmentInGroup" value="158.6118881118881"/>
    <att type="integer" name="FirstInGroupByEnrichment" value="0"/>
    <att type="integer" name="FirstInGroupByLogP" value="0"/>
    <att type="string" name="GeneID" value="595|2099|5594"/>
    <att type="integer" name="_RANK_" value="1"/>
    <att type="string" name="_PATTERN_" value="M1"/>
    <att type="string" name="CLUSTER_LABEL" value=" "/>
    <att type="integer" name="#COUNT_001" value="3"/>
    <att type="integer" name="_MEMBER_MyList" value="1"/>
    <att type="real" name="_LogP_MyList" value="-4.661388152714412"/>
    <att type="string" name="Gene" value="GO:0043627"/>
    <att type="integer" name="GiniIndex" value="0"/>
    <att type="integer" name="CategoryID" value="19"/>
    <att type="string" name="PARENT_GO" value="19_GO:0050896 response to stimulus"/>
    <att type="integer" name="EvidenceCutoff" value="0"/>
    <graphics type="CIRCLE" x="415.69437428107" y="344.44736573539967"/>
  </node>
  <node label="GO:0071417" id="68">
    <att type="string" name="canonicalName" value="GO:0071417"/>
    <att type="string" name="Description" value="cellular response to organonitrogen compound"/>
    <att type="string" name="Category" value="GO Biological Processes"/>
    <att type="real" name="LogP" value="-9.51609482759376"/>
    <att type="real" name="Log(q-value)" value="-7.332949421610573"/>
    <att type="integer" name="GROUP_ID" value="10"/>
    <att type="string" name="Hits" value="AKT1|CASP3|MAPK1|MAPK3|PTEN|SRC|STAT3|TNF|TP53"/>
    <att type="real" name="Enrichment" value="19.391422057566256"/>
    <att type="real" name="Z-score" value="12.66813366403963"/>
    <att type="integer" name="#GeneInGOAndHitList" value="9"/>
    <att type="integer" name="#GeneInGO" value="638"/>
    <att type="integer" name="#GeneInHitList" value="22"/>
    <att type="integer" name="#TotalGeneInLibrary" value="30242"/>
    <att type="real" name="%InGO" value="40.90909090909091"/>
    <att type="real" name="STDV %InGO" value="10.482356110715555"/>
    <att type="real" name="BestLogPInGroup" value="-10.945806094299858"/>
    <att type="real" name="BestEnrichmentInGroup" value="37.83402835696414"/>
    <att type="integer" name="FirstInGroupByEnrichment" value="0"/>
    <att type="integer" name="FirstInGroupByLogP" value="0"/>
    <att type="string" name="GeneID" value="207|836|5594|5595|5728|6714|6774|7124|7157"/>
    <att type="integer" name="_RANK_" value="1"/>
    <att type="string" name="_PATTERN_" value="M1"/>
    <att type="string" name="CLUSTER_LABEL" value=" "/>
    <att type="integer" name="#COUNT_001" value="9"/>
    <att type="integer" name="_MEMBER_MyList" value="1"/>
    <att type="real" name="_LogP_MyList" value="-9.51609482759376"/>
    <att type="string" name="Gene" value="GO:0071417"/>
    <att type="integer" name="GiniIndex" value="0"/>
    <att type="integer" name="CategoryID" value="19"/>
    <att type="string" name="PARENT_GO" value="19_GO:0050896 response to stimulus"/>
    <att type="integer" name="EvidenceCutoff" value="0"/>
    <graphics type="CIRCLE" x="156.92564240223768" y="189.70692865510918"/>
  </node>
  <node label="GO:0051091" id="69">
    <att type="string" name="canonicalName" value="GO:0051091"/>
    <att type="string" name="Description" value="positive regulation of DNA-binding transcription factor activity"/>
    <att type="string" name="Category" value="GO Biological Processes"/>
    <att type="real" name="LogP" value="-9.310538792714846"/>
    <att type="real" name="Log(q-value)" value="-7.139862027291258"/>
    <att type="integer" name="GROUP_ID" value="10"/>
    <att type="string" name="Hits" value="AKT1|ESR1|IL6|PTEN|STAT3|TNF|VEGFA"/>
    <att type="real" name="Enrichment" value="37.00944055944056"/>
    <att type="real" name="Z-score" value="15.733847368121847"/>
    <att type="integer" name="#GeneInGOAndHitList" value="7"/>
    <att type="integer" name="#GeneInGO" value="260"/>
    <att type="integer" name="#GeneInHitList" value="22"/>
    <att type="integer" name="#TotalGeneInLibrary" value="30242"/>
    <att type="real" name="%InGO" value="31.818181818181817"/>
    <att type="real" name="STDV %InGO" value="9.930260198923898"/>
    <att type="real" name="BestLogPInGroup" value="-10.945806094299858"/>
    <att type="real" name="BestEnrichmentInGroup" value="37.83402835696414"/>
    <att type="integer" name="FirstInGroupByEnrichment" value="0"/>
    <att type="integer" name="FirstInGroupByLogP" value="0"/>
    <att type="string" name="GeneID" value="207|2099|3569|5728|6774|7124|7422"/>
    <att type="integer" name="_RANK_" value="1"/>
    <att type="string" name="_PATTERN_" value="M1"/>
    <att type="string" name="CLUSTER_LABEL" value=" "/>
    <att type="integer" name="#COUNT_001" value="7"/>
    <att type="integer" name="_MEMBER_MyList" value="1"/>
    <att type="real" name="_LogP_MyList" value="-9.310538792714846"/>
    <att type="string" name="Gene" value="GO:0051091"/>
    <att type="integer" name="GiniIndex" value="0"/>
    <att type="integer" name="CategoryID" value="19"/>
    <att type="string" name="PARENT_GO" value="19_GO:0050789 regulation of biological process"/>
    <att type="integer" name="EvidenceCutoff" value="0"/>
    <graphics type="CIRCLE" x="210.23969754614905" y="367.7052731356556"/>
  </node>
  <node label="GO:1901699" id="70">
    <att type="string" name="canonicalName" value="GO:1901699"/>
    <att type="string" name="Description" value="cellular response to nitrogen compound"/>
    <att type="string" name="Category" value="GO Biological Processes"/>
    <att type="real" name="LogP" value="-9.200326362072786"/>
    <att type="real" name="Log(q-value)" value="-7.042001705748654"/>
    <att type="integer" name="GROUP_ID" value="10"/>
    <att type="string" name="Hits" value="AKT1|CASP3|MAPK1|MAPK3|PTEN|SRC|STAT3|TNF|TP53"/>
    <att type="real" name="Enrichment" value="17.85242030696576"/>
    <att type="real" name="Z-score" value="12.109318156957698"/>
    <att type="integer" name="#GeneInGOAndHitList" value="9"/>
    <att type="integer" name="#GeneInGO" value="693"/>
    <att type="integer" name="#GeneInHitList" value="22"/>
    <att type="integer" name="#TotalGeneInLibrary" value="30242"/>
    <att type="real" name="%InGO" value="40.90909090909091"/>
    <att type="real" name="STDV %InGO" value="10.482356110715555"/>
    <att type="real" name="BestLogPInGroup" value="-10.945806094299858"/>
    <att type="real" name="BestEnrichmentInGroup" value="37.83402835696414"/>
    <att type="integer" name="FirstInGroupByEnrichment" value="0"/>
    <att type="integer" name="FirstInGroupByLogP" value="0"/>
    <att type="string" name="GeneID" value="207|836|5594|5595|5728|6714|6774|7124|7157"/>
    <att type="integer" name="_RANK_" value="1"/>
    <att type="string" name="_PATTERN_" value="M1"/>
    <att type="string" name="CLUSTER_LABEL" value=" "/>
    <att type="integer" name="#COUNT_001" value="9"/>
    <att type="integer" name="_MEMBER_MyList" value="1"/>
    <att type="real" name="_LogP_MyList" value="-9.200326362072786"/>
    <att type="string" name="Gene" value="GO:1901699"/>
    <att type="integer" name="GiniIndex" value="0"/>
    <att type="integer" name="CategoryID" value="19"/>
    <att type="string" name="PARENT_GO" value="19_GO:0050896 response to stimulus"/>
    <att type="integer" name="EvidenceCutoff" value="0"/>
    <graphics type="CIRCLE" x="166.85438187399492" y="415.55410038054885"/>
  </node>
  <node label="GO:0001568" id="71">
    <att type="string" name="canonicalName" value="GO:0001568"/>
    <att type="string" name="Description" value="blood vessel development"/>
    <att type="string" name="Category" value="GO Biological Processes"/>
    <att type="real" name="LogP" value="-8.824166651295478"/>
    <att type="real" name="Log(q-value)" value="-6.728554565724683"/>
    <att type="integer" name="GROUP_ID" value="10"/>
    <att type="string" name="Hits" value="AKT1|EGF|IL6|JUN|MAPK1|PTEN|STAT3|TNF|VEGFA"/>
    <att type="real" name="Enrichment" value="16.172192513368984"/>
    <att type="real" name="Z-score" value="11.468314809952501"/>
    <att type="integer" name="#GeneInGOAndHitList" value="9"/>
    <att type="integer" name="#GeneInGO" value="765"/>
    <att type="integer" name="#GeneInHitList" value="22"/>
    <att type="integer" name="#TotalGeneInLibrary" value="30242"/>
    <att type="real" name="%InGO" value="40.90909090909091"/>
    <att type="real" name="STDV %InGO" value="10.482356110715555"/>
    <att type="real" name="BestLogPInGroup" value="-10.945806094299858"/>
    <att type="real" name="BestEnrichmentInGroup" value="37.83402835696414"/>
    <att type="integer" name="FirstInGroupByEnrichment" value="0"/>
    <att type="integer" name="FirstInGroupByLogP" value="0"/>
    <att type="string" name="GeneID" value="207|1950|3569|3725|5594|5728|6774|7124|7422"/>
    <att type="integer" name="_RANK_" value="1"/>
    <att type="string" name="_PATTERN_" value="M1"/>
    <att type="string" name="CLUSTER_LABEL" value=" "/>
    <att type="integer" name="#COUNT_001" value="9"/>
    <att type="integer" name="_MEMBER_MyList" value="1"/>
    <att type="real" name="_LogP_MyList" value="-8.824166651295478"/>
    <att type="string" name="Gene" value="GO:0001568"/>
    <att type="integer" name="GiniIndex" value="0"/>
    <att type="integer" name="CategoryID" value="19"/>
    <att type="string" name="PARENT_GO" value="19_GO:0032502 developmental process"/>
    <att type="integer" name="EvidenceCutoff" value="0"/>
    <graphics type="CIRCLE" x="303.6395919847563" y="388.8588311285978"/>
  </node>
  <node label="GO:0001525" id="72">
    <att type="string" name="canonicalName" value="GO:0001525"/>
    <att type="string" name="Description" value="angiogenesis"/>
    <att type="string" name="Category" value="GO Biological Processes"/>
    <att type="real" name="LogP" value="-8.281150311396003"/>
    <att type="real" name="Log(q-value)" value="-6.275499378877936"/>
    <att type="integer" name="GROUP_ID" value="10"/>
    <att type="string" name="Hits" value="AKT1|EGF|IL6|JUN|PTEN|STAT3|TNF|VEGFA"/>
    <att type="real" name="Enrichment" value="18.54484133067607"/>
    <att type="real" name="Z-score" value="11.64217038876826"/>
    <att type="integer" name="#GeneInGOAndHitList" value="8"/>
    <att type="integer" name="#GeneInGO" value="593"/>
    <att type="integer" name="#GeneInHitList" value="22"/>
    <att type="integer" name="#TotalGeneInLibrary" value="30242"/>
    <att type="real" name="%InGO" value="36.36363636363637"/>
    <att type="real" name="STDV %InGO" value="10.255928633050294"/>
    <att type="real" name="BestLogPInGroup" value="-10.945806094299858"/>
    <att type="real" name="BestEnrichmentInGroup" value="37.83402835696414"/>
    <att type="integer" name="FirstInGroupByEnrichment" value="0"/>
    <att type="integer" name="FirstInGroupByLogP" value="0"/>
    <att type="string" name="GeneID" value="207|1950|3569|3725|5728|6774|7124|7422"/>
    <att type="integer" name="_RANK_" value="1"/>
    <att type="string" name="_PATTERN_" value="M1"/>
    <att type="string" name="CLUSTER_LABEL" value=" "/>
    <att type="integer" name="#COUNT_001" value="8"/>
    <att type="integer" name="_MEMBER_MyList" value="1"/>
    <att type="real" name="_LogP_MyList" value="-8.281150311396003"/>
    <att type="string" name="Gene" value="GO:0001525"/>
    <att type="integer" name="GiniIndex" value="0"/>
    <att type="integer" name="CategoryID" value="19"/>
    <att type="string" name="PARENT_GO" value="19_GO:0032502 developmental process"/>
    <att type="integer" name="EvidenceCutoff" value="0"/>
    <graphics type="CIRCLE" x="343.5592259775095" y="391.1508002156886"/>
  </node>
  <node label="GO:0031331" id="73">
    <att type="string" name="canonicalName" value="GO:0031331"/>
    <att type="string" name="Description" value="positive regulation of cellular catabolic process"/>
    <att type="string" name="Category" value="GO Biological Processes"/>
    <att type="real" name="LogP" value="-7.813209341342784"/>
    <att type="real" name="Log(q-value)" value="-5.862739378468575"/>
    <att type="integer" name="GROUP_ID" value="10"/>
    <att type="string" name="Hits" value="AKT1|EGF|HSP90AA1|IL6|MAPK3|PTEN|TNF"/>
    <att type="real" name="Enrichment" value="22.482370433305015"/>
    <att type="real" name="Z-score" value="12.076918807002036"/>
    <att type="integer" name="#GeneInGOAndHitList" value="7"/>
    <att type="integer" name="#GeneInGO" value="428"/>
    <att type="integer" name="#GeneInHitList" value="22"/>
    <att type="integer" name="#TotalGeneInLibrary" value="30242"/>
    <att type="real" name="%InGO" value="31.818181818181817"/>
    <att type="real" name="STDV %InGO" value="9.930260198923898"/>
    <att type="real" name="BestLogPInGroup" value="-10.945806094299858"/>
    <att type="real" name="BestEnrichmentInGroup" value="37.83402835696414"/>
    <att type="integer" name="FirstInGroupByEnrichment" value="0"/>
    <att type="integer" name="FirstInGroupByLogP" value="0"/>
    <att type="string" name="GeneID" value="207|1950|3320|3569|5595|5728|7124"/>
    <att type="integer" name="_RANK_" value="1"/>
    <att type="string" name="_PATTERN_" value="M1"/>
    <att type="string" name="CLUSTER_LABEL" value=" "/>
    <att type="integer" name="#COUNT_001" value="7"/>
    <att type="integer" name="_MEMBER_MyList" value="1"/>
    <att type="real" name="_LogP_MyList" value="-7.813209341342784"/>
    <att type="string" name="Gene" value="GO:0031331"/>
    <att type="integer" name="GiniIndex" value="0"/>
    <att type="integer" name="CategoryID" value="19"/>
    <att type="string" name="PARENT_GO" value="19_GO:0048518 positive regulation of biological process"/>
    <att type="integer" name="EvidenceCutoff" value="0"/>
    <graphics type="CIRCLE" x="291.255781249287" y="423.58754834415595"/>
  </node>
  <node label="GO:0048514" id="74">
    <att type="string" name="canonicalName" value="GO:0048514"/>
    <att type="string" name="Description" value="blood vessel morphogenesis"/>
    <att type="string" name="Category" value="GO Biological Processes"/>
    <att type="real" name="LogP" value="-7.784175926373381"/>
    <att type="real" name="Log(q-value)" value="-5.836166562046829"/>
    <att type="integer" name="GROUP_ID" value="10"/>
    <att type="string" name="Hits" value="AKT1|EGF|IL6|JUN|PTEN|STAT3|TNF|VEGFA"/>
    <att type="real" name="Enrichment" value="16.007410348021704"/>
    <att type="real" name="Z-score" value="10.735711415879186"/>
    <att type="integer" name="#GeneInGOAndHitList" value="8"/>
    <att type="integer" name="#GeneInGO" value="687"/>
    <att type="integer" name="#GeneInHitList" value="22"/>
    <att type="integer" name="#TotalGeneInLibrary" value="30242"/>
    <att type="real" name="%InGO" value="36.36363636363637"/>
    <att type="real" name="STDV %InGO" value="10.255928633050294"/>
    <att type="real" name="BestLogPInGroup" value="-10.945806094299858"/>
    <att type="real" name="BestEnrichmentInGroup" value="37.83402835696414"/>
    <att type="integer" name="FirstInGroupByEnrichment" value="0"/>
    <att type="integer" name="FirstInGroupByLogP" value="0"/>
    <att type="string" name="GeneID" value="207|1950|3569|3725|5728|6774|7124|7422"/>
    <att type="integer" name="_RANK_" value="1"/>
    <att type="string" name="_PATTERN_" value="M1"/>
    <att type="string" name="CLUSTER_LABEL" value=" "/>
    <att type="integer" name="#COUNT_001" value="8"/>
    <att type="integer" name="_MEMBER_MyList" value="1"/>
    <att type="real" name="_LogP_MyList" value="-7.784175926373381"/>
    <att type="string" name="Gene" value="GO:0048514"/>
    <att type="integer" name="GiniIndex" value="0"/>
    <att type="integer" name="CategoryID" value="19"/>
    <att type="string" name="PARENT_GO" value="19_GO:0032502 developmental process"/>
    <att type="integer" name="EvidenceCutoff" value="0"/>
    <graphics type="CIRCLE" x="343.9609285339626" y="151.33145483347988"/>
  </node>
  <node label="GO:0009896" id="75">
    <att type="string" name="canonicalName" value="GO:0009896"/>
    <att type="string" name="Description" value="positive regulation of catabolic process"/>
    <att type="string" name="Category" value="GO Biological Processes"/>
    <att type="real" name="LogP" value="-7.392932993449843"/>
    <att type="real" name="Log(q-value)" value="-5.506580530187384"/>
    <att type="integer" name="GROUP_ID" value="10"/>
    <att type="string" name="Hits" value="AKT1|EGF|HSP90AA1|IL6|MAPK3|PTEN|TNF"/>
    <att type="real" name="Enrichment" value="19.518163378203948"/>
    <att type="real" name="Z-score" value="11.185293121140651"/>
    <att type="integer" name="#GeneInGOAndHitList" value="7"/>
    <att type="integer" name="#GeneInGO" value="493"/>
    <att type="integer" name="#GeneInHitList" value="22"/>
    <att type="integer" name="#TotalGeneInLibrary" value="30242"/>
    <att type="real" name="%InGO" value="31.818181818181817"/>
    <att type="real" name="STDV %InGO" value="9.930260198923898"/>
    <att type="real" name="BestLogPInGroup" value="-10.945806094299858"/>
    <att type="real" name="BestEnrichmentInGroup" value="37.83402835696414"/>
    <att type="integer" name="FirstInGroupByEnrichment" value="0"/>
    <att type="integer" name="FirstInGroupByLogP" value="0"/>
    <att type="string" name="GeneID" value="207|1950|3320|3569|5595|5728|7124"/>
    <att type="integer" name="_RANK_" value="1"/>
    <att type="string" name="_PATTERN_" value="M1"/>
    <att type="string" name="CLUSTER_LABEL" value=" "/>
    <att type="integer" name="#COUNT_001" value="7"/>
    <att type="integer" name="_MEMBER_MyList" value="1"/>
    <att type="real" name="_LogP_MyList" value="-7.392932993449843"/>
    <att type="string" name="Gene" value="GO:0009896"/>
    <att type="integer" name="GiniIndex" value="0"/>
    <att type="integer" name="CategoryID" value="19"/>
    <att type="string" name="PARENT_GO" value="19_GO:0048518 positive regulation of biological process"/>
    <att type="integer" name="EvidenceCutoff" value="0"/>
    <graphics type="CIRCLE" x="331.01132146960435" y="363.96396837866905"/>
  </node>
  <node label="GO:0042176" id="76">
    <att type="string" name="canonicalName" value="GO:0042176"/>
    <att type="string" name="Description" value="regulation of protein catabolic process"/>
    <att type="string" name="Category" value="GO Biological Processes"/>
    <att type="real" name="LogP" value="-6.550451345348742"/>
    <att type="real" name="Log(q-value)" value="-4.777714588597192"/>
    <att type="integer" name="GROUP_ID" value="10"/>
    <att type="string" name="Hits" value="AKT1|EGF|EGFR|HSP90AA1|PTEN|TNF"/>
    <att type="real" name="Enrichment" value="21.09416414787259"/>
    <att type="real" name="Z-score" value="10.790487516278231"/>
    <att type="integer" name="#GeneInGOAndHitList" value="6"/>
    <att type="integer" name="#GeneInGO" value="391"/>
    <att type="integer" name="#GeneInHitList" value="22"/>
    <att type="integer" name="#TotalGeneInLibrary" value="30242"/>
    <att type="real" name="%InGO" value="27.272727272727273"/>
    <att type="real" name="STDV %InGO" value="9.495144870310792"/>
    <att type="real" name="BestLogPInGroup" value="-10.945806094299858"/>
    <att type="real" name="BestEnrichmentInGroup" value="37.83402835696414"/>
    <att type="integer" name="FirstInGroupByEnrichment" value="0"/>
    <att type="integer" name="FirstInGroupByLogP" value="0"/>
    <att type="string" name="GeneID" value="207|1950|1956|3320|5728|7124"/>
    <att type="integer" name="_RANK_" value="1"/>
    <att type="string" name="_PATTERN_" value="M1"/>
    <att type="string" name="CLUSTER_LABEL" value=" "/>
    <att type="integer" name="#COUNT_001" value="6"/>
    <att type="integer" name="_MEMBER_MyList" value="1"/>
    <att type="real" name="_LogP_MyList" value="-6.550451345348742"/>
    <att type="string" name="Gene" value="GO:0042176"/>
    <att type="integer" name="GiniIndex" value="0"/>
    <att type="integer" name="CategoryID" value="19"/>
    <att type="string" name="PARENT_GO" value="19_GO:0050789 regulation of biological process"/>
    <att type="integer" name="EvidenceCutoff" value="0"/>
    <graphics type="CIRCLE" x="314.2893693368261" y="319.2674311154326"/>
  </node>
  <node label="GO:1903827" id="77">
    <att type="string" name="canonicalName" value="GO:1903827"/>
    <att type="string" name="Description" value="regulation of cellular protein localization"/>
    <att type="string" name="Category" value="GO Biological Processes"/>
    <att type="real" name="LogP" value="-10.249456199207382"/>
    <att type="real" name="Log(q-value)" value="-7.965255497846045"/>
    <att type="integer" name="GROUP_ID" value="11"/>
    <att type="string" name="Hits" value="AKT1|EGF|EGFR|HRAS|HSP90AA1|MAPK1|MAPK8|SRC|TNF"/>
    <att type="real" name="Enrichment" value="23.4757633258582"/>
    <att type="real" name="Z-score" value="14.04410523498596"/>
    <att type="integer" name="#GeneInGOAndHitList" value="9"/>
    <att type="integer" name="#GeneInGO" value="527"/>
    <att type="integer" name="#GeneInHitList" value="22"/>
    <att type="integer" name="#TotalGeneInLibrary" value="30242"/>
    <att type="real" name="%InGO" value="40.90909090909091"/>
    <att type="real" name="STDV %InGO" value="10.482356110715555"/>
    <att type="real" name="BestLogPInGroup" value="-10.904909736415718"/>
    <att type="real" name="BestEnrichmentInGroup" value="39.84453227931489"/>
    <att type="integer" name="FirstInGroupByEnrichment" value="0"/>
    <att type="integer" name="FirstInGroupByLogP" value="0"/>
    <att type="string" name="GeneID" value="207|1950|1956|3265|3320|5594|5599|6714|7124"/>
    <att type="integer" name="_RANK_" value="1"/>
    <att type="string" name="_PATTERN_" value="M1"/>
    <att type="string" name="CLUSTER_LABEL" value=" "/>
    <att type="integer" name="#COUNT_001" value="9"/>
    <att type="integer" name="_MEMBER_MyList" value="1"/>
    <att type="real" name="_LogP_MyList" value="-10.249456199207382"/>
    <att type="string" name="Gene" value="GO:1903827"/>
    <att type="integer" name="GiniIndex" value="0"/>
    <att type="integer" name="CategoryID" value="19"/>
    <att type="string" name="PARENT_GO" value="19_GO:0051179 localization"/>
    <att type="integer" name="EvidenceCutoff" value="0"/>
    <graphics type="CIRCLE" x="291.04796151463347" y="447.41825920697767"/>
  </node>
  <node label="GO:0010638" id="78">
    <att type="string" name="canonicalName" value="GO:0010638"/>
    <att type="string" name="Description" value="positive regulation of organelle organization"/>
    <att type="string" name="Category" value="GO Biological Processes"/>
    <att type="real" name="LogP" value="-8.826918618269767"/>
    <att type="real" name="Log(q-value)" value="-6.728554565724683"/>
    <att type="integer" name="GROUP_ID" value="11"/>
    <att type="string" name="Hits" value="EGF|HRAS|MAPK1|MAPK3|MAPK8|SRC|TNF|TP53"/>
    <att type="real" name="Enrichment" value="21.776417641764176"/>
    <att type="real" name="Z-score" value="12.7036922379761"/>
    <att type="integer" name="#GeneInGOAndHitList" value="8"/>
    <att type="integer" name="#GeneInGO" value="505"/>
    <att type="integer" name="#GeneInHitList" value="22"/>
    <att type="integer" name="#TotalGeneInLibrary" value="30242"/>
    <att type="real" name="%InGO" value="36.36363636363637"/>
    <att type="real" name="STDV %InGO" value="10.255928633050294"/>
    <att type="real" name="BestLogPInGroup" value="-10.904909736415718"/>
    <att type="real" name="BestEnrichmentInGroup" value="39.84453227931489"/>
    <att type="integer" name="FirstInGroupByEnrichment" value="0"/>
    <att type="integer" name="FirstInGroupByLogP" value="0"/>
    <att type="string" name="GeneID" value="1950|3265|5594|5595|5599|6714|7124|7157"/>
    <att type="integer" name="_RANK_" value="1"/>
    <att type="string" name="_PATTERN_" value="M1"/>
    <att type="string" name="CLUSTER_LABEL" value=" "/>
    <att type="integer" name="#COUNT_001" value="8"/>
    <att type="integer" name="_MEMBER_MyList" value="1"/>
    <att type="real" name="_LogP_MyList" value="-8.826918618269767"/>
    <att type="string" name="Gene" value="GO:0010638"/>
    <att type="integer" name="GiniIndex" value="0"/>
    <att type="integer" name="CategoryID" value="19"/>
    <att type="string" name="PARENT_GO" value="19_GO:0048518 positive regulation of biological process"/>
    <att type="integer" name="EvidenceCutoff" value="0"/>
    <graphics type="CIRCLE" x="334.95454418195766" y="211.93017278520443"/>
  </node>
  <node label="GO:0051223" id="79">
    <att type="string" name="canonicalName" value="GO:0051223"/>
    <att type="string" name="Description" value="regulation of protein transport"/>
    <att type="string" name="Category" value="GO Biological Processes"/>
    <att type="real" name="LogP" value="-7.269361405827177"/>
    <att type="real" name="Log(q-value)" value="-5.401758378577557"/>
    <att type="integer" name="GROUP_ID" value="11"/>
    <att type="string" name="Hits" value="EGFR|HRAS|IL6|MAPK1|MAPK8|SRC|TNF"/>
    <att type="real" name="Enrichment" value="18.72072868765476"/>
    <att type="real" name="Z-score" value="10.933078697752476"/>
    <att type="integer" name="#GeneInGOAndHitList" value="7"/>
    <att type="integer" name="#GeneInGO" value="514"/>
    <att type="integer" name="#GeneInHitList" value="22"/>
    <att type="integer" name="#TotalGeneInLibrary" value="30242"/>
    <att type="real" name="%InGO" value="31.818181818181817"/>
    <att type="real" name="STDV %InGO" value="9.930260198923898"/>
    <att type="real" name="BestLogPInGroup" value="-10.904909736415718"/>
    <att type="real" name="BestEnrichmentInGroup" value="39.84453227931489"/>
    <att type="integer" name="FirstInGroupByEnrichment" value="0"/>
    <att type="integer" name="FirstInGroupByLogP" value="0"/>
    <att type="string" name="GeneID" value="1956|3265|3569|5594|5599|6714|7124"/>
    <att type="integer" name="_RANK_" value="1"/>
    <att type="string" name="_PATTERN_" value="M1"/>
    <att type="string" name="CLUSTER_LABEL" value=" "/>
    <att type="integer" name="#COUNT_001" value="7"/>
    <att type="integer" name="_MEMBER_MyList" value="1"/>
    <att type="real" name="_LogP_MyList" value="-7.269361405827177"/>
    <att type="string" name="Gene" value="GO:0051223"/>
    <att type="integer" name="GiniIndex" value="0"/>
    <att type="integer" name="CategoryID" value="19"/>
    <att type="string" name="PARENT_GO" value="19_GO:0051179 localization"/>
    <att type="integer" name="EvidenceCutoff" value="0"/>
    <graphics type="CIRCLE" x="268.406516222961" y="207.88704851079376"/>
  </node>
  <node label="GO:0051222" id="80">
    <att type="string" name="canonicalName" value="GO:0051222"/>
    <att type="string" name="Description" value="positive regulation of protein transport"/>
    <att type="string" name="Category" value="GO Biological Processes"/>
    <att type="real" name="LogP" value="-7.202294462710427"/>
    <att type="real" name="Log(q-value)" value="-5.340765583172999"/>
    <att type="integer" name="GROUP_ID" value="11"/>
    <att type="string" name="Hits" value="EGFR|HRAS|MAPK1|MAPK8|SRC|TNF"/>
    <att type="real" name="Enrichment" value="27.220522052205222"/>
    <att type="real" name="Z-score" value="12.376737724019323"/>
    <att type="integer" name="#GeneInGOAndHitList" value="6"/>
    <att type="integer" name="#GeneInGO" value="303"/>
    <att type="integer" name="#GeneInHitList" value="22"/>
    <att type="integer" name="#TotalGeneInLibrary" value="30242"/>
    <att type="real" name="%InGO" value="27.272727272727273"/>
    <att type="real" name="STDV %InGO" value="9.495144870310792"/>
    <att type="real" name="BestLogPInGroup" value="-10.904909736415718"/>
    <att type="real" name="BestEnrichmentInGroup" value="39.84453227931489"/>
    <att type="integer" name="FirstInGroupByEnrichment" value="0"/>
    <att type="integer" name="FirstInGroupByLogP" value="0"/>
    <att type="string" name="GeneID" value="1956|3265|5594|5599|6714|7124"/>
    <att type="integer" name="_RANK_" value="1"/>
    <att type="string" name="_PATTERN_" value="M1"/>
    <att type="string" name="CLUSTER_LABEL" value=" "/>
    <att type="integer" name="#COUNT_001" value="6"/>
    <att type="integer" name="_MEMBER_MyList" value="1"/>
    <att type="real" name="_LogP_MyList" value="-7.202294462710427"/>
    <att type="string" name="Gene" value="GO:0051222"/>
    <att type="integer" name="GiniIndex" value="0"/>
    <att type="integer" name="CategoryID" value="19"/>
    <att type="string" name="PARENT_GO" value="19_GO:0048518 positive regulation of biological process"/>
    <att type="integer" name="EvidenceCutoff" value="0"/>
    <graphics type="CIRCLE" x="224.42261061315295" y="428.97510330801657"/>
  </node>
  <node label="GO:0070201" id="81">
    <att type="string" name="canonicalName" value="GO:0070201"/>
    <att type="string" name="Description" value="regulation of establishment of protein localization"/>
    <att type="string" name="Category" value="GO Biological Processes"/>
    <att type="real" name="LogP" value="-7.128921397942485"/>
    <att type="real" name="Log(q-value)" value="-5.28318678558829"/>
    <att type="integer" name="GROUP_ID" value="11"/>
    <att type="string" name="Hits" value="EGFR|HRAS|IL6|MAPK1|MAPK8|SRC|TNF"/>
    <att type="real" name="Enrichment" value="17.85242030696576"/>
    <att type="real" name="Z-score" value="10.651694244236884"/>
    <att type="integer" name="#GeneInGOAndHitList" value="7"/>
    <att type="integer" name="#GeneInGO" value="539"/>
    <att type="integer" name="#GeneInHitList" value="22"/>
    <att type="integer" name="#TotalGeneInLibrary" value="30242"/>
    <att type="real" name="%InGO" value="31.818181818181817"/>
    <att type="real" name="STDV %InGO" value="9.930260198923898"/>
    <att type="real" name="BestLogPInGroup" value="-10.904909736415718"/>
    <att type="real" name="BestEnrichmentInGroup" value="39.84453227931489"/>
    <att type="integer" name="FirstInGroupByEnrichment" value="0"/>
    <att type="integer" name="FirstInGroupByLogP" value="0"/>
    <att type="string" name="GeneID" value="1956|3265|3569|5594|5599|6714|7124"/>
    <att type="integer" name="_RANK_" value="1"/>
    <att type="string" name="_PATTERN_" value="M1"/>
    <att type="string" name="CLUSTER_LABEL" value=" "/>
    <att type="integer" name="#COUNT_001" value="7"/>
    <att type="integer" name="_MEMBER_MyList" value="1"/>
    <att type="real" name="_LogP_MyList" value="-7.128921397942485"/>
    <att type="string" name="Gene" value="GO:0070201"/>
    <att type="integer" name="GiniIndex" value="0"/>
    <att type="integer" name="CategoryID" value="19"/>
    <att type="string" name="PARENT_GO" value="19_GO:0051179 localization"/>
    <att type="integer" name="EvidenceCutoff" value="0"/>
    <graphics type="CIRCLE" x="230.88942319336536" y="186.4486225570066"/>
  </node>
  <node label="GO:1904951" id="82">
    <att type="string" name="canonicalName" value="GO:1904951"/>
    <att type="string" name="Description" value="positive regulation of establishment of protein localization"/>
    <att type="string" name="Category" value="GO Biological Processes"/>
    <att type="real" name="LogP" value="-7.070285983798269"/>
    <att type="real" name="Log(q-value)" value="-5.228411792257312"/>
    <att type="integer" name="GROUP_ID" value="11"/>
    <att type="string" name="Hits" value="EGFR|HRAS|MAPK1|MAPK8|SRC|TNF"/>
    <att type="real" name="Enrichment" value="25.855229410088345"/>
    <att type="real" name="Z-score" value="12.041282229096451"/>
    <att type="integer" name="#GeneInGOAndHitList" value="6"/>
    <att type="integer" name="#GeneInGO" value="319"/>
    <att type="integer" name="#GeneInHitList" value="22"/>
    <att type="integer" name="#TotalGeneInLibrary" value="30242"/>
    <att type="real" name="%InGO" value="27.272727272727273"/>
    <att type="real" name="STDV %InGO" value="9.495144870310792"/>
    <att type="real" name="BestLogPInGroup" value="-10.904909736415718"/>
    <att type="real" name="BestEnrichmentInGroup" value="39.84453227931489"/>
    <att type="integer" name="FirstInGroupByEnrichment" value="0"/>
    <att type="integer" name="FirstInGroupByLogP" value="0"/>
    <att type="string" name="GeneID" value="1956|3265|5594|5599|6714|7124"/>
    <att type="integer" name="_RANK_" value="1"/>
    <att type="string" name="_PATTERN_" value="M1"/>
    <att type="string" name="CLUSTER_LABEL" value=" "/>
    <att type="integer" name="#COUNT_001" value="6"/>
    <att type="integer" name="_MEMBER_MyList" value="1"/>
    <att type="real" name="_LogP_MyList" value="-7.070285983798269"/>
    <att type="string" name="Gene" value="GO:1904951"/>
    <att type="integer" name="GiniIndex" value="0"/>
    <att type="integer" name="CategoryID" value="19"/>
    <att type="string" name="PARENT_GO" value="19_GO:0048518 positive regulation of biological process"/>
    <att type="integer" name="EvidenceCutoff" value="0"/>
    <graphics type="CIRCLE" x="318.2010069371867" y="220.99797895038796"/>
  </node>
  <node label="GO:0032386" id="83">
    <att type="string" name="canonicalName" value="GO:0032386"/>
    <att type="string" name="Description" value="regulation of intracellular transport"/>
    <att type="string" name="Category" value="GO Biological Processes"/>
    <att type="real" name="LogP" value="-5.42492251059834"/>
    <att type="real" name="Log(q-value)" value="-3.8144006094184824"/>
    <att type="integer" name="GROUP_ID" value="11"/>
    <att type="string" name="Hits" value="HRAS|MAPK1|MAPK3|MAPK8|SRC"/>
    <att type="real" name="Enrichment" value="20.39519827353655"/>
    <att type="real" name="Z-score" value="9.660496672036302"/>
    <att type="integer" name="#GeneInGOAndHitList" value="5"/>
    <att type="integer" name="#GeneInGO" value="337"/>
    <att type="integer" name="#GeneInHitList" value="22"/>
    <att type="integer" name="#TotalGeneInLibrary" value="30242"/>
    <att type="real" name="%InGO" value="22.727272727272727"/>
    <att type="real" name="STDV %InGO" value="8.934606739851096"/>
    <att type="real" name="BestLogPInGroup" value="-10.904909736415718"/>
    <att type="real" name="BestEnrichmentInGroup" value="39.84453227931489"/>
    <att type="integer" name="FirstInGroupByEnrichment" value="0"/>
    <att type="integer" name="FirstInGroupByLogP" value="0"/>
    <att type="string" name="GeneID" value="3265|5594|5595|5599|6714"/>
    <att type="integer" name="_RANK_" value="1"/>
    <att type="string" name="_PATTERN_" value="M1"/>
    <att type="string" name="CLUSTER_LABEL" value=" "/>
    <att type="integer" name="#COUNT_001" value="5"/>
    <att type="integer" name="_MEMBER_MyList" value="1"/>
    <att type="real" name="_LogP_MyList" value="-5.42492251059834"/>
    <att type="string" name="Gene" value="GO:0032386"/>
    <att type="integer" name="GiniIndex" value="0"/>
    <att type="integer" name="CategoryID" value="19"/>
    <att type="string" name="PARENT_GO" value="19_GO:0051179 localization"/>
    <att type="integer" name="EvidenceCutoff" value="0"/>
    <graphics type="CIRCLE" x="312.6649210009365" y="286.408949129096"/>
  </node>
  <node label="GO:0002764" id="84">
    <att type="string" name="canonicalName" value="GO:0002764"/>
    <att type="string" name="Description" value="immune response-regulating signaling pathway"/>
    <att type="string" name="Category" value="GO Biological Processes"/>
    <att type="real" name="LogP" value="-4.7172836860618625"/>
    <att type="real" name="Log(q-value)" value="-3.2062475413349407"/>
    <att type="integer" name="GROUP_ID" value="11"/>
    <att type="string" name="Hits" value="ESR1|HRAS|MAPK1|MAPK8|SRC"/>
    <att type="real" name="Enrichment" value="14.561825885978427"/>
    <att type="real" name="Z-score" value="8.012387243905492"/>
    <att type="integer" name="#GeneInGOAndHitList" value="5"/>
    <att type="integer" name="#GeneInGO" value="472"/>
    <att type="integer" name="#GeneInHitList" value="22"/>
    <att type="integer" name="#TotalGeneInLibrary" value="30242"/>
    <att type="real" name="%InGO" value="22.727272727272727"/>
    <att type="real" name="STDV %InGO" value="8.934606739851096"/>
    <att type="real" name="BestLogPInGroup" value="-10.904909736415718"/>
    <att type="real" name="BestEnrichmentInGroup" value="39.84453227931489"/>
    <att type="integer" name="FirstInGroupByEnrichment" value="0"/>
    <att type="integer" name="FirstInGroupByLogP" value="0"/>
    <att type="string" name="GeneID" value="2099|3265|5594|5599|6714"/>
    <att type="integer" name="_RANK_" value="1"/>
    <att type="string" name="_PATTERN_" value="M1"/>
    <att type="string" name="CLUSTER_LABEL" value=" "/>
    <att type="integer" name="#COUNT_001" value="5"/>
    <att type="integer" name="_MEMBER_MyList" value="1"/>
    <att type="real" name="_LogP_MyList" value="-4.7172836860618625"/>
    <att type="string" name="Gene" value="GO:0002764"/>
    <att type="integer" name="GiniIndex" value="0"/>
    <att type="integer" name="CategoryID" value="19"/>
    <att type="string" name="PARENT_GO" value="19_GO:0002376 immune system process"/>
    <att type="integer" name="EvidenceCutoff" value="0"/>
    <graphics type="CIRCLE" x="183.36066860477993" y="420.11226789068206"/>
  </node>
  <node label="GO:0002768" id="85">
    <att type="string" name="canonicalName" value="GO:0002768"/>
    <att type="string" name="Description" value="immune response-regulating cell surface receptor signaling pathway"/>
    <att type="string" name="Category" value="GO Biological Processes"/>
    <att type="real" name="LogP" value="-4.137612336127587"/>
    <att type="real" name="Log(q-value)" value="-2.7035575438597577"/>
    <att type="integer" name="GROUP_ID" value="11"/>
    <att type="string" name="Hits" value="HRAS|MAPK1|MAPK8|SRC"/>
    <att type="real" name="Enrichment" value="17.45569985569986"/>
    <att type="real" name="Z-score" value="7.921405161370408"/>
    <att type="integer" name="#GeneInGOAndHitList" value="4"/>
    <att type="integer" name="#GeneInGO" value="315"/>
    <att type="integer" name="#GeneInHitList" value="22"/>
    <att type="integer" name="#TotalGeneInLibrary" value="30242"/>
    <att type="real" name="%InGO" value="18.181818181818183"/>
    <att type="real" name="STDV %InGO" value="8.223036670302644"/>
    <att type="real" name="BestLogPInGroup" value="-10.904909736415718"/>
    <att type="real" name="BestEnrichmentInGroup" value="39.84453227931489"/>
    <att type="integer" name="FirstInGroupByEnrichment" value="0"/>
    <att type="integer" name="FirstInGroupByLogP" value="0"/>
    <att type="string" name="GeneID" value="3265|5594|5599|6714"/>
    <att type="integer" name="_RANK_" value="1"/>
    <att type="string" name="_PATTERN_" value="M1"/>
    <att type="string" name="CLUSTER_LABEL" value=" "/>
    <att type="integer" name="#COUNT_001" value="4"/>
    <att type="integer" name="_MEMBER_MyList" value="1"/>
    <att type="real" name="_LogP_MyList" value="-4.137612336127587"/>
    <att type="string" name="Gene" value="GO:0002768"/>
    <att type="integer" name="GiniIndex" value="0"/>
    <att type="integer" name="CategoryID" value="19"/>
    <att type="string" name="PARENT_GO" value="19_GO:0002376 immune system process"/>
    <att type="integer" name="EvidenceCutoff" value="0"/>
    <graphics type="CIRCLE" x="354.7869404549306" y="344.34600149278094"/>
  </node>
  <node label="GO:0043065" id="86">
    <att type="string" name="canonicalName" value="GO:0043065"/>
    <att type="string" name="Description" value="positive regulation of apoptotic process"/>
    <att type="string" name="Category" value="GO Biological Processes"/>
    <att type="real" name="LogP" value="-10.162830363184725"/>
    <att type="real" name="Log(q-value)" value="-7.896266658210659"/>
    <att type="integer" name="GROUP_ID" value="12"/>
    <att type="string" name="Hits" value="AKT1|CASP3|IL6|JUN|MAPK8|PTEN|SRC|TNF|TP53"/>
    <att type="real" name="Enrichment" value="22.95311182324169"/>
    <att type="real" name="Z-score" value="13.875623239354999"/>
    <att type="integer" name="#GeneInGOAndHitList" value="9"/>
    <att type="integer" name="#GeneInGO" value="539"/>
    <att type="integer" name="#GeneInHitList" value="22"/>
    <att type="integer" name="#TotalGeneInLibrary" value="30242"/>
    <att type="real" name="%InGO" value="40.90909090909091"/>
    <att type="real" name="STDV %InGO" value="10.482356110715555"/>
    <att type="real" name="BestLogPInGroup" value="-10.627504148615378"/>
    <att type="real" name="BestEnrichmentInGroup" value="36.77956825782913"/>
    <att type="integer" name="FirstInGroupByEnrichment" value="0"/>
    <att type="integer" name="FirstInGroupByLogP" value="0"/>
    <att type="string" name="GeneID" value="207|836|3569|3725|5599|5728|6714|7124|7157"/>
    <att type="integer" name="_RANK_" value="1"/>
    <att type="string" name="_PATTERN_" value="M1"/>
    <att type="string" name="CLUSTER_LABEL" value=" "/>
    <att type="integer" name="#COUNT_001" value="9"/>
    <att type="integer" name="_MEMBER_MyList" value="1"/>
    <att type="real" name="_LogP_MyList" value="-10.162830363184725"/>
    <att type="string" name="Gene" value="GO:0043065"/>
    <att type="integer" name="GiniIndex" value="0"/>
    <att type="integer" name="CategoryID" value="19"/>
    <att type="string" name="PARENT_GO" value="19_GO:0048518 positive regulation of biological process"/>
    <att type="integer" name="EvidenceCutoff" value="0"/>
    <graphics type="CIRCLE" x="220.36614429570616" y="238.10754774722105"/>
  </node>
  <node label="GO:0043068" id="87">
    <att type="string" name="canonicalName" value="GO:0043068"/>
    <att type="string" name="Description" value="positive regulation of programmed cell death"/>
    <att type="string" name="Category" value="GO Biological Processes"/>
    <att type="real" name="LogP" value="-10.050375230812506"/>
    <att type="real" name="Log(q-value)" value="-7.793911852742767"/>
    <att type="integer" name="GROUP_ID" value="12"/>
    <att type="string" name="Hits" value="AKT1|CASP3|IL6|JUN|MAPK8|PTEN|SRC|TNF|TP53"/>
    <att type="real" name="Enrichment" value="22.29140049140049"/>
    <att type="real" name="Z-score" value="13.659341056012524"/>
    <att type="integer" name="#GeneInGOAndHitList" value="9"/>
    <att type="integer" name="#GeneInGO" value="555"/>
    <att type="integer" name="#GeneInHitList" value="22"/>
    <att type="integer" name="#TotalGeneInLibrary" value="30242"/>
    <att type="real" name="%InGO" value="40.90909090909091"/>
    <att type="real" name="STDV %InGO" value="10.482356110715555"/>
    <att type="real" name="BestLogPInGroup" value="-10.627504148615378"/>
    <att type="real" name="BestEnrichmentInGroup" value="36.77956825782913"/>
    <att type="integer" name="FirstInGroupByEnrichment" value="0"/>
    <att type="integer" name="FirstInGroupByLogP" value="0"/>
    <att type="string" name="GeneID" value="207|836|3569|3725|5599|5728|6714|7124|7157"/>
    <att type="integer" name="_RANK_" value="1"/>
    <att type="string" name="_PATTERN_" value="M1"/>
    <att type="string" name="CLUSTER_LABEL" value=" "/>
    <att type="integer" name="#COUNT_001" value="9"/>
    <att type="integer" name="_MEMBER_MyList" value="1"/>
    <att type="real" name="_LogP_MyList" value="-10.050375230812506"/>
    <att type="string" name="Gene" value="GO:0043068"/>
    <att type="integer" name="GiniIndex" value="0"/>
    <att type="integer" name="CategoryID" value="19"/>
    <att type="string" name="PARENT_GO" value="19_GO:0048518 positive regulation of biological process"/>
    <att type="integer" name="EvidenceCutoff" value="0"/>
    <graphics type="CIRCLE" x="401.86350897912484" y="212.69474780204445"/>
  </node>
  <node label="GO:0097190" id="88">
    <att type="string" name="canonicalName" value="GO:0097190"/>
    <att type="string" name="Description" value="apoptotic signaling pathway"/>
    <att type="string" name="Category" value="GO Biological Processes"/>
    <att type="real" name="LogP" value="-9.867990966357501"/>
    <att type="real" name="Log(q-value)" value="-7.640491284223078"/>
    <att type="integer" name="GROUP_ID" value="12"/>
    <att type="string" name="Hits" value="AKT1|CASP3|HRAS|JUN|MAPK8|PTEN|SRC|TNF|TP53"/>
    <att type="real" name="Enrichment" value="21.2572633552015"/>
    <att type="real" name="Z-score" value="13.314316535061222"/>
    <att type="integer" name="#GeneInGOAndHitList" value="9"/>
    <att type="integer" name="#GeneInGO" value="582"/>
    <att type="integer" name="#GeneInHitList" value="22"/>
    <att type="integer" name="#TotalGeneInLibrary" value="30242"/>
    <att type="real" name="%InGO" value="40.90909090909091"/>
    <att type="real" name="STDV %InGO" value="10.482356110715555"/>
    <att type="real" name="BestLogPInGroup" value="-10.627504148615378"/>
    <att type="real" name="BestEnrichmentInGroup" value="36.77956825782913"/>
    <att type="integer" name="FirstInGroupByEnrichment" value="0"/>
    <att type="integer" name="FirstInGroupByLogP" value="0"/>
    <att type="string" name="GeneID" value="207|836|3265|3725|5599|5728|6714|7124|7157"/>
    <att type="integer" name="_RANK_" value="1"/>
    <att type="string" name="_PATTERN_" value="M1"/>
    <att type="string" name="CLUSTER_LABEL" value=" "/>
    <att type="integer" name="#COUNT_001" value="9"/>
    <att type="integer" name="_MEMBER_MyList" value="1"/>
    <att type="real" name="_LogP_MyList" value="-9.867990966357501"/>
    <att type="string" name="Gene" value="GO:0097190"/>
    <att type="integer" name="GiniIndex" value="0"/>
    <att type="integer" name="CategoryID" value="19"/>
    <att type="string" name="PARENT_GO" value="19_GO:0023052 signaling"/>
    <att type="integer" name="EvidenceCutoff" value="0"/>
    <graphics type="CIRCLE" x="293.3876272748366" y="348.45906817887226"/>
  </node>
  <node label="GO:0010942" id="89">
    <att type="string" name="canonicalName" value="GO:0010942"/>
    <att type="string" name="Description" value="positive regulation of cell death"/>
    <att type="string" name="Category" value="GO Biological Processes"/>
    <att type="real" name="LogP" value="-9.637967900272043"/>
    <att type="real" name="Log(q-value)" value="-7.446306643366328"/>
    <att type="integer" name="GROUP_ID" value="12"/>
    <att type="string" name="Hits" value="AKT1|CASP3|IL6|JUN|MAPK8|PTEN|SRC|TNF|TP53"/>
    <att type="real" name="Enrichment" value="20.018976169461606"/>
    <att type="real" name="Z-score" value="12.889073693751579"/>
    <att type="integer" name="#GeneInGOAndHitList" value="9"/>
    <att type="integer" name="#GeneInGO" value="618"/>
    <att type="integer" name="#GeneInHitList" value="22"/>
    <att type="integer" name="#TotalGeneInLibrary" value="30242"/>
    <att type="real" name="%InGO" value="40.90909090909091"/>
    <att type="real" name="STDV %InGO" value="10.482356110715555"/>
    <att type="real" name="BestLogPInGroup" value="-10.627504148615378"/>
    <att type="real" name="BestEnrichmentInGroup" value="36.77956825782913"/>
    <att type="integer" name="FirstInGroupByEnrichment" value="0"/>
    <att type="integer" name="FirstInGroupByLogP" value="0"/>
    <att type="string" name="GeneID" value="207|836|3569|3725|5599|5728|6714|7124|7157"/>
    <att type="integer" name="_RANK_" value="1"/>
    <att type="string" name="_PATTERN_" value="M1"/>
    <att type="string" name="CLUSTER_LABEL" value=" "/>
    <att type="integer" name="#COUNT_001" value="9"/>
    <att type="integer" name="_MEMBER_MyList" value="1"/>
    <att type="real" name="_LogP_MyList" value="-9.637967900272043"/>
    <att type="string" name="Gene" value="GO:0010942"/>
    <att type="integer" name="GiniIndex" value="0"/>
    <att type="integer" name="CategoryID" value="19"/>
    <att type="string" name="PARENT_GO" value="19_GO:0048518 positive regulation of biological process"/>
    <att type="integer" name="EvidenceCutoff" value="0"/>
    <graphics type="CIRCLE" x="314.64723963858944" y="290.0174247845082"/>
  </node>
  <node label="GO:0007623" id="90">
    <att type="string" name="canonicalName" value="GO:0007623"/>
    <att type="string" name="Description" value="circadian rhythm"/>
    <att type="string" name="Category" value="GO Biological Processes"/>
    <att type="real" name="LogP" value="-6.433911161659974"/>
    <att type="real" name="Log(q-value)" value="-4.6804083000360635"/>
    <att type="integer" name="GROUP_ID" value="12"/>
    <att type="string" name="Hits" value="EGFR|JUN|MAPK8|PTEN|TP53"/>
    <att type="real" name="Enrichment" value="32.72943722943723"/>
    <att type="real" name="Z-score" value="12.449218043466884"/>
    <att type="integer" name="#GeneInGOAndHitList" value="5"/>
    <att type="integer" name="#GeneInGO" value="210"/>
    <att type="integer" name="#GeneInHitList" value="22"/>
    <att type="integer" name="#TotalGeneInLibrary" value="30242"/>
    <att type="real" name="%InGO" value="22.727272727272727"/>
    <att type="real" name="STDV %InGO" value="8.934606739851096"/>
    <att type="real" name="BestLogPInGroup" value="-10.627504148615378"/>
    <att type="real" name="BestEnrichmentInGroup" value="36.77956825782913"/>
    <att type="integer" name="FirstInGroupByEnrichment" value="0"/>
    <att type="integer" name="FirstInGroupByLogP" value="0"/>
    <att type="string" name="GeneID" value="1956|3725|5599|5728|7157"/>
    <att type="integer" name="_RANK_" value="1"/>
    <att type="string" name="_PATTERN_" value="M1"/>
    <att type="string" name="CLUSTER_LABEL" value=" "/>
    <att type="integer" name="#COUNT_001" value="5"/>
    <att type="integer" name="_MEMBER_MyList" value="1"/>
    <att type="real" name="_LogP_MyList" value="-6.433911161659974"/>
    <att type="string" name="Gene" value="GO:0007623"/>
    <att type="integer" name="GiniIndex" value="0"/>
    <att type="integer" name="CategoryID" value="19"/>
    <att type="string" name="PARENT_GO" value="19_GO:0048511 rhythmic process"/>
    <att type="integer" name="EvidenceCutoff" value="0"/>
    <graphics type="CIRCLE" x="215.7917266891739" y="291.4911654467743"/>
  </node>
  <node label="GO:0071456" id="91">
    <att type="string" name="canonicalName" value="GO:0071456"/>
    <att type="string" name="Description" value="cellular response to hypoxia"/>
    <att type="string" name="Category" value="GO Biological Processes"/>
    <att type="real" name="LogP" value="-9.009056086214784"/>
    <att type="real" name="Log(q-value)" value="-6.873771295880037"/>
    <att type="integer" name="GROUP_ID" value="13"/>
    <att type="string" name="Hits" value="AKT1|MYC|PTEN|SRC|TP53|VEGFA"/>
    <att type="real" name="Enrichment" value="54.62131246237207"/>
    <att type="real" name="Z-score" value="17.82254777665509"/>
    <att type="integer" name="#GeneInGOAndHitList" value="6"/>
    <att type="integer" name="#GeneInGO" value="151"/>
    <att type="integer" name="#GeneInHitList" value="22"/>
    <att type="integer" name="#TotalGeneInLibrary" value="30242"/>
    <att type="real" name="%InGO" value="27.272727272727273"/>
    <att type="real" name="STDV %InGO" value="9.495144870310792"/>
    <att type="real" name="BestLogPInGroup" value="-10.376204474428018"/>
    <att type="real" name="BestEnrichmentInGroup" value="70.4941724941725"/>
    <att type="integer" name="FirstInGroupByEnrichment" value="0"/>
    <att type="integer" name="FirstInGroupByLogP" value="0"/>
    <att type="string" name="GeneID" value="207|4609|5728|6714|7157|7422"/>
    <att type="integer" name="_RANK_" value="1"/>
    <att type="string" name="_PATTERN_" value="M1"/>
    <att type="string" name="CLUSTER_LABEL" value=" "/>
    <att type="integer" name="#COUNT_001" value="6"/>
    <att type="integer" name="_MEMBER_MyList" value="1"/>
    <att type="real" name="_LogP_MyList" value="-9.009056086214784"/>
    <att type="string" name="Gene" value="GO:0071456"/>
    <att type="integer" name="GiniIndex" value="0"/>
    <att type="integer" name="CategoryID" value="19"/>
    <att type="string" name="PARENT_GO" value="19_GO:0050896 response to stimulus"/>
    <att type="integer" name="EvidenceCutoff" value="0"/>
    <graphics type="CIRCLE" x="412.0489947903546" y="442.3863889956083"/>
  </node>
  <node label="GO:0036294" id="92">
    <att type="string" name="canonicalName" value="GO:0036294"/>
    <att type="string" name="Description" value="cellular response to decreased oxygen levels"/>
    <att type="string" name="Category" value="GO Biological Processes"/>
    <att type="real" name="LogP" value="-8.841194171094045"/>
    <att type="real" name="Log(q-value)" value="-6.735116651845085"/>
    <att type="integer" name="GROUP_ID" value="13"/>
    <att type="string" name="Hits" value="AKT1|MYC|PTEN|SRC|TP53|VEGFA"/>
    <att type="real" name="Enrichment" value="51.22868435911914"/>
    <att type="real" name="Z-score" value="17.24172803934084"/>
    <att type="integer" name="#GeneInGOAndHitList" value="6"/>
    <att type="integer" name="#GeneInGO" value="161"/>
    <att type="integer" name="#GeneInHitList" value="22"/>
    <att type="integer" name="#TotalGeneInLibrary" value="30242"/>
    <att type="real" name="%InGO" value="27.272727272727273"/>
    <att type="real" name="STDV %InGO" value="9.495144870310792"/>
    <att type="real" name="BestLogPInGroup" value="-10.376204474428018"/>
    <att type="real" name="BestEnrichmentInGroup" value="70.4941724941725"/>
    <att type="integer" name="FirstInGroupByEnrichment" value="0"/>
    <att type="integer" name="FirstInGroupByLogP" value="0"/>
    <att type="string" name="GeneID" value="207|4609|5728|6714|7157|7422"/>
    <att type="integer" name="_RANK_" value="1"/>
    <att type="string" name="_PATTERN_" value="M1"/>
    <att type="string" name="CLUSTER_LABEL" value=" "/>
    <att type="integer" name="#COUNT_001" value="6"/>
    <att type="integer" name="_MEMBER_MyList" value="1"/>
    <att type="real" name="_LogP_MyList" value="-8.841194171094045"/>
    <att type="string" name="Gene" value="GO:0036294"/>
    <att type="integer" name="GiniIndex" value="0"/>
    <att type="integer" name="CategoryID" value="19"/>
    <att type="string" name="PARENT_GO" value="19_GO:0050896 response to stimulus"/>
    <att type="integer" name="EvidenceCutoff" value="0"/>
    <graphics type="CIRCLE" x="235.70481633818076" y="339.95271790316167"/>
  </node>
  <node label="GO:0001666" id="93">
    <att type="string" name="canonicalName" value="GO:0001666"/>
    <att type="string" name="Description" value="response to hypoxia"/>
    <att type="string" name="Category" value="GO Biological Processes"/>
    <att type="real" name="LogP" value="-8.808847102233148"/>
    <att type="real" name="Log(q-value)" value="-6.716668192500747"/>
    <att type="integer" name="GROUP_ID" value="13"/>
    <att type="string" name="Hits" value="AKT1|CASP3|MYC|PTEN|SRC|TP53|VEGFA"/>
    <att type="real" name="Enrichment" value="31.34350014806041"/>
    <att type="real" name="Z-score" value="14.418079523712803"/>
    <att type="integer" name="#GeneInGOAndHitList" value="7"/>
    <att type="integer" name="#GeneInGO" value="307"/>
    <att type="integer" name="#GeneInHitList" value="22"/>
    <att type="integer" name="#TotalGeneInLibrary" value="30242"/>
    <att type="real" name="%InGO" value="31.818181818181817"/>
    <att type="real" name="STDV %InGO" value="9.930260198923898"/>
    <att type="real" name="BestLogPInGroup" value="-10.376204474428018"/>
    <att type="real" name="BestEnrichmentInGroup" value="70.4941724941725"/>
    <att type="integer" name="FirstInGroupByEnrichment" value="0"/>
    <att type="integer" name="FirstInGroupByLogP" value="0"/>
    <att type="string" name="GeneID" value="207|836|4609|5728|6714|7157|7422"/>
    <att type="integer" name="_RANK_" value="1"/>
    <att type="string" name="_PATTERN_" value="M1"/>
    <att type="string" name="CLUSTER_LABEL" value=" "/>
    <att type="integer" name="#COUNT_001" value="7"/>
    <att type="integer" name="_MEMBER_MyList" value="1"/>
    <att type="real" name="_LogP_MyList" value="-8.808847102233148"/>
    <att type="string" name="Gene" value="GO:0001666"/>
    <att type="integer" name="GiniIndex" value="0"/>
    <att type="integer" name="CategoryID" value="19"/>
    <att type="string" name="PARENT_GO" value="19_GO:0050896 response to stimulus"/>
    <att type="integer" name="EvidenceCutoff" value="0"/>
    <graphics type="CIRCLE" x="429.1996010841989" y="189.73868398313164"/>
  </node>
  <node label="GO:0043086" id="94">
    <att type="string" name="canonicalName" value="GO:0043086"/>
    <att type="string" name="Description" value="negative regulation of catalytic activity"/>
    <att type="string" name="Category" value="GO Biological Processes"/>
    <att type="real" name="LogP" value="-8.687736900518875"/>
    <att type="real" name="Log(q-value)" value="-6.605697622137353"/>
    <att type="integer" name="GROUP_ID" value="13"/>
    <att type="string" name="Hits" value="AKT1|CASP3|GAPDH|HRAS|PTEN|SRC|TNF|TP53|VEGFA"/>
    <att type="real" name="Enrichment" value="15.601169322480796"/>
    <att type="real" name="Z-score" value="11.24219565784602"/>
    <att type="integer" name="#GeneInGOAndHitList" value="9"/>
    <att type="integer" name="#GeneInGO" value="793"/>
    <att type="integer" name="#GeneInHitList" value="22"/>
    <att type="integer" name="#TotalGeneInLibrary" value="30242"/>
    <att type="real" name="%InGO" value="40.90909090909091"/>
    <att type="real" name="STDV %InGO" value="10.482356110715555"/>
    <att type="real" name="BestLogPInGroup" value="-10.376204474428018"/>
    <att type="real" name="BestEnrichmentInGroup" value="70.4941724941725"/>
    <att type="integer" name="FirstInGroupByEnrichment" value="0"/>
    <att type="integer" name="FirstInGroupByLogP" value="0"/>
    <att type="string" name="GeneID" value="207|836|2597|3265|5728|6714|7124|7157|7422"/>
    <att type="integer" name="_RANK_" value="1"/>
    <att type="string" name="_PATTERN_" value="M1"/>
    <att type="string" name="CLUSTER_LABEL" value=" "/>
    <att type="integer" name="#COUNT_001" value="9"/>
    <att type="integer" name="_MEMBER_MyList" value="1"/>
    <att type="real" name="_LogP_MyList" value="-8.687736900518875"/>
    <att type="string" name="Gene" value="GO:0043086"/>
    <att type="integer" name="GiniIndex" value="0"/>
    <att type="integer" name="CategoryID" value="19"/>
    <att type="string" name="PARENT_GO" value="19_GO:0065007 biological regulation"/>
    <att type="integer" name="EvidenceCutoff" value="0"/>
    <graphics type="CIRCLE" x="334.64232584707037" y="283.39324781915815"/>
  </node>
  <node label="GO:0036293" id="95">
    <att type="string" name="canonicalName" value="GO:0036293"/>
    <att type="string" name="Description" value="response to decreased oxygen levels"/>
    <att type="string" name="Category" value="GO Biological Processes"/>
    <att type="real" name="LogP" value="-8.665269446213868"/>
    <att type="real" name="Log(q-value)" value="-6.5931384564925954"/>
    <att type="integer" name="GROUP_ID" value="13"/>
    <att type="string" name="Hits" value="AKT1|CASP3|MYC|PTEN|SRC|TP53|VEGFA"/>
    <att type="real" name="Enrichment" value="29.883399209486168"/>
    <att type="real" name="Z-score" value="14.059103515656348"/>
    <att type="integer" name="#GeneInGOAndHitList" value="7"/>
    <att type="integer" name="#GeneInGO" value="322"/>
    <att type="integer" name="#GeneInHitList" value="22"/>
    <att type="integer" name="#TotalGeneInLibrary" value="30242"/>
    <att type="real" name="%InGO" value="31.818181818181817"/>
    <att type="real" name="STDV %InGO" value="9.930260198923898"/>
    <att type="real" name="BestLogPInGroup" value="-10.376204474428018"/>
    <att type="real" name="BestEnrichmentInGroup" value="70.4941724941725"/>
    <att type="integer" name="FirstInGroupByEnrichment" value="0"/>
    <att type="integer" name="FirstInGroupByLogP" value="0"/>
    <att type="string" name="GeneID" value="207|836|4609|5728|6714|7157|7422"/>
    <att type="integer" name="_RANK_" value="1"/>
    <att type="string" name="_PATTERN_" value="M1"/>
    <att type="string" name="CLUSTER_LABEL" value=" "/>
    <att type="integer" name="#COUNT_001" value="7"/>
    <att type="integer" name="_MEMBER_MyList" value="1"/>
    <att type="real" name="_LogP_MyList" value="-8.665269446213868"/>
    <att type="string" name="Gene" value="GO:0036293"/>
    <att type="integer" name="GiniIndex" value="0"/>
    <att type="integer" name="CategoryID" value="19"/>
    <att type="string" name="PARENT_GO" value="19_GO:0050896 response to stimulus"/>
    <att type="integer" name="EvidenceCutoff" value="0"/>
    <graphics type="CIRCLE" x="320.1289099072685" y="275.345958891357"/>
  </node>
  <node label="GO:0071453" id="96">
    <att type="string" name="canonicalName" value="GO:0071453"/>
    <att type="string" name="Description" value="cellular response to oxygen levels"/>
    <att type="string" name="Category" value="GO Biological Processes"/>
    <att type="real" name="LogP" value="-8.593733145526649"/>
    <att type="real" name="Log(q-value)" value="-6.531289423208508"/>
    <att type="integer" name="GROUP_ID" value="13"/>
    <att type="string" name="Hits" value="AKT1|MYC|PTEN|SRC|TP53|VEGFA"/>
    <att type="real" name="Enrichment" value="46.59784283513097"/>
    <att type="real" name="Z-score" value="16.415817336025107"/>
    <att type="integer" name="#GeneInGOAndHitList" value="6"/>
    <att type="integer" name="#GeneInGO" value="177"/>
    <att type="integer" name="#GeneInHitList" value="22"/>
    <att type="integer" name="#TotalGeneInLibrary" value="30242"/>
    <att type="real" name="%InGO" value="27.272727272727273"/>
    <att type="real" name="STDV %InGO" value="9.495144870310792"/>
    <att type="real" name="BestLogPInGroup" value="-10.376204474428018"/>
    <att type="real" name="BestEnrichmentInGroup" value="70.4941724941725"/>
    <att type="integer" name="FirstInGroupByEnrichment" value="0"/>
    <att type="integer" name="FirstInGroupByLogP" value="0"/>
    <att type="string" name="GeneID" value="207|4609|5728|6714|7157|7422"/>
    <att type="integer" name="_RANK_" value="1"/>
    <att type="string" name="_PATTERN_" value="M1"/>
    <att type="string" name="CLUSTER_LABEL" value=" "/>
    <att type="integer" name="#COUNT_001" value="6"/>
    <att type="integer" name="_MEMBER_MyList" value="1"/>
    <att type="real" name="_LogP_MyList" value="-8.593733145526649"/>
    <att type="string" name="Gene" value="GO:0071453"/>
    <att type="integer" name="GiniIndex" value="0"/>
    <att type="integer" name="CategoryID" value="19"/>
    <att type="string" name="PARENT_GO" value="19_GO:0050896 response to stimulus"/>
    <att type="integer" name="EvidenceCutoff" value="0"/>
    <graphics type="CIRCLE" x="342.13800693510035" y="405.26424169898644"/>
  </node>
  <node label="GO:0070482" id="97">
    <att type="string" name="canonicalName" value="GO:0070482"/>
    <att type="string" name="Description" value="response to oxygen levels"/>
    <att type="string" name="Category" value="GO Biological Processes"/>
    <att type="real" name="LogP" value="-8.440635689539022"/>
    <att type="real" name="Log(q-value)" value="-6.414914774245621"/>
    <att type="integer" name="GROUP_ID" value="13"/>
    <att type="string" name="Hits" value="AKT1|CASP3|MYC|PTEN|SRC|TP53|VEGFA"/>
    <att type="real" name="Enrichment" value="27.730416557505897"/>
    <att type="real" name="Z-score" value="13.51242728004744"/>
    <att type="integer" name="#GeneInGOAndHitList" value="7"/>
    <att type="integer" name="#GeneInGO" value="347"/>
    <att type="integer" name="#GeneInHitList" value="22"/>
    <att type="integer" name="#TotalGeneInLibrary" value="30242"/>
    <att type="real" name="%InGO" value="31.818181818181817"/>
    <att type="real" name="STDV %InGO" value="9.930260198923898"/>
    <att type="real" name="BestLogPInGroup" value="-10.376204474428018"/>
    <att type="real" name="BestEnrichmentInGroup" value="70.4941724941725"/>
    <att type="integer" name="FirstInGroupByEnrichment" value="0"/>
    <att type="integer" name="FirstInGroupByLogP" value="0"/>
    <att type="string" name="GeneID" value="207|836|4609|5728|6714|7157|7422"/>
    <att type="integer" name="_RANK_" value="1"/>
    <att type="string" name="_PATTERN_" value="M1"/>
    <att type="string" name="CLUSTER_LABEL" value=" "/>
    <att type="integer" name="#COUNT_001" value="7"/>
    <att type="integer" name="_MEMBER_MyList" value="1"/>
    <att type="real" name="_LogP_MyList" value="-8.440635689539022"/>
    <att type="string" name="Gene" value="GO:0070482"/>
    <att type="integer" name="GiniIndex" value="0"/>
    <att type="integer" name="CategoryID" value="19"/>
    <att type="string" name="PARENT_GO" value="19_GO:0050896 response to stimulus"/>
    <att type="integer" name="EvidenceCutoff" value="0"/>
    <graphics type="CIRCLE" x="172.30723896984225" y="269.2501847272697"/>
  </node>
  <node label="GO:0005975" id="98">
    <att type="string" name="canonicalName" value="GO:0005975"/>
    <att type="string" name="Description" value="carbohydrate metabolic process"/>
    <att type="string" name="Category" value="GO Biological Processes"/>
    <att type="real" name="LogP" value="-8.281150311396003"/>
    <att type="real" name="Log(q-value)" value="-6.275499378877936"/>
    <att type="integer" name="GROUP_ID" value="13"/>
    <att type="string" name="Hits" value="AKT1|EGF|GAPDH|PTEN|SRC|STAT3|TNF|TP53"/>
    <att type="real" name="Enrichment" value="18.54484133067607"/>
    <att type="real" name="Z-score" value="11.64217038876826"/>
    <att type="integer" name="#GeneInGOAndHitList" value="8"/>
    <att type="integer" name="#GeneInGO" value="593"/>
    <att type="integer" name="#GeneInHitList" value="22"/>
    <att type="integer" name="#TotalGeneInLibrary" value="30242"/>
    <att type="real" name="%InGO" value="36.36363636363637"/>
    <att type="real" name="STDV %InGO" value="10.255928633050294"/>
    <att type="real" name="BestLogPInGroup" value="-10.376204474428018"/>
    <att type="real" name="BestEnrichmentInGroup" value="70.4941724941725"/>
    <att type="integer" name="FirstInGroupByEnrichment" value="0"/>
    <att type="integer" name="FirstInGroupByLogP" value="0"/>
    <att type="string" name="GeneID" value="207|1950|2597|5728|6714|6774|7124|7157"/>
    <att type="integer" name="_RANK_" value="1"/>
    <att type="string" name="_PATTERN_" value="M1"/>
    <att type="string" name="CLUSTER_LABEL" value=" "/>
    <att type="integer" name="#COUNT_001" value="8"/>
    <att type="integer" name="_MEMBER_MyList" value="1"/>
    <att type="real" name="_LogP_MyList" value="-8.281150311396003"/>
    <att type="string" name="Gene" value="GO:0005975"/>
    <att type="integer" name="GiniIndex" value="0"/>
    <att type="integer" name="CategoryID" value="19"/>
    <att type="string" name="PARENT_GO" value="19_GO:0008152 metabolic process"/>
    <att type="integer" name="EvidenceCutoff" value="0"/>
    <graphics type="CIRCLE" x="284.48312188228465" y="218.7245152182383"/>
  </node>
  <node label="GO:0045862" id="99">
    <att type="string" name="canonicalName" value="GO:0045862"/>
    <att type="string" name="Description" value="positive regulation of proteolysis"/>
    <att type="string" name="Category" value="GO Biological Processes"/>
    <att type="real" name="LogP" value="-8.200087372622496"/>
    <att type="real" name="Log(q-value)" value="-6.202761828888561"/>
    <att type="integer" name="GROUP_ID" value="13"/>
    <att type="string" name="Hits" value="AKT1|EGF|MYC|PTEN|SRC|STAT3|TNF"/>
    <att type="real" name="Enrichment" value="25.59163442940039"/>
    <att type="real" name="Z-score" value="12.946577359832164"/>
    <att type="integer" name="#GeneInGOAndHitList" value="7"/>
    <att type="integer" name="#GeneInGO" value="376"/>
    <att type="integer" name="#GeneInHitList" value="22"/>
    <att type="integer" name="#TotalGeneInLibrary" value="30242"/>
    <att type="real" name="%InGO" value="31.818181818181817"/>
    <att type="real" name="STDV %InGO" value="9.930260198923898"/>
    <att type="real" name="BestLogPInGroup" value="-10.376204474428018"/>
    <att type="real" name="BestEnrichmentInGroup" value="70.4941724941725"/>
    <att type="integer" name="FirstInGroupByEnrichment" value="0"/>
    <att type="integer" name="FirstInGroupByLogP" value="0"/>
    <att type="string" name="GeneID" value="207|1950|4609|5728|6714|6774|7124"/>
    <att type="integer" name="_RANK_" value="1"/>
    <att type="string" name="_PATTERN_" value="M1"/>
    <att type="string" name="CLUSTER_LABEL" value=" "/>
    <att type="integer" name="#COUNT_001" value="7"/>
    <att type="integer" name="_MEMBER_MyList" value="1"/>
    <att type="real" name="_LogP_MyList" value="-8.200087372622496"/>
    <att type="string" name="Gene" value="GO:0045862"/>
    <att type="integer" name="GiniIndex" value="0"/>
    <att type="integer" name="CategoryID" value="19"/>
    <att type="string" name="PARENT_GO" value="19_GO:0048518 positive regulation of biological process"/>
    <att type="integer" name="EvidenceCutoff" value="0"/>
    <graphics type="CIRCLE" x="355.392935789521" y="249.21211343501093"/>
  </node>
  <node label="GO:1904029" id="100">
    <att type="string" name="canonicalName" value="GO:1904029"/>
    <att type="string" name="Description" value="regulation of cyclin-dependent protein kinase activity"/>
    <att type="string" name="Category" value="GO Biological Processes"/>
    <att type="real" name="LogP" value="-10.149172470226613"/>
    <att type="real" name="Log(q-value)" value="-7.887688290781822"/>
    <att type="integer" name="GROUP_ID" value="14"/>
    <att type="string" name="Hits" value="AKT1|CCND1|CASP3|EGFR|PTEN|SRC"/>
    <att type="real" name="Enrichment" value="84.16141001855287"/>
    <att type="real" name="Z-score" value="22.248289450195724"/>
    <att type="integer" name="#GeneInGOAndHitList" value="6"/>
    <att type="integer" name="#GeneInGO" value="98"/>
    <att type="integer" name="#GeneInHitList" value="22"/>
    <att type="integer" name="#TotalGeneInLibrary" value="30242"/>
    <att type="real" name="%InGO" value="27.272727272727273"/>
    <att type="real" name="STDV %InGO" value="9.495144870310792"/>
    <att type="real" name="BestLogPInGroup" value="-10.259913891089145"/>
    <att type="real" name="BestEnrichmentInGroup" value="294.56493506493507"/>
    <att type="integer" name="FirstInGroupByEnrichment" value="0"/>
    <att type="integer" name="FirstInGroupByLogP" value="0"/>
    <att type="string" name="GeneID" value="207|595|836|1956|5728|6714"/>
    <att type="integer" name="_RANK_" value="1"/>
    <att type="string" name="_PATTERN_" value="M1"/>
    <att type="string" name="CLUSTER_LABEL" value=" "/>
    <att type="integer" name="#COUNT_001" value="6"/>
    <att type="integer" name="_MEMBER_MyList" value="1"/>
    <att type="real" name="_LogP_MyList" value="-10.149172470226613"/>
    <att type="string" name="Gene" value="GO:1904029"/>
    <att type="integer" name="GiniIndex" value="0"/>
    <att type="integer" name="CategoryID" value="19"/>
    <att type="string" name="PARENT_GO" value="19_GO:0050789 regulation of biological process"/>
    <att type="integer" name="EvidenceCutoff" value="0"/>
    <graphics type="CIRCLE" x="364.54941685456737" y="281.81667749544806"/>
  </node>
  <node label="GO:0032355" id="101">
    <att type="string" name="canonicalName" value="GO:0032355"/>
    <att type="string" name="Description" value="response to estradiol"/>
    <att type="string" name="Category" value="GO Biological Processes"/>
    <att type="real" name="LogP" value="-9.18876631376683"/>
    <att type="real" name="Log(q-value)" value="-7.042001705748654"/>
    <att type="integer" name="GROUP_ID" value="14"/>
    <att type="string" name="Hits" value="CCND1|CASP3|EGFR|ESR1|PTEN|STAT3"/>
    <att type="real" name="Enrichment" value="58.49516441005803"/>
    <att type="real" name="Z-score" value="18.463439137863812"/>
    <att type="integer" name="#GeneInGOAndHitList" value="6"/>
    <att type="integer" name="#GeneInGO" value="141"/>
    <att type="integer" name="#GeneInHitList" value="22"/>
    <att type="integer" name="#TotalGeneInLibrary" value="30242"/>
    <att type="real" name="%InGO" value="27.272727272727273"/>
    <att type="real" name="STDV %InGO" value="9.495144870310792"/>
    <att type="real" name="BestLogPInGroup" value="-10.259913891089145"/>
    <att type="real" name="BestEnrichmentInGroup" value="294.56493506493507"/>
    <att type="integer" name="FirstInGroupByEnrichment" value="0"/>
    <att type="integer" name="FirstInGroupByLogP" value="0"/>
    <att type="string" name="GeneID" value="595|836|1956|2099|5728|6774"/>
    <att type="integer" name="_RANK_" value="1"/>
    <att type="string" name="_PATTERN_" value="M1"/>
    <att type="string" name="CLUSTER_LABEL" value=" "/>
    <att type="integer" name="#COUNT_001" value="6"/>
    <att type="integer" name="_MEMBER_MyList" value="1"/>
    <att type="real" name="_LogP_MyList" value="-9.18876631376683"/>
    <att type="string" name="Gene" value="GO:0032355"/>
    <att type="integer" name="GiniIndex" value="0"/>
    <att type="integer" name="CategoryID" value="19"/>
    <att type="string" name="PARENT_GO" value="19_GO:0050896 response to stimulus"/>
    <att type="integer" name="EvidenceCutoff" value="0"/>
    <graphics type="CIRCLE" x="371.02248848806033" y="348.05239115931033"/>
  </node>
  <node label="GO:0045737" id="102">
    <att type="string" name="canonicalName" value="GO:0045737"/>
    <att type="string" name="Description" value="positive regulation of cyclin-dependent protein serine/threonine kinase activity"/>
    <att type="string" name="Category" value="GO Biological Processes"/>
    <att type="real" name="LogP" value="-8.307420619865212"/>
    <att type="real" name="Log(q-value)" value="-6.296129419994453"/>
    <att type="integer" name="GROUP_ID" value="14"/>
    <att type="string" name="Hits" value="AKT1|CCND1|EGFR|SRC"/>
    <att type="real" name="Enrichment" value="189.6050156739812"/>
    <att type="real" name="Z-score" value="27.416846218342172"/>
    <att type="integer" name="#GeneInGOAndHitList" value="4"/>
    <att type="integer" name="#GeneInGO" value="29"/>
    <att type="integer" name="#GeneInHitList" value="22"/>
    <att type="integer" name="#TotalGeneInLibrary" value="30242"/>
    <att type="real" name="%InGO" value="18.181818181818183"/>
    <att type="real" name="STDV %InGO" value="8.223036670302644"/>
    <att type="real" name="BestLogPInGroup" value="-10.259913891089145"/>
    <att type="real" name="BestEnrichmentInGroup" value="294.56493506493507"/>
    <att type="integer" name="FirstInGroupByEnrichment" value="0"/>
    <att type="integer" name="FirstInGroupByLogP" value="0"/>
    <att type="string" name="GeneID" value="207|595|1956|6714"/>
    <att type="integer" name="_RANK_" value="1"/>
    <att type="string" name="_PATTERN_" value="M1"/>
    <att type="string" name="CLUSTER_LABEL" value=" "/>
    <att type="integer" name="#COUNT_001" value="4"/>
    <att type="integer" name="_MEMBER_MyList" value="1"/>
    <att type="real" name="_LogP_MyList" value="-8.307420619865212"/>
    <att type="string" name="Gene" value="GO:0045737"/>
    <att type="integer" name="GiniIndex" value="0"/>
    <att type="integer" name="CategoryID" value="19"/>
    <att type="string" name="PARENT_GO" value="19_GO:0048518 positive regulation of biological process"/>
    <att type="integer" name="EvidenceCutoff" value="0"/>
    <graphics type="CIRCLE" x="237.9156573867836" y="359.2836042287597"/>
  </node>
  <node label="GO:1904031" id="103">
    <att type="string" name="canonicalName" value="GO:1904031"/>
    <att type="string" name="Description" value="positive regulation of cyclin-dependent protein kinase activity"/>
    <att type="string" name="Category" value="GO Biological Processes"/>
    <att type="real" name="LogP" value="-8.071994541890147"/>
    <att type="real" name="Log(q-value)" value="-6.096119999241844"/>
    <att type="integer" name="GROUP_ID" value="14"/>
    <att type="string" name="Hits" value="AKT1|CCND1|EGFR|SRC"/>
    <att type="real" name="Enrichment" value="166.62258953168046"/>
    <att type="real" name="Z-score" value="25.68446656925848"/>
    <att type="integer" name="#GeneInGOAndHitList" value="4"/>
    <att type="integer" name="#GeneInGO" value="33"/>
    <att type="integer" name="#GeneInHitList" value="22"/>
    <att type="integer" name="#TotalGeneInLibrary" value="30242"/>
    <att type="real" name="%InGO" value="18.181818181818183"/>
    <att type="real" name="STDV %InGO" value="8.223036670302644"/>
    <att type="real" name="BestLogPInGroup" value="-10.259913891089145"/>
    <att type="real" name="BestEnrichmentInGroup" value="294.56493506493507"/>
    <att type="integer" name="FirstInGroupByEnrichment" value="0"/>
    <att type="integer" name="FirstInGroupByLogP" value="0"/>
    <att type="string" name="GeneID" value="207|595|1956|6714"/>
    <att type="integer" name="_RANK_" value="1"/>
    <att type="string" name="_PATTERN_" value="M1"/>
    <att type="string" name="CLUSTER_LABEL" value=" "/>
    <att type="integer" name="#COUNT_001" value="4"/>
    <att type="integer" name="_MEMBER_MyList" value="1"/>
    <att type="real" name="_LogP_MyList" value="-8.071994541890147"/>
    <att type="string" name="Gene" value="GO:1904031"/>
    <att type="integer" name="GiniIndex" value="0"/>
    <att type="integer" name="CategoryID" value="19"/>
    <att type="string" name="PARENT_GO" value="19_GO:0048518 positive regulation of biological process"/>
    <att type="integer" name="EvidenceCutoff" value="0"/>
    <graphics type="CIRCLE" x="331.0181354508045" y="258.7093823795116"/>
  </node>
  <node label="GO:0007346" id="104">
    <att type="string" name="canonicalName" value="GO:0007346"/>
    <att type="string" name="Description" value="regulation of mitotic cell cycle"/>
    <att type="string" name="Category" value="GO Biological Processes"/>
    <att type="real" name="LogP" value="-7.598607430389259"/>
    <att type="real" name="Log(q-value)" value="-5.685926028404451"/>
    <att type="integer" name="GROUP_ID" value="14"/>
    <att type="string" name="Hits" value="AKT1|CCND1|EGF|EGFR|PTEN|TNF|TP53"/>
    <att type="real" name="Enrichment" value="20.918379446640316"/>
    <att type="real" name="Z-score" value="11.614972132647228"/>
    <att type="integer" name="#GeneInGOAndHitList" value="7"/>
    <att type="integer" name="#GeneInGO" value="460"/>
    <att type="integer" name="#GeneInHitList" value="22"/>
    <att type="integer" name="#TotalGeneInLibrary" value="30242"/>
    <att type="real" name="%InGO" value="31.818181818181817"/>
    <att type="real" name="STDV %InGO" value="9.930260198923898"/>
    <att type="real" name="BestLogPInGroup" value="-10.259913891089145"/>
    <att type="real" name="BestEnrichmentInGroup" value="294.56493506493507"/>
    <att type="integer" name="FirstInGroupByEnrichment" value="0"/>
    <att type="integer" name="FirstInGroupByLogP" value="0"/>
    <att type="string" name="GeneID" value="207|595|1950|1956|5728|7124|7157"/>
    <att type="integer" name="_RANK_" value="1"/>
    <att type="string" name="_PATTERN_" value="M1"/>
    <att type="string" name="CLUSTER_LABEL" value=" "/>
    <att type="integer" name="#COUNT_001" value="7"/>
    <att type="integer" name="_MEMBER_MyList" value="1"/>
    <att type="real" name="_LogP_MyList" value="-7.598607430389259"/>
    <att type="string" name="Gene" value="GO:0007346"/>
    <att type="integer" name="GiniIndex" value="0"/>
    <att type="integer" name="CategoryID" value="19"/>
    <att type="string" name="PARENT_GO" value="19_GO:0050789 regulation of biological process"/>
    <att type="integer" name="EvidenceCutoff" value="0"/>
    <graphics type="CIRCLE" x="421.17260455101854" y="189.04323181313652"/>
  </node>
  <node label="GO:2000045" id="105">
    <att type="string" name="canonicalName" value="GO:2000045"/>
    <att type="string" name="Description" value="regulation of G1/S transition of mitotic cell cycle"/>
    <att type="string" name="Category" value="GO Biological Processes"/>
    <att type="real" name="LogP" value="-7.2797736909011475"/>
    <att type="real" name="Log(q-value)" value="-5.410126921141541"/>
    <att type="integer" name="GROUP_ID" value="14"/>
    <att type="string" name="Hits" value="AKT1|CCND1|EGFR|PTEN|TP53"/>
    <att type="real" name="Enrichment" value="48.40268886043534"/>
    <att type="real" name="Z-score" value="15.276578149569072"/>
    <att type="integer" name="#GeneInGOAndHitList" value="5"/>
    <att type="integer" name="#GeneInGO" value="142"/>
    <att type="integer" name="#GeneInHitList" value="22"/>
    <att type="integer" name="#TotalGeneInLibrary" value="30242"/>
    <att type="real" name="%InGO" value="22.727272727272727"/>
    <att type="real" name="STDV %InGO" value="8.934606739851096"/>
    <att type="real" name="BestLogPInGroup" value="-10.259913891089145"/>
    <att type="real" name="BestEnrichmentInGroup" value="294.56493506493507"/>
    <att type="integer" name="FirstInGroupByEnrichment" value="0"/>
    <att type="integer" name="FirstInGroupByLogP" value="0"/>
    <att type="string" name="GeneID" value="207|595|1956|5728|7157"/>
    <att type="integer" name="_RANK_" value="1"/>
    <att type="string" name="_PATTERN_" value="M1"/>
    <att type="string" name="CLUSTER_LABEL" value=" "/>
    <att type="integer" name="#COUNT_001" value="5"/>
    <att type="integer" name="_MEMBER_MyList" value="1"/>
    <att type="real" name="_LogP_MyList" value="-7.2797736909011475"/>
    <att type="string" name="Gene" value="GO:2000045"/>
    <att type="integer" name="GiniIndex" value="0"/>
    <att type="integer" name="CategoryID" value="19"/>
    <att type="string" name="PARENT_GO" value="19_GO:0050789 regulation of biological process"/>
    <att type="integer" name="EvidenceCutoff" value="0"/>
    <graphics type="CIRCLE" x="303.96465434474743" y="327.63094345542606"/>
  </node>
  <node label="GO:0070141" id="106">
    <att type="string" name="canonicalName" value="GO:0070141"/>
    <att type="string" name="Description" value="response to UV-A"/>
    <att type="string" name="Category" value="GO Biological Processes"/>
    <att type="real" name="LogP" value="-6.917266817200336"/>
    <att type="real" name="Log(q-value)" value="-5.090230021309625"/>
    <att type="integer" name="GROUP_ID" value="14"/>
    <att type="string" name="Hits" value="AKT1|CCND1|EGFR"/>
    <att type="real" name="Enrichment" value="294.56493506493507"/>
    <att type="real" name="Z-score" value="29.643240361751094"/>
    <att type="integer" name="#GeneInGOAndHitList" value="3"/>
    <att type="integer" name="#GeneInGO" value="14"/>
    <att type="integer" name="#GeneInHitList" value="22"/>
    <att type="integer" name="#TotalGeneInLibrary" value="30242"/>
    <att type="real" name="%InGO" value="13.636363636363637"/>
    <att type="real" name="STDV %InGO" value="7.31650049984536"/>
    <att type="real" name="BestLogPInGroup" value="-10.259913891089145"/>
    <att type="real" name="BestEnrichmentInGroup" value="294.56493506493507"/>
    <att type="integer" name="FirstInGroupByEnrichment" value="0"/>
    <att type="integer" name="FirstInGroupByLogP" value="0"/>
    <att type="string" name="GeneID" value="207|595|1956"/>
    <att type="integer" name="_RANK_" value="1"/>
    <att type="string" name="_PATTERN_" value="M1"/>
    <att type="string" name="CLUSTER_LABEL" value=" "/>
    <att type="integer" name="#COUNT_001" value="3"/>
    <att type="integer" name="_MEMBER_MyList" value="1"/>
    <att type="real" name="_LogP_MyList" value="-6.917266817200336"/>
    <att type="string" name="Gene" value="GO:0070141"/>
    <att type="integer" name="GiniIndex" value="0"/>
    <att type="integer" name="CategoryID" value="19"/>
    <att type="string" name="PARENT_GO" value="19_GO:0050896 response to stimulus"/>
    <att type="integer" name="EvidenceCutoff" value="0"/>
    <graphics type="CIRCLE" x="248.6226180221514" y="295.48901531530987"/>
  </node>
  <node label="GO:1902806" id="107">
    <att type="string" name="canonicalName" value="GO:1902806"/>
    <att type="string" name="Description" value="regulation of cell cycle G1/S phase transition"/>
    <att type="string" name="Category" value="GO Biological Processes"/>
    <att type="real" name="LogP" value="-6.915144789726247"/>
    <att type="real" name="Log(q-value)" value="-5.090230021309625"/>
    <att type="integer" name="GROUP_ID" value="14"/>
    <att type="string" name="Hits" value="AKT1|CCND1|EGFR|PTEN|TP53"/>
    <att type="real" name="Enrichment" value="40.91179653679654"/>
    <att type="real" name="Z-score" value="13.996598494859667"/>
    <att type="integer" name="#GeneInGOAndHitList" value="5"/>
    <att type="integer" name="#GeneInGO" value="168"/>
    <att type="integer" name="#GeneInHitList" value="22"/>
    <att type="integer" name="#TotalGeneInLibrary" value="30242"/>
    <att type="real" name="%InGO" value="22.727272727272727"/>
    <att type="real" name="STDV %InGO" value="8.934606739851096"/>
    <att type="real" name="BestLogPInGroup" value="-10.259913891089145"/>
    <att type="real" name="BestEnrichmentInGroup" value="294.56493506493507"/>
    <att type="integer" name="FirstInGroupByEnrichment" value="0"/>
    <att type="integer" name="FirstInGroupByLogP" value="0"/>
    <att type="string" name="GeneID" value="207|595|1956|5728|7157"/>
    <att type="integer" name="_RANK_" value="1"/>
    <att type="string" name="_PATTERN_" value="M1"/>
    <att type="string" name="CLUSTER_LABEL" value=" "/>
    <att type="integer" name="#COUNT_001" value="5"/>
    <att type="integer" name="_MEMBER_MyList" value="1"/>
    <att type="real" name="_LogP_MyList" value="-6.915144789726247"/>
    <att type="string" name="Gene" value="GO:1902806"/>
    <att type="integer" name="GiniIndex" value="0"/>
    <att type="integer" name="CategoryID" value="19"/>
    <att type="string" name="PARENT_GO" value="19_GO:0050789 regulation of biological process"/>
    <att type="integer" name="EvidenceCutoff" value="0"/>
    <graphics type="CIRCLE" x="286.1871933272975" y="413.74105201374266"/>
  </node>
  <node label="GO:0045786" id="108">
    <att type="string" name="canonicalName" value="GO:0045786"/>
    <att type="string" name="Description" value="negative regulation of cell cycle"/>
    <att type="string" name="Category" value="GO Biological Processes"/>
    <att type="real" name="LogP" value="-6.589818727326654"/>
    <att type="real" name="Log(q-value)" value="-4.810476603976577"/>
    <att type="integer" name="GROUP_ID" value="14"/>
    <att type="string" name="Hits" value="CCND1|CASP3|EGFR|PTEN|TNF|TP53"/>
    <att type="real" name="Enrichment" value="21.422904368358914"/>
    <att type="real" name="Z-score" value="10.881454963576124"/>
    <att type="integer" name="#GeneInGOAndHitList" value="6"/>
    <att type="integer" name="#GeneInGO" value="385"/>
    <att type="integer" name="#GeneInHitList" value="22"/>
    <att type="integer" name="#TotalGeneInLibrary" value="30242"/>
    <att type="real" name="%InGO" value="27.272727272727273"/>
    <att type="real" name="STDV %InGO" value="9.495144870310792"/>
    <att type="real" name="BestLogPInGroup" value="-10.259913891089145"/>
    <att type="real" name="BestEnrichmentInGroup" value="294.56493506493507"/>
    <att type="integer" name="FirstInGroupByEnrichment" value="0"/>
    <att type="integer" name="FirstInGroupByLogP" value="0"/>
    <att type="string" name="GeneID" value="595|836|1956|5728|7124|7157"/>
    <att type="integer" name="_RANK_" value="1"/>
    <att type="string" name="_PATTERN_" value="M1"/>
    <att type="string" name="CLUSTER_LABEL" value=" "/>
    <att type="integer" name="#COUNT_001" value="6"/>
    <att type="integer" name="_MEMBER_MyList" value="1"/>
    <att type="real" name="_LogP_MyList" value="-6.589818727326654"/>
    <att type="string" name="Gene" value="GO:0045786"/>
    <att type="integer" name="GiniIndex" value="0"/>
    <att type="integer" name="CategoryID" value="19"/>
    <att type="string" name="PARENT_GO" value="19_GO:0048519 negative regulation of biological process"/>
    <att type="integer" name="EvidenceCutoff" value="0"/>
    <graphics type="CIRCLE" x="201.76221883148727" y="424.43475163621093"/>
  </node>
  <node label="GO:0061919" id="109">
    <att type="string" name="canonicalName" value="GO:0061919"/>
    <att type="string" name="Description" value="process utilizing autophagic mechanism"/>
    <att type="string" name="Category" value="GO Biological Processes"/>
    <att type="real" name="LogP" value="-10.24216003615833"/>
    <att type="real" name="Log(q-value)" value="-7.965255497846045"/>
    <att type="integer" name="GROUP_ID" value="15"/>
    <att type="string" name="Hits" value="AKT1|CASP3|GAPDH|HSP90AA1|MAPK3|MAPK8|SRC|STAT3|TP53"/>
    <att type="real" name="Enrichment" value="23.43130165289256"/>
    <att type="real" name="Z-score" value="14.029851104638922"/>
    <att type="integer" name="#GeneInGOAndHitList" value="9"/>
    <att type="integer" name="#GeneInGO" value="528"/>
    <att type="integer" name="#GeneInHitList" value="22"/>
    <att type="integer" name="#TotalGeneInLibrary" value="30242"/>
    <att type="real" name="%InGO" value="40.90909090909091"/>
    <att type="real" name="STDV %InGO" value="10.482356110715555"/>
    <att type="real" name="BestLogPInGroup" value="-10.24216003615833"/>
    <att type="real" name="BestEnrichmentInGroup" value="79.30594405594405"/>
    <att type="integer" name="FirstInGroupByEnrichment" value="0"/>
    <att type="integer" name="FirstInGroupByLogP" value="0"/>
    <att type="string" name="GeneID" value="207|836|2597|3320|5595|5599|6714|6774|7157"/>
    <att type="integer" name="_RANK_" value="1"/>
    <att type="string" name="_PATTERN_" value="M1"/>
    <att type="string" name="CLUSTER_LABEL" value=" "/>
    <att type="integer" name="#COUNT_001" value="9"/>
    <att type="integer" name="_MEMBER_MyList" value="1"/>
    <att type="real" name="_LogP_MyList" value="-10.24216003615833"/>
    <att type="string" name="Gene" value="GO:0061919"/>
    <att type="integer" name="GiniIndex" value="0"/>
    <att type="integer" name="CategoryID" value="19"/>
    <att type="string" name="PARENT_GO" value="19_GO:0009987 cellular process"/>
    <att type="integer" name="EvidenceCutoff" value="0"/>
    <graphics type="CIRCLE" x="299.67881481466947" y="438.2463311058453"/>
  </node>
  <node label="GO:0016241" id="110">
    <att type="string" name="canonicalName" value="GO:0016241"/>
    <att type="string" name="Description" value="regulation of macroautophagy"/>
    <att type="string" name="Category" value="GO Biological Processes"/>
    <att type="real" name="LogP" value="-9.18876631376683"/>
    <att type="real" name="Log(q-value)" value="-7.042001705748654"/>
    <att type="integer" name="GROUP_ID" value="15"/>
    <att type="string" name="Hits" value="AKT1|CASP3|GAPDH|MAPK3|MAPK8|TP53"/>
    <att type="real" name="Enrichment" value="58.49516441005803"/>
    <att type="real" name="Z-score" value="18.463439137863812"/>
    <att type="integer" name="#GeneInGOAndHitList" value="6"/>
    <att type="integer" name="#GeneInGO" value="141"/>
    <att type="integer" name="#GeneInHitList" value="22"/>
    <att type="integer" name="#TotalGeneInLibrary" value="30242"/>
    <att type="real" name="%InGO" value="27.272727272727273"/>
    <att type="real" name="STDV %InGO" value="9.495144870310792"/>
    <att type="real" name="BestLogPInGroup" value="-10.24216003615833"/>
    <att type="real" name="BestEnrichmentInGroup" value="79.30594405594405"/>
    <att type="integer" name="FirstInGroupByEnrichment" value="0"/>
    <att type="integer" name="FirstInGroupByLogP" value="0"/>
    <att type="string" name="GeneID" value="207|836|2597|5595|5599|7157"/>
    <att type="integer" name="_RANK_" value="1"/>
    <att type="string" name="_PATTERN_" value="M1"/>
    <att type="string" name="CLUSTER_LABEL" value=" "/>
    <att type="integer" name="#COUNT_001" value="6"/>
    <att type="integer" name="_MEMBER_MyList" value="1"/>
    <att type="real" name="_LogP_MyList" value="-9.18876631376683"/>
    <att type="string" name="Gene" value="GO:0016241"/>
    <att type="integer" name="GiniIndex" value="0"/>
    <att type="integer" name="CategoryID" value="19"/>
    <att type="string" name="PARENT_GO" value="19_GO:0050789 regulation of biological process"/>
    <att type="integer" name="EvidenceCutoff" value="0"/>
    <graphics type="CIRCLE" x="299.75673639470796" y="411.40280859575427"/>
  </node>
  <node label="GO:0016236" id="111">
    <att type="string" name="canonicalName" value="GO:0016236"/>
    <att type="string" name="Description" value="macroautophagy"/>
    <att type="string" name="Category" value="GO Biological Processes"/>
    <att type="real" name="LogP" value="-8.92900996924524"/>
    <att type="real" name="Log(q-value)" value="-6.804909345863006"/>
    <att type="integer" name="GROUP_ID" value="15"/>
    <att type="string" name="Hits" value="AKT1|CASP3|GAPDH|MAPK3|MAPK8|SRC|TP53"/>
    <att type="real" name="Enrichment" value="32.61848998459168"/>
    <att type="real" name="Z-score" value="14.724401682986922"/>
    <att type="integer" name="#GeneInGOAndHitList" value="7"/>
    <att type="integer" name="#GeneInGO" value="295"/>
    <att type="integer" name="#GeneInHitList" value="22"/>
    <att type="integer" name="#TotalGeneInLibrary" value="30242"/>
    <att type="real" name="%InGO" value="31.818181818181817"/>
    <att type="real" name="STDV %InGO" value="9.930260198923898"/>
    <att type="real" name="BestLogPInGroup" value="-10.24216003615833"/>
    <att type="real" name="BestEnrichmentInGroup" value="79.30594405594405"/>
    <att type="integer" name="FirstInGroupByEnrichment" value="0"/>
    <att type="integer" name="FirstInGroupByLogP" value="0"/>
    <att type="string" name="GeneID" value="207|836|2597|5595|5599|6714|7157"/>
    <att type="integer" name="_RANK_" value="1"/>
    <att type="string" name="_PATTERN_" value="M1"/>
    <att type="string" name="CLUSTER_LABEL" value=" "/>
    <att type="integer" name="#COUNT_001" value="7"/>
    <att type="integer" name="_MEMBER_MyList" value="1"/>
    <att type="real" name="_LogP_MyList" value="-8.92900996924524"/>
    <att type="string" name="Gene" value="GO:0016236"/>
    <att type="integer" name="GiniIndex" value="0"/>
    <att type="integer" name="CategoryID" value="19"/>
    <att type="string" name="PARENT_GO" value="19_GO:0008152 metabolic process"/>
    <att type="integer" name="EvidenceCutoff" value="0"/>
    <graphics type="CIRCLE" x="226.91450393928824" y="284.81213239066085"/>
  </node>
  <node label="GO:0010506" id="112">
    <att type="string" name="canonicalName" value="GO:0010506"/>
    <att type="string" name="Description" value="regulation of autophagy"/>
    <att type="string" name="Category" value="GO Biological Processes"/>
    <att type="real" name="LogP" value="-8.68401034888783"/>
    <att type="real" name="Log(q-value)" value="-6.605299013855236"/>
    <att type="integer" name="GROUP_ID" value="15"/>
    <att type="string" name="Hits" value="AKT1|CASP3|GAPDH|MAPK3|MAPK8|STAT3|TP53"/>
    <att type="real" name="Enrichment" value="30.070170454545455"/>
    <att type="real" name="Z-score" value="14.105531094696444"/>
    <att type="integer" name="#GeneInGOAndHitList" value="7"/>
    <att type="integer" name="#GeneInGO" value="320"/>
    <att type="integer" name="#GeneInHitList" value="22"/>
    <att type="integer" name="#TotalGeneInLibrary" value="30242"/>
    <att type="real" name="%InGO" value="31.818181818181817"/>
    <att type="real" name="STDV %InGO" value="9.930260198923898"/>
    <att type="real" name="BestLogPInGroup" value="-10.24216003615833"/>
    <att type="real" name="BestEnrichmentInGroup" value="79.30594405594405"/>
    <att type="integer" name="FirstInGroupByEnrichment" value="0"/>
    <att type="integer" name="FirstInGroupByLogP" value="0"/>
    <att type="string" name="GeneID" value="207|836|2597|5595|5599|6774|7157"/>
    <att type="integer" name="_RANK_" value="1"/>
    <att type="string" name="_PATTERN_" value="M1"/>
    <att type="string" name="CLUSTER_LABEL" value=" "/>
    <att type="integer" name="#COUNT_001" value="7"/>
    <att type="integer" name="_MEMBER_MyList" value="1"/>
    <att type="real" name="_LogP_MyList" value="-8.68401034888783"/>
    <att type="string" name="Gene" value="GO:0010506"/>
    <att type="integer" name="GiniIndex" value="0"/>
    <att type="integer" name="CategoryID" value="19"/>
    <att type="string" name="PARENT_GO" value="19_GO:0050789 regulation of biological process"/>
    <att type="integer" name="EvidenceCutoff" value="0"/>
    <graphics type="CIRCLE" x="180.9019392500063" y="368.59969705917894"/>
  </node>
  <node label="GO:0017038" id="113">
    <att type="string" name="canonicalName" value="GO:0017038"/>
    <att type="string" name="Description" value="protein import"/>
    <att type="string" name="Category" value="GO Biological Processes"/>
    <att type="real" name="LogP" value="-6.475262453918281"/>
    <att type="real" name="Log(q-value)" value="-4.7129584474170025"/>
    <att type="integer" name="GROUP_ID" value="15"/>
    <att type="string" name="Hits" value="AKT1|HSP90AA1|MAPK1|STAT3|TP53"/>
    <att type="real" name="Enrichment" value="33.36496028243601"/>
    <att type="real" name="Z-score" value="12.576211290510324"/>
    <att type="integer" name="#GeneInGOAndHitList" value="5"/>
    <att type="integer" name="#GeneInGO" value="206"/>
    <att type="integer" name="#GeneInHitList" value="22"/>
    <att type="integer" name="#TotalGeneInLibrary" value="30242"/>
    <att type="real" name="%InGO" value="22.727272727272727"/>
    <att type="real" name="STDV %InGO" value="8.934606739851096"/>
    <att type="real" name="BestLogPInGroup" value="-10.24216003615833"/>
    <att type="real" name="BestEnrichmentInGroup" value="79.30594405594405"/>
    <att type="integer" name="FirstInGroupByEnrichment" value="0"/>
    <att type="integer" name="FirstInGroupByLogP" value="0"/>
    <att type="string" name="GeneID" value="207|3320|5594|6774|7157"/>
    <att type="integer" name="_RANK_" value="1"/>
    <att type="string" name="_PATTERN_" value="M1"/>
    <att type="string" name="CLUSTER_LABEL" value=" "/>
    <att type="integer" name="#COUNT_001" value="5"/>
    <att type="integer" name="_MEMBER_MyList" value="1"/>
    <att type="real" name="_LogP_MyList" value="-6.475262453918281"/>
    <att type="string" name="Gene" value="GO:0017038"/>
    <att type="integer" name="GiniIndex" value="0"/>
    <att type="integer" name="CategoryID" value="19"/>
    <att type="string" name="PARENT_GO" value="19_GO:0051179 localization"/>
    <att type="integer" name="EvidenceCutoff" value="0"/>
    <graphics type="CIRCLE" x="417.20429987416355" y="263.41225006295093"/>
  </node>
  <node label="GO:0072594" id="114">
    <att type="string" name="canonicalName" value="GO:0072594"/>
    <att type="string" name="Description" value="establishment of protein localization to organelle"/>
    <att type="string" name="Category" value="GO Biological Processes"/>
    <att type="real" name="LogP" value="-6.356557350100485"/>
    <att type="real" name="Log(q-value)" value="-4.615419579420637"/>
    <att type="integer" name="GROUP_ID" value="15"/>
    <att type="string" name="Hits" value="AKT1|HSP90AA1|MAPK1|MAPK8|STAT3|TP53"/>
    <att type="real" name="Enrichment" value="19.544592847910383"/>
    <att type="real" name="Z-score" value="10.350990097935917"/>
    <att type="integer" name="#GeneInGOAndHitList" value="6"/>
    <att type="integer" name="#GeneInGO" value="422"/>
    <att type="integer" name="#GeneInHitList" value="22"/>
    <att type="integer" name="#TotalGeneInLibrary" value="30242"/>
    <att type="real" name="%InGO" value="27.272727272727273"/>
    <att type="real" name="STDV %InGO" value="9.495144870310792"/>
    <att type="real" name="BestLogPInGroup" value="-10.24216003615833"/>
    <att type="real" name="BestEnrichmentInGroup" value="79.30594405594405"/>
    <att type="integer" name="FirstInGroupByEnrichment" value="0"/>
    <att type="integer" name="FirstInGroupByLogP" value="0"/>
    <att type="string" name="GeneID" value="207|3320|5594|5599|6774|7157"/>
    <att type="integer" name="_RANK_" value="1"/>
    <att type="string" name="_PATTERN_" value="M1"/>
    <att type="string" name="CLUSTER_LABEL" value=" "/>
    <att type="integer" name="#COUNT_001" value="6"/>
    <att type="integer" name="_MEMBER_MyList" value="1"/>
    <att type="real" name="_LogP_MyList" value="-6.356557350100485"/>
    <att type="string" name="Gene" value="GO:0072594"/>
    <att type="integer" name="GiniIndex" value="0"/>
    <att type="integer" name="CategoryID" value="19"/>
    <att type="string" name="PARENT_GO" value="19_GO:0051179 localization"/>
    <att type="integer" name="EvidenceCutoff" value="0"/>
    <graphics type="CIRCLE" x="315.18038229171293" y="150.78302956734342"/>
  </node>
  <node label="GO:0006839" id="115">
    <att type="string" name="canonicalName" value="GO:0006839"/>
    <att type="string" name="Description" value="mitochondrial transport"/>
    <att type="string" name="Category" value="GO Biological Processes"/>
    <att type="real" name="LogP" value="-6.026194136088092"/>
    <att type="real" name="Log(q-value)" value="-4.331270767617485"/>
    <att type="integer" name="GROUP_ID" value="15"/>
    <att type="string" name="Hits" value="AKT1|HSP90AA1|MAPK8|STAT3|TP53"/>
    <att type="real" name="Enrichment" value="27.059770937723695"/>
    <att type="real" name="Z-score" value="11.253196066275056"/>
    <att type="integer" name="#GeneInGOAndHitList" value="5"/>
    <att type="integer" name="#GeneInGO" value="254"/>
    <att type="integer" name="#GeneInHitList" value="22"/>
    <att type="integer" name="#TotalGeneInLibrary" value="30242"/>
    <att type="real" name="%InGO" value="22.727272727272727"/>
    <att type="real" name="STDV %InGO" value="8.934606739851096"/>
    <att type="real" name="BestLogPInGroup" value="-10.24216003615833"/>
    <att type="real" name="BestEnrichmentInGroup" value="79.30594405594405"/>
    <att type="integer" name="FirstInGroupByEnrichment" value="0"/>
    <att type="integer" name="FirstInGroupByLogP" value="0"/>
    <att type="string" name="GeneID" value="207|3320|5599|6774|7157"/>
    <att type="integer" name="_RANK_" value="1"/>
    <att type="string" name="_PATTERN_" value="M1"/>
    <att type="string" name="CLUSTER_LABEL" value=" "/>
    <att type="integer" name="#COUNT_001" value="5"/>
    <att type="integer" name="_MEMBER_MyList" value="1"/>
    <att type="real" name="_LogP_MyList" value="-6.026194136088092"/>
    <att type="string" name="Gene" value="GO:0006839"/>
    <att type="integer" name="GiniIndex" value="0"/>
    <att type="integer" name="CategoryID" value="19"/>
    <att type="string" name="PARENT_GO" value="19_GO:0051179 localization"/>
    <att type="integer" name="EvidenceCutoff" value="0"/>
    <graphics type="CIRCLE" x="379.9003818012993" y="341.14298807366924"/>
  </node>
  <node label="GO:0008637" id="116">
    <att type="string" name="canonicalName" value="GO:0008637"/>
    <att type="string" name="Description" value="apoptotic mitochondrial changes"/>
    <att type="string" name="Category" value="GO Biological Processes"/>
    <att type="real" name="LogP" value="-5.986545104260455"/>
    <att type="real" name="Log(q-value)" value="-4.297067505976969"/>
    <att type="integer" name="GROUP_ID" value="15"/>
    <att type="string" name="Hits" value="AKT1|JUN|MAPK8|TP53"/>
    <att type="real" name="Enrichment" value="51.388275276125746"/>
    <att type="real" name="Z-score" value="14.087955421594256"/>
    <att type="integer" name="#GeneInGOAndHitList" value="4"/>
    <att type="integer" name="#GeneInGO" value="107"/>
    <att type="integer" name="#GeneInHitList" value="22"/>
    <att type="integer" name="#TotalGeneInLibrary" value="30242"/>
    <att type="real" name="%InGO" value="18.181818181818183"/>
    <att type="real" name="STDV %InGO" value="8.223036670302644"/>
    <att type="real" name="BestLogPInGroup" value="-10.24216003615833"/>
    <att type="real" name="BestEnrichmentInGroup" value="79.30594405594405"/>
    <att type="integer" name="FirstInGroupByEnrichment" value="0"/>
    <att type="integer" name="FirstInGroupByLogP" value="0"/>
    <att type="string" name="GeneID" value="207|3725|5599|7157"/>
    <att type="integer" name="_RANK_" value="1"/>
    <att type="string" name="_PATTERN_" value="M1"/>
    <att type="string" name="CLUSTER_LABEL" value=" "/>
    <att type="integer" name="#COUNT_001" value="4"/>
    <att type="integer" name="_MEMBER_MyList" value="1"/>
    <att type="real" name="_LogP_MyList" value="-5.986545104260455"/>
    <att type="string" name="Gene" value="GO:0008637"/>
    <att type="integer" name="GiniIndex" value="0"/>
    <att type="integer" name="CategoryID" value="19"/>
    <att type="string" name="PARENT_GO" value="19_GO:0009987 cellular process"/>
    <att type="integer" name="EvidenceCutoff" value="0"/>
    <graphics type="CIRCLE" x="351.99998650769277" y="168.56586517361674"/>
  </node>
  <node label="GO:0007005" id="117">
    <att type="string" name="canonicalName" value="GO:0007005"/>
    <att type="string" name="Description" value="mitochondrion organization"/>
    <att type="string" name="Category" value="GO Biological Processes"/>
    <att type="real" name="LogP" value="-5.882759478280861"/>
    <att type="real" name="Log(q-value)" value="-4.207914931296539"/>
    <att type="integer" name="GROUP_ID" value="15"/>
    <att type="string" name="Hits" value="AKT1|HSP90AA1|JUN|MAPK8|STAT3|TP53"/>
    <att type="real" name="Enrichment" value="16.203964993748883"/>
    <att type="real" name="Z-score" value="9.333801728608885"/>
    <att type="integer" name="#GeneInGOAndHitList" value="6"/>
    <att type="integer" name="#GeneInGO" value="509"/>
    <att type="integer" name="#GeneInHitList" value="22"/>
    <att type="integer" name="#TotalGeneInLibrary" value="30242"/>
    <att type="real" name="%InGO" value="27.272727272727273"/>
    <att type="real" name="STDV %InGO" value="9.495144870310792"/>
    <att type="real" name="BestLogPInGroup" value="-10.24216003615833"/>
    <att type="real" name="BestEnrichmentInGroup" value="79.30594405594405"/>
    <att type="integer" name="FirstInGroupByEnrichment" value="0"/>
    <att type="integer" name="FirstInGroupByLogP" value="0"/>
    <att type="string" name="GeneID" value="207|3320|3725|5599|6774|7157"/>
    <att type="integer" name="_RANK_" value="1"/>
    <att type="string" name="_PATTERN_" value="M1"/>
    <att type="string" name="CLUSTER_LABEL" value=" "/>
    <att type="integer" name="#COUNT_001" value="6"/>
    <att type="integer" name="_MEMBER_MyList" value="1"/>
    <att type="real" name="_LogP_MyList" value="-5.882759478280861"/>
    <att type="string" name="Gene" value="GO:0007005"/>
    <att type="integer" name="GiniIndex" value="0"/>
    <att type="integer" name="CategoryID" value="19"/>
    <att type="string" name="PARENT_GO" value="19_GO:0009987 cellular process"/>
    <att type="integer" name="EvidenceCutoff" value="0"/>
    <graphics type="CIRCLE" x="433.29004847818084" y="308.9766535500969"/>
  </node>
  <node label="GO:1901214" id="118">
    <att type="string" name="canonicalName" value="GO:1901214"/>
    <att type="string" name="Description" value="regulation of neuron death"/>
    <att type="string" name="Category" value="GO Biological Processes"/>
    <att type="real" name="LogP" value="-8.69342609623193"/>
    <att type="real" name="Log(q-value)" value="-6.60803317584282"/>
    <att type="integer" name="GROUP_ID" value="16"/>
    <att type="string" name="Hits" value="AKT1|CASP3|HRAS|JUN|STAT3|TNF|TP53"/>
    <att type="real" name="Enrichment" value="30.164434311769735"/>
    <att type="real" name="Z-score" value="14.128905382680815"/>
    <att type="integer" name="#GeneInGOAndHitList" value="7"/>
    <att type="integer" name="#GeneInGO" value="319"/>
    <att type="integer" name="#GeneInHitList" value="22"/>
    <att type="integer" name="#TotalGeneInLibrary" value="30242"/>
    <att type="real" name="%InGO" value="31.818181818181817"/>
    <att type="real" name="STDV %InGO" value="9.930260198923898"/>
    <att type="real" name="BestLogPInGroup" value="-9.976895926701044"/>
    <att type="real" name="BestEnrichmentInGroup" value="130.91774891774892"/>
    <att type="integer" name="FirstInGroupByEnrichment" value="0"/>
    <att type="integer" name="FirstInGroupByLogP" value="0"/>
    <att type="string" name="GeneID" value="207|836|3265|3725|6774|7124|7157"/>
    <att type="integer" name="_RANK_" value="1"/>
    <att type="string" name="_PATTERN_" value="M1"/>
    <att type="string" name="CLUSTER_LABEL" value=" "/>
    <att type="integer" name="#COUNT_001" value="7"/>
    <att type="integer" name="_MEMBER_MyList" value="1"/>
    <att type="real" name="_LogP_MyList" value="-8.69342609623193"/>
    <att type="string" name="Gene" value="GO:1901214"/>
    <att type="integer" name="GiniIndex" value="0"/>
    <att type="integer" name="CategoryID" value="19"/>
    <att type="string" name="PARENT_GO" value="19_GO:0050789 regulation of biological process"/>
    <att type="integer" name="EvidenceCutoff" value="0"/>
    <graphics type="CIRCLE" x="364.46107974739687" y="338.12622848348957"/>
  </node>
  <node label="GO:0002521" id="119">
    <att type="string" name="canonicalName" value="GO:0002521"/>
    <att type="string" name="Description" value="leukocyte differentiation"/>
    <att type="string" name="Category" value="GO Biological Processes"/>
    <att type="real" name="LogP" value="-8.580030566237498"/>
    <att type="real" name="Log(q-value)" value="-6.522935730490304"/>
    <att type="integer" name="GROUP_ID" value="16"/>
    <att type="string" name="Hits" value="IL6|JUN|MYC|SRC|STAT3|TNF|TP53|VEGFA"/>
    <att type="real" name="Enrichment" value="20.252469445839612"/>
    <att type="real" name="Z-score" value="12.214554424468716"/>
    <att type="integer" name="#GeneInGOAndHitList" value="8"/>
    <att type="integer" name="#GeneInGO" value="543"/>
    <att type="integer" name="#GeneInHitList" value="22"/>
    <att type="integer" name="#TotalGeneInLibrary" value="30242"/>
    <att type="real" name="%InGO" value="36.36363636363637"/>
    <att type="real" name="STDV %InGO" value="10.255928633050294"/>
    <att type="real" name="BestLogPInGroup" value="-9.976895926701044"/>
    <att type="real" name="BestEnrichmentInGroup" value="130.91774891774892"/>
    <att type="integer" name="FirstInGroupByEnrichment" value="0"/>
    <att type="integer" name="FirstInGroupByLogP" value="0"/>
    <att type="string" name="GeneID" value="3569|3725|4609|6714|6774|7124|7157|7422"/>
    <att type="integer" name="_RANK_" value="1"/>
    <att type="string" name="_PATTERN_" value="M1"/>
    <att type="string" name="CLUSTER_LABEL" value=" "/>
    <att type="integer" name="#COUNT_001" value="8"/>
    <att type="integer" name="_MEMBER_MyList" value="1"/>
    <att type="real" name="_LogP_MyList" value="-8.580030566237498"/>
    <att type="string" name="Gene" value="GO:0002521"/>
    <att type="integer" name="GiniIndex" value="0"/>
    <att type="integer" name="CategoryID" value="19"/>
    <att type="string" name="PARENT_GO" value="19_GO:0002376 immune system process"/>
    <att type="integer" name="EvidenceCutoff" value="0"/>
    <graphics type="CIRCLE" x="178.61677312334592" y="292.0259530513074"/>
  </node>
  <node label="GO:0030099" id="120">
    <att type="string" name="canonicalName" value="GO:0030099"/>
    <att type="string" name="Description" value="myeloid cell differentiation"/>
    <att type="string" name="Category" value="GO Biological Processes"/>
    <att type="real" name="LogP" value="-8.14489346312305"/>
    <att type="real" name="Log(q-value)" value="-6.155736708466542"/>
    <att type="integer" name="GROUP_ID" value="16"/>
    <att type="string" name="Hits" value="CASP3|JUN|MYC|SRC|STAT3|TNF|VEGFA"/>
    <att type="real" name="Enrichment" value="25.123902207453124"/>
    <att type="real" name="Z-score" value="12.819512240416433"/>
    <att type="integer" name="#GeneInGOAndHitList" value="7"/>
    <att type="integer" name="#GeneInGO" value="383"/>
    <att type="integer" name="#GeneInHitList" value="22"/>
    <att type="integer" name="#TotalGeneInLibrary" value="30242"/>
    <att type="real" name="%InGO" value="31.818181818181817"/>
    <att type="real" name="STDV %InGO" value="9.930260198923898"/>
    <att type="real" name="BestLogPInGroup" value="-9.976895926701044"/>
    <att type="real" name="BestEnrichmentInGroup" value="130.91774891774892"/>
    <att type="integer" name="FirstInGroupByEnrichment" value="0"/>
    <att type="integer" name="FirstInGroupByLogP" value="0"/>
    <att type="string" name="GeneID" value="836|3725|4609|6714|6774|7124|7422"/>
    <att type="integer" name="_RANK_" value="1"/>
    <att type="string" name="_PATTERN_" value="M1"/>
    <att type="string" name="CLUSTER_LABEL" value=" "/>
    <att type="integer" name="#COUNT_001" value="7"/>
    <att type="integer" name="_MEMBER_MyList" value="1"/>
    <att type="real" name="_LogP_MyList" value="-8.14489346312305"/>
    <att type="string" name="Gene" value="GO:0030099"/>
    <att type="integer" name="GiniIndex" value="0"/>
    <att type="integer" name="CategoryID" value="19"/>
    <att type="string" name="PARENT_GO" value="19_GO:0002376 immune system process"/>
    <att type="integer" name="EvidenceCutoff" value="0"/>
    <graphics type="CIRCLE" x="262.34224045696925" y="303.3889336653017"/>
  </node>
  <node label="GO:0051402" id="121">
    <att type="string" name="canonicalName" value="GO:0051402"/>
    <att type="string" name="Description" value="neuron apoptotic process"/>
    <att type="string" name="Category" value="GO Biological Processes"/>
    <att type="real" name="LogP" value="-7.739100423739991"/>
    <att type="real" name="Log(q-value)" value="-5.799314853085729"/>
    <att type="integer" name="GROUP_ID" value="16"/>
    <att type="string" name="Hits" value="CASP3|GAPDH|HRAS|JUN|TNF|TP53"/>
    <att type="real" name="Enrichment" value="33.527716186252775"/>
    <att type="real" name="Z-score" value="13.821387322348686"/>
    <att type="integer" name="#GeneInGOAndHitList" value="6"/>
    <att type="integer" name="#GeneInGO" value="246"/>
    <att type="integer" name="#GeneInHitList" value="22"/>
    <att type="integer" name="#TotalGeneInLibrary" value="30242"/>
    <att type="real" name="%InGO" value="27.272727272727273"/>
    <att type="real" name="STDV %InGO" value="9.495144870310792"/>
    <att type="real" name="BestLogPInGroup" value="-9.976895926701044"/>
    <att type="real" name="BestEnrichmentInGroup" value="130.91774891774892"/>
    <att type="integer" name="FirstInGroupByEnrichment" value="0"/>
    <att type="integer" name="FirstInGroupByLogP" value="0"/>
    <att type="string" name="GeneID" value="836|2597|3265|3725|7124|7157"/>
    <att type="integer" name="_RANK_" value="1"/>
    <att type="string" name="_PATTERN_" value="M1"/>
    <att type="string" name="CLUSTER_LABEL" value=" "/>
    <att type="integer" name="#COUNT_001" value="6"/>
    <att type="integer" name="_MEMBER_MyList" value="1"/>
    <att type="real" name="_LogP_MyList" value="-7.739100423739991"/>
    <att type="string" name="Gene" value="GO:0051402"/>
    <att type="integer" name="GiniIndex" value="0"/>
    <att type="integer" name="CategoryID" value="19"/>
    <att type="string" name="PARENT_GO" value="19_GO:0009987 cellular process"/>
    <att type="integer" name="EvidenceCutoff" value="0"/>
    <graphics type="CIRCLE" x="176.77041298768233" y="371.08204992030755"/>
  </node>
  <node label="GO:1902895" id="122">
    <att type="string" name="canonicalName" value="GO:1902895"/>
    <att type="string" name="Description" value="positive regulation of pri-miRNA transcription by RNA polymerase II"/>
    <att type="string" name="Category" value="GO Biological Processes"/>
    <att type="real" name="LogP" value="-7.6368459619301525"/>
    <att type="real" name="Log(q-value)" value="-5.715021180505474"/>
    <att type="integer" name="GROUP_ID" value="16"/>
    <att type="string" name="Hits" value="JUN|STAT3|TNF|TP53"/>
    <att type="real" name="Enrichment" value="130.91774891774892"/>
    <att type="real" name="Z-score" value="22.732743158493882"/>
    <att type="integer" name="#GeneInGOAndHitList" value="4"/>
    <att type="integer" name="#GeneInGO" value="42"/>
    <att type="integer" name="#GeneInHitList" value="22"/>
    <att type="integer" name="#TotalGeneInLibrary" value="30242"/>
    <att type="real" name="%InGO" value="18.181818181818183"/>
    <att type="real" name="STDV %InGO" value="8.223036670302644"/>
    <att type="real" name="BestLogPInGroup" value="-9.976895926701044"/>
    <att type="real" name="BestEnrichmentInGroup" value="130.91774891774892"/>
    <att type="integer" name="FirstInGroupByEnrichment" value="0"/>
    <att type="integer" name="FirstInGroupByLogP" value="0"/>
    <att type="string" name="GeneID" value="3725|6774|7124|7157"/>
    <att type="integer" name="_RANK_" value="1"/>
    <att type="string" name="_PATTERN_" value="M1"/>
    <att type="string" name="CLUSTER_LABEL" value=" "/>
    <att type="integer" name="#COUNT_001" value="4"/>
    <att type="integer" name="_MEMBER_MyList" value="1"/>
    <att type="real" name="_LogP_MyList" value="-7.6368459619301525"/>
    <att type="string" name="Gene" value="GO:1902895"/>
    <att type="integer" name="GiniIndex" value="0"/>
    <att type="integer" name="CategoryID" value="19"/>
    <att type="string" name="PARENT_GO" value="19_GO:0048518 positive regulation of biological process"/>
    <att type="integer" name="EvidenceCutoff" value="0"/>
    <graphics type="CIRCLE" x="446.03025529605225" y="198.82216530155966"/>
  </node>
  <node label="GO:0061614" id="123">
    <att type="string" name="canonicalName" value="GO:0061614"/>
    <att type="string" name="Description" value="pri-miRNA transcription by RNA polymerase II"/>
    <att type="string" name="Category" value="GO Biological Processes"/>
    <att type="real" name="LogP" value="-7.155658256189647"/>
    <att type="real" name="Log(q-value)" value="-5.3040678991864"/>
    <att type="integer" name="GROUP_ID" value="16"/>
    <att type="string" name="Hits" value="JUN|STAT3|TNF|TP53"/>
    <att type="real" name="Enrichment" value="99.97355371900827"/>
    <att type="real" name="Z-score" value="19.82223936009327"/>
    <att type="integer" name="#GeneInGOAndHitList" value="4"/>
    <att type="integer" name="#GeneInGO" value="55"/>
    <att type="integer" name="#GeneInHitList" value="22"/>
    <att type="integer" name="#TotalGeneInLibrary" value="30242"/>
    <att type="real" name="%InGO" value="18.181818181818183"/>
    <att type="real" name="STDV %InGO" value="8.223036670302644"/>
    <att type="real" name="BestLogPInGroup" value="-9.976895926701044"/>
    <att type="real" name="BestEnrichmentInGroup" value="130.91774891774892"/>
    <att type="integer" name="FirstInGroupByEnrichment" value="0"/>
    <att type="integer" name="FirstInGroupByLogP" value="0"/>
    <att type="string" name="GeneID" value="3725|6774|7124|7157"/>
    <att type="integer" name="_RANK_" value="1"/>
    <att type="string" name="_PATTERN_" value="M1"/>
    <att type="string" name="CLUSTER_LABEL" value=" "/>
    <att type="integer" name="#COUNT_001" value="4"/>
    <att type="integer" name="_MEMBER_MyList" value="1"/>
    <att type="real" name="_LogP_MyList" value="-7.155658256189647"/>
    <att type="string" name="Gene" value="GO:0061614"/>
    <att type="integer" name="GiniIndex" value="0"/>
    <att type="integer" name="CategoryID" value="19"/>
    <att type="string" name="PARENT_GO" value="19_GO:0008152 metabolic process"/>
    <att type="integer" name="EvidenceCutoff" value="0"/>
    <graphics type="CIRCLE" x="343.06989073831176" y="365.59346511867193"/>
  </node>
  <node label="GO:1902893" id="124">
    <att type="string" name="canonicalName" value="GO:1902893"/>
    <att type="string" name="Description" value="regulation of pri-miRNA transcription by RNA polymerase II"/>
    <att type="string" name="Category" value="GO Biological Processes"/>
    <att type="real" name="LogP" value="-7.155658256189647"/>
    <att type="real" name="Log(q-value)" value="-5.3040678991864"/>
    <att type="integer" name="GROUP_ID" value="16"/>
    <att type="string" name="Hits" value="JUN|STAT3|TNF|TP53"/>
    <att type="real" name="Enrichment" value="99.97355371900827"/>
    <att type="real" name="Z-score" value="19.82223936009327"/>
    <att type="integer" name="#GeneInGOAndHitList" value="4"/>
    <att type="integer" name="#GeneInGO" value="55"/>
    <att type="integer" name="#GeneInHitList" value="22"/>
    <att type="integer" name="#TotalGeneInLibrary" value="30242"/>
    <att type="real" name="%InGO" value="18.181818181818183"/>
    <att type="real" name="STDV %InGO" value="8.223036670302644"/>
    <att type="real" name="BestLogPInGroup" value="-9.976895926701044"/>
    <att type="real" name="BestEnrichmentInGroup" value="130.91774891774892"/>
    <att type="integer" name="FirstInGroupByEnrichment" value="0"/>
    <att type="integer" name="FirstInGroupByLogP" value="0"/>
    <att type="string" name="GeneID" value="3725|6774|7124|7157"/>
    <att type="integer" name="_RANK_" value="1"/>
    <att type="string" name="_PATTERN_" value="M1"/>
    <att type="string" name="CLUSTER_LABEL" value=" "/>
    <att type="integer" name="#COUNT_001" value="4"/>
    <att type="integer" name="_MEMBER_MyList" value="1"/>
    <att type="real" name="_LogP_MyList" value="-7.155658256189647"/>
    <att type="string" name="Gene" value="GO:1902893"/>
    <att type="integer" name="GiniIndex" value="0"/>
    <att type="integer" name="CategoryID" value="19"/>
    <att type="string" name="PARENT_GO" value="19_GO:0050789 regulation of biological process"/>
    <att type="integer" name="EvidenceCutoff" value="0"/>
    <graphics type="CIRCLE" x="235.2085208815526" y="239.57788842815887"/>
  </node>
  <node label="GO:0043525" id="125">
    <att type="string" name="canonicalName" value="GO:0043525"/>
    <att type="string" name="Description" value="positive regulation of neuron apoptotic process"/>
    <att type="string" name="Category" value="GO Biological Processes"/>
    <att type="real" name="LogP" value="-7.061461208549298"/>
    <att type="real" name="Log(q-value)" value="-5.223413424861394"/>
    <att type="integer" name="GROUP_ID" value="16"/>
    <att type="string" name="Hits" value="CASP3|JUN|TNF|TP53"/>
    <att type="real" name="Enrichment" value="94.8025078369906"/>
    <att type="real" name="Z-score" value="19.29310974502731"/>
    <att type="integer" name="#GeneInGOAndHitList" value="4"/>
    <att type="integer" name="#GeneInGO" value="58"/>
    <att type="integer" name="#GeneInHitList" value="22"/>
    <att type="integer" name="#TotalGeneInLibrary" value="30242"/>
    <att type="real" name="%InGO" value="18.181818181818183"/>
    <att type="real" name="STDV %InGO" value="8.223036670302644"/>
    <att type="real" name="BestLogPInGroup" value="-9.976895926701044"/>
    <att type="real" name="BestEnrichmentInGroup" value="130.91774891774892"/>
    <att type="integer" name="FirstInGroupByEnrichment" value="0"/>
    <att type="integer" name="FirstInGroupByLogP" value="0"/>
    <att type="string" name="GeneID" value="836|3725|7124|7157"/>
    <att type="integer" name="_RANK_" value="1"/>
    <att type="string" name="_PATTERN_" value="M1"/>
    <att type="string" name="CLUSTER_LABEL" value=" "/>
    <att type="integer" name="#COUNT_001" value="4"/>
    <att type="integer" name="_MEMBER_MyList" value="1"/>
    <att type="real" name="_LogP_MyList" value="-7.061461208549298"/>
    <att type="string" name="Gene" value="GO:0043525"/>
    <att type="integer" name="GiniIndex" value="0"/>
    <att type="integer" name="CategoryID" value="19"/>
    <att type="string" name="PARENT_GO" value="19_GO:0048518 positive regulation of biological process"/>
    <att type="integer" name="EvidenceCutoff" value="0"/>
    <graphics type="CIRCLE" x="400.51919350054595" y="426.7898582497871"/>
  </node>
  <node label="GO:0002573" id="126">
    <att type="string" name="canonicalName" value="GO:0002573"/>
    <att type="string" name="Description" value="myeloid leukocyte differentiation"/>
    <att type="string" name="Category" value="GO Biological Processes"/>
    <att type="real" name="LogP" value="-6.444172457563269"/>
    <att type="real" name="Log(q-value)" value="-4.687522520705174"/>
    <att type="integer" name="GROUP_ID" value="16"/>
    <att type="string" name="Hits" value="JUN|MYC|SRC|TNF|VEGFA"/>
    <att type="real" name="Enrichment" value="32.88603740756851"/>
    <att type="real" name="Z-score" value="12.480630357985586"/>
    <att type="integer" name="#GeneInGOAndHitList" value="5"/>
    <att type="integer" name="#GeneInGO" value="209"/>
    <att type="integer" name="#GeneInHitList" value="22"/>
    <att type="integer" name="#TotalGeneInLibrary" value="30242"/>
    <att type="real" name="%InGO" value="22.727272727272727"/>
    <att type="real" name="STDV %InGO" value="8.934606739851096"/>
    <att type="real" name="BestLogPInGroup" value="-9.976895926701044"/>
    <att type="real" name="BestEnrichmentInGroup" value="130.91774891774892"/>
    <att type="integer" name="FirstInGroupByEnrichment" value="0"/>
    <att type="integer" name="FirstInGroupByLogP" value="0"/>
    <att type="string" name="GeneID" value="3725|4609|6714|7124|7422"/>
    <att type="integer" name="_RANK_" value="1"/>
    <att type="string" name="_PATTERN_" value="M1"/>
    <att type="string" name="CLUSTER_LABEL" value=" "/>
    <att type="integer" name="#COUNT_001" value="5"/>
    <att type="integer" name="_MEMBER_MyList" value="1"/>
    <att type="real" name="_LogP_MyList" value="-6.444172457563269"/>
    <att type="string" name="Gene" value="GO:0002573"/>
    <att type="integer" name="GiniIndex" value="0"/>
    <att type="integer" name="CategoryID" value="19"/>
    <att type="string" name="PARENT_GO" value="19_GO:0002376 immune system process"/>
    <att type="integer" name="EvidenceCutoff" value="0"/>
    <graphics type="CIRCLE" x="314.826537880059" y="375.4571498931881"/>
  </node>
  <node label="GO:0061377" id="127">
    <att type="string" name="canonicalName" value="GO:0061377"/>
    <att type="string" name="Description" value="mammary gland lobule development"/>
    <att type="string" name="Category" value="GO Biological Processes"/>
    <att type="real" name="LogP" value="-9.195105192945054"/>
    <att type="real" name="Log(q-value)" value="-7.042001705748654"/>
    <att type="integer" name="GROUP_ID" value="17"/>
    <att type="string" name="Hits" value="CCND1|EGF|ESR1|VEGFA"/>
    <att type="real" name="Enrichment" value="305.4747474747475"/>
    <att type="real" name="Z-score" value="34.86372166434673"/>
    <att type="integer" name="#GeneInGOAndHitList" value="4"/>
    <att type="integer" name="#GeneInGO" value="18"/>
    <att type="integer" name="#GeneInHitList" value="22"/>
    <att type="integer" name="#TotalGeneInLibrary" value="30242"/>
    <att type="real" name="%InGO" value="18.181818181818183"/>
    <att type="real" name="STDV %InGO" value="8.223036670302644"/>
    <att type="real" name="BestLogPInGroup" value="-9.195105192945054"/>
    <att type="real" name="BestEnrichmentInGroup" value="305.4747474747475"/>
    <att type="integer" name="FirstInGroupByEnrichment" value="0"/>
    <att type="integer" name="FirstInGroupByLogP" value="0"/>
    <att type="string" name="GeneID" value="595|1950|2099|7422"/>
    <att type="integer" name="_RANK_" value="1"/>
    <att type="string" name="_PATTERN_" value="M1"/>
    <att type="string" name="CLUSTER_LABEL" value=" "/>
    <att type="integer" name="#COUNT_001" value="4"/>
    <att type="integer" name="_MEMBER_MyList" value="1"/>
    <att type="real" name="_LogP_MyList" value="-9.195105192945054"/>
    <att type="string" name="Gene" value="GO:0061377"/>
    <att type="integer" name="GiniIndex" value="0"/>
    <att type="integer" name="CategoryID" value="19"/>
    <att type="string" name="PARENT_GO" value="19_GO:0032502 developmental process"/>
    <att type="integer" name="EvidenceCutoff" value="0"/>
    <graphics type="CIRCLE" x="201.0928904632735" y="396.73133174001555"/>
  </node>
  <node label="GO:0048754" id="128">
    <att type="string" name="canonicalName" value="GO:0048754"/>
    <att type="string" name="Description" value="branching morphogenesis of an epithelial tube"/>
    <att type="string" name="Category" value="GO Biological Processes"/>
    <att type="real" name="LogP" value="-9.009056086214784"/>
    <att type="real" name="Log(q-value)" value="-6.873771295880037"/>
    <att type="integer" name="GROUP_ID" value="17"/>
    <att type="string" name="Hits" value="EGF|ESR1|MYC|SRC|TNF|VEGFA"/>
    <att type="real" name="Enrichment" value="54.62131246237207"/>
    <att type="real" name="Z-score" value="17.82254777665509"/>
    <att type="integer" name="#GeneInGOAndHitList" value="6"/>
    <att type="integer" name="#GeneInGO" value="151"/>
    <att type="integer" name="#GeneInHitList" value="22"/>
    <att type="integer" name="#TotalGeneInLibrary" value="30242"/>
    <att type="real" name="%InGO" value="27.272727272727273"/>
    <att type="real" name="STDV %InGO" value="9.495144870310792"/>
    <att type="real" name="BestLogPInGroup" value="-9.195105192945054"/>
    <att type="real" name="BestEnrichmentInGroup" value="305.4747474747475"/>
    <att type="integer" name="FirstInGroupByEnrichment" value="0"/>
    <att type="integer" name="FirstInGroupByLogP" value="0"/>
    <att type="string" name="GeneID" value="1950|2099|4609|6714|7124|7422"/>
    <att type="integer" name="_RANK_" value="1"/>
    <att type="string" name="_PATTERN_" value="M1"/>
    <att type="string" name="CLUSTER_LABEL" value=" "/>
    <att type="integer" name="#COUNT_001" value="6"/>
    <att type="integer" name="_MEMBER_MyList" value="1"/>
    <att type="real" name="_LogP_MyList" value="-9.009056086214784"/>
    <att type="string" name="Gene" value="GO:0048754"/>
    <att type="integer" name="GiniIndex" value="0"/>
    <att type="integer" name="CategoryID" value="19"/>
    <att type="string" name="PARENT_GO" value="19_GO:0032502 developmental process"/>
    <att type="integer" name="EvidenceCutoff" value="0"/>
    <graphics type="CIRCLE" x="311.48610612608854" y="393.44867555852346"/>
  </node>
  <node label="GO:0002009" id="129">
    <att type="string" name="canonicalName" value="GO:0002009"/>
    <att type="string" name="Description" value="morphogenesis of an epithelium"/>
    <att type="string" name="Category" value="GO Biological Processes"/>
    <att type="real" name="LogP" value="-8.833672616402112"/>
    <att type="real" name="Log(q-value)" value="-6.731111670875989"/>
    <att type="integer" name="GROUP_ID" value="17"/>
    <att type="string" name="Hits" value="CASP3|EGF|ESR1|MYC|PTEN|SRC|TNF|VEGFA"/>
    <att type="real" name="Enrichment" value="21.81962481962482"/>
    <att type="real" name="Z-score" value="12.717287022529723"/>
    <att type="integer" name="#GeneInGOAndHitList" value="8"/>
    <att type="integer" name="#GeneInGO" value="504"/>
    <att type="integer" name="#GeneInHitList" value="22"/>
    <att type="integer" name="#TotalGeneInLibrary" value="30242"/>
    <att type="real" name="%InGO" value="36.36363636363637"/>
    <att type="real" name="STDV %InGO" value="10.255928633050294"/>
    <att type="real" name="BestLogPInGroup" value="-9.195105192945054"/>
    <att type="real" name="BestEnrichmentInGroup" value="305.4747474747475"/>
    <att type="integer" name="FirstInGroupByEnrichment" value="0"/>
    <att type="integer" name="FirstInGroupByLogP" value="0"/>
    <att type="string" name="GeneID" value="836|1950|2099|4609|5728|6714|7124|7422"/>
    <att type="integer" name="_RANK_" value="1"/>
    <att type="string" name="_PATTERN_" value="M1"/>
    <att type="string" name="CLUSTER_LABEL" value=" "/>
    <att type="integer" name="#COUNT_001" value="8"/>
    <att type="integer" name="_MEMBER_MyList" value="1"/>
    <att type="real" name="_LogP_MyList" value="-8.833672616402112"/>
    <att type="string" name="Gene" value="GO:0002009"/>
    <att type="integer" name="GiniIndex" value="0"/>
    <att type="integer" name="CategoryID" value="19"/>
    <att type="string" name="PARENT_GO" value="19_GO:0032502 developmental process"/>
    <att type="integer" name="EvidenceCutoff" value="0"/>
    <graphics type="CIRCLE" x="399.0916207264956" y="231.89708119792417"/>
  </node>
  <node label="GO:0060562" id="130">
    <att type="string" name="canonicalName" value="GO:0060562"/>
    <att type="string" name="Description" value="epithelial tube morphogenesis"/>
    <att type="string" name="Category" value="GO Biological Processes"/>
    <att type="real" name="LogP" value="-8.637381748745975"/>
    <att type="real" name="Log(q-value)" value="-6.571732886552623"/>
    <att type="integer" name="GROUP_ID" value="17"/>
    <att type="string" name="Hits" value="CASP3|EGF|ESR1|MYC|SRC|TNF|VEGFA"/>
    <att type="real" name="Enrichment" value="29.60755244755245"/>
    <att type="real" name="Z-score" value="13.990252315214772"/>
    <att type="integer" name="#GeneInGOAndHitList" value="7"/>
    <att type="integer" name="#GeneInGO" value="325"/>
    <att type="integer" name="#GeneInHitList" value="22"/>
    <att type="integer" name="#TotalGeneInLibrary" value="30242"/>
    <att type="real" name="%InGO" value="31.818181818181817"/>
    <att type="real" name="STDV %InGO" value="9.930260198923898"/>
    <att type="real" name="BestLogPInGroup" value="-9.195105192945054"/>
    <att type="real" name="BestEnrichmentInGroup" value="305.4747474747475"/>
    <att type="integer" name="FirstInGroupByEnrichment" value="0"/>
    <att type="integer" name="FirstInGroupByLogP" value="0"/>
    <att type="string" name="GeneID" value="836|1950|2099|4609|6714|7124|7422"/>
    <att type="integer" name="_RANK_" value="1"/>
    <att type="string" name="_PATTERN_" value="M1"/>
    <att type="string" name="CLUSTER_LABEL" value=" "/>
    <att type="integer" name="#COUNT_001" value="7"/>
    <att type="integer" name="_MEMBER_MyList" value="1"/>
    <att type="real" name="_LogP_MyList" value="-8.637381748745975"/>
    <att type="string" name="Gene" value="GO:0060562"/>
    <att type="integer" name="GiniIndex" value="0"/>
    <att type="integer" name="CategoryID" value="19"/>
    <att type="string" name="PARENT_GO" value="19_GO:0032502 developmental process"/>
    <att type="integer" name="EvidenceCutoff" value="0"/>
    <graphics type="CIRCLE" x="168.9147901135521" y="329.5999544622866"/>
  </node>
  <node label="GO:0061138" id="131">
    <att type="string" name="canonicalName" value="GO:0061138"/>
    <att type="string" name="Description" value="morphogenesis of a branching epithelium"/>
    <att type="string" name="Category" value="GO Biological Processes"/>
    <att type="real" name="LogP" value="-8.52110062058758"/>
    <att type="real" name="Log(q-value)" value="-6.480454027364284"/>
    <att type="integer" name="GROUP_ID" value="17"/>
    <att type="string" name="Hits" value="EGF|ESR1|MYC|SRC|TNF|VEGFA"/>
    <att type="real" name="Enrichment" value="45.31768231768232"/>
    <att type="real" name="Z-score" value="16.180071274363762"/>
    <att type="integer" name="#GeneInGOAndHitList" value="6"/>
    <att type="integer" name="#GeneInGO" value="182"/>
    <att type="integer" name="#GeneInHitList" value="22"/>
    <att type="integer" name="#TotalGeneInLibrary" value="30242"/>
    <att type="real" name="%InGO" value="27.272727272727273"/>
    <att type="real" name="STDV %InGO" value="9.495144870310792"/>
    <att type="real" name="BestLogPInGroup" value="-9.195105192945054"/>
    <att type="real" name="BestEnrichmentInGroup" value="305.4747474747475"/>
    <att type="integer" name="FirstInGroupByEnrichment" value="0"/>
    <att type="integer" name="FirstInGroupByLogP" value="0"/>
    <att type="string" name="GeneID" value="1950|2099|4609|6714|7124|7422"/>
    <att type="integer" name="_RANK_" value="1"/>
    <att type="string" name="_PATTERN_" value="M1"/>
    <att type="string" name="CLUSTER_LABEL" value=" "/>
    <att type="integer" name="#COUNT_001" value="6"/>
    <att type="integer" name="_MEMBER_MyList" value="1"/>
    <att type="real" name="_LogP_MyList" value="-8.52110062058758"/>
    <att type="string" name="Gene" value="GO:0061138"/>
    <att type="integer" name="GiniIndex" value="0"/>
    <att type="integer" name="CategoryID" value="19"/>
    <att type="string" name="PARENT_GO" value="19_GO:0032502 developmental process"/>
    <att type="integer" name="EvidenceCutoff" value="0"/>
    <graphics type="CIRCLE" x="350.6684234683146" y="261.3083169735793"/>
  </node>
  <node label="GO:0001763" id="132">
    <att type="string" name="canonicalName" value="GO:0001763"/>
    <att type="string" name="Description" value="morphogenesis of a branching structure"/>
    <att type="string" name="Category" value="GO Biological Processes"/>
    <att type="real" name="LogP" value="-8.328153270710734"/>
    <att type="real" name="Log(q-value)" value="-6.308261899078057"/>
    <att type="integer" name="GROUP_ID" value="17"/>
    <att type="string" name="Hits" value="EGF|ESR1|MYC|SRC|TNF|VEGFA"/>
    <att type="real" name="Enrichment" value="42.080705009276436"/>
    <att type="real" name="Z-score" value="15.56807004317148"/>
    <att type="integer" name="#GeneInGOAndHitList" value="6"/>
    <att type="integer" name="#GeneInGO" value="196"/>
    <att type="integer" name="#GeneInHitList" value="22"/>
    <att type="integer" name="#TotalGeneInLibrary" value="30242"/>
    <att type="real" name="%InGO" value="27.272727272727273"/>
    <att type="real" name="STDV %InGO" value="9.495144870310792"/>
    <att type="real" name="BestLogPInGroup" value="-9.195105192945054"/>
    <att type="real" name="BestEnrichmentInGroup" value="305.4747474747475"/>
    <att type="integer" name="FirstInGroupByEnrichment" value="0"/>
    <att type="integer" name="FirstInGroupByLogP" value="0"/>
    <att type="string" name="GeneID" value="1950|2099|4609|6714|7124|7422"/>
    <att type="integer" name="_RANK_" value="1"/>
    <att type="string" name="_PATTERN_" value="M1"/>
    <att type="string" name="CLUSTER_LABEL" value=" "/>
    <att type="integer" name="#COUNT_001" value="6"/>
    <att type="integer" name="_MEMBER_MyList" value="1"/>
    <att type="real" name="_LogP_MyList" value="-8.328153270710734"/>
    <att type="string" name="Gene" value="GO:0001763"/>
    <att type="integer" name="GiniIndex" value="0"/>
    <att type="integer" name="CategoryID" value="19"/>
    <att type="string" name="PARENT_GO" value="19_GO:0032502 developmental process"/>
    <att type="integer" name="EvidenceCutoff" value="0"/>
    <graphics type="CIRCLE" x="429.7582164522052" y="234.7569995081895"/>
  </node>
  <node label="GO:0048729" id="133">
    <att type="string" name="canonicalName" value="GO:0048729"/>
    <att type="string" name="Description" value="tissue morphogenesis"/>
    <att type="string" name="Category" value="GO Biological Processes"/>
    <att type="real" name="LogP" value="-8.163343755092615"/>
    <att type="real" name="Log(q-value)" value="-6.171481107060182"/>
    <att type="integer" name="GROUP_ID" value="17"/>
    <att type="string" name="Hits" value="CASP3|EGF|ESR1|MYC|PTEN|SRC|TNF|VEGFA"/>
    <att type="real" name="Enrichment" value="17.910571513177377"/>
    <att type="real" name="Z-score" value="11.422298026525917"/>
    <att type="integer" name="#GeneInGOAndHitList" value="8"/>
    <att type="integer" name="#GeneInGO" value="614"/>
    <att type="integer" name="#GeneInHitList" value="22"/>
    <att type="integer" name="#TotalGeneInLibrary" value="30242"/>
    <att type="real" name="%InGO" value="36.36363636363637"/>
    <att type="real" name="STDV %InGO" value="10.255928633050294"/>
    <att type="real" name="BestLogPInGroup" value="-9.195105192945054"/>
    <att type="real" name="BestEnrichmentInGroup" value="305.4747474747475"/>
    <att type="integer" name="FirstInGroupByEnrichment" value="0"/>
    <att type="integer" name="FirstInGroupByLogP" value="0"/>
    <att type="string" name="GeneID" value="836|1950|2099|4609|5728|6714|7124|7422"/>
    <att type="integer" name="_RANK_" value="1"/>
    <att type="string" name="_PATTERN_" value="M1"/>
    <att type="string" name="CLUSTER_LABEL" value=" "/>
    <att type="integer" name="#COUNT_001" value="8"/>
    <att type="integer" name="_MEMBER_MyList" value="1"/>
    <att type="real" name="_LogP_MyList" value="-8.163343755092615"/>
    <att type="string" name="Gene" value="GO:0048729"/>
    <att type="integer" name="GiniIndex" value="0"/>
    <att type="integer" name="CategoryID" value="19"/>
    <att type="string" name="PARENT_GO" value="19_GO:0032502 developmental process"/>
    <att type="integer" name="EvidenceCutoff" value="0"/>
    <graphics type="CIRCLE" x="437.10138845516894" y="176.10639856668706"/>
  </node>
  <node label="GO:0031334" id="134">
    <att type="string" name="canonicalName" value="GO:0031334"/>
    <att type="string" name="Description" value="positive regulation of protein-containing complex assembly"/>
    <att type="string" name="Category" value="GO Biological Processes"/>
    <att type="real" name="LogP" value="-7.824569730500504"/>
    <att type="real" name="Log(q-value)" value="-5.869136348094745"/>
    <att type="integer" name="GROUP_ID" value="17"/>
    <att type="string" name="Hits" value="ESR1|HSP90AA1|SRC|TNF|TP53|VEGFA"/>
    <att type="real" name="Enrichment" value="34.654698242933534"/>
    <att type="real" name="Z-score" value="14.063932895373847"/>
    <att type="integer" name="#GeneInGOAndHitList" value="6"/>
    <att type="integer" name="#GeneInGO" value="238"/>
    <att type="integer" name="#GeneInHitList" value="22"/>
    <att type="integer" name="#TotalGeneInLibrary" value="30242"/>
    <att type="real" name="%InGO" value="27.272727272727273"/>
    <att type="real" name="STDV %InGO" value="9.495144870310792"/>
    <att type="real" name="BestLogPInGroup" value="-9.195105192945054"/>
    <att type="real" name="BestEnrichmentInGroup" value="305.4747474747475"/>
    <att type="integer" name="FirstInGroupByEnrichment" value="0"/>
    <att type="integer" name="FirstInGroupByLogP" value="0"/>
    <att type="string" name="GeneID" value="2099|3320|6714|7124|7157|7422"/>
    <att type="integer" name="_RANK_" value="1"/>
    <att type="string" name="_PATTERN_" value="M1"/>
    <att type="string" name="CLUSTER_LABEL" value=" "/>
    <att type="integer" name="#COUNT_001" value="6"/>
    <att type="integer" name="_MEMBER_MyList" value="1"/>
    <att type="real" name="_LogP_MyList" value="-7.824569730500504"/>
    <att type="string" name="Gene" value="GO:0031334"/>
    <att type="integer" name="GiniIndex" value="0"/>
    <att type="integer" name="CategoryID" value="19"/>
    <att type="string" name="PARENT_GO" value="19_GO:0048518 positive regulation of biological process"/>
    <att type="integer" name="EvidenceCutoff" value="0"/>
    <graphics type="CIRCLE" x="449.78166641454453" y="369.62992308644016"/>
  </node>
  <node label="GO:0044089" id="135">
    <att type="string" name="canonicalName" value="GO:0044089"/>
    <att type="string" name="Description" value="positive regulation of cellular component biogenesis"/>
    <att type="string" name="Category" value="GO Biological Processes"/>
    <att type="real" name="LogP" value="-7.235017767085184"/>
    <att type="real" name="Log(q-value)" value="-5.3714735963124305"/>
    <att type="integer" name="GROUP_ID" value="17"/>
    <att type="string" name="Hits" value="ESR1|HRAS|HSP90AA1|SRC|TNF|TP53|VEGFA"/>
    <att type="real" name="Enrichment" value="18.50472027972028"/>
    <att type="real" name="Z-score" value="10.863756346801862"/>
    <att type="integer" name="#GeneInGOAndHitList" value="7"/>
    <att type="integer" name="#GeneInGO" value="520"/>
    <att type="integer" name="#GeneInHitList" value="22"/>
    <att type="integer" name="#TotalGeneInLibrary" value="30242"/>
    <att type="real" name="%InGO" value="31.818181818181817"/>
    <att type="real" name="STDV %InGO" value="9.930260198923898"/>
    <att type="real" name="BestLogPInGroup" value="-9.195105192945054"/>
    <att type="real" name="BestEnrichmentInGroup" value="305.4747474747475"/>
    <att type="integer" name="FirstInGroupByEnrichment" value="0"/>
    <att type="integer" name="FirstInGroupByLogP" value="0"/>
    <att type="string" name="GeneID" value="2099|3265|3320|6714|7124|7157|7422"/>
    <att type="integer" name="_RANK_" value="1"/>
    <att type="string" name="_PATTERN_" value="M1"/>
    <att type="string" name="CLUSTER_LABEL" value=" "/>
    <att type="integer" name="#COUNT_001" value="7"/>
    <att type="integer" name="_MEMBER_MyList" value="1"/>
    <att type="real" name="_LogP_MyList" value="-7.235017767085184"/>
    <att type="string" name="Gene" value="GO:0044089"/>
    <att type="integer" name="GiniIndex" value="0"/>
    <att type="integer" name="CategoryID" value="19"/>
    <att type="string" name="PARENT_GO" value="19_GO:0048518 positive regulation of biological process"/>
    <att type="integer" name="EvidenceCutoff" value="0"/>
    <graphics type="CIRCLE" x="264.8313001460163" y="202.71568071663614"/>
  </node>
  <node label="GO:0046777" id="136">
    <att type="string" name="canonicalName" value="GO:0046777"/>
    <att type="string" name="Description" value="protein autophosphorylation"/>
    <att type="string" name="Category" value="GO Biological Processes"/>
    <att type="real" name="LogP" value="-6.266778744276235"/>
    <att type="real" name="Log(q-value)" value="-4.539143444000034"/>
    <att type="integer" name="GROUP_ID" value="18"/>
    <att type="string" name="Hits" value="AKT1|EGFR|MAPK3|SRC|VEGFA"/>
    <att type="real" name="Enrichment" value="30.27833400080096"/>
    <att type="real" name="Z-score" value="11.946819442624564"/>
    <att type="integer" name="#GeneInGOAndHitList" value="5"/>
    <att type="integer" name="#GeneInGO" value="227"/>
    <att type="integer" name="#GeneInHitList" value="22"/>
    <att type="integer" name="#TotalGeneInLibrary" value="30242"/>
    <att type="real" name="%InGO" value="22.727272727272727"/>
    <att type="real" name="STDV %InGO" value="8.934606739851096"/>
    <att type="real" name="BestLogPInGroup" value="-8.904383145687286"/>
    <att type="real" name="BestEnrichmentInGroup" value="261.83549783549785"/>
    <att type="integer" name="FirstInGroupByEnrichment" value="0"/>
    <att type="integer" name="FirstInGroupByLogP" value="0"/>
    <att type="string" name="GeneID" value="207|1956|5595|6714|7422"/>
    <att type="integer" name="_RANK_" value="1"/>
    <att type="string" name="_PATTERN_" value="M1"/>
    <att type="string" name="CLUSTER_LABEL" value=" "/>
    <att type="integer" name="#COUNT_001" value="5"/>
    <att type="integer" name="_MEMBER_MyList" value="1"/>
    <att type="real" name="_LogP_MyList" value="-6.266778744276235"/>
    <att type="string" name="Gene" value="GO:0046777"/>
    <att type="integer" name="GiniIndex" value="0"/>
    <att type="integer" name="CategoryID" value="19"/>
    <att type="string" name="PARENT_GO" value="19_GO:0008152 metabolic process"/>
    <att type="integer" name="EvidenceCutoff" value="0"/>
    <graphics type="CIRCLE" x="330.1091074944661" y="364.93322675305706"/>
  </node>
  <node label="GO:0048872" id="137">
    <att type="string" name="canonicalName" value="GO:0048872"/>
    <att type="string" name="Description" value="homeostasis of number of cells"/>
    <att type="string" name="Category" value="GO Biological Processes"/>
    <att type="real" name="LogP" value="-5.872227418530354"/>
    <att type="real" name="Log(q-value)" value="-4.19999125465356"/>
    <att type="integer" name="GROUP_ID" value="18"/>
    <att type="string" name="Hits" value="AKT1|CASP3|IL6|STAT3|VEGFA"/>
    <att type="real" name="Enrichment" value="25.176490176490177"/>
    <att type="real" name="Z-score" value="10.826812969812282"/>
    <att type="integer" name="#GeneInGOAndHitList" value="5"/>
    <att type="integer" name="#GeneInGO" value="273"/>
    <att type="integer" name="#GeneInHitList" value="22"/>
    <att type="integer" name="#TotalGeneInLibrary" value="30242"/>
    <att type="real" name="%InGO" value="22.727272727272727"/>
    <att type="real" name="STDV %InGO" value="8.934606739851096"/>
    <att type="real" name="BestLogPInGroup" value="-8.904383145687286"/>
    <att type="real" name="BestEnrichmentInGroup" value="261.83549783549785"/>
    <att type="integer" name="FirstInGroupByEnrichment" value="0"/>
    <att type="integer" name="FirstInGroupByLogP" value="0"/>
    <att type="string" name="GeneID" value="207|836|3569|6774|7422"/>
    <att type="integer" name="_RANK_" value="1"/>
    <att type="string" name="_PATTERN_" value="M1"/>
    <att type="string" name="CLUSTER_LABEL" value=" "/>
    <att type="integer" name="#COUNT_001" value="5"/>
    <att type="integer" name="_MEMBER_MyList" value="1"/>
    <att type="real" name="_LogP_MyList" value="-5.872227418530354"/>
    <att type="string" name="Gene" value="GO:0048872"/>
    <att type="integer" name="GiniIndex" value="0"/>
    <att type="integer" name="CategoryID" value="19"/>
    <att type="string" name="PARENT_GO" value="19_GO:0065007 biological regulation"/>
    <att type="integer" name="EvidenceCutoff" value="0"/>
    <graphics type="CIRCLE" x="218.33085041529483" y="391.00235833020486"/>
  </node>
  <node label="GO:0002262" id="138">
    <att type="string" name="canonicalName" value="GO:0002262"/>
    <att type="string" name="Description" value="myeloid cell homeostasis"/>
    <att type="string" name="Category" value="GO Biological Processes"/>
    <att type="real" name="LogP" value="-5.312004830357731"/>
    <att type="real" name="Log(q-value)" value="-3.718082190997335"/>
    <att type="integer" name="GROUP_ID" value="18"/>
    <att type="string" name="Hits" value="CASP3|IL6|STAT3|VEGFA"/>
    <att type="real" name="Enrichment" value="34.800920598388956"/>
    <att type="real" name="Z-score" value="11.493477945666648"/>
    <att type="integer" name="#GeneInGOAndHitList" value="4"/>
    <att type="integer" name="#GeneInGO" value="158"/>
    <att type="integer" name="#GeneInHitList" value="22"/>
    <att type="integer" name="#TotalGeneInLibrary" value="30242"/>
    <att type="real" name="%InGO" value="18.181818181818183"/>
    <att type="real" name="STDV %InGO" value="8.223036670302644"/>
    <att type="real" name="BestLogPInGroup" value="-8.904383145687286"/>
    <att type="real" name="BestEnrichmentInGroup" value="261.83549783549785"/>
    <att type="integer" name="FirstInGroupByEnrichment" value="0"/>
    <att type="integer" name="FirstInGroupByLogP" value="0"/>
    <att type="string" name="GeneID" value="836|3569|6774|7422"/>
    <att type="integer" name="_RANK_" value="1"/>
    <att type="string" name="_PATTERN_" value="M1"/>
    <att type="string" name="CLUSTER_LABEL" value=" "/>
    <att type="integer" name="#COUNT_001" value="4"/>
    <att type="integer" name="_MEMBER_MyList" value="1"/>
    <att type="real" name="_LogP_MyList" value="-5.312004830357731"/>
    <att type="string" name="Gene" value="GO:0002262"/>
    <att type="integer" name="GiniIndex" value="0"/>
    <att type="integer" name="CategoryID" value="19"/>
    <att type="string" name="PARENT_GO" value="19_GO:0002376 immune system process"/>
    <att type="integer" name="EvidenceCutoff" value="0"/>
    <graphics type="CIRCLE" x="366.50338786701684" y="258.75809595395424"/>
  </node>
  <node label="GO:0016049" id="139">
    <att type="string" name="canonicalName" value="GO:0016049"/>
    <att type="string" name="Description" value="cell growth"/>
    <att type="string" name="Category" value="GO Biological Processes"/>
    <att type="real" name="LogP" value="-4.660700823174786"/>
    <att type="real" name="Log(q-value)" value="-3.158445141410075"/>
    <att type="integer" name="GROUP_ID" value="18"/>
    <att type="string" name="Hits" value="AKT1|EGFR|HSP90AA1|TP53|VEGFA"/>
    <att type="real" name="Enrichment" value="14.171508903467666"/>
    <att type="real" name="Z-score" value="7.8899456411247355"/>
    <att type="integer" name="#GeneInGOAndHitList" value="5"/>
    <att type="integer" name="#GeneInGO" value="485"/>
    <att type="integer" name="#GeneInHitList" value="22"/>
    <att type="integer" name="#TotalGeneInLibrary" value="30242"/>
    <att type="real" name="%InGO" value="22.727272727272727"/>
    <att type="real" name="STDV %InGO" value="8.934606739851096"/>
    <att type="real" name="BestLogPInGroup" value="-8.904383145687286"/>
    <att type="real" name="BestEnrichmentInGroup" value="261.83549783549785"/>
    <att type="integer" name="FirstInGroupByEnrichment" value="0"/>
    <att type="integer" name="FirstInGroupByLogP" value="0"/>
    <att type="string" name="GeneID" value="207|1956|3320|7157|7422"/>
    <att type="integer" name="_RANK_" value="1"/>
    <att type="string" name="_PATTERN_" value="M1"/>
    <att type="string" name="CLUSTER_LABEL" value=" "/>
    <att type="integer" name="#COUNT_001" value="5"/>
    <att type="integer" name="_MEMBER_MyList" value="1"/>
    <att type="real" name="_LogP_MyList" value="-4.660700823174786"/>
    <att type="string" name="Gene" value="GO:0016049"/>
    <att type="integer" name="GiniIndex" value="0"/>
    <att type="integer" name="CategoryID" value="19"/>
    <att type="string" name="PARENT_GO" value="19_GO:0040007 growth"/>
    <att type="integer" name="EvidenceCutoff" value="0"/>
    <graphics type="CIRCLE" x="166.38937234478988" y="420.7667097985446"/>
  </node>
  <node label="GO:0045927" id="140">
    <att type="string" name="canonicalName" value="GO:0045927"/>
    <att type="string" name="Description" value="positive regulation of growth"/>
    <att type="string" name="Category" value="GO Biological Processes"/>
    <att type="real" name="LogP" value="-4.467850533519706"/>
    <att type="real" name="Log(q-value)" value="-2.992027206237305"/>
    <att type="integer" name="GROUP_ID" value="18"/>
    <att type="string" name="Hits" value="AKT1|EGFR|MAPK1|VEGFA"/>
    <att type="real" name="Enrichment" value="21.22990522990523"/>
    <att type="real" name="Z-score" value="8.822026792932945"/>
    <att type="integer" name="#GeneInGOAndHitList" value="4"/>
    <att type="integer" name="#GeneInGO" value="259"/>
    <att type="integer" name="#GeneInHitList" value="22"/>
    <att type="integer" name="#TotalGeneInLibrary" value="30242"/>
    <att type="real" name="%InGO" value="18.181818181818183"/>
    <att type="real" name="STDV %InGO" value="8.223036670302644"/>
    <att type="real" name="BestLogPInGroup" value="-8.904383145687286"/>
    <att type="real" name="BestEnrichmentInGroup" value="261.83549783549785"/>
    <att type="integer" name="FirstInGroupByEnrichment" value="0"/>
    <att type="integer" name="FirstInGroupByLogP" value="0"/>
    <att type="string" name="GeneID" value="207|1956|5594|7422"/>
    <att type="integer" name="_RANK_" value="1"/>
    <att type="string" name="_PATTERN_" value="M1"/>
    <att type="string" name="CLUSTER_LABEL" value=" "/>
    <att type="integer" name="#COUNT_001" value="4"/>
    <att type="integer" name="_MEMBER_MyList" value="1"/>
    <att type="real" name="_LogP_MyList" value="-4.467850533519706"/>
    <att type="string" name="Gene" value="GO:0045927"/>
    <att type="integer" name="GiniIndex" value="0"/>
    <att type="integer" name="CategoryID" value="19"/>
    <att type="string" name="PARENT_GO" value="19_GO:0040007 growth"/>
    <att type="integer" name="EvidenceCutoff" value="0"/>
    <graphics type="CIRCLE" x="326.28300000888214" y="409.79481419037666"/>
  </node>
  <node label="GO:0003018" id="141">
    <att type="string" name="canonicalName" value="GO:0003018"/>
    <att type="string" name="Description" value="vascular process in circulatory system"/>
    <att type="string" name="Category" value="GO Biological Processes"/>
    <att type="real" name="LogP" value="-4.441901221138194"/>
    <att type="real" name="Log(q-value)" value="-2.969374262485021"/>
    <att type="integer" name="GROUP_ID" value="18"/>
    <att type="string" name="Hits" value="AKT1|EGFR|SRC|VEGFA"/>
    <att type="real" name="Enrichment" value="20.90701693743519"/>
    <att type="real" name="Z-score" value="8.748582137879145"/>
    <att type="integer" name="#GeneInGOAndHitList" value="4"/>
    <att type="integer" name="#GeneInGO" value="263"/>
    <att type="integer" name="#GeneInHitList" value="22"/>
    <att type="integer" name="#TotalGeneInLibrary" value="30242"/>
    <att type="real" name="%InGO" value="18.181818181818183"/>
    <att type="real" name="STDV %InGO" value="8.223036670302644"/>
    <att type="real" name="BestLogPInGroup" value="-8.904383145687286"/>
    <att type="real" name="BestEnrichmentInGroup" value="261.83549783549785"/>
    <att type="integer" name="FirstInGroupByEnrichment" value="0"/>
    <att type="integer" name="FirstInGroupByLogP" value="0"/>
    <att type="string" name="GeneID" value="207|1956|6714|7422"/>
    <att type="integer" name="_RANK_" value="1"/>
    <att type="string" name="_PATTERN_" value="M1"/>
    <att type="string" name="CLUSTER_LABEL" value=" "/>
    <att type="integer" name="#COUNT_001" value="4"/>
    <att type="integer" name="_MEMBER_MyList" value="1"/>
    <att type="real" name="_LogP_MyList" value="-4.441901221138194"/>
    <att type="string" name="Gene" value="GO:0003018"/>
    <att type="integer" name="GiniIndex" value="0"/>
    <att type="integer" name="CategoryID" value="19"/>
    <att type="string" name="PARENT_GO" value="19_GO:0032501 multicellular organismal process"/>
    <att type="integer" name="EvidenceCutoff" value="0"/>
    <graphics type="CIRCLE" x="299.6683437846789" y="380.9288242636279"/>
  </node>
  <node label="GO:0043009" id="142">
    <att type="string" name="canonicalName" value="GO:0043009"/>
    <att type="string" name="Description" value="chordate embryonic development"/>
    <att type="string" name="Category" value="GO Biological Processes"/>
    <att type="real" name="LogP" value="-4.179834696970714"/>
    <att type="real" name="Log(q-value)" value="-2.7412480950753797"/>
    <att type="integer" name="GROUP_ID" value="18"/>
    <att type="string" name="Hits" value="AKT1|CASP3|MAPK1|TP53|VEGFA"/>
    <att type="real" name="Enrichment" value="11.230689245395128"/>
    <att type="real" name="Z-score" value="6.898854143225007"/>
    <att type="integer" name="#GeneInGOAndHitList" value="5"/>
    <att type="integer" name="#GeneInGO" value="612"/>
    <att type="integer" name="#GeneInHitList" value="22"/>
    <att type="integer" name="#TotalGeneInLibrary" value="30242"/>
    <att type="real" name="%InGO" value="22.727272727272727"/>
    <att type="real" name="STDV %InGO" value="8.934606739851096"/>
    <att type="real" name="BestLogPInGroup" value="-8.904383145687286"/>
    <att type="real" name="BestEnrichmentInGroup" value="261.83549783549785"/>
    <att type="integer" name="FirstInGroupByEnrichment" value="0"/>
    <att type="integer" name="FirstInGroupByLogP" value="0"/>
    <att type="string" name="GeneID" value="207|836|5594|7157|7422"/>
    <att type="integer" name="_RANK_" value="1"/>
    <att type="string" name="_PATTERN_" value="M1"/>
    <att type="string" name="CLUSTER_LABEL" value=" "/>
    <att type="integer" name="#COUNT_001" value="5"/>
    <att type="integer" name="_MEMBER_MyList" value="1"/>
    <att type="real" name="_LogP_MyList" value="-4.179834696970714"/>
    <att type="string" name="Gene" value="GO:0043009"/>
    <att type="integer" name="GiniIndex" value="0"/>
    <att type="integer" name="CategoryID" value="19"/>
    <att type="string" name="PARENT_GO" value="19_GO:0032502 developmental process"/>
    <att type="integer" name="EvidenceCutoff" value="0"/>
    <graphics type="CIRCLE" x="207.98490583456592" y="373.57797690695486"/>
  </node>
  <node label="GO:0009792" id="143">
    <att type="string" name="canonicalName" value="GO:0009792"/>
    <att type="string" name="Description" value="embryo development ending in birth or egg hatching"/>
    <att type="string" name="Category" value="GO Biological Processes"/>
    <att type="real" name="LogP" value="-4.113887429476177"/>
    <att type="real" name="Log(q-value)" value="-2.683573353546833"/>
    <att type="integer" name="GROUP_ID" value="18"/>
    <att type="string" name="Hits" value="AKT1|CASP3|MAPK1|TP53|VEGFA"/>
    <att type="real" name="Enrichment" value="10.875287686996547"/>
    <att type="real" name="Z-score" value="6.769417133883217"/>
    <att type="integer" name="#GeneInGOAndHitList" value="5"/>
    <att type="integer" name="#GeneInGO" value="632"/>
    <att type="integer" name="#GeneInHitList" value="22"/>
    <att type="integer" name="#TotalGeneInLibrary" value="30242"/>
    <att type="real" name="%InGO" value="22.727272727272727"/>
    <att type="real" name="STDV %InGO" value="8.934606739851096"/>
    <att type="real" name="BestLogPInGroup" value="-8.904383145687286"/>
    <att type="real" name="BestEnrichmentInGroup" value="261.83549783549785"/>
    <att type="integer" name="FirstInGroupByEnrichment" value="0"/>
    <att type="integer" name="FirstInGroupByLogP" value="0"/>
    <att type="string" name="GeneID" value="207|836|5594|7157|7422"/>
    <att type="integer" name="_RANK_" value="1"/>
    <att type="string" name="_PATTERN_" value="M1"/>
    <att type="string" name="CLUSTER_LABEL" value=" "/>
    <att type="integer" name="#COUNT_001" value="5"/>
    <att type="integer" name="_MEMBER_MyList" value="1"/>
    <att type="real" name="_LogP_MyList" value="-4.113887429476177"/>
    <att type="string" name="Gene" value="GO:0009792"/>
    <att type="integer" name="GiniIndex" value="0"/>
    <att type="integer" name="CategoryID" value="19"/>
    <att type="string" name="PARENT_GO" value="19_GO:0032502 developmental process"/>
    <att type="integer" name="EvidenceCutoff" value="0"/>
    <graphics type="CIRCLE" x="429.95650997156025" y="275.72993911381275"/>
  </node>
  <node label="GO:0030218" id="144">
    <att type="string" name="canonicalName" value="GO:0030218"/>
    <att type="string" name="Description" value="erythrocyte differentiation"/>
    <att type="string" name="Category" value="GO Biological Processes"/>
    <att type="real" name="LogP" value="-4.04090228344908"/>
    <att type="real" name="Log(q-value)" value="-2.620893983890091"/>
    <att type="integer" name="GROUP_ID" value="18"/>
    <att type="string" name="Hits" value="CASP3|STAT3|VEGFA"/>
    <att type="real" name="Enrichment" value="34.08189331329827"/>
    <att type="real" name="Z-score" value="9.838084158614569"/>
    <att type="integer" name="#GeneInGOAndHitList" value="3"/>
    <att type="integer" name="#GeneInGO" value="121"/>
    <att type="integer" name="#GeneInHitList" value="22"/>
    <att type="integer" name="#TotalGeneInLibrary" value="30242"/>
    <att type="real" name="%InGO" value="13.636363636363637"/>
    <att type="real" name="STDV %InGO" value="7.31650049984536"/>
    <att type="real" name="BestLogPInGroup" value="-8.904383145687286"/>
    <att type="real" name="BestEnrichmentInGroup" value="261.83549783549785"/>
    <att type="integer" name="FirstInGroupByEnrichment" value="0"/>
    <att type="integer" name="FirstInGroupByLogP" value="0"/>
    <att type="string" name="GeneID" value="836|6774|7422"/>
    <att type="integer" name="_RANK_" value="1"/>
    <att type="string" name="_PATTERN_" value="M1"/>
    <att type="string" name="CLUSTER_LABEL" value=" "/>
    <att type="integer" name="#COUNT_001" value="3"/>
    <att type="integer" name="_MEMBER_MyList" value="1"/>
    <att type="real" name="_LogP_MyList" value="-4.04090228344908"/>
    <att type="string" name="Gene" value="GO:0030218"/>
    <att type="integer" name="GiniIndex" value="0"/>
    <att type="integer" name="CategoryID" value="19"/>
    <att type="string" name="PARENT_GO" value="19_GO:0002376 immune system process"/>
    <att type="integer" name="EvidenceCutoff" value="0"/>
    <graphics type="CIRCLE" x="410.1599743630774" y="364.06876497641434"/>
  </node>
  <node label="GO:0060322" id="145">
    <att type="string" name="canonicalName" value="GO:0060322"/>
    <att type="string" name="Description" value="head development"/>
    <att type="string" name="Category" value="GO Biological Processes"/>
    <att type="real" name="LogP" value="-5.9873340650085725"/>
    <att type="real" name="Log(q-value)" value="-4.297067505976969"/>
    <att type="integer" name="GROUP_ID" value="19"/>
    <att type="string" name="Hits" value="CASP3|EGF|MAPK1|MAPK3|PTEN|SRC|TP53"/>
    <att type="real" name="Enrichment" value="12.08851073549566"/>
    <att type="real" name="Z-score" value="8.55418790201449"/>
    <att type="integer" name="#GeneInGOAndHitList" value="7"/>
    <att type="integer" name="#GeneInGO" value="796"/>
    <att type="integer" name="#GeneInHitList" value="22"/>
    <att type="integer" name="#TotalGeneInLibrary" value="30242"/>
    <att type="real" name="%InGO" value="31.818181818181817"/>
    <att type="real" name="STDV %InGO" value="9.930260198923898"/>
    <att type="real" name="BestLogPInGroup" value="-8.878341402618119"/>
    <att type="real" name="BestEnrichmentInGroup" value="32.07484848484849"/>
    <att type="integer" name="FirstInGroupByEnrichment" value="0"/>
    <att type="integer" name="FirstInGroupByLogP" value="0"/>
    <att type="string" name="GeneID" value="836|1950|5594|5595|5728|6714|7157"/>
    <att type="integer" name="_RANK_" value="1"/>
    <att type="string" name="_PATTERN_" value="M1"/>
    <att type="string" name="CLUSTER_LABEL" value=" "/>
    <att type="integer" name="#COUNT_001" value="7"/>
    <att type="integer" name="_MEMBER_MyList" value="1"/>
    <att type="real" name="_LogP_MyList" value="-5.9873340650085725"/>
    <att type="string" name="Gene" value="GO:0060322"/>
    <att type="integer" name="GiniIndex" value="0"/>
    <att type="integer" name="CategoryID" value="19"/>
    <att type="string" name="PARENT_GO" value="19_GO:0032502 developmental process"/>
    <att type="integer" name="EvidenceCutoff" value="0"/>
    <graphics type="CIRCLE" x="181.16350100069195" y="238.66175894711023"/>
  </node>
  <node label="GO:0050821" id="146">
    <att type="string" name="canonicalName" value="GO:0050821"/>
    <att type="string" name="Description" value="protein stabilization"/>
    <att type="string" name="Category" value="GO Biological Processes"/>
    <att type="real" name="LogP" value="-4.9864465654686905"/>
    <att type="real" name="Log(q-value)" value="-3.440771457912269"/>
    <att type="integer" name="GROUP_ID" value="19"/>
    <att type="string" name="Hits" value="GAPDH|HSP90AA1|PTEN|TP53"/>
    <att type="real" name="Enrichment" value="28.788196097096623"/>
    <att type="real" name="Z-score" value="10.39464732243077"/>
    <att type="integer" name="#GeneInGOAndHitList" value="4"/>
    <att type="integer" name="#GeneInGO" value="191"/>
    <att type="integer" name="#GeneInHitList" value="22"/>
    <att type="integer" name="#TotalGeneInLibrary" value="30242"/>
    <att type="real" name="%InGO" value="18.181818181818183"/>
    <att type="real" name="STDV %InGO" value="8.223036670302644"/>
    <att type="real" name="BestLogPInGroup" value="-8.878341402618119"/>
    <att type="real" name="BestEnrichmentInGroup" value="32.07484848484849"/>
    <att type="integer" name="FirstInGroupByEnrichment" value="0"/>
    <att type="integer" name="FirstInGroupByLogP" value="0"/>
    <att type="string" name="GeneID" value="2597|3320|5728|7157"/>
    <att type="integer" name="_RANK_" value="1"/>
    <att type="string" name="_PATTERN_" value="M1"/>
    <att type="string" name="CLUSTER_LABEL" value=" "/>
    <att type="integer" name="#COUNT_001" value="4"/>
    <att type="integer" name="_MEMBER_MyList" value="1"/>
    <att type="real" name="_LogP_MyList" value="-4.9864465654686905"/>
    <att type="string" name="Gene" value="GO:0050821"/>
    <att type="integer" name="GiniIndex" value="0"/>
    <att type="integer" name="CategoryID" value="19"/>
    <att type="string" name="PARENT_GO" value="19_GO:0065007 biological regulation"/>
    <att type="integer" name="EvidenceCutoff" value="0"/>
    <graphics type="CIRCLE" x="266.6606454495381" y="398.1487744423771"/>
  </node>
  <node label="GO:0007420" id="147">
    <att type="string" name="canonicalName" value="GO:0007420"/>
    <att type="string" name="Description" value="brain development"/>
    <att type="string" name="Category" value="GO Biological Processes"/>
    <att type="real" name="LogP" value="-3.7572581134593808"/>
    <att type="real" name="Log(q-value)" value="-2.3735201795713916"/>
    <att type="integer" name="GROUP_ID" value="19"/>
    <att type="string" name="Hits" value="CASP3|EGF|PTEN|SRC|TP53"/>
    <att type="real" name="Enrichment" value="9.127731498249426"/>
    <att type="real" name="Z-score" value="6.093951563668564"/>
    <att type="integer" name="#GeneInGOAndHitList" value="5"/>
    <att type="integer" name="#GeneInGO" value="753"/>
    <att type="integer" name="#GeneInHitList" value="22"/>
    <att type="integer" name="#TotalGeneInLibrary" value="30242"/>
    <att type="real" name="%InGO" value="22.727272727272727"/>
    <att type="real" name="STDV %InGO" value="8.934606739851096"/>
    <att type="real" name="BestLogPInGroup" value="-8.878341402618119"/>
    <att type="real" name="BestEnrichmentInGroup" value="32.07484848484849"/>
    <att type="integer" name="FirstInGroupByEnrichment" value="0"/>
    <att type="integer" name="FirstInGroupByLogP" value="0"/>
    <att type="string" name="GeneID" value="836|1950|5728|6714|7157"/>
    <att type="integer" name="_RANK_" value="1"/>
    <att type="string" name="_PATTERN_" value="M1"/>
    <att type="string" name="CLUSTER_LABEL" value=" "/>
    <att type="integer" name="#COUNT_001" value="5"/>
    <att type="integer" name="_MEMBER_MyList" value="1"/>
    <att type="real" name="_LogP_MyList" value="-3.7572581134593808"/>
    <att type="string" name="Gene" value="GO:0007420"/>
    <att type="integer" name="GiniIndex" value="0"/>
    <att type="integer" name="CategoryID" value="19"/>
    <att type="string" name="PARENT_GO" value="19_GO:0032502 developmental process"/>
    <att type="integer" name="EvidenceCutoff" value="0"/>
    <graphics type="CIRCLE" x="417.2829232119486" y="270.56657885689816"/>
  </node>
  <node label="GO:0030900" id="148">
    <att type="string" name="canonicalName" value="GO:0030900"/>
    <att type="string" name="Description" value="forebrain development"/>
    <att type="string" name="Category" value="GO Biological Processes"/>
    <att type="real" name="LogP" value="-2.5954445843327516"/>
    <att type="real" name="Log(q-value)" value="-1.2926687067042415"/>
    <att type="integer" name="GROUP_ID" value="19"/>
    <att type="string" name="Hits" value="CASP3|PTEN|SRC"/>
    <att type="real" name="Enrichment" value="10.852392344497607"/>
    <att type="real" name="Z-score" value="5.2147829312005225"/>
    <att type="integer" name="#GeneInGOAndHitList" value="3"/>
    <att type="integer" name="#GeneInGO" value="380"/>
    <att type="integer" name="#GeneInHitList" value="22"/>
    <att type="integer" name="#TotalGeneInLibrary" value="30242"/>
    <att type="real" name="%InGO" value="13.636363636363637"/>
    <att type="real" name="STDV %InGO" value="7.31650049984536"/>
    <att type="real" name="BestLogPInGroup" value="-8.878341402618119"/>
    <att type="real" name="BestEnrichmentInGroup" value="32.07484848484849"/>
    <att type="integer" name="FirstInGroupByEnrichment" value="0"/>
    <att type="integer" name="FirstInGroupByLogP" value="0"/>
    <att type="string" name="GeneID" value="836|5728|6714"/>
    <att type="integer" name="_RANK_" value="1"/>
    <att type="string" name="_PATTERN_" value="M1"/>
    <att type="string" name="CLUSTER_LABEL" value=" "/>
    <att type="integer" name="#COUNT_001" value="3"/>
    <att type="integer" name="_MEMBER_MyList" value="1"/>
    <att type="real" name="_LogP_MyList" value="-2.5954445843327516"/>
    <att type="string" name="Gene" value="GO:0030900"/>
    <att type="integer" name="GiniIndex" value="0"/>
    <att type="integer" name="CategoryID" value="19"/>
    <att type="string" name="PARENT_GO" value="19_GO:0032502 developmental process"/>
    <att type="integer" name="EvidenceCutoff" value="0"/>
    <graphics type="CIRCLE" x="280.249576208717" y="199.46398960622975"/>
  </node>
  <node label="GO:0040008" id="149">
    <att type="string" name="canonicalName" value="GO:0040008"/>
    <att type="string" name="Description" value="regulation of growth"/>
    <att type="string" name="Category" value="GO Biological Processes"/>
    <att type="real" name="LogP" value="-6.528799070456614"/>
    <att type="real" name="Log(q-value)" value="-4.760951233797044"/>
    <att type="integer" name="GROUP_ID" value="20"/>
    <att type="string" name="Hits" value="AKT1|EGFR|MAPK1|PTEN|STAT3|TP53|VEGFA"/>
    <att type="real" name="Enrichment" value="14.557419887223217"/>
    <att type="real" name="Z-score" value="9.508971271868933"/>
    <att type="integer" name="#GeneInGOAndHitList" value="7"/>
    <att type="integer" name="#GeneInGO" value="661"/>
    <att type="integer" name="#GeneInHitList" value="22"/>
    <att type="integer" name="#TotalGeneInLibrary" value="30242"/>
    <att type="real" name="%InGO" value="31.818181818181817"/>
    <att type="real" name="STDV %InGO" value="9.930260198923898"/>
    <att type="real" name="BestLogPInGroup" value="-8.0978913988313"/>
    <att type="real" name="BestEnrichmentInGroup" value="73.64123376623377"/>
    <att type="integer" name="FirstInGroupByEnrichment" value="0"/>
    <att type="integer" name="FirstInGroupByLogP" value="0"/>
    <att type="string" name="GeneID" value="207|1956|5594|5728|6774|7157|7422"/>
    <att type="integer" name="_RANK_" value="1"/>
    <att type="string" name="_PATTERN_" value="M1"/>
    <att type="string" name="CLUSTER_LABEL" value=" "/>
    <att type="integer" name="#COUNT_001" value="7"/>
    <att type="integer" name="_MEMBER_MyList" value="1"/>
    <att type="real" name="_LogP_MyList" value="-6.528799070456614"/>
    <att type="string" name="Gene" value="GO:0040008"/>
    <att type="integer" name="GiniIndex" value="0"/>
    <att type="integer" name="CategoryID" value="19"/>
    <att type="string" name="PARENT_GO" value="19_GO:0040007 growth"/>
    <att type="integer" name="EvidenceCutoff" value="0"/>
    <graphics type="CIRCLE" x="416.8779339777525" y="402.3879343637854"/>
  </node>
  <node label="GO:0048638" id="150">
    <att type="string" name="canonicalName" value="GO:0048638"/>
    <att type="string" name="Description" value="regulation of developmental growth"/>
    <att type="string" name="Category" value="GO Biological Processes"/>
    <att type="real" name="LogP" value="-5.469346634614219"/>
    <att type="real" name="Log(q-value)" value="-3.8485518488535218"/>
    <att type="integer" name="GROUP_ID" value="20"/>
    <att type="string" name="Hits" value="AKT1|MAPK1|PTEN|STAT3|VEGFA"/>
    <att type="real" name="Enrichment" value="20.827823691460054"/>
    <att type="real" name="Z-score" value="9.771730411422386"/>
    <att type="integer" name="#GeneInGOAndHitList" value="5"/>
    <att type="integer" name="#GeneInGO" value="330"/>
    <att type="integer" name="#GeneInHitList" value="22"/>
    <att type="integer" name="#TotalGeneInLibrary" value="30242"/>
    <att type="real" name="%InGO" value="22.727272727272727"/>
    <att type="real" name="STDV %InGO" value="8.934606739851096"/>
    <att type="real" name="BestLogPInGroup" value="-8.0978913988313"/>
    <att type="real" name="BestEnrichmentInGroup" value="73.64123376623377"/>
    <att type="integer" name="FirstInGroupByEnrichment" value="0"/>
    <att type="integer" name="FirstInGroupByLogP" value="0"/>
    <att type="string" name="GeneID" value="207|5594|5728|6774|7422"/>
    <att type="integer" name="_RANK_" value="1"/>
    <att type="string" name="_PATTERN_" value="M1"/>
    <att type="string" name="CLUSTER_LABEL" value=" "/>
    <att type="integer" name="#COUNT_001" value="5"/>
    <att type="integer" name="_MEMBER_MyList" value="1"/>
    <att type="real" name="_LogP_MyList" value="-5.469346634614219"/>
    <att type="string" name="Gene" value="GO:0048638"/>
    <att type="integer" name="GiniIndex" value="0"/>
    <att type="integer" name="CategoryID" value="19"/>
    <att type="string" name="PARENT_GO" value="19_GO:0040007 growth"/>
    <att type="integer" name="EvidenceCutoff" value="0"/>
    <graphics type="CIRCLE" x="433.6605073477729" y="441.0605317410961"/>
  </node>
  <node label="GO:0048008" id="151">
    <att type="string" name="canonicalName" value="GO:0048008"/>
    <att type="string" name="Description" value="platelet-derived growth factor receptor signaling pathway"/>
    <att type="string" name="Category" value="GO Biological Processes"/>
    <att type="real" name="LogP" value="-5.044171319479031"/>
    <att type="real" name="Log(q-value)" value="-3.4936109581397647"/>
    <att type="integer" name="GROUP_ID" value="20"/>
    <att type="string" name="Hits" value="PTEN|SRC|VEGFA"/>
    <att type="real" name="Enrichment" value="73.64123376623377"/>
    <att type="real" name="Z-score" value="14.68035730333908"/>
    <att type="integer" name="#GeneInGOAndHitList" value="3"/>
    <att type="integer" name="#GeneInGO" value="56"/>
    <att type="integer" name="#GeneInHitList" value="22"/>
    <att type="integer" name="#TotalGeneInLibrary" value="30242"/>
    <att type="real" name="%InGO" value="13.636363636363637"/>
    <att type="real" name="STDV %InGO" value="7.31650049984536"/>
    <att type="real" name="BestLogPInGroup" value="-8.0978913988313"/>
    <att type="real" name="BestEnrichmentInGroup" value="73.64123376623377"/>
    <att type="integer" name="FirstInGroupByEnrichment" value="0"/>
    <att type="integer" name="FirstInGroupByLogP" value="0"/>
    <att type="string" name="GeneID" value="5728|6714|7422"/>
    <att type="integer" name="_RANK_" value="1"/>
    <att type="string" name="_PATTERN_" value="M1"/>
    <att type="string" name="CLUSTER_LABEL" value=" "/>
    <att type="integer" name="#COUNT_001" value="3"/>
    <att type="integer" name="_MEMBER_MyList" value="1"/>
    <att type="real" name="_LogP_MyList" value="-5.044171319479031"/>
    <att type="string" name="Gene" value="GO:0048008"/>
    <att type="integer" name="GiniIndex" value="0"/>
    <att type="integer" name="CategoryID" value="19"/>
    <att type="string" name="PARENT_GO" value="19_GO:0023052 signaling"/>
    <att type="integer" name="EvidenceCutoff" value="0"/>
    <graphics type="CIRCLE" x="211.29643881037336" y="151.12531018120734"/>
  </node>
  <node label="GO:1901888" id="152">
    <att type="string" name="canonicalName" value="GO:1901888"/>
    <att type="string" name="Description" value="regulation of cell junction assembly"/>
    <att type="string" name="Category" value="GO Biological Processes"/>
    <att type="real" name="LogP" value="-4.873872696406447"/>
    <att type="real" name="Log(q-value)" value="-3.3444080462729695"/>
    <att type="integer" name="GROUP_ID" value="20"/>
    <att type="string" name="Hits" value="PTEN|SRC|TNF|VEGFA"/>
    <att type="real" name="Enrichment" value="26.95365418894831"/>
    <att type="real" name="Z-score" value="10.035529119857877"/>
    <att type="integer" name="#GeneInGOAndHitList" value="4"/>
    <att type="integer" name="#GeneInGO" value="204"/>
    <att type="integer" name="#GeneInHitList" value="22"/>
    <att type="integer" name="#TotalGeneInLibrary" value="30242"/>
    <att type="real" name="%InGO" value="18.181818181818183"/>
    <att type="real" name="STDV %InGO" value="8.223036670302644"/>
    <att type="real" name="BestLogPInGroup" value="-8.0978913988313"/>
    <att type="real" name="BestEnrichmentInGroup" value="73.64123376623377"/>
    <att type="integer" name="FirstInGroupByEnrichment" value="0"/>
    <att type="integer" name="FirstInGroupByLogP" value="0"/>
    <att type="string" name="GeneID" value="5728|6714|7124|7422"/>
    <att type="integer" name="_RANK_" value="1"/>
    <att type="string" name="_PATTERN_" value="M1"/>
    <att type="string" name="CLUSTER_LABEL" value=" "/>
    <att type="integer" name="#COUNT_001" value="4"/>
    <att type="integer" name="_MEMBER_MyList" value="1"/>
    <att type="real" name="_LogP_MyList" value="-4.873872696406447"/>
    <att type="string" name="Gene" value="GO:1901888"/>
    <att type="integer" name="GiniIndex" value="0"/>
    <att type="integer" name="CategoryID" value="19"/>
    <att type="string" name="PARENT_GO" value="19_GO:0050789 regulation of biological process"/>
    <att type="integer" name="EvidenceCutoff" value="0"/>
    <graphics type="CIRCLE" x="443.11189150936696" y="181.82675905292118"/>
  </node>
  <node label="GO:0051893" id="153">
    <att type="string" name="canonicalName" value="GO:0051893"/>
    <att type="string" name="Description" value="regulation of focal adhesion assembly"/>
    <att type="string" name="Category" value="GO Biological Processes"/>
    <att type="real" name="LogP" value="-4.828525000062589"/>
    <att type="real" name="Log(q-value)" value="-3.3064843680083187"/>
    <att type="integer" name="GROUP_ID" value="20"/>
    <att type="string" name="Hits" value="PTEN|SRC|VEGFA"/>
    <att type="real" name="Enrichment" value="62.48347107438017"/>
    <att type="real" name="Z-score" value="13.49154525709053"/>
    <att type="integer" name="#GeneInGOAndHitList" value="3"/>
    <att type="integer" name="#GeneInGO" value="66"/>
    <att type="integer" name="#GeneInHitList" value="22"/>
    <att type="integer" name="#TotalGeneInLibrary" value="30242"/>
    <att type="real" name="%InGO" value="13.636363636363637"/>
    <att type="real" name="STDV %InGO" value="7.31650049984536"/>
    <att type="real" name="BestLogPInGroup" value="-8.0978913988313"/>
    <att type="real" name="BestEnrichmentInGroup" value="73.64123376623377"/>
    <att type="integer" name="FirstInGroupByEnrichment" value="0"/>
    <att type="integer" name="FirstInGroupByLogP" value="0"/>
    <att type="string" name="GeneID" value="5728|6714|7422"/>
    <att type="integer" name="_RANK_" value="1"/>
    <att type="string" name="_PATTERN_" value="M1"/>
    <att type="string" name="CLUSTER_LABEL" value=" "/>
    <att type="integer" name="#COUNT_001" value="3"/>
    <att type="integer" name="_MEMBER_MyList" value="1"/>
    <att type="real" name="_LogP_MyList" value="-4.828525000062589"/>
    <att type="string" name="Gene" value="GO:0051893"/>
    <att type="integer" name="GiniIndex" value="0"/>
    <att type="integer" name="CategoryID" value="19"/>
    <att type="string" name="PARENT_GO" value="19_GO:0022610 biological adhesion"/>
    <att type="integer" name="EvidenceCutoff" value="0"/>
    <graphics type="CIRCLE" x="284.4480821224923" y="241.3168492914217"/>
  </node>
  <node label="GO:0090109" id="154">
    <att type="string" name="canonicalName" value="GO:0090109"/>
    <att type="string" name="Description" value="regulation of cell-substrate junction assembly"/>
    <att type="string" name="Category" value="GO Biological Processes"/>
    <att type="real" name="LogP" value="-4.828525000062589"/>
    <att type="real" name="Log(q-value)" value="-3.3064843680083187"/>
    <att type="integer" name="GROUP_ID" value="20"/>
    <att type="string" name="Hits" value="PTEN|SRC|VEGFA"/>
    <att type="real" name="Enrichment" value="62.48347107438017"/>
    <att type="real" name="Z-score" value="13.49154525709053"/>
    <att type="integer" name="#GeneInGOAndHitList" value="3"/>
    <att type="integer" name="#GeneInGO" value="66"/>
    <att type="integer" name="#GeneInHitList" value="22"/>
    <att type="integer" name="#TotalGeneInLibrary" value="30242"/>
    <att type="real" name="%InGO" value="13.636363636363637"/>
    <att type="real" name="STDV %InGO" value="7.31650049984536"/>
    <att type="real" name="BestLogPInGroup" value="-8.0978913988313"/>
    <att type="real" name="BestEnrichmentInGroup" value="73.64123376623377"/>
    <att type="integer" name="FirstInGroupByEnrichment" value="0"/>
    <att type="integer" name="FirstInGroupByLogP" value="0"/>
    <att type="string" name="GeneID" value="5728|6714|7422"/>
    <att type="integer" name="_RANK_" value="1"/>
    <att type="string" name="_PATTERN_" value="M1"/>
    <att type="string" name="CLUSTER_LABEL" value=" "/>
    <att type="integer" name="#COUNT_001" value="3"/>
    <att type="integer" name="_MEMBER_MyList" value="1"/>
    <att type="real" name="_LogP_MyList" value="-4.828525000062589"/>
    <att type="string" name="Gene" value="GO:0090109"/>
    <att type="integer" name="GiniIndex" value="0"/>
    <att type="integer" name="CategoryID" value="19"/>
    <att type="string" name="PARENT_GO" value="19_GO:0050789 regulation of biological process"/>
    <att type="integer" name="EvidenceCutoff" value="0"/>
    <graphics type="CIRCLE" x="354.57189385321135" y="394.5624956800438"/>
  </node>
  <node label="GO:0150116" id="155">
    <att type="string" name="canonicalName" value="GO:0150116"/>
    <att type="string" name="Description" value="regulation of cell-substrate junction organization"/>
    <att type="string" name="Category" value="GO Biological Processes"/>
    <att type="real" name="LogP" value="-4.732979980965805"/>
    <att type="real" name="Log(q-value)" value="-3.2191424266512785"/>
    <att type="integer" name="GROUP_ID" value="20"/>
    <att type="string" name="Hits" value="PTEN|SRC|VEGFA"/>
    <att type="real" name="Enrichment" value="58.08322663252241"/>
    <att type="real" name="Z-score" value="12.992867814511191"/>
    <att type="integer" name="#GeneInGOAndHitList" value="3"/>
    <att type="integer" name="#GeneInGO" value="71"/>
    <att type="integer" name="#GeneInHitList" value="22"/>
    <att type="integer" name="#TotalGeneInLibrary" value="30242"/>
    <att type="real" name="%InGO" value="13.636363636363637"/>
    <att type="real" name="STDV %InGO" value="7.31650049984536"/>
    <att type="real" name="BestLogPInGroup" value="-8.0978913988313"/>
    <att type="real" name="BestEnrichmentInGroup" value="73.64123376623377"/>
    <att type="integer" name="FirstInGroupByEnrichment" value="0"/>
    <att type="integer" name="FirstInGroupByLogP" value="0"/>
    <att type="string" name="GeneID" value="5728|6714|7422"/>
    <att type="integer" name="_RANK_" value="1"/>
    <att type="string" name="_PATTERN_" value="M1"/>
    <att type="string" name="CLUSTER_LABEL" value=" "/>
    <att type="integer" name="#COUNT_001" value="3"/>
    <att type="integer" name="_MEMBER_MyList" value="1"/>
    <att type="real" name="_LogP_MyList" value="-4.732979980965805"/>
    <att type="string" name="Gene" value="GO:0150116"/>
    <att type="integer" name="GiniIndex" value="0"/>
    <att type="integer" name="CategoryID" value="19"/>
    <att type="string" name="PARENT_GO" value="19_GO:0050789 regulation of biological process"/>
    <att type="integer" name="EvidenceCutoff" value="0"/>
    <graphics type="CIRCLE" x="278.6395141327623" y="207.95986851759662"/>
  </node>
  <node label="GO:0014855" id="156">
    <att type="string" name="canonicalName" value="GO:0014855"/>
    <att type="string" name="Description" value="striated muscle cell proliferation"/>
    <att type="string" name="Category" value="GO Biological Processes"/>
    <att type="real" name="LogP" value="-4.644102051633488"/>
    <att type="real" name="Log(q-value)" value="-3.145348763704847"/>
    <att type="integer" name="GROUP_ID" value="20"/>
    <att type="string" name="Hits" value="MAPK1|PTEN|STAT3"/>
    <att type="real" name="Enrichment" value="54.26196172248804"/>
    <att type="real" name="Z-score" value="12.5437466959347"/>
    <att type="integer" name="#GeneInGOAndHitList" value="3"/>
    <att type="integer" name="#GeneInGO" value="76"/>
    <att type="integer" name="#GeneInHitList" value="22"/>
    <att type="integer" name="#TotalGeneInLibrary" value="30242"/>
    <att type="real" name="%InGO" value="13.636363636363637"/>
    <att type="real" name="STDV %InGO" value="7.31650049984536"/>
    <att type="real" name="BestLogPInGroup" value="-8.0978913988313"/>
    <att type="real" name="BestEnrichmentInGroup" value="73.64123376623377"/>
    <att type="integer" name="FirstInGroupByEnrichment" value="0"/>
    <att type="integer" name="FirstInGroupByLogP" value="0"/>
    <att type="string" name="GeneID" value="5594|5728|6774"/>
    <att type="integer" name="_RANK_" value="1"/>
    <att type="string" name="_PATTERN_" value="M1"/>
    <att type="string" name="CLUSTER_LABEL" value=" "/>
    <att type="integer" name="#COUNT_001" value="3"/>
    <att type="integer" name="_MEMBER_MyList" value="1"/>
    <att type="real" name="_LogP_MyList" value="-4.644102051633488"/>
    <att type="string" name="Gene" value="GO:0014855"/>
    <att type="integer" name="GiniIndex" value="0"/>
    <att type="integer" name="CategoryID" value="19"/>
    <att type="string" name="PARENT_GO" value="19_GO:0009987 cellular process"/>
    <att type="integer" name="EvidenceCutoff" value="0"/>
    <graphics type="CIRCLE" x="242.44197243435542" y="409.08956533516493"/>
  </node>
  <node label="GO:0048041" id="157">
    <att type="string" name="canonicalName" value="GO:0048041"/>
    <att type="string" name="Description" value="focal adhesion assembly"/>
    <att type="string" name="Category" value="GO Biological Processes"/>
    <att type="real" name="LogP" value="-4.468022866365259"/>
    <att type="real" name="Log(q-value)" value="-2.992027206237305"/>
    <att type="integer" name="GROUP_ID" value="20"/>
    <att type="string" name="Hits" value="PTEN|SRC|VEGFA"/>
    <att type="real" name="Enrichment" value="47.4012539184953"/>
    <att type="real" name="Z-score" value="11.694236193523324"/>
    <att type="integer" name="#GeneInGOAndHitList" value="3"/>
    <att type="integer" name="#GeneInGO" value="87"/>
    <att type="integer" name="#GeneInHitList" value="22"/>
    <att type="integer" name="#TotalGeneInLibrary" value="30242"/>
    <att type="real" name="%InGO" value="13.636363636363637"/>
    <att type="real" name="STDV %InGO" value="7.31650049984536"/>
    <att type="real" name="BestLogPInGroup" value="-8.0978913988313"/>
    <att type="real" name="BestEnrichmentInGroup" value="73.64123376623377"/>
    <att type="integer" name="FirstInGroupByEnrichment" value="0"/>
    <att type="integer" name="FirstInGroupByLogP" value="0"/>
    <att type="string" name="GeneID" value="5728|6714|7422"/>
    <att type="integer" name="_RANK_" value="1"/>
    <att type="string" name="_PATTERN_" value="M1"/>
    <att type="string" name="CLUSTER_LABEL" value=" "/>
    <att type="integer" name="#COUNT_001" value="3"/>
    <att type="integer" name="_MEMBER_MyList" value="1"/>
    <att type="real" name="_LogP_MyList" value="-4.468022866365259"/>
    <att type="string" name="Gene" value="GO:0048041"/>
    <att type="integer" name="GiniIndex" value="0"/>
    <att type="integer" name="CategoryID" value="19"/>
    <att type="string" name="PARENT_GO" value="19_GO:0022610 biological adhesion"/>
    <att type="integer" name="EvidenceCutoff" value="0"/>
    <graphics type="CIRCLE" x="238.09967328666747" y="259.8769345851144"/>
  </node>
  <node label="GO:0006914" id="158">
    <att type="string" name="canonicalName" value="GO:0006914"/>
    <att type="string" name="Description" value="autophagy"/>
    <att type="string" name="Category" value="GO Biological Processes"/>
    <att type="real" name="LogP" value="-10.24216003615833"/>
    <att type="real" name="Log(q-value)" value="-7.965255497846045"/>
    <att type="integer" name="GROUP_ID" value="15"/>
    <att type="string" name="Hits" value="AKT1|CASP3|GAPDH|HSP90AA1|MAPK3|MAPK8|SRC|STAT3|TP53"/>
    <att type="real" name="Enrichment" value="23.43130165289256"/>
    <att type="real" name="Z-score" value="14.029851104638922"/>
    <att type="integer" name="#GeneInGOAndHitList" value="9"/>
    <att type="integer" name="#GeneInGO" value="528"/>
    <att type="integer" name="#GeneInHitList" value="22"/>
    <att type="integer" name="#TotalGeneInLibrary" value="30242"/>
    <att type="real" name="%InGO" value="40.90909090909091"/>
    <att type="real" name="STDV %InGO" value="10.482356110715555"/>
    <att type="real" name="BestLogPInGroup" value="-10.24216003615833"/>
    <att type="real" name="BestEnrichmentInGroup" value="79.30594405594405"/>
    <att type="integer" name="FirstInGroupByEnrichment" value="1"/>
    <att type="integer" name="FirstInGroupByLogP" value="1"/>
    <att type="string" name="GeneID" value="207|836|2597|3320|5595|5599|6714|6774|7157"/>
    <att type="integer" name="_RANK_" value="1"/>
    <att type="string" name="_PATTERN_" value="M1"/>
    <att type="string" name="CLUSTER_LABEL" value="autophagy"/>
    <att type="integer" name="#COUNT_001" value="9"/>
    <att type="integer" name="_MEMBER_MyList" value="1"/>
    <att type="real" name="_LogP_MyList" value="-10.24216003615833"/>
    <att type="string" name="Gene" value="GO:0006914"/>
    <att type="integer" name="GiniIndex" value="0"/>
    <att type="integer" name="CategoryID" value="19"/>
    <att type="string" name="PARENT_GO" value="19_GO:0008152 metabolic process"/>
    <att type="integer" name="EvidenceCutoff" value="0"/>
    <graphics type="CIRCLE" x="389.4798527033414" y="393.585878918783"/>
  </node>
  <node label="GO:0071214" id="159">
    <att type="string" name="canonicalName" value="GO:0071214"/>
    <att type="string" name="Description" value="cellular response to abiotic stimulus"/>
    <att type="string" name="Category" value="GO Biological Processes"/>
    <att type="real" name="LogP" value="-12.028307697000773"/>
    <att type="real" name="Log(q-value)" value="-9.37025013601598"/>
    <att type="integer" name="GROUP_ID" value="7"/>
    <att type="string" name="Hits" value="AKT1|CASP3|EGFR|HRAS|MYC|MAPK3|MAPK8|PTEN|TP53"/>
    <att type="real" name="Enrichment" value="37.15233415233415"/>
    <att type="real" name="Z-score" value="17.898626165224133"/>
    <att type="integer" name="#GeneInGOAndHitList" value="9"/>
    <att type="integer" name="#GeneInGO" value="333"/>
    <att type="integer" name="#GeneInHitList" value="22"/>
    <att type="integer" name="#TotalGeneInLibrary" value="30242"/>
    <att type="real" name="%InGO" value="40.90909090909091"/>
    <att type="real" name="STDV %InGO" value="10.482356110715555"/>
    <att type="real" name="BestLogPInGroup" value="-12.028307697000773"/>
    <att type="real" name="BestEnrichmentInGroup" value="64.14969696969698"/>
    <att type="integer" name="FirstInGroupByEnrichment" value="1"/>
    <att type="integer" name="FirstInGroupByLogP" value="1"/>
    <att type="string" name="GeneID" value="207|836|1956|3265|4609|5595|5599|5728|7157"/>
    <att type="integer" name="_RANK_" value="1"/>
    <att type="string" name="_PATTERN_" value="M1"/>
    <att type="string" name="CLUSTER_LABEL" value="cellular response to abiotic stimulus"/>
    <att type="integer" name="#COUNT_001" value="9"/>
    <att type="integer" name="_MEMBER_MyList" value="1"/>
    <att type="real" name="_LogP_MyList" value="-12.028307697000773"/>
    <att type="string" name="Gene" value="GO:0071214"/>
    <att type="integer" name="GiniIndex" value="0"/>
    <att type="integer" name="CategoryID" value="19"/>
    <att type="string" name="PARENT_GO" value="19_GO:0050896 response to stimulus"/>
    <att type="integer" name="EvidenceCutoff" value="0"/>
    <graphics type="CIRCLE" x="165.00229315010878" y="182.71114457090042"/>
  </node>
  <node label="GO:0048589" id="160">
    <att type="string" name="canonicalName" value="GO:0048589"/>
    <att type="string" name="Description" value="developmental growth"/>
    <att type="string" name="Category" value="GO Biological Processes"/>
    <att type="real" name="LogP" value="-8.0978913988313"/>
    <att type="real" name="Log(q-value)" value="-6.114096372546899"/>
    <att type="integer" name="GROUP_ID" value="20"/>
    <att type="string" name="Hits" value="AKT1|ESR1|HSP90AA1|MAPK1|PTEN|STAT3|TP53|VEGFA"/>
    <att type="real" name="Enrichment" value="17.56723787394714"/>
    <att type="real" name="Z-score" value="11.301504396910067"/>
    <att type="integer" name="#GeneInGOAndHitList" value="8"/>
    <att type="integer" name="#GeneInGO" value="626"/>
    <att type="integer" name="#GeneInHitList" value="22"/>
    <att type="integer" name="#TotalGeneInLibrary" value="30242"/>
    <att type="real" name="%InGO" value="36.36363636363637"/>
    <att type="real" name="STDV %InGO" value="10.255928633050294"/>
    <att type="real" name="BestLogPInGroup" value="-8.0978913988313"/>
    <att type="real" name="BestEnrichmentInGroup" value="73.64123376623377"/>
    <att type="integer" name="FirstInGroupByEnrichment" value="1"/>
    <att type="integer" name="FirstInGroupByLogP" value="1"/>
    <att type="string" name="GeneID" value="207|2099|3320|5594|5728|6774|7157|7422"/>
    <att type="integer" name="_RANK_" value="1"/>
    <att type="string" name="_PATTERN_" value="M1"/>
    <att type="string" name="CLUSTER_LABEL" value="developmental growth"/>
    <att type="integer" name="#COUNT_001" value="8"/>
    <att type="integer" name="_MEMBER_MyList" value="1"/>
    <att type="real" name="_LogP_MyList" value="-8.0978913988313"/>
    <att type="string" name="Gene" value="GO:0048589"/>
    <att type="integer" name="GiniIndex" value="0"/>
    <att type="integer" name="CategoryID" value="19"/>
    <att type="string" name="PARENT_GO" value="19_GO:0040007 growth"/>
    <att type="integer" name="EvidenceCutoff" value="0"/>
    <graphics type="CIRCLE" x="390.9306947253997" y="195.32000649528817"/>
  </node>
  <node label="GO:0050673" id="161">
    <att type="string" name="canonicalName" value="GO:0050673"/>
    <att type="string" name="Description" value="epithelial cell proliferation"/>
    <att type="string" name="Category" value="GO Biological Processes"/>
    <att type="real" name="LogP" value="-18.21237825439765"/>
    <att type="real" name="Log(q-value)" value="-14.317425619373273"/>
    <att type="integer" name="GROUP_ID" value="2"/>
    <att type="string" name="Hits" value="AKT1|CCND1|EGF|EGFR|ESR1|HRAS|IL6|MYC|MAPK1|PTEN|STAT3|TNF|VEGFA"/>
    <att type="real" name="Enrichment" value="39.88900162337662"/>
    <att type="real" name="Z-score" value="22.375027546715202"/>
    <att type="integer" name="#GeneInGOAndHitList" value="13"/>
    <att type="integer" name="#GeneInGO" value="448"/>
    <att type="integer" name="#GeneInHitList" value="22"/>
    <att type="integer" name="#TotalGeneInLibrary" value="30242"/>
    <att type="real" name="%InGO" value="59.09090909090909"/>
    <att type="real" name="STDV %InGO" value="10.482356110715555"/>
    <att type="real" name="BestLogPInGroup" value="-18.21237825439765"/>
    <att type="real" name="BestEnrichmentInGroup" value="56.395337995338"/>
    <att type="integer" name="FirstInGroupByEnrichment" value="1"/>
    <att type="integer" name="FirstInGroupByLogP" value="1"/>
    <att type="string" name="GeneID" value="207|595|1950|1956|2099|3265|3569|4609|5594|5728|6774|7124|7422"/>
    <att type="integer" name="_RANK_" value="1"/>
    <att type="string" name="_PATTERN_" value="M1"/>
    <att type="string" name="CLUSTER_LABEL" value="epithelial cell proliferation"/>
    <att type="integer" name="#COUNT_001" value="13"/>
    <att type="integer" name="_MEMBER_MyList" value="1"/>
    <att type="real" name="_LogP_MyList" value="-18.21237825439765"/>
    <att type="string" name="Gene" value="GO:0050673"/>
    <att type="integer" name="GiniIndex" value="0"/>
    <att type="integer" name="CategoryID" value="19"/>
    <att type="string" name="PARENT_GO" value="19_GO:0009987 cellular process"/>
    <att type="integer" name="EvidenceCutoff" value="0"/>
    <graphics type="CIRCLE" x="399.02000119297645" y="216.50609900543515"/>
  </node>
  <node label="GO:0048732" id="162">
    <att type="string" name="canonicalName" value="GO:0048732"/>
    <att type="string" name="Description" value="gland development"/>
    <att type="string" name="Category" value="GO Biological Processes"/>
    <att type="real" name="LogP" value="-18.353335905326926"/>
    <att type="real" name="Log(q-value)" value="-14.317425619373273"/>
    <att type="integer" name="GROUP_ID" value="1"/>
    <att type="string" name="Hits" value="AKT1|CCND1|EGF|EGFR|ESR1|HRAS|IL6|MAPK1|MAPK3|PTEN|SRC|TNF|VEGFA"/>
    <att type="real" name="Enrichment" value="40.89307260245476"/>
    <att type="real" name="Z-score" value="22.665005421351946"/>
    <att type="integer" name="#GeneInGOAndHitList" value="13"/>
    <att type="integer" name="#GeneInGO" value="437"/>
    <att type="integer" name="#GeneInHitList" value="22"/>
    <att type="integer" name="#TotalGeneInLibrary" value="30242"/>
    <att type="real" name="%InGO" value="59.09090909090909"/>
    <att type="real" name="STDV %InGO" value="10.482356110715555"/>
    <att type="real" name="BestLogPInGroup" value="-18.353335905326926"/>
    <att type="real" name="BestEnrichmentInGroup" value="128.8721590909091"/>
    <att type="integer" name="FirstInGroupByEnrichment" value="1"/>
    <att type="integer" name="FirstInGroupByLogP" value="1"/>
    <att type="string" name="GeneID" value="207|595|1950|1956|2099|3265|3569|5594|5595|5728|6714|7124|7422"/>
    <att type="integer" name="_RANK_" value="1"/>
    <att type="string" name="_PATTERN_" value="M1"/>
    <att type="string" name="CLUSTER_LABEL" value="gland development"/>
    <att type="integer" name="#COUNT_001" value="13"/>
    <att type="integer" name="_MEMBER_MyList" value="1"/>
    <att type="real" name="_LogP_MyList" value="-18.353335905326926"/>
    <att type="string" name="Gene" value="GO:0048732"/>
    <att type="integer" name="GiniIndex" value="0"/>
    <att type="integer" name="CategoryID" value="19"/>
    <att type="string" name="PARENT_GO" value="19_GO:0032502 developmental process"/>
    <att type="integer" name="EvidenceCutoff" value="0"/>
    <graphics type="CIRCLE" x="241.1065697612944" y="167.71283258641225"/>
  </node>
  <node label="GO:0010001" id="163">
    <att type="string" name="canonicalName" value="GO:0010001"/>
    <att type="string" name="Description" value="glial cell differentiation"/>
    <att type="string" name="Category" value="GO Biological Processes"/>
    <att type="real" name="LogP" value="-11.615742013893232"/>
    <att type="real" name="Log(q-value)" value="-9.12732955930281"/>
    <att type="integer" name="GROUP_ID" value="8"/>
    <att type="string" name="Hits" value="AKT1|EGFR|IL6|MAPK1|MAPK3|PTEN|STAT3|TNF"/>
    <att type="real" name="Enrichment" value="48.8759595959596"/>
    <att type="real" name="Z-score" value="19.44855291043148"/>
    <att type="integer" name="#GeneInGOAndHitList" value="8"/>
    <att type="integer" name="#GeneInGO" value="225"/>
    <att type="integer" name="#GeneInHitList" value="22"/>
    <att type="integer" name="#TotalGeneInLibrary" value="30242"/>
    <att type="real" name="%InGO" value="36.36363636363637"/>
    <att type="real" name="STDV %InGO" value="10.255928633050294"/>
    <att type="real" name="BestLogPInGroup" value="-11.615742013893232"/>
    <att type="real" name="BestEnrichmentInGroup" value="117.82597402597403"/>
    <att type="integer" name="FirstInGroupByEnrichment" value="1"/>
    <att type="integer" name="FirstInGroupByLogP" value="1"/>
    <att type="string" name="GeneID" value="207|1956|3569|5594|5595|5728|6774|7124"/>
    <att type="integer" name="_RANK_" value="1"/>
    <att type="string" name="_PATTERN_" value="M1"/>
    <att type="string" name="CLUSTER_LABEL" value="glial cell differentiation"/>
    <att type="integer" name="#COUNT_001" value="8"/>
    <att type="integer" name="_MEMBER_MyList" value="1"/>
    <att type="real" name="_LogP_MyList" value="-11.615742013893232"/>
    <att type="string" name="Gene" value="GO:0010001"/>
    <att type="integer" name="GiniIndex" value="0"/>
    <att type="integer" name="CategoryID" value="19"/>
    <att type="string" name="PARENT_GO" value="19_GO:0032502 developmental process"/>
    <att type="integer" name="EvidenceCutoff" value="0"/>
    <graphics type="CIRCLE" x="374.5617750936153" y="315.881165789472"/>
  </node>
  <node label="GO:0060749" id="164">
    <att type="string" name="canonicalName" value="GO:0060749"/>
    <att type="string" name="Description" value="mammary gland alveolus development"/>
    <att type="string" name="Category" value="GO Biological Processes"/>
    <att type="real" name="LogP" value="-9.195105192945054"/>
    <att type="real" name="Log(q-value)" value="-7.042001705748654"/>
    <att type="integer" name="GROUP_ID" value="17"/>
    <att type="string" name="Hits" value="CCND1|EGF|ESR1|VEGFA"/>
    <att type="real" name="Enrichment" value="305.4747474747475"/>
    <att type="real" name="Z-score" value="34.86372166434673"/>
    <att type="integer" name="#GeneInGOAndHitList" value="4"/>
    <att type="integer" name="#GeneInGO" value="18"/>
    <att type="integer" name="#GeneInHitList" value="22"/>
    <att type="integer" name="#TotalGeneInLibrary" value="30242"/>
    <att type="real" name="%InGO" value="18.181818181818183"/>
    <att type="real" name="STDV %InGO" value="8.223036670302644"/>
    <att type="real" name="BestLogPInGroup" value="-9.195105192945054"/>
    <att type="real" name="BestEnrichmentInGroup" value="305.4747474747475"/>
    <att type="integer" name="FirstInGroupByEnrichment" value="1"/>
    <att type="integer" name="FirstInGroupByLogP" value="1"/>
    <att type="string" name="GeneID" value="595|1950|2099|7422"/>
    <att type="integer" name="_RANK_" value="1"/>
    <att type="string" name="_PATTERN_" value="M1"/>
    <att type="string" name="CLUSTER_LABEL" value="mammary gland alveolus development"/>
    <att type="integer" name="#COUNT_001" value="4"/>
    <att type="integer" name="_MEMBER_MyList" value="1"/>
    <att type="real" name="_LogP_MyList" value="-9.195105192945054"/>
    <att type="string" name="Gene" value="GO:0060749"/>
    <att type="integer" name="GiniIndex" value="0"/>
    <att type="integer" name="CategoryID" value="19"/>
    <att type="string" name="PARENT_GO" value="19_GO:0032502 developmental process"/>
    <att type="integer" name="EvidenceCutoff" value="0"/>
    <graphics type="CIRCLE" x="240.27603287218233" y="339.03515055729224"/>
  </node>
  <node label="GO:0030879" id="165">
    <att type="string" name="canonicalName" value="GO:0030879"/>
    <att type="string" name="Description" value="mammary gland development"/>
    <att type="string" name="Category" value="GO Biological Processes"/>
    <att type="real" name="LogP" value="-11.267290050237374"/>
    <att type="real" name="Log(q-value)" value="-8.84215943119116"/>
    <att type="integer" name="GROUP_ID" value="9"/>
    <att type="string" name="Hits" value="AKT1|CCND1|EGF|ESR1|MAPK1|SRC|VEGFA"/>
    <att type="real" name="Enrichment" value="70.23689449236895"/>
    <att type="real" name="Z-score" value="21.914962527016584"/>
    <att type="integer" name="#GeneInGOAndHitList" value="7"/>
    <att type="integer" name="#GeneInGO" value="137"/>
    <att type="integer" name="#GeneInHitList" value="22"/>
    <att type="integer" name="#TotalGeneInLibrary" value="30242"/>
    <att type="real" name="%InGO" value="31.818181818181817"/>
    <att type="real" name="STDV %InGO" value="9.930260198923898"/>
    <att type="real" name="BestLogPInGroup" value="-11.267290050237374"/>
    <att type="real" name="BestEnrichmentInGroup" value="158.6118881118881"/>
    <att type="integer" name="FirstInGroupByEnrichment" value="1"/>
    <att type="integer" name="FirstInGroupByLogP" value="1"/>
    <att type="string" name="GeneID" value="207|595|1950|2099|5594|6714|7422"/>
    <att type="integer" name="_RANK_" value="1"/>
    <att type="string" name="_PATTERN_" value="M1"/>
    <att type="string" name="CLUSTER_LABEL" value="mammary gland development"/>
    <att type="integer" name="#COUNT_001" value="7"/>
    <att type="integer" name="_MEMBER_MyList" value="1"/>
    <att type="real" name="_LogP_MyList" value="-11.267290050237374"/>
    <att type="string" name="Gene" value="GO:0030879"/>
    <att type="integer" name="GiniIndex" value="0"/>
    <att type="integer" name="CategoryID" value="19"/>
    <att type="string" name="PARENT_GO" value="19_GO:0032502 developmental process"/>
    <att type="integer" name="EvidenceCutoff" value="0"/>
    <graphics type="CIRCLE" x="343.22625133184704" y="226.25653278978479"/>
  </node>
  <node label="GO:0070997" id="166">
    <att type="string" name="canonicalName" value="GO:0070997"/>
    <att type="string" name="Description" value="neuron death"/>
    <att type="string" name="Category" value="GO Biological Processes"/>
    <att type="real" name="LogP" value="-9.976895926701044"/>
    <att type="real" name="Log(q-value)" value="-7.726792580831501"/>
    <att type="integer" name="GROUP_ID" value="16"/>
    <att type="string" name="Hits" value="AKT1|CASP3|GAPDH|HRAS|JUN|STAT3|TNF|TP53"/>
    <att type="real" name="Enrichment" value="30.462855703852934"/>
    <att type="real" name="Z-score" value="15.194732557866189"/>
    <att type="integer" name="#GeneInGOAndHitList" value="8"/>
    <att type="integer" name="#GeneInGO" value="361"/>
    <att type="integer" name="#GeneInHitList" value="22"/>
    <att type="integer" name="#TotalGeneInLibrary" value="30242"/>
    <att type="real" name="%InGO" value="36.36363636363637"/>
    <att type="real" name="STDV %InGO" value="10.255928633050294"/>
    <att type="real" name="BestLogPInGroup" value="-9.976895926701044"/>
    <att type="real" name="BestEnrichmentInGroup" value="130.91774891774892"/>
    <att type="integer" name="FirstInGroupByEnrichment" value="1"/>
    <att type="integer" name="FirstInGroupByLogP" value="1"/>
    <att type="string" name="GeneID" value="207|836|2597|3265|3725|6774|7124|7157"/>
    <att type="integer" name="_RANK_" value="1"/>
    <att type="string" name="_PATTERN_" value="M1"/>
    <att type="string" name="CLUSTER_LABEL" value="neuron death"/>
    <att type="integer" name="#COUNT_001" value="8"/>
    <att type="integer" name="_MEMBER_MyList" value="1"/>
    <att type="real" name="_LogP_MyList" value="-9.976895926701044"/>
    <att type="string" name="Gene" value="GO:0070997"/>
    <att type="integer" name="GiniIndex" value="0"/>
    <att type="integer" name="CategoryID" value="19"/>
    <att type="string" name="PARENT_GO" value="19_GO:0009987 cellular process"/>
    <att type="integer" name="EvidenceCutoff" value="0"/>
    <graphics type="CIRCLE" x="308.05069424984777" y="241.44654365168145"/>
  </node>
  <node label="GO:0018105" id="167">
    <att type="string" name="canonicalName" value="GO:0018105"/>
    <att type="string" name="Description" value="peptidyl-serine phosphorylation"/>
    <att type="string" name="Category" value="GO Biological Processes"/>
    <att type="real" name="LogP" value="-16.076973109329295"/>
    <att type="real" name="Log(q-value)" value="-12.483050469968898"/>
    <att type="integer" name="GROUP_ID" value="3"/>
    <att type="string" name="Hits" value="AKT1|EGFR|HSP90AA1|IL6|MAPK1|MAPK3|MAPK8|PTEN|SRC|TNF|VEGFA"/>
    <att type="real" name="Enrichment" value="48.00317460317461"/>
    <att type="real" name="Z-score" value="22.626274978722055"/>
    <att type="integer" name="#GeneInGOAndHitList" value="11"/>
    <att type="integer" name="#GeneInGO" value="315"/>
    <att type="integer" name="#GeneInHitList" value="22"/>
    <att type="integer" name="#TotalGeneInLibrary" value="30242"/>
    <att type="real" name="%InGO" value="50.0"/>
    <att type="real" name="STDV %InGO" value="10.660035817780521"/>
    <att type="real" name="BestLogPInGroup" value="-16.076973109329295"/>
    <att type="real" name="BestEnrichmentInGroup" value="343.65909090909093"/>
    <att type="integer" name="FirstInGroupByEnrichment" value="1"/>
    <att type="integer" name="FirstInGroupByLogP" value="1"/>
    <att type="string" name="GeneID" value="207|1956|3320|3569|5594|5595|5599|5728|6714|7124|7422"/>
    <att type="integer" name="_RANK_" value="1"/>
    <att type="string" name="_PATTERN_" value="M1"/>
    <att type="string" name="CLUSTER_LABEL" value="peptidyl-serine phosphorylation"/>
    <att type="integer" name="#COUNT_001" value="11"/>
    <att type="integer" name="_MEMBER_MyList" value="1"/>
    <att type="real" name="_LogP_MyList" value="-16.076973109329295"/>
    <att type="string" name="Gene" value="GO:0018105"/>
    <att type="integer" name="GiniIndex" value="0"/>
    <att type="integer" name="CategoryID" value="19"/>
    <att type="string" name="PARENT_GO" value="19_GO:0008152 metabolic process"/>
    <att type="integer" name="EvidenceCutoff" value="0"/>
    <graphics type="CIRCLE" x="412.51102974958815" y="243.45676355477792"/>
  </node>
  <node label="GO:0038083" id="168">
    <att type="string" name="canonicalName" value="GO:0038083"/>
    <att type="string" name="Description" value="peptidyl-tyrosine autophosphorylation"/>
    <att type="string" name="Category" value="GO Biological Processes"/>
    <att type="real" name="LogP" value="-8.904383145687286"/>
    <att type="real" name="Log(q-value)" value="-6.791185885315377"/>
    <att type="integer" name="GROUP_ID" value="18"/>
    <att type="string" name="Hits" value="EGFR|MAPK3|SRC|VEGFA"/>
    <att type="real" name="Enrichment" value="261.83549783549785"/>
    <att type="real" name="Z-score" value="32.26146700343559"/>
    <att type="integer" name="#GeneInGOAndHitList" value="4"/>
    <att type="integer" name="#GeneInGO" value="21"/>
    <att type="integer" name="#GeneInHitList" value="22"/>
    <att type="integer" name="#TotalGeneInLibrary" value="30242"/>
    <att type="real" name="%InGO" value="18.181818181818183"/>
    <att type="real" name="STDV %InGO" value="8.223036670302644"/>
    <att type="real" name="BestLogPInGroup" value="-8.904383145687286"/>
    <att type="real" name="BestEnrichmentInGroup" value="261.83549783549785"/>
    <att type="integer" name="FirstInGroupByEnrichment" value="1"/>
    <att type="integer" name="FirstInGroupByLogP" value="1"/>
    <att type="string" name="GeneID" value="1956|5595|6714|7422"/>
    <att type="integer" name="_RANK_" value="1"/>
    <att type="string" name="_PATTERN_" value="M1"/>
    <att type="string" name="CLUSTER_LABEL" value="peptidyl-tyrosine autophosphorylation"/>
    <att type="integer" name="#COUNT_001" value="4"/>
    <att type="integer" name="_MEMBER_MyList" value="1"/>
    <att type="real" name="_LogP_MyList" value="-8.904383145687286"/>
    <att type="string" name="Gene" value="GO:0038083"/>
    <att type="integer" name="GiniIndex" value="0"/>
    <att type="integer" name="CategoryID" value="19"/>
    <att type="string" name="PARENT_GO" value="19_GO:0008152 metabolic process"/>
    <att type="integer" name="EvidenceCutoff" value="0"/>
    <graphics type="CIRCLE" x="277.5881962708148" y="368.099209618944"/>
  </node>
  <node label="GO:1903829" id="169">
    <att type="string" name="canonicalName" value="GO:1903829"/>
    <att type="string" name="Description" value="positive regulation of cellular protein localization"/>
    <att type="string" name="Category" value="GO Biological Processes"/>
    <att type="real" name="LogP" value="-10.904909736415718"/>
    <att type="real" name="Log(q-value)" value="-8.535001908428185"/>
    <att type="integer" name="GROUP_ID" value="11"/>
    <att type="string" name="Hits" value="AKT1|EGF|EGFR|HRAS|MAPK1|MAPK8|SRC|TNF"/>
    <att type="real" name="Enrichment" value="39.84453227931489"/>
    <att type="real" name="Z-score" value="17.49170863249465"/>
    <att type="integer" name="#GeneInGOAndHitList" value="8"/>
    <att type="integer" name="#GeneInGO" value="276"/>
    <att type="integer" name="#GeneInHitList" value="22"/>
    <att type="integer" name="#TotalGeneInLibrary" value="30242"/>
    <att type="real" name="%InGO" value="36.36363636363637"/>
    <att type="real" name="STDV %InGO" value="10.255928633050294"/>
    <att type="real" name="BestLogPInGroup" value="-10.904909736415718"/>
    <att type="real" name="BestEnrichmentInGroup" value="39.84453227931489"/>
    <att type="integer" name="FirstInGroupByEnrichment" value="1"/>
    <att type="integer" name="FirstInGroupByLogP" value="1"/>
    <att type="string" name="GeneID" value="207|1950|1956|3265|5594|5599|6714|7124"/>
    <att type="integer" name="_RANK_" value="1"/>
    <att type="string" name="_PATTERN_" value="M1"/>
    <att type="string" name="CLUSTER_LABEL" value="positive regulation of cellular protein localization"/>
    <att type="integer" name="#COUNT_001" value="8"/>
    <att type="integer" name="_MEMBER_MyList" value="1"/>
    <att type="real" name="_LogP_MyList" value="-10.904909736415718"/>
    <att type="string" name="Gene" value="GO:1903829"/>
    <att type="integer" name="GiniIndex" value="0"/>
    <att type="integer" name="CategoryID" value="19"/>
    <att type="string" name="PARENT_GO" value="19_GO:0048518 positive regulation of biological process"/>
    <att type="integer" name="EvidenceCutoff" value="0"/>
    <graphics type="CIRCLE" x="428.9353124562092" y="232.87721557362119"/>
  </node>
  <node label="GO:0051090" id="170">
    <att type="string" name="canonicalName" value="GO:0051090"/>
    <att type="string" name="Description" value="regulation of DNA-binding transcription factor activity"/>
    <att type="string" name="Category" value="GO Biological Processes"/>
    <att type="real" name="LogP" value="-10.945806094299858"/>
    <att type="real" name="Log(q-value)" value="-8.562736820254354"/>
    <att type="integer" name="GROUP_ID" value="10"/>
    <att type="string" name="Hits" value="AKT1|ESR1|IL6|MAPK3|MAPK8|PTEN|STAT3|TNF|VEGFA"/>
    <att type="real" name="Enrichment" value="28.117561983471074"/>
    <att type="real" name="Z-score" value="15.460248101386961"/>
    <att type="integer" name="#GeneInGOAndHitList" value="9"/>
    <att type="integer" name="#GeneInGO" value="440"/>
    <att type="integer" name="#GeneInHitList" value="22"/>
    <att type="integer" name="#TotalGeneInLibrary" value="30242"/>
    <att type="real" name="%InGO" value="40.90909090909091"/>
    <att type="real" name="STDV %InGO" value="10.482356110715555"/>
    <att type="real" name="BestLogPInGroup" value="-10.945806094299858"/>
    <att type="real" name="BestEnrichmentInGroup" value="37.83402835696414"/>
    <att type="integer" name="FirstInGroupByEnrichment" value="1"/>
    <att type="integer" name="FirstInGroupByLogP" value="1"/>
    <att type="string" name="GeneID" value="207|2099|3569|5595|5599|5728|6774|7124|7422"/>
    <att type="integer" name="_RANK_" value="1"/>
    <att type="string" name="_PATTERN_" value="M1"/>
    <att type="string" name="CLUSTER_LABEL" value="regulation of DNA-binding transcription factor activity"/>
    <att type="integer" name="#COUNT_001" value="9"/>
    <att type="integer" name="_MEMBER_MyList" value="1"/>
    <att type="real" name="_LogP_MyList" value="-10.945806094299858"/>
    <att type="string" name="Gene" value="GO:0051090"/>
    <att type="integer" name="GiniIndex" value="0"/>
    <att type="integer" name="CategoryID" value="19"/>
    <att type="string" name="PARENT_GO" value="19_GO:0050789 regulation of biological process"/>
    <att type="integer" name="EvidenceCutoff" value="0"/>
    <graphics type="CIRCLE" x="412.3377630499571" y="318.3938526258838"/>
  </node>
  <node label="GO:0000079" id="171">
    <att type="string" name="canonicalName" value="GO:0000079"/>
    <att type="string" name="Description" value="regulation of cyclin-dependent protein serine/threonine kinase activity"/>
    <att type="string" name="Category" value="GO Biological Processes"/>
    <att type="real" name="LogP" value="-10.259913891089145"/>
    <att type="real" name="Log(q-value)" value="-7.96702124739273"/>
    <att type="integer" name="GROUP_ID" value="14"/>
    <att type="string" name="Hits" value="AKT1|CCND1|CASP3|EGFR|PTEN|SRC"/>
    <att type="real" name="Enrichment" value="87.74274661508704"/>
    <att type="real" name="Z-score" value="22.726367619050023"/>
    <att type="integer" name="#GeneInGOAndHitList" value="6"/>
    <att type="integer" name="#GeneInGO" value="94"/>
    <att type="integer" name="#GeneInHitList" value="22"/>
    <att type="integer" name="#TotalGeneInLibrary" value="30242"/>
    <att type="real" name="%InGO" value="27.272727272727273"/>
    <att type="real" name="STDV %InGO" value="9.495144870310792"/>
    <att type="real" name="BestLogPInGroup" value="-10.259913891089145"/>
    <att type="real" name="BestEnrichmentInGroup" value="294.56493506493507"/>
    <att type="integer" name="FirstInGroupByEnrichment" value="1"/>
    <att type="integer" name="FirstInGroupByLogP" value="1"/>
    <att type="string" name="GeneID" value="207|595|836|1956|5728|6714"/>
    <att type="integer" name="_RANK_" value="1"/>
    <att type="string" name="_PATTERN_" value="M1"/>
    <att type="string" name="CLUSTER_LABEL" value="regulation of cyclin-dependent protein serine/threonine kinase activity"/>
    <att type="integer" name="#COUNT_001" value="6"/>
    <att type="integer" name="_MEMBER_MyList" value="1"/>
    <att type="real" name="_LogP_MyList" value="-10.259913891089145"/>
    <att type="string" name="Gene" value="GO:0000079"/>
    <att type="integer" name="GiniIndex" value="0"/>
    <att type="integer" name="CategoryID" value="19"/>
    <att type="string" name="PARENT_GO" value="19_GO:0050789 regulation of biological process"/>
    <att type="integer" name="EvidenceCutoff" value="0"/>
    <graphics type="CIRCLE" x="300.22284030708477" y="233.24897062813685"/>
  </node>
  <node label="GO:1903798" id="172">
    <att type="string" name="canonicalName" value="GO:1903798"/>
    <att type="string" name="Description" value="regulation of production of miRNAs involved in gene silencing by miRNA"/>
    <att type="string" name="Category" value="GO Biological Processes"/>
    <att type="real" name="LogP" value="-13.90882629245531"/>
    <att type="real" name="Log(q-value)" value="-10.7384692780935"/>
    <att type="integer" name="GROUP_ID" value="5"/>
    <att type="string" name="Hits" value="EGFR|ESR1|IL6|STAT3|TNF|TP53"/>
    <att type="real" name="Enrichment" value="329.9127272727273"/>
    <att type="real" name="Z-score" value="44.39020957011135"/>
    <att type="integer" name="#GeneInGOAndHitList" value="6"/>
    <att type="integer" name="#GeneInGO" value="25"/>
    <att type="integer" name="#GeneInHitList" value="22"/>
    <att type="integer" name="#TotalGeneInLibrary" value="30242"/>
    <att type="real" name="%InGO" value="27.272727272727273"/>
    <att type="real" name="STDV %InGO" value="9.495144870310792"/>
    <att type="real" name="BestLogPInGroup" value="-13.90882629245531"/>
    <att type="real" name="BestEnrichmentInGroup" value="458.2121212121212"/>
    <att type="integer" name="FirstInGroupByEnrichment" value="1"/>
    <att type="integer" name="FirstInGroupByLogP" value="1"/>
    <att type="string" name="GeneID" value="1956|2099|3569|6774|7124|7157"/>
    <att type="integer" name="_RANK_" value="1"/>
    <att type="string" name="_PATTERN_" value="M1"/>
    <att type="string" name="CLUSTER_LABEL" value="regulation of production of miRNAs involved in gene silencing by miRNA"/>
    <att type="integer" name="#COUNT_001" value="6"/>
    <att type="integer" name="_MEMBER_MyList" value="1"/>
    <att type="real" name="_LogP_MyList" value="-13.90882629245531"/>
    <att type="string" name="Gene" value="GO:1903798"/>
    <att type="integer" name="GiniIndex" value="0"/>
    <att type="integer" name="CategoryID" value="19"/>
    <att type="string" name="PARENT_GO" value="19_GO:0048519 negative regulation of biological process"/>
    <att type="integer" name="EvidenceCutoff" value="0"/>
    <graphics type="CIRCLE" x="397.4498745788408" y="320.9675915131"/>
  </node>
  <node label="GO:0031647" id="173">
    <att type="string" name="canonicalName" value="GO:0031647"/>
    <att type="string" name="Description" value="regulation of protein stability"/>
    <att type="string" name="Category" value="GO Biological Processes"/>
    <att type="real" name="LogP" value="-8.878341402618119"/>
    <att type="real" name="Log(q-value)" value="-6.768718602604509"/>
    <att type="integer" name="GROUP_ID" value="19"/>
    <att type="string" name="Hits" value="CASP3|GAPDH|HSP90AA1|MAPK1|PTEN|SRC|TP53"/>
    <att type="real" name="Enrichment" value="32.07484848484849"/>
    <att type="real" name="Z-score" value="14.594574191882483"/>
    <att type="integer" name="#GeneInGOAndHitList" value="7"/>
    <att type="integer" name="#GeneInGO" value="300"/>
    <att type="integer" name="#GeneInHitList" value="22"/>
    <att type="integer" name="#TotalGeneInLibrary" value="30242"/>
    <att type="real" name="%InGO" value="31.818181818181817"/>
    <att type="real" name="STDV %InGO" value="9.930260198923898"/>
    <att type="real" name="BestLogPInGroup" value="-8.878341402618119"/>
    <att type="real" name="BestEnrichmentInGroup" value="32.07484848484849"/>
    <att type="integer" name="FirstInGroupByEnrichment" value="1"/>
    <att type="integer" name="FirstInGroupByLogP" value="1"/>
    <att type="string" name="GeneID" value="836|2597|3320|5594|5728|6714|7157"/>
    <att type="integer" name="_RANK_" value="1"/>
    <att type="string" name="_PATTERN_" value="M1"/>
    <att type="string" name="CLUSTER_LABEL" value="regulation of protein stability"/>
    <att type="integer" name="#COUNT_001" value="7"/>
    <att type="integer" name="_MEMBER_MyList" value="1"/>
    <att type="real" name="_LogP_MyList" value="-8.878341402618119"/>
    <att type="string" name="Gene" value="GO:0031647"/>
    <att type="integer" name="GiniIndex" value="0"/>
    <att type="integer" name="CategoryID" value="19"/>
    <att type="string" name="PARENT_GO" value="19_GO:0065007 biological regulation"/>
    <att type="integer" name="EvidenceCutoff" value="0"/>
    <graphics type="CIRCLE" x="229.03887075325008" y="384.12325800761914"/>
  </node>
  <node label="GO:0030162" id="174">
    <att type="string" name="canonicalName" value="GO:0030162"/>
    <att type="string" name="Description" value="regulation of proteolysis"/>
    <att type="string" name="Category" value="GO Biological Processes"/>
    <att type="real" name="LogP" value="-10.376204474428018"/>
    <att type="real" name="Log(q-value)" value="-8.0778489350301"/>
    <att type="integer" name="GROUP_ID" value="13"/>
    <att type="string" name="Hits" value="AKT1|EGF|GAPDH|MYC|PTEN|SRC|STAT3|TNF|TP53|VEGFA"/>
    <att type="real" name="Enrichment" value="18.27973887814313"/>
    <att type="real" name="Z-score" value="12.94705204791978"/>
    <att type="integer" name="#GeneInGOAndHitList" value="10"/>
    <att type="integer" name="#GeneInGO" value="752"/>
    <att type="integer" name="#GeneInHitList" value="22"/>
    <att type="integer" name="#TotalGeneInLibrary" value="30242"/>
    <att type="real" name="%InGO" value="45.45454545454545"/>
    <att type="real" name="STDV %InGO" value="10.615894693111677"/>
    <att type="real" name="BestLogPInGroup" value="-10.376204474428018"/>
    <att type="real" name="BestEnrichmentInGroup" value="70.4941724941725"/>
    <att type="integer" name="FirstInGroupByEnrichment" value="1"/>
    <att type="integer" name="FirstInGroupByLogP" value="1"/>
    <att type="string" name="GeneID" value="207|1950|2597|4609|5728|6714|6774|7124|7157|7422"/>
    <att type="integer" name="_RANK_" value="1"/>
    <att type="string" name="_PATTERN_" value="M1"/>
    <att type="string" name="CLUSTER_LABEL" value="regulation of proteolysis"/>
    <att type="integer" name="#COUNT_001" value="10"/>
    <att type="integer" name="_MEMBER_MyList" value="1"/>
    <att type="real" name="_LogP_MyList" value="-10.376204474428018"/>
    <att type="string" name="Gene" value="GO:0030162"/>
    <att type="integer" name="GiniIndex" value="0"/>
    <att type="integer" name="CategoryID" value="19"/>
    <att type="string" name="PARENT_GO" value="19_GO:0050789 regulation of biological process"/>
    <att type="integer" name="EvidenceCutoff" value="0"/>
    <graphics type="CIRCLE" x="185.87476617442888" y="428.7819946533522"/>
  </node>
  <node label="GO:0070848" id="175">
    <att type="string" name="canonicalName" value="GO:0070848"/>
    <att type="string" name="Description" value="response to growth factor"/>
    <att type="string" name="Category" value="GO Biological Processes"/>
    <att type="real" name="LogP" value="-13.788323873103622"/>
    <att type="real" name="Log(q-value)" value="-10.7384692780935"/>
    <att type="integer" name="GROUP_ID" value="6"/>
    <att type="string" name="Hits" value="AKT1|CASP3|EGFR|JUN|MYC|MAPK1|MAPK3|PTEN|SRC|STAT3|TP53|VEGFA"/>
    <att type="real" name="Enrichment" value="22.8471417778897"/>
    <att type="real" name="Z-score" value="16.03124435144405"/>
    <att type="integer" name="#GeneInGOAndHitList" value="12"/>
    <att type="integer" name="#GeneInGO" value="722"/>
    <att type="integer" name="#GeneInHitList" value="22"/>
    <att type="integer" name="#TotalGeneInLibrary" value="30242"/>
    <att type="real" name="%InGO" value="54.54545454545455"/>
    <att type="real" name="STDV %InGO" value="10.615894693111677"/>
    <att type="real" name="BestLogPInGroup" value="-13.788323873103622"/>
    <att type="real" name="BestEnrichmentInGroup" value="22.8471417778897"/>
    <att type="integer" name="FirstInGroupByEnrichment" value="1"/>
    <att type="integer" name="FirstInGroupByLogP" value="1"/>
    <att type="string" name="GeneID" value="207|836|1956|3725|4609|5594|5595|5728|6714|6774|7157|7422"/>
    <att type="integer" name="_RANK_" value="1"/>
    <att type="string" name="_PATTERN_" value="M1"/>
    <att type="string" name="CLUSTER_LABEL" value="response to growth factor"/>
    <att type="integer" name="#COUNT_001" value="12"/>
    <att type="integer" name="_MEMBER_MyList" value="1"/>
    <att type="real" name="_LogP_MyList" value="-13.788323873103622"/>
    <att type="string" name="Gene" value="GO:0070848"/>
    <att type="integer" name="GiniIndex" value="0"/>
    <att type="integer" name="CategoryID" value="19"/>
    <att type="string" name="PARENT_GO" value="19_GO:0050896 response to stimulus"/>
    <att type="integer" name="EvidenceCutoff" value="0"/>
    <graphics type="CIRCLE" x="274.23673390463506" y="356.9341411761237"/>
  </node>
  <node label="GO:0031667" id="176">
    <att type="string" name="canonicalName" value="GO:0031667"/>
    <att type="string" name="Description" value="response to nutrient levels"/>
    <att type="string" name="Category" value="GO Biological Processes"/>
    <att type="real" name="LogP" value="-14.122197628802788"/>
    <att type="real" name="Log(q-value)" value="-10.855718953847457"/>
    <att type="integer" name="GROUP_ID" value="4"/>
    <att type="string" name="Hits" value="AKT1|ALB|CCND1|EGFR|JUN|MAPK1|MAPK3|MAPK8|PTEN|SRC|TP53"/>
    <att type="real" name="Enrichment" value="31.90084388185654"/>
    <att type="real" name="Z-score" value="18.295608849747858"/>
    <att type="integer" name="#GeneInGOAndHitList" value="11"/>
    <att type="integer" name="#GeneInGO" value="474"/>
    <att type="integer" name="#GeneInHitList" value="22"/>
    <att type="integer" name="#TotalGeneInLibrary" value="30242"/>
    <att type="real" name="%InGO" value="50.0"/>
    <att type="real" name="STDV %InGO" value="10.660035817780521"/>
    <att type="real" name="BestLogPInGroup" value="-14.122197628802788"/>
    <att type="real" name="BestEnrichmentInGroup" value="206.19545454545454"/>
    <att type="integer" name="FirstInGroupByEnrichment" value="1"/>
    <att type="integer" name="FirstInGroupByLogP" value="1"/>
    <att type="string" name="GeneID" value="207|213|595|1956|3725|5594|5595|5599|5728|6714|7157"/>
    <att type="integer" name="_RANK_" value="1"/>
    <att type="string" name="_PATTERN_" value="M1"/>
    <att type="string" name="CLUSTER_LABEL" value="response to nutrient levels"/>
    <att type="integer" name="#COUNT_001" value="11"/>
    <att type="integer" name="_MEMBER_MyList" value="1"/>
    <att type="real" name="_LogP_MyList" value="-14.122197628802788"/>
    <att type="string" name="Gene" value="GO:0031667"/>
    <att type="integer" name="GiniIndex" value="0"/>
    <att type="integer" name="CategoryID" value="19"/>
    <att type="string" name="PARENT_GO" value="19_GO:0050896 response to stimulus"/>
    <att type="integer" name="EvidenceCutoff" value="0"/>
    <graphics type="CIRCLE" x="224.69574799181993" y="342.19022259627377"/>
  </node>
  <node label="GO:0048511" id="177">
    <att type="string" name="canonicalName" value="GO:0048511"/>
    <att type="string" name="Description" value="rhythmic process"/>
    <att type="string" name="Category" value="GO Biological Processes"/>
    <att type="real" name="LogP" value="-10.627504148615378"/>
    <att type="real" name="Log(q-value)" value="-8.303095677047574"/>
    <att type="integer" name="GROUP_ID" value="12"/>
    <att type="string" name="Hits" value="CASP3|EGFR|ESR1|JUN|MAPK8|PTEN|SRC|TP53"/>
    <att type="real" name="Enrichment" value="36.77956825782913"/>
    <att type="real" name="Z-score" value="16.77587645995342"/>
    <att type="integer" name="#GeneInGOAndHitList" value="8"/>
    <att type="integer" name="#GeneInGO" value="299"/>
    <att type="integer" name="#GeneInHitList" value="22"/>
    <att type="integer" name="#TotalGeneInLibrary" value="30242"/>
    <att type="real" name="%InGO" value="36.36363636363637"/>
    <att type="real" name="STDV %InGO" value="10.255928633050294"/>
    <att type="real" name="BestLogPInGroup" value="-10.627504148615378"/>
    <att type="real" name="BestEnrichmentInGroup" value="36.77956825782913"/>
    <att type="integer" name="FirstInGroupByEnrichment" value="1"/>
    <att type="integer" name="FirstInGroupByLogP" value="1"/>
    <att type="string" name="GeneID" value="836|1956|2099|3725|5599|5728|6714|7157"/>
    <att type="integer" name="_RANK_" value="1"/>
    <att type="string" name="_PATTERN_" value="M1"/>
    <att type="string" name="CLUSTER_LABEL" value="rhythmic process"/>
    <att type="integer" name="#COUNT_001" value="8"/>
    <att type="integer" name="_MEMBER_MyList" value="1"/>
    <att type="real" name="_LogP_MyList" value="-10.627504148615378"/>
    <att type="string" name="Gene" value="GO:0048511"/>
    <att type="integer" name="GiniIndex" value="0"/>
    <att type="integer" name="CategoryID" value="19"/>
    <att type="string" name="PARENT_GO" value="19_GO:0048511 rhythmic process"/>
    <att type="integer" name="EvidenceCutoff" value="0"/>
    <graphics type="CIRCLE" x="280.3182271129324" y="213.78098812114877"/>
  </node>
  <edge label="GO:0048732 (pp) GO:0050673" source="162" target="161">
    <att type="string" name="canonicalName" value="GO:0048732 (pp) GO:0050673"/>
    <att type="string" name="interaction" value="pp"/>
    <att type="real" name="SCORE" value="0.6239316239351597"/>
  </edge>
  <edge label="GO:0048732 (pp) GO:0051347" source="162" target="1">
    <att type="string" name="canonicalName" value="GO:0048732 (pp) GO:0051347"/>
    <att type="string" name="interaction" value="pp"/>
    <att type="real" name="SCORE" value="0.6239316239351597"/>
  </edge>
  <edge label="GO:0018105 (pp) GO:0048732" source="167" target="162">
    <att type="string" name="canonicalName" value="GO:0018105 (pp) GO:0048732"/>
    <att type="string" name="interaction" value="pp"/>
    <att type="real" name="SCORE" value="0.45454545455041323"/>
  </edge>
  <edge label="GO:0018209 (pp) GO:0048732" source="19" target="162">
    <att type="string" name="canonicalName" value="GO:0018209 (pp) GO:0048732"/>
    <att type="string" name="interaction" value="pp"/>
    <att type="real" name="SCORE" value="0.45454545455041323"/>
  </edge>
  <edge label="GO:0001934 (pp) GO:0048732" source="2" target="162">
    <att type="string" name="canonicalName" value="GO:0001934 (pp) GO:0048732"/>
    <att type="string" name="interaction" value="pp"/>
    <att type="real" name="SCORE" value="0.6239316239351597"/>
  </edge>
  <edge label="GO:0000165 (pp) GO:0048732" source="3" target="162">
    <att type="string" name="canonicalName" value="GO:0000165 (pp) GO:0048732"/>
    <att type="string" name="interaction" value="pp"/>
    <att type="real" name="SCORE" value="0.6239316239351597"/>
  </edge>
  <edge label="GO:0043408 (pp) GO:0048732" source="4" target="162">
    <att type="string" name="canonicalName" value="GO:0043408 (pp) GO:0048732"/>
    <att type="string" name="interaction" value="pp"/>
    <att type="real" name="SCORE" value="0.7226890756328155"/>
  </edge>
  <edge label="GO:0048732 (pp) GO:0071900" source="162" target="5">
    <att type="string" name="canonicalName" value="GO:0048732 (pp) GO:0071900"/>
    <att type="string" name="interaction" value="pp"/>
    <att type="real" name="SCORE" value="0.5528455284592835"/>
  </edge>
  <edge label="GO:0030335 (pp) GO:0048732" source="6" target="162">
    <att type="string" name="canonicalName" value="GO:0030335 (pp) GO:0048732"/>
    <att type="string" name="interaction" value="pp"/>
    <att type="real" name="SCORE" value="0.6363636363669422"/>
  </edge>
  <edge label="GO:0048732 (pp) GO:0050678" source="162" target="11">
    <att type="string" name="canonicalName" value="GO:0048732 (pp) GO:0050678"/>
    <att type="string" name="interaction" value="pp"/>
    <att type="real" name="SCORE" value="0.3739837398429969"/>
  </edge>
  <edge label="GO:0048732 (pp) GO:2000147" source="162" target="7">
    <att type="string" name="canonicalName" value="GO:0048732 (pp) GO:2000147"/>
    <att type="string" name="interaction" value="pp"/>
    <att type="real" name="SCORE" value="0.6363636363669422"/>
  </edge>
  <edge label="GO:0048732 (pp) GO:0051272" source="162" target="8">
    <att type="string" name="canonicalName" value="GO:0048732 (pp) GO:0051272"/>
    <att type="string" name="interaction" value="pp"/>
    <att type="real" name="SCORE" value="0.6363636363669422"/>
  </edge>
  <edge label="GO:0040017 (pp) GO:0048732" source="9" target="162">
    <att type="string" name="canonicalName" value="GO:0040017 (pp) GO:0048732"/>
    <att type="string" name="interaction" value="pp"/>
    <att type="real" name="SCORE" value="0.6363636363669422"/>
  </edge>
  <edge label="GO:0032872 (pp) GO:0048732" source="13" target="162">
    <att type="string" name="canonicalName" value="GO:0032872 (pp) GO:0048732"/>
    <att type="string" name="interaction" value="pp"/>
    <att type="real" name="SCORE" value="0.3937007874068262"/>
  </edge>
  <edge label="GO:0048732 (pp) GO:0070302" source="162" target="14">
    <att type="string" name="canonicalName" value="GO:0048732 (pp) GO:0070302"/>
    <att type="string" name="interaction" value="pp"/>
    <att type="real" name="SCORE" value="0.3937007874068262"/>
  </edge>
  <edge label="GO:0010001 (pp) GO:0048732" source="163" target="162">
    <att type="string" name="canonicalName" value="GO:0010001 (pp) GO:0048732"/>
    <att type="string" name="interaction" value="pp"/>
    <att type="real" name="SCORE" value="0.3937007874068262"/>
  </edge>
  <edge label="GO:0030879 (pp) GO:0048732" source="165" target="162">
    <att type="string" name="canonicalName" value="GO:0030879 (pp) GO:0048732"/>
    <att type="string" name="interaction" value="pp"/>
    <att type="real" name="SCORE" value="0.4883720930276185"/>
  </edge>
  <edge label="GO:0048608 (pp) GO:0048732" source="63" target="162">
    <att type="string" name="canonicalName" value="GO:0048608 (pp) GO:0048732"/>
    <att type="string" name="interaction" value="pp"/>
    <att type="real" name="SCORE" value="0.47200000000464637"/>
  </edge>
  <edge label="GO:0048732 (pp) GO:0061458" source="162" target="64">
    <att type="string" name="canonicalName" value="GO:0048732 (pp) GO:0061458"/>
    <att type="string" name="interaction" value="pp"/>
    <att type="real" name="SCORE" value="0.47200000000464637"/>
  </edge>
  <edge label="GO:0048732 (pp) GO:0080135" source="162" target="16">
    <att type="string" name="canonicalName" value="GO:0048732 (pp) GO:0080135"/>
    <att type="string" name="interaction" value="pp"/>
    <att type="real" name="SCORE" value="0.3739837398429969"/>
  </edge>
  <edge label="GO:0048732 (pp) GO:1903829" source="162" target="169">
    <att type="string" name="canonicalName" value="GO:0048732 (pp) GO:1903829"/>
    <att type="string" name="interaction" value="pp"/>
    <att type="real" name="SCORE" value="0.3937007874068262"/>
  </edge>
  <edge label="GO:0042063 (pp) GO:0048732" source="56" target="162">
    <att type="string" name="canonicalName" value="GO:0042063 (pp) GO:0048732"/>
    <att type="string" name="interaction" value="pp"/>
    <att type="real" name="SCORE" value="0.3937007874068262"/>
  </edge>
  <edge label="GO:0032103 (pp) GO:0048732" source="24" target="162">
    <att type="string" name="canonicalName" value="GO:0032103 (pp) GO:0048732"/>
    <att type="string" name="interaction" value="pp"/>
    <att type="real" name="SCORE" value="0.3937007874068262"/>
  </edge>
  <edge label="GO:0048732 (pp) GO:0051091" source="162" target="69">
    <att type="string" name="canonicalName" value="GO:0048732 (pp) GO:0051091"/>
    <att type="string" name="interaction" value="pp"/>
    <att type="real" name="SCORE" value="0.317829457370158"/>
  </edge>
  <edge label="GO:0048732 (pp) GO:0061180" source="162" target="65">
    <att type="string" name="canonicalName" value="GO:0048732 (pp) GO:0061180"/>
    <att type="string" name="interaction" value="pp"/>
    <att type="real" name="SCORE" value="0.3383458646671265"/>
  </edge>
  <edge label="GO:0048732 (pp) GO:0050900" source="162" target="59">
    <att type="string" name="canonicalName" value="GO:0048732 (pp) GO:0050900"/>
    <att type="string" name="interaction" value="pp"/>
    <att type="real" name="SCORE" value="0.4883720930276185"/>
  </edge>
  <edge label="GO:0002685 (pp) GO:0048732" source="60" target="162">
    <att type="string" name="canonicalName" value="GO:0002685 (pp) GO:0048732"/>
    <att type="string" name="interaction" value="pp"/>
    <att type="real" name="SCORE" value="0.41221374046295084"/>
  </edge>
  <edge label="GO:0031331 (pp) GO:0048732" source="73" target="162">
    <att type="string" name="canonicalName" value="GO:0031331 (pp) GO:0048732"/>
    <att type="string" name="interaction" value="pp"/>
    <att type="real" name="SCORE" value="0.317829457370158"/>
  </edge>
  <edge label="GO:0007346 (pp) GO:0048732" source="104" target="162">
    <att type="string" name="canonicalName" value="GO:0007346 (pp) GO:0048732"/>
    <att type="string" name="interaction" value="pp"/>
    <att type="real" name="SCORE" value="0.317829457370158"/>
  </edge>
  <edge label="GO:0009896 (pp) GO:0048732" source="75" target="162">
    <att type="string" name="canonicalName" value="GO:0009896 (pp) GO:0048732"/>
    <att type="string" name="interaction" value="pp"/>
    <att type="real" name="SCORE" value="0.317829457370158"/>
  </edge>
  <edge label="GO:0048732 (pp) GO:0051223" source="162" target="79">
    <att type="string" name="canonicalName" value="GO:0048732 (pp) GO:0051223"/>
    <att type="string" name="interaction" value="pp"/>
    <att type="real" name="SCORE" value="0.317829457370158"/>
  </edge>
  <edge label="GO:0048732 (pp) GO:0070201" source="162" target="81">
    <att type="string" name="canonicalName" value="GO:0048732 (pp) GO:0070201"/>
    <att type="string" name="interaction" value="pp"/>
    <att type="real" name="SCORE" value="0.317829457370158"/>
  </edge>
  <edge label="GO:0046777 (pp) GO:0048732" source="136" target="162">
    <att type="string" name="canonicalName" value="GO:0046777 (pp) GO:0048732"/>
    <att type="string" name="interaction" value="pp"/>
    <att type="real" name="SCORE" value="0.3383458646671265"/>
  </edge>
  <edge label="GO:0050673 (pp) GO:0051347" source="161" target="1">
    <att type="string" name="canonicalName" value="GO:0050673 (pp) GO:0051347"/>
    <att type="string" name="interaction" value="pp"/>
    <att type="real" name="SCORE" value="0.43589743590273944"/>
  </edge>
  <edge label="GO:0000165 (pp) GO:0050673" source="3" target="161">
    <att type="string" name="canonicalName" value="GO:0000165 (pp) GO:0050673"/>
    <att type="string" name="interaction" value="pp"/>
    <att type="real" name="SCORE" value="0.43589743590273944"/>
  </edge>
  <edge label="GO:0043408 (pp) GO:0050673" source="4" target="161">
    <att type="string" name="canonicalName" value="GO:0043408 (pp) GO:0050673"/>
    <att type="string" name="interaction" value="pp"/>
    <att type="real" name="SCORE" value="0.5378151260546925"/>
  </edge>
  <edge label="GO:0050673 (pp) GO:0071900" source="161" target="5">
    <att type="string" name="canonicalName" value="GO:0050673 (pp) GO:0071900"/>
    <att type="string" name="interaction" value="pp"/>
    <att type="real" name="SCORE" value="0.3739837398429969"/>
  </edge>
  <edge label="GO:0030335 (pp) GO:0050673" source="6" target="161">
    <att type="string" name="canonicalName" value="GO:0030335 (pp) GO:0050673"/>
    <att type="string" name="interaction" value="pp"/>
    <att type="real" name="SCORE" value="0.45454545455041323"/>
  </edge>
  <edge label="GO:0050673 (pp) GO:0050678" source="161" target="11">
    <att type="string" name="canonicalName" value="GO:0050673 (pp) GO:0050678"/>
    <att type="string" name="interaction" value="pp"/>
    <att type="real" name="SCORE" value="0.7317073170755701"/>
  </edge>
  <edge label="GO:0050673 (pp) GO:2000147" source="161" target="7">
    <att type="string" name="canonicalName" value="GO:0050673 (pp) GO:2000147"/>
    <att type="string" name="interaction" value="pp"/>
    <att type="real" name="SCORE" value="0.45454545455041323"/>
  </edge>
  <edge label="GO:0050673 (pp) GO:0051272" source="161" target="8">
    <att type="string" name="canonicalName" value="GO:0050673 (pp) GO:0051272"/>
    <att type="string" name="interaction" value="pp"/>
    <att type="real" name="SCORE" value="0.45454545455041323"/>
  </edge>
  <edge label="GO:0040017 (pp) GO:0050673" source="9" target="161">
    <att type="string" name="canonicalName" value="GO:0040017 (pp) GO:0050673"/>
    <att type="string" name="interaction" value="pp"/>
    <att type="real" name="SCORE" value="0.45454545455041323"/>
  </edge>
  <edge label="GO:0032872 (pp) GO:0050673" source="13" target="161">
    <att type="string" name="canonicalName" value="GO:0032872 (pp) GO:0050673"/>
    <att type="string" name="interaction" value="pp"/>
    <att type="real" name="SCORE" value="0.3937007874068262"/>
  </edge>
  <edge label="GO:0050673 (pp) GO:0070302" source="161" target="14">
    <att type="string" name="canonicalName" value="GO:0050673 (pp) GO:0070302"/>
    <att type="string" name="interaction" value="pp"/>
    <att type="real" name="SCORE" value="0.3937007874068262"/>
  </edge>
  <edge label="GO:0050673 (pp) GO:0050679" source="161" target="15">
    <att type="string" name="canonicalName" value="GO:0050673 (pp) GO:0050679"/>
    <att type="string" name="interaction" value="pp"/>
    <att type="real" name="SCORE" value="0.5669291338620187"/>
  </edge>
  <edge label="GO:0010001 (pp) GO:0050673" source="163" target="161">
    <att type="string" name="canonicalName" value="GO:0010001 (pp) GO:0050673"/>
    <att type="string" name="interaction" value="pp"/>
    <att type="real" name="SCORE" value="0.3937007874068262"/>
  </edge>
  <edge label="GO:0033002 (pp) GO:0050673" source="54" target="161">
    <att type="string" name="canonicalName" value="GO:0033002 (pp) GO:0050673"/>
    <att type="string" name="interaction" value="pp"/>
    <att type="real" name="SCORE" value="0.3937007874068262"/>
  </edge>
  <edge label="GO:0030879 (pp) GO:0050673" source="165" target="161">
    <att type="string" name="canonicalName" value="GO:0030879 (pp) GO:0050673"/>
    <att type="string" name="interaction" value="pp"/>
    <att type="real" name="SCORE" value="0.317829457370158"/>
  </edge>
  <edge label="GO:0050673 (pp) GO:0080135" source="161" target="16">
    <att type="string" name="canonicalName" value="GO:0050673 (pp) GO:0080135"/>
    <att type="string" name="interaction" value="pp"/>
    <att type="real" name="SCORE" value="0.3739837398429969"/>
  </edge>
  <edge label="GO:0045596 (pp) GO:0050673" source="17" target="161">
    <att type="string" name="canonicalName" value="GO:0045596 (pp) GO:0050673"/>
    <att type="string" name="interaction" value="pp"/>
    <att type="real" name="SCORE" value="0.5528455284592835"/>
  </edge>
  <edge label="GO:0042063 (pp) GO:0050673" source="56" target="161">
    <att type="string" name="canonicalName" value="GO:0042063 (pp) GO:0050673"/>
    <att type="string" name="interaction" value="pp"/>
    <att type="real" name="SCORE" value="0.3937007874068262"/>
  </edge>
  <edge label="GO:0050673 (pp) GO:0051345" source="161" target="18">
    <att type="string" name="canonicalName" value="GO:0050673 (pp) GO:0051345"/>
    <att type="string" name="interaction" value="pp"/>
    <att type="real" name="SCORE" value="0.47200000000464637"/>
  </edge>
  <edge label="GO:0050673 (pp) GO:0051091" source="161" target="69">
    <att type="string" name="canonicalName" value="GO:0050673 (pp) GO:0051091"/>
    <att type="string" name="interaction" value="pp"/>
    <att type="real" name="SCORE" value="0.4883720930276185"/>
  </edge>
  <edge label="GO:0001568 (pp) GO:0050673" source="71" target="161">
    <att type="string" name="canonicalName" value="GO:0001568 (pp) GO:0050673"/>
    <att type="string" name="interaction" value="pp"/>
    <att type="real" name="SCORE" value="0.47200000000464637"/>
  </edge>
  <edge label="GO:0001525 (pp) GO:0050673" source="72" target="161">
    <att type="string" name="canonicalName" value="GO:0001525 (pp) GO:0050673"/>
    <att type="string" name="interaction" value="pp"/>
    <att type="real" name="SCORE" value="0.3937007874068262"/>
  </edge>
  <edge label="GO:0045862 (pp) GO:0050673" source="99" target="161">
    <att type="string" name="canonicalName" value="GO:0045862 (pp) GO:0050673"/>
    <att type="string" name="interaction" value="pp"/>
    <att type="real" name="SCORE" value="0.317829457370158"/>
  </edge>
  <edge label="GO:0048514 (pp) GO:0050673" source="74" target="161">
    <att type="string" name="canonicalName" value="GO:0048514 (pp) GO:0050673"/>
    <att type="string" name="interaction" value="pp"/>
    <att type="real" name="SCORE" value="0.3937007874068262"/>
  </edge>
  <edge label="GO:0007346 (pp) GO:0050673" source="104" target="161">
    <att type="string" name="canonicalName" value="GO:0007346 (pp) GO:0050673"/>
    <att type="string" name="interaction" value="pp"/>
    <att type="real" name="SCORE" value="0.317829457370158"/>
  </edge>
  <edge label="GO:0040008 (pp) GO:0050673" source="149" target="161">
    <att type="string" name="canonicalName" value="GO:0040008 (pp) GO:0050673"/>
    <att type="string" name="interaction" value="pp"/>
    <att type="real" name="SCORE" value="0.317829457370158"/>
  </edge>
  <edge label="GO:0048638 (pp) GO:0050673" source="150" target="161">
    <att type="string" name="canonicalName" value="GO:0048638 (pp) GO:0050673"/>
    <att type="string" name="interaction" value="pp"/>
    <att type="real" name="SCORE" value="0.3383458646671265"/>
  </edge>
  <edge label="GO:0018105 (pp) GO:0051347" source="167" target="1">
    <att type="string" name="canonicalName" value="GO:0018105 (pp) GO:0051347"/>
    <att type="string" name="interaction" value="pp"/>
    <att type="real" name="SCORE" value="0.45454545455041323"/>
  </edge>
  <edge label="GO:0018209 (pp) GO:0051347" source="19" target="1">
    <att type="string" name="canonicalName" value="GO:0018209 (pp) GO:0051347"/>
    <att type="string" name="interaction" value="pp"/>
    <att type="real" name="SCORE" value="0.45454545455041323"/>
  </edge>
  <edge label="GO:0001934 (pp) GO:0051347" source="2" target="1">
    <att type="string" name="canonicalName" value="GO:0001934 (pp) GO:0051347"/>
    <att type="string" name="interaction" value="pp"/>
    <att type="real" name="SCORE" value="0.6239316239351597"/>
  </edge>
  <edge label="GO:0000165 (pp) GO:0051347" source="3" target="1">
    <att type="string" name="canonicalName" value="GO:0000165 (pp) GO:0051347"/>
    <att type="string" name="interaction" value="pp"/>
    <att type="real" name="SCORE" value="0.6239316239351597"/>
  </edge>
  <edge label="GO:0043408 (pp) GO:0051347" source="4" target="1">
    <att type="string" name="canonicalName" value="GO:0043408 (pp) GO:0051347"/>
    <att type="string" name="interaction" value="pp"/>
    <att type="real" name="SCORE" value="0.7226890756328155"/>
  </edge>
  <edge label="GO:0051347 (pp) GO:0071900" source="1" target="5">
    <att type="string" name="canonicalName" value="GO:0051347 (pp) GO:0071900"/>
    <att type="string" name="interaction" value="pp"/>
    <att type="real" name="SCORE" value="0.5528455284592835"/>
  </edge>
  <edge label="GO:0030335 (pp) GO:0051347" source="6" target="1">
    <att type="string" name="canonicalName" value="GO:0030335 (pp) GO:0051347"/>
    <att type="string" name="interaction" value="pp"/>
    <att type="real" name="SCORE" value="0.45454545455041323"/>
  </edge>
  <edge label="GO:0051347 (pp) GO:0051403" source="1" target="10">
    <att type="string" name="canonicalName" value="GO:0051347 (pp) GO:0051403"/>
    <att type="string" name="interaction" value="pp"/>
    <att type="real" name="SCORE" value="0.47200000000464637"/>
  </edge>
  <edge label="GO:0050678 (pp) GO:0051347" source="11" target="1">
    <att type="string" name="canonicalName" value="GO:0050678 (pp) GO:0051347"/>
    <att type="string" name="interaction" value="pp"/>
    <att type="real" name="SCORE" value="0.5528455284592835"/>
  </edge>
  <edge label="GO:0031098 (pp) GO:0051347" source="12" target="1">
    <att type="string" name="canonicalName" value="GO:0031098 (pp) GO:0051347"/>
    <att type="string" name="interaction" value="pp"/>
    <att type="real" name="SCORE" value="0.47200000000464637"/>
  </edge>
  <edge label="GO:0051347 (pp) GO:2000147" source="1" target="7">
    <att type="string" name="canonicalName" value="GO:0051347 (pp) GO:2000147"/>
    <att type="string" name="interaction" value="pp"/>
    <att type="real" name="SCORE" value="0.45454545455041323"/>
  </edge>
  <edge label="GO:0051272 (pp) GO:0051347" source="8" target="1">
    <att type="string" name="canonicalName" value="GO:0051272 (pp) GO:0051347"/>
    <att type="string" name="interaction" value="pp"/>
    <att type="real" name="SCORE" value="0.45454545455041323"/>
  </edge>
  <edge label="GO:0040017 (pp) GO:0051347" source="9" target="1">
    <att type="string" name="canonicalName" value="GO:0040017 (pp) GO:0051347"/>
    <att type="string" name="interaction" value="pp"/>
    <att type="real" name="SCORE" value="0.45454545455041323"/>
  </edge>
  <edge label="GO:0032872 (pp) GO:0051347" source="13" target="1">
    <att type="string" name="canonicalName" value="GO:0032872 (pp) GO:0051347"/>
[truncated: 803,541 more chars]
