# Supplementary material for: Active ingredients and molecular targets of Taraxacum mongolicum against hepatocellular carcinoma: network pharmacology, molecular docking, and molecular dynamics simulation analysis
Source: PeerJ. 2022 Jul 18;10:e13737. doi: 10.7717/peerj.13737 (PMC9302432; doi:10.7717/peerj.13737)
Supplement: Supplemental Information 3 [file peerj-10-13737-s003.zip › Enrichment_GO/_FINAL_GO.csv]

_MEMBER_MyList	_LogP_MyList	GO	_PATTERN_	_RANK_	GiniIndex	Category	CategoryID	Description	PARENT_GO	LogP	Enrichment	Z-score	#TotalGeneInLibrary	#GeneInGO	#GeneInHitList	#GeneInGOAndHitList	%InGO	STDV %InGO	GeneID	Hits	Log(q-value)	EvidenceCutoff	GROUP_ID	FirstInGroupByEnrichment	FirstInGroupByLogP	BestLogPInGroup	BestEnrichmentInGroup	URL
1	-18.353335905326926	GO:0048732	M1	1	0	GO Biological Processes	19	gland development	19_GO:0032502 developmental process	-18.353335905326926	40.89307260245476	22.665005421351946	30242	437	22	13	59.09090909090909	10.482356110715555	207|595|1950|1956|2099|3265|3569|5594|5595|5728|6714|7124|7422	AKT1|CCND1|EGF|EGFR|ESR1|HRAS|IL6|MAPK1|MAPK3|PTEN|SRC|TNF|VEGFA	-14.317425619373273	0	1	1	1	-18.353335905326926	128.8721590909091
1	-17.031963643922513	GO:0051347	M1	1	0	GO Biological Processes	19	positive regulation of transferase activity	19_GO:0065007 biological regulation	-17.031963643922513	32.37368247694335	20.07206808493534	30242	552	22	13	59.09090909090909	10.482356110715555	207|595|1950|1956|3265|3320|4609|5594|5595|5728|6714|7124|7422	AKT1|CCND1|EGF|EGFR|HRAS|HSP90AA1|MYC|MAPK1|MAPK3|PTEN|SRC|TNF|VEGFA	-13.313102267953816	0	1	0	0	-18.353335905326926	128.8721590909091
1	-15.47595909885731	GO:0001934	M1	1	0	GO Biological Processes	19	positive regulation of protein phosphorylation	19_GO:0048518 positive regulation of biological process	-15.47595909885731	24.54707792207792	17.35205272612305	30242	728	22	13	59.09090909090909	10.482356110715555	207|595|1950|1956|3265|3320|3569|5594|5595|6714|7124|7157|7422	AKT1|CCND1|EGF|EGFR|HRAS|HSP90AA1|IL6|MAPK1|MAPK3|SRC|TNF|TP53|VEGFA	-12.058127718552594	0	1	0	0	-18.353335905326926	128.8721590909091
1	-15.089683660347971	GO:0000165	M1	1	0	GO Biological Processes	19	MAPK cascade	19_GO:0023052 signaling	-15.089683660347971	22.91060606060606	16.72756645187451	30242	780	22	13	59.09090909090909	10.482356110715555	207|1950|1956|3265|3569|4609|5594|5595|5599|5728|6714|7124|7422	AKT1|EGF|EGFR|HRAS|IL6|MYC|MAPK1|MAPK3|MAPK8|PTEN|SRC|TNF|VEGFA	-11.73879906967387	0	1	0	0	-18.353335905326926	128.8721590909091
1	-14.097459075096491	GO:0043408	M1	1	0	GO Biological Processes	19	regulation of MAPK cascade	19_GO:0023052 signaling	-14.097459075096491	24.258288770053476	16.55112401727844	30242	680	22	12	54.54545454545455	10.615894693111677	207|1950|1956|3265|3569|4609|5594|5595|5728|6714|7124|7422	AKT1|EGF|EGFR|HRAS|IL6|MYC|MAPK1|MAPK3|PTEN|SRC|TNF|VEGFA	-10.855718953847457	0	1	0	0	-18.353335905326926	128.8721590909091
1	-13.505637179445086	GO:0071900	M1	1	0	GO Biological Processes	19	regulation of protein serine/threonine kinase activity	19_GO:0050789 regulation of biological process	-13.505637179445086	37.86877034810919	19.067384356732262	30242	363	22	10	45.45454545454545	10.615894693111677	207|595|836|1950|1956|3265|5728|6714|7124|7422	AKT1|CCND1|CASP3|EGF|EGFR|HRAS|PTEN|SRC|TNF|VEGFA	-10.513774531412652	0	1	0	0	-18.353335905326926	128.8721590909091
1	-13.355936944653141	GO:0030335	M1	1	0	GO Biological Processes	19	positive regulation of cell migration	19_GO:0040011 locomotion	-13.355936944653141	27.14721723518851	16.805317833162555	30242	557	22	11	50.0	10.660035817780521	207|1950|1956|3265|3569|5594|5595|6714|6774|7124|7422	AKT1|EGF|EGFR|HRAS|IL6|MAPK1|MAPK3|SRC|STAT3|TNF|VEGFA	-10.390403235343056	0	1	0	0	-18.353335905326926	128.8721590909091
1	-13.139880716932472	GO:2000147	M1	1	0	GO Biological Processes	19	positive regulation of cell motility	19_GO:0040011 locomotion	-13.139880716932472	25.936535162950257	16.404172202373946	30242	583	22	11	50.0	10.660035817780521	207|1950|1956|3265|3569|5594|5595|6714|6774|7124|7422	AKT1|EGF|EGFR|HRAS|IL6|MAPK1|MAPK3|SRC|STAT3|TNF|VEGFA	-10.28632076706632	0	1	0	0	-18.353335905326926	128.8721590909091
1	-13.04347921386352	GO:0051272	M1	1	0	GO Biological Processes	19	positive regulation of cellular component movement	19_GO:0048518 positive regulation of biological process	-13.04347921386352	25.41344537815126	16.227789469770617	30242	595	22	11	50.0	10.660035817780521	207|1950|1956|3265|3569|5594|5595|6714|6774|7124|7422	AKT1|EGF|EGFR|HRAS|IL6|MAPK1|MAPK3|SRC|STAT3|TNF|VEGFA	-10.21183532186379	0	1	0	0	-18.353335905326926	128.8721590909091
1	-13.027606710840542	GO:0040017	M1	1	0	GO Biological Processes	19	positive regulation of locomotion	19_GO:0040011 locomotion	-13.027606710840542	25.32830820770519	16.198900276993022	30242	597	22	11	50.0	10.660035817780521	207|1950|1956|3265|3569|5594|5595|6714|6774|7124|7422	AKT1|EGF|EGFR|HRAS|IL6|MAPK1|MAPK3|SRC|STAT3|TNF|VEGFA	-10.21183532186379	0	1	0	0	-18.353335905326926	128.8721590909091
1	-12.721144918052158	GO:0045859	M1	1	0	GO Biological Processes	19	regulation of protein kinase activity	19_GO:0050789 regulation of biological process	-12.721144918052158	23.73783359497645	15.649427402970389	30242	637	22	11	50.0	10.660035817780521	207|595|836|1950|1956|3265|3320|5728|6714|7124|7422	AKT1|CCND1|CASP3|EGF|EGFR|HRAS|HSP90AA1|PTEN|SRC|TNF|VEGFA	-9.940135635334617	0	1	0	0	-18.353335905326926	128.8721590909091
1	-11.992560272455595	GO:0071902	M1	1	0	GO Biological Processes	19	positive regulation of protein serine/threonine kinase activity	19_GO:0048518 positive regulation of biological process	-11.992560272455595	54.441044104410445	20.56188091739671	30242	202	22	8	36.36363636363637	10.255928633050294	207|595|1950|1956|3265|6714|7124|7422	AKT1|CCND1|EGF|EGFR|HRAS|SRC|TNF|VEGFA	-9.365548936547185	0	1	0	0	-18.353335905326926	128.8721590909091
1	-11.981747970618732	GO:0070371	M1	1	0	GO Biological Processes	19	ERK1 and ERK2 cascade	19_GO:0023052 signaling	-11.981747970618732	36.71135689236579	17.78736363233344	30242	337	22	9	40.90909090909091	10.482356110715555	1950|1956|3265|4609|5594|5595|5728|6714|7124	EGF|EGFR|HRAS|MYC|MAPK1|MAPK3|PTEN|SRC|TNF	-9.365548936547185	0	1	0	0	-18.353335905326926	128.8721590909091
1	-11.902145796227048	GO:0043549	M1	1	0	GO Biological Processes	19	regulation of kinase activity	19_GO:0050789 regulation of biological process	-11.902145796227048	19.948548812664907	14.255404364805548	30242	758	22	11	50.0	10.660035817780521	207|595|836|1950|1956|3265|3320|5728|6714|7124|7422	AKT1|CCND1|CASP3|EGF|EGFR|HRAS|HSP90AA1|PTEN|SRC|TNF|VEGFA	-9.339631621118276	0	1	0	0	-18.353335905326926	128.8721590909091
1	-11.433388804023046	GO:0045860	M1	1	0	GO Biological Processes	19	positive regulation of protein kinase activity	19_GO:0048518 positive regulation of biological process	-11.433388804023046	31.885895032802246	16.52102446028089	30242	388	22	9	40.90909090909091	10.482356110715555	207|595|1950|1956|3265|3320|6714|7124|7422	AKT1|CCND1|EGF|EGFR|HRAS|HSP90AA1|SRC|TNF|VEGFA	-8.969799933157656	0	1	0	0	-18.353335905326926	128.8721590909091
1	-10.69903181347317	GO:0033674	M1	1	0	GO Biological Processes	19	positive regulation of kinase activity	19_GO:0048518 positive regulation of biological process	-10.69903181347317	26.378949408800153	14.945517146804514	30242	469	22	9	40.90909090909091	10.482356110715555	207|595|1950|1956|3265|3320|6714|7124|7422	AKT1|CCND1|EGF|EGFR|HRAS|HSP90AA1|SRC|TNF|VEGFA	-8.36038167921608	0	1	0	0	-18.353335905326926	128.8721590909091
1	-10.593466282041927	GO:0043410	M1	1	0	GO Biological Processes	19	positive regulation of MAPK cascade	19_GO:0048518 positive regulation of biological process	-10.593466282041927	25.667483968313842	14.729706551062282	30242	482	22	9	40.90909090909091	10.482356110715555	1950|1956|3265|3569|5595|5728|6714|7124|7422	EGF|EGFR|HRAS|IL6|MAPK3|PTEN|SRC|TNF|VEGFA	-8.28397437652605	0	1	0	0	-18.353335905326926	128.8721590909091
1	-9.944388516225823	GO:0043491	M1	1	0	GO Biological Processes	19	protein kinase B signaling	19_GO:0023052 signaling	-9.944388516225823	45.60404997845757	17.54255346947239	30242	211	22	7	31.818181818181817	9.930260198923898	207|1950|1956|3320|5728|6714|7124	AKT1|EGF|EGFR|HSP90AA1|PTEN|SRC|TNF	-7.70264839497679	0	1	0	0	-18.353335905326926	128.8721590909091
1	-9.748591020589275	GO:0043406	M1	1	0	GO Biological Processes	19	positive regulation of MAP kinase activity	19_GO:0048518 positive regulation of biological process	-9.748591020589275	72.34928229665071	20.59297383695635	30242	114	22	6	27.272727272727273	9.495144870310792	1950|1956|3265|6714|7124|7422	EGF|EGFR|HRAS|SRC|TNF|VEGFA	-7.552608389900917	0	1	0	0	-18.353335905326926	128.8721590909091
1	-9.424327567174991	GO:0042060	M1	1	0	GO Biological Processes	19	wound healing	19_GO:0050896 response to stimulus	-9.424327567174991	25.93653516295026	13.952176684781438	30242	424	22	8	36.36363636363637	10.255928633050294	836|1956|3265|3569|5728|6714|7124|7422	CASP3|EGFR|HRAS|IL6|PTEN|SRC|TNF|VEGFA	-7.245378275785414	0	1	0	0	-18.353335905326926	128.8721590909091
1	-9.1335106543757	GO:0014065	M1	1	0	GO Biological Processes	19	phosphatidylinositol 3-kinase signaling	19_GO:0023052 signaling	-9.1335106543757	57.276515151515156	18.26424852740691	30242	144	22	6	27.272727272727273	9.495144870310792	207|1950|1956|5728|6714|7124	AKT1|EGF|EGFR|PTEN|SRC|TNF	-6.990606467170761	0	1	0	0	-18.353335905326926	128.8721590909091
1	-8.579039274777426	GO:0048015	M1	1	0	GO Biological Processes	19	phosphatidylinositol-mediated signaling	19_GO:0023052 signaling	-8.579039274777426	46.33605720122574	16.367884503296292	30242	178	22	6	27.272727272727273	9.495144870310792	207|1950|1956|5728|6714|7124	AKT1|EGF|EGFR|PTEN|SRC|TNF	-6.522935730490304	0	1	0	0	-18.353335905326926	128.8721590909091
1	-8.53546164083196	GO:0043405	M1	1	0	GO Biological Processes	19	regulation of MAP kinase activity	19_GO:0050789 regulation of biological process	-8.53546164083196	45.568056253139126	16.226447678570707	30242	181	22	6	27.272727272727273	9.495144870310792	1950|1956|3265|6714|7124|7422	EGF|EGFR|HRAS|SRC|TNF|VEGFA	-6.4856070458218396	0	1	0	0	-18.353335905326926	128.8721590909091
1	-8.52417872949191	GO:0009611	M1	1	0	GO Biological Processes	19	response to wounding	19_GO:0050896 response to stimulus	-8.52417872949191	19.922266139657445	12.105974953867596	30242	552	22	8	36.36363636363637	10.255928633050294	836|1956|3265|3569|5728|6714|7124|7422	CASP3|EGFR|HRAS|IL6|PTEN|SRC|TNF|VEGFA	-6.480454027364284	0	1	0	0	-18.353335905326926	128.8721590909091
1	-8.52110062058758	GO:0048017	M1	1	0	GO Biological Processes	19	inositol lipid-mediated signaling	19_GO:0023052 signaling	-8.52110062058758	45.31768231768232	16.180071274363762	30242	182	22	6	27.272727272727273	9.495144870310792	207|1950|1956|5728|6714|7124	AKT1|EGF|EGFR|PTEN|SRC|TNF	-6.480454027364284	0	1	0	0	-18.353335905326926	128.8721590909091
1	-8.47849940181267	GO:0051896	M1	1	0	GO Biological Processes	19	regulation of protein kinase B signaling	19_GO:0023052 signaling	-8.47849940181267	44.58280098280098	16.043176857334824	30242	185	22	6	27.272727272727273	9.495144870310792	1950|1956|3320|5728|6714|7124	EGF|EGFR|HSP90AA1|PTEN|SRC|TNF	-6.449834105872488	0	1	0	0	-18.353335905326926	128.8721590909091
1	-8.01645361587645	GO:0070374	M1	1	0	GO Biological Processes	19	positive regulation of ERK1 and ERK2 cascade	19_GO:0048518 positive regulation of biological process	-8.01645361587645	37.320444261620736	14.621667244648572	30242	221	22	6	27.272727272727273	9.495144870310792	1956|3265|5595|5728|6714|7124	EGFR|HRAS|MAPK3|PTEN|SRC|TNF	-6.0457802669139555	0	1	0	0	-18.353335905326926	128.8721590909091
1	-7.8170327967147735	GO:0014066	M1	1	0	GO Biological Processes	19	regulation of phosphatidylinositol 3-kinase signaling	19_GO:0023052 signaling	-7.8170327967147735	61.92055692055692	17.349252431859107	30242	111	22	5	22.727272727272727	8.934606739851096	1950|1956|5728|6714|7124	EGF|EGFR|PTEN|SRC|TNF	-5.86408821471271	0	1	0	0	-18.353335905326926	128.8721590909091
1	-7.737618908904903	GO:0050804	M1	1	0	GO Biological Processes	19	modulation of chemical synaptic transmission	19_GO:0023052 signaling	-7.737618908904903	21.919030855249535	11.912585034074734	30242	439	22	7	31.818181818181817	9.930260198923898	1956|3265|5594|5728|6714|6774|7124	EGFR|HRAS|MAPK1|PTEN|SRC|STAT3|TNF	-5.799314853085729	0	1	0	0	-18.353335905326926	128.8721590909091
1	-7.7308445323880495	GO:0099177	M1	1	0	GO Biological Processes	19	regulation of trans-synaptic signaling	19_GO:0023052 signaling	-7.7308445323880495	21.86921487603306	11.89794421273147	30242	440	22	7	31.818181818181817	9.930260198923898	1956|3265|5594|5728|6714|6774|7124	EGFR|HRAS|MAPK1|PTEN|SRC|STAT3|TNF	-5.794933289684766	0	1	0	0	-18.353335905326926	128.8721590909091
1	-7.646563135248782	GO:0051897	M1	1	0	GO Biological Processes	19	positive regulation of protein kinase B signaling	19_GO:0048518 positive regulation of biological process	-7.646563135248782	57.27651515151515	16.66625805112255	30242	120	22	5	22.727272727272727	8.934606739851096	1950|1956|3320|6714|7124	EGF|EGFR|HSP90AA1|SRC|TNF	-5.722422111096923	0	1	0	0	-18.353335905326926	128.8721590909091
1	-7.626354796420454	GO:0007268	M1	1	0	GO Biological Processes	19	chemical synaptic transmission	19_GO:0023052 signaling	-7.626354796420454	15.273737373737374	10.459074260933718	30242	720	22	8	36.36363636363637	10.255928633050294	207|1956|3265|5594|5728|6714|6774|7124	AKT1|EGFR|HRAS|MAPK1|PTEN|SRC|STAT3|TNF	-5.709125766684925	0	1	0	0	-18.353335905326926	128.8721590909091
1	-7.626354796420454	GO:0098916	M1	1	0	GO Biological Processes	19	anterograde trans-synaptic signaling	19_GO:0023052 signaling	-7.626354796420454	15.273737373737374	10.459074260933718	30242	720	22	8	36.36363636363637	10.255928633050294	207|1956|3265|5594|5728|6714|6774|7124	AKT1|EGFR|HRAS|MAPK1|PTEN|SRC|STAT3|TNF	-5.709125766684925	0	1	0	0	-18.353335905326926	128.8721590909091
1	-7.610469531510879	GO:0038127	M1	1	0	GO Biological Processes	19	ERBB signaling pathway	19_GO:0023052 signaling	-7.610469531510879	56.33755588673621	16.52473827392724	30242	122	22	5	22.727272727272727	8.934606739851096	207|1950|1956|5594|6714	AKT1|EGF|EGFR|MAPK1|SRC	-5.695520268070248	0	1	0	0	-18.353335905326926	128.8721590909091
1	-7.589232618138142	GO:0099537	M1	1	0	GO Biological Processes	19	trans-synaptic signaling	19_GO:0023052 signaling	-7.589232618138142	15.105894105894107	10.394759769537611	30242	728	22	8	36.36363636363637	10.255928633050294	207|1956|3265|5594|5728|6714|6774|7124	AKT1|EGFR|HRAS|MAPK1|PTEN|SRC|STAT3|TNF	-5.678807296457558	0	1	0	0	-18.353335905326926	128.8721590909091
1	-7.480373239559819	GO:0099536	M1	1	0	GO Biological Processes	19	synaptic signaling	19_GO:0023052 signaling	-7.480373239559819	14.623791102514508	10.207789234439879	30242	752	22	8	36.36363636363637	10.255928633050294	207|1956|3265|5594|5728|6714|6774|7124	AKT1|EGFR|HRAS|MAPK1|PTEN|SRC|STAT3|TNF	-5.585420604535442	0	1	0	0	-18.353335905326926	128.8721590909091
1	-7.178684079517071	GO:0060627	M1	1	0	GO Biological Processes	19	regulation of vesicle-mediated transport	19_GO:0051179 localization	-7.178684079517071	18.15557461406518	10.750766890548332	30242	530	22	7	31.818181818181817	9.930260198923898	1950|5594|5595|5728|6714|7124|7422	EGF|MAPK1|MAPK3|PTEN|SRC|TNF|VEGFA	-5.3211579424333175	0	1	0	0	-18.353335905326926	128.8721590909091
1	-7.102636251804133	GO:0070372	M1	1	0	GO Biological Processes	19	regulation of ERK1 and ERK2 cascade	19_GO:0023052 signaling	-7.102636251804133	26.183549783549783	12.122796537756592	30242	315	22	6	27.272727272727273	9.495144870310792	1956|3265|5595|5728|6714|7124	EGFR|HRAS|MAPK3|PTEN|SRC|TNF	-5.258836139227137	0	1	0	0	-18.353335905326926	128.8721590909091
1	-5.954331551622924	GO:0007173	M1	1	0	GO Biological Processes	19	epidermal growth factor receptor signaling pathway	19_GO:0023052 signaling	-5.954331551622924	50.44537114261885	13.953395004525731	30242	109	22	4	18.181818181818183	8.223036670302644	207|1950|1956|6714	AKT1|EGF|EGFR|SRC	-4.272896673594852	0	1	0	0	-18.353335905326926	128.8721590909091
1	-5.786570900194179	GO:1901889	M1	1	0	GO Biological Processes	19	negative regulation of cell junction assembly	19_GO:0048519 negative regulation of biological process	-5.786570900194179	128.8721590909091	19.527102648025554	30242	32	22	3	13.636363636363637	7.31650049984536	5728|6714|7124	PTEN|SRC|TNF	-4.127146712077351	0	1	0	0	-18.353335905326926	128.8721590909091
1	-5.3250473958395155	GO:0006897	M1	1	0	GO Biological Processes	19	endocytosis	19_GO:0051179 localization	-5.3250473958395155	12.968267581475128	8.230612687337109	30242	636	22	6	27.272727272727273	9.495144870310792	1950|3265|5594|5595|6714|7422	EGF|HRAS|MAPK1|MAPK3|SRC|VEGFA	-3.7289478372248452	0	1	0	0	-18.353335905326926	128.8721590909091
1	-5.156105049009811	GO:0010469	M1	1	0	GO Biological Processes	19	regulation of signaling receptor activity	19_GO:0023052 signaling	-5.156105049009811	31.783499737256964	10.955790935710153	30242	173	22	4	18.181818181818183	8.223036670302644	1950|5728|6714|7124	EGF|PTEN|SRC|TNF	-3.5905502933464764	0	1	0	0	-18.353335905326926	128.8721590909091
1	-4.840224163219494	GO:0016055	M1	1	0	GO Biological Processes	19	Wnt signaling pathway	19_GO:0023052 signaling	-4.840224163219494	15.445352400408579	8.282931325839847	30242	445	22	5	22.727272727272727	8.934606739851096	595|1950|1956|5728|6714	CCND1|EGF|EGFR|PTEN|SRC	-3.313558413097248	0	1	0	0	-18.353335905326926	128.8721590909091
1	-4.830852302583658	GO:0198738	M1	1	0	GO Biological Processes	19	cell-cell signaling by wnt	19_GO:0023052 signaling	-4.830852302583658	15.376245678259101	8.262086491862814	30242	447	22	5	22.727272727272727	8.934606739851096	595|1950|1956|5728|6714	CCND1|EGF|EGFR|PTEN|SRC	-3.3064843680083187	0	1	0	0	-18.353335905326926	128.8721590909091
1	-4.661388152714412	GO:0045913	M1	1	0	GO Biological Processes	19	positive regulation of carbohydrate metabolic process	19_GO:0048518 positive regulation of biological process	-4.661388152714412	54.985454545454544	12.630004838630333	30242	75	22	3	13.636363636363637	7.31650049984536	207|1950|6714	AKT1|EGF|SRC	-3.158445141410075	0	1	0	0	-18.353335905326926	128.8721590909091
1	-4.593610094628215	GO:0014068	M1	1	0	GO Biological Processes	19	positive regulation of phosphatidylinositol 3-kinase signaling	19_GO:0048518 positive regulation of biological process	-4.593610094628215	52.201380897583434	12.294762310416788	30242	79	22	3	13.636363636363637	7.31650049984536	1950|6714|7124	EGF|SRC|TNF	-3.1000580003853817	0	1	0	0	-18.353335905326926	128.8721590909091
1	-4.211818535890977	GO:0090263	M1	1	0	GO Biological Processes	19	positive regulation of canonical Wnt signaling pathway	19_GO:0048518 positive regulation of biological process	-4.211818535890977	38.90480274442539	10.547913374467164	30242	106	22	3	13.636363636363637	7.31650049984536	1950|1956|6714	EGF|EGFR|SRC	-2.7694189640955256	0	1	0	0	-18.353335905326926	128.8721590909091
1	-4.20292627097709	GO:0060070	M1	1	0	GO Biological Processes	19	canonical Wnt signaling pathway	19_GO:0023052 signaling	-4.20292627097709	18.147014701470148	8.09381686937659	30242	303	22	4	18.181818181818183	8.223036670302644	1950|1956|5728|6714	EGF|EGFR|PTEN|SRC	-2.7612919759997507	0	1	0	0	-18.353335905326926	128.8721590909091
1	-3.9785590376421807	GO:0048565	M1	1	0	GO Biological Processes	19	digestive tract development	19_GO:0032502 developmental process	-3.9785590376421807	32.471725125268435	9.589438112361206	30242	127	22	3	13.636363636363637	7.31650049984536	1956|6714|7124	EGFR|SRC|TNF	-2.56576509802908	0	1	0	0	-18.353335905326926	128.8721590909091
1	-3.8810957380319566	GO:0055123	M1	1	0	GO Biological Processes	19	digestive system development	19_GO:0032502 developmental process	-3.8810957380319566	30.101526211015262	9.211257394909328	30242	137	22	3	13.636363636363637	7.31650049984536	1956|6714|7124	EGFR|SRC|TNF	-2.4816874405540283	0	1	0	0	-18.353335905326926	128.8721590909091
1	-3.8532807362175396	GO:0030177	M1	1	0	GO Biological Processes	19	positive regulation of Wnt signaling pathway	19_GO:0048518 positive regulation of biological process	-3.8532807362175396	29.45649350649351	9.105628144545996	30242	140	22	3	13.636363636363637	7.31650049984536	1950|1956|6714	EGF|EGFR|SRC	-2.4580151838115665	0	1	0	0	-18.353335905326926	128.8721590909091
1	-3.1012149313144506	GO:0060828	M1	1	0	GO Biological Processes	19	regulation of canonical Wnt signaling pathway	19_GO:0023052 signaling	-3.1012149313144506	16.300035932447	6.593771662285951	30242	253	22	3	13.636363636363637	7.31650049984536	1950|1956|6714	EGF|EGFR|SRC	-1.765570307197086	0	1	0	0	-18.353335905326926	128.8721590909091
1	-2.8512072377945774	GO:0006909	M1	1	0	GO Biological Processes	19	phagocytosis	19_GO:0051179 localization	-2.8512072377945774	13.345984112974405	5.885617239816003	30242	309	22	3	13.636363636363637	7.31650049984536	5728|6714|7124	PTEN|SRC|TNF	-1.5360381993870105	0	1	0	0	-18.353335905326926	128.8721590909091
1	-2.7733237928308667	GO:0030111	M1	1	0	GO Biological Processes	19	regulation of Wnt signaling pathway	19_GO:0023052 signaling	-2.7733237928308667	12.534678087869578	5.675911649092669	30242	329	22	3	13.636363636363637	7.31650049984536	1950|1956|6714	EGF|EGFR|SRC	-1.4621365260914896	0	1	0	0	-18.353335905326926	128.8721590909091
1	-2.478713359885531	GO:0016311	M1	1	0	GO Biological Processes	19	dephosphorylation	19_GO:0008152 metabolic process	-2.478713359885531	9.865811222270553	4.924768947568637	30242	418	22	3	13.636363636363637	7.31650049984536	5728|6714|7124	PTEN|SRC|TNF	-1.1809072126948494	0	1	0	0	-18.353335905326926	128.8721590909091
1	-2.472887783254005	GO:0032102	M1	1	0	GO Biological Processes	19	negative regulation of response to external stimulus	19_GO:0048519 negative regulation of biological process	-2.472887783254005	9.818831168831169	4.9105425112402	30242	420	22	3	13.636363636363637	7.31650049984536	5728|6714|7124	PTEN|SRC|TNF	-1.1761783398832504	0	1	0	0	-18.353335905326926	128.8721590909091
1	-18.21237825439765	GO:0050673	M1	1	0	GO Biological Processes	19	epithelial cell proliferation	19_GO:0009987 cellular process	-18.21237825439765	39.88900162337662	22.375027546715202	30242	448	22	13	59.09090909090909	10.482356110715555	207|595|1950|1956|2099|3265|3569|4609|5594|5728|6774|7124|7422	AKT1|CCND1|EGF|EGFR|ESR1|HRAS|IL6|MYC|MAPK1|PTEN|STAT3|TNF|VEGFA	-14.317425619373273	0	2	1	1	-18.21237825439765	56.395337995338
1	-13.29486902948507	GO:0051403	M1	1	0	GO Biological Processes	19	stress-activated MAPK cascade	19_GO:0023052 signaling	-13.29486902948507	51.334967936627685	21.167649542826	30242	241	22	9	40.90909090909091	10.482356110715555	207|1956|3265|4609|5594|5595|5599|7124|7422	AKT1|EGFR|HRAS|MYC|MAPK1|MAPK3|MAPK8|TNF|VEGFA	-10.354158903900018	0	2	0	0	-18.21237825439765	56.395337995338
1	-13.19454078843013	GO:0050678	M1	1	0	GO Biological Processes	19	regulation of epithelial cell proliferation	19_GO:0050789 regulation of biological process	-13.19454078843013	35.247086247086244	18.366711279127728	30242	390	22	10	45.45454545454545	10.615894693111677	207|595|1950|1956|3265|4609|5728|6774|7124|7422	AKT1|CCND1|EGF|EGFR|HRAS|MYC|PTEN|STAT3|TNF|VEGFA	-10.299588153405754	0	2	0	0	-18.21237825439765	56.395337995338
1	-13.166447618094502	GO:0031098	M1	1	0	GO Biological Processes	19	stress-activated protein kinase signaling cascade	19_GO:0023052 signaling	-13.166447618094502	49.68565169769989	20.813872605226543	30242	249	22	9	40.90909090909091	10.482356110715555	207|1956|3265|4609|5594|5595|5599|7124|7422	AKT1|EGFR|HRAS|MYC|MAPK1|MAPK3|MAPK8|TNF|VEGFA	-10.292684282140062	0	2	0	0	-18.21237825439765	56.395337995338
1	-12.116053940482356	GO:0032872	M1	1	0	GO Biological Processes	19	regulation of stress-activated MAPK cascade	19_GO:0023052 signaling	-12.116053940482356	56.395337995338	20.938817335691812	30242	195	22	8	36.36363636363637	10.255928633050294	207|1956|3265|4609|5594|5595|7124|7422	AKT1|EGFR|HRAS|MYC|MAPK1|MAPK3|TNF|VEGFA	-9.41143300362827	0	2	0	0	-18.21237825439765	56.395337995338
1	-12.062578578866873	GO:0070302	M1	1	0	GO Biological Processes	19	regulation of stress-activated protein kinase signaling cascade	19_GO:0023052 signaling	-12.062578578866873	55.54086317722682	20.77485062878903	30242	198	22	8	36.36363636363637	10.255928633050294	207|1956|3265|4609|5594|5595|7124|7422	AKT1|EGFR|HRAS|MYC|MAPK1|MAPK3|TNF|VEGFA	-9.37174592649842	0	2	0	0	-18.21237825439765	56.395337995338
1	-11.907016112418926	GO:0050679	M1	1	0	GO Biological Processes	19	positive regulation of epithelial cell proliferation	19_GO:0048518 positive regulation of biological process	-11.907016112418926	53.12604303908652	20.30431289334821	30242	207	22	8	36.36363636363637	10.255928633050294	207|595|1950|1956|3265|4609|6774|7422	AKT1|CCND1|EGF|EGFR|HRAS|MYC|STAT3|VEGFA	-9.339631621118276	0	2	0	0	-18.21237825439765	56.395337995338
1	-10.912548208775704	GO:0080135	M1	1	0	GO Biological Processes	19	regulation of cellular response to stress	19_GO:0050896 response to stimulus	-10.912548208775704	20.733580145344852	13.862229634294742	30242	663	22	10	45.45454545454545	10.615894693111677	207|1956|3265|4609|5594|5595|5728|7124|7157|7422	AKT1|EGFR|HRAS|MYC|MAPK1|MAPK3|PTEN|TNF|TP53|VEGFA	-8.536109513629214	0	2	0	0	-18.21237825439765	56.395337995338
1	-10.785797474924506	GO:0045596	M1	1	0	GO Biological Processes	19	negative regulation of cell differentiation	19_GO:0048519 negative regulation of biological process	-10.785797474924506	20.126447491015572	13.641495374585869	30242	683	22	10	45.45454545454545	10.615894693111677	595|1956|3569|4609|5594|5728|6774|7124|7157|7422	CCND1|EGFR|IL6|MYC|MAPK1|PTEN|STAT3|TNF|TP53|VEGFA	-8.434912884250405	0	2	0	0	-18.21237825439765	56.395337995338
1	-9.796179794034115	GO:0051345	M1	1	0	GO Biological Processes	19	positive regulation of hydrolase activity	19_GO:0065007 biological regulation	-9.796179794034115	20.862946497010576	13.180387510080374	30242	593	22	9	40.90909090909091	10.482356110715555	207|1956|2099|3265|4609|5599|6774|7124|7422	AKT1|EGFR|ESR1|HRAS|MYC|MAPK8|STAT3|TNF|VEGFA	-7.595832357943307	0	2	0	0	-18.21237825439765	56.395337995338
1	-16.076973109329295	GO:0018105	M1	1	0	GO Biological Processes	19	peptidyl-serine phosphorylation	19_GO:0008152 metabolic process	-16.076973109329295	48.00317460317461	22.626274978722055	30242	315	22	11	50.0	10.660035817780521	207|1956|3320|3569|5594|5595|5599|5728|6714|7124|7422	AKT1|EGFR|HSP90AA1|IL6|MAPK1|MAPK3|MAPK8|PTEN|SRC|TNF|VEGFA	-12.483050469968898	0	3	1	1	-16.076973109329295	343.65909090909093
1	-15.738394091966917	GO:0018209	M1	1	0	GO Biological Processes	19	peptidyl-serine modification	19_GO:0008152 metabolic process	-15.738394091966917	44.73668639053255	21.817338470095272	30242	338	22	11	50.0	10.660035817780521	207|1956|3320|3569|5594|5595|5599|5728|6714|7124|7422	AKT1|EGFR|HSP90AA1|IL6|MAPK1|MAPK3|MAPK8|PTEN|SRC|TNF|VEGFA	-12.241381465614579	0	3	0	0	-16.076973109329295	343.65909090909093
1	-12.00993026593705	GO:0051054	M1	1	0	GO Biological Processes	19	positive regulation of DNA metabolic process	19_GO:0048518 positive regulation of biological process	-12.00993026593705	54.71189507010403	20.61453277530485	30242	201	22	8	36.36363636363637	10.255928633050294	207|1956|3320|3569|4609|5594|5595|6714	AKT1|EGFR|HSP90AA1|IL6|MYC|MAPK1|MAPK3|SRC	-9.37025013601598	0	3	0	0	-16.076973109329295	343.65909090909093
1	-11.96083054177684	GO:0051972	M1	1	0	GO Biological Processes	19	regulation of telomerase activity	19_GO:0050789 regulation of biological process	-11.96083054177684	164.95636363636365	31.30613998529212	30242	50	22	6	27.272727272727273	9.495144870310792	3320|4609|5594|5595|6714|7157	HSP90AA1|MYC|MAPK1|MAPK3|SRC|TP53	-9.364757881450045	0	3	0	0	-16.076973109329295	343.65909090909093
1	-11.713787364515493	GO:0051052	M1	1	0	GO Biological Processes	19	regulation of DNA metabolic process	19_GO:0050789 regulation of biological process	-11.713787364515493	34.27071266683455	17.158539758114866	30242	361	22	9	40.90909090909091	10.482356110715555	207|1956|3320|3569|4609|5594|5595|6714|7157	AKT1|EGFR|HSP90AA1|IL6|MYC|MAPK1|MAPK3|SRC|TP53	-9.208000813855648	0	3	0	0	-16.076973109329295	343.65909090909093
1	-9.843022882658552	GO:2000278	M1	1	0	GO Biological Processes	19	regulation of DNA biosynthetic process	19_GO:0050789 regulation of biological process	-9.843022882658552	74.9801652892562	20.97296562319222	30242	110	22	6	27.272727272727273	9.495144870310792	3320|4609|5594|5595|6714|7157	HSP90AA1|MYC|MAPK1|MAPK3|SRC|TP53	-7.623457710729551	0	3	0	0	-16.076973109329295	343.65909090909093
1	-9.400169441556034	GO:0032103	M1	1	0	GO Biological Processes	19	positive regulation of response to external stimulus	19_GO:0048518 positive regulation of biological process	-9.400169441556034	25.754311262507986	13.899832367000688	30242	427	22	8	36.36363636363637	10.255928633050294	1956|3320|3569|5594|5595|6714|7124|7422	EGFR|HSP90AA1|IL6|MAPK1|MAPK3|SRC|TNF|VEGFA	-7.225376109937614	0	3	0	0	-16.076973109329295	343.65909090909093
1	-8.964443101407845	GO:2000573	M1	1	0	GO Biological Processes	19	positive regulation of DNA biosynthetic process	19_GO:0048518 positive regulation of biological process	-8.964443101407845	104.13911845730027	22.632197892010705	30242	66	22	5	22.727272727272727	8.934606739851096	3320|4609|5594|5595|6714	HSP90AA1|MYC|MAPK1|MAPK3|SRC	-6.832918459946406	0	3	0	0	-16.076973109329295	343.65909090909093
1	-8.49262038790425	GO:0071897	M1	1	0	GO Biological Processes	19	DNA biosynthetic process	19_GO:0008152 metabolic process	-8.49262038790425	44.82509881422925	16.088440916476465	30242	184	22	6	27.272727272727273	9.495144870310792	3320|4609|5594|5595|6714|7157	HSP90AA1|MYC|MAPK1|MAPK3|SRC|TP53	-6.4609906130003285	0	3	0	0	-16.076973109329295	343.65909090909093
1	-8.0178437953506	GO:0051973	M1	1	0	GO Biological Processes	19	positive regulation of telomerase activity	19_GO:0048518 positive regulation of biological process	-8.0178437953506	161.72192513368987	25.299723946915194	30242	34	22	4	18.181818181818183	8.223036670302644	3320|4609|5594|5595	HSP90AA1|MYC|MAPK1|MAPK3	-6.0457802669139555	0	3	0	0	-16.076973109329295	343.65909090909093
1	-7.455241905139862	GO:0000723	M1	1	0	GO Biological Processes	19	telomere maintenance	19_GO:0008152 metabolic process	-7.455241905139862	52.46703678001388	15.928115906034822	30242	131	22	5	22.727272727272727	8.934606739851096	3320|4609|5594|5595|6714	HSP90AA1|MYC|MAPK1|MAPK3|SRC	-5.562455331871992	0	3	0	0	-16.076973109329295	343.65909090909093
1	-7.423686797528139	GO:0031349	M1	1	0	GO Biological Processes	19	positive regulation of defense response	19_GO:0048518 positive regulation of biological process	-7.423686797528139	29.668410725964684	12.956518101956219	30242	278	22	6	27.272727272727273	9.495144870310792	1956|3320|3569|5595|6714|7124	EGFR|HSP90AA1|IL6|MAPK3|SRC|TNF	-5.535200204752993	0	3	0	0	-16.076973109329295	343.65909090909093
1	-7.135536124174063	GO:0072584	M1	1	0	GO Biological Processes	19	caveolin-mediated endocytosis	19_GO:0051179 localization	-7.135536124174063	343.65909090909093	32.03288040411617	30242	12	22	3	13.636363636363637	7.31650049984536	5594|5595|6714	MAPK1|MAPK3|SRC	-5.2878583565338655	0	3	0	0	-16.076973109329295	343.65909090909093
1	-7.034360257765248	GO:0032200	M1	1	0	GO Biological Processes	19	telomere organization	19_GO:0009987 cellular process	-7.034360257765248	43.22755860491709	14.404432345381313	30242	159	22	5	22.727272727272727	8.934606739851096	3320|4609|5594|5595|6714	HSP90AA1|MYC|MAPK1|MAPK3|SRC	-5.198213109416778	0	3	0	0	-16.076973109329295	343.65909090909093
1	-6.754614622562305	GO:0007004	M1	1	0	GO Biological Processes	19	telomere maintenance via telomerase	19_GO:0008152 metabolic process	-6.754614622562305	79.68906455862978	17.655981537223493	30242	69	22	4	18.181818181818183	8.223036670302644	3320|5594|5595|6714	HSP90AA1|MAPK1|MAPK3|SRC	-4.954278194145342	0	3	0	0	-16.076973109329295	343.65909090909093
1	-6.6929636169839455	GO:0031347	M1	1	0	GO Biological Processes	19	regulation of defense response	19_GO:0050896 response to stimulus	-6.6929636169839455	15.395927272727274	9.812310995391405	30242	625	22	7	31.818181818181817	9.930260198923898	1956|2099|3320|3569|5595|6714|7124	EGFR|ESR1|HSP90AA1|IL6|MAPK3|SRC|TNF	-4.905220951607436	0	3	0	0	-16.076973109329295	343.65909090909093
1	-6.607884880097324	GO:0006278	M1	1	0	GO Biological Processes	19	RNA-dependent DNA biosynthetic process	19_GO:0008152 metabolic process	-6.607884880097324	73.31393939393939	16.917990450129036	30242	75	22	4	18.181818181818183	8.223036670302644	3320|5594|5595|6714	HSP90AA1|MAPK1|MAPK3|SRC	-4.826875597379784	0	3	0	0	-16.076973109329295	343.65909090909093
1	-6.567496821448005	GO:2000641	M1	1	0	GO Biological Processes	19	regulation of early endosome to late endosome transport	19_GO:0051179 localization	-6.567496821448005	229.10606060606062	26.11916512905517	30242	18	22	3	13.636363636363637	7.31650049984536	5594|5595|6714	MAPK1|MAPK3|SRC	-4.7931181176294775	0	3	0	0	-16.076973109329295	343.65909090909093
1	-6.494565735746545	GO:0032204	M1	1	0	GO Biological Processes	19	regulation of telomere maintenance	19_GO:0050789 regulation of biological process	-6.494565735746545	68.73181818181818	16.36702870457876	30242	80	22	4	18.181818181818183	8.223036670302644	4609|5594|5595|6714	MYC|MAPK1|MAPK3|SRC	-4.729946869217175	0	3	0	0	-16.076973109329295	343.65909090909093
1	-6.472778431064604	GO:0010833	M1	1	0	GO Biological Processes	19	telomere maintenance via telomere lengthening	19_GO:0008152 metabolic process	-6.472778431064604	67.88327721661055	16.262951640506007	30242	81	22	4	18.181818181818183	8.223036670302644	3320|5594|5595|6714	HSP90AA1|MAPK1|MAPK3|SRC	-4.7129584474170025	0	3	0	0	-16.076973109329295	343.65909090909093
1	-6.464847606727077	GO:0048863	M1	1	0	GO Biological Processes	19	stem cell differentiation	19_GO:0032502 developmental process	-6.464847606727077	33.20377689942907	12.544124287801415	30242	207	22	5	22.727272727272727	8.934606739851096	2099|5594|5595|6774|7157	ESR1|MAPK1|MAPK3|STAT3|TP53	-4.706615538859107	0	3	0	0	-16.076973109329295	343.65909090909093
1	-5.96588996268919	GO:1903649	M1	1	0	GO Biological Processes	19	regulation of cytoplasmic transport	19_GO:0051179 localization	-5.96588996268919	147.28246753246754	20.894374054980076	30242	28	22	3	13.636363636363637	7.31650049984536	5594|5595|6714	MAPK1|MAPK3|SRC	-4.280452342207444	0	3	0	0	-16.076973109329295	343.65909090909093
1	-5.488933023310145	GO:0045022	M1	1	0	GO Biological Processes	19	early endosome to late endosome transport	19_GO:0051179 localization	-5.488933023310145	103.09772727272727	17.43373351352588	30242	40	22	3	13.636363636363637	7.31650049984536	5594|5595|6714	MAPK1|MAPK3|SRC	-3.865821994822267	0	3	0	0	-16.076973109329295	343.65909090909093
1	-5.392953619767712	GO:0098927	M1	1	0	GO Biological Processes	19	vesicle-mediated transport between endosomal compartments	19_GO:0051179 localization	-5.392953619767712	95.90486257928119	16.803068424471228	30242	43	22	3	13.636363636363637	7.31650049984536	5594|5595|6714	MAPK1|MAPK3|SRC	-3.7869205904050616	0	3	0	0	-16.076973109329295	343.65909090909093
1	-5.116652444154177	GO:0032210	M1	1	0	GO Biological Processes	19	regulation of telomere maintenance via telomerase	19_GO:0050789 regulation of biological process	-5.116652444154177	77.80960548885078	15.100498693094424	30242	53	22	3	13.636363636363637	7.31650049984536	5594|5595|6714	MAPK1|MAPK3|SRC	-3.5611512504362404	0	3	0	0	-16.076973109329295	343.65909090909093
1	-5.022680475696782	GO:0033044	M1	1	0	GO Biological Processes	19	regulation of chromosome organization	19_GO:0050789 regulation of biological process	-5.022680475696782	29.403986387943608	10.512449377301621	30242	187	22	4	18.181818181818183	8.223036670302644	4609|5594|5595|6714	MYC|MAPK1|MAPK3|SRC	-3.473101571231493	0	3	0	0	-16.076973109329295	343.65909090909093
1	-4.931805947590123	GO:1904356	M1	1	0	GO Biological Processes	19	regulation of telomere maintenance via telomere lengthening	19_GO:0050789 regulation of biological process	-4.931805947590123	67.60506706408346	14.049716444125819	30242	61	22	3	13.636363636363637	7.31650049984536	5594|5595|6714	MAPK1|MAPK3|SRC	-3.392879169758868	0	3	0	0	-16.076973109329295	343.65909090909093
1	-4.7856690422282835	GO:0050801	M1	1	0	GO Biological Processes	19	ion homeostasis	19_GO:0065007 biological regulation	-4.7856690422282835	10.42707734743133	7.248989551869645	30242	791	22	6	27.272727272727273	9.495144870310792	1956|2099|4609|5594|5595|6714	EGFR|ESR1|MYC|MAPK1|MAPK3|SRC	-3.2672933642604183	0	3	0	0	-16.076973109329295	343.65909090909093
1	-3.826072829923776	GO:0070555	M1	1	0	GO Biological Processes	19	response to interleukin-1	19_GO:0050896 response to stimulus	-3.826072829923776	28.838525111252384	9.003272443676511	30242	143	22	3	13.636363636363637	7.31650049984536	3569|5595|6714	IL6|MAPK3|SRC	-2.4328639245273935	0	3	0	0	-16.076973109329295	343.65909090909093
1	-3.8200707993269285	GO:0055080	M1	1	0	GO Biological Processes	19	cation homeostasis	19_GO:0065007 biological regulation	-3.8200707993269285	9.415317559153175	6.210045790983052	30242	730	22	5	22.727272727272727	8.934606739851096	1956|2099|4609|5594|5595	EGFR|ESR1|MYC|MAPK1|MAPK3	-2.427545284286984	0	3	0	0	-16.076973109329295	343.65909090909093
1	-3.781587185188519	GO:0098771	M1	1	0	GO Biological Processes	19	inorganic ion homeostasis	19_GO:0065007 biological regulation	-3.781587185188519	9.238147605083089	6.138778108214136	30242	744	22	5	22.727272727272727	8.934606739851096	1956|2099|4609|5594|5595	EGFR|ESR1|MYC|MAPK1|MAPK3	-2.395164269135429	0	3	0	0	-16.076973109329295	343.65909090909093
1	-3.5898743906266244	GO:0016482	M1	1	0	GO Biological Processes	19	cytosolic transport	19_GO:0051179 localization	-3.5898743906266244	23.976215644820297	8.153389553471088	30242	172	22	3	13.636363636363637	7.31650049984536	5594|5595|6714	MAPK1|MAPK3|SRC	-2.218668222413812	0	3	0	0	-16.076973109329295	343.65909090909093
1	-2.946915656530417	GO:0030003	M1	1	0	GO Biological Processes	19	cellular cation homeostasis	19_GO:0065007 biological regulation	-2.946915656530417	8.472335060932904	5.192139750660722	30242	649	22	4	18.181818181818183	8.223036670302644	2099|4609|5594|5595	ESR1|MYC|MAPK1|MAPK3	-1.625414843541525	0	3	0	0	-16.076973109329295	343.65909090909093
1	-2.905426557735383	GO:0006873	M1	1	0	GO Biological Processes	19	cellular ion homeostasis	19_GO:0065007 biological regulation	-2.905426557735383	8.256074256074257	5.10894584055608	30242	666	22	4	18.181818181818183	8.223036670302644	2099|4609|5594|5595	ESR1|MYC|MAPK1|MAPK3	-1.5879657225482313	0	3	0	0	-16.076973109329295	343.65909090909093
1	-2.780883951228682	GO:0002831	M1	1	0	GO Biological Processes	19	regulation of response to biotic stimulus	19_GO:0050896 response to stimulus	-2.780883951228682	12.611342785654713	5.696052763196133	30242	327	22	3	13.636363636363637	7.31650049984536	3320|5595|6714	HSP90AA1|MAPK3|SRC	-1.4691300901729276	0	3	0	0	-16.076973109329295	343.65909090909093
1	-2.244834650658746	GO:0001501	M1	1	0	GO Biological Processes	19	skeletal system development	19_GO:0032502 developmental process	-2.244834650658746	8.133942980096826	4.37080897872006	30242	507	22	3	13.636363636363637	7.31650049984536	5595|6714|7157	MAPK3|SRC|TP53	-0.9513987992843792	0	3	0	0	-16.076973109329295	343.65909090909093
1	-14.122197628802788	GO:0031667	M1	1	0	GO Biological Processes	19	response to nutrient levels	19_GO:0050896 response to stimulus	-14.122197628802788	31.90084388185654	18.295608849747858	30242	474	22	11	50.0	10.660035817780521	207|213|595|1956|3725|5594|5595|5599|5728|6714|7157	AKT1|ALB|CCND1|EGFR|JUN|MAPK1|MAPK3|MAPK8|PTEN|SRC|TP53	-10.855718953847457	0	4	1	1	-14.122197628802788	206.19545454545454
1	-13.820968345311748	GO:0009991	M1	1	0	GO Biological Processes	19	response to extracellular stimulus	19_GO:0050896 response to stimulus	-13.820968345311748	29.942574257425743	17.696869704910586	30242	505	22	11	50.0	10.660035817780521	207|213|595|1956|3725|5594|5595|5599|5728|6714|7157	AKT1|ALB|CCND1|EGFR|JUN|MAPK1|MAPK3|MAPK8|PTEN|SRC|TP53	-10.7384692780935	0	4	0	0	-14.122197628802788	206.19545454545454
1	-13.802791229404678	GO:0062197	M1	1	0	GO Biological Processes	19	cellular response to chemical stress	19_GO:0050896 response to stimulus	-13.802791229404678	40.54974524001073	19.75824396199701	30242	339	22	10	45.45454545454545	10.615894693111677	207|836|1956|3569|3725|5594|5595|5599|6714|7157	AKT1|CASP3|EGFR|IL6|JUN|MAPK1|MAPK3|MAPK8|SRC|TP53	-10.7384692780935	0	4	0	0	-14.122197628802788	206.19545454545454
1	-13.600603293790563	GO:0000302	M1	1	0	GO Biological Processes	19	response to reactive oxygen species	19_GO:0050896 response to stimulus	-13.600603293790563	55.478597635548304	22.031416724335227	30242	223	22	9	40.90909090909091	10.482356110715555	207|836|1956|3569|3725|5594|5595|5599|6714	AKT1|CASP3|EGFR|IL6|JUN|MAPK1|MAPK3|MAPK8|SRC	-10.580711922157885	0	4	0	0	-14.122197628802788	206.19545454545454
1	-13.213529225136453	GO:0010035	M1	1	0	GO Biological Processes	19	response to inorganic substance	19_GO:0050896 response to stimulus	-13.213529225136453	26.343205574912893	16.540001399624632	30242	574	22	11	50.0	10.660035817780521	207|595|836|1956|3569|3725|5594|5595|5599|5728|6714	AKT1|CCND1|CASP3|EGFR|IL6|JUN|MAPK1|MAPK3|MAPK8|PTEN|SRC	-10.299588153405754	0	4	0	0	-14.122197628802788	206.19545454545454
1	-12.923070658697757	GO:0034614	M1	1	0	GO Biological Processes	19	cellular response to reactive oxygen species	19_GO:0050896 response to stimulus	-12.923070658697757	70.94897360703813	23.556997554030445	30242	155	22	8	36.36363636363637	10.255928633050294	207|1956|3569|3725|5594|5595|5599|6714	AKT1|EGFR|IL6|JUN|MAPK1|MAPK3|MAPK8|SRC	-10.125028036681437	0	4	0	0	-14.122197628802788	206.19545454545454
1	-12.585389087895829	GO:0006979	M1	1	0	GO Biological Processes	19	response to oxidative stress	19_GO:0050896 response to stimulus	-12.585389087895829	30.61550921239117	17.05875928908786	30242	449	22	10	45.45454545454545	10.615894693111677	207|836|1956|3569|3725|5594|5595|5599|6714|7157	AKT1|CASP3|EGFR|IL6|JUN|MAPK1|MAPK3|MAPK8|SRC|TP53	-9.834944953315858	0	4	0	0	-14.122197628802788	206.19545454545454
1	-12.575853828310187	GO:0071276	M1	1	0	GO Biological Processes	19	cellular response to cadmium ion	19_GO:0050896 response to stimulus	-12.575853828310187	206.19545454545454	35.038222380566694	30242	40	22	6	27.272727272727273	9.495144870310792	207|1956|3725|5594|5595|5599	AKT1|EGFR|JUN|MAPK1|MAPK3|MAPK8	-9.834944953315858	0	4	0	0	-14.122197628802788	206.19545454545454
1	-12.56852958610526	GO:0034599	M1	1	0	GO Biological Processes	19	cellular response to oxidative stress	19_GO:0050896 response to stimulus	-12.56852958610526	42.66112852664577	19.234429077466725	30242	290	22	9	40.90909090909091	10.482356110715555	207|1956|3569|3725|5594|5595|5599|6714|7157	AKT1|EGFR|IL6|JUN|MAPK1|MAPK3|MAPK8|SRC|TP53	-9.834944953315858	0	4	0	0	-14.122197628802788	206.19545454545454
1	-11.958680520810441	GO:0007568	M1	1	0	GO Biological Processes	19	aging	19_GO:0032502 developmental process	-11.958680520810441	36.494770716009654	17.732461610715443	30242	339	22	9	40.90909090909091	10.482356110715555	207|3265|3725|5594|5595|5599|5728|6774|7157	AKT1|HRAS|JUN|MAPK1|MAPK3|MAPK8|PTEN|STAT3|TP53	-9.364757881450045	0	4	0	0	-14.122197628802788	206.19545454545454
1	-11.912962051558974	GO:0032496	M1	1	0	GO Biological Processes	19	response to lipopolysaccharide	19_GO:0044419 biological process involved in interspecies interaction between organisms	-11.912962051558974	36.06917572223694	17.62408063354631	30242	343	22	9	40.90909090909091	10.482356110715555	207|836|3569|3725|5594|5595|5599|6714|7124	AKT1|CASP3|IL6|JUN|MAPK1|MAPK3|MAPK8|SRC|TNF	-9.339631621118276	0	4	0	0	-14.122197628802788	206.19545454545454
1	-11.692289460932212	GO:0002237	M1	1	0	GO Biological Processes	19	response to molecule of bacterial origin	19_GO:0044419 biological process involved in interspecies interaction between organisms	-11.692289460932212	34.08189331329827	17.108929023053754	30242	363	22	9	40.90909090909091	10.482356110715555	207|836|3569|3725|5594|5595|5599|6714|7124	AKT1|CASP3|IL6|JUN|MAPK1|MAPK3|MAPK8|SRC|TNF	-9.195276834579873	0	4	0	0	-14.122197628802788	206.19545454545454
1	-11.58659368733594	GO:0010038	M1	1	0	GO Biological Processes	19	response to metal ion	19_GO:0050896 response to stimulus	-11.58659368733594	33.1681696319766	16.866796658585468	30242	373	22	9	40.90909090909091	10.482356110715555	207|595|836|1956|3725|5594|5595|5599|5728	AKT1|CCND1|CASP3|EGFR|JUN|MAPK1|MAPK3|MAPK8|PTEN	-9.10661440028238	0	4	0	0	-14.122197628802788	206.19545454545454
1	-11.304782835043882	GO:0071216	M1	1	0	GO Biological Processes	19	cellular response to biotic stimulus	19_GO:0050896 response to stimulus	-11.304782835043882	44.70362158167037	18.570153459618272	30242	246	22	8	36.36363636363637	10.255928633050294	207|3569|5594|5595|5599|6714|7124|7157	AKT1|IL6|MAPK1|MAPK3|MAPK8|SRC|TNF|TP53	-8.849162893849767	0	4	0	0	-14.122197628802788	206.19545454545454
1	-11.126294696251305	GO:0046686	M1	1	0	GO Biological Processes	19	response to cadmium ion	19_GO:0050896 response to stimulus	-11.126294696251305	121.29144385026738	26.793838515084932	30242	68	22	6	27.272727272727273	9.495144870310792	207|1956|3725|5594|5595|5599	AKT1|EGFR|JUN|MAPK1|MAPK3|MAPK8	-8.70846331594659	0	4	0	0	-14.122197628802788	206.19545454545454
1	-10.392743527067243	GO:0071496	M1	1	0	GO Biological Processes	19	cellular response to external stimulus	19_GO:0050896 response to stimulus	-10.392743527067243	34.36590909090909	16.189924614323765	30242	320	22	8	36.36363636363637	10.255928633050294	207|213|1956|3725|5594|5595|5599|7157	AKT1|ALB|EGFR|JUN|MAPK1|MAPK3|MAPK8|TP53	-8.088855499069364	0	4	0	0	-14.122197628802788	206.19545454545454
1	-9.973385204874946	GO:0071222	M1	1	0	GO Biological Processes	19	cellular response to lipopolysaccharide	19_GO:0044419 biological process involved in interspecies interaction between organisms	-9.973385204874946	46.040452370595915	17.629447962086207	30242	209	22	7	31.818181818181817	9.930260198923898	207|3569|5594|5595|5599|6714|7124	AKT1|IL6|MAPK1|MAPK3|MAPK8|SRC|TNF	-7.726792580831501	0	4	0	0	-14.122197628802788	206.19545454545454
1	-9.907754280005175	GO:0071396	M1	1	0	GO Biological Processes	19	cellular response to lipid	19_GO:0050896 response to stimulus	-9.907754280005175	21.47869318181818	13.388939197682788	30242	576	22	9	40.90909090909091	10.482356110715555	207|1956|2099|3569|5594|5595|5599|6714|7124	AKT1|EGFR|ESR1|IL6|MAPK1|MAPK3|MAPK8|SRC|TNF	-7.670813041637911	0	4	0	0	-14.122197628802788	206.19545454545454
1	-9.803518341333781	GO:0071219	M1	1	0	GO Biological Processes	19	cellular response to molecule of bacterial origin	19_GO:0044419 biological process involved in interspecies interaction between organisms	-9.803518341333781	43.54051830522419	17.125707455377732	30242	221	22	7	31.818181818181817	9.930260198923898	207|3569|5594|5595|5599|6714|7124	AKT1|IL6|MAPK1|MAPK3|MAPK8|SRC|TNF	-7.598761786337918	0	4	0	0	-14.122197628802788	206.19545454545454
1	-8.923741448156497	GO:0009267	M1	1	0	GO Biological Processes	19	cellular response to starvation	19_GO:0050896 response to stimulus	-8.923741448156497	52.87062937062937	17.525231988915422	30242	156	22	6	27.272727272727273	9.495144870310792	213|3725|5594|5595|5599|7157	ALB|JUN|MAPK1|MAPK3|MAPK8|TP53	-6.803305778860669	0	4	0	0	-14.122197628802788	206.19545454545454
1	-8.904480140009476	GO:0009617	M1	1	0	GO Biological Processes	19	response to bacterium	19_GO:0044419 biological process involved in interspecies interaction between organisms	-8.904480140009476	16.517659910183273	11.602988116330776	30242	749	22	9	40.90909090909091	10.482356110715555	207|836|3569|3725|5594|5595|5599|6714|7124	AKT1|CASP3|IL6|JUN|MAPK1|MAPK3|MAPK8|SRC|TNF	-6.791185885315377	0	4	0	0	-14.122197628802788	206.19545454545454
1	-8.314918169019682	GO:0042594	M1	1	0	GO Biological Processes	19	response to starvation	19_GO:0050896 response to stimulus	-8.314918169019682	41.86709736963544	15.52683671922855	30242	197	22	6	27.272727272727273	9.495144870310792	213|3725|5594|5595|5599|7157	ALB|JUN|MAPK1|MAPK3|MAPK8|TP53	-6.300779126276097	0	4	0	0	-14.122197628802788	206.19545454545454
1	-8.314918169019682	GO:0071248	M1	1	0	GO Biological Processes	19	cellular response to metal ion	19_GO:0050896 response to stimulus	-8.314918169019682	41.86709736963544	15.52683671922855	30242	197	22	6	27.272727272727273	9.495144870310792	207|1956|3725|5594|5595|5599	AKT1|EGFR|JUN|MAPK1|MAPK3|MAPK8	-6.300779126276097	0	4	0	0	-14.122197628802788	206.19545454545454
1	-8.087826180539109	GO:0031669	M1	1	0	GO Biological Processes	19	cellular response to nutrient levels	19_GO:0050896 response to stimulus	-8.087826180539109	38.36194503171247	14.833885403620199	30242	215	22	6	27.272727272727273	9.495144870310792	213|3725|5594|5595|5599|7157	ALB|JUN|MAPK1|MAPK3|MAPK8|TP53	-6.106687397898448	0	4	0	0	-14.122197628802788	206.19545454545454
1	-8.075789553838082	GO:0009612	M1	1	0	GO Biological Processes	19	response to mechanical stimulus	19_GO:0050896 response to stimulus	-8.075789553838082	38.18434343434343	14.797911902568025	30242	216	22	6	27.272727272727273	9.495144870310792	207|1956|3725|5595|5599|6714	AKT1|EGFR|JUN|MAPK3|MAPK8|SRC	-6.09729086736363	0	4	0	0	-14.122197628802788	206.19545454545454
1	-7.958482878366268	GO:0071241	M1	1	0	GO Biological Processes	19	cellular response to inorganic substance	19_GO:0050896 response to stimulus	-7.958482878366268	36.494770716009654	14.451215282549203	30242	226	22	6	27.272727272727273	9.495144870310792	207|1956|3725|5594|5595|5599	AKT1|EGFR|JUN|MAPK1|MAPK3|MAPK8	-5.992949169056184	0	4	0	0	-14.122197628802788	206.19545454545454
1	-7.739100423739991	GO:0031668	M1	1	0	GO Biological Processes	19	cellular response to extracellular stimulus	19_GO:0050896 response to stimulus	-7.739100423739991	33.527716186252775	13.821387322348686	30242	246	22	6	27.272727272727273	9.495144870310792	213|3725|5594|5595|5599|7157	ALB|JUN|MAPK1|MAPK3|MAPK8|TP53	-5.799314853085729	0	4	0	0	-14.122197628802788	206.19545454545454
1	-6.732793529394763	GO:0051098	M1	1	0	GO Biological Processes	19	regulation of binding	19_GO:0065007 biological regulation	-6.732793529394763	22.65884115884116	11.216886648165016	30242	364	22	6	27.272727272727273	9.495144870310792	207|1950|3725|5595|5599|6714	AKT1|EGF|JUN|MAPK3|MAPK8|SRC	-4.939931419882223	0	4	0	0	-14.122197628802788	206.19545454545454
1	-6.472778431064604	GO:0071260	M1	1	0	GO Biological Processes	19	cellular response to mechanical stimulus	19_GO:0050896 response to stimulus	-6.472778431064604	67.88327721661055	16.262951640506007	30242	81	22	4	18.181818181818183	8.223036670302644	207|1956|5595|5599	AKT1|EGFR|MAPK3|MAPK8	-4.7129584474170025	0	4	0	0	-14.122197628802788	206.19545454545454
1	-5.30364619509303	GO:0034198	M1	1	0	GO Biological Processes	19	cellular response to amino acid starvation	19_GO:0050896 response to stimulus	-5.30364619509303	89.6501976284585	16.234768497366456	30242	46	22	3	13.636363636363637	7.31650049984536	5594|5595|5599	MAPK1|MAPK3|MAPK8	-3.714044929515277	0	4	0	0	-14.122197628802788	206.19545454545454
1	-5.258404939737048	GO:0051100	M1	1	0	GO Biological Processes	19	negative regulation of binding	19_GO:0065007 biological regulation	-5.258404939737048	33.73340769659789	11.306169955847276	30242	163	22	4	18.181818181818183	8.223036670302644	207|3725|5595|5599	AKT1|JUN|MAPK3|MAPK8	-3.6783723607050907	0	4	0	0	-14.122197628802788	206.19545454545454
1	-5.220148026630726	GO:1990928	M1	1	0	GO Biological Processes	19	response to amino acid starvation	19_GO:0050896 response to stimulus	-5.220148026630726	84.16141001855287	15.719145550247832	30242	49	22	3	13.636363636363637	7.31650049984536	5594|5595|5599	MAPK1|MAPK3|MAPK8	-3.648447491778036	0	4	0	0	-14.122197628802788	206.19545454545454
1	-4.933537505996458	GO:0043393	M1	1	0	GO Biological Processes	19	regulation of protein binding	19_GO:0065007 biological regulation	-4.933537505996458	27.91139824642363	10.224579511458478	30242	197	22	4	18.181818181818183	8.223036670302644	207|5595|5599|6714	AKT1|MAPK3|MAPK8|SRC	-3.393653077320932	0	4	0	0	-14.122197628802788	206.19545454545454
1	-4.353761998856527	GO:0032091	M1	1	0	GO Biological Processes	19	negative regulation of protein binding	19_GO:0065007 biological regulation	-4.353761998856527	43.40956937799043	11.170324750594805	30242	95	22	3	13.636363636363637	7.31650049984536	207|5595|5599	AKT1|MAPK3|MAPK8	-2.894175870444811	0	4	0	0	-14.122197628802788	206.19545454545454
1	-3.0573342459665733	GO:0009636	M1	1	0	GO Biological Processes	19	response to toxic substance	19_GO:0050896 response to stimulus	-3.0573342459665733	15.740111034004164	6.465435312337196	30242	262	22	3	13.636363636363637	7.31650049984536	213|5594|5595	ALB|MAPK1|MAPK3	-1.726455589919343	0	4	0	0	-14.122197628802788	206.19545454545454
1	-2.1938726392369823	GO:0051493	M1	1	0	GO Biological Processes	19	regulation of cytoskeleton organization	19_GO:0050789 regulation of biological process	-2.1938726392369823	7.795669358996391	4.2545047150601745	30242	529	22	3	13.636363636363637	7.31650049984536	3265|5594|5595	HRAS|MAPK1|MAPK3	-0.9009799955405676	0	4	0	0	-14.122197628802788	206.19545454545454
1	-13.90882629245531	GO:1903798	M1	1	0	GO Biological Processes	19	regulation of production of miRNAs involved in gene silencing by miRNA	19_GO:0048519 negative regulation of biological process	-13.90882629245531	329.9127272727273	44.39020957011135	30242	25	22	6	27.272727272727273	9.495144870310792	1956|2099|3569|6774|7124|7157	EGFR|ESR1|IL6|STAT3|TNF|TP53	-10.7384692780935	0	5	1	1	-13.90882629245531	458.2121212121212
1	-13.795080042829307	GO:0070920	M1	1	0	GO Biological Processes	19	regulation of production of small RNA involved in gene silencing by RNA	19_GO:0048519 negative regulation of biological process	-13.795080042829307	317.2237762237762	43.52360830006301	30242	26	22	6	27.272727272727273	9.495144870310792	1956|2099|3569|6774|7124|7157	EGFR|ESR1|IL6|STAT3|TNF|TP53	-10.7384692780935	0	5	0	0	-13.90882629245531	458.2121212121212
1	-12.427690896494779	GO:1903799	M1	1	0	GO Biological Processes	19	negative regulation of production of miRNAs involved in gene silencing by miRNA	19_GO:0048519 negative regulation of biological process	-12.427690896494779	458.2121212121212	47.78900920682882	30242	15	22	5	22.727272727272727	8.934606739851096	2099|3569|6774|7124|7157	ESR1|IL6|STAT3|TNF|TP53	-9.708829520526082	0	5	0	0	-13.90882629245531	458.2121212121212
1	-12.016150674915378	GO:0060964	M1	1	0	GO Biological Processes	19	regulation of gene silencing by miRNA	19_GO:0048519 negative regulation of biological process	-12.016150674915378	168.32282003710574	31.62731080983851	30242	49	22	6	27.272727272727273	9.495144870310792	1956|2099|3569|6774|7124|7157	EGFR|ESR1|IL6|STAT3|TNF|TP53	-9.37025013601598	0	5	0	0	-13.90882629245531	458.2121212121212
1	-11.853621768400522	GO:0035196	M1	1	0	GO Biological Processes	19	production of miRNAs involved in gene silencing by miRNA	19_GO:0048519 negative regulation of biological process	-11.853621768400522	158.6118881118881	30.6917231108076	30242	52	22	6	27.272727272727273	9.495144870310792	1956|2099|3569|6774|7124|7157	EGFR|ESR1|IL6|STAT3|TNF|TP53	-9.310851651487507	0	5	0	0	-13.90882629245531	458.2121212121212
1	-11.853621768400522	GO:0060147	M1	1	0	GO Biological Processes	19	regulation of posttranscriptional gene silencing	19_GO:0048519 negative regulation of biological process	-11.853621768400522	158.6118881118881	30.6917231108076	30242	52	22	6	27.272727272727273	9.495144870310792	1956|2099|3569|6774|7124|7157	EGFR|ESR1|IL6|STAT3|TNF|TP53	-9.310851651487507	0	5	0	0	-13.90882629245531	458.2121212121212
1	-11.801640962973039	GO:0060966	M1	1	0	GO Biological Processes	19	regulation of gene silencing by RNA	19_GO:0048519 negative regulation of biological process	-11.801640962973039	155.61921097770156	30.397593874310196	30242	53	22	6	27.272727272727273	9.495144870310792	1956|2099|3569|6774|7124|7157	EGFR|ESR1|IL6|STAT3|TNF|TP53	-9.268416163966254	0	5	0	0	-13.90882629245531	458.2121212121212
1	-11.75068565055347	GO:0031050	M1	1	0	GO Biological Processes	19	dsRNA processing	19_GO:0008152 metabolic process	-11.75068565055347	152.73737373737373	30.11164327484984	30242	54	22	6	27.272727272727273	9.495144870310792	1956|2099|3569|6774|7124|7157	EGFR|ESR1|IL6|STAT3|TNF|TP53	-9.235944257240698	0	5	0	0	-13.90882629245531	458.2121212121212
1	-11.75068565055347	GO:0070918	M1	1	0	GO Biological Processes	19	production of small RNA involved in gene silencing by RNA	19_GO:0048519 negative regulation of biological process	-11.75068565055347	152.73737373737373	30.11164327484984	30242	54	22	6	27.272727272727273	9.495144870310792	1956|2099|3569|6774|7124|7157	EGFR|ESR1|IL6|STAT3|TNF|TP53	-9.235944257240698	0	5	0	0	-13.90882629245531	458.2121212121212
1	-11.486154340331234	GO:0060965	M1	1	0	GO Biological Processes	19	negative regulation of gene silencing by miRNA	19_GO:0048519 negative regulation of biological process	-11.486154340331234	312.41735537190084	39.424764442864344	30242	22	22	5	22.727272727272727	8.934606739851096	2099|3569|6774|7124|7157	ESR1|IL6|STAT3|TNF|TP53	-9.014447579243665	0	5	0	0	-13.90882629245531	458.2121212121212
1	-11.278648522563708	GO:0060149	M1	1	0	GO Biological Processes	19	negative regulation of posttranscriptional gene silencing	19_GO:0048519 negative regulation of biological process	-11.278648522563708	286.38257575757575	37.73656801583363	30242	24	22	5	22.727272727272727	8.934606739851096	2099|3569|6774|7124|7157	ESR1|IL6|STAT3|TNF|TP53	-8.8440484013979	0	5	0	0	-13.90882629245531	458.2121212121212
1	-11.278648522563708	GO:0060967	M1	1	0	GO Biological Processes	19	negative regulation of gene silencing by RNA	19_GO:0048519 negative regulation of biological process	-11.278648522563708	286.38257575757575	37.73656801583363	30242	24	22	5	22.727272727272727	8.934606739851096	2099|3569|6774|7124|7157	ESR1|IL6|STAT3|TNF|TP53	-8.8440484013979	0	5	0	0	-13.90882629245531	458.2121212121212
1	-11.113780980604846	GO:0033135	M1	1	0	GO Biological Processes	19	regulation of peptidyl-serine phosphorylation	19_GO:0050789 regulation of biological process	-11.113780980604846	66.82260101010101	21.362380743230204	30242	144	22	7	31.818181818181817	9.930260198923898	207|1956|3320|3569|5728|7124|7422	AKT1|EGFR|HSP90AA1|IL6|PTEN|TNF|VEGFA	-8.703128184927253	0	5	0	0	-13.90882629245531	458.2121212121212
1	-10.8334443593929	GO:0060969	M1	1	0	GO Biological Processes	19	negative regulation of gene silencing	19_GO:0048519 negative regulation of biological process	-10.8334443593929	237.00626959247649	34.30739939157498	30242	29	22	5	22.727272727272727	8.934606739851096	2099|3569|6774|7124|7157	ESR1|IL6|STAT3|TNF|TP53	-8.469970641410777	0	5	0	0	-13.90882629245531	458.2121212121212
1	-10.624017044344232	GO:0060968	M1	1	0	GO Biological Processes	19	regulation of gene silencing	19_GO:0048519 negative regulation of biological process	-10.624017044344232	100.58314855875831	24.363478536227642	30242	82	22	6	27.272727272727273	9.495144870310792	1956|2099|3569|6774|7124|7157	EGFR|ESR1|IL6|STAT3|TNF|TP53	-8.303095677047574	0	5	0	0	-13.90882629245531	458.2121212121212
1	-9.891576656372335	GO:0033138	M1	1	0	GO Biological Processes	19	positive regulation of peptidyl-serine phosphorylation	19_GO:0048518 positive regulation of biological process	-9.891576656372335	76.36868686868686	21.170768294460405	30242	108	22	6	27.272727272727273	9.495144870310792	207|1956|3320|3569|7124|7422	AKT1|EGFR|HSP90AA1|IL6|TNF|VEGFA	-7.659381853029532	0	5	0	0	-13.90882629245531	458.2121212121212
1	-9.836794241701455	GO:0018108	M1	1	0	GO Biological Processes	19	peptidyl-tyrosine phosphorylation	19_GO:0008152 metabolic process	-9.836794241701455	29.247582205029016	14.871297363155522	30242	376	22	8	36.36363636363637	10.255928633050294	1950|1956|3569|5595|6714|7124|7157|7422	EGF|EGFR|IL6|MAPK3|SRC|TNF|TP53|VEGFA	-7.623082844052665	0	5	0	0	-13.90882629245531	458.2121212121212
1	-9.809465160345866	GO:0018212	M1	1	0	GO Biological Processes	19	peptidyl-tyrosine modification	19_GO:0008152 metabolic process	-9.809465160345866	29.01607100023987	14.808882992789776	30242	379	22	8	36.36363636363637	10.255928633050294	1950|1956|3569|5595|6714|7124|7157|7422	EGF|EGFR|IL6|MAPK3|SRC|TNF|TP53|VEGFA	-7.600254263923753	0	5	0	0	-13.90882629245531	458.2121212121212
1	-9.264342900377924	GO:0050730	M1	1	0	GO Biological Processes	19	regulation of peptidyl-tyrosine phosphorylation	19_GO:0050789 regulation of biological process	-9.264342900377924	36.4486914600551	15.60856684861022	30242	264	22	7	31.818181818181817	9.930260198923898	1950|1956|3569|6714|7124|7157|7422	EGF|EGFR|IL6|SRC|TNF|TP53|VEGFA	-7.097744047374776	0	5	0	0	-13.90882629245531	458.2121212121212
1	-8.745549319885614	GO:0031960	M1	1	0	GO Biological Processes	19	response to corticosteroid	19_GO:0050896 response to stimulus	-8.745549319885614	49.38813282525857	16.918290045248987	30242	167	22	6	27.272727272727273	9.495144870310792	595|836|1956|3569|6714|7124	CCND1|CASP3|EGFR|IL6|SRC|TNF	-6.656776658845124	0	5	0	0	-13.90882629245531	458.2121212121212
1	-8.54990447089959	GO:0048660	M1	1	0	GO Biological Processes	19	regulation of smooth muscle cell proliferation	19_GO:0050789 regulation of biological process	-8.54990447089959	45.82121212121212	16.27320513322361	30242	180	22	6	27.272727272727273	9.495144870310792	207|1956|3569|3725|5728|7124	AKT1|EGFR|IL6|JUN|PTEN|TNF	-6.496936640465326	0	5	0	0	-13.90882629245531	458.2121212121212
1	-8.510652375289869	GO:0048545	M1	1	0	GO Biological Processes	19	response to steroid hormone	19_GO:0050896 response to stimulus	-8.510652375289869	28.38482166800751	13.68089690815231	30242	339	22	7	31.818181818181817	9.930260198923898	595|836|1956|2099|3569|6714|7124	CCND1|CASP3|EGFR|ESR1|IL6|SRC|TNF	-6.47303223669676	0	5	0	0	-13.90882629245531	458.2121212121212
1	-8.49262038790425	GO:0048659	M1	1	0	GO Biological Processes	19	smooth muscle cell proliferation	19_GO:0009987 cellular process	-8.49262038790425	44.82509881422925	16.088440916476465	30242	184	22	6	27.272727272727273	9.495144870310792	207|1956|3569|3725|5728|7124	AKT1|EGFR|IL6|JUN|PTEN|TNF	-6.4609906130003285	0	5	0	0	-13.90882629245531	458.2121212121212
1	-8.368279180266729	GO:0050731	M1	1	0	GO Biological Processes	19	positive regulation of peptidyl-tyrosine phosphorylation	19_GO:0048518 positive regulation of biological process	-8.368279180266729	42.73480923221856	15.693660736581188	30242	193	22	6	27.272727272727273	9.495144870310792	1950|3569|6714|7124|7157|7422	EGF|IL6|SRC|TNF|TP53|VEGFA	-6.345482817990645	0	5	0	0	-13.90882629245531	458.2121212121212
1	-8.245479622570926	GO:2000637	M1	1	0	GO Biological Processes	19	positive regulation of gene silencing by miRNA	19_GO:0048519 negative regulation of biological process	-8.245479622570926	183.2848484848485	26.951543711561616	30242	30	22	4	18.181818181818183	8.223036670302644	1956|3569|6774|7157	EGFR|IL6|STAT3|TP53	-6.24262159023703	0	5	0	0	-13.90882629245531	458.2121212121212
1	-8.185688603978452	GO:0060148	M1	1	0	GO Biological Processes	19	positive regulation of posttranscriptional gene silencing	19_GO:0048519 negative regulation of biological process	-8.185688603978452	177.3724340175953	26.508868414704203	30242	31	22	4	18.181818181818183	8.223036670302644	1956|3569|6774|7157	EGFR|IL6|STAT3|TP53	-6.1911030976105454	0	5	0	0	-13.90882629245531	458.2121212121212
1	-7.959763554672351	GO:0048661	M1	1	0	GO Biological Processes	19	positive regulation of smooth muscle cell proliferation	19_GO:0048518 positive regulation of biological process	-7.959763554672351	66.0882867132867	17.9400843165476	30242	104	22	5	22.727272727272727	8.934606739851096	207|1956|3569|3725|7124	AKT1|EGFR|IL6|JUN|TNF	-5.992949169056184	0	5	0	0	-13.90882629245531	458.2121212121212
1	-7.7206445975246485	GO:0021782	M1	1	0	GO Biological Processes	19	glial cell development	19_GO:0032502 developmental process	-7.7206445975246485	59.25156739811912	16.960086340098496	30242	116	22	5	22.727272727272727	8.934606739851096	207|1956|3569|5728|7124	AKT1|EGFR|IL6|PTEN|TNF	-5.789479789845827	0	5	0	0	-13.90882629245531	458.2121212121212
1	-7.7106166594519365	GO:0051960	M1	1	0	GO Biological Processes	19	regulation of nervous system development	19_GO:0032502 developmental process	-7.7106166594519365	21.72111635542787	11.854311958040538	30242	443	22	7	31.818181818181817	9.930260198923898	207|1956|3569|5728|7124|7157|7422	AKT1|EGFR|IL6|PTEN|TNF|TP53|VEGFA	-5.781805757166592	0	5	0	0	-13.90882629245531	458.2121212121212
1	-7.522095656955265	GO:0019221	M1	1	0	GO Biological Processes	19	cytokine-mediated signaling pathway	19_GO:0023052 signaling	-7.522095656955265	20.3865562403698	11.45366392619697	30242	472	22	7	31.818181818181817	9.930260198923898	207|3569|5595|6714|6774|7124|7157	AKT1|IL6|MAPK3|SRC|STAT3|TNF|TP53	-5.624966102676613	0	5	0	0	-13.90882629245531	458.2121212121212
1	-7.339316681519912	GO:0060284	M1	1	0	GO Biological Processes	19	regulation of cell development	19_GO:0032502 developmental process	-7.339316681519912	19.168236146323796	11.075321119665297	30242	502	22	7	31.818181818181817	9.930260198923898	207|1956|3569|5728|7124|7157|7422	AKT1|EGFR|IL6|PTEN|TNF|TP53|VEGFA	-5.461397385794315	0	5	0	0	-13.90882629245531	458.2121212121212
1	-7.286689854401148	GO:0048871	M1	1	0	GO Biological Processes	19	multicellular organismal homeostasis	19_GO:0032501 multicellular organismal process	-7.286689854401148	18.83063511830635	10.968183026075648	30242	511	22	7	31.818181818181817	9.930260198923898	213|1956|3569|6714|6774|7124|7422	ALB|EGFR|IL6|SRC|STAT3|TNF|VEGFA	-5.414989679010483	0	5	0	0	-13.90882629245531	458.2121212121212
1	-7.189864340957461	GO:0051384	M1	1	0	GO Biological Processes	19	response to glucocorticoid	19_GO:0050896 response to stimulus	-7.189864340957461	46.44041769041769	14.951866084527614	30242	148	22	5	22.727272727272727	8.934606739851096	595|836|1956|3569|7124	CCND1|CASP3|EGFR|IL6|TNF	-5.330341444117632	0	5	0	0	-13.90882629245531	458.2121212121212
1	-7.135536124174063	GO:1903800	M1	1	0	GO Biological Processes	19	positive regulation of production of miRNAs involved in gene silencing by miRNA	19_GO:0048519 negative regulation of biological process	-7.135536124174063	343.65909090909093	32.03288040411617	30242	12	22	3	13.636363636363637	7.31650049984536	1956|3569|7157	EGFR|IL6|TP53	-5.2878583565338655	0	5	0	0	-13.90882629245531	458.2121212121212
1	-6.876860989029953	GO:0007259	M1	1	0	GO Biological Processes	19	receptor signaling pathway via JAK-STAT	19_GO:0023052 signaling	-6.876860989029953	40.19404572036151	13.867762626895422	30242	171	22	5	22.727272727272727	8.934606739851096	1950|3569|6774|7124|7422	EGF|IL6|STAT3|TNF|VEGFA	-5.055626704351698	0	5	0	0	-13.90882629245531	458.2121212121212
1	-6.7421674104536145	GO:0097696	M1	1	0	GO Biological Processes	19	receptor signaling pathway via STAT	19_GO:0023052 signaling	-6.7421674104536145	37.764735264735265	13.422543911534602	30242	182	22	5	22.727272727272727	8.934606739851096	1950|3569|6774|7124|7422	EGF|IL6|STAT3|TNF|VEGFA	-4.945858501246295	0	5	0	0	-13.90882629245531	458.2121212121212
1	-6.732793529394763	GO:0050767	M1	1	0	GO Biological Processes	19	regulation of neurogenesis	19_GO:0032502 developmental process	-6.732793529394763	22.65884115884116	11.216886648165016	30242	364	22	6	27.272727272727273	9.495144870310792	1956|3569|5728|7124|7157|7422	EGFR|IL6|PTEN|TNF|TP53|VEGFA	-4.939931419882223	0	5	0	0	-13.90882629245531	458.2121212121212
1	-6.422691512284904	GO:0060252	M1	1	0	GO Biological Processes	19	positive regulation of glial cell proliferation	19_GO:0048518 positive regulation of biological process	-6.422691512284904	206.19545454545454	24.76756536570707	30242	20	22	3	13.636363636363637	7.31650049984536	1956|3569|7124	EGFR|IL6|TNF	-4.670753677514622	0	5	0	0	-13.90882629245531	458.2121212121212
1	-6.347601181973017	GO:0034103	M1	1	0	GO Biological Processes	19	regulation of tissue remodeling	19_GO:0032501 multicellular organismal process	-6.347601181973017	63.20167189132707	15.67632297193764	30242	87	22	4	18.181818181818183	8.223036670302644	1956|3569|6714|7157	EGFR|IL6|SRC|TP53	-4.6079845844137015	0	5	0	0	-13.90882629245531	458.2121212121212
1	-6.118891968029852	GO:0048143	M1	1	0	GO Biological Processes	19	astrocyte activation	19_GO:0032502 developmental process	-6.118891968029852	164.95636363636365	22.127624560227975	30242	25	22	3	13.636363636363637	7.31650049984536	1956|3569|7124	EGFR|IL6|TNF	-4.414271031175767	0	5	0	0	-13.90882629245531	458.2121212121212
1	-6.065851141060671	GO:1900017	M1	1	0	GO Biological Processes	19	positive regulation of cytokine production involved in inflammatory response	19_GO:0048518 positive regulation of biological process	-6.065851141060671	158.6118881118881	21.692986414660997	30242	26	22	3	13.636363636363637	7.31650049984536	3569|6774|7124	IL6|STAT3|TNF	-4.366798158445528	0	5	0	0	-13.90882629245531	458.2121212121212
1	-5.918669994544715	GO:0002360	M1	1	0	GO Biological Processes	19	T cell lineage commitment	19_GO:0002376 immune system process	-5.918669994544715	142.20376175548589	20.526293045109362	30242	29	22	3	13.636363636363637	7.31650049984536	3569|6774|7157	IL6|STAT3|TP53	-4.239883261806331	0	5	0	0	-13.90882629245531	458.2121212121212
1	-5.911645218960919	GO:0001894	M1	1	0	GO Biological Processes	19	tissue homeostasis	19_GO:0032501 multicellular organismal process	-5.911645218960919	25.64620081411126	10.934708569478625	30242	268	22	5	22.727272727272727	8.934606739851096	213|1956|3569|6714|7422	ALB|EGFR|IL6|SRC|VEGFA	-4.2341765281504475	0	5	0	0	-13.90882629245531	458.2121212121212
1	-5.801869031675355	GO:0022612	M1	1	0	GO Biological Processes	19	gland morphogenesis	19_GO:0032502 developmental process	-5.801869031675355	46.206264323911384	13.331689012588908	30242	119	22	4	18.181818181818183	8.223036670302644	2099|3569|6714|7124	ESR1|IL6|SRC|TNF	-4.139912507043132	0	5	0	0	-13.90882629245531	458.2121212121212
1	-5.666756955439417	GO:0097421	M1	1	0	GO Biological Processes	19	liver regeneration	19_GO:0032502 developmental process	-5.666756955439417	117.82597402597403	18.65871879417839	30242	35	22	3	13.636363636363637	7.31650049984536	595|1956|3569	CCND1|EGFR|IL6	-4.021002677806153	0	5	0	0	-13.90882629245531	458.2121212121212
1	-5.629173069004246	GO:0060251	M1	1	0	GO Biological Processes	19	regulation of glial cell proliferation	19_GO:0032502 developmental process	-5.629173069004246	114.55303030303031	18.39354987414887	30242	36	22	3	13.636363636363637	7.31650049984536	1956|3569|7124	EGFR|IL6|TNF	-3.987073464959762	0	5	0	0	-13.90882629245531	458.2121212121212
1	-5.574673483487046	GO:0060249	M1	1	0	GO Biological Processes	19	anatomical structure homeostasis	19_GO:0065007 biological regulation	-5.574673483487046	21.889114070642734	10.039409807116872	30242	314	22	5	22.727272727272727	8.934606739851096	213|1956|3569|6714|7422	ALB|EGFR|IL6|SRC|VEGFA	-3.9385974778348	0	5	0	0	-13.90882629245531	458.2121212121212
1	-5.436339100033945	GO:0001889	M1	1	0	GO Biological Processes	19	liver development	19_GO:0032502 developmental process	-5.436339100033945	37.40507111935683	11.93810960432644	30242	147	22	4	18.181818181818183	8.223036670302644	595|1956|3265|3569	CCND1|EGFR|HRAS|IL6	-3.8235552433142095	0	5	0	0	-13.90882629245531	458.2121212121212
1	-5.4015044842707285	GO:0061008	M1	1	0	GO Biological Processes	19	hepaticobiliary system development	19_GO:0032502 developmental process	-5.4015044842707285	36.656969696969696	11.812089240356057	30242	150	22	4	18.181818181818183	8.223036670302644	595|1956|3265|3569	CCND1|EGFR|HRAS|IL6	-3.7921091582541253	0	5	0	0	-13.90882629245531	458.2121212121212
1	-5.392953619767712	GO:0014002	M1	1	0	GO Biological Processes	19	astrocyte development	19_GO:0032502 developmental process	-5.392953619767712	95.90486257928119	16.803068424471228	30242	43	22	3	13.636363636363637	7.31650049984536	1956|3569|7124	EGFR|IL6|TNF	-3.7869205904050616	0	5	0	0	-13.90882629245531	458.2121212121212
1	-5.362489465914786	GO:0045124	M1	1	0	GO Biological Processes	19	regulation of bone resorption	19_GO:0032501 multicellular organismal process	-5.362489465914786	93.72520661157024	16.607231592121426	30242	44	22	3	13.636363636363637	7.31650049984536	1956|3569|6714	EGFR|IL6|SRC	-3.759792902246885	0	5	0	0	-13.90882629245531	458.2121212121212
1	-5.28238313252743	GO:0035195	M1	1	0	GO Biological Processes	19	gene silencing by miRNA	19_GO:0048519 negative regulation of biological process	-5.28238313252743	12.747786988899817	8.150067693752638	30242	647	22	6	27.272727272727273	9.495144870310792	1956|2099|3569|6774|7124|7157	EGFR|ESR1|IL6|STAT3|TNF|TP53	-3.695994911064292	0	5	0	0	-13.90882629245531	458.2121212121212
1	-5.255630283771795	GO:0035194	M1	1	0	GO Biological Processes	19	post-transcriptional gene silencing by RNA	19_GO:0048519 negative regulation of biological process	-5.255630283771795	12.611342785654713	8.099826195532378	30242	654	22	6	27.272727272727273	9.495144870310792	1956|2099|3569|6774|7124|7157	EGFR|ESR1|IL6|STAT3|TNF|TP53	-3.676647994204336	0	5	0	0	-13.90882629245531	458.2121212121212
1	-5.240478508302692	GO:0016441	M1	1	0	GO Biological Processes	19	posttranscriptional gene silencing	19_GO:0048519 negative regulation of biological process	-5.240478508302692	12.534678087869578	8.07146119294447	30242	658	22	6	27.272727272727273	9.495144870310792	1956|2099|3569|6774|7124|7157	EGFR|ESR1|IL6|STAT3|TNF|TP53	-3.664631932588091	0	5	0	0	-13.90882629245531	458.2121212121212
1	-5.220148026630726	GO:0006953	M1	1	0	GO Biological Processes	19	acute-phase response	19_GO:0050896 response to stimulus	-5.220148026630726	84.16141001855287	15.719145550247832	30242	49	22	3	13.636363636363637	7.31650049984536	3569|6774|7124	IL6|STAT3|TNF	-3.648447491778036	0	5	0	0	-13.90882629245531	458.2121212121212
1	-5.167356259425122	GO:0014009	M1	1	0	GO Biological Processes	19	glial cell proliferation	19_GO:0032502 developmental process	-5.167356259425122	80.86096256684492	15.400792302066797	30242	51	22	3	13.636363636363637	7.31650049984536	1956|3569|7124	EGFR|IL6|TNF	-3.5997625587870754	0	5	0	0	-13.90882629245531	458.2121212121212
1	-5.167356259425122	GO:0046850	M1	1	0	GO Biological Processes	19	regulation of bone remodeling	19_GO:0032501 multicellular organismal process	-5.167356259425122	80.86096256684492	15.400792302066797	30242	51	22	3	13.636363636363637	7.31650049984536	1956|3569|6714	EGFR|IL6|SRC	-3.5997625587870754	0	5	0	0	-13.90882629245531	458.2121212121212
1	-5.160430348355371	GO:0050878	M1	1	0	GO Biological Processes	19	regulation of body fluid levels	19_GO:0065007 biological regulation	-5.160430348355371	17.992622560685387	9.017982231268258	30242	382	22	5	22.727272727272727	8.934606739851096	595|1956|3569|6714|7422	CCND1|EGFR|IL6|SRC|VEGFA	-3.5938573167697316	0	5	0	0	-13.90882629245531	458.2121212121212
1	-5.151566501327164	GO:0031047	M1	1	0	GO Biological Processes	19	gene silencing by RNA	19_GO:0048519 negative regulation of biological process	-5.151566501327164	12.093575046654227	7.906307159250977	30242	682	22	6	27.272727272727273	9.495144870310792	1956|2099|3569|6774|7124|7157	EGFR|ESR1|IL6|STAT3|TNF|TP53	-3.587027639651977	0	5	0	0	-13.90882629245531	458.2121212121212
1	-5.126599955849268	GO:0048771	M1	1	0	GO Biological Processes	19	tissue remodeling	19_GO:0032501 multicellular organismal process	-5.126599955849268	31.241735537190085	10.856439163291922	30242	176	22	4	18.181818181818183	8.223036670302644	1956|3569|6714|7157	EGFR|IL6|SRC|TP53	-3.564085780740496	0	5	0	0	-13.90882629245531	458.2121212121212
1	-5.122225557685788	GO:0050727	M1	1	0	GO Biological Processes	19	regulation of inflammatory response	19_GO:0050896 response to stimulus	-5.122225557685788	17.66884786164992	8.927884793433053	30242	389	22	5	22.727272727272727	8.934606739851096	1956|2099|3569|6714|7124	EGFR|ESR1|IL6|SRC|TNF	-3.5611512504362404	0	5	0	0	-13.90882629245531	458.2121212121212
1	-4.943055351920142	GO:0016458	M1	1	0	GO Biological Processes	19	gene silencing	19_GO:0048519 negative regulation of biological process	-4.943055351920142	11.115657926978681	7.527439330589742	30242	742	22	6	27.272727272727273	9.495144870310792	1956|2099|3569|6774|7124|7157	EGFR|ESR1|IL6|STAT3|TNF|TP53	-3.4012492631097446	0	5	0	0	-13.90882629245531	458.2121212121212
1	-4.924881210426974	GO:0031099	M1	1	0	GO Biological Processes	19	regeneration	19_GO:0032502 developmental process	-4.924881210426974	27.77043158861341	10.19697315230384	30242	198	22	4	18.181818181818183	8.223036670302644	595|1956|3569|5728	CCND1|EGFR|IL6|PTEN	-3.386909976395728	0	5	0	0	-13.90882629245531	458.2121212121212
1	-4.9104709162600795	GO:0032731	M1	1	0	GO Biological Processes	19	positive regulation of interleukin-1 beta production	19_GO:0048518 positive regulation of biological process	-4.9104709162600795	66.51466275659824	13.932752464741727	30242	62	22	3	13.636363636363637	7.31650049984536	3569|6774|7124	IL6|STAT3|TNF	-3.3763009711089826	0	5	0	0	-13.90882629245531	458.2121212121212
1	-4.9104709162600795	GO:0032757	M1	1	0	GO Biological Processes	19	positive regulation of interleukin-8 production	19_GO:0048518 positive regulation of biological process	-4.9104709162600795	66.51466275659824	13.932752464741727	30242	62	22	3	13.636363636363637	7.31650049984536	3569|6774|7124	IL6|STAT3|TNF	-3.3763009711089826	0	5	0	0	-13.90882629245531	458.2121212121212
1	-4.848523744033778	GO:0045453	M1	1	0	GO Biological Processes	19	bone resorption	19_GO:0032501 multicellular organismal process	-4.848523744033778	63.44475524475524	13.598055177359328	30242	65	22	3	13.636363636363637	7.31650049984536	1956|3569|6714	EGFR|IL6|SRC	-3.3209270300354197	0	5	0	0	-13.90882629245531	458.2121212121212
1	-4.828525000062589	GO:0014015	M1	1	0	GO Biological Processes	19	positive regulation of gliogenesis	19_GO:0048518 positive regulation of biological process	-4.828525000062589	62.48347107438017	13.49154525709053	30242	66	22	3	13.636363636363637	7.31650049984536	1956|3569|7124	EGFR|IL6|TNF	-3.3064843680083187	0	5	0	0	-13.90882629245531	458.2121212121212
1	-4.770343379878278	GO:0042531	M1	1	0	GO Biological Processes	19	positive regulation of tyrosine phosphorylation of STAT protein	19_GO:0048518 positive regulation of biological process	-4.770343379878278	59.766798418972336	13.18589201316562	30242	69	22	3	13.636363636363637	7.31650049984536	3569|7124|7422	IL6|TNF|VEGFA	-3.2546962626044826	0	5	0	0	-13.90882629245531	458.2121212121212
1	-4.7147012108086646	GO:0002534	M1	1	0	GO Biological Processes	19	cytokine production involved in inflammatory response	19_GO:0032501 multicellular organismal process	-4.7147012108086646	57.276515151515156	12.899354378710422	30242	72	22	3	13.636363636363637	7.31650049984536	3569|6774|7124	IL6|STAT3|TNF	-3.2062475413349407	0	5	0	0	-13.90882629245531	458.2121212121212
1	-4.7147012108086646	GO:1900015	M1	1	0	GO Biological Processes	19	regulation of cytokine production involved in inflammatory response	19_GO:0032501 multicellular organismal process	-4.7147012108086646	57.276515151515156	12.899354378710422	30242	72	22	3	13.636363636363637	7.31650049984536	3569|6774|7124	IL6|STAT3|TNF	-3.2062475413349407	0	5	0	0	-13.90882629245531	458.2121212121212
1	-4.706808933056243	GO:0050769	M1	1	0	GO Biological Processes	19	positive regulation of neurogenesis	19_GO:0048518 positive regulation of biological process	-4.706808933056243	24.4379797979798	9.521162480325588	30242	225	22	4	18.181818181818183	8.223036670302644	1956|3569|7124|7422	EGFR|IL6|TNF|VEGFA	-3.199246124370595	0	5	0	0	-13.90882629245531	458.2121212121212
1	-4.696681025140365	GO:0032732	M1	1	0	GO Biological Processes	19	positive regulation of interleukin-1 production	19_GO:0048518 positive regulation of biological process	-4.696681025140365	56.491905354919055	12.807748588054004	30242	73	22	3	13.636363636363637	7.31650049984536	3569|6774|7124	IL6|STAT3|TNF	-3.190007253575627	0	5	0	0	-13.90882629245531	458.2121212121212
1	-4.644102051633488	GO:0031100	M1	1	0	GO Biological Processes	19	animal organ regeneration	19_GO:0032502 developmental process	-4.644102051633488	54.26196172248804	12.5437466959347	30242	76	22	3	13.636363636363637	7.31650049984536	595|1956|3569	CCND1|EGFR|IL6	-3.145348763704847	0	5	0	0	-13.90882629245531	458.2121212121212
1	-4.483058214037853	GO:0042509	M1	1	0	GO Biological Processes	19	regulation of tyrosine phosphorylation of STAT protein	19_GO:0023052 signaling	-4.483058214037853	47.95243128964059	11.764747987959973	30242	86	22	3	13.636363636363637	7.31650049984536	3569|7124|7422	IL6|TNF|VEGFA	-3.001405343094728	0	5	0	0	-13.90882629245531	458.2121212121212
1	-4.438476798838426	GO:0007260	M1	1	0	GO Biological Processes	19	tyrosine phosphorylation of STAT protein	19_GO:0023052 signaling	-4.438476798838426	46.33605720122574	11.556748749402997	30242	89	22	3	13.636363636363637	7.31650049984536	3569|7124|7422	IL6|TNF|VEGFA	-2.966770037750857	0	5	0	0	-13.90882629245531	458.2121212121212
1	-4.423958157490893	GO:0046849	M1	1	0	GO Biological Processes	19	bone remodeling	19_GO:0032501 multicellular organismal process	-4.423958157490893	45.82121212121212	11.489707538095287	30242	90	22	3	13.636363636363637	7.31650049984536	1956|3569|6714	EGFR|IL6|SRC	-2.953887159097583	0	5	0	0	-13.90882629245531	458.2121212121212
1	-4.384983263928385	GO:0051962	M1	1	0	GO Biological Processes	19	positive regulation of nervous system development	19_GO:0048518 positive regulation of biological process	-4.384983263928385	20.215240641711233	8.589128353394603	30242	272	22	4	18.181818181818183	8.223036670302644	1956|3569|7124|7422	EGFR|IL6|TNF|VEGFA	-2.9188784847709135	0	5	0	0	-13.90882629245531	458.2121212121212
1	-4.3813750172250145	GO:0032755	M1	1	0	GO Biological Processes	19	positive regulation of interleukin-6 production	19_GO:0048518 positive regulation of biological process	-4.3813750172250145	44.34310850439883	11.295026598076829	30242	93	22	3	13.636363636363637	7.31650049984536	3569|6774|7124	IL6|STAT3|TNF	-2.918589651643226	0	5	0	0	-13.90882629245531	458.2121212121212
1	-4.353761998856527	GO:0007589	M1	1	0	GO Biological Processes	19	body fluid secretion	19_GO:0051179 localization	-4.353761998856527	43.40956937799043	11.170324750594805	30242	95	22	3	13.636363636363637	7.31650049984536	595|1956|7422	CCND1|EGFR|VEGFA	-2.894175870444811	0	5	0	0	-13.90882629245531	458.2121212121212
1	-4.313441185977334	GO:0002532	M1	1	0	GO Biological Processes	19	production of molecular mediator involved in inflammatory response	19_GO:0032501 multicellular organismal process	-4.313441185977334	42.080705009276436	10.990379019073686	30242	98	22	3	13.636363636363637	7.31650049984536	3569|6774|7124	IL6|STAT3|TNF	-2.8570308997390677	0	5	0	0	-13.90882629245531	458.2121212121212
1	-4.261607097852518	GO:0032677	M1	1	0	GO Biological Processes	19	regulation of interleukin-8 production	19_GO:0032501 multicellular organismal process	-4.261607097852518	40.43048128342246	10.762736913916044	30242	102	22	3	13.636363636363637	7.31650049984536	3569|6774|7124	IL6|STAT3|TNF	-2.810699258746217	0	5	0	0	-13.90882629245531	458.2121212121212
1	-4.248974473909209	GO:0014013	M1	1	0	GO Biological Processes	19	regulation of gliogenesis	19_GO:0032502 developmental process	-4.248974473909209	40.03795233892321	10.707877819813849	30242	103	22	3	13.636363636363637	7.31650049984536	1956|3569|7124	EGFR|IL6|TNF	-2.800403651107274	0	5	0	0	-13.90882629245531	458.2121212121212
1	-4.248974473909209	GO:0032637	M1	1	0	GO Biological Processes	19	interleukin-8 production	19_GO:0032501 multicellular organismal process	-4.248974473909209	40.03795233892321	10.707877819813849	30242	103	22	3	13.636363636363637	7.31650049984536	3569|6774|7124	IL6|STAT3|TNF	-2.800403651107274	0	5	0	0	-13.90882629245531	458.2121212121212
1	-4.23094059571212	GO:0010720	M1	1	0	GO Biological Processes	19	positive regulation of cell development	19_GO:0048518 positive regulation of biological process	-4.23094059571212	18.451494813910923	8.168607748737152	30242	298	22	4	18.181818181818183	8.223036670302644	1956|3569|7124|7422	EGFR|IL6|TNF|VEGFA	-2.785466359875108	0	5	0	0	-13.90882629245531	458.2121212121212
1	-4.15222784709162	GO:0032611	M1	1	0	GO Biological Processes	19	interleukin-1 beta production	19_GO:0032501 multicellular organismal process	-4.15222784709162	37.152334152334156	10.295637514077285	30242	111	22	3	13.636363636363637	7.31650049984536	3569|6774|7124	IL6|STAT3|TNF	-2.716667699826474	0	5	0	0	-13.90882629245531	458.2121212121212
1	-4.15222784709162	GO:0032651	M1	1	0	GO Biological Processes	19	regulation of interleukin-1 beta production	19_GO:0032501 multicellular organismal process	-4.15222784709162	37.152334152334156	10.295637514077285	30242	111	22	3	13.636363636363637	7.31650049984536	3569|6774|7124	IL6|STAT3|TNF	-2.716667699826474	0	5	0	0	-13.90882629245531	458.2121212121212
1	-4.140640912751621	GO:0002526	M1	1	0	GO Biological Processes	19	acute inflammatory response	19_GO:0050896 response to stimulus	-4.140640912751621	36.820616883116884	10.247187686115513	30242	112	22	3	13.636363636363637	7.31650049984536	3569|6774|7124	IL6|STAT3|TNF	-2.7058340952189943	0	5	0	0	-13.90882629245531	458.2121212121212
1	-4.117782459261421	GO:0002286	M1	1	0	GO Biological Processes	19	T cell activation involved in immune response	19_GO:0002376 immune system process	-4.117782459261421	36.17464114832536	10.152175909494675	30242	114	22	3	13.636363636363637	7.31650049984536	3569|6774|7157	IL6|STAT3|TP53	-2.6867228132229513	0	5	0	0	-13.90882629245531	458.2121212121212
1	-4.031410907688504	GO:0002252	M1	1	0	GO Biological Processes	19	immune effector process	19_GO:0002376 immune system process	-4.031410907688504	10.445565073224648	6.609591646440622	30242	658	22	5	22.727272727272727	8.934606739851096	3569|6714|6774|7124|7157	IL6|SRC|STAT3|TNF|TP53	-2.6128550993894573	0	5	0	0	-13.90882629245531	458.2121212121212
1	-3.9899316058878718	GO:0045765	M1	1	0	GO Biological Processes	19	regulation of angiogenesis	19_GO:0032502 developmental process	-3.9899316058878718	15.984143763213531	7.54140506276988	30242	344	22	4	18.181818181818183	8.223036670302644	3569|6774|7124|7422	IL6|STAT3|TNF|VEGFA	-2.5749222360736432	0	5	0	0	-13.90882629245531	458.2121212121212
1	-3.9610067132413276	GO:1901342	M1	1	0	GO Biological Processes	19	regulation of vasculature development	19_GO:0032502 developmental process	-3.9610067132413276	15.71012987012987	7.46853166837636	30242	350	22	4	18.181818181818183	8.223036670302644	3569|6774|7124|7422	IL6|STAT3|TNF|VEGFA	-2.5503539175637364	0	5	0	0	-13.90882629245531	458.2121212121212
1	-3.9584490582751073	GO:0032612	M1	1	0	GO Biological Processes	19	interleukin-1 production	19_GO:0032501 multicellular organismal process	-3.9584490582751073	31.968287526427062	9.510365722868462	30242	129	22	3	13.636363636363637	7.31650049984536	3569|6774|7124	IL6|STAT3|TNF	-2.5492178497323104	0	5	0	0	-13.90882629245531	458.2121212121212
1	-3.9584490582751073	GO:0032652	M1	1	0	GO Biological Processes	19	regulation of interleukin-1 production	19_GO:0032501 multicellular organismal process	-3.9584490582751073	31.968287526427062	9.510365722868462	30242	129	22	3	13.636363636363637	7.31650049984536	3569|6774|7124	IL6|STAT3|TNF	-2.5492178497323104	0	5	0	0	-13.90882629245531	458.2121212121212
1	-3.92323838470302	GO:0002460	M1	1	0	GO Biological Processes	19	adaptive immune response based on somatic recombination of immune receptors built from immunoglobulin superfamily domains	19_GO:0002376 immune system process	-3.92323838470302	15.359065515490098	7.374125269476075	30242	358	22	4	18.181818181818183	8.223036670302644	3265|3569|6774|7124	HRAS|IL6|STAT3|TNF	-2.517099116897311	0	5	0	0	-13.90882629245531	458.2121212121212
1	-3.8350762776130503	GO:0050729	M1	1	0	GO Biological Processes	19	positive regulation of inflammatory response	19_GO:0048518 positive regulation of biological process	-3.8350762776130503	29.041613316261206	9.037037931057291	30242	142	22	3	13.636363636363637	7.31650049984536	1956|3569|7124	EGFR|IL6|TNF	-2.441182904806425	0	5	0	0	-13.90882629245531	458.2121212121212
1	-3.739449833499974	GO:0051092	M1	1	0	GO Biological Processes	19	positive regulation of NF-kappaB transcription factor activity	19_GO:0050789 regulation of biological process	-3.739449833499974	26.953654188948306	8.683654515835492	30242	153	22	3	13.636363636363637	7.31650049984536	3569|6774|7124	IL6|STAT3|TNF	-2.357048191379808	0	5	0	0	-13.90882629245531	458.2121212121212
1	-3.6429008138775645	GO:0032635	M1	1	0	GO Biological Processes	19	interleukin-6 production	19_GO:0032501 multicellular organismal process	-3.6429008138775645	24.993388429752066	8.338318570221393	30242	165	22	3	13.636363636363637	7.31650049984536	3569|6774|7124	IL6|STAT3|TNF	-2.2671196426748463	0	5	0	0	-13.90882629245531	458.2121212121212
1	-3.6429008138775645	GO:0032675	M1	1	0	GO Biological Processes	19	regulation of interleukin-6 production	19_GO:0032501 multicellular organismal process	-3.6429008138775645	24.993388429752066	8.338318570221393	30242	165	22	3	13.636363636363637	7.31650049984536	3569|6774|7124	IL6|STAT3|TNF	-2.2671196426748463	0	5	0	0	-13.90882629245531	458.2121212121212
1	-3.57513310530815	GO:0001659	M1	1	0	GO Biological Processes	19	temperature homeostasis	19_GO:0032501 multicellular organismal process	-3.57513310530815	23.70062695924765	8.102562502211164	30242	174	22	3	13.636363636363637	7.31650049984536	6774|7124|7422	STAT3|TNF|VEGFA	-2.2058729947887836	0	5	0	0	-13.90882629245531	458.2121212121212
1	-3.4301578143864626	GO:0002285	M1	1	0	GO Biological Processes	19	lymphocyte activation involved in immune response	19_GO:0002376 immune system process	-3.4301578143864626	21.14825174825175	7.615813500870444	30242	195	22	3	13.636363636363637	7.31650049984536	3569|6774|7157	IL6|STAT3|TP53	-2.068595887379637	0	5	0	0	-13.90882629245531	458.2121212121212
1	-3.4236635411862855	GO:0090276	M1	1	0	GO Biological Processes	19	regulation of peptide hormone secretion	19_GO:0051179 localization	-3.4236635411862855	21.040352504638218	7.594553487132326	30242	196	22	3	13.636363636363637	7.31650049984536	1956|3569|7124	EGFR|IL6|TNF	-2.0633714819903526	0	5	0	0	-13.90882629245531	458.2121212121212
1	-3.398025635508849	GO:0002791	M1	1	0	GO Biological Processes	19	regulation of peptide secretion	19_GO:0051179 localization	-3.398025635508849	20.619545454545456	7.5110681568981805	30242	200	22	3	13.636363636363637	7.31650049984536	1956|3569|7124	EGFR|IL6|TNF	-2.039631443056002	0	5	0	0	-13.90882629245531	458.2121212121212
1	-3.3854054397672226	GO:0090087	M1	1	0	GO Biological Processes	19	regulation of peptide transport	19_GO:0051179 localization	-3.3854054397672226	20.415391539153916	7.470231457543088	30242	202	22	3	13.636363636363637	7.31650049984536	1956|3569|7124	EGFR|IL6|TNF	-2.0295289035356223	0	5	0	0	-13.90882629245531	458.2121212121212
1	-3.350735553563913	GO:0010817	M1	1	0	GO Biological Processes	19	regulation of hormone levels	19_GO:0065007 biological regulation	-3.350735553563913	10.866690621631333	6.039036849408649	30242	506	22	4	18.181818181818183	8.223036670302644	1956|2099|3569|7124	EGFR|ESR1|IL6|TNF	-1.997362162486117	0	5	0	0	-13.90882629245531	458.2121212121212
1	-3.348308824364009	GO:1901215	M1	1	0	GO Biological Processes	19	negative regulation of neuron death	19_GO:0048519 negative regulation of biological process	-3.348308824364009	19.826486013986013	7.35117107641596	30242	208	22	3	13.636363636363637	7.31650049984536	207|3265|6774	AKT1|HRAS|STAT3	-1.9955589717736602	0	5	0	0	-13.90882629245531	458.2121212121212
1	-3.1887387512304537	GO:0030072	M1	1	0	GO Biological Processes	19	peptide hormone secretion	19_GO:0051179 localization	-3.1887387512304537	17.474191063174114	6.855170043943535	30242	236	22	3	13.636363636363637	7.31650049984536	1956|3569|7124	EGFR|IL6|TNF	-1.847062162343176	0	5	0	0	-13.90882629245531	458.2121212121212
1	-3.1571174227841587	GO:0002790	M1	1	0	GO Biological Processes	19	peptide secretion	19_GO:0051179 localization	-3.1571174227841587	17.040946656649137	6.759883863678359	30242	242	22	3	13.636363636363637	7.31650049984536	1956|3569|7124	EGFR|IL6|TNF	-1.818467288527069	0	5	0	0	-13.90882629245531	458.2121212121212
1	-3.1061910284885004	GO:0046883	M1	1	0	GO Biological Processes	19	regulation of hormone secretion	19_GO:0051179 localization	-3.1061910284885004	16.364718614718615	6.608438202361879	30242	252	22	3	13.636363636363637	7.31650049984536	1956|3569|7124	EGFR|IL6|TNF	-1.7699469639972891	0	5	0	0	-13.90882629245531	458.2121212121212
1	-3.081514093659784	GO:0030217	M1	1	0	GO Biological Processes	19	T cell differentiation	19_GO:0002376 immune system process	-3.081514093659784	16.04633887513265	6.535932500526649	30242	257	22	3	13.636363636363637	7.31650049984536	3569|6774|7157	IL6|STAT3|TP53	-1.7476628422844627	0	5	0	0	-13.90882629245531	458.2121212121212
1	-3.0669477666644083	GO:0042593	M1	1	0	GO Biological Processes	19	glucose homeostasis	19_GO:0065007 biological regulation	-3.0669477666644083	15.86118881118881	6.49339930949812	30242	260	22	3	13.636363636363637	7.31650049984536	207|3569|6774	AKT1|IL6|STAT3	-1.7342879960965059	0	5	0	0	-13.90882629245531	458.2121212121212
1	-3.0621313699232675	GO:0033500	M1	1	0	GO Biological Processes	19	carbohydrate homeostasis	19_GO:0065007 biological regulation	-3.0621313699232675	15.800417972831767	6.479378661108942	30242	261	22	3	13.636363636363637	7.31650049984536	207|3569|6774	AKT1|IL6|STAT3	-1.7300661161927697	0	5	0	0	-13.90882629245531	458.2121212121212
1	-3.0477972285177373	GO:0015833	M1	1	0	GO Biological Processes	19	peptide transport	19_GO:0051179 localization	-3.0477972285177373	15.620867768595042	6.437777603383828	30242	264	22	3	13.636363636363637	7.31650049984536	1956|3569|7124	EGFR|IL6|TNF	-1.7186924121668778	0	5	0	0	-13.90882629245531	458.2121212121212
1	-3.0289480921455016	GO:0050708	M1	1	0	GO Biological Processes	19	regulation of protein secretion	19_GO:0051179 localization	-3.0289480921455016	15.387720488466757	6.3833582996054865	30242	268	22	3	13.636363636363637	7.31650049984536	1956|3569|7124	EGFR|IL6|TNF	-1.7021971811881196	0	5	0	0	-13.90882629245531	458.2121212121212
1	-3.0127093611521496	GO:0051046	M1	1	0	GO Biological Processes	19	regulation of secretion	19_GO:0051179 localization	-3.0127093611521496	8.825915657376331	5.3254483262900365	30242	623	22	4	18.181818181818183	8.223036670302644	1950|1956|3569|7124	EGF|EGFR|IL6|TNF	-1.6865449384431195	0	5	0	0	-13.90882629245531	458.2121212121212
1	-2.987593735113986	GO:0002366	M1	1	0	GO Biological Processes	19	leukocyte activation involved in immune response	19_GO:0002376 immune system process	-2.987593735113986	14.887758450935346	6.2650866546406245	30242	277	22	3	13.636363636363637	7.31650049984536	3569|6774|7157	IL6|STAT3|TP53	-1.662599918186203	0	5	0	0	-13.90882629245531	458.2121212121212
1	-2.9696642438991034	GO:0002263	M1	1	0	GO Biological Processes	19	cell activation involved in immune response	19_GO:0002376 immune system process	-2.9696642438991034	14.67583306373342	6.214282367225989	30242	281	22	3	13.636363636363637	7.31650049984536	3569|6774|7157	IL6|STAT3|TP53	-1.646420440683414	0	5	0	0	-13.90882629245531	458.2121212121212
1	-2.8963425817059925	GO:0046879	M1	1	0	GO Biological Processes	19	hormone secretion	19_GO:0051179 localization	-2.8963425817059925	13.838621110433191	6.009437071384173	30242	298	22	3	13.636363636363637	7.31650049984536	1956|3569|7124	EGFR|IL6|TNF	-1.5794558305177069	0	5	0	0	-13.90882629245531	458.2121212121212
1	-2.8715099464317686	GO:0042886	M1	1	0	GO Biological Processes	19	amide transport	19_GO:0051179 localization	-2.8715099464317686	13.56549043062201	5.941102265347823	30242	304	22	3	13.636363636363637	7.31650049984536	1956|3569|7124	EGFR|IL6|TNF	-1.555196521375464	0	5	0	0	-13.90882629245531	458.2121212121212
1	-2.8512072377945774	GO:0009914	M1	1	0	GO Biological Processes	19	hormone transport	19_GO:0051179 localization	-2.8512072377945774	13.345984112974405	5.885617239816003	30242	309	22	3	13.636363636363637	7.31650049984536	1956|3569|7124	EGFR|IL6|TNF	-1.5360381993870105	0	5	0	0	-13.90882629245531	458.2121212121212
1	-2.8391911400941265	GO:0019932	M1	1	0	GO Biological Processes	19	second-messenger-mediated signaling	19_GO:0023052 signaling	-2.8391911400941265	13.217657342657343	5.852939888524484	30242	312	22	3	13.636363636363637	7.31650049984536	1956|7124|7422	EGFR|TNF|VEGFA	-1.524593166176341	0	5	0	0	-13.90882629245531	458.2121212121212
1	-2.8116210537618014	GO:0006959	M1	1	0	GO Biological Processes	19	humoral immune response	19_GO:0002376 immune system process	-2.8116210537618014	12.927614705044173	5.778412768343361	30242	319	22	3	13.636363636363637	7.31650049984536	2597|3569|7124	GAPDH|IL6|TNF	-1.4987317816491332	0	5	0	0	-13.90882629245531	458.2121212121212
1	-2.7589871887273825	GO:0002250	M1	1	0	GO Biological Processes	19	adaptive immune response	19_GO:0002376 immune system process	-2.7589871887273825	7.5322540473225414	4.820447531190899	30242	730	22	4	18.181818181818183	8.223036670302644	3265|3569|6774|7124	HRAS|IL6|STAT3|TNF	-1.4489308978404554	0	5	0	0	-13.90882629245531	458.2121212121212
1	-2.66542423624781	GO:0009306	M1	1	0	GO Biological Processes	19	protein secretion	19_GO:0051179 localization	-2.66542423624781	11.487211952393011	5.3933345037907126	30242	359	22	3	13.636363636363637	7.31650049984536	1956|3569|7124	EGFR|IL6|TNF	-1.358743308065762	0	5	0	0	-13.90882629245531	458.2121212121212
1	-2.661994217011123	GO:0035592	M1	1	0	GO Biological Processes	19	establishment of protein localization to extracellular region	19_GO:0051179 localization	-2.661994217011123	11.45530303030303	5.384498109885055	30242	360	22	3	13.636363636363637	7.31650049984536	1956|3569|7124	EGFR|IL6|TNF	-1.355873307580953	0	5	0	0	-13.90882629245531	458.2121212121212
1	-2.634913294995223	GO:0071692	M1	1	0	GO Biological Processes	19	protein localization to extracellular region	19_GO:0051179 localization	-2.634913294995223	11.206274703557312	5.315041486681956	30242	368	22	3	13.636363636363637	7.31650049984536	1956|3569|7124	EGFR|IL6|TNF	-1.3304681219794292	0	5	0	0	-13.90882629245531	458.2121212121212
1	-2.615010379977329	GO:0030098	M1	1	0	GO Biological Processes	19	lymphocyte differentiation	19_GO:0002376 immune system process	-2.615010379977329	11.026494895478853	5.264341462903088	30242	374	22	3	13.636363636363637	7.31650049984536	3569|6774|7157	IL6|STAT3|TP53	-1.3111223519794513	0	5	0	0	-13.90882629245531	458.2121212121212
1	-2.3491616953071603	GO:0023061	M1	1	0	GO Biological Processes	19	signal release	19_GO:0051179 localization	-2.3491616953071603	8.868621700879766	4.613673495622717	30242	465	22	3	13.636363636363637	7.31650049984536	1956|3569|7124	EGFR|IL6|TNF	-1.0535461932752723	0	5	0	0	-13.90882629245531	458.2121212121212
1	-2.293296522564598	GO:0034660	M1	1	0	GO Biological Processes	19	ncRNA metabolic process	19_GO:0008152 metabolic process	-2.293296522564598	8.467985812955012	4.482808348339672	30242	487	22	3	13.636363636363637	7.31650049984536	3265|3569|6774	HRAS|IL6|STAT3	-0.9982269596139088	0	5	0	0	-13.90882629245531	458.2121212121212
1	-2.1152796875484596	GO:1903530	M1	1	0	GO Biological Processes	19	regulation of secretion by cell	19_GO:0051179 localization	-2.1152796875484596	7.298954143201931	4.077977795553568	30242	565	22	3	13.636363636363637	7.31650049984536	1956|3569|7124	EGFR|IL6|TNF	-0.8245531056085527	0	5	0	0	-13.90882629245531	458.2121212121212
1	-13.788323873103622	GO:0070848	M1	1	0	GO Biological Processes	19	response to growth factor	19_GO:0050896 response to stimulus	-13.788323873103622	22.8471417778897	16.03124435144405	30242	722	22	12	54.54545454545455	10.615894693111677	207|836|1956|3725|4609|5594|5595|5728|6714|6774|7157|7422	AKT1|CASP3|EGFR|JUN|MYC|MAPK1|MAPK3|PTEN|SRC|STAT3|TP53|VEGFA	-10.7384692780935	0	6	1	1	-13.788323873103622	22.8471417778897
1	-10.736167128330683	GO:0071363	M1	1	0	GO Biological Processes	19	cellular response to growth factor stimulus	19_GO:0050896 response to stimulus	-10.736167128330683	19.893435074332324	13.555827781956983	30242	691	22	10	45.45454545454545	10.615894693111677	207|836|1956|3725|5595|5728|6714|6774|7157|7422	AKT1|CASP3|EGFR|JUN|MAPK3|PTEN|SRC|STAT3|TP53|VEGFA	-8.3914428463614	0	6	0	0	-13.788323873103622	22.8471417778897
1	-9.564362945998838	GO:0007169	M1	1	0	GO Biological Processes	19	transmembrane receptor protein tyrosine kinase signaling pathway	19_GO:0023052 signaling	-9.564362945998838	19.637662337662338	12.755280927777415	30242	630	22	9	40.90909090909091	10.482356110715555	207|836|1950|1956|5594|5728|6714|6774|7422	AKT1|CASP3|EGF|EGFR|MAPK1|PTEN|SRC|STAT3|VEGFA	-7.376980487072397	0	6	0	0	-13.788323873103622	22.8471417778897
1	-7.5857127690539725	GO:0009410	M1	1	0	GO Biological Processes	19	response to xenobiotic stimulus	19_GO:0050896 response to stimulus	-7.5857127690539725	20.827823691460058	11.587663475077727	30242	462	22	7	31.818181818181817	9.930260198923898	836|1956|3725|4609|5728|6714|6774	CASP3|EGFR|JUN|MYC|PTEN|SRC|STAT3	-5.677531868295841	0	6	0	0	-13.788323873103622	22.8471417778897
1	-12.028307697000773	GO:0071214	M1	1	0	GO Biological Processes	19	cellular response to abiotic stimulus	19_GO:0050896 response to stimulus	-12.028307697000773	37.15233415233415	17.898626165224133	30242	333	22	9	40.90909090909091	10.482356110715555	207|836|1956|3265|4609|5595|5599|5728|7157	AKT1|CASP3|EGFR|HRAS|MYC|MAPK3|MAPK8|PTEN|TP53	-9.37025013601598	0	7	1	1	-12.028307697000773	64.14969696969698
1	-12.028307697000773	GO:0104004	M1	1	0	GO Biological Processes	19	cellular response to environmental stimulus	19_GO:0050896 response to stimulus	-12.028307697000773	37.15233415233415	17.898626165224133	30242	333	22	9	40.90909090909091	10.482356110715555	207|836|1956|3265|4609|5595|5599|5728|7157	AKT1|CASP3|EGFR|HRAS|MYC|MAPK3|MAPK8|PTEN|TP53	-9.37025013601598	0	7	0	0	-12.028307697000773	64.14969696969698
1	-10.988203923865761	GO:0009411	M1	1	0	GO Biological Processes	19	response to UV	19_GO:0050896 response to stimulus	-10.988203923865761	64.14969696969698	20.919608773453785	30242	150	22	7	31.818181818181817	9.930260198923898	207|595|836|1956|4609|5599|7157	AKT1|CCND1|CASP3|EGFR|MYC|MAPK8|TP53	-8.59840126716129	0	7	0	0	-12.028307697000773	64.14969696969698
1	-10.799186450548843	GO:0009314	M1	1	0	GO Biological Processes	19	response to radiation	19_GO:0050896 response to stimulus	-10.799186450548843	27.071613288243483	15.152677778866472	30242	457	22	9	40.90909090909091	10.482356110715555	207|595|836|1956|3265|3725|4609|5599|7157	AKT1|CCND1|CASP3|EGFR|HRAS|JUN|MYC|MAPK8|TP53	-8.44205291059774	0	7	0	0	-12.028307697000773	64.14969696969698
1	-8.67462486216173	GO:0009416	M1	1	0	GO Biological Processes	19	response to light stimulus	19_GO:0050896 response to stimulus	-8.67462486216173	29.97649391107335	14.082264082540421	30242	321	22	7	31.818181818181817	9.930260198923898	207|595|836|1956|4609|5599|7157	AKT1|CCND1|CASP3|EGFR|MYC|MAPK8|TP53	-6.599216162679221	0	7	0	0	-12.028307697000773	64.14969696969698
1	-8.659155118378012	GO:0006974	M1	1	0	GO Biological Processes	19	cellular response to DNA damage stimulus	19_GO:0050896 response to stimulus	-8.659155118378012	15.484014108544772	11.195241948186807	30242	799	22	9	40.90909090909091	10.482356110715555	207|595|836|1956|4609|5594|5595|7124|7157	AKT1|CCND1|CASP3|EGFR|MYC|MAPK1|MAPK3|TNF|TP53	-6.5902772860544605	0	7	0	0	-12.028307697000773	64.14969696969698
1	-11.615742013893232	GO:0010001	M1	1	0	GO Biological Processes	19	glial cell differentiation	19_GO:0032502 developmental process	-11.615742013893232	48.8759595959596	19.44855291043148	30242	225	22	8	36.36363636363637	10.255928633050294	207|1956|3569|5594|5595|5728|6774|7124	AKT1|EGFR|IL6|MAPK1|MAPK3|PTEN|STAT3|TNF	-9.12732955930281	0	8	1	1	-11.615742013893232	117.82597402597403
1	-11.276603038523321	GO:0033002	M1	1	0	GO Biological Processes	19	muscle cell proliferation	19_GO:0009987 cellular process	-11.276603038523321	44.34310850439883	18.492298128301663	30242	248	22	8	36.36363636363637	10.255928633050294	207|1956|3569|3725|5594|5728|6774|7124	AKT1|EGFR|IL6|JUN|MAPK1|PTEN|STAT3|TNF	-8.8440484013979	0	8	0	0	-11.615742013893232	117.82597402597403
1	-10.656819987050952	GO:0048708	M1	1	0	GO Biological Processes	19	astrocyte differentiation	19_GO:0032502 developmental process	-10.656819987050952	101.82491582491582	24.516004574779874	30242	81	22	6	27.272727272727273	9.495144870310792	1956|3569|5594|5595|6774|7124	EGFR|IL6|MAPK1|MAPK3|STAT3|TNF	-8.32416021648305	0	8	0	0	-11.615742013893232	117.82597402597403
1	-10.604427034696002	GO:0042063	M1	1	0	GO Biological Processes	19	gliogenesis	19_GO:0032502 developmental process	-10.604427034696002	36.535185744488075	16.717482280048383	30242	301	22	8	36.36363636363637	10.255928633050294	207|1956|3569|5594|5595|5728|6774|7124	AKT1|EGFR|IL6|MAPK1|MAPK3|PTEN|STAT3|TNF	-8.289257996288436	0	8	0	0	-11.615742013893232	117.82597402597403
1	-10.213117251256694	GO:0034248	M1	1	0	GO Biological Processes	19	regulation of cellular amide metabolic process	19_GO:0050789 regulation of biological process	-10.213117251256694	23.25512645249487	13.97322785688443	30242	532	22	9	40.90909090909091	10.482356110715555	207|836|2597|3569|5594|5595|6774|7124|7157	AKT1|CASP3|GAPDH|IL6|MAPK1|MAPK3|STAT3|TNF|TP53	-7.941413906630218	0	8	0	0	-11.615742013893232	117.82597402597403
1	-9.841716736129062	GO:0071407	M1	1	0	GO Biological Processes	19	cellular response to organic cyclic compound	19_GO:0050896 response to stimulus	-9.841716736129062	21.112162581445858	13.265190068017667	30242	586	22	9	40.90909090909091	10.482356110715555	207|836|1956|2099|5594|5595|6714|6774|7124	AKT1|CASP3|EGFR|ESR1|MAPK1|MAPK3|SRC|STAT3|TNF	-7.623457710729551	0	8	0	0	-11.615742013893232	117.82597402597403
1	-8.240165045284753	GO:0050900	M1	1	0	GO Biological Processes	19	leukocyte migration	19_GO:0040011 locomotion	-8.240165045284753	25.936535162950257	13.039482869958801	30242	371	22	7	31.818181818181817	9.930260198923898	207|3569|5594|5595|6714|7124|7422	AKT1|IL6|MAPK1|MAPK3|SRC|TNF|VEGFA	-6.240082067005629	0	8	0	0	-11.615742013893232	117.82597402597403
1	-8.136555410488269	GO:0002685	M1	1	0	GO Biological Processes	19	regulation of leukocyte migration	19_GO:0040011 locomotion	-8.136555410488269	39.08918569582077	14.980289390768569	30242	211	22	6	27.272727272727273	9.495144870310792	207|3569|5594|5595|7124|7422	AKT1|IL6|MAPK1|MAPK3|TNF|VEGFA	-6.150087794342541	0	8	0	0	-11.615742013893232	117.82597402597403
1	-7.666630019408515	GO:0034612	M1	1	0	GO Biological Processes	19	response to tumor necrosis factor	19_GO:0050896 response to stimulus	-7.666630019408515	32.600071864894	13.61850778056396	30242	253	22	6	27.272727272727273	9.495144870310792	207|836|5594|5595|7124|7157	AKT1|CASP3|MAPK1|MAPK3|TNF|TP53	-5.740160332938073	0	8	0	0	-11.615742013893232	117.82597402597403
1	-7.552534385913428	GO:0006412	M1	1	0	GO Biological Processes	19	translation	19_GO:0008152 metabolic process	-7.552534385913428	14.941699604743084	10.331458691652209	30242	736	22	8	36.36363636363637	10.255928633050294	207|1956|2597|3569|5594|5595|6774|7124	AKT1|EGFR|GAPDH|IL6|MAPK1|MAPK3|STAT3|TNF	-5.648807826581546	0	8	0	0	-11.615742013893232	117.82597402597403
1	-7.541032889818887	GO:0006417	M1	1	0	GO Biological Processes	19	regulation of translation	19_GO:0050789 regulation of biological process	-7.541032889818887	20.51696065128901	11.493425727315763	30242	469	22	7	31.818181818181817	9.930260198923898	207|2597|3569|5594|5595|6774|7124	AKT1|GAPDH|IL6|MAPK1|MAPK3|STAT3|TNF	-5.64171544939206	0	8	0	0	-11.615742013893232	117.82597402597403
1	-7.440485248953444	GO:0043043	M1	1	0	GO Biological Processes	19	peptide biosynthetic process	19_GO:0008152 metabolic process	-7.440485248953444	14.450842193286347	10.139881626046474	30242	761	22	8	36.36363636363637	10.255928633050294	207|1956|2597|3569|5594|5595|6774|7124	AKT1|EGFR|GAPDH|IL6|MAPK1|MAPK3|STAT3|TNF	-5.5498539877117095	0	8	0	0	-11.615742013893232	117.82597402597403
1	-7.389740155972746	GO:0002687	M1	1	0	GO Biological Processes	19	positive regulation of leukocyte migration	19_GO:0040011 locomotion	-7.389740155972746	50.91245791245791	15.682102367476752	30242	135	22	5	22.727272727272727	8.934606739851096	3569|5594|5595|7124|7422	IL6|MAPK1|MAPK3|TNF|VEGFA	-5.5055113863401415	0	8	0	0	-11.615742013893232	117.82597402597403
1	-7.361159242850333	GO:0070849	M1	1	0	GO Biological Processes	19	response to epidermal growth factor	19_GO:0050896 response to stimulus	-7.361159242850333	112.21521335807051	21.021867303444726	30242	49	22	4	18.181818181818183	8.223036670302644	207|1956|5594|5595	AKT1|EGFR|MAPK1|MAPK3	-5.4811469576188925	0	8	0	0	-11.615742013893232	117.82597402597403
1	-7.001422574467736	GO:0031663	M1	1	0	GO Biological Processes	19	lipopolysaccharide-mediated signaling pathway	19_GO:0044419 biological process involved in interspecies interaction between organisms	-7.001422574467736	91.64242424242425	18.96248780852452	30242	60	22	4	18.181818181818183	8.223036670302644	207|5594|5595|7124	AKT1|MAPK1|MAPK3|TNF	-5.167167779796971	0	8	0	0	-11.615742013893232	117.82597402597403
1	-6.993867308177402	GO:0034250	M1	1	0	GO Biological Processes	19	positive regulation of cellular amide metabolic process	19_GO:0048518 positive regulation of biological process	-6.993867308177402	42.42704826038159	14.264769751493446	30242	162	22	5	22.727272727272727	8.934606739851096	836|3569|5594|5595|7124	CASP3|IL6|MAPK1|MAPK3|TNF	-5.161496657381187	0	8	0	0	-11.615742013893232	117.82597402597403
1	-6.943417816873973	GO:0060135	M1	1	0	GO Biological Processes	19	maternal process involved in female pregnancy	19_GO:0051704 multi-organism process	-6.943417816873973	88.68621700879766	18.64789200994796	30242	62	22	4	18.181818181818183	8.223036670302644	207|2099|5594|5595	AKT1|ESR1|MAPK1|MAPK3	-5.112923171076514	0	8	0	0	-11.615742013893232	117.82597402597403
1	-6.862342396533186	GO:0007507	M1	1	0	GO Biological Processes	19	heart development	19_GO:0032502 developmental process	-6.862342396533186	16.30924499229584	10.132461626760723	30242	590	22	7	31.818181818181817	9.930260198923898	836|1956|5594|5595|5728|7157|7422	CASP3|EGFR|MAPK1|MAPK3|PTEN|TP53|VEGFA	-5.04293672290134	0	8	0	0	-11.615742013893232	117.82597402597403
1	-6.802323335649393	GO:0030324	M1	1	0	GO Biological Processes	19	lung development	19_GO:0032502 developmental process	-6.802323335649393	38.83153569594248	13.619845609174888	30242	177	22	5	22.727272727272727	8.934606739851096	1956|5594|5595|7124|7422	EGFR|MAPK1|MAPK3|TNF|VEGFA	-4.991946978559347	0	8	0	0	-11.615742013893232	117.82597402597403
1	-6.754061477737964	GO:0030323	M1	1	0	GO Biological Processes	19	respiratory tube development	19_GO:0032502 developmental process	-6.754061477737964	37.97338021094927	13.4613593216916	30242	181	22	5	22.727272727272727	8.934606739851096	1956|5594|5595|7124|7422	EGFR|MAPK1|MAPK3|TNF|VEGFA	-4.954278194145342	0	8	0	0	-11.615742013893232	117.82597402597403
1	-6.615600396113136	GO:0007565	M1	1	0	GO Biological Processes	19	female pregnancy	19_GO:0051704 multi-organism process	-6.615600396113136	35.612341026848796	13.0153784662535	30242	193	22	5	22.727272727272727	8.934606739851096	207|2099|5594|5595|7422	AKT1|ESR1|MAPK1|MAPK3|VEGFA	-4.8312374713880075	0	8	0	0	-11.615742013893232	117.82597402597403
1	-6.571408136726545	GO:0071674	M1	1	0	GO Biological Processes	19	mononuclear cell migration	19_GO:0040011 locomotion	-6.571408136726545	34.88924780802953	12.875708115343514	30242	197	22	5	22.727272727272727	8.934606739851096	207|3569|5594|5595|7124	AKT1|IL6|MAPK1|MAPK3|TNF	-4.795381254527944	0	8	0	0	-11.615742013893232	117.82597402597403
1	-6.506822204590947	GO:0060541	M1	1	0	GO Biological Processes	19	respiratory system development	19_GO:0032502 developmental process	-6.506822204590947	33.85803851321093	12.673865745743601	30242	203	22	5	22.727272727272727	8.934606739851096	1956|5594|5595|7124|7422	EGFR|MAPK1|MAPK3|TNF|VEGFA	-4.740591853904997	0	8	0	0	-11.615742013893232	117.82597402597403
1	-6.436005571403638	GO:0001503	M1	1	0	GO Biological Processes	19	ossification	19_GO:0032501 multicellular organismal process	-6.436005571403638	20.16581462547233	10.5293765640715	30242	409	22	6	27.272727272727273	9.495144870310792	207|1956|3569|5594|5595|7124	AKT1|EGFR|IL6|MAPK1|MAPK3|TNF	-4.680932022780498	0	8	0	0	-11.615742013893232	117.82597402597403
1	-6.33398241020257	GO:0044706	M1	1	0	GO Biological Processes	19	multi-multicellular organism process	19_GO:0051704 multi-organism process	-6.33398241020257	31.24173553719008	12.14675930527949	30242	220	22	5	22.727272727272727	8.934606739851096	207|2099|5594|5595|7422	AKT1|ESR1|MAPK1|MAPK3|VEGFA	-4.595881676248204	0	8	0	0	-11.615742013893232	117.82597402597403
1	-6.314824622047601	GO:0048568	M1	1	0	GO Biological Processes	19	embryonic organ development	19_GO:0032502 developmental process	-6.314824622047601	19.225683407501588	10.258215364703645	30242	429	22	6	27.272727272727273	9.495144870310792	207|5594|5595|7124|7157|7422	AKT1|MAPK1|MAPK3|TNF|TP53|VEGFA	-4.581239989258199	0	8	0	0	-11.615742013893232	117.82597402597403
1	-6.247969681778045	GO:0071356	M1	1	0	GO Biological Processes	19	cellular response to tumor necrosis factor	19_GO:0050896 response to stimulus	-6.247969681778045	30.01389440254069	11.89135234589337	30242	229	22	5	22.727272727272727	8.934606739851096	207|5594|5595|7124|7157	AKT1|MAPK1|MAPK3|TNF|TP53	-4.52180906706785	0	8	0	0	-11.615742013893232	117.82597402597403
1	-6.212326106897426	GO:0002690	M1	1	0	GO Biological Processes	19	positive regulation of leukocyte chemotaxis	19_GO:0040011 locomotion	-6.212326106897426	58.49516441005803	15.063579304202426	30242	94	22	4	18.181818181818183	8.223036670302644	3569|5594|5595|7422	IL6|MAPK1|MAPK3|VEGFA	-4.492014664533498	0	8	0	0	-11.615742013893232	117.82597402597403
1	-5.861214513967491	GO:0071675	M1	1	0	GO Biological Processes	19	regulation of mononuclear cell migration	19_GO:0040011 locomotion	-5.861214513967491	47.81343873517787	13.570745464195326	30242	115	22	4	18.181818181818183	8.223036670302644	207|5594|5595|7124	AKT1|MAPK1|MAPK3|TNF	-4.1902766903159785	0	8	0	0	-11.615742013893232	117.82597402597403
1	-5.758689593559641	GO:0002688	M1	1	0	GO Biological Processes	19	regulation of leukocyte chemotaxis	19_GO:0040011 locomotion	-5.758689593559641	45.070044709388974	13.160067207042603	30242	122	22	4	18.181818181818183	8.223036670302644	3569|5594|5595|7422	IL6|MAPK1|MAPK3|VEGFA	-4.100526057944557	0	8	0	0	-11.615742013893232	117.82597402597403
1	-5.728962861401053	GO:0060485	M1	1	0	GO Biological Processes	19	mesenchyme development	19_GO:0032502 developmental process	-5.728962861401053	23.538293897882937	10.4418207745765	30242	292	22	5	22.727272727272727	8.934606739851096	3569|4609|5594|5595|5728	IL6|MYC|MAPK1|MAPK3|PTEN	-4.074559474659275	0	8	0	0	-11.615742013893232	117.82597402597403
1	-5.689092318987812	GO:0035270	M1	1	0	GO Biological Processes	19	endocrine system development	19_GO:0032502 developmental process	-5.689092318987812	43.295633500357916	12.88748418653247	30242	127	22	4	18.181818181818183	8.223036670302644	207|3569|5594|5595	AKT1|IL6|MAPK1|MAPK3	-4.039652351777584	0	8	0	0	-11.615742013893232	117.82597402597403
1	-5.666756955439417	GO:0001893	M1	1	0	GO Biological Processes	19	maternal placenta development	19_GO:0051704 multi-organism process	-5.666756955439417	117.82597402597403	18.65871879417839	30242	35	22	3	13.636363636363637	7.31650049984536	207|5594|5595	AKT1|MAPK1|MAPK3	-4.021002677806153	0	8	0	0	-11.615742013893232	117.82597402597403
1	-5.570632768385249	GO:0045727	M1	1	0	GO Biological Processes	19	positive regulation of translation	19_GO:0048518 positive regulation of biological process	-5.570632768385249	40.430481283422466	12.434753718180433	30242	136	22	4	18.181818181818183	8.223036670302644	3569|5594|5595|7124	IL6|MAPK1|MAPK3|TNF	-3.935751521345946	0	8	0	0	-11.615742013893232	117.82597402597403
1	-5.534536752852252	GO:0070661	M1	1	0	GO Biological Processes	19	leukocyte proliferation	19_GO:0009987 cellular process	-5.534536752852252	21.47869318181818	9.936744055441801	30242	320	22	5	22.727272727272727	8.934606739851096	836|3569|5594|5595|7157	CASP3|IL6|MAPK1|MAPK3|TP53	-3.902035207558304	0	8	0	0	-11.615742013893232	117.82597402597403
1	-5.508256236319004	GO:0050921	M1	1	0	GO Biological Processes	19	positive regulation of chemotaxis	19_GO:0040011 locomotion	-5.508256236319004	38.99677627337202	12.201915993403173	30242	141	22	4	18.181818181818183	8.223036670302644	3569|5594|5595|7422	IL6|MAPK1|MAPK3|VEGFA	-3.8804753296976404	0	8	0	0	-11.615742013893232	117.82597402597403
1	-5.322934090750136	GO:0035051	M1	1	0	GO Biological Processes	19	cardiocyte differentiation	19_GO:0032502 developmental process	-5.322934090750136	35.022582513028375	11.531990576049763	30242	157	22	4	18.181818181818183	8.223036670302644	1956|5594|5595|7422	EGFR|MAPK1|MAPK3|VEGFA	-3.7279243557485264	0	8	0	0	-11.615742013893232	117.82597402597403
1	-5.193480539756095	GO:0060425	M1	1	0	GO Biological Processes	19	lung morphogenesis	19_GO:0032502 developmental process	-5.193480539756095	82.47818181818182	15.557599041440026	30242	50	22	3	13.636363636363637	7.31650049984536	5594|5595|7124	MAPK1|MAPK3|TNF	-3.623838276442779	0	8	0	0	-11.615742013893232	117.82597402597403
1	-5.107216307896971	GO:0035265	M1	1	0	GO Biological Processes	19	organ growth	19_GO:0040007 growth	-5.107216307896971	30.89070480081716	10.791578141221146	30242	178	22	4	18.181818181818183	8.223036670302644	207|2099|5594|5728	AKT1|ESR1|MAPK1|PTEN	-3.5527077877127127	0	8	0	0	-11.615742013893232	117.82597402597403
1	-4.729663655810284	GO:0097529	M1	1	0	GO Biological Processes	19	myeloid leukocyte migration	19_GO:0040011 locomotion	-4.729663655810284	24.76822276822277	9.590252394910314	30242	222	22	4	18.181818181818183	8.223036670302644	3569|5594|5595|7422	IL6|MAPK1|MAPK3|VEGFA	-3.216728063360775	0	8	0	0	-11.615742013893232	117.82597402597403
1	-4.722010108633684	GO:0050920	M1	1	0	GO Biological Processes	19	regulation of chemotaxis	19_GO:0040011 locomotion	-4.722010108633684	24.65715450468814	9.567071327560669	30242	223	22	4	18.181818181818183	8.223036670302644	3569|5594|5595|7422	IL6|MAPK1|MAPK3|VEGFA	-3.209974608696838	0	8	0	0	-11.615742013893232	117.82597402597403
1	-4.662030415422718	GO:0030595	M1	1	0	GO Biological Processes	19	leukocyte chemotaxis	19_GO:0040011 locomotion	-4.662030415422718	23.80322707595435	9.386944562869392	30242	231	22	4	18.181818181818183	8.223036670302644	3569|5594|5595|7422	IL6|MAPK1|MAPK3|VEGFA	-3.158445141410075	0	8	0	0	-11.615742013893232	117.82597402597403
1	-4.611285920270119	GO:0048762	M1	1	0	GO Biological Processes	19	mesenchymal cell differentiation	19_GO:0032502 developmental process	-4.611285920270119	23.103132161955692	9.23665888368483	30242	238	22	4	18.181818181818183	8.223036670302644	3569|5594|5595|5728	IL6|MAPK1|MAPK3|PTEN	-3.115141015449007	0	8	0	0	-11.615742013893232	117.82597402597403
1	-4.555151629263276	GO:0070663	M1	1	0	GO Biological Processes	19	regulation of leukocyte proliferation	19_GO:0050789 regulation of biological process	-4.555151629263276	22.351810790835184	9.0726211850791	30242	246	22	4	18.181818181818183	8.223036670302644	836|3569|5594|5595	CASP3|IL6|MAPK1|MAPK3	-3.065886780911676	0	8	0	0	-11.615742013893232	117.82597402597403
1	-4.487586955487625	GO:0090596	M1	1	0	GO Biological Processes	19	sensory organ morphogenesis	19_GO:0032502 developmental process	-4.487586955487625	21.478693181818183	8.878204373779663	30242	256	22	4	18.181818181818183	8.223036670302644	5594|5595|6774|7422	MAPK1|MAPK3|STAT3|VEGFA	-3.0050948678932095	0	8	0	0	-11.615742013893232	117.82597402597403
1	-4.468022866365259	GO:1900182	M1	1	0	GO Biological Processes	19	positive regulation of protein localization to nucleus	19_GO:0048518 positive regulation of biological process	-4.468022866365259	47.4012539184953	11.694236193523324	30242	87	22	3	13.636363636363637	7.31650049984536	207|5594|6714	AKT1|MAPK1|SRC	-2.992027206237305	0	8	0	0	-11.615742013893232	117.82597402597403
1	-4.384886829759716	GO:0007423	M1	1	0	GO Biological Processes	19	sensory organ development	19_GO:0032502 developmental process	-4.384886829759716	12.406465375779455	7.311015130770176	30242	554	22	5	22.727272727272727	8.934606739851096	1956|5594|5595|6774|7422	EGFR|MAPK1|MAPK3|STAT3|VEGFA	-2.9188784847709135	0	8	0	0	-11.615742013893232	117.82597402597403
1	-4.211818535890977	GO:0046620	M1	1	0	GO Biological Processes	19	regulation of organ growth	19_GO:0040007 growth	-4.211818535890977	38.90480274442539	10.547913374467164	30242	106	22	3	13.636363636363637	7.31650049984536	207|5594|5728	AKT1|MAPK1|PTEN	-2.7694189640955256	0	8	0	0	-11.615742013893232	117.82597402597403
1	-4.200067514681412	GO:0006935	M1	1	0	GO Biological Processes	19	chemotaxis	19_GO:0040011 locomotion	-4.200067514681412	11.341884188418842	6.93886396994506	30242	606	22	5	22.727272727272727	8.934606739851096	3265|3569|5594|5595|7422	HRAS|IL6|MAPK1|MAPK3|VEGFA	-2.7595649186649007	0	8	0	0	-11.615742013893232	117.82597402597403
1	-4.189924571363692	GO:0042330	M1	1	0	GO Biological Processes	19	taxis	19_GO:0040011 locomotion	-4.189924571363692	11.286012837736976	6.918788937126095	30242	609	22	5	22.727272727272727	8.934606739851096	3265|3569|5594|5595|7422	HRAS|IL6|MAPK1|MAPK3|VEGFA	-2.7505780489211817	0	8	0	0	-11.615742013893232	117.82597402597403
1	-4.15909087641823	GO:0060326	M1	1	0	GO Biological Processes	19	cell chemotaxis	19_GO:0040011 locomotion	-4.15909087641823	17.680210464776383	7.977802702427844	30242	311	22	4	18.181818181818183	8.223036670302644	3569|5594|5595|7422	IL6|MAPK1|MAPK3|VEGFA	-2.7220201381278457	0	8	0	0	-11.615742013893232	117.82597402597403
1	-3.89050694558329	GO:1900180	M1	1	0	GO Biological Processes	19	regulation of protein localization to nucleus	19_GO:0051179 localization	-3.89050694558329	30.322860962566846	9.247225560375348	30242	136	22	3	13.636363636363637	7.31650049984536	207|5594|6714	AKT1|MAPK1|SRC	-2.489708904577356	0	8	0	0	-11.615742013893232	117.82597402597403
1	-3.808258897234294	GO:0001890	M1	1	0	GO Biological Processes	19	placenta development	19_GO:0022414 reproductive process	-3.808258897234294	28.440752351097178	8.936770307471674	30242	145	22	3	13.636363636363637	7.31650049984536	207|5594|5595	AKT1|MAPK1|MAPK3	-2.417777124704336	0	8	0	0	-11.615742013893232	117.82597402597403
1	-3.76480892674504	GO:0070665	M1	1	0	GO Biological Processes	19	positive regulation of leukocyte proliferation	19_GO:0048518 positive regulation of biological process	-3.76480892674504	27.492727272727272	8.776249395990147	30242	150	22	3	13.636363636363637	7.31650049984536	3569|5594|5595	IL6|MAPK1|MAPK3	-2.380401301927275	0	8	0	0	-11.615742013893232	117.82597402597403
1	-3.256616891844198	GO:0010256	M1	1	0	GO Biological Processes	19	endomembrane system organization	19_GO:0009987 cellular process	-3.256616891844198	10.258480325644506	5.835286704059768	30242	536	22	4	18.181818181818183	8.223036670302644	207|5594|5595|5728	AKT1|MAPK1|MAPK3|PTEN	-1.911280496338906	0	8	0	0	-11.615742013893232	117.82597402597403
1	-3.097892549392835	GO:0048598	M1	1	0	GO Biological Processes	19	embryonic morphogenesis	19_GO:0032502 developmental process	-3.097892549392835	9.303799415474543	5.500638477732361	30242	591	22	4	18.181818181818183	8.223036670302644	836|5594|5595|7157	CASP3|MAPK1|MAPK3|TP53	-1.7628465394045705	0	8	0	0	-11.615742013893232	117.82597402597403
1	-11.267290050237374	GO:0030879	M1	1	0	GO Biological Processes	19	mammary gland development	19_GO:0032502 developmental process	-11.267290050237374	70.23689449236895	21.914962527016584	30242	137	22	7	31.818181818181817	9.930260198923898	207|595|1950|2099|5594|6714|7422	AKT1|CCND1|EGF|ESR1|MAPK1|SRC|VEGFA	-8.84215943119116	0	9	1	1	-11.267290050237374	158.6118881118881
1	-11.08010095592521	GO:0048608	M1	1	0	GO Biological Processes	19	reproductive structure development	19_GO:0022414 reproductive process	-11.08010095592521	29.10994652406417	15.74652388518875	30242	425	22	9	40.90909090909091	10.482356110715555	207|595|836|2099|5594|5595|5728|6714|7422	AKT1|CCND1|CASP3|ESR1|MAPK1|MAPK3|PTEN|SRC|VEGFA	-8.676510014735106	0	9	0	0	-11.267290050237374	158.6118881118881
1	-11.05285592224675	GO:0061458	M1	1	0	GO Biological Processes	19	reproductive system development	19_GO:0032502 developmental process	-11.05285592224675	28.90590484282073	15.688089360016754	30242	428	22	9	40.90909090909091	10.482356110715555	207|595|836|2099|5594|5595|5728|6714|7422	AKT1|CCND1|CASP3|ESR1|MAPK1|MAPK3|PTEN|SRC|VEGFA	-8.656213841011972	0	9	0	0	-11.267290050237374	158.6118881118881
1	-8.930963697063026	GO:0061180	M1	1	0	GO Biological Processes	19	mammary gland epithelium development	19_GO:0032502 developmental process	-8.930963697063026	102.58480325644504	22.45973823342489	30242	67	22	5	22.727272727272727	8.934606739851096	207|595|2099|5594|6714	AKT1|CCND1|ESR1|MAPK1|SRC	-6.804909345863006	0	9	0	0	-11.267290050237374	158.6118881118881
1	-6.065851141060671	GO:0033598	M1	1	0	GO Biological Processes	19	mammary gland epithelial cell proliferation	19_GO:0032502 developmental process	-6.065851141060671	158.6118881118881	21.692986414660997	30242	26	22	3	13.636363636363637	7.31650049984536	595|2099|5594	CCND1|ESR1|MAPK1	-4.366798158445528	0	9	0	0	-11.267290050237374	158.6118881118881
1	-4.661388152714412	GO:0043627	M1	1	0	GO Biological Processes	19	response to estrogen	19_GO:0050896 response to stimulus	-4.661388152714412	54.985454545454544	12.630004838630333	30242	75	22	3	13.636363636363637	7.31650049984536	595|2099|5594	CCND1|ESR1|MAPK1	-3.158445141410075	0	9	0	0	-11.267290050237374	158.6118881118881
1	-10.945806094299858	GO:0051090	M1	1	0	GO Biological Processes	19	regulation of DNA-binding transcription factor activity	19_GO:0050789 regulation of biological process	-10.945806094299858	28.117561983471074	15.460248101386961	30242	440	22	9	40.90909090909091	10.482356110715555	207|2099|3569|5595|5599|5728|6774|7124|7422	AKT1|ESR1|IL6|MAPK3|MAPK8|PTEN|STAT3|TNF|VEGFA	-8.562736820254354	0	10	1	1	-10.945806094299858	37.83402835696414
1	-9.51609482759376	GO:0071417	M1	1	0	GO Biological Processes	19	cellular response to organonitrogen compound	19_GO:0050896 response to stimulus	-9.51609482759376	19.391422057566256	12.66813366403963	30242	638	22	9	40.90909090909091	10.482356110715555	207|836|5594|5595|5728|6714|6774|7124|7157	AKT1|CASP3|MAPK1|MAPK3|PTEN|SRC|STAT3|TNF|TP53	-7.332949421610573	0	10	0	0	-10.945806094299858	37.83402835696414
1	-9.310538792714846	GO:0051091	M1	1	0	GO Biological Processes	19	positive regulation of DNA-binding transcription factor activity	19_GO:0050789 regulation of biological process	-9.310538792714846	37.00944055944056	15.733847368121847	30242	260	22	7	31.818181818181817	9.930260198923898	207|2099|3569|5728|6774|7124|7422	AKT1|ESR1|IL6|PTEN|STAT3|TNF|VEGFA	-7.139862027291258	0	10	0	0	-10.945806094299858	37.83402835696414
1	-9.200326362072786	GO:1901699	M1	1	0	GO Biological Processes	19	cellular response to nitrogen compound	19_GO:0050896 response to stimulus	-9.200326362072786	17.85242030696576	12.109318156957698	30242	693	22	9	40.90909090909091	10.482356110715555	207|836|5594|5595|5728|6714|6774|7124|7157	AKT1|CASP3|MAPK1|MAPK3|PTEN|SRC|STAT3|TNF|TP53	-7.042001705748654	0	10	0	0	-10.945806094299858	37.83402835696414
1	-8.824166651295478	GO:0001568	M1	1	0	GO Biological Processes	19	blood vessel development	19_GO:0032502 developmental process	-8.824166651295478	16.172192513368984	11.468314809952501	30242	765	22	9	40.90909090909091	10.482356110715555	207|1950|3569|3725|5594|5728|6774|7124|7422	AKT1|EGF|IL6|JUN|MAPK1|PTEN|STAT3|TNF|VEGFA	-6.728554565724683	0	10	0	0	-10.945806094299858	37.83402835696414
1	-8.281150311396003	GO:0001525	M1	1	0	GO Biological Processes	19	angiogenesis	19_GO:0032502 developmental process	-8.281150311396003	18.54484133067607	11.64217038876826	30242	593	22	8	36.36363636363637	10.255928633050294	207|1950|3569|3725|5728|6774|7124|7422	AKT1|EGF|IL6|JUN|PTEN|STAT3|TNF|VEGFA	-6.275499378877936	0	10	0	0	-10.945806094299858	37.83402835696414
1	-7.813209341342784	GO:0031331	M1	1	0	GO Biological Processes	19	positive regulation of cellular catabolic process	19_GO:0048518 positive regulation of biological process	-7.813209341342784	22.482370433305015	12.076918807002036	30242	428	22	7	31.818181818181817	9.930260198923898	207|1950|3320|3569|5595|5728|7124	AKT1|EGF|HSP90AA1|IL6|MAPK3|PTEN|TNF	-5.862739378468575	0	10	0	0	-10.945806094299858	37.83402835696414
1	-7.784175926373381	GO:0048514	M1	1	0	GO Biological Processes	19	blood vessel morphogenesis	19_GO:0032502 developmental process	-7.784175926373381	16.007410348021704	10.735711415879186	30242	687	22	8	36.36363636363637	10.255928633050294	207|1950|3569|3725|5728|6774|7124|7422	AKT1|EGF|IL6|JUN|PTEN|STAT3|TNF|VEGFA	-5.836166562046829	0	10	0	0	-10.945806094299858	37.83402835696414
1	-7.392932993449843	GO:0009896	M1	1	0	GO Biological Processes	19	positive regulation of catabolic process	19_GO:0048518 positive regulation of biological process	-7.392932993449843	19.518163378203948	11.185293121140651	30242	493	22	7	31.818181818181817	9.930260198923898	207|1950|3320|3569|5595|5728|7124	AKT1|EGF|HSP90AA1|IL6|MAPK3|PTEN|TNF	-5.506580530187384	0	10	0	0	-10.945806094299858	37.83402835696414
1	-6.550451345348742	GO:0042176	M1	1	0	GO Biological Processes	19	regulation of protein catabolic process	19_GO:0050789 regulation of biological process	-6.550451345348742	21.09416414787259	10.790487516278231	30242	391	22	6	27.272727272727273	9.495144870310792	207|1950|1956|3320|5728|7124	AKT1|EGF|EGFR|HSP90AA1|PTEN|TNF	-4.777714588597192	0	10	0	0	-10.945806094299858	37.83402835696414
1	-6.2391669992573915	GO:0045936	M1	1	0	GO Biological Processes	19	negative regulation of phosphate metabolic process	19_GO:0048519 negative regulation of biological process	-6.2391669992573915	18.660222130810368	10.091630693340292	30242	442	22	6	27.272727272727273	9.495144870310792	207|836|5728|6774|7124|7157	AKT1|CASP3|PTEN|STAT3|TNF|TP53	-4.514476079627972	0	10	0	0	-10.945806094299858	37.83402835696414
1	-6.233443402524544	GO:0010563	M1	1	0	GO Biological Processes	19	negative regulation of phosphorus metabolic process	19_GO:0048519 negative regulation of biological process	-6.233443402524544	18.618099733223886	10.079111895474622	30242	443	22	6	27.272727272727273	9.495144870310792	207|836|5728|6774|7124|7157	AKT1|CASP3|PTEN|STAT3|TNF|TP53	-4.510217221153398	0	10	0	0	-10.945806094299858	37.83402835696414
1	-6.220071295914722	GO:0045732	M1	1	0	GO Biological Processes	19	positive regulation of protein catabolic process	19_GO:0048518 positive regulation of biological process	-6.220071295914722	29.62578369905956	11.809474278569148	30242	232	22	5	22.727272727272727	8.934606739851096	207|1950|3320|5728|7124	AKT1|EGF|HSP90AA1|PTEN|TNF	-4.498304929302619	0	10	0	0	-10.945806094299858	37.83402835696414
1	-5.3339352080332985	GO:1903364	M1	1	0	GO Biological Processes	19	positive regulation of cellular protein catabolic process	19_GO:0048518 positive regulation of biological process	-5.3339352080332985	35.24708624708625	11.570866571447946	30242	156	22	4	18.181818181818183	8.223036670302644	207|1950|3320|5728	AKT1|EGF|HSP90AA1|PTEN	-3.7355387834529123	0	10	0	0	-10.945806094299858	37.83402835696414
1	-4.494219131804163	GO:1903362	M1	1	0	GO Biological Processes	19	regulation of cellular protein catabolic process	19_GO:0050789 regulation of biological process	-4.494219131804163	21.56292335115865	8.89714403887735	30242	255	22	4	18.181818181818183	8.223036670302644	207|1950|3320|5728	AKT1|EGF|HSP90AA1|PTEN	-3.0108862027430163	0	10	0	0	-10.945806094299858	37.83402835696414
1	-4.1757267935230775	GO:2000060	M1	1	0	GO Biological Processes	19	positive regulation of ubiquitin-dependent protein catabolic process	19_GO:0048518 positive regulation of biological process	-4.1757267935230775	37.83402835696414	10.394496702030436	30242	109	22	3	13.636363636363637	7.31650049984536	207|1950|5728	AKT1|EGF|PTEN	-2.7378987848021095	0	10	0	0	-10.945806094299858	37.83402835696414
1	-4.051601066440835	GO:0071901	M1	1	0	GO Biological Processes	19	negative regulation of protein serine/threonine kinase activity	19_GO:0048519 negative regulation of biological process	-4.051601066440835	34.36590909090909	9.88129505748927	30242	120	22	3	13.636363636363637	7.31650049984536	207|836|5728	AKT1|CASP3|PTEN	-2.628673129116739	0	10	0	0	-10.945806094299858	37.83402835696414
1	-3.9899316058878718	GO:0030336	M1	1	0	GO Biological Processes	19	negative regulation of cell migration	19_GO:0040011 locomotion	-3.9899316058878718	15.984143763213531	7.54140506276988	30242	344	22	4	18.181818181818183	8.223036670302644	207|5728|6774|7124	AKT1|PTEN|STAT3|TNF	-2.5749222360736432	0	10	0	0	-10.945806094299858	37.83402835696414
1	-3.918579679651098	GO:2000146	M1	1	0	GO Biological Processes	19	negative regulation of cell motility	19_GO:0040011 locomotion	-3.918579679651098	15.316282603190682	7.3625384211089955	30242	359	22	4	18.181818181818183	8.223036670302644	207|5728|6774|7124	AKT1|PTEN|STAT3|TNF	-2.5135855240515554	0	10	0	0	-10.945806094299858	37.83402835696414
1	-3.909544924270291	GO:1903052	M1	1	0	GO Biological Processes	19	positive regulation of proteolysis involved in cellular protein catabolic process	19_GO:0048518 positive regulation of biological process	-3.909544924270291	30.775440976933513	9.320341646440609	30242	134	22	3	13.636363636363637	7.31650049984536	207|1950|5728	AKT1|EGF|PTEN	-2.5073526782727513	0	10	0	0	-10.945806094299858	37.83402835696414
1	-3.881793143074815	GO:0051271	M1	1	0	GO Biological Processes	19	negative regulation of cellular component movement	19_GO:0048519 negative regulation of biological process	-3.881793143074815	14.982412682685164	7.271489403560059	30242	367	22	4	18.181818181818183	8.223036670302644	207|5728|6774|7124	AKT1|PTEN|STAT3|TNF	-2.481690529730532	0	10	0	0	-10.945806094299858	37.83402835696414
1	-3.8171340033760854	GO:0034763	M1	1	0	GO Biological Processes	19	negative regulation of transmembrane transport	19_GO:0048519 negative regulation of biological process	-3.8171340033760854	28.638257575757578	8.969851879937035	30242	144	22	3	13.636363636363637	7.31650049984536	207|5728|7124	AKT1|PTEN|TNF	-2.4259720514088894	0	10	0	0	-10.945806094299858	37.83402835696414
1	-3.797697383594035	GO:0042326	M1	1	0	GO Biological Processes	19	negative regulation of phosphorylation	19_GO:0048519 negative regulation of biological process	-3.797697383594035	14.24493641073952	7.066264723561488	30242	386	22	4	18.181818181818183	8.223036670302644	207|836|5728|6774	AKT1|CASP3|PTEN|STAT3	-2.40924978097453	0	10	0	0	-10.945806094299858	37.83402835696414
1	-3.7762898767298307	GO:0040013	M1	1	0	GO Biological Processes	19	negative regulation of locomotion	19_GO:0040011 locomotion	-3.7762898767298307	14.062776098581725	7.01465964856303	30242	391	22	4	18.181818181818183	8.223036670302644	207|5728|6774|7124	AKT1|PTEN|STAT3|TNF	-2.3905397640365567	0	10	0	0	-10.945806094299858	37.83402835696414
1	-3.635184856622052	GO:2000058	M1	1	0	GO Biological Processes	19	regulation of ubiquitin-dependent protein catabolic process	19_GO:0050789 regulation of biological process	-3.635184856622052	24.842825848849944	8.311203518020642	30242	166	22	3	13.636363636363637	7.31650049984536	207|1950|5728	AKT1|EGF|PTEN	-2.260715754338467	0	10	0	0	-10.945806094299858	37.83402835696414
1	-3.336189753460989	GO:0031396	M1	1	0	GO Biological Processes	19	regulation of protein ubiquitination	19_GO:0050789 regulation of biological process	-3.336189753460989	19.637662337662338	7.312588640771946	30242	210	22	3	13.636363636363637	7.31650049984536	207|3320|5728	AKT1|HSP90AA1|PTEN	-1.9840625453957916	0	10	0	0	-10.945806094299858	37.83402835696414
1	-3.318234156143235	GO:0006469	M1	1	0	GO Biological Processes	19	negative regulation of protein kinase activity	19_GO:0048519 negative regulation of biological process	-3.318234156143235	19.361075544174135	7.255705863624659	30242	213	22	3	13.636363636363637	7.31650049984536	207|836|5728	AKT1|CASP3|PTEN	-1.9679695434215356	0	10	0	0	-10.945806094299858	37.83402835696414
1	-3.315548834963346	GO:0031400	M1	1	0	GO Biological Processes	19	negative regulation of protein modification process	19_GO:0048519 negative regulation of biological process	-3.315548834963346	10.63548443819237	5.96238586629829	30242	517	22	4	18.181818181818183	8.223036670302644	207|836|5728|7124	AKT1|CASP3|PTEN|TNF	-1.9659033164047932	0	10	0	0	-10.945806094299858	37.83402835696414
1	-3.2659042972393966	GO:1903050	M1	1	0	GO Biological Processes	19	regulation of proteolysis involved in cellular protein catabolic process	19_GO:0050789 regulation of biological process	-3.2659042972393966	18.576167076167078	7.0918166679636405	30242	222	22	3	13.636363636363637	7.31650049984536	207|1950|5728	AKT1|EGF|PTEN	-1.9199549242408074	0	10	0	0	-10.945806094299858	37.83402835696414
1	-3.1781060394817455	GO:0033673	M1	1	0	GO Biological Processes	19	negative regulation of kinase activity	19_GO:0048519 negative regulation of biological process	-3.1781060394817455	17.327349121466767	6.823021877840322	30242	238	22	3	13.636363636363637	7.31650049984536	207|836|5728	AKT1|CASP3|PTEN	-1.8376425644611873	0	10	0	0	-10.945806094299858	37.83402835696414
1	-3.1571174227841587	GO:1903320	M1	1	0	GO Biological Processes	19	regulation of protein modification by small protein conjugation or removal	19_GO:0050789 regulation of biological process	-3.1571174227841587	17.040946656649137	6.759883863678359	30242	242	22	3	13.636363636363637	7.31650049984536	207|3320|5728	AKT1|HSP90AA1|PTEN	-1.818467288527069	0	10	0	0	-10.945806094299858	37.83402835696414
1	-2.7217268766632152	GO:0001933	M1	1	0	GO Biological Processes	19	negative regulation of protein phosphorylation	19_GO:0048519 negative regulation of biological process	-2.7217268766632152	12.023058574078982	5.5396589494028765	30242	343	22	3	13.636363636363637	7.31650049984536	207|836|5728	AKT1|CASP3|PTEN	-1.413361546310593	0	10	0	0	-10.945806094299858	37.83402835696414
1	-2.5143063687350855	GO:0010959	M1	1	0	GO Biological Processes	19	regulation of metal ion transport	19_GO:0051179 localization	-2.5143063687350855	10.157411553963279	5.012191259401582	30242	406	22	3	13.636363636363637	7.31650049984536	207|1950|5728	AKT1|EGF|PTEN	-1.2142984704057918	0	10	0	0	-10.945806094299858	37.83402835696414
1	-2.063868830983658	GO:0034762	M1	1	0	GO Biological Processes	19	regulation of transmembrane transport	19_GO:0051179 localization	-2.063868830983658	6.9896764252696455	3.9642821423459806	30242	590	22	3	13.636363636363637	7.31650049984536	207|5728|7124	AKT1|PTEN|TNF	-0.7742212421003904	0	10	0	0	-10.945806094299858	37.83402835696414
1	-10.904909736415718	GO:1903829	M1	1	0	GO Biological Processes	19	positive regulation of cellular protein localization	19_GO:0048518 positive regulation of biological process	-10.904909736415718	39.84453227931489	17.49170863249465	30242	276	22	8	36.36363636363637	10.255928633050294	207|1950|1956|3265|5594|5599|6714|7124	AKT1|EGF|EGFR|HRAS|MAPK1|MAPK8|SRC|TNF	-8.535001908428185	0	11	1	1	-10.904909736415718	39.84453227931489
1	-10.249456199207382	GO:1903827	M1	1	0	GO Biological Processes	19	regulation of cellular protein localization	19_GO:0051179 localization	-10.249456199207382	23.4757633258582	14.04410523498596	30242	527	22	9	40.90909090909091	10.482356110715555	207|1950|1956|3265|3320|5594|5599|6714|7124	AKT1|EGF|EGFR|HRAS|HSP90AA1|MAPK1|MAPK8|SRC|TNF	-7.965255497846045	0	11	0	0	-10.904909736415718	39.84453227931489
1	-8.826918618269767	GO:0010638	M1	1	0	GO Biological Processes	19	positive regulation of organelle organization	19_GO:0048518 positive regulation of biological process	-8.826918618269767	21.776417641764176	12.7036922379761	30242	505	22	8	36.36363636363637	10.255928633050294	1950|3265|5594|5595|5599|6714|7124|7157	EGF|HRAS|MAPK1|MAPK3|MAPK8|SRC|TNF|TP53	-6.728554565724683	0	11	0	0	-10.904909736415718	39.84453227931489
1	-7.269361405827177	GO:0051223	M1	1	0	GO Biological Processes	19	regulation of protein transport	19_GO:0051179 localization	-7.269361405827177	18.72072868765476	10.933078697752476	30242	514	22	7	31.818181818181817	9.930260198923898	1956|3265|3569|5594|5599|6714|7124	EGFR|HRAS|IL6|MAPK1|MAPK8|SRC|TNF	-5.401758378577557	0	11	0	0	-10.904909736415718	39.84453227931489
1	-7.202294462710427	GO:0051222	M1	1	0	GO Biological Processes	19	positive regulation of protein transport	19_GO:0048518 positive regulation of biological process	-7.202294462710427	27.220522052205222	12.376737724019323	30242	303	22	6	27.272727272727273	9.495144870310792	1956|3265|5594|5599|6714|7124	EGFR|HRAS|MAPK1|MAPK8|SRC|TNF	-5.340765583172999	0	11	0	0	-10.904909736415718	39.84453227931489
1	-7.128921397942485	GO:0070201	M1	1	0	GO Biological Processes	19	regulation of establishment of protein localization	19_GO:0051179 localization	-7.128921397942485	17.85242030696576	10.651694244236884	30242	539	22	7	31.818181818181817	9.930260198923898	1956|3265|3569|5594|5599|6714|7124	EGFR|HRAS|IL6|MAPK1|MAPK8|SRC|TNF	-5.28318678558829	0	11	0	0	-10.904909736415718	39.84453227931489
1	-7.070285983798269	GO:1904951	M1	1	0	GO Biological Processes	19	positive regulation of establishment of protein localization	19_GO:0048518 positive regulation of biological process	-7.070285983798269	25.855229410088345	12.041282229096451	30242	319	22	6	27.272727272727273	9.495144870310792	1956|3265|5594|5599|6714|7124	EGFR|HRAS|MAPK1|MAPK8|SRC|TNF	-5.228411792257312	0	11	0	0	-10.904909736415718	39.84453227931489
1	-5.42492251059834	GO:0032386	M1	1	0	GO Biological Processes	19	regulation of intracellular transport	19_GO:0051179 localization	-5.42492251059834	20.39519827353655	9.660496672036302	30242	337	22	5	22.727272727272727	8.934606739851096	3265|5594|5595|5599|6714	HRAS|MAPK1|MAPK3|MAPK8|SRC	-3.8144006094184824	0	11	0	0	-10.904909736415718	39.84453227931489
1	-4.7172836860618625	GO:0002764	M1	1	0	GO Biological Processes	19	immune response-regulating signaling pathway	19_GO:0002376 immune system process	-4.7172836860618625	14.561825885978427	8.012387243905492	30242	472	22	5	22.727272727272727	8.934606739851096	2099|3265|5594|5599|6714	ESR1|HRAS|MAPK1|MAPK8|SRC	-3.2062475413349407	0	11	0	0	-10.904909736415718	39.84453227931489
1	-4.137612336127587	GO:0002768	M1	1	0	GO Biological Processes	19	immune response-regulating cell surface receptor signaling pathway	19_GO:0002376 immune system process	-4.137612336127587	17.45569985569986	7.921405161370408	30242	315	22	4	18.181818181818183	8.223036670302644	3265|5594|5599|6714	HRAS|MAPK1|MAPK8|SRC	-2.7035575438597577	0	11	0	0	-10.904909736415718	39.84453227931489
1	-3.841401664736066	GO:0002253	M1	1	0	GO Biological Processes	19	activation of immune response	19_GO:0002376 immune system process	-3.841401664736066	14.623791102514508	7.172417349862087	30242	376	22	4	18.181818181818183	8.223036670302644	3265|3320|5594|6714	HRAS|HSP90AA1|MAPK1|SRC	-2.446822744065063	0	11	0	0	-10.904909736415718	39.84453227931489
1	-3.6822193666297887	GO:0090316	M1	1	0	GO Biological Processes	19	positive regulation of intracellular protein transport	19_GO:0048518 positive regulation of biological process	-3.6822193666297887	25.774431818181817	8.47759227215219	30242	160	22	3	13.636363636363637	7.31650049984536	3265|5594|5599	HRAS|MAPK1|MAPK8	-2.3018144842656976	0	11	0	0	-10.904909736415718	39.84453227931489
1	-3.3854054397672226	GO:0032388	M1	1	0	GO Biological Processes	19	positive regulation of intracellular transport	19_GO:0048518 positive regulation of biological process	-3.3854054397672226	20.415391539153916	7.470231457543088	30242	202	22	3	13.636363636363637	7.31650049984536	3265|5594|5599	HRAS|MAPK1|MAPK8	-2.0295289035356223	0	11	0	0	-10.904909736415718	39.84453227931489
1	-3.2267071953930975	GO:0033157	M1	1	0	GO Biological Processes	19	regulation of intracellular protein transport	19_GO:0051179 localization	-3.2267071953930975	18.008336641524416	6.970871301035158	30242	229	22	3	13.636363636363637	7.31650049984536	3265|5594|5599	HRAS|MAPK1|MAPK8	-1.8825941654345055	0	11	0	0	-10.904909736415718	39.84453227931489
1	-2.9259876687088515	GO:0002429	M1	1	0	GO Biological Processes	19	immune response-activating cell surface receptor signaling pathway	19_GO:0002376 immune system process	-2.9259876687088515	14.171508903467666	6.091700531037366	30242	291	22	3	13.636363636363637	7.31650049984536	3265|5594|6714	HRAS|MAPK1|SRC	-1.6068000142211938	0	11	0	0	-10.904909736415718	39.84453227931489
1	-2.9259876687088515	GO:0002757	M1	1	0	GO Biological Processes	19	immune response-activating signal transduction	19_GO:0002376 immune system process	-2.9259876687088515	14.171508903467666	6.091700531037366	30242	291	22	3	13.636363636363637	7.31650049984536	3265|5594|6714	HRAS|MAPK1|SRC	-1.6068000142211938	0	11	0	0	-10.904909736415718	39.84453227931489
1	-10.627504148615378	GO:0048511	M1	1	0	GO Biological Processes	19	rhythmic process	19_GO:0048511 rhythmic process	-10.627504148615378	36.77956825782913	16.77587645995342	30242	299	22	8	36.36363636363637	10.255928633050294	836|1956|2099|3725|5599|5728|6714|7157	CASP3|EGFR|ESR1|JUN|MAPK8|PTEN|SRC|TP53	-8.303095677047574	0	12	1	1	-10.627504148615378	36.77956825782913
1	-10.162830363184725	GO:0043065	M1	1	0	GO Biological Processes	19	positive regulation of apoptotic process	19_GO:0048518 positive regulation of biological process	-10.162830363184725	22.95311182324169	13.875623239354999	30242	539	22	9	40.90909090909091	10.482356110715555	207|836|3569|3725|5599|5728|6714|7124|7157	AKT1|CASP3|IL6|JUN|MAPK8|PTEN|SRC|TNF|TP53	-7.896266658210659	0	12	0	0	-10.627504148615378	36.77956825782913
1	-10.050375230812506	GO:0043068	M1	1	0	GO Biological Processes	19	positive regulation of programmed cell death	19_GO:0048518 positive regulation of biological process	-10.050375230812506	22.29140049140049	13.659341056012524	30242	555	22	9	40.90909090909091	10.482356110715555	207|836|3569|3725|5599|5728|6714|7124|7157	AKT1|CASP3|IL6|JUN|MAPK8|PTEN|SRC|TNF|TP53	-7.793911852742767	0	12	0	0	-10.627504148615378	36.77956825782913
1	-9.867990966357501	GO:0097190	M1	1	0	GO Biological Processes	19	apoptotic signaling pathway	19_GO:0023052 signaling	-9.867990966357501	21.2572633552015	13.314316535061222	30242	582	22	9	40.90909090909091	10.482356110715555	207|836|3265|3725|5599|5728|6714|7124|7157	AKT1|CASP3|HRAS|JUN|MAPK8|PTEN|SRC|TNF|TP53	-7.640491284223078	0	12	0	0	-10.627504148615378	36.77956825782913
1	-9.637967900272043	GO:0010942	M1	1	0	GO Biological Processes	19	positive regulation of cell death	19_GO:0048518 positive regulation of biological process	-9.637967900272043	20.018976169461606	12.889073693751579	30242	618	22	9	40.90909090909091	10.482356110715555	207|836|3569|3725|5599|5728|6714|7124|7157	AKT1|CASP3|IL6|JUN|MAPK8|PTEN|SRC|TNF|TP53	-7.446306643366328	0	12	0	0	-10.627504148615378	36.77956825782913
1	-6.433911161659974	GO:0007623	M1	1	0	GO Biological Processes	19	circadian rhythm	19_GO:0048511 rhythmic process	-6.433911161659974	32.72943722943723	12.449218043466884	30242	210	22	5	22.727272727272727	8.934606739851096	1956|3725|5599|5728|7157	EGFR|JUN|MAPK8|PTEN|TP53	-4.6804083000360635	0	12	0	0	-10.627504148615378	36.77956825782913
1	-10.376204474428018	GO:0030162	M1	1	0	GO Biological Processes	19	regulation of proteolysis	19_GO:0050789 regulation of biological process	-10.376204474428018	18.27973887814313	12.94705204791978	30242	752	22	10	45.45454545454545	10.615894693111677	207|1950|2597|4609|5728|6714|6774|7124|7157|7422	AKT1|EGF|GAPDH|MYC|PTEN|SRC|STAT3|TNF|TP53|VEGFA	-8.0778489350301	0	13	1	1	-10.376204474428018	70.4941724941725
1	-9.009056086214784	GO:0071456	M1	1	0	GO Biological Processes	19	cellular response to hypoxia	19_GO:0050896 response to stimulus	-9.009056086214784	54.62131246237207	17.82254777665509	30242	151	22	6	27.272727272727273	9.495144870310792	207|4609|5728|6714|7157|7422	AKT1|MYC|PTEN|SRC|TP53|VEGFA	-6.873771295880037	0	13	0	0	-10.376204474428018	70.4941724941725
1	-8.841194171094045	GO:0036294	M1	1	0	GO Biological Processes	19	cellular response to decreased oxygen levels	19_GO:0050896 response to stimulus	-8.841194171094045	51.22868435911914	17.24172803934084	30242	161	22	6	27.272727272727273	9.495144870310792	207|4609|5728|6714|7157|7422	AKT1|MYC|PTEN|SRC|TP53|VEGFA	-6.735116651845085	0	13	0	0	-10.376204474428018	70.4941724941725
1	-8.808847102233148	GO:0001666	M1	1	0	GO Biological Processes	19	response to hypoxia	19_GO:0050896 response to stimulus	-8.808847102233148	31.34350014806041	14.418079523712803	30242	307	22	7	31.818181818181817	9.930260198923898	207|836|4609|5728|6714|7157|7422	AKT1|CASP3|MYC|PTEN|SRC|TP53|VEGFA	-6.716668192500747	0	13	0	0	-10.376204474428018	70.4941724941725
1	-8.687736900518875	GO:0043086	M1	1	0	GO Biological Processes	19	negative regulation of catalytic activity	19_GO:0065007 biological regulation	-8.687736900518875	15.601169322480796	11.24219565784602	30242	793	22	9	40.90909090909091	10.482356110715555	207|836|2597|3265|5728|6714|7124|7157|7422	AKT1|CASP3|GAPDH|HRAS|PTEN|SRC|TNF|TP53|VEGFA	-6.605697622137353	0	13	0	0	-10.376204474428018	70.4941724941725
1	-8.665269446213868	GO:0036293	M1	1	0	GO Biological Processes	19	response to decreased oxygen levels	19_GO:0050896 response to stimulus	-8.665269446213868	29.883399209486168	14.059103515656348	30242	322	22	7	31.818181818181817	9.930260198923898	207|836|4609|5728|6714|7157|7422	AKT1|CASP3|MYC|PTEN|SRC|TP53|VEGFA	-6.5931384564925954	0	13	0	0	-10.376204474428018	70.4941724941725
1	-8.593733145526649	GO:0071453	M1	1	0	GO Biological Processes	19	cellular response to oxygen levels	19_GO:0050896 response to stimulus	-8.593733145526649	46.59784283513097	16.415817336025107	30242	177	22	6	27.272727272727273	9.495144870310792	207|4609|5728|6714|7157|7422	AKT1|MYC|PTEN|SRC|TP53|VEGFA	-6.531289423208508	0	13	0	0	-10.376204474428018	70.4941724941725
1	-8.440635689539022	GO:0070482	M1	1	0	GO Biological Processes	19	response to oxygen levels	19_GO:0050896 response to stimulus	-8.440635689539022	27.730416557505897	13.51242728004744	30242	347	22	7	31.818181818181817	9.930260198923898	207|836|4609|5728|6714|7157|7422	AKT1|CASP3|MYC|PTEN|SRC|TP53|VEGFA	-6.414914774245621	0	13	0	0	-10.376204474428018	70.4941724941725
1	-8.281150311396003	GO:0005975	M1	1	0	GO Biological Processes	19	carbohydrate metabolic process	19_GO:0008152 metabolic process	-8.281150311396003	18.54484133067607	11.64217038876826	30242	593	22	8	36.36363636363637	10.255928633050294	207|1950|2597|5728|6714|6774|7124|7157	AKT1|EGF|GAPDH|PTEN|SRC|STAT3|TNF|TP53	-6.275499378877936	0	13	0	0	-10.376204474428018	70.4941724941725
1	-8.200087372622496	GO:0045862	M1	1	0	GO Biological Processes	19	positive regulation of proteolysis	19_GO:0048518 positive regulation of biological process	-8.200087372622496	25.59163442940039	12.946577359832164	30242	376	22	7	31.818181818181817	9.930260198923898	207|1950|4609|5728|6714|6774|7124	AKT1|EGF|MYC|PTEN|SRC|STAT3|TNF	-6.202761828888561	0	13	0	0	-10.376204474428018	70.4941724941725
1	-7.764877129123419	GO:0052548	M1	1	0	GO Biological Processes	19	regulation of endopeptidase activity	19_GO:0050789 regulation of biological process	-7.764877129123419	22.120585161964474	11.971639366318843	30242	435	22	7	31.818181818181817	9.930260198923898	207|2597|4609|6714|6774|7124|7422	AKT1|GAPDH|MYC|SRC|STAT3|TNF|VEGFA	-5.819314500743954	0	13	0	0	-10.376204474428018	70.4941724941725
1	-7.572875847350945	GO:0052547	M1	1	0	GO Biological Processes	19	regulation of peptidase activity	19_GO:0050789 regulation of biological process	-7.572875847350945	20.738048589341695	11.560526823794351	30242	464	22	7	31.818181818181817	9.930260198923898	207|2597|4609|6714|6774|7124|7422	AKT1|GAPDH|MYC|SRC|STAT3|TNF|VEGFA	-5.666927828025105	0	13	0	0	-10.376204474428018	70.4941724941725
1	-7.33275716508669	GO:0097193	M1	1	0	GO Biological Processes	19	intrinsic apoptotic signaling pathway	19_GO:0023052 signaling	-7.33275716508669	28.638257575757578	12.715741063363907	30242	288	22	6	27.272727272727273	9.495144870310792	207|836|3265|6714|7124|7157	AKT1|CASP3|HRAS|SRC|TNF|TP53	-5.456920820509386	0	13	0	0	-10.376204474428018	70.4941724941725
1	-7.288506006793944	GO:0010632	M1	1	0	GO Biological Processes	19	regulation of epithelial cell migration	19_GO:0040011 locomotion	-7.288506006793944	28.14955010859448	12.599910757493769	30242	293	22	6	27.272727272727273	9.495144870310792	207|1950|5728|6714|7124|7422	AKT1|EGF|PTEN|SRC|TNF|VEGFA	-5.414989679010483	0	13	0	0	-10.376204474428018	70.4941724941725
1	-6.825650041221018	GO:0045861	M1	1	0	GO Biological Processes	19	negative regulation of proteolysis	19_GO:0048519 negative regulation of biological process	-6.825650041221018	23.4980574980575	11.439065396057613	30242	351	22	6	27.272727272727273	9.495144870310792	207|2597|6714|7124|7157|7422	AKT1|GAPDH|SRC|TNF|TP53|VEGFA	-5.013482776513091	0	13	0	0	-10.376204474428018	70.4941724941725
1	-6.790153478824222	GO:0006109	M1	1	0	GO Biological Processes	19	regulation of carbohydrate metabolic process	19_GO:0050789 regulation of biological process	-6.790153478824222	38.61338100102145	13.579731322258718	30242	178	22	5	22.727272727272727	8.934606739851096	207|1950|6714|6774|7157	AKT1|EGF|SRC|STAT3|TP53	-4.9815606744745935	0	13	0	0	-10.376204474428018	70.4941724941725
1	-6.768095028252673	GO:0010631	M1	1	0	GO Biological Processes	19	epithelial cell migration	19_GO:0040011 locomotion	-6.768095028252673	22.974423904786022	11.300946255745561	30242	359	22	6	27.272727272727273	9.495144870310792	207|1950|5728|6714|7124|7422	AKT1|EGF|PTEN|SRC|TNF|VEGFA	-4.961278481928847	0	13	0	0	-10.376204474428018	70.4941724941725
1	-6.746853513041574	GO:0090132	M1	1	0	GO Biological Processes	19	epithelium migration	19_GO:0032501 multicellular organismal process	-6.746853513041574	22.784028126569563	11.250306703904114	30242	362	22	6	27.272727272727273	9.495144870310792	207|1950|5728|6714|7124|7422	AKT1|EGF|PTEN|SRC|TNF|VEGFA	-4.9488108910252535	0	13	0	0	-10.376204474428018	70.4941724941725
1	-6.7118528684104435	GO:0090130	M1	1	0	GO Biological Processes	19	tissue migration	19_GO:0032501 multicellular organismal process	-6.7118528684104435	22.473619024027744	11.167256805591403	30242	367	22	6	27.272727272727273	9.495144870310792	207|1950|5728|6714|7124|7422	AKT1|EGF|PTEN|SRC|TNF|VEGFA	-4.920703954342024	0	13	0	0	-10.376204474428018	70.4941724941725
1	-6.706884488589732	GO:0001936	M1	1	0	GO Biological Processes	19	regulation of endothelial cell proliferation	19_GO:0050789 regulation of biological process	-6.706884488589732	37.15233415233415	13.307962717684129	30242	185	22	5	22.727272727272727	8.934606739851096	207|1950|6774|7124|7422	AKT1|EGF|STAT3|TNF|VEGFA	-4.917442038335329	0	13	0	0	-10.376204474428018	70.4941724941725
1	-6.629827536057861	GO:0051346	M1	1	0	GO Biological Processes	19	negative regulation of hydrolase activity	19_GO:0065007 biological regulation	-6.629827536057861	21.7620532501799	10.974515922284477	30242	379	22	6	27.272727272727273	9.495144870310792	207|2597|3265|6714|7124|7422	AKT1|GAPDH|HRAS|SRC|TNF|VEGFA	-4.843778028700798	0	13	0	0	-10.376204474428018	70.4941724941725
1	-6.582369035115677	GO:0006006	M1	1	0	GO Biological Processes	19	glucose metabolic process	19_GO:0008152 metabolic process	-6.582369035115677	35.06725417439703	12.910231191158427	30242	196	22	5	22.727272727272727	8.934606739851096	207|2597|6714|7124|7157	AKT1|GAPDH|SRC|TNF|TP53	-4.804687695747065	0	13	0	0	-10.376204474428018	70.4941724941725
1	-6.538993984828551	GO:0043154	M1	1	0	GO Biological Processes	19	negative regulation of cysteine-type endopeptidase activity involved in apoptotic process	19_GO:0048519 negative regulation of biological process	-6.538993984828551	70.4941724941725	16.581102640778038	30242	78	22	4	18.181818181818183	8.223036670302644	207|6714|7124|7422	AKT1|SRC|TNF|VEGFA	-4.769394470415441	0	13	0	0	-10.376204474428018	70.4941724941725
1	-6.538865839739224	GO:0001935	M1	1	0	GO Biological Processes	19	endothelial cell proliferation	19_GO:0009987 cellular process	-6.538865839739224	34.36590909090909	12.77367092317751	30242	200	22	5	22.727272727272727	8.934606739851096	207|1950|6774|7124|7422	AKT1|EGF|STAT3|TNF|VEGFA	-4.769394470415441	0	13	0	0	-10.376204474428018	70.4941724941725
1	-6.413538695708268	GO:0043281	M1	1	0	GO Biological Processes	19	regulation of cysteine-type endopeptidase activity involved in apoptotic process	19_GO:0050789 regulation of biological process	-6.413538695708268	32.42066895368782	12.387049580347405	30242	212	22	5	22.727272727272727	8.934606739851096	207|4609|6714|7124|7422	AKT1|MYC|SRC|TNF|VEGFA	-4.664714096362129	0	13	0	0	-10.376204474428018	70.4941724941725
1	-6.367835343901191	GO:2000117	M1	1	0	GO Biological Processes	19	negative regulation of cysteine-type endopeptidase activity	19_GO:0048519 negative regulation of biological process	-6.367835343901191	63.936575052854124	15.769853112708217	30242	86	22	4	18.181818181818183	8.223036670302644	207|6714|7124|7422	AKT1|SRC|TNF|VEGFA	-4.625171053259871	0	13	0	0	-10.376204474428018	70.4941724941725
1	-6.285759418860011	GO:0002064	M1	1	0	GO Biological Processes	19	epithelial cell development	19_GO:0032502 developmental process	-6.285759418860011	30.547474747474748	12.003010087852061	30242	225	22	5	22.727272727272727	8.934606739851096	207|2099|6714|7124|7422	AKT1|ESR1|SRC|TNF|VEGFA	-4.555159639620071	0	13	0	0	-10.376204474428018	70.4941724941725
1	-6.17439049649615	GO:0019318	M1	1	0	GO Biological Processes	19	hexose metabolic process	19_GO:0008152 metabolic process	-6.17439049649615	29.000767165324127	11.676413658303794	30242	237	22	5	22.727272727272727	8.934606739851096	207|2597|6714|7124|7157	AKT1|GAPDH|SRC|TNF|TP53	-4.461095562803474	0	13	0	0	-10.376204474428018	70.4941724941725
1	-6.165373681326836	GO:2000116	M1	1	0	GO Biological Processes	19	regulation of cysteine-type endopeptidase activity	19_GO:0050789 regulation of biological process	-6.165373681326836	28.878915202444613	11.650295889529339	30242	238	22	5	22.727272727272727	8.934606739851096	207|4609|6714|7124|7422	AKT1|MYC|SRC|TNF|VEGFA	-4.453690889985263	0	13	0	0	-10.376204474428018	70.4941724941725
1	-6.043088812291763	GO:0010951	M1	1	0	GO Biological Processes	19	negative regulation of endopeptidase activity	19_GO:0048519 negative regulation of biological process	-6.043088812291763	27.274531024531022	11.300800159484933	30242	252	22	5	22.727272727272727	8.934606739851096	207|2597|6714|7124|7422	AKT1|GAPDH|SRC|TNF|VEGFA	-4.345416735393005	0	13	0	0	-10.376204474428018	70.4941724941725
1	-6.041169596322048	GO:0001667	M1	1	0	GO Biological Processes	19	ameboidal-type cell migration	19_GO:0040011 locomotion	-6.041169596322048	17.254849752757703	9.665257845638548	30242	478	22	6	27.272727272727273	9.495144870310792	207|1950|5728|6714|7124|7422	AKT1|EGF|PTEN|SRC|TNF|VEGFA	-4.344874048252093	0	13	0	0	-10.376204474428018	70.4941724941725
1	-6.001107960640495	GO:0005996	M1	1	0	GO Biological Processes	19	monosaccharide metabolic process	19_GO:0008152 metabolic process	-6.001107960640495	26.743898125221083	11.182812100886977	30242	257	22	5	22.727272727272727	8.934606739851096	207|2597|6714|7124|7157	AKT1|GAPDH|SRC|TNF|TP53	-4.308916013009318	0	13	0	0	-10.376204474428018	70.4941724941725
1	-5.959962281126778	GO:0010466	M1	1	0	GO Biological Processes	19	negative regulation of peptidase activity	19_GO:0048519 negative regulation of biological process	-5.959962281126778	26.23351839000694	11.068144634521268	30242	262	22	5	22.727272727272727	8.934606739851096	207|2597|6714|7124|7422	AKT1|GAPDH|SRC|TNF|VEGFA	-4.277197250506359	0	13	0	0	-10.376204474428018	70.4941724941725
1	-5.922719599164043	GO:0001938	M1	1	0	GO Biological Processes	19	positive regulation of endothelial cell proliferation	19_GO:0048518 positive regulation of biological process	-5.922719599164043	49.53644553644554	13.822444972968196	30242	111	22	4	18.181818181818183	8.223036670302644	207|1950|6774|7422	AKT1|EGF|STAT3|VEGFA	-4.242610812187364	0	13	0	0	-10.376204474428018	70.4941724941725
1	-5.89578760391343	GO:0051348	M1	1	0	GO Biological Processes	19	negative regulation of transferase activity	19_GO:0065007 biological regulation	-5.89578760391343	25.456228956228955	10.89119906974406	30242	270	22	5	22.727272727272727	8.934606739851096	207|836|5728|6714|7157	AKT1|CASP3|PTEN|SRC|TP53	-4.21963296700079	0	13	0	0	-10.376204474428018	70.4941724941725
1	-5.810685887204452	GO:0043542	M1	1	0	GO Biological Processes	19	endothelial cell migration	19_GO:0040011 locomotion	-5.810685887204452	24.459721772889033	10.660069823453476	30242	281	22	5	22.727272727272727	8.934606739851096	207|1950|5728|7124|7422	AKT1|EGF|PTEN|TNF|VEGFA	-4.147457635508591	0	13	0	0	-10.376204474428018	70.4941724941725
1	-5.788073833526717	GO:0044262	M1	1	0	GO Biological Processes	19	cellular carbohydrate metabolic process	19_GO:0008152 metabolic process	-5.788073833526717	24.20134443021767	10.599322286291454	30242	284	22	5	22.727272727272727	8.934606739851096	207|5728|6714|6774|7157	AKT1|PTEN|SRC|STAT3|TP53	-4.127385322881129	0	13	0	0	-10.376204474428018	70.4941724941725
1	-5.650366900047773	GO:0007162	M1	1	0	GO Biological Processes	19	negative regulation of cell adhesion	19_GO:0022610 biological adhesion	-5.650366900047773	22.683768376837683	10.235277296697957	30242	303	22	5	22.727272727272727	8.934606739851096	207|836|5728|6714|7422	AKT1|CASP3|PTEN|SRC|VEGFA	-4.00583426733229	0	13	0	0	-10.376204474428018	70.4941724941725
1	-5.520799393286648	GO:0032870	M1	1	0	GO Biological Processes	19	cellular response to hormone stimulus	19_GO:0050896 response to stimulus	-5.520799393286648	14.026901669758812	8.606971024780457	30242	588	22	6	27.272727272727273	9.495144870310792	207|1956|2099|5728|6714|6774	AKT1|EGFR|ESR1|PTEN|SRC|STAT3	-3.8915914369120275	0	13	0	0	-10.376204474428018	70.4941724941725
1	-5.483939906342264	GO:0062013	M1	1	0	GO Biological Processes	19	positive regulation of small molecule metabolic process	19_GO:0048518 positive regulation of biological process	-5.483939906342264	38.45136681500318	12.112166771624276	30242	143	22	4	18.181818181818183	8.223036670302644	207|6714|6774|7124	AKT1|SRC|STAT3|TNF	-3.8619885433816243	0	13	0	0	-10.376204474428018	70.4941724941725
1	-5.448113307981266	GO:0010675	M1	1	0	GO Biological Processes	19	regulation of cellular carbohydrate metabolic process	19_GO:0050789 regulation of biological process	-5.448113307981266	37.66127023661271	11.980963127145717	30242	146	22	4	18.181818181818183	8.223036670302644	207|6714|6774|7157	AKT1|SRC|STAT3|TP53	-3.8330556529685267	0	13	0	0	-10.376204474428018	70.4941724941725
1	-5.437516588934048	GO:0062012	M1	1	0	GO Biological Processes	19	regulation of small molecule metabolic process	19_GO:0050789 regulation of biological process	-5.437516588934048	20.516960651289008	9.691931794394927	30242	335	22	5	22.727272727272727	8.934606739851096	207|6714|6774|7124|7157	AKT1|SRC|STAT3|TNF|TP53	-3.8235973211573984	0	13	0	0	-10.376204474428018	70.4941724941725
1	-5.390051967076067	GO:2001236	M1	1	0	GO Biological Processes	19	regulation of extrinsic apoptotic signaling pathway	19_GO:0023052 signaling	-5.390051967076067	36.41420830824804	11.770905831316254	30242	151	22	4	18.181818181818183	8.223036670302644	207|5728|6714|7124	AKT1|PTEN|SRC|TNF	-3.7851339434142077	0	13	0	0	-10.376204474428018	70.4941724941725
1	-5.309014511574405	GO:2001233	M1	1	0	GO Biological Processes	19	regulation of apoptotic signaling pathway	19_GO:0023052 signaling	-5.309014511574405	19.306690500510726	9.374824076043723	30242	356	22	5	22.727272727272727	8.934606739851096	207|5728|6714|7124|7157	AKT1|PTEN|SRC|TNF|TP53	-3.7161762535062293	0	13	0	0	-10.376204474428018	70.4941724941725
1	-5.2679262064458285	GO:1901653	M1	1	0	GO Biological Processes	19	cellular response to peptide	19_GO:0050896 response to stimulus	-5.2679262064458285	18.934385174054594	9.275107688339734	30242	363	22	5	22.727272727272727	8.934606739851096	207|5728|6714|6774|7157	AKT1|PTEN|SRC|STAT3|TP53	-3.68491774311999	0	13	0	0	-10.376204474428018	70.4941724941725
1	-5.119075892191456	GO:0051129	M1	1	0	GO Biological Processes	19	negative regulation of cellular component organization	19_GO:0048519 negative regulation of biological process	-5.119075892191456	11.936061044599395	7.846501155047206	30242	691	22	6	27.272727272727273	9.495144870310792	207|5728|6714|7124|7157|7422	AKT1|PTEN|SRC|TNF|TP53|VEGFA	-3.5611512504362404	0	13	0	0	-10.376204474428018	70.4941724941725
1	-5.116879926536098	GO:0010634	M1	1	0	GO Biological Processes	19	positive regulation of epithelial cell migration	19_GO:0040011 locomotion	-5.116879926536098	31.065228556753983	10.82387388232467	30242	177	22	4	18.181818181818183	8.223036670302644	207|1950|6714|7422	AKT1|EGF|SRC|VEGFA	-3.5611512504362404	0	13	0	0	-10.376204474428018	70.4941724941725
1	-4.892571694266027	GO:0002683	M1	1	0	GO Biological Processes	19	negative regulation of immune system process	19_GO:0002376 immune system process	-4.892571694266027	15.836824465856724	8.400044544239643	30242	434	22	5	22.727272727272727	8.934606739851096	207|836|4609|6714|7124	AKT1|CASP3|MYC|SRC|TNF	-3.359346895259243	0	13	0	0	-10.376204474428018	70.4941724941725
1	-4.878158386197545	GO:0045785	M1	1	0	GO Biological Processes	19	positive regulation of cell adhesion	19_GO:0022610 biological adhesion	-4.878158386197545	15.728104847097981	8.3676827686914	30242	437	22	5	22.727272727272727	8.934606739851096	207|3569|6714|7124|7422	AKT1|IL6|SRC|TNF|VEGFA	-3.34775674652714	0	13	0	0	-10.376204474428018	70.4941724941725
1	-4.752840011755633	GO:0097191	M1	1	0	GO Biological Processes	19	extrinsic apoptotic signaling pathway	19_GO:0023052 signaling	-4.752840011755633	25.107513491075135	9.660722720151817	30242	219	22	4	18.181818181818183	8.223036670302644	207|5728|6714|7124	AKT1|PTEN|SRC|TNF	-3.2380986184428617	0	13	0	0	-10.376204474428018	70.4941724941725
1	-4.647371268207125	GO:0010594	M1	1	0	GO Biological Processes	19	regulation of endothelial cell migration	19_GO:0040011 locomotion	-4.647371268207125	23.598907530238005	9.3433330176983	30242	233	22	4	18.181818181818183	8.223036670302644	207|1950|7124|7422	AKT1|EGF|TNF|VEGFA	-3.145993836452335	0	13	0	0	-10.376204474428018	70.4941724941725
1	-4.604163105624085	GO:1903039	M1	1	0	GO Biological Processes	19	positive regulation of leukocyte cell-cell adhesion	19_GO:0022610 biological adhesion	-4.604163105624085	23.006466337010274	9.215716490720203	30242	239	22	4	18.181818181818183	8.223036670302644	207|3569|6714|7124	AKT1|IL6|SRC|TNF	-3.1097484599916543	0	13	0	0	-10.376204474428018	70.4941724941725
1	-4.564397526573325	GO:1901652	M1	1	0	GO Biological Processes	19	response to peptide	19_GO:0050896 response to stimulus	-4.564397526573325	13.529885468861847	7.684479801168629	30242	508	22	5	22.727272727272727	8.934606739851096	207|5728|6714|6774|7157	AKT1|PTEN|SRC|STAT3|TP53	-3.072565412724766	0	13	0	0	-10.376204474428018	70.4941724941725
1	-4.44547681249189	GO:1902532	M1	1	0	GO Biological Processes	19	negative regulation of intracellular signal transduction	19_GO:0048519 negative regulation of biological process	-4.44547681249189	12.775430888813789	7.435713742462799	30242	538	22	5	22.727272727272727	8.934606739851096	207|2099|4609|5728|6714	AKT1|ESR1|MYC|PTEN|SRC	-2.9721281043373438	0	13	0	0	-10.376204474428018	70.4941724941725
1	-4.353761998856527	GO:0008593	M1	1	0	GO Biological Processes	19	regulation of Notch signaling pathway	19_GO:0023052 signaling	-4.353761998856527	43.40956937799043	11.170324750594805	30242	95	22	3	13.636363636363637	7.31650049984536	207|6714|6774	AKT1|SRC|STAT3	-2.894175870444811	0	13	0	0	-10.376204474428018	70.4941724941725
1	-4.326739049966647	GO:2001237	M1	1	0	GO Biological Processes	19	negative regulation of extrinsic apoptotic signaling pathway	19_GO:0048519 negative regulation of biological process	-4.326739049966647	42.514526710403	11.049445868084563	30242	97	22	3	13.636363636363637	7.31650049984536	207|6714|7124	AKT1|SRC|TNF	-2.8695369777626576	0	13	0	0	-10.376204474428018	70.4941724941725
1	-4.312064658657169	GO:0022409	M1	1	0	GO Biological Processes	19	positive regulation of cell-cell adhesion	19_GO:0022610 biological adhesion	-4.312064658657169	19.36107554417414	8.388089655795005	30242	284	22	4	18.181818181818183	8.223036670302644	207|3569|6714|7124	AKT1|IL6|SRC|TNF	-2.856444717463055	0	13	0	0	-10.376204474428018	70.4941724941725
1	-4.265211532920466	GO:0071375	M1	1	0	GO Biological Processes	19	cellular response to peptide hormone stimulus	19_GO:0050896 response to stimulus	-4.265211532920466	18.830635118306354	8.260798135200162	30242	292	22	4	18.181818181818183	8.223036670302644	207|5728|6714|6774	AKT1|PTEN|SRC|STAT3	-2.811954033536806	0	13	0	0	-10.376204474428018	70.4941724941725
1	-4.062391869586287	GO:0010906	M1	1	0	GO Biological Processes	19	regulation of glucose metabolic process	19_GO:0050789 regulation of biological process	-4.062391869586287	34.654698242933534	9.925039759367836	30242	119	22	3	13.636363636363637	7.31650049984536	207|6714|7157	AKT1|SRC|TP53	-2.6365245336850305	0	13	0	0	-10.376204474428018	70.4941724941725
1	-3.909544924270291	GO:0010595	M1	1	0	GO Biological Processes	19	positive regulation of endothelial cell migration	19_GO:0040011 locomotion	-3.909544924270291	30.775440976933513	9.320341646440609	30242	134	22	3	13.636363636363637	7.31650049984536	207|1950|7422	AKT1|EGF|VEGFA	-2.5073526782727513	0	13	0	0	-10.376204474428018	70.4941724941725
1	-3.909544924270291	GO:0032147	M1	1	0	GO Biological Processes	19	activation of protein kinase activity	19_GO:0048518 positive regulation of biological process	-3.909544924270291	30.775440976933513	9.320341646440609	30242	134	22	3	13.636363636363637	7.31650049984536	1950|6714|7422	EGF|SRC|VEGFA	-2.5073526782727513	0	13	0	0	-10.376204474428018	70.4941724941725
1	-3.7733783053057666	GO:0045834	M1	1	0	GO Biological Processes	19	positive regulation of lipid metabolic process	19_GO:0048518 positive regulation of biological process	-3.7733783053057666	27.677242220866383	8.807720169679774	30242	149	22	3	13.636363636363637	7.31650049984536	207|6714|7124	AKT1|SRC|TNF	-2.388299955286109	0	13	0	0	-10.376204474428018	70.4941724941725
1	-3.673407000495848	GO:0043434	M1	1	0	GO Biological Processes	19	response to peptide hormone	19_GO:0050896 response to stimulus	-3.673407000495848	13.217657342657343	6.7701654751809635	30242	416	22	4	18.181818181818183	8.223036670302644	207|5728|6714|6774	AKT1|PTEN|SRC|STAT3	-2.29432820918315	0	13	0	0	-10.376204474428018	70.4941724941725
1	-3.650665215997437	GO:2001242	M1	1	0	GO Biological Processes	19	regulation of intrinsic apoptotic signaling pathway	19_GO:0023052 signaling	-3.650665215997437	25.145787139689578	8.365675196327448	30242	164	22	3	13.636363636363637	7.31650049984536	207|6714|7157	AKT1|SRC|TP53	-2.2735679999030887	0	13	0	0	-10.376204474428018	70.4941724941725
1	-3.603294783231338	GO:0042391	M1	1	0	GO Biological Processes	19	regulation of membrane potential	19_GO:0065007 biological regulation	-3.603294783231338	12.66945957268538	6.606803257889774	30242	434	22	4	18.181818181818183	8.223036670302644	207|3725|5728|6714	AKT1|JUN|PTEN|SRC	-2.2307863817132807	0	13	0	0	-10.376204474428018	70.4941724941725
1	-3.5898743906266244	GO:0007219	M1	1	0	GO Biological Processes	19	Notch signaling pathway	19_GO:0023052 signaling	-3.5898743906266244	23.976215644820297	8.153389553471088	30242	172	22	3	13.636363636363637	7.31650049984536	207|6714|6774	AKT1|SRC|STAT3	-2.218668222413812	0	13	0	0	-10.376204474428018	70.4941724941725
1	-3.5319384386294908	GO:0043409	M1	1	0	GO Biological Processes	19	negative regulation of MAPK cascade	19_GO:0048519 negative regulation of biological process	-3.5319384386294908	22.91060606060606	7.955067927508168	30242	180	22	3	13.636363636363637	7.31650049984536	207|4609|5728	AKT1|MYC|PTEN	-2.1659025038827684	0	13	0	0	-10.376204474428018	70.4941724941725
1	-3.3854054397672226	GO:0045216	M1	1	0	GO Biological Processes	19	cell-cell junction organization	19_GO:0009987 cellular process	-3.3854054397672226	20.415391539153916	7.470231457543088	30242	202	22	3	13.636363636363637	7.31650049984536	6714|7124|7422	SRC|TNF|VEGFA	-2.0295289035356223	0	13	0	0	-10.376204474428018	70.4941724941725
1	-3.3667162330379687	GO:0032869	M1	1	0	GO Biological Processes	19	cellular response to insulin stimulus	19_GO:0050896 response to stimulus	-3.3667162330379687	20.116629711751663	7.410067527996445	30242	205	22	3	13.636363636363637	7.31650049984536	207|5728|6714	AKT1|PTEN|SRC	-2.0120930728044657	0	13	0	0	-10.376204474428018	70.4941724941725
1	-3.312307304402036	GO:0030100	M1	1	0	GO Biological Processes	19	regulation of endocytosis	19_GO:0051179 localization	-3.312307304402036	19.270603228547156	7.237003022110701	30242	214	22	3	13.636363636363637	7.31650049984536	1950|6714|7422	EGF|SRC|VEGFA	-1.963279998733502	0	13	0	0	-10.376204474428018	70.4941724941725
1	-3.254575278484367	GO:2001234	M1	1	0	GO Biological Processes	19	negative regulation of apoptotic signaling pathway	19_GO:0048519 negative regulation of biological process	-3.254575278484367	18.410308441558442	7.056702070680983	30242	224	22	3	13.636363636363637	7.31650049984536	207|6714|7124	AKT1|SRC|TNF	-1.9098509965150843	0	13	0	0	-10.376204474428018	70.4941724941725
1	-3.125537371933418	GO:0044057	M1	1	0	GO Biological Processes	19	regulation of system process	19_GO:0032501 multicellular organismal process	-3.125537371933418	9.463933656704741	5.558141601012781	30242	581	22	4	18.181818181818183	8.223036670302644	207|1956|5728|6714	AKT1|EGFR|PTEN|SRC	-1.7874900059644887	0	13	0	0	-10.376204474428018	70.4941724941725
1	-3.0383355549054887	GO:0032868	M1	1	0	GO Biological Processes	19	response to insulin	19_GO:0050896 response to stimulus	-3.0383355549054887	15.503417634996582	6.4104204576845945	30242	266	22	3	13.636363636363637	7.31650049984536	207|5728|6714	AKT1|PTEN|SRC	-1.7104092860401718	0	13	0	0	-10.376204474428018	70.4941724941725
1	-2.765812072040899	GO:0019216	M1	1	0	GO Biological Processes	19	regulation of lipid metabolic process	19_GO:0050789 regulation of biological process	-2.765812072040899	12.458939851689097	5.655944702712538	30242	331	22	3	13.636363636363637	7.31650049984536	207|6714|7124	AKT1|SRC|TNF	-1.4551906613840528	0	13	0	0	-10.376204474428018	70.4941724941725
1	-2.7038380936300315	GO:0010639	M1	1	0	GO Biological Processes	19	negative regulation of organelle organization	19_GO:0048519 negative regulation of biological process	-2.7038380936300315	11.850313479623825	5.492904862530148	30242	348	22	3	13.636363636363637	7.31650049984536	207|6714|7157	AKT1|SRC|TP53	-1.3960349568599981	0	13	0	0	-10.376204474428018	70.4941724941725
1	-10.259913891089145	GO:0000079	M1	1	0	GO Biological Processes	19	regulation of cyclin-dependent protein serine/threonine kinase activity	19_GO:0050789 regulation of biological process	-10.259913891089145	87.74274661508704	22.726367619050023	30242	94	22	6	27.272727272727273	9.495144870310792	207|595|836|1956|5728|6714	AKT1|CCND1|CASP3|EGFR|PTEN|SRC	-7.96702124739273	0	14	1	1	-10.259913891089145	294.56493506493507
1	-10.149172470226613	GO:1904029	M1	1	0	GO Biological Processes	19	regulation of cyclin-dependent protein kinase activity	19_GO:0050789 regulation of biological process	-10.149172470226613	84.16141001855287	22.248289450195724	30242	98	22	6	27.272727272727273	9.495144870310792	207|595|836|1956|5728|6714	AKT1|CCND1|CASP3|EGFR|PTEN|SRC	-7.887688290781822	0	14	0	0	-10.259913891089145	294.56493506493507
1	-9.18876631376683	GO:0032355	M1	1	0	GO Biological Processes	19	response to estradiol	19_GO:0050896 response to stimulus	-9.18876631376683	58.49516441005803	18.463439137863812	30242	141	22	6	27.272727272727273	9.495144870310792	595|836|1956|2099|5728|6774	CCND1|CASP3|EGFR|ESR1|PTEN|STAT3	-7.042001705748654	0	14	0	0	-10.259913891089145	294.56493506493507
1	-8.307420619865212	GO:0045737	M1	1	0	GO Biological Processes	19	positive regulation of cyclin-dependent protein serine/threonine kinase activity	19_GO:0048518 positive regulation of biological process	-8.307420619865212	189.6050156739812	27.416846218342172	30242	29	22	4	18.181818181818183	8.223036670302644	207|595|1956|6714	AKT1|CCND1|EGFR|SRC	-6.296129419994453	0	14	0	0	-10.259913891089145	294.56493506493507
1	-8.071994541890147	GO:1904031	M1	1	0	GO Biological Processes	19	positive regulation of cyclin-dependent protein kinase activity	19_GO:0048518 positive regulation of biological process	-8.071994541890147	166.62258953168046	25.68446656925848	30242	33	22	4	18.181818181818183	8.223036670302644	207|595|1956|6714	AKT1|CCND1|EGFR|SRC	-6.096119999241844	0	14	0	0	-10.259913891089145	294.56493506493507
1	-7.598607430389259	GO:0007346	M1	1	0	GO Biological Processes	19	regulation of mitotic cell cycle	19_GO:0050789 regulation of biological process	-7.598607430389259	20.918379446640316	11.614972132647228	30242	460	22	7	31.818181818181817	9.930260198923898	207|595|1950|1956|5728|7124|7157	AKT1|CCND1|EGF|EGFR|PTEN|TNF|TP53	-5.685926028404451	0	14	0	0	-10.259913891089145	294.56493506493507
1	-7.2797736909011475	GO:2000045	M1	1	0	GO Biological Processes	19	regulation of G1/S transition of mitotic cell cycle	19_GO:0050789 regulation of biological process	-7.2797736909011475	48.40268886043534	15.276578149569072	30242	142	22	5	22.727272727272727	8.934606739851096	207|595|1956|5728|7157	AKT1|CCND1|EGFR|PTEN|TP53	-5.410126921141541	0	14	0	0	-10.259913891089145	294.56493506493507
1	-6.917266817200336	GO:0070141	M1	1	0	GO Biological Processes	19	response to UV-A	19_GO:0050896 response to stimulus	-6.917266817200336	294.56493506493507	29.643240361751094	30242	14	22	3	13.636363636363637	7.31650049984536	207|595|1956	AKT1|CCND1|EGFR	-5.090230021309625	0	14	0	0	-10.259913891089145	294.56493506493507
1	-6.915144789726247	GO:1902806	M1	1	0	GO Biological Processes	19	regulation of cell cycle G1/S phase transition	19_GO:0050789 regulation of biological process	-6.915144789726247	40.91179653679654	13.996598494859667	30242	168	22	5	22.727272727272727	8.934606739851096	207|595|1956|5728|7157	AKT1|CCND1|EGFR|PTEN|TP53	-5.090230021309625	0	14	0	0	-10.259913891089145	294.56493506493507
1	-6.589818727326654	GO:0045786	M1	1	0	GO Biological Processes	19	negative regulation of cell cycle	19_GO:0048519 negative regulation of biological process	-6.589818727326654	21.422904368358914	10.881454963576124	30242	385	22	6	27.272727272727273	9.495144870310792	595|836|1956|5728|7124|7157	CCND1|CASP3|EGFR|PTEN|TNF|TP53	-4.810476603976577	0	14	0	0	-10.259913891089145	294.56493506493507
1	-6.393363236335575	GO:0000082	M1	1	0	GO Biological Processes	19	G1/S transition of mitotic cell cycle	19_GO:0009987 cellular process	-6.393363236335575	32.11767204757859	12.325738993527656	30242	214	22	5	22.727272727272727	8.934606739851096	207|595|1956|5728|7157	AKT1|CCND1|EGFR|PTEN|TP53	-4.6460869255522965	0	14	0	0	-10.259913891089145	294.56493506493507
1	-6.192542447748091	GO:0045930	M1	1	0	GO Biological Processes	19	negative regulation of mitotic cell cycle	19_GO:0048519 negative regulation of biological process	-6.192542447748091	29.247582205029012	11.729138314469473	30242	235	22	5	22.727272727272727	8.934606739851096	595|1956|5728|7124|7157	CCND1|EGFR|PTEN|TNF|TP53	-4.476566760016883	0	14	0	0	-10.259913891089145	294.56493506493507
1	-6.174204609883079	GO:0044321	M1	1	0	GO Biological Processes	19	response to leptin	19_GO:0050896 response to stimulus	-6.174204609883079	171.82954545454547	22.589048206767643	30242	24	22	3	13.636363636363637	7.31650049984536	595|5728|6774	CCND1|PTEN|STAT3	-4.461095562803474	0	14	0	0	-10.259913891089145	294.56493506493507
1	-6.138555899326104	GO:0044843	M1	1	0	GO Biological Processes	19	cell cycle G1/S phase transition	19_GO:0009987 cellular process	-6.138555899326104	28.519426631459826	11.572900558666406	30242	241	22	5	22.727272727272727	8.934606739851096	207|595|1956|5728|7157	AKT1|CCND1|EGFR|PTEN|TP53	-4.43253174806258	0	14	0	0	-10.259913891089145	294.56493506493507
1	-5.692653866084837	GO:1905114	M1	1	0	GO Biological Processes	19	cell surface receptor signaling pathway involved in cell-cell signaling	19_GO:0023052 signaling	-5.692653866084837	15.02334823646299	8.94690933606957	30242	549	22	6	27.272727272727273	9.495144870310792	207|595|1950|1956|5728|6714	AKT1|CCND1|EGF|EGFR|PTEN|SRC	-4.041978351862302	0	14	0	0	-10.259913891089145	294.56493506493507
1	-5.678600147530375	GO:1901990	M1	1	0	GO Biological Processes	19	regulation of mitotic cell cycle phase transition	19_GO:0050789 regulation of biological process	-5.678600147530375	22.987230161143206	10.309097477697732	30242	299	22	5	22.727272727272727	8.934606739851096	207|595|1956|5728|7157	AKT1|CCND1|EGFR|PTEN|TP53	-4.030392222229839	0	14	0	0	-10.259913891089145	294.56493506493507
1	-5.581440206946133	GO:0045787	M1	1	0	GO Biological Processes	19	positive regulation of cell cycle	19_GO:0048518 positive regulation of biological process	-5.581440206946133	21.959047342433923	10.056799430630694	30242	313	22	5	22.727272727272727	8.934606739851096	207|595|1950|1956|6714	AKT1|CCND1|EGF|EGFR|SRC	-3.943800855296163	0	14	0	0	-10.259913891089145	294.56493506493507
1	-5.30364619509303	GO:1900087	M1	1	0	GO Biological Processes	19	positive regulation of G1/S transition of mitotic cell cycle	19_GO:0048518 positive regulation of biological process	-5.30364619509303	89.6501976284585	16.234768497366456	30242	46	22	3	13.636363636363637	7.31650049984536	207|595|1956	AKT1|CCND1|EGFR	-3.714044929515277	0	14	0	0	-10.259913891089145	294.56493506493507
1	-5.263242954588908	GO:0010564	M1	1	0	GO Biological Processes	19	regulation of cell cycle process	19_GO:0050789 regulation of biological process	-5.263242954588908	12.650027886224205	8.114102035723347	30242	652	22	6	27.272727272727273	9.495144870310792	207|595|1950|1956|5728|7157	AKT1|CCND1|EGF|EGFR|PTEN|TP53	-3.6821575399336846	0	14	0	0	-10.259913891089145	294.56493506493507
1	-5.116826347602227	GO:1901987	M1	1	0	GO Biological Processes	19	regulation of cell cycle phase transition	19_GO:0050789 regulation of biological process	-5.116826347602227	17.623543123543122	8.915205655261326	30242	390	22	5	22.727272727272727	8.934606739851096	207|595|1956|5728|7157	AKT1|CCND1|EGFR|PTEN|TP53	-3.5611512504362404	0	14	0	0	-10.259913891089145	294.56493506493507
1	-4.998034222392701	GO:1902808	M1	1	0	GO Biological Processes	19	positive regulation of cell cycle G1/S phase transition	19_GO:0048518 positive regulation of biological process	-4.998034222392701	71.10188087774294	14.418412815331791	30242	58	22	3	13.636363636363637	7.31650049984536	207|595|1956	AKT1|CCND1|EGFR	-3.4504116026852745	0	14	0	0	-10.259913891089145	294.56493506493507
1	-4.99685688605368	GO:1903047	M1	1	0	GO Biological Processes	19	mitotic cell cycle process	19_GO:0009987 cellular process	-4.99685688605368	11.360631104432757	7.624088952732958	30242	726	22	6	27.272727272727273	9.495144870310792	207|595|1950|1956|5728|7157	AKT1|CCND1|EGF|EGFR|PTEN|TP53	-3.450209114077464	0	14	0	0	-10.259913891089145	294.56493506493507
1	-4.959781024463068	GO:1901654	M1	1	0	GO Biological Processes	19	response to ketone	19_GO:0050896 response to stimulus	-4.959781024463068	28.343017806935336	10.30864797734129	30242	194	22	4	18.181818181818183	8.223036670302644	207|595|1956|6714	AKT1|CCND1|EGFR|SRC	-3.417010907550053	0	14	0	0	-10.259913891089145	294.56493506493507
1	-4.94138091099578	GO:0044772	M1	1	0	GO Biological Processes	19	mitotic cell cycle phase transition	19_GO:0009987 cellular process	-4.94138091099578	16.21033447684391	8.510295141999244	30242	424	22	5	22.727272727272727	8.934606739851096	207|595|1956|5728|7157	AKT1|CCND1|EGFR|PTEN|TP53	-3.4005367151188035	0	14	0	0	-10.259913891089145	294.56493506493507
1	-4.625625001233123	GO:0090068	M1	1	0	GO Biological Processes	19	positive regulation of cell cycle process	19_GO:0048518 positive regulation of biological process	-4.625625001233123	23.298921417565488	9.278931968662832	30242	236	22	4	18.181818181818183	8.223036670302644	207|595|1950|1956	AKT1|CCND1|EGF|EGFR	-3.1286123748807837	0	14	0	0	-10.259913891089145	294.56493506493507
1	-4.523951515537096	GO:0044770	M1	1	0	GO Biological Processes	19	cell cycle phase transition	19_GO:0009987 cellular process	-4.523951515537096	13.26869076869077	7.599266205578811	30242	518	22	5	22.727272727272727	8.934606739851096	207|595|1956|5728|7157	AKT1|CCND1|EGFR|PTEN|TP53	-3.0372388458245685	0	14	0	0	-10.259913891089145	294.56493506493507
1	-4.513674405145826	GO:2000134	M1	1	0	GO Biological Processes	19	negative regulation of G1/S transition of mitotic cell cycle	19_GO:0048519 negative regulation of biological process	-4.513674405145826	49.09415584415584	11.909481809921324	30242	84	22	3	13.636363636363637	7.31650049984536	595|5728|7157	CCND1|PTEN|TP53	-3.027809139569284	0	14	0	0	-10.259913891089145	294.56493506493507
1	-4.500878343934656	GO:0097305	M1	1	0	GO Biological Processes	19	response to alcohol	19_GO:0050896 response to stimulus	-4.500878343934656	21.647816750178958	8.916192348181015	30242	254	22	4	18.181818181818183	8.223036670302644	207|595|5728|6774	AKT1|CCND1|PTEN|STAT3	-3.016702942287489	0	14	0	0	-10.259913891089145	294.56493506493507
1	-4.3813750172250145	GO:1901992	M1	1	0	GO Biological Processes	19	positive regulation of mitotic cell cycle phase transition	19_GO:0048518 positive regulation of biological process	-4.3813750172250145	44.34310850439883	11.295026598076829	30242	93	22	3	13.636363636363637	7.31650049984536	207|595|1956	AKT1|CCND1|EGFR	-2.918589651643226	0	14	0	0	-10.259913891089145	294.56493506493507
1	-4.3813750172250145	GO:1902807	M1	1	0	GO Biological Processes	19	negative regulation of cell cycle G1/S phase transition	19_GO:0048519 negative regulation of biological process	-4.3813750172250145	44.34310850439883	11.295026598076829	30242	93	22	3	13.636363636363637	7.31650049984536	595|5728|7157	CCND1|PTEN|TP53	-2.918589651643226	0	14	0	0	-10.259913891089145	294.56493506493507
1	-4.340178323048429	GO:1901655	M1	1	0	GO Biological Processes	19	cellular response to ketone	19_GO:0050896 response to stimulus	-4.340178323048429	42.95738636363637	11.109419864901666	30242	96	22	3	13.636363636363637	7.31650049984536	207|1956|6714	AKT1|EGFR|SRC	-2.8813883350648077	0	14	0	0	-10.259913891089145	294.56493506493507
1	-4.106507228594769	GO:1901989	M1	1	0	GO Biological Processes	19	positive regulation of cell cycle phase transition	19_GO:0048518 positive regulation of biological process	-4.106507228594769	35.8600790513834	10.10558661037987	30242	115	22	3	13.636363636363637	7.31650049984536	207|595|1956	AKT1|CCND1|EGFR	-2.6776804639885907	0	14	0	0	-10.259913891089145	294.56493506493507
1	-4.04090228344908	GO:0045931	M1	1	0	GO Biological Processes	19	positive regulation of mitotic cell cycle	19_GO:0048518 positive regulation of biological process	-4.04090228344908	34.08189331329827	9.838084158614569	30242	121	22	3	13.636363636363637	7.31650049984536	207|595|1956	AKT1|CCND1|EGFR	-2.620893983890091	0	14	0	0	-10.259913891089145	294.56493506493507
1	-3.871754980095953	GO:0045471	M1	1	0	GO Biological Processes	19	response to ethanol	19_GO:0050896 response to stimulus	-3.871754980095953	29.883399209486168	9.175672999828839	30242	138	22	3	13.636363636363637	7.31650049984536	595|5728|6774	CCND1|PTEN|STAT3	-2.4744229948528638	0	14	0	0	-10.259913891089145	294.56493506493507
1	-3.57513310530815	GO:0007584	M1	1	0	GO Biological Processes	19	response to nutrient	19_GO:0050896 response to stimulus	-3.57513310530815	23.70062695924765	8.102562502211164	30242	174	22	3	13.636363636363637	7.31650049984536	595|1956|5728	CCND1|EGFR|PTEN	-2.2058729947887836	0	14	0	0	-10.259913891089145	294.56493506493507
1	-3.539033168234232	GO:1901991	M1	1	0	GO Biological Processes	19	negative regulation of mitotic cell cycle phase transition	19_GO:0048519 negative regulation of biological process	-3.539033168234232	23.038598273235145	7.979147806805681	30242	179	22	3	13.636363636363637	7.31650049984536	595|5728|7157	CCND1|PTEN|TP53	-2.1723543103768987	0	14	0	0	-10.259913891089145	294.56493506493507
1	-3.12124406420043	GO:1901988	M1	1	0	GO Biological Processes	19	negative regulation of cell cycle phase transition	19_GO:0048519 negative regulation of biological process	-3.12124406420043	16.561883899233298	6.652947176041816	30242	249	22	3	13.636363636363637	7.31650049984536	595|5728|7157	CCND1|PTEN|TP53	-1.7843997308066029	0	14	0	0	-10.259913891089145	294.56493506493507
1	-2.9131917792152664	GO:0010948	M1	1	0	GO Biological Processes	19	negative regulation of cell cycle process	19_GO:0048519 negative regulation of biological process	-2.9131917792152664	14.026901669758812	6.056100484340358	30242	294	22	3	13.636363636363637	7.31650049984536	595|5728|7157	CCND1|PTEN|TP53	-1.5951561001560963	0	14	0	0	-10.259913891089145	294.56493506493507
1	-10.24216003615833	GO:0006914	M1	1	0	GO Biological Processes	19	autophagy	19_GO:0008152 metabolic process	-10.24216003615833	23.43130165289256	14.029851104638922	30242	528	22	9	40.90909090909091	10.482356110715555	207|836|2597|3320|5595|5599|6714|6774|7157	AKT1|CASP3|GAPDH|HSP90AA1|MAPK3|MAPK8|SRC|STAT3|TP53	-7.965255497846045	0	15	1	1	-10.24216003615833	79.30594405594405
1	-10.24216003615833	GO:0061919	M1	1	0	GO Biological Processes	19	process utilizing autophagic mechanism	19_GO:0009987 cellular process	-10.24216003615833	23.43130165289256	14.029851104638922	30242	528	22	9	40.90909090909091	10.482356110715555	207|836|2597|3320|5595|5599|6714|6774|7157	AKT1|CASP3|GAPDH|HSP90AA1|MAPK3|MAPK8|SRC|STAT3|TP53	-7.965255497846045	0	15	0	0	-10.24216003615833	79.30594405594405
1	-9.18876631376683	GO:0016241	M1	1	0	GO Biological Processes	19	regulation of macroautophagy	19_GO:0050789 regulation of biological process	-9.18876631376683	58.49516441005803	18.463439137863812	30242	141	22	6	27.272727272727273	9.495144870310792	207|836|2597|5595|5599|7157	AKT1|CASP3|GAPDH|MAPK3|MAPK8|TP53	-7.042001705748654	0	15	0	0	-10.24216003615833	79.30594405594405
1	-8.92900996924524	GO:0016236	M1	1	0	GO Biological Processes	19	macroautophagy	19_GO:0008152 metabolic process	-8.92900996924524	32.61848998459168	14.724401682986922	30242	295	22	7	31.818181818181817	9.930260198923898	207|836|2597|5595|5599|6714|7157	AKT1|CASP3|GAPDH|MAPK3|MAPK8|SRC|TP53	-6.804909345863006	0	15	0	0	-10.24216003615833	79.30594405594405
1	-8.68401034888783	GO:0010506	M1	1	0	GO Biological Processes	19	regulation of autophagy	19_GO:0050789 regulation of biological process	-8.68401034888783	30.070170454545455	14.105531094696444	30242	320	22	7	31.818181818181817	9.930260198923898	207|836|2597|5595|5599|6774|7157	AKT1|CASP3|GAPDH|MAPK3|MAPK8|STAT3|TP53	-6.605299013855236	0	15	0	0	-10.24216003615833	79.30594405594405
1	-6.475262453918281	GO:0017038	M1	1	0	GO Biological Processes	19	protein import	19_GO:0051179 localization	-6.475262453918281	33.36496028243601	12.576211290510324	30242	206	22	5	22.727272727272727	8.934606739851096	207|3320|5594|6774|7157	AKT1|HSP90AA1|MAPK1|STAT3|TP53	-4.7129584474170025	0	15	0	0	-10.24216003615833	79.30594405594405
1	-6.356557350100485	GO:0072594	M1	1	0	GO Biological Processes	19	establishment of protein localization to organelle	19_GO:0051179 localization	-6.356557350100485	19.544592847910383	10.350990097935917	30242	422	22	6	27.272727272727273	9.495144870310792	207|3320|5594|5599|6774|7157	AKT1|HSP90AA1|MAPK1|MAPK8|STAT3|TP53	-4.615419579420637	0	15	0	0	-10.24216003615833	79.30594405594405
1	-6.026194136088092	GO:0006839	M1	1	0	GO Biological Processes	19	mitochondrial transport	19_GO:0051179 localization	-6.026194136088092	27.059770937723695	11.253196066275056	30242	254	22	5	22.727272727272727	8.934606739851096	207|3320|5599|6774|7157	AKT1|HSP90AA1|MAPK8|STAT3|TP53	-4.331270767617485	0	15	0	0	-10.24216003615833	79.30594405594405
1	-5.986545104260455	GO:0008637	M1	1	0	GO Biological Processes	19	apoptotic mitochondrial changes	19_GO:0009987 cellular process	-5.986545104260455	51.388275276125746	14.087955421594256	30242	107	22	4	18.181818181818183	8.223036670302644	207|3725|5599|7157	AKT1|JUN|MAPK8|TP53	-4.297067505976969	0	15	0	0	-10.24216003615833	79.30594405594405
1	-5.882759478280861	GO:0007005	M1	1	0	GO Biological Processes	19	mitochondrion organization	19_GO:0009987 cellular process	-5.882759478280861	16.203964993748883	9.333801728608885	30242	509	22	6	27.272727272727273	9.495144870310792	207|3320|3725|5599|6774|7157	AKT1|HSP90AA1|JUN|MAPK8|STAT3|TP53	-4.207914931296539	0	15	0	0	-10.24216003615833	79.30594405594405
1	-5.846181590022593	GO:0007006	M1	1	0	GO Biological Processes	19	mitochondrial membrane organization	19_GO:0009987 cellular process	-5.846181590022593	47.4012539184953	13.509838582848575	30242	116	22	4	18.181818181818183	8.223036670302644	3320|5599|6774|7157	HSP90AA1|MAPK8|STAT3|TP53	-4.17911565961189	0	15	0	0	-10.24216003615833	79.30594405594405
1	-5.743582013881431	GO:0034504	M1	1	0	GO Biological Processes	19	protein localization to nucleus	19_GO:0051179 localization	-5.743582013881431	23.70062695924765	10.480599414929781	30242	290	22	5	22.727272727272727	8.934606739851096	207|5594|6714|6774|7157	AKT1|MAPK1|SRC|STAT3|TP53	-4.087928857983947	0	15	0	0	-10.24216003615833	79.30594405594405
1	-5.345009115679065	GO:0006606	M1	1	0	GO Biological Processes	19	protein import into nucleus	19_GO:0051179 localization	-5.345009115679065	35.47448680351906	11.610111763315995	30242	155	22	4	18.181818181818183	8.223036670302644	207|5594|6774|7157	AKT1|MAPK1|STAT3|TP53	-3.743419035366133	0	15	0	0	-10.24216003615833	79.30594405594405
1	-5.301146511449675	GO:0051170	M1	1	0	GO Biological Processes	19	import into nucleus	19_GO:0051179 localization	-5.301146511449675	34.58204688393368	11.455322977225565	30242	159	22	4	18.181818181818183	8.223036670302644	207|5594|6774|7157	AKT1|MAPK1|STAT3|TP53	-3.712618903975985	0	15	0	0	-10.24216003615833	79.30594405594405
1	-5.141753653175214	GO:2000378	M1	1	0	GO Biological Processes	19	negative regulation of reactive oxygen species metabolic process	19_GO:0048519 negative regulation of biological process	-5.141753653175214	79.30594405594405	15.248496681857524	30242	52	22	3	13.636363636363637	7.31650049984536	207|6774|7157	AKT1|STAT3|TP53	-3.5782283146715796	0	15	0	0	-10.24216003615833	79.30594405594405
1	-4.975574887513344	GO:0001836	M1	1	0	GO Biological Processes	19	release of cytochrome c from mitochondria	19_GO:0023052 signaling	-4.975574887513344	69.89676425269646	14.292421453117766	30242	59	22	3	13.636363636363637	7.31650049984536	207|3725|7157	AKT1|JUN|TP53	-3.4318385978283086	0	15	0	0	-10.24216003615833	79.30594405594405
1	-4.88948626261045	GO:0046902	M1	1	0	GO Biological Processes	19	regulation of mitochondrial membrane permeability	19_GO:0051179 localization	-4.88948626261045	65.45887445887446	13.818558917521864	30242	63	22	3	13.636363636363637	7.31650049984536	5599|6774|7157	MAPK8|STAT3|TP53	-3.358145607478217	0	15	0	0	-10.24216003615833	79.30594405594405
1	-4.7147012108086646	GO:0070227	M1	1	0	GO Biological Processes	19	lymphocyte apoptotic process	19_GO:0009987 cellular process	-4.7147012108086646	57.276515151515156	12.899354378710422	30242	72	22	3	13.636363636363637	7.31650049984536	207|5728|7157	AKT1|PTEN|TP53	-3.2062475413349407	0	15	0	0	-10.24216003615833	79.30594405594405
1	-4.63936193080397	GO:0006091	M1	1	0	GO Biological Processes	19	generation of precursor metabolites and energy	19_GO:0008152 metabolic process	-4.63936193080397	14.026901669758812	7.84410280371176	30242	490	22	5	22.727272727272727	8.934606739851096	207|2597|4609|6774|7157	AKT1|GAPDH|MYC|STAT3|TP53	-3.141479845739002	0	15	0	0	-10.24216003615833	79.30594405594405
1	-4.61021896580703	GO:0090559	M1	1	0	GO Biological Processes	19	regulation of membrane permeability	19_GO:0065007 biological regulation	-4.61021896580703	52.87062937062937	12.376177724949294	30242	78	22	3	13.636363636363637	7.31650049984536	5599|6774|7157	MAPK8|STAT3|TP53	-3.1149400522636905	0	15	0	0	-10.24216003615833	79.30594405594405
1	-4.468022866365259	GO:0010507	M1	1	0	GO Biological Processes	19	negative regulation of autophagy	19_GO:0048519 negative regulation of biological process	-4.468022866365259	47.4012539184953	11.694236193523324	30242	87	22	3	13.636363636363637	7.31650049984536	207|6774|7157	AKT1|STAT3|TP53	-2.992027206237305	0	15	0	0	-10.24216003615833	79.30594405594405
1	-4.261607097852518	GO:0062014	M1	1	0	GO Biological Processes	19	negative regulation of small molecule metabolic process	19_GO:0048519 negative regulation of biological process	-4.261607097852518	40.43048128342246	10.762736913916044	30242	102	22	3	13.636363636363637	7.31650049984536	207|6774|7157	AKT1|STAT3|TP53	-2.810699258746217	0	15	0	0	-10.24216003615833	79.30594405594405
1	-4.237720963289971	GO:0032787	M1	1	0	GO Biological Processes	19	monocarboxylic acid metabolic process	19_GO:0008152 metabolic process	-4.237720963289971	11.551566080977846	7.0137004542472985	30242	595	22	5	22.727272727272727	8.934606739851096	207|2597|5595|6774|7157	AKT1|GAPDH|MAPK3|STAT3|TP53	-2.7902207929045693	0	15	0	0	-10.24216003615833	79.30594405594405
1	-4.21407376324187	GO:0006913	M1	1	0	GO Biological Processes	19	nucleocytoplasmic transport	19_GO:0051179 localization	-4.21407376324187	18.267592872244037	8.123516785207903	30242	301	22	4	18.181818181818183	8.223036670302644	207|5594|6774|7157	AKT1|MAPK1|STAT3|TP53	-2.77013958037295	0	15	0	0	-10.24216003615833	79.30594405594405
1	-4.21407376324187	GO:0051169	M1	1	0	GO Biological Processes	19	nuclear transport	19_GO:0051179 localization	-4.21407376324187	18.267592872244037	8.123516785207903	30242	301	22	4	18.181818181818183	8.223036670302644	207|5594|6774|7157	AKT1|MAPK1|STAT3|TP53	-2.77013958037295	0	15	0	0	-10.24216003615833	79.30594405594405
1	-3.9485139964213234	GO:0043467	M1	1	0	GO Biological Processes	19	regulation of generation of precursor metabolites and energy	19_GO:0050789 regulation of biological process	-3.9485139964213234	31.72237762237762	9.471502598279132	30242	130	22	3	13.636363636363637	7.31650049984536	207|6774|7157	AKT1|STAT3|TP53	-2.541406481508382	0	15	0	0	-10.24216003615833	79.30594405594405
1	-3.8171340033760854	GO:0010821	M1	1	0	GO Biological Processes	19	regulation of mitochondrion organization	19_GO:0050789 regulation of biological process	-3.8171340033760854	28.638257575757578	8.969851879937035	30242	144	22	3	13.636363636363637	7.31650049984536	207|5599|7157	AKT1|MAPK8|TP53	-2.4259720514088894	0	15	0	0	-10.24216003615833	79.30594405594405
1	-3.7311106008688704	GO:0016052	M1	1	0	GO Biological Processes	19	carbohydrate catabolic process	19_GO:0008152 metabolic process	-3.7311106008688704	26.778630460448642	8.653379005614873	30242	154	22	3	13.636363636363637	7.31650049984536	2597|6774|7157	GAPDH|STAT3|TP53	-2.3493755659124322	0	15	0	0	-10.24216003615833	79.30594405594405
1	-3.0477972285177373	GO:0031330	M1	1	0	GO Biological Processes	19	negative regulation of cellular catabolic process	19_GO:0048519 negative regulation of biological process	-3.0477972285177373	15.620867768595042	6.437777603383828	30242	264	22	3	13.636363636363637	7.31650049984536	207|6774|7157	AKT1|STAT3|TP53	-1.7186924121668778	0	15	0	0	-10.24216003615833	79.30594405594405
1	-2.987593735113986	GO:0046034	M1	1	0	GO Biological Processes	19	ATP metabolic process	19_GO:0008152 metabolic process	-2.987593735113986	14.887758450935346	6.2650866546406245	30242	277	22	3	13.636363636363637	7.31650049984536	2597|6774|7157	GAPDH|STAT3|TP53	-1.662599918186203	0	15	0	0	-10.24216003615833	79.30594405594405
1	-2.8155203295865787	GO:0015980	M1	1	0	GO Biological Processes	19	energy derivation by oxidation of organic compounds	19_GO:0008152 metabolic process	-2.8155203295865787	12.968267581475128	5.788915521089531	30242	318	22	3	13.636363636363637	7.31650049984536	207|4609|7157	AKT1|MYC|TP53	-1.502062236853101	0	15	0	0	-10.24216003615833	79.30594405594405
1	-2.601929722810805	GO:0044282	M1	1	0	GO Biological Processes	19	small molecule catabolic process	19_GO:0008152 metabolic process	-2.601929722810805	10.90981240981241	5.231178379797766	30242	378	22	3	13.636363636363637	7.31650049984536	207|5728|7157	AKT1|PTEN|TP53	-1.2985981259997472	0	15	0	0	-10.24216003615833	79.30594405594405
1	-9.976895926701044	GO:0070997	M1	1	0	GO Biological Processes	19	neuron death	19_GO:0009987 cellular process	-9.976895926701044	30.462855703852934	15.194732557866189	30242	361	22	8	36.36363636363637	10.255928633050294	207|836|2597|3265|3725|6774|7124|7157	AKT1|CASP3|GAPDH|HRAS|JUN|STAT3|TNF|TP53	-7.726792580831501	0	16	1	1	-9.976895926701044	130.91774891774892
1	-8.69342609623193	GO:1901214	M1	1	0	GO Biological Processes	19	regulation of neuron death	19_GO:0050789 regulation of biological process	-8.69342609623193	30.164434311769735	14.128905382680815	30242	319	22	7	31.818181818181817	9.930260198923898	207|836|3265|3725|6774|7124|7157	AKT1|CASP3|HRAS|JUN|STAT3|TNF|TP53	-6.60803317584282	0	16	0	0	-9.976895926701044	130.91774891774892
1	-8.580030566237498	GO:0002521	M1	1	0	GO Biological Processes	19	leukocyte differentiation	19_GO:0002376 immune system process	-8.580030566237498	20.252469445839612	12.214554424468716	30242	543	22	8	36.36363636363637	10.255928633050294	3569|3725|4609|6714|6774|7124|7157|7422	IL6|JUN|MYC|SRC|STAT3|TNF|TP53|VEGFA	-6.522935730490304	0	16	0	0	-9.976895926701044	130.91774891774892
1	-8.14489346312305	GO:0030099	M1	1	0	GO Biological Processes	19	myeloid cell differentiation	19_GO:0002376 immune system process	-8.14489346312305	25.123902207453124	12.819512240416433	30242	383	22	7	31.818181818181817	9.930260198923898	836|3725|4609|6714|6774|7124|7422	CASP3|JUN|MYC|SRC|STAT3|TNF|VEGFA	-6.155736708466542	0	16	0	0	-9.976895926701044	130.91774891774892
1	-7.739100423739991	GO:0051402	M1	1	0	GO Biological Processes	19	neuron apoptotic process	19_GO:0009987 cellular process	-7.739100423739991	33.527716186252775	13.821387322348686	30242	246	22	6	27.272727272727273	9.495144870310792	836|2597|3265|3725|7124|7157	CASP3|GAPDH|HRAS|JUN|TNF|TP53	-5.799314853085729	0	16	0	0	-9.976895926701044	130.91774891774892
1	-7.6368459619301525	GO:1902895	M1	1	0	GO Biological Processes	19	positive regulation of pri-miRNA transcription by RNA polymerase II	19_GO:0048518 positive regulation of biological process	-7.6368459619301525	130.91774891774892	22.732743158493882	30242	42	22	4	18.181818181818183	8.223036670302644	3725|6774|7124|7157	JUN|STAT3|TNF|TP53	-5.715021180505474	0	16	0	0	-9.976895926701044	130.91774891774892
1	-7.155658256189647	GO:0061614	M1	1	0	GO Biological Processes	19	pri-miRNA transcription by RNA polymerase II	19_GO:0008152 metabolic process	-7.155658256189647	99.97355371900827	19.82223936009327	30242	55	22	4	18.181818181818183	8.223036670302644	3725|6774|7124|7157	JUN|STAT3|TNF|TP53	-5.3040678991864	0	16	0	0	-9.976895926701044	130.91774891774892
1	-7.155658256189647	GO:1902893	M1	1	0	GO Biological Processes	19	regulation of pri-miRNA transcription by RNA polymerase II	19_GO:0050789 regulation of biological process	-7.155658256189647	99.97355371900827	19.82223936009327	30242	55	22	4	18.181818181818183	8.223036670302644	3725|6774|7124|7157	JUN|STAT3|TNF|TP53	-5.3040678991864	0	16	0	0	-9.976895926701044	130.91774891774892
1	-7.061461208549298	GO:0043525	M1	1	0	GO Biological Processes	19	positive regulation of neuron apoptotic process	19_GO:0048518 positive regulation of biological process	-7.061461208549298	94.8025078369906	19.29310974502731	30242	58	22	4	18.181818181818183	8.223036670302644	836|3725|7124|7157	CASP3|JUN|TNF|TP53	-5.223413424861394	0	16	0	0	-9.976895926701044	130.91774891774892
1	-6.444172457563269	GO:0002573	M1	1	0	GO Biological Processes	19	myeloid leukocyte differentiation	19_GO:0002376 immune system process	-6.444172457563269	32.88603740756851	12.480630357985586	30242	209	22	5	22.727272727272727	8.934606739851096	3725|4609|6714|7124|7422	JUN|MYC|SRC|TNF|VEGFA	-4.687522520705174	0	16	0	0	-9.976895926701044	130.91774891774892
1	-6.413538695708268	GO:0043523	M1	1	0	GO Biological Processes	19	regulation of neuron apoptotic process	19_GO:0050789 regulation of biological process	-6.413538695708268	32.42066895368782	12.387049580347405	30242	212	22	5	22.727272727272727	8.934606739851096	836|3265|3725|7124|7157	CASP3|HRAS|JUN|TNF|TP53	-4.664714096362129	0	16	0	0	-9.976895926701044	130.91774891774892
1	-6.32667558970271	GO:1903131	M1	1	0	GO Biological Processes	19	mononuclear cell differentiation	19_GO:0002376 immune system process	-6.32667558970271	19.315733446880987	10.28449638087487	30242	427	22	6	27.272727272727273	9.495144870310792	3569|3725|4609|6774|7157|7422	IL6|JUN|MYC|STAT3|TP53|VEGFA	-4.590085446773582	0	16	0	0	-9.976895926701044	130.91774891774892
1	-6.157492738850012	GO:1901216	M1	1	0	GO Biological Processes	19	positive regulation of neuron death	19_GO:0048518 positive regulation of biological process	-6.157492738850012	56.68603561387067	14.82131400451464	30242	97	22	4	18.181818181818183	8.223036670302644	836|3725|7124|7157	CASP3|JUN|TNF|TP53	-4.448872387863862	0	16	0	0	-9.976895926701044	130.91774891774892
1	-4.816285212656687	GO:0045637	M1	1	0	GO Biological Processes	19	regulation of myeloid cell differentiation	19_GO:0002376 immune system process	-4.816285212656687	26.05945713054718	9.855761233360921	30242	211	22	4	18.181818181818183	8.223036670302644	3725|4609|6774|7124	JUN|MYC|STAT3|TNF	-3.29516372270614	0	16	0	0	-9.976895926701044	130.91774891774892
1	-4.2364671080238665	GO:0045639	M1	1	0	GO Biological Processes	19	positive regulation of myeloid cell differentiation	19_GO:0002376 immune system process	-4.2364671080238665	39.65297202797203	10.653799819951631	30242	104	22	3	13.636363636363637	7.31650049984536	3725|6774|7124	JUN|STAT3|TNF	-2.7902207929045693	0	16	0	0	-9.976895926701044	130.91774891774892
1	-4.051601066440835	GO:0002761	M1	1	0	GO Biological Processes	19	regulation of myeloid leukocyte differentiation	19_GO:0002376 immune system process	-4.051601066440835	34.36590909090909	9.88129505748927	30242	120	22	3	13.636363636363637	7.31650049984536	3725|4609|7124	JUN|MYC|TNF	-2.628673129116739	0	16	0	0	-9.976895926701044	130.91774891774892
1	-3.8682147792131323	GO:1903706	M1	1	0	GO Biological Processes	19	regulation of hemopoiesis	19_GO:0002376 immune system process	-3.8682147792131323	14.860933660933663	7.238080038349067	30242	370	22	4	18.181818181818183	8.223036670302644	3725|4609|6774|7124	JUN|MYC|STAT3|TNF	-2.4715726979783557	0	16	0	0	-9.976895926701044	130.91774891774892
1	-3.673407000495848	GO:0016032	M1	1	0	GO Biological Processes	19	viral process	19_GO:0016032 viral process	-3.673407000495848	13.217657342657343	6.7701654751809635	30242	416	22	4	18.181818181818183	8.223036670302644	1956|3725|7124|7157	EGFR|JUN|TNF|TP53	-2.29432820918315	0	16	0	0	-9.976895926701044	130.91774891774892
1	-3.5178705236127197	GO:0010950	M1	1	0	GO Biological Processes	19	positive regulation of endopeptidase activity	19_GO:0048518 positive regulation of biological process	-3.5178705236127197	22.65884115884116	7.907489185876281	30242	182	22	3	13.636363636363637	7.31650049984536	4609|6774|7124	MYC|STAT3|TNF	-2.1531175867914247	0	16	0	0	-9.976895926701044	130.91774891774892
1	-3.398025635508849	GO:0010952	M1	1	0	GO Biological Processes	19	positive regulation of peptidase activity	19_GO:0048518 positive regulation of biological process	-3.398025635508849	20.619545454545456	7.5110681568981805	30242	200	22	3	13.636363636363637	7.31650049984536	4609|6774|7124	MYC|STAT3|TNF	-2.039631443056002	0	16	0	0	-9.976895926701044	130.91774891774892
1	-2.9696642438991034	GO:1902105	M1	1	0	GO Biological Processes	19	regulation of leukocyte differentiation	19_GO:0002376 immune system process	-2.9696642438991034	14.67583306373342	6.214282367225989	30242	281	22	3	13.636363636363637	7.31650049984536	3725|4609|7124	JUN|MYC|TNF	-1.646420440683414	0	16	0	0	-9.976895926701044	130.91774891774892
1	-9.195105192945054	GO:0060749	M1	1	0	GO Biological Processes	19	mammary gland alveolus development	19_GO:0032502 developmental process	-9.195105192945054	305.4747474747475	34.86372166434673	30242	18	22	4	18.181818181818183	8.223036670302644	595|1950|2099|7422	CCND1|EGF|ESR1|VEGFA	-7.042001705748654	0	17	1	1	-9.195105192945054	305.4747474747475
1	-9.195105192945054	GO:0061377	M1	1	0	GO Biological Processes	19	mammary gland lobule development	19_GO:0032502 developmental process	-9.195105192945054	305.4747474747475	34.86372166434673	30242	18	22	4	18.181818181818183	8.223036670302644	595|1950|2099|7422	CCND1|EGF|ESR1|VEGFA	-7.042001705748654	0	17	0	0	-9.195105192945054	305.4747474747475
1	-9.009056086214784	GO:0048754	M1	1	0	GO Biological Processes	19	branching morphogenesis of an epithelial tube	19_GO:0032502 developmental process	-9.009056086214784	54.62131246237207	17.82254777665509	30242	151	22	6	27.272727272727273	9.495144870310792	1950|2099|4609|6714|7124|7422	EGF|ESR1|MYC|SRC|TNF|VEGFA	-6.873771295880037	0	17	0	0	-9.195105192945054	305.4747474747475
1	-8.833672616402112	GO:0002009	M1	1	0	GO Biological Processes	19	morphogenesis of an epithelium	19_GO:0032502 developmental process	-8.833672616402112	21.81962481962482	12.717287022529723	30242	504	22	8	36.36363636363637	10.255928633050294	836|1950|2099|4609|5728|6714|7124|7422	CASP3|EGF|ESR1|MYC|PTEN|SRC|TNF|VEGFA	-6.731111670875989	0	17	0	0	-9.195105192945054	305.4747474747475
1	-8.637381748745975	GO:0060562	M1	1	0	GO Biological Processes	19	epithelial tube morphogenesis	19_GO:0032502 developmental process	-8.637381748745975	29.60755244755245	13.990252315214772	30242	325	22	7	31.818181818181817	9.930260198923898	836|1950|2099|4609|6714|7124|7422	CASP3|EGF|ESR1|MYC|SRC|TNF|VEGFA	-6.571732886552623	0	17	0	0	-9.195105192945054	305.4747474747475
1	-8.52110062058758	GO:0061138	M1	1	0	GO Biological Processes	19	morphogenesis of a branching epithelium	19_GO:0032502 developmental process	-8.52110062058758	45.31768231768232	16.180071274363762	30242	182	22	6	27.272727272727273	9.495144870310792	1950|2099|4609|6714|7124|7422	EGF|ESR1|MYC|SRC|TNF|VEGFA	-6.480454027364284	0	17	0	0	-9.195105192945054	305.4747474747475
1	-8.328153270710734	GO:0001763	M1	1	0	GO Biological Processes	19	morphogenesis of a branching structure	19_GO:0032502 developmental process	-8.328153270710734	42.080705009276436	15.56807004317148	30242	196	22	6	27.272727272727273	9.495144870310792	1950|2099|4609|6714|7124|7422	EGF|ESR1|MYC|SRC|TNF|VEGFA	-6.308261899078057	0	17	0	0	-9.195105192945054	305.4747474747475
1	-8.163343755092615	GO:0048729	M1	1	0	GO Biological Processes	19	tissue morphogenesis	19_GO:0032502 developmental process	-8.163343755092615	17.910571513177377	11.422298026525917	30242	614	22	8	36.36363636363637	10.255928633050294	836|1950|2099|4609|5728|6714|7124|7422	CASP3|EGF|ESR1|MYC|PTEN|SRC|TNF|VEGFA	-6.171481107060182	0	17	0	0	-9.195105192945054	305.4747474747475
1	-7.824569730500504	GO:0031334	M1	1	0	GO Biological Processes	19	positive regulation of protein-containing complex assembly	19_GO:0048518 positive regulation of biological process	-7.824569730500504	34.654698242933534	14.063932895373847	30242	238	22	6	27.272727272727273	9.495144870310792	2099|3320|6714|7124|7157|7422	ESR1|HSP90AA1|SRC|TNF|TP53|VEGFA	-5.869136348094745	0	17	0	0	-9.195105192945054	305.4747474747475
1	-7.235017767085184	GO:0044089	M1	1	0	GO Biological Processes	19	positive regulation of cellular component biogenesis	19_GO:0048518 positive regulation of biological process	-7.235017767085184	18.50472027972028	10.863756346801862	30242	520	22	7	31.818181818181817	9.930260198923898	2099|3265|3320|6714|7124|7157|7422	ESR1|HRAS|HSP90AA1|SRC|TNF|TP53|VEGFA	-5.3714735963124305	0	17	0	0	-9.195105192945054	305.4747474747475
1	-6.8599379220173375	GO:1905330	M1	1	0	GO Biological Processes	19	regulation of morphogenesis of an epithelium	19_GO:0032502 developmental process	-6.8599379220173375	84.593006993007	18.203327358349526	30242	65	22	4	18.181818181818183	8.223036670302644	1950|2099|7124|7422	EGF|ESR1|TNF|VEGFA	-5.042353192277117	0	17	0	0	-9.195105192945054	305.4747474747475
1	-6.609677775597534	GO:0030855	M1	1	0	GO Biological Processes	19	epithelial cell differentiation	19_GO:0032502 developmental process	-6.609677775597534	14.964937084688252	9.657576012409796	30242	643	22	7	31.818181818181817	9.930260198923898	207|595|836|2099|6714|7124|7422	AKT1|CCND1|CASP3|ESR1|SRC|TNF|VEGFA	-4.826994908990428	0	17	0	0	-9.195105192945054	305.4747474747475
1	-6.32424805811862	GO:0008406	M1	1	0	GO Biological Processes	19	gonad development	19_GO:0022414 reproductive process	-6.32424805811862	31.100370218017275	12.117627033919414	30242	221	22	5	22.727272727272727	8.934606739851096	595|836|2099|6714|7422	CCND1|CASP3|ESR1|SRC|VEGFA	-4.58916327018681	0	17	0	0	-9.195105192945054	305.4747474747475
1	-6.308920666392287	GO:0043254	M1	1	0	GO Biological Processes	19	regulation of protein-containing complex assembly	19_GO:0050789 regulation of biological process	-6.308920666392287	19.180972515856237	10.245141625019901	30242	430	22	6	27.272727272727273	9.495144870310792	2099|3320|6714|7124|7157|7422	ESR1|HSP90AA1|SRC|TNF|TP53|VEGFA	-4.576831024689835	0	17	0	0	-9.195105192945054	305.4747474747475
1	-6.266778744276235	GO:0045137	M1	1	0	GO Biological Processes	19	development of primary sexual characteristics	19_GO:0022414 reproductive process	-6.266778744276235	30.27833400080096	11.946819442624564	30242	227	22	5	22.727272727272727	8.934606739851096	595|836|2099|6714|7422	CCND1|CASP3|ESR1|SRC|VEGFA	-4.539143444000034	0	17	0	0	-9.195105192945054	305.4747474747475
1	-6.193850904534693	GO:0008585	M1	1	0	GO Biological Processes	19	female gonad development	19_GO:0022414 reproductive process	-6.193850904534693	57.879425837320575	14.981563537402515	30242	95	22	4	18.181818181818183	8.223036670302644	836|2099|6714|7422	CASP3|ESR1|SRC|VEGFA	-4.476566760016883	0	17	0	0	-9.195105192945054	305.4747474747475
1	-6.104375210634167	GO:0046545	M1	1	0	GO Biological Processes	19	development of primary female sexual characteristics	19_GO:0022414 reproductive process	-6.104375210634167	54.98545454545455	14.589920120131248	30242	100	22	4	18.181818181818183	8.223036670302644	836|2099|6714|7422	CASP3|ESR1|SRC|VEGFA	-4.401152968972647	0	17	0	0	-9.195105192945054	305.4747474747475
1	-5.876382334418337	GO:0046660	M1	1	0	GO Biological Processes	19	female sex differentiation	19_GO:0022414 reproductive process	-5.876382334418337	48.23285486443382	13.632441885315233	30242	114	22	4	18.181818181818183	8.223036670302644	836|2099|6714|7422	CASP3|ESR1|SRC|VEGFA	-4.202843937236299	0	17	0	0	-9.195105192945054	305.4747474747475
1	-5.8489334059833205	GO:0007548	M1	1	0	GO Biological Processes	19	sex differentiation	19_GO:0022414 reproductive process	-5.8489334059833205	24.902832674571805	10.763455243288542	30242	276	22	5	22.727272727272727	8.934606739851096	595|836|2099|6714|7422	CCND1|CASP3|ESR1|SRC|VEGFA	-4.179290052684807	0	17	0	0	-9.195105192945054	305.4747474747475
1	-5.3327309073781555	GO:0022602	M1	1	0	GO Biological Processes	19	ovulation cycle process	19_GO:0048511 rhythmic process	-5.3327309073781555	91.64242424242424	16.417916939020444	30242	45	22	3	13.636363636363637	7.31650049984536	836|2099|6714	CASP3|ESR1|SRC	-3.7355387834529123	0	17	0	0	-9.195105192945054	305.4747474747475
1	-5.193480539756095	GO:0060688	M1	1	0	GO Biological Processes	19	regulation of morphogenesis of a branching structure	19_GO:0032502 developmental process	-5.193480539756095	82.47818181818182	15.557599041440026	30242	50	22	3	13.636363636363637	7.31650049984536	2099|7124|7422	ESR1|TNF|VEGFA	-3.623838276442779	0	17	0	0	-9.195105192945054	305.4747474747475
1	-5.116652444154177	GO:0001541	M1	1	0	GO Biological Processes	19	ovarian follicle development	19_GO:0022414 reproductive process	-5.116652444154177	77.80960548885078	15.100498693094424	30242	53	22	3	13.636363636363637	7.31650049984536	2099|6714|7422	ESR1|SRC|VEGFA	-3.5611512504362404	0	17	0	0	-9.195105192945054	305.4747474747475
1	-4.468022866365259	GO:2000177	M1	1	0	GO Biological Processes	19	regulation of neural precursor cell proliferation	19_GO:0050789 regulation of biological process	-4.468022866365259	47.4012539184953	11.694236193523324	30242	87	22	3	13.636363636363637	7.31650049984536	1950|7157|7422	EGF|TP53|VEGFA	-2.992027206237305	0	17	0	0	-9.195105192945054	305.4747474747475
1	-3.79944662944113	GO:0061351	M1	1	0	GO Biological Processes	19	neural precursor cell proliferation	19_GO:0009987 cellular process	-3.79944662944113	28.245952677459528	8.904021936113915	30242	146	22	3	13.636363636363637	7.31650049984536	1950|7157|7422	EGF|TP53|VEGFA	-2.4103220282715894	0	17	0	0	-9.195105192945054	305.4747474747475
1	-3.7820071710459136	GO:0035148	M1	1	0	GO Biological Processes	19	tube formation	19_GO:0032502 developmental process	-3.7820071710459136	27.864250614250615	8.839502321083787	30242	148	22	3	13.636363636363637	7.31650049984536	836|1950|7422	CASP3|EGF|VEGFA	-2.395164269135429	0	17	0	0	-9.195105192945054	305.4747474747475
1	-3.6047939223773366	GO:2000241	M1	1	0	GO Biological Processes	19	regulation of reproductive process	19_GO:0022414 reproductive process	-3.6047939223773366	24.258288770053476	8.205088074015308	30242	170	22	3	13.636363636363637	7.31650049984536	2099|6714|7422	ESR1|SRC|VEGFA	-2.231632936992083	0	17	0	0	-9.195105192945054	305.4747474747475
1	-3.199465833676525	GO:0060560	M1	1	0	GO Biological Processes	19	developmental growth involved in morphogenesis	19_GO:0040007 growth	-3.199465833676525	17.623543123543122	6.887715212839655	30242	234	22	3	13.636363636363637	7.31650049984536	2099|3320|7422	ESR1|HSP90AA1|VEGFA	-1.8571814147643413	0	17	0	0	-9.195105192945054	305.4747474747475
1	-8.904383145687286	GO:0038083	M1	1	0	GO Biological Processes	19	peptidyl-tyrosine autophosphorylation	19_GO:0008152 metabolic process	-8.904383145687286	261.83549783549785	32.26146700343559	30242	21	22	4	18.181818181818183	8.223036670302644	1956|5595|6714|7422	EGFR|MAPK3|SRC|VEGFA	-6.791185885315377	0	18	1	1	-8.904383145687286	261.83549783549785
1	-6.266778744276235	GO:0046777	M1	1	0	GO Biological Processes	19	protein autophosphorylation	19_GO:0008152 metabolic process	-6.266778744276235	30.27833400080096	11.946819442624564	30242	227	22	5	22.727272727272727	8.934606739851096	207|1956|5595|6714|7422	AKT1|EGFR|MAPK3|SRC|VEGFA	-4.539143444000034	0	18	0	0	-8.904383145687286	261.83549783549785
1	-5.872227418530354	GO:0048872	M1	1	0	GO Biological Processes	19	homeostasis of number of cells	19_GO:0065007 biological regulation	-5.872227418530354	25.176490176490177	10.826812969812282	30242	273	22	5	22.727272727272727	8.934606739851096	207|836|3569|6774|7422	AKT1|CASP3|IL6|STAT3|VEGFA	-4.19999125465356	0	18	0	0	-8.904383145687286	261.83549783549785
1	-5.312004830357731	GO:0002262	M1	1	0	GO Biological Processes	19	myeloid cell homeostasis	19_GO:0002376 immune system process	-5.312004830357731	34.800920598388956	11.493477945666648	30242	158	22	4	18.181818181818183	8.223036670302644	836|3569|6774|7422	CASP3|IL6|STAT3|VEGFA	-3.718082190997335	0	18	0	0	-8.904383145687286	261.83549783549785
1	-4.660700823174786	GO:0016049	M1	1	0	GO Biological Processes	19	cell growth	19_GO:0040007 growth	-4.660700823174786	14.171508903467666	7.8899456411247355	30242	485	22	5	22.727272727272727	8.934606739851096	207|1956|3320|7157|7422	AKT1|EGFR|HSP90AA1|TP53|VEGFA	-3.158445141410075	0	18	0	0	-8.904383145687286	261.83549783549785
1	-4.467850533519706	GO:0045927	M1	1	0	GO Biological Processes	19	positive regulation of growth	19_GO:0040007 growth	-4.467850533519706	21.22990522990523	8.822026792932945	30242	259	22	4	18.181818181818183	8.223036670302644	207|1956|5594|7422	AKT1|EGFR|MAPK1|VEGFA	-2.992027206237305	0	18	0	0	-8.904383145687286	261.83549783549785
1	-4.441901221138194	GO:0003018	M1	1	0	GO Biological Processes	19	vascular process in circulatory system	19_GO:0032501 multicellular organismal process	-4.441901221138194	20.90701693743519	8.748582137879145	30242	263	22	4	18.181818181818183	8.223036670302644	207|1956|6714|7422	AKT1|EGFR|SRC|VEGFA	-2.969374262485021	0	18	0	0	-8.904383145687286	261.83549783549785
1	-4.179834696970714	GO:0043009	M1	1	0	GO Biological Processes	19	chordate embryonic development	19_GO:0032502 developmental process	-4.179834696970714	11.230689245395128	6.898854143225007	30242	612	22	5	22.727272727272727	8.934606739851096	207|836|5594|7157|7422	AKT1|CASP3|MAPK1|TP53|VEGFA	-2.7412480950753797	0	18	0	0	-8.904383145687286	261.83549783549785
1	-4.113887429476177	GO:0009792	M1	1	0	GO Biological Processes	19	embryo development ending in birth or egg hatching	19_GO:0032502 developmental process	-4.113887429476177	10.875287686996547	6.769417133883217	30242	632	22	5	22.727272727272727	8.934606739851096	207|836|5594|7157|7422	AKT1|CASP3|MAPK1|TP53|VEGFA	-2.683573353546833	0	18	0	0	-8.904383145687286	261.83549783549785
1	-4.04090228344908	GO:0030218	M1	1	0	GO Biological Processes	19	erythrocyte differentiation	19_GO:0002376 immune system process	-4.04090228344908	34.08189331329827	9.838084158614569	30242	121	22	3	13.636363636363637	7.31650049984536	836|6774|7422	CASP3|STAT3|VEGFA	-2.620893983890091	0	18	0	0	-8.904383145687286	261.83549783549785
1	-3.9485139964213234	GO:0034101	M1	1	0	GO Biological Processes	19	erythrocyte homeostasis	19_GO:0002376 immune system process	-3.9485139964213234	31.72237762237762	9.471502598279132	30242	130	22	3	13.636363636363637	7.31650049984536	836|6774|7422	CASP3|STAT3|VEGFA	-2.541406481508382	0	18	0	0	-8.904383145687286	261.83549783549785
1	-3.899989650579069	GO:0001101	M1	1	0	GO Biological Processes	19	response to acid chemical	19_GO:0050896 response to stimulus	-3.899989650579069	30.547474747474748	9.28358456125398	30242	135	22	3	13.636363636363637	7.31650049984536	836|7124|7422	CASP3|TNF|VEGFA	-2.4984950665498804	0	18	0	0	-8.904383145687286	261.83549783549785
1	-3.8727280127057133	GO:0001701	M1	1	0	GO Biological Processes	19	in utero embryonic development	19_GO:0032502 developmental process	-3.8727280127057133	14.901207193890121	7.249173005871808	30242	369	22	4	18.181818181818183	8.223036670302644	207|5594|7157|7422	AKT1|MAPK1|TP53|VEGFA	-2.474705025754551	0	18	0	0	-8.904383145687286	261.83549783549785
1	-3.7478454631507425	GO:0043535	M1	1	0	GO Biological Processes	19	regulation of blood vessel endothelial cell migration	19_GO:0040011 locomotion	-3.7478454631507425	27.13098086124402	8.714221534640135	30242	152	22	3	13.636363636363637	7.31650049984536	207|7124|7422	AKT1|TNF|VEGFA	-2.36477618910524	0	18	0	0	-8.904383145687286	261.83549783549785
1	-3.6694284642767543	GO:0001558	M1	1	0	GO Biological Processes	19	regulation of cell growth	19_GO:0040007 growth	-3.6694284642767543	13.18596032265097	6.76082579278379	30242	417	22	4	18.181818181818183	8.223036670302644	207|1956|7157|7422	AKT1|EGFR|TP53|VEGFA	-2.2910112031481766	0	18	0	0	-8.904383145687286	261.83549783549785
1	-3.635184856622052	GO:0030307	M1	1	0	GO Biological Processes	19	positive regulation of cell growth	19_GO:0040007 growth	-3.635184856622052	24.842825848849944	8.311203518020642	30242	166	22	3	13.636363636363637	7.31650049984536	207|1956|7422	AKT1|EGFR|VEGFA	-2.260715754338467	0	18	0	0	-8.904383145687286	261.83549783549785
1	-3.57513310530815	GO:0048639	M1	1	0	GO Biological Processes	19	positive regulation of developmental growth	19_GO:0040007 growth	-3.57513310530815	23.70062695924765	8.102562502211164	30242	174	22	3	13.636363636363637	7.31650049984536	207|5594|7422	AKT1|MAPK1|VEGFA	-2.2058729947887836	0	18	0	0	-8.904383145687286	261.83549783549785
1	-3.553346463059002	GO:0043534	M1	1	0	GO Biological Processes	19	blood vessel endothelial cell migration	19_GO:0040011 locomotion	-3.553346463059002	23.298921417565484	8.027902155474449	30242	177	22	3	13.636363636363637	7.31650049984536	207|7124|7422	AKT1|TNF|VEGFA	-2.184733105424469	0	18	0	0	-8.904383145687286	261.83549783549785
1	-3.4236635411862855	GO:0022408	M1	1	0	GO Biological Processes	19	negative regulation of cell-cell adhesion	19_GO:0022610 biological adhesion	-3.4236635411862855	21.040352504638218	7.594553487132326	30242	196	22	3	13.636363636363637	7.31650049984536	207|836|7422	AKT1|CASP3|VEGFA	-2.0633714819903526	0	18	0	0	-8.904383145687286	261.83549783549785
1	-3.3282506599587616	GO:0008015	M1	1	0	GO Biological Processes	19	blood circulation	19_GO:0032501 multicellular organismal process	-3.3282506599587616	10.718412192096404	5.98998909347984	30242	513	22	4	18.181818181818183	8.223036670302644	207|1956|6714|7422	AKT1|EGFR|SRC|VEGFA	-1.9767452050160847	0	18	0	0	-8.904383145687286	261.83549783549785
1	-3.078839725471486	GO:0003013	M1	1	0	GO Biological Processes	19	circulatory system process	19_GO:0032501 multicellular organismal process	-3.078839725471486	9.194892064457283	5.46119409562063	30242	598	22	4	18.181818181818183	8.223036670302644	207|1956|6714|7422	AKT1|EGFR|SRC|VEGFA	-1.7455846231011023	0	18	0	0	-8.904383145687286	261.83549783549785
1	-2.974396042283814	GO:0061061	M1	1	0	GO Biological Processes	19	muscle structure development	19_GO:0032502 developmental process	-2.974396042283814	8.618409803362782	5.247611271947554	30242	638	22	4	18.181818181818183	8.223036670302644	207|836|7124|7422	AKT1|CASP3|TNF|VEGFA	-1.6499863471413343	0	18	0	0	-8.904383145687286	261.83549783549785
1	-2.9520006593257304	GO:0051146	M1	1	0	GO Biological Processes	19	striated muscle cell differentiation	19_GO:0032502 developmental process	-2.9520006593257304	14.469856459330144	6.164508028206459	30242	285	22	3	13.636363636363637	7.31650049984536	207|836|7422	AKT1|CASP3|VEGFA	-1.629338630452771	0	18	0	0	-8.904383145687286	261.83549783549785
1	-2.5762053152109066	GO:0042692	M1	1	0	GO Biological Processes	19	muscle cell differentiation	19_GO:0032502 developmental process	-2.5762053152109066	10.68370230805464	5.166321822231902	30242	386	22	3	13.636363636363637	7.31650049984536	207|836|7422	AKT1|CASP3|VEGFA	-1.275092341267801	0	18	0	0	-8.904383145687286	261.83549783549785
1	-8.878341402618119	GO:0031647	M1	1	0	GO Biological Processes	19	regulation of protein stability	19_GO:0065007 biological regulation	-8.878341402618119	32.07484848484849	14.594574191882483	30242	300	22	7	31.818181818181817	9.930260198923898	836|2597|3320|5594|5728|6714|7157	CASP3|GAPDH|HSP90AA1|MAPK1|PTEN|SRC|TP53	-6.768718602604509	0	19	1	1	-8.878341402618119	32.07484848484849
1	-5.9873340650085725	GO:0060322	M1	1	0	GO Biological Processes	19	head development	19_GO:0032502 developmental process	-5.9873340650085725	12.08851073549566	8.55418790201449	30242	796	22	7	31.818181818181817	9.930260198923898	836|1950|5594|5595|5728|6714|7157	CASP3|EGF|MAPK1|MAPK3|PTEN|SRC|TP53	-4.297067505976969	0	19	0	0	-8.878341402618119	32.07484848484849
1	-4.9864465654686905	GO:0050821	M1	1	0	GO Biological Processes	19	protein stabilization	19_GO:0065007 biological regulation	-4.9864465654686905	28.788196097096623	10.39464732243077	30242	191	22	4	18.181818181818183	8.223036670302644	2597|3320|5728|7157	GAPDH|HSP90AA1|PTEN|TP53	-3.440771457912269	0	19	0	0	-8.878341402618119	32.07484848484849
1	-3.7572581134593808	GO:0007420	M1	1	0	GO Biological Processes	19	brain development	19_GO:0032502 developmental process	-3.7572581134593808	9.127731498249426	6.093951563668564	30242	753	22	5	22.727272727272727	8.934606739851096	836|1950|5728|6714|7157	CASP3|EGF|PTEN|SRC|TP53	-2.3735201795713916	0	19	0	0	-8.878341402618119	32.07484848484849
1	-2.5954445843327516	GO:0030900	M1	1	0	GO Biological Processes	19	forebrain development	19_GO:0032502 developmental process	-2.5954445843327516	10.852392344497607	5.2147829312005225	30242	380	22	3	13.636363636363637	7.31650049984536	836|5728|6714	CASP3|PTEN|SRC	-1.2926687067042415	0	19	0	0	-8.878341402618119	32.07484848484849
1	-8.0978913988313	GO:0048589	M1	1	0	GO Biological Processes	19	developmental growth	19_GO:0040007 growth	-8.0978913988313	17.56723787394714	11.301504396910067	30242	626	22	8	36.36363636363637	10.255928633050294	207|2099|3320|5594|5728|6774|7157|7422	AKT1|ESR1|HSP90AA1|MAPK1|PTEN|STAT3|TP53|VEGFA	-6.114096372546899	0	20	1	1	-8.0978913988313	73.64123376623377
1	-6.528799070456614	GO:0040008	M1	1	0	GO Biological Processes	19	regulation of growth	19_GO:0040007 growth	-6.528799070456614	14.557419887223217	9.508971271868933	30242	661	22	7	31.818181818181817	9.930260198923898	207|1956|5594|5728|6774|7157|7422	AKT1|EGFR|MAPK1|PTEN|STAT3|TP53|VEGFA	-4.760951233797044	0	20	0	0	-8.0978913988313	73.64123376623377
1	-5.469346634614219	GO:0048638	M1	1	0	GO Biological Processes	19	regulation of developmental growth	19_GO:0040007 growth	-5.469346634614219	20.827823691460054	9.771730411422386	30242	330	22	5	22.727272727272727	8.934606739851096	207|5594|5728|6774|7422	AKT1|MAPK1|PTEN|STAT3|VEGFA	-3.8485518488535218	0	20	0	0	-8.0978913988313	73.64123376623377
1	-5.044171319479031	GO:0048008	M1	1	0	GO Biological Processes	19	platelet-derived growth factor receptor signaling pathway	19_GO:0023052 signaling	-5.044171319479031	73.64123376623377	14.68035730333908	30242	56	22	3	13.636363636363637	7.31650049984536	5728|6714|7422	PTEN|SRC|VEGFA	-3.4936109581397647	0	20	0	0	-8.0978913988313	73.64123376623377
1	-4.873872696406447	GO:1901888	M1	1	0	GO Biological Processes	19	regulation of cell junction assembly	19_GO:0050789 regulation of biological process	-4.873872696406447	26.95365418894831	10.035529119857877	30242	204	22	4	18.181818181818183	8.223036670302644	5728|6714|7124|7422	PTEN|SRC|TNF|VEGFA	-3.3444080462729695	0	20	0	0	-8.0978913988313	73.64123376623377
1	-4.828525000062589	GO:0051893	M1	1	0	GO Biological Processes	19	regulation of focal adhesion assembly	19_GO:0022610 biological adhesion	-4.828525000062589	62.48347107438017	13.49154525709053	30242	66	22	3	13.636363636363637	7.31650049984536	5728|6714|7422	PTEN|SRC|VEGFA	-3.3064843680083187	0	20	0	0	-8.0978913988313	73.64123376623377
1	-4.828525000062589	GO:0090109	M1	1	0	GO Biological Processes	19	regulation of cell-substrate junction assembly	19_GO:0050789 regulation of biological process	-4.828525000062589	62.48347107438017	13.49154525709053	30242	66	22	3	13.636363636363637	7.31650049984536	5728|6714|7422	PTEN|SRC|VEGFA	-3.3064843680083187	0	20	0	0	-8.0978913988313	73.64123376623377
1	-4.732979980965805	GO:0150116	M1	1	0	GO Biological Processes	19	regulation of cell-substrate junction organization	19_GO:0050789 regulation of biological process	-4.732979980965805	58.08322663252241	12.992867814511191	30242	71	22	3	13.636363636363637	7.31650049984536	5728|6714|7422	PTEN|SRC|VEGFA	-3.2191424266512785	0	20	0	0	-8.0978913988313	73.64123376623377
1	-4.644102051633488	GO:0014855	M1	1	0	GO Biological Processes	19	striated muscle cell proliferation	19_GO:0009987 cellular process	-4.644102051633488	54.26196172248804	12.5437466959347	30242	76	22	3	13.636363636363637	7.31650049984536	5594|5728|6774	MAPK1|PTEN|STAT3	-3.145348763704847	0	20	0	0	-8.0978913988313	73.64123376623377
1	-4.468022866365259	GO:0048041	M1	1	0	GO Biological Processes	19	focal adhesion assembly	19_GO:0022610 biological adhesion	-4.468022866365259	47.4012539184953	11.694236193523324	30242	87	22	3	13.636363636363637	7.31650049984536	5728|6714|7422	PTEN|SRC|VEGFA	-2.992027206237305	0	20	0	0	-8.0978913988313	73.64123376623377
1	-4.353761998856527	GO:0007044	M1	1	0	GO Biological Processes	19	cell-substrate junction assembly	19_GO:0009987 cellular process	-4.353761998856527	43.40956937799043	11.170324750594805	30242	95	22	3	13.636363636363637	7.31650049984536	5728|6714|7422	PTEN|SRC|VEGFA	-2.894175870444811	0	20	0	0	-8.0978913988313	73.64123376623377
1	-4.274367473125896	GO:0150115	M1	1	0	GO Biological Processes	19	cell-substrate junction organization	19_GO:0009987 cellular process	-4.274367473125896	40.83078307830783	10.818396329579935	30242	101	22	3	13.636363636363637	7.31650049984536	5728|6714|7422	PTEN|SRC|VEGFA	-2.8195364412893222	0	20	0	0	-8.0978913988313	73.64123376623377
1	-4.120381275311666	GO:0120039	M1	1	0	GO Biological Processes	19	plasma membrane bounded cell projection morphogenesis	19_GO:0032502 developmental process	-4.120381275311666	10.90981240981241	6.782097397123809	30242	630	22	5	22.727272727272727	8.934606739851096	1956|3320|5728|6714|7422	EGFR|HSP90AA1|PTEN|SRC|VEGFA	-2.687826638186245	0	20	0	0	-8.0978913988313	73.64123376623377
1	-4.107415479664113	GO:0048858	M1	1	0	GO Biological Processes	19	cell projection morphogenesis	19_GO:0032502 developmental process	-4.107415479664113	10.840980785775738	6.7567937328482905	30242	634	22	5	22.727272727272727	8.934606739851096	1956|3320|5728|6714|7422	EGFR|HSP90AA1|PTEN|SRC|VEGFA	-2.6778456960881547	0	20	0	0	-8.0978913988313	73.64123376623377
1	-4.050130857270514	GO:0032990	M1	1	0	GO Biological Processes	19	cell part morphogenesis	19_GO:0032502 developmental process	-4.050130857270514	10.541689905186837	6.645670400108383	30242	652	22	5	22.727272727272727	8.934606739851096	1956|3320|5728|6714|7422	EGFR|HSP90AA1|PTEN|SRC|VEGFA	-2.6279346715633496	0	20	0	0	-8.0978913988313	73.64123376623377
1	-4.043870471690467	GO:0120035	M1	1	0	GO Biological Processes	19	regulation of plasma membrane bounded cell projection organization	19_GO:0050789 regulation of biological process	-4.043870471690467	10.509452321378927	6.6335920349394915	30242	654	22	5	22.727272727272727	8.934606739851096	207|3265|5728|6714|7422	AKT1|HRAS|PTEN|SRC|VEGFA	-2.6224048067306587	0	20	0	0	-8.0978913988313	73.64123376623377
1	-3.988432242595715	GO:0031344	M1	1	0	GO Biological Processes	19	regulation of cell projection organization	19_GO:0050789 regulation of biological process	-3.988432242595715	10.227949134199134	6.527191442307668	30242	672	22	5	22.727272727272727	8.934606739851096	207|3265|5728|6714|7422	AKT1|HRAS|PTEN|SRC|VEGFA	-2.5749222360736432	0	20	0	0	-8.0978913988313	73.64123376623377
1	-3.9684636528309896	GO:0001952	M1	1	0	GO Biological Processes	19	regulation of cell-matrix adhesion	19_GO:0022610 biological adhesion	-3.9684636528309896	32.21803977272727	9.549674652547901	30242	128	22	3	13.636363636363637	7.31650049984536	5728|6714|7422	PTEN|SRC|VEGFA	-2.557098314775507	0	20	0	0	-8.0978913988313	73.64123376623377
1	-3.9227965835524277	GO:0000904	M1	1	0	GO Biological Processes	19	cell morphogenesis involved in differentiation	19_GO:0032502 developmental process	-3.9227965835524277	9.903720199109248	6.402496921477798	30242	694	22	5	22.727272727272727	8.934606739851096	836|3320|5728|6714|7422	CASP3|HSP90AA1|PTEN|SRC|VEGFA	-2.517099116897311	0	20	0	0	-8.0978913988313	73.64123376623377
1	-3.781587185188519	GO:0032989	M1	1	0	GO Biological Processes	19	cellular component morphogenesis	19_GO:0032502 developmental process	-3.781587185188519	9.238147605083089	6.138778108214136	30242	744	22	5	22.727272727272727	8.934606739851096	1956|3320|5728|6714|7422	EGFR|HSP90AA1|PTEN|SRC|VEGFA	-2.395164269135429	0	20	0	0	-8.0978913988313	73.64123376623377
1	-3.6536144779918125	GO:0034329	M1	1	0	GO Biological Processes	19	cell junction assembly	19_GO:0009987 cellular process	-3.6536144779918125	13.060678039300369	6.72378557546129	30242	421	22	4	18.181818181818183	8.223036670302644	5728|6714|7124|7422	PTEN|SRC|TNF|VEGFA	-2.2758577409174094	0	20	0	0	-8.0978913988313	73.64123376623377
1	-3.5178705236127197	GO:0008361	M1	1	0	GO Biological Processes	19	regulation of cell size	19_GO:0065007 biological regulation	-3.5178705236127197	22.65884115884116	7.907489185876281	30242	182	22	3	13.636363636363637	7.31650049984536	207|5728|7422	AKT1|PTEN|VEGFA	-2.1531175867914247	0	20	0	0	-8.0978913988313	73.64123376623377
1	-3.4824075509861165	GO:0061564	M1	1	0	GO Biological Processes	19	axon development	19_GO:0032502 developmental process	-3.4824075509861165	11.77418726883395	6.331101257874084	30242	467	22	4	18.181818181818183	8.223036670302644	836|3320|5728|7422	CASP3|HSP90AA1|PTEN|VEGFA	-2.1195720322105434	0	20	0	0	-8.0978913988313	73.64123376623377
1	-3.3092372554133913	GO:0090066	M1	1	0	GO Biological Processes	19	regulation of anatomical structure size	19_GO:0065007 biological regulation	-3.3092372554133913	10.59449991241899	5.948697512791667	30242	519	22	4	18.181818181818183	8.223036670302644	207|1956|5728|7422	AKT1|EGFR|PTEN|VEGFA	-1.9608272838671452	0	20	0	0	-8.0978913988313	73.64123376623377
1	-3.2716087008213774	GO:0010810	M1	1	0	GO Biological Processes	19	regulation of cell-substrate adhesion	19_GO:0022610 biological adhesion	-3.2716087008213774	18.660222130810368	7.109546612461097	30242	221	22	3	13.636363636363637	7.31650049984536	5728|6714|7422	PTEN|SRC|VEGFA	-1.9250454839299185	0	20	0	0	-8.0978913988313	73.64123376623377
1	-3.199465833676525	GO:0007160	M1	1	0	GO Biological Processes	19	cell-matrix adhesion	19_GO:0022610 biological adhesion	-3.199465833676525	17.623543123543122	6.887715212839655	30242	234	22	3	13.636363636363637	7.31650049984536	5728|6714|7422	PTEN|SRC|VEGFA	-1.8571814147643413	0	20	0	0	-8.0978913988313	73.64123376623377
1	-3.183410699114278	GO:0048738	M1	1	0	GO Biological Processes	19	cardiac muscle tissue development	19_GO:0032502 developmental process	-3.183410699114278	17.400460299194478	6.8390468557280615	30242	237	22	3	13.636363636363637	7.31650049984536	5594|5728|7422	MAPK1|PTEN|VEGFA	-1.8423410907337752	0	20	0	0	-8.0978913988313	73.64123376623377
1	-3.03355398338217	GO:0048812	M1	1	0	GO Biological Processes	19	neuron projection morphogenesis	19_GO:0032502 developmental process	-3.03355398338217	8.940724316334073	5.368043447313203	30242	615	22	4	18.181818181818183	8.223036670302644	1956|3320|5728|7422	EGFR|HSP90AA1|PTEN|VEGFA	-1.7062157910886373	0	20	0	0	-8.0978913988313	73.64123376623377
1	-2.834950800049824	GO:0034330	M1	1	0	GO Biological Processes	19	cell junction organization	19_GO:0009987 cellular process	-2.834950800049824	7.900208986415883	4.969122485709087	30242	696	22	4	18.181818181818183	8.223036670302644	5728|6714|7124|7422	PTEN|SRC|TNF|VEGFA	-1.520923140701066	0	20	0	0	-8.0978913988313	73.64123376623377
1	-2.6862198188906907	GO:0031346	M1	1	0	GO Biological Processes	19	positive regulation of cell projection organization	19_GO:0048518 positive regulation of biological process	-2.6862198188906907	11.682462013906774	5.447098163183988	30242	353	22	3	13.636363636363637	7.31650049984536	3265|6714|7422	HRAS|SRC|VEGFA	-1.378978148885225	0	20	0	0	-8.0978913988313	73.64123376623377
1	-2.6483746607529475	GO:0031589	M1	1	0	GO Biological Processes	19	cell-substrate adhesion	19_GO:0022610 biological adhesion	-2.6483746607529475	11.32942057942058	5.349498568776745	30242	364	22	3	13.636363636363637	7.31650049984536	5728|6714|7422	PTEN|SRC|VEGFA	-1.3433716270542784	0	20	0	0	-8.0978913988313	73.64123376623377
1	-2.585784776471902	GO:0032535	M1	1	0	GO Biological Processes	19	regulation of cellular component size	19_GO:0065007 biological regulation	-2.585784776471902	10.767386660337053	5.190417859113449	30242	383	22	3	13.636363636363637	7.31650049984536	207|5728|7422	AKT1|PTEN|VEGFA	-1.2835639078414873	0	20	0	0	-8.0978913988313	73.64123376623377
1	-2.5793896191337904	GO:0014706	M1	1	0	GO Biological Processes	19	striated muscle tissue development	19_GO:0032502 developmental process	-2.5793896191337904	10.711452184179457	5.1743242619689775	30242	385	22	3	13.636363636363637	7.31650049984536	5594|5728|7422	MAPK1|PTEN|VEGFA	-1.2777230511298705	0	20	0	0	-8.0978913988313	73.64123376623377
1	-2.520347932011864	GO:0060537	M1	1	0	GO Biological Processes	19	muscle tissue development	19_GO:0032502 developmental process	-2.520347932011864	10.207695769576958	5.027116775596302	30242	404	22	3	13.636363636363637	7.31650049984536	5594|5728|7422	MAPK1|PTEN|VEGFA	-1.2197878473629133	0	20	0	0	-8.0978913988313	73.64123376623377
1	-2.478713359885531	GO:0007409	M1	1	0	GO Biological Processes	19	axonogenesis	19_GO:0032502 developmental process	-2.478713359885531	9.865811222270553	4.924768947568637	30242	418	22	3	13.636363636363637	7.31650049984536	3320|5728|7422	HSP90AA1|PTEN|VEGFA	-1.1809072126948494	0	20	0	0	-8.0978913988313	73.64123376623377
1	-2.4024845339232788	GO:0010975	M1	1	0	GO Biological Processes	19	regulation of neuron projection development	19_GO:0032502 developmental process	-2.4024845339232788	9.267211440245148	4.7403997297989955	30242	445	22	3	13.636363636363637	7.31650049984536	207|5728|7422	AKT1|PTEN|VEGFA	-1.106322405662017	0	20	0	0	-8.0978913988313	73.64123376623377
1	-2.1604345978523525	GO:0048667	M1	1	0	GO Biological Processes	19	cell morphogenesis involved in neuron differentiation	19_GO:0032502 developmental process	-2.1604345978523525	7.5807152406417115	4.178988070561882	30242	544	22	3	13.636363636363637	7.31650049984536	3320|5728|7422	HSP90AA1|PTEN|VEGFA	-0.8686263354481578	0	20	0	0	-8.0978913988313	73.64123376623377
1	-2.1495122203667183	GO:0090407	M1	1	0	GO Biological Processes	19	organophosphate biosynthetic process	19_GO:0008152 metabolic process	-2.1495122203667183	7.511674118231495	4.1544541987743075	30242	549	22	3	13.636363636363637	7.31650049984536	5594|5728|6774	MAPK1|PTEN|STAT3	-0.858245134957041	0	20	0	0	-8.0978913988313	73.64123376623377
1	-7.917997414058808	GO:1905477	M1	1	0	GO Biological Processes	19	positive regulation of protein localization to membrane	19_GO:0048518 positive regulation of biological process	-7.917997414058808	64.84133790737565	17.76537148860695	30242	106	22	5	22.727272727272727	8.934606739851096	207|1956|3265|5599|7124	AKT1|EGFR|HRAS|MAPK8|TNF	-5.957543230277999	0	21	1	1	-7.917997414058808	103.09772727272727
1	-7.061794349238637	GO:2000377	M1	1	0	GO Biological Processes	19	regulation of reactive oxygen species metabolic process	19_GO:0050789 regulation of biological process	-7.061794349238637	43.77822814128547	14.499725986306386	30242	157	22	5	22.727272727272727	8.934606739851096	207|1956|6774|7124|7157	AKT1|EGFR|STAT3|TNF|TP53	-5.223413424861394	0	21	0	0	-7.917997414058808	103.09772727272727
1	-6.915144789726247	GO:0007254	M1	1	0	GO Biological Processes	19	JNK cascade	19_GO:0023052 signaling	-6.915144789726247	40.91179653679654	13.996598494859667	30242	168	22	5	22.727272727272727	8.934606739851096	207|1956|3265|5599|7124	AKT1|EGFR|HRAS|MAPK8|TNF	-5.090230021309625	0	21	0	0	-7.917997414058808	103.09772727272727
1	-6.832992641814097	GO:1905953	M1	1	0	GO Biological Processes	19	negative regulation of lipid localization	19_GO:0048519 negative regulation of biological process	-6.832992641814097	83.31129476584023	18.06187157455062	30242	66	22	4	18.181818181818183	8.223036670302644	207|1950|3569|7124	AKT1|EGF|IL6|TNF	-5.017221252837345	0	21	0	0	-7.917997414058808	103.09772727272727
1	-6.826876636703764	GO:1905475	M1	1	0	GO Biological Processes	19	regulation of protein localization to membrane	19_GO:0051179 localization	-6.826876636703764	39.275324675324676	13.701087610378485	30242	175	22	5	22.727272727272727	8.934606739851096	207|1956|3265|5599|7124	AKT1|EGFR|HRAS|MAPK8|TNF	-5.013482776513091	0	21	0	0	-7.917997414058808	103.09772727272727
1	-6.156395861700871	GO:0072593	M1	1	0	GO Biological Processes	19	reactive oxygen species metabolic process	19_GO:0008152 metabolic process	-6.156395861700871	28.758082921262837	11.624338892520916	30242	239	22	5	22.727272727272727	8.934606739851096	207|1956|6774|7124|7157	AKT1|EGFR|STAT3|TNF|TP53	-4.448872387863862	0	21	0	0	-7.917997414058808	103.09772727272727
1	-5.716587525884184	GO:1904375	M1	1	0	GO Biological Processes	19	regulation of protein localization to cell periphery	19_GO:0051179 localization	-5.716587525884184	43.98836363636364	12.994580097685416	30242	125	22	4	18.181818181818183	8.223036670302644	207|1956|3265|7124	AKT1|EGFR|HRAS|TNF	-4.064672939546101	0	21	0	0	-7.917997414058808	103.09772727272727
1	-5.5962460742004945	GO:0046328	M1	1	0	GO Biological Processes	19	regulation of JNK cascade	19_GO:0023052 signaling	-5.5962460742004945	41.03392130257802	12.531462565938169	30242	134	22	4	18.181818181818183	8.223036670302644	207|1956|3265|7124	AKT1|EGFR|HRAS|TNF	-3.9565659442794234	0	21	0	0	-7.917997414058808	103.09772727272727
1	-5.581074915451356	GO:0072657	M1	1	0	GO Biological Processes	19	protein localization to membrane	19_GO:0051179 localization	-5.581074915451356	14.36902122267976	8.725164189711808	30242	574	22	6	27.272727272727273	9.495144870310792	207|1956|3265|3320|5599|7124	AKT1|EGFR|HRAS|HSP90AA1|MAPK8|TNF	-3.943800855296163	0	21	0	0	-7.917997414058808	103.09772727272727
1	-5.521331128091766	GO:0009895	M1	1	0	GO Biological Processes	19	negative regulation of catabolic process	19_GO:0048519 negative regulation of biological process	-5.521331128091766	21.345285149632975	9.90314429058935	30242	322	22	5	22.727272727272727	8.934606739851096	207|1956|6774|7124|7157	AKT1|EGFR|STAT3|TNF|TP53	-3.8915914369120275	0	21	0	0	-7.917997414058808	103.09772727272727
1	-5.488933023310145	GO:0045429	M1	1	0	GO Biological Processes	19	positive regulation of nitric oxide biosynthetic process	19_GO:0048518 positive regulation of biological process	-5.488933023310145	103.09772727272727	17.43373351352588	30242	40	22	3	13.636363636363637	7.31650049984536	207|3320|7124	AKT1|HSP90AA1|TNF	-3.865821994822267	0	21	0	0	-7.917997414058808	103.09772727272727
1	-5.456137432353038	GO:1904407	M1	1	0	GO Biological Processes	19	positive regulation of nitric oxide metabolic process	19_GO:0048518 positive regulation of biological process	-5.456137432353038	100.58314855875831	17.215883083161167	30242	41	22	3	13.636363636363637	7.31650049984536	207|3320|7124	AKT1|HSP90AA1|TNF	-3.8387940116327517	0	21	0	0	-7.917997414058808	103.09772727272727
1	-5.456137432353038	GO:2000008	M1	1	0	GO Biological Processes	19	regulation of protein localization to cell surface	19_GO:0051179 localization	-5.456137432353038	100.58314855875831	17.215883083161167	30242	41	22	3	13.636363636363637	7.31650049984536	207|1950|7124	AKT1|EGF|TNF	-3.8387940116327517	0	21	0	0	-7.917997414058808	103.09772727272727
1	-5.362489465914786	GO:0050999	M1	1	0	GO Biological Processes	19	regulation of nitric-oxide synthase activity	19_GO:0065007 biological regulation	-5.362489465914786	93.72520661157024	16.607231592121426	30242	44	22	3	13.636363636363637	7.31650049984536	207|1956|7124	AKT1|EGFR|TNF	-3.759792902246885	0	21	0	0	-7.917997414058808	103.09772727272727
1	-5.267058551932279	GO:0051668	M1	1	0	GO Biological Processes	19	localization within membrane	19_GO:0051179 localization	-5.267058551932279	12.66945957268538	8.121263497742326	30242	651	22	6	27.272727272727273	9.495144870310792	207|1956|3265|3320|5599|7124	AKT1|EGFR|HRAS|HSP90AA1|MAPK8|TNF	-3.68491774311999	0	21	0	0	-7.917997414058808	103.09772727272727
1	-5.078557594833475	GO:1905952	M1	1	0	GO Biological Processes	19	regulation of lipid localization	19_GO:0051179 localization	-5.078557594833475	30.37870416875942	10.696270964812491	30242	181	22	4	18.181818181818183	8.223036670302644	207|1950|3569|7124	AKT1|EGF|IL6|TNF	-3.525039484387238	0	21	0	0	-7.917997414058808	103.09772727272727
1	-4.975574887513344	GO:0032768	M1	1	0	GO Biological Processes	19	regulation of monooxygenase activity	19_GO:0065007 biological regulation	-4.975574887513344	69.89676425269646	14.292421453117766	30242	59	22	3	13.636363636363637	7.31650049984536	207|1956|7124	AKT1|EGFR|TNF	-3.4318385978283086	0	21	0	0	-7.917997414058808	103.09772727272727
1	-4.9104709162600795	GO:0045428	M1	1	0	GO Biological Processes	19	regulation of nitric oxide biosynthetic process	19_GO:0050789 regulation of biological process	-4.9104709162600795	66.51466275659824	13.932752464741727	30242	62	22	3	13.636363636363637	7.31650049984536	207|3320|7124	AKT1|HSP90AA1|TNF	-3.3763009711089826	0	21	0	0	-7.917997414058808	103.09772727272727
1	-4.9104709162600795	GO:1903078	M1	1	0	GO Biological Processes	19	positive regulation of protein localization to plasma membrane	19_GO:0048518 positive regulation of biological process	-4.9104709162600795	66.51466275659824	13.932752464741727	30242	62	22	3	13.636363636363637	7.31650049984536	207|1956|7124	AKT1|EGFR|TNF	-3.3763009711089826	0	21	0	0	-7.917997414058808	103.09772727272727
1	-4.86884076794991	GO:0080164	M1	1	0	GO Biological Processes	19	regulation of nitric oxide metabolic process	19_GO:0050789 regulation of biological process	-4.86884076794991	64.43607954545455	13.707027352458033	30242	64	22	3	13.636363636363637	7.31650049984536	207|3320|7124	AKT1|HSP90AA1|TNF	-3.340311090151506	0	21	0	0	-7.917997414058808	103.09772727272727
1	-4.789443896276284	GO:0034394	M1	1	0	GO Biological Processes	19	protein localization to cell surface	19_GO:0051179 localization	-4.789443896276284	60.64572192513369	13.285548749144393	30242	68	22	3	13.636363636363637	7.31650049984536	207|1950|7124	AKT1|EGF|TNF	-3.2701548752127922	0	21	0	0	-7.917997414058808	103.09772727272727
1	-4.770343379878278	GO:1904377	M1	1	0	GO Biological Processes	19	positive regulation of protein localization to cell periphery	19_GO:0048518 positive regulation of biological process	-4.770343379878278	59.766798418972336	13.18589201316562	30242	69	22	3	13.636363636363637	7.31650049984536	207|1956|7124	AKT1|EGFR|TNF	-3.2546962626044826	0	21	0	0	-7.917997414058808	103.09772727272727
1	-4.669409325587169	GO:0045444	M1	1	0	GO Biological Processes	19	fat cell differentiation	19_GO:0032502 developmental process	-4.669409325587169	23.906719367588934	9.40895797781211	30242	230	22	4	18.181818181818183	8.223036670302644	207|595|3569|7124	AKT1|CCND1|IL6|TNF	-3.1636227749273242	0	21	0	0	-7.917997414058808	103.09772727272727
1	-4.644102051633488	GO:0006809	M1	1	0	GO Biological Processes	19	nitric oxide biosynthetic process	19_GO:0008152 metabolic process	-4.644102051633488	54.26196172248804	12.5437466959347	30242	76	22	3	13.636363636363637	7.31650049984536	207|3320|7124	AKT1|HSP90AA1|TNF	-3.145348763704847	0	21	0	0	-7.917997414058808	103.09772727272727
1	-4.561029668818217	GO:0046209	M1	1	0	GO Biological Processes	19	nitric oxide metabolic process	19_GO:0008152 metabolic process	-4.561029668818217	50.91245791245791	12.136425173369071	30242	81	22	3	13.636363636363637	7.31650049984536	207|3320|7124	AKT1|HSP90AA1|TNF	-3.0709107504137783	0	21	0	0	-7.917997414058808	103.09772727272727
1	-4.545047532189201	GO:2001057	M1	1	0	GO Biological Processes	19	reactive nitrogen species metabolic process	19_GO:0008152 metabolic process	-4.545047532189201	50.291574279379155	12.059411952253486	30242	82	22	3	13.636363636363637	7.31650049984536	207|3320|7124	AKT1|HSP90AA1|TNF	-3.0566350775987794	0	21	0	0	-7.917997414058808	103.09772727272727
1	-4.248974473909209	GO:0046425	M1	1	0	GO Biological Processes	19	regulation of receptor signaling pathway via JAK-STAT	19_GO:0023052 signaling	-4.248974473909209	40.03795233892321	10.707877819813849	30242	103	22	3	13.636363636363637	7.31650049984536	1950|3569|7124	EGF|IL6|TNF	-2.800403651107274	0	21	0	0	-7.917997414058808	103.09772727272727
1	-4.2364671080238665	GO:1903076	M1	1	0	GO Biological Processes	19	regulation of protein localization to plasma membrane	19_GO:0051179 localization	-4.2364671080238665	39.65297202797203	10.653799819951631	30242	104	22	3	13.636363636363637	7.31650049984536	207|1956|7124	AKT1|EGFR|TNF	-2.7902207929045693	0	21	0	0	-7.917997414058808	103.09772727272727
1	-4.199672693680768	GO:0051341	M1	1	0	GO Biological Processes	19	regulation of oxidoreductase activity	19_GO:0065007 biological regulation	-4.199672693680768	38.54120645709431	10.496069574562258	30242	107	22	3	13.636363636363637	7.31650049984536	207|1956|7124	AKT1|EGFR|TNF	-2.7595649186649007	0	21	0	0	-7.917997414058808	103.09772727272727
1	-4.117782459261421	GO:1904892	M1	1	0	GO Biological Processes	19	regulation of receptor signaling pathway via STAT	19_GO:0023052 signaling	-4.117782459261421	36.17464114832536	10.152175909494675	30242	114	22	3	13.636363636363637	7.31650049984536	1950|3569|7124	EGF|IL6|TNF	-2.6867228132229513	0	21	0	0	-7.917997414058808	103.09772727272727
1	-4.074845820525973	GO:0051235	M1	1	0	GO Biological Processes	19	maintenance of location	19_GO:0051179 localization	-4.074845820525973	16.815123714206283	7.758256800745545	30242	327	22	4	18.181818181818183	8.223036670302644	207|213|3569|7124	AKT1|ALB|IL6|TNF	-2.6475012910852294	0	21	0	0	-7.917997414058808	103.09772727272727
1	-4.051601066440835	GO:0072655	M1	1	0	GO Biological Processes	19	establishment of protein localization to mitochondrion	19_GO:0051179 localization	-4.051601066440835	34.36590909090909	9.88129505748927	30242	120	22	3	13.636363636363637	7.31650049984536	207|3320|5599	AKT1|HSP90AA1|MAPK8	-2.628673129116739	0	21	0	0	-7.917997414058808	103.09772727272727
1	-4.034324779288571	GO:1990778	M1	1	0	GO Biological Processes	19	protein localization to cell periphery	19_GO:0051179 localization	-4.034324779288571	16.41356852103121	7.654227391404858	30242	335	22	4	18.181818181818183	8.223036670302644	207|1956|3265|7124	AKT1|EGFR|HRAS|TNF	-2.6150433325886238	0	21	0	0	-7.917997414058808	103.09772727272727
1	-3.998997359931966	GO:0070585	M1	1	0	GO Biological Processes	19	protein localization to mitochondrion	19_GO:0051179 localization	-3.998997359931966	32.99127272727273	9.670364738652086	30242	125	22	3	13.636363636363637	7.31650049984536	207|3320|5599	AKT1|HSP90AA1|MAPK8	-2.5818892012463475	0	21	0	0	-7.917997414058808	103.09772727272727
1	-3.8624836470873056	GO:0045598	M1	1	0	GO Biological Processes	19	regulation of fat cell differentiation	19_GO:0032502 developmental process	-3.8624836470873056	29.668410725964684	9.140465488017439	30242	139	22	3	13.636363636363637	7.31650049984536	207|3569|7124	AKT1|IL6|TNF	-2.4665303756430816	0	21	0	0	-7.917997414058808	103.09772727272727
1	-3.79944662944113	GO:0038061	M1	1	0	GO Biological Processes	19	NIK/NF-kappaB signaling	19_GO:0023052 signaling	-3.79944662944113	28.245952677459528	8.904021936113915	30242	146	22	3	13.636363636363637	7.31650049984536	207|1956|7124	AKT1|EGFR|TNF	-2.4103220282715894	0	21	0	0	-7.917997414058808	103.09772727272727
1	-3.550858000679002	GO:0010876	M1	1	0	GO Biological Processes	19	lipid localization	19_GO:0051179 localization	-3.550858000679002	12.273538961038962	6.486300349006286	30242	448	22	4	18.181818181818183	8.223036670302644	207|1950|3569|7124	AKT1|EGF|IL6|TNF	-2.1835352665259635	0	21	0	0	-7.917997414058808	103.09772727272727
1	-3.4614045902823407	GO:0051051	M1	1	0	GO Biological Processes	19	negative regulation of transport	19_GO:0048519 negative regulation of biological process	-3.4614045902823407	11.62483182779166	6.283949648424868	30242	473	22	4	18.181818181818183	8.223036670302644	207|1950|5728|7124	AKT1|EGF|PTEN|TNF	-2.099206334250461	0	21	0	0	-7.917997414058808	103.09772727272727
1	-3.221209662219448	GO:0001649	M1	1	0	GO Biological Processes	19	osteoblast differentiation	19_GO:0032502 developmental process	-3.221209662219448	17.9300395256917	6.9540307323674995	30242	230	22	3	13.636363636363637	7.31650049984536	207|3569|7124	AKT1|IL6|TNF	-1.8777070251679464	0	21	0	0	-7.917997414058808	103.09772727272727
1	-2.9476254324162743	GO:0072659	M1	1	0	GO Biological Processes	19	protein localization to plasma membrane	19_GO:0051179 localization	-2.9476254324162743	14.419262555626192	6.152221177239063	30242	286	22	3	13.636363636363637	7.31650049984536	207|1956|7124	AKT1|EGFR|TNF	-1.6255443995923775	0	21	0	0	-7.917997414058808	103.09772727272727
1	-7.917997414058808	GO:0071887	M1	1	0	GO Biological Processes	19	leukocyte apoptotic process	19_GO:0009987 cellular process	-7.917997414058808	64.84133790737565	17.76537148860695	30242	106	22	5	22.727272727272727	8.934606739851096	207|836|3569|5728|7157	AKT1|CASP3|IL6|PTEN|TP53	-5.957543230277999	0	22	1	1	-7.917997414058808	124.96694214876034
1	-6.3883129460046435	GO:0097194	M1	1	0	GO Biological Processes	19	execution phase of apoptosis	19_GO:0009987 cellular process	-6.3883129460046435	64.68877005347593	15.865013328889608	30242	85	22	4	18.181818181818183	8.223036670302644	207|836|3569|7157	AKT1|CASP3|IL6|TP53	-4.644116750840576	0	22	0	0	-7.917997414058808	124.96694214876034
1	-6.193750986816921	GO:0022407	M1	1	0	GO Biological Processes	19	regulation of cell-cell adhesion	19_GO:0022610 biological adhesion	-6.193750986816921	18.328484848484848	9.992616096294439	30242	450	22	6	27.272727272727273	9.495144870310792	207|836|3569|6714|7124|7422	AKT1|CASP3|IL6|SRC|TNF|VEGFA	-4.476566760016883	0	22	0	0	-7.917997414058808	124.96694214876034
1	-6.156304302051775	GO:0030155	M1	1	0	GO Biological Processes	19	regulation of cell adhesion	19_GO:0022610 biological adhesion	-6.156304302051775	12.81285558649074	8.844887189030434	30242	751	22	7	31.818181818181817	9.930260198923898	207|836|3569|5728|6714|7124|7422	AKT1|CASP3|IL6|PTEN|SRC|TNF|VEGFA	-4.448872387863862	0	22	0	0	-7.917997414058808	124.96694214876034
1	-5.9837622284943865	GO:0042110	M1	1	0	GO Biological Processes	19	T cell activation	19_GO:0002376 immune system process	-5.9837622284943865	16.86670384829894	9.544165215765085	30242	489	22	6	27.272727272727273	9.495144870310792	207|836|3569|6714|6774|7157	AKT1|CASP3|IL6|SRC|STAT3|TP53	-4.2956354695018595	0	22	0	0	-7.917997414058808	124.96694214876034
1	-5.745382892653204	GO:0010165	M1	1	0	GO Biological Processes	19	response to X-ray	19_GO:0050896 response to stimulus	-5.745382892653204	124.96694214876034	19.224580356558135	30242	33	22	3	13.636363636363637	7.31650049984536	595|836|7157	CCND1|CASP3|TP53	-4.088476360757622	0	22	0	0	-7.917997414058808	124.96694214876034
1	-5.448113307981266	GO:0042542	M1	1	0	GO Biological Processes	19	response to hydrogen peroxide	19_GO:0050896 response to stimulus	-5.448113307981266	37.66127023661271	11.980963127145717	30242	146	22	4	18.181818181818183	8.223036670302644	836|3569|3725|6714	CASP3|IL6|JUN|SRC	-3.8330556529685267	0	22	0	0	-7.917997414058808	124.96694214876034
1	-5.43120981508736	GO:1903037	M1	1	0	GO Biological Processes	19	regulation of leukocyte cell-cell adhesion	19_GO:0022610 biological adhesion	-5.43120981508736	20.45589826839827	9.676180150984987	30242	336	22	5	22.727272727272727	8.934606739851096	207|836|3569|6714|7124	AKT1|CASP3|IL6|SRC|TNF	-3.819558408766533	0	22	0	0	-7.917997414058808	124.96694214876034
1	-5.275205676358676	GO:0046677	M1	1	0	GO Biological Processes	19	response to antibiotic	19_GO:0050896 response to stimulus	-5.275205676358676	87.74274661508704	16.05745693689281	30242	47	22	3	13.636363636363637	7.31650049984536	836|3320|7157	CASP3|HSP90AA1|TP53	-3.69094635367766	0	22	0	0	-7.917997414058808	124.96694214876034
1	-5.221966485397562	GO:0007159	M1	1	0	GO Biological Processes	19	leukocyte cell-cell adhesion	19_GO:0022610 biological adhesion	-5.221966485397562	18.52609654496447	9.164514403542768	30242	371	22	5	22.727272727272727	8.934606739851096	207|836|3569|6714|7124	AKT1|CASP3|IL6|SRC|TNF	-3.648447491778036	0	22	0	0	-7.917997414058808	124.96694214876034
1	-4.835888992103971	GO:0046649	M1	1	0	GO Biological Processes	19	lymphocyte activation	19_GO:0002376 immune system process	-4.835888992103971	10.642346041055719	7.337156581972722	30242	775	22	6	27.272727272727273	9.495144870310792	207|836|3569|6714|6774|7157	AKT1|CASP3|IL6|SRC|STAT3|TP53	-3.310152214489737	0	22	0	0	-7.917997414058808	124.96694214876034
1	-4.474402864686118	GO:0045165	M1	1	0	GO Biological Processes	19	cell fate commitment	19_GO:0032502 developmental process	-4.474402864686118	21.31219168428471	8.840646781731552	30242	258	22	4	18.181818181818183	8.223036670302644	836|3569|6774|7157	CASP3|IL6|STAT3|TP53	-2.9935875918462176	0	22	0	0	-7.917997414058808	124.96694214876034
1	-4.468022866365259	GO:0001776	M1	1	0	GO Biological Processes	19	leukocyte homeostasis	19_GO:0002376 immune system process	-4.468022866365259	47.4012539184953	11.694236193523324	30242	87	22	3	13.636363636363637	7.31650049984536	207|836|3569	AKT1|CASP3|IL6	-2.992027206237305	0	22	0	0	-7.917997414058808	124.96694214876034
1	-4.059530159716843	GO:0050863	M1	1	0	GO Biological Processes	19	regulation of T cell activation	19_GO:0002376 immune system process	-4.059530159716843	16.662258953168045	7.718818489906333	30242	330	22	4	18.181818181818183	8.223036670302644	207|836|3569|6714	AKT1|CASP3|IL6|SRC	-2.634399540670629	0	22	0	0	-7.917997414058808	124.96694214876034
1	-3.3916992512086974	GO:0042098	M1	1	0	GO Biological Processes	19	T cell proliferation	19_GO:0002376 immune system process	-3.3916992512086974	20.51696065128901	7.49057586769584	30242	201	22	3	13.636363636363637	7.31650049984536	836|3569|7157	CASP3|IL6|TP53	-2.033935842427965	0	22	0	0	-7.917997414058808	124.96694214876034
1	-3.3218865684352075	GO:0051249	M1	1	0	GO Biological Processes	19	regulation of lymphocyte activation	19_GO:0002376 immune system process	-3.3218865684352075	10.676787290379524	5.976149484811249	30242	515	22	4	18.181818181818183	8.223036670302644	207|836|3569|6714	AKT1|CASP3|IL6|SRC	-1.971001977761106	0	22	0	0	-7.917997414058808	124.96694214876034
1	-3.300539486381604	GO:0050870	M1	1	0	GO Biological Processes	19	positive regulation of T cell activation	19_GO:0022610 biological adhesion	-3.300539486381604	19.092171717171716	7.199975539962554	30242	216	22	3	13.636363636363637	7.31650049984536	207|3569|6714	AKT1|IL6|SRC	-1.9527459726846446	0	22	0	0	-7.917997414058808	124.96694214876034
1	-3.0573577754508237	GO:0002694	M1	1	0	GO Biological Processes	19	regulation of leukocyte activation	19_GO:0002376 immune system process	-3.0573577754508237	9.073507350735074	5.416901625125158	30242	606	22	4	18.181818181818183	8.223036670302644	207|836|3569|6714	AKT1|CASP3|IL6|SRC	-1.726455589919343	0	22	0	0	-7.917997414058808	124.96694214876034
1	-2.944442566740702	GO:0050865	M1	1	0	GO Biological Processes	19	regulation of cell activation	19_GO:0050789 regulation of biological process	-2.944442566740702	8.4593006993007	5.187162081404879	30242	650	22	4	18.181818181818183	8.223036670302644	207|836|3569|6714	AKT1|CASP3|IL6|SRC	-1.6235211994440437	0	22	0	0	-7.917997414058808	124.96694214876034
1	-2.930283806130519	GO:0046651	M1	1	0	GO Biological Processes	19	lymphocyte proliferation	19_GO:0002376 immune system process	-2.930283806130519	14.220376175548589	6.103684583661308	30242	290	22	3	13.636363636363637	7.31650049984536	836|3569|7157	CASP3|IL6|TP53	-1.6099411124463292	0	22	0	0	-7.917997414058808	124.96694214876034
1	-2.917441760993442	GO:0032943	M1	1	0	GO Biological Processes	19	mononuclear cell proliferation	19_GO:0009987 cellular process	-2.917441760993442	14.07477505429724	6.06790897821546	30242	293	22	3	13.636363636363637	7.31650049984536	836|3569|7157	CASP3|IL6|TP53	-1.598830476174858	0	22	0	0	-7.917997414058808	124.96694214876034
1	-2.754634033553564	GO:0042113	M1	1	0	GO Biological Processes	19	B cell activation	19_GO:0002376 immune system process	-2.754634033553564	12.347033206314643	5.626315186552859	30242	334	22	3	13.636363636363637	7.31650049984536	836|3569|7157	CASP3|IL6|TP53	-1.4451421280376877	0	22	0	0	-7.917997414058808	124.96694214876034
1	-2.6551644462315735	GO:0051251	M1	1	0	GO Biological Processes	19	positive regulation of lymphocyte activation	19_GO:0002376 immune system process	-2.6551644462315735	11.392014063284781	5.366929605670204	30242	362	22	3	13.636363636363637	7.31650049984536	207|3569|6714	AKT1|IL6|SRC	-1.3496028343441295	0	22	0	0	-7.917997414058808	124.96694214876034
1	-2.505303490233947	GO:0002696	M1	1	0	GO Biological Processes	19	positive regulation of leukocyte activation	19_GO:0002376 immune system process	-2.505303490233947	10.082907312736165	4.989996682178642	30242	409	22	3	13.636363636363637	7.31650049984536	207|3569|6714	AKT1|IL6|SRC	-1.206397862755009	0	22	0	0	-7.917997414058808	124.96694214876034
1	-2.472887783254005	GO:0050867	M1	1	0	GO Biological Processes	19	positive regulation of cell activation	19_GO:0048518 positive regulation of biological process	-2.472887783254005	9.818831168831169	4.9105425112402	30242	420	22	3	13.636363636363637	7.31650049984536	207|3569|6714	AKT1|IL6|SRC	-1.1761783398832504	0	22	0	0	-7.917997414058808	124.96694214876034
1	-7.89741763764313	GO:0006275	M1	1	0	GO Biological Processes	19	regulation of DNA replication	19_GO:0050789 regulation of biological process	-7.89741763764313	64.23534409515717	17.679841268626255	30242	107	22	5	22.727272727272727	8.934606739851096	1950|1956|3265|3725|7157	EGF|EGFR|HRAS|JUN|TP53	-5.939481110083568	0	23	1	1	-7.89741763764313	137.46363636363637
1	-7.7244799331934395	GO:0045740	M1	1	0	GO Biological Processes	19	positive regulation of DNA replication	19_GO:0048518 positive regulation of biological process	-7.7244799331934395	137.46363636363637	23.301896469206152	30242	40	22	4	18.181818181818183	8.223036670302644	1950|1956|3265|3725	EGF|EGFR|HRAS|JUN	-5.790948392235511	0	23	0	0	-7.89741763764313	137.46363636363637
1	-5.959962281126778	GO:0006260	M1	1	0	GO Biological Processes	19	DNA replication	19_GO:0008152 metabolic process	-5.959962281126778	26.23351839000694	11.068144634521268	30242	262	22	5	22.727272727272727	8.934606739851096	1950|1956|3265|3725|7157	EGF|EGFR|HRAS|JUN|TP53	-4.277197250506359	0	23	0	0	-7.89741763764313	137.46363636363637
1	-4.270994597790061	GO:0044403	M1	1	0	GO Biological Processes	19	biological process involved in symbiotic interaction	19_GO:0044419 biological process involved in interspecies interaction between organisms	-4.270994597790061	18.895345204623556	8.27643094538716	30242	291	22	4	18.181818181818183	8.223036670302644	1956|2597|3725|6714	EGFR|GAPDH|JUN|SRC	-2.8169510448309016	0	23	0	0	-7.89741763764313	137.46363636363637
1	-3.3604738022300844	GO:0007264	M1	1	0	GO Biological Processes	19	small GTPase mediated signal transduction	19_GO:0023052 signaling	-3.3604738022300844	10.931501897704681	6.060353070605976	30242	503	22	4	18.181818181818183	8.223036670302644	3265|3725|6714|7157	HRAS|JUN|SRC|TP53	-2.0064759761318403	0	23	0	0	-7.89741763764313	137.46363636363637
1	-2.7398941375302748	GO:0007265	M1	1	0	GO Biological Processes	19	Ras protein signal transduction	19_GO:0023052 signaling	-2.7398941375302748	12.20091447014524	5.5873949843316195	30242	338	22	3	13.636363636363637	7.31650049984536	3265|3725|7157	HRAS|JUN|TP53	-1.4309658848928735	0	23	0	0	-7.89741763764313	137.46363636363637
1	-7.5473732300414405	GO:0001819	M1	1	0	GO Biological Processes	19	positive regulation of cytokine production	19_GO:0048518 positive regulation of biological process	-7.5473732300414405	20.56080031080031	11.506762214725367	30242	468	22	7	31.818181818181817	9.930260198923898	2597|3265|3320|3569|6714|6774|7124	GAPDH|HRAS|HSP90AA1|IL6|SRC|STAT3|TNF	-5.6458568255146755	0	24	1	1	-7.5473732300414405	20.56080031080031
1	-5.976430608052812	GO:0001817	M1	1	0	GO Biological Processes	19	regulation of cytokine production	19_GO:0032501 multicellular organismal process	-5.976430608052812	12.043122084423713	8.535646449388178	30242	799	22	7	31.818181818181817	9.930260198923898	2597|3265|3320|3569|6714|6774|7124	GAPDH|HRAS|HSP90AA1|IL6|SRC|STAT3|TNF	-4.289650499695557	0	24	0	0	-7.5473732300414405	20.56080031080031
1	-5.568029588553538	GO:0050778	M1	1	0	GO Biological Processes	19	positive regulation of immune response	19_GO:0002376 immune system process	-5.568029588553538	14.294312273515047	8.699489946392081	30242	577	22	6	27.272727272727273	9.495144870310792	3265|3320|3569|5594|6714|7124	HRAS|HSP90AA1|IL6|MAPK1|SRC|TNF	-3.934339822321654	0	24	0	0	-7.5473732300414405	20.56080031080031
1	-3.8727280127057133	GO:0009615	M1	1	0	GO Biological Processes	19	response to virus	19_GO:0044419 biological process involved in interspecies interaction between organisms	-3.8727280127057133	14.901207193890121	7.249173005871808	30242	369	22	4	18.181818181818183	8.223036670302644	3320|3569|6714|7124	HSP90AA1|IL6|SRC|TNF	-2.474705025754551	0	24	0	0	-7.5473732300414405	20.56080031080031
1	-7.362170396440717	GO:0008285	M1	1	0	GO Biological Processes	19	negative regulation of cell population proliferation	19_GO:0048519 negative regulation of biological process	-7.362170396440717	14.1169331310538	10.00748009614709	30242	779	22	8	36.36363636363637	10.255928633050294	836|3265|3569|4609|5728|6774|7124|7157	CASP3|HRAS|IL6|MYC|PTEN|STAT3|TNF|TP53	-5.4811469576188925	0	25	1	1	-7.362170396440717	45.82121212121212
1	-6.766023333455151	GO:0010721	M1	1	0	GO Biological Processes	19	negative regulation of cell development	19_GO:0048519 negative regulation of biological process	-6.766023333455151	38.18434343434343	13.500492731318463	30242	180	22	5	22.727272727272727	8.934606739851096	3569|5728|7124|7157|7422	IL6|PTEN|TNF|TP53|VEGFA	-4.960975809870172	0	25	0	0	-7.362170396440717	45.82121212121212
1	-5.520547701441325	GO:0050768	M1	1	0	GO Biological Processes	19	negative regulation of neurogenesis	19_GO:0048519 negative regulation of biological process	-5.520547701441325	39.275324675324676	12.247498924129319	30242	140	22	4	18.181818181818183	8.223036670302644	3569|5728|7124|7157	IL6|PTEN|TNF|TP53	-3.8915914369120275	0	25	0	0	-7.362170396440717	45.82121212121212
1	-5.459970731528462	GO:0051961	M1	1	0	GO Biological Processes	19	negative regulation of nervous system development	19_GO:0048519 negative regulation of biological process	-5.459970731528462	37.921003134796244	12.024252116539468	30242	145	22	4	18.181818181818183	8.223036670302644	3569|5728|7124|7157	IL6|PTEN|TNF|TP53	-3.8403294510458967	0	25	0	0	-7.362170396440717	45.82121212121212
1	-4.423958157490893	GO:1904705	M1	1	0	GO Biological Processes	19	regulation of vascular associated smooth muscle cell proliferation	19_GO:0050789 regulation of biological process	-4.423958157490893	45.82121212121212	11.489707538095287	30242	90	22	3	13.636363636363637	7.31650049984536	3725|5728|7124	JUN|PTEN|TNF	-2.953887159097583	0	25	0	0	-7.362170396440717	45.82121212121212
1	-4.409604051686327	GO:1990874	M1	1	0	GO Biological Processes	19	vascular associated smooth muscle cell proliferation	19_GO:0009987 cellular process	-4.409604051686327	45.31768231768232	11.423759732236835	30242	91	22	3	13.636363636363637	7.31650049984536	3725|5728|7124	JUN|PTEN|TNF	-2.940348630024541	0	25	0	0	-7.362170396440717	45.82121212121212
1	-3.9887365004317585	GO:2001235	M1	1	0	GO Biological Processes	19	positive regulation of apoptotic signaling pathway	19_GO:0048518 positive regulation of biological process	-3.9887365004317585	32.72943722943723	9.629665068836026	30242	126	22	3	13.636363636363637	7.31650049984536	5728|7124|7157	PTEN|TNF|TP53	-2.5749222360736432	0	25	0	0	-7.362170396440717	45.82121212121212
1	-3.909544924270291	GO:0061041	M1	1	0	GO Biological Processes	19	regulation of wound healing	19_GO:0050896 response to stimulus	-3.909544924270291	30.775440976933513	9.320341646440609	30242	134	22	3	13.636363636363637	7.31650049984536	3265|5728|7124	HRAS|PTEN|TNF	-2.5073526782727513	0	25	0	0	-7.362170396440717	45.82121212121212
1	-3.627516758679811	GO:1903034	M1	1	0	GO Biological Processes	19	regulation of response to wounding	19_GO:0050896 response to stimulus	-3.627516758679811	24.694066412629287	8.284326435323914	30242	167	22	3	13.636363636363637	7.31650049984536	3265|5728|7124	HRAS|PTEN|TNF	-2.25370220735947	0	25	0	0	-7.362170396440717	45.82121212121212
1	-3.550858000679002	GO:0022411	M1	1	0	GO Biological Processes	19	cellular component disassembly	19_GO:0009987 cellular process	-3.550858000679002	12.273538961038962	6.486300349006286	30242	448	22	4	18.181818181818183	8.223036670302644	3569|4609|7124|7157	IL6|MYC|TNF|TP53	-2.1835352665259635	0	25	0	0	-7.362170396440717	45.82121212121212
1	-3.4107774406140177	GO:0048167	M1	1	0	GO Biological Processes	19	regulation of synaptic plasticity	19_GO:0023052 signaling	-3.4107774406140177	20.827823691460054	7.552503783182543	30242	198	22	3	13.636363636363637	7.31650049984536	3265|5594|5728	HRAS|MAPK1|PTEN	-2.051118925632411	0	25	0	0	-7.362170396440717	45.82121212121212
1	-2.1759119138895913	GO:1901615	M1	1	0	GO Biological Processes	19	organic hydroxy compound metabolic process	19_GO:0008152 metabolic process	-2.1759119138895913	7.679532757745048	4.213865146425235	30242	537	22	3	13.636363636363637	7.31650049984536	5728|7124|7157	PTEN|TNF|TP53	-0.8835617992854706	0	25	0	0	-7.362170396440717	45.82121212121212
1	-7.262327670043301	GO:0050890	M1	1	0	GO Biological Processes	19	cognition	19_GO:0032501 multicellular organismal process	-7.262327670043301	27.864250614250615	12.531797259512972	30242	296	22	6	27.272727272727273	9.495144870310792	836|1956|3725|5594|5728|7124	CASP3|EGFR|JUN|MAPK1|PTEN|TNF	-5.3967588127041335	0	26	1	1	-7.262327670043301	89.6501976284585
1	-6.907595569096665	GO:0007610	M1	1	0	GO Biological Processes	19	behavior	19_GO:0007610 behavior	-6.907595569096665	16.561883899233298	10.219261846640547	30242	581	22	7	31.818181818181817	9.930260198923898	836|1956|3725|5594|5728|6774|7157	CASP3|EGFR|JUN|MAPK1|PTEN|STAT3|TP53	-5.084524941378413	0	26	0	0	-7.262327670043301	89.6501976284585
1	-6.3883129460046435	GO:0006970	M1	1	0	GO Biological Processes	19	response to osmotic stress	19_GO:0050896 response to stimulus	-6.3883129460046435	64.68877005347593	15.865013328889608	30242	85	22	4	18.181818181818183	8.223036670302644	836|1956|7124|7157	CASP3|EGFR|TNF|TP53	-4.644116750840576	0	26	0	0	-7.262327670043301	89.6501976284585
1	-6.017798235640602	GO:0007611	M1	1	0	GO Biological Processes	19	learning or memory	19_GO:0007610 behavior	-6.017798235640602	26.953654188948306	11.229599785541899	30242	255	22	5	22.727272727272727	8.934606739851096	836|1956|3725|5594|5728	CASP3|EGFR|JUN|MAPK1|PTEN	-4.324242724936677	0	26	0	0	-7.262327670043301	89.6501976284585
1	-5.30364619509303	GO:0035094	M1	1	0	GO Biological Processes	19	response to nicotine	19_GO:0050896 response to stimulus	-5.30364619509303	89.6501976284585	16.234768497366456	30242	46	22	3	13.636363636363637	7.31650049984536	836|5594|7124	CASP3|MAPK1|TNF	-3.714044929515277	0	26	0	0	-7.262327670043301	89.6501976284585
1	-5.24788818902564	GO:0050806	M1	1	0	GO Biological Processes	19	positive regulation of synaptic transmission	19_GO:0048518 positive regulation of biological process	-5.24788818902564	33.527716186252775	11.26972199822068	30242	164	22	4	18.181818181818183	8.223036670302644	1956|5594|5728|7124	EGFR|MAPK1|PTEN|TNF	-3.67049231433386	0	26	0	0	-7.262327670043301	89.6501976284585
1	-3.052556247400972	GO:0043588	M1	1	0	GO Biological Processes	19	skin development	19_GO:0032502 developmental process	-3.052556247400972	15.68026270307639	6.451568533203579	30242	263	22	3	13.636363636363637	7.31650049984536	836|1956|7124	CASP3|EGFR|TNF	-1.7222696766286845	0	26	0	0	-7.262327670043301	89.6501976284585
1	-2.7923163166627427	GO:0008544	M1	1	0	GO Biological Processes	19	epidermis development	19_GO:0032502 developmental process	-2.7923163166627427	12.728114478114477	5.726596811853468	30242	324	22	3	13.636363636363637	7.31650049984536	836|1956|7124	CASP3|EGFR|TNF	-1.479995121128002	0	26	0	0	-7.262327670043301	89.6501976284585
1	-7.175244520261265	GO:0010212	M1	1	0	GO Biological Processes	19	response to ionizing radiation	19_GO:0050896 response to stimulus	-7.175244520261265	46.1287370347773	14.899639330128402	30242	149	22	5	22.727272727272727	8.934606739851096	595|836|3265|4609|7157	CCND1|CASP3|HRAS|MYC|TP53	-5.3197060044130255	0	27	1	1	-7.175244520261265	133.02932551319648
1	-5.829118201972505	GO:2000144	M1	1	0	GO Biological Processes	19	positive regulation of DNA-templated transcription, initiation	19_GO:0048518 positive regulation of biological process	-5.829118201972505	133.02932551319648	19.84407618121498	30242	31	22	3	13.636363636363637	7.31650049984536	2099|3725|7157	ESR1|JUN|TP53	-4.164614488326402	0	27	0	0	-7.175244520261265	133.02932551319648
1	-5.488933023310145	GO:2000142	M1	1	0	GO Biological Processes	19	regulation of DNA-templated transcription, initiation	19_GO:0050789 regulation of biological process	-5.488933023310145	103.09772727272727	17.43373351352588	30242	40	22	3	13.636363636363637	7.31650049984536	2099|3725|7157	ESR1|JUN|TP53	-3.865821994822267	0	27	0	0	-7.175244520261265	133.02932551319648
1	-5.044171319479031	GO:0010332	M1	1	0	GO Biological Processes	19	response to gamma radiation	19_GO:0050896 response to stimulus	-5.044171319479031	73.64123376623377	14.68035730333908	30242	56	22	3	13.636363636363637	7.31650049984536	3265|4609|7157	HRAS|MYC|TP53	-3.4936109581397647	0	27	0	0	-7.175244520261265	133.02932551319648
1	-4.577215459451796	GO:0048145	M1	1	0	GO Biological Processes	19	regulation of fibroblast proliferation	19_GO:0050789 regulation of biological process	-4.577215459451796	51.548863636363635	12.214860376246175	30242	80	22	3	13.636363636363637	7.31650049984536	2099|4609|7157	ESR1|MYC|TP53	-3.0845242068820995	0	27	0	0	-7.175244520261265	133.02932551319648
1	-4.561029668818217	GO:0048144	M1	1	0	GO Biological Processes	19	fibroblast proliferation	19_GO:0009987 cellular process	-4.561029668818217	50.91245791245791	12.136425173369071	30242	81	22	3	13.636363636363637	7.31650049984536	2099|4609|7157	ESR1|MYC|TP53	-3.0709107504137783	0	27	0	0	-7.175244520261265	133.02932551319648
1	-3.9485139964213234	GO:0006352	M1	1	0	GO Biological Processes	19	DNA-templated transcription, initiation	19_GO:0008152 metabolic process	-3.9485139964213234	31.72237762237762	9.471502598279132	30242	130	22	3	13.636363636363637	7.31650049984536	2099|3725|7157	ESR1|JUN|TP53	-2.541406481508382	0	27	0	0	-7.175244520261265	133.02932551319648
1	-3.483389227036684	GO:0071478	M1	1	0	GO Biological Processes	19	cellular response to radiation	19_GO:0050896 response to stimulus	-3.483389227036684	22.052989790957707	7.791810853431188	30242	187	22	3	13.636363636363637	7.31650049984536	3265|4609|7157	HRAS|MYC|TP53	-2.1195720322105434	0	27	0	0	-7.175244520261265	133.02932551319648
1	-3.2830985120429363	GO:2001020	M1	1	0	GO Biological Processes	19	regulation of response to DNA damage stimulus	19_GO:0050896 response to stimulus	-3.2830985120429363	18.83063511830635	7.14535830772968	30242	219	22	3	13.636363636363637	7.31650049984536	1956|4609|7157	EGFR|MYC|TP53	-1.9359205824063819	0	27	0	0	-7.175244520261265	133.02932551319648
1	-3.1623304579085483	GO:0071824	M1	1	0	GO Biological Processes	19	protein-DNA complex subunit organization	19_GO:0009987 cellular process	-3.1623304579085483	17.111655978875895	6.77552606658661	30242	241	22	3	13.636363636363637	7.31650049984536	2099|4609|7157	ESR1|MYC|TP53	-1.8224722714624904	0	27	0	0	-7.175244520261265	133.02932551319648
1	-2.505303490233947	GO:0006325	M1	1	0	GO Biological Processes	19	chromatin organization	19_GO:0009987 cellular process	-2.505303490233947	10.082907312736165	4.989996682178642	30242	409	22	3	13.636363636363637	7.31650049984536	2099|4609|7157	ESR1|MYC|TP53	-1.206397862755009	0	27	0	0	-7.175244520261265	133.02932551319648
1	-6.754614622562305	GO:0042698	M1	1	0	GO Biological Processes	19	ovulation cycle	19_GO:0048511 rhythmic process	-6.754614622562305	79.68906455862978	17.655981537223493	30242	69	22	4	18.181818181818183	8.223036670302644	836|1956|2099|6714	CASP3|EGFR|ESR1|SRC	-4.954278194145342	0	28	1	1	-6.754614622562305	103.09772727272727
1	-5.488933023310145	GO:0010863	M1	1	0	GO Biological Processes	19	positive regulation of phospholipase C activity	19_GO:0065007 biological regulation	-5.488933023310145	103.09772727272727	17.43373351352588	30242	40	22	3	13.636363636363637	7.31650049984536	1956|2099|3265	EGFR|ESR1|HRAS	-3.865821994822267	0	28	0	0	-6.754614622562305	103.09772727272727
1	-5.392953619767712	GO:1900274	M1	1	0	GO Biological Processes	19	regulation of phospholipase C activity	19_GO:0065007 biological regulation	-5.392953619767712	95.90486257928119	16.803068424471228	30242	43	22	3	13.636363636363637	7.31650049984536	1956|2099|3265	EGFR|ESR1|HRAS	-3.7869205904050616	0	28	0	0	-6.754614622562305	103.09772727272727
1	-5.044171319479031	GO:0010518	M1	1	0	GO Biological Processes	19	positive regulation of phospholipase activity	19_GO:0065007 biological regulation	-5.044171319479031	73.64123376623377	14.68035730333908	30242	56	22	3	13.636363636363637	7.31650049984536	1956|2099|3265	EGFR|ESR1|HRAS	-3.4936109581397647	0	28	0	0	-6.754614622562305	103.09772727272727
1	-5.02089487560636	GO:0051205	M1	1	0	GO Biological Processes	19	protein insertion into membrane	19_GO:0051179 localization	-5.02089487560636	72.34928229665071	14.547676371243226	30242	57	22	3	13.636363636363637	7.31650049984536	1956|3320|5599	EGFR|HSP90AA1|MAPK8	-3.472295215032622	0	28	0	0	-6.754614622562305	103.09772727272727
1	-4.789443896276284	GO:0010517	M1	1	0	GO Biological Processes	19	regulation of phospholipase activity	19_GO:0065007 biological regulation	-4.789443896276284	60.64572192513369	13.285548749144393	30242	68	22	3	13.636363636363637	7.31650049984536	1956|2099|3265	EGFR|ESR1|HRAS	-3.2701548752127922	0	28	0	0	-6.754614622562305	103.09772727272727
1	-4.770343379878278	GO:0060193	M1	1	0	GO Biological Processes	19	positive regulation of lipase activity	19_GO:0065007 biological regulation	-4.770343379878278	59.766798418972336	13.18589201316562	30242	69	22	3	13.636363636363637	7.31650049984536	1956|2099|3265	EGFR|ESR1|HRAS	-3.2546962626044826	0	28	0	0	-6.754614622562305	103.09772727272727
1	-4.448349947377732	GO:0090150	M1	1	0	GO Biological Processes	19	establishment of protein localization to membrane	19_GO:0051179 localization	-4.448349947377732	20.986814712005554	8.766789973429232	30242	262	22	4	18.181818181818183	8.223036670302644	1956|3265|3320|5599	EGFR|HRAS|HSP90AA1|MAPK8	-2.9741779319019206	0	28	0	0	-6.754614622562305	103.09772727272727
1	-4.395410844217999	GO:0060191	M1	1	0	GO Biological Processes	19	regulation of lipase activity	19_GO:0065007 biological regulation	-4.395410844217999	44.82509881422925	11.35887561711708	30242	92	22	3	13.636363636363637	7.31650049984536	1956|2099|3265	EGFR|ESR1|HRAS	-2.927781995550869	0	28	0	0	-6.754614622562305	103.09772727272727
1	-3.372914246879319	GO:0071383	M1	1	0	GO Biological Processes	19	cellular response to steroid hormone stimulus	19_GO:0050896 response to stimulus	-3.372914246879319	20.21524064171123	7.429979054243677	30242	204	22	3	13.636363636363637	7.31650049984536	1956|2099|6714	EGFR|ESR1|SRC	-2.0176648508027677	0	28	0	0	-6.754614622562305	103.09772727272727
1	-6.065851141060671	GO:0070102	M1	1	0	GO Biological Processes	19	interleukin-6-mediated signaling pathway	19_GO:0023052 signaling	-6.065851141060671	158.6118881118881	21.692986414660997	30242	26	22	3	13.636363636363637	7.31650049984536	3569|6714|6774	IL6|SRC|STAT3	-4.366798158445528	0	29	1	1	-6.065851141060671	158.6118881118881
1	-5.3327309073781555	GO:0071354	M1	1	0	GO Biological Processes	19	cellular response to interleukin-6	19_GO:0050896 response to stimulus	-5.3327309073781555	91.64242424242424	16.417916939020444	30242	45	22	3	13.636363636363637	7.31650049984536	3569|6714|6774	IL6|SRC|STAT3	-3.7355387834529123	0	29	0	0	-6.065851141060671	158.6118881118881
1	-5.285433605784764	GO:0007178	M1	1	0	GO Biological Processes	19	transmembrane receptor protein serine/threonine kinase signaling pathway	19_GO:0023052 signaling	-5.285433605784764	19.092171717171716	9.317497936930046	30242	360	22	5	22.727272727272727	8.934606739851096	3725|5595|6714|6774|7157	JUN|MAPK3|SRC|STAT3|TP53	-3.6979770086736	0	29	0	0	-6.065851141060671	158.6118881118881
1	-5.220148026630726	GO:0070741	M1	1	0	GO Biological Processes	19	response to interleukin-6	19_GO:0050896 response to stimulus	-5.220148026630726	84.16141001855287	15.719145550247832	30242	49	22	3	13.636363636363637	7.31650049984536	3569|6714|6774	IL6|SRC|STAT3	-3.648447491778036	0	29	0	0	-6.065851141060671	158.6118881118881
1	-4.890701484113101	GO:0007179	M1	1	0	GO Biological Processes	19	transforming growth factor beta receptor signaling pathway	19_GO:0023052 signaling	-4.890701484113101	27.220522052205222	10.088561349513812	30242	202	22	4	18.181818181818183	8.223036670302644	3725|6714|6774|7157	JUN|SRC|STAT3|TP53	-3.3584197788143904	0	29	0	0	-6.065851141060671	158.6118881118881
1	-4.500878343934656	GO:0071560	M1	1	0	GO Biological Processes	19	cellular response to transforming growth factor beta stimulus	19_GO:0050896 response to stimulus	-4.500878343934656	21.647816750178958	8.916192348181015	30242	254	22	4	18.181818181818183	8.223036670302644	3725|6714|6774|7157	JUN|SRC|STAT3|TP53	-3.016702942287489	0	29	0	0	-6.065851141060671	158.6118881118881
1	-4.461324404753012	GO:0071559	M1	1	0	GO Biological Processes	19	response to transforming growth factor beta	19_GO:0050896 response to stimulus	-4.461324404753012	21.14825174825175	8.803511324154051	30242	260	22	4	18.181818181818183	8.223036670302644	3725|6714|6774|7157	JUN|SRC|STAT3|TP53	-2.986327518218393	0	29	0	0	-6.065851141060671	158.6118881118881
1	-3.0383355549054887	GO:0030522	M1	1	0	GO Biological Processes	19	intracellular receptor signaling pathway	19_GO:0023052 signaling	-3.0383355549054887	15.503417634996582	6.4104204576845945	30242	266	22	3	13.636363636363637	7.31650049984536	2099|6714|6774	ESR1|SRC|STAT3	-1.7104092860401718	0	29	0	0	-6.065851141060671	158.6118881118881
1	-5.846181590022593	GO:0018107	M1	1	0	GO Biological Processes	19	peptidyl-threonine phosphorylation	19_GO:0008152 metabolic process	-5.846181590022593	47.4012539184953	13.509838582848575	30242	116	22	4	18.181818181818183	8.223036670302644	207|1950|5594|5599	AKT1|EGF|MAPK1|MAPK8	-4.17911565961189	0	30	1	1	-5.846181590022593	47.4012539184953
1	-5.716587525884184	GO:0018210	M1	1	0	GO Biological Processes	19	peptidyl-threonine modification	19_GO:0008152 metabolic process	-5.716587525884184	43.98836363636364	12.994580097685416	30242	125	22	4	18.181818181818183	8.223036670302644	207|1950|5594|5599	AKT1|EGF|MAPK1|MAPK8	-4.064672939546101	0	30	0	0	-5.846181590022593	47.4012539184953
1	-4.073276259384701	GO:0051101	M1	1	0	GO Biological Processes	19	regulation of DNA binding	19_GO:0065007 biological regulation	-4.073276259384701	34.94838212634823	9.969329509626762	30242	118	22	3	13.636363636363637	7.31650049984536	1950|3725|5599	EGF|JUN|MAPK8	-2.6466709547724814	0	30	0	0	-5.846181590022593	47.4012539184953
1	-5.829118201972505	GO:0031063	M1	1	0	GO Biological Processes	19	regulation of histone deacetylation	19_GO:0050789 regulation of biological process	-5.829118201972505	133.02932551319648	19.84407618121498	30242	31	22	3	13.636363636363637	7.31650049984536	5599|7157|7422	MAPK8|TP53|VEGFA	-4.164614488326402	0	31	1	1	-5.829118201972505	133.02932551319648
1	-5.629173069004246	GO:0030224	M1	1	0	GO Biological Processes	19	monocyte differentiation	19_GO:0002376 immune system process	-5.629173069004246	114.55303030303031	18.39354987414887	30242	36	22	3	13.636363636363637	7.31650049984536	3725|4609|7422	JUN|MYC|VEGFA	-3.987073464959762	0	31	0	0	-5.829118201972505	133.02932551319648
1	-5.622255312750666	GO:0007569	M1	1	0	GO Biological Processes	19	cell aging	19_GO:0032502 developmental process	-5.622255312750666	41.655647382920115	12.630328707315378	30242	132	22	4	18.181818181818183	8.223036670302644	3265|5599|5728|7157	HRAS|MAPK8|PTEN|TP53	-3.9813671306406273	0	31	0	0	-5.829118201972505	133.02932551319648
1	-5.3339352080332985	GO:0031056	M1	1	0	GO Biological Processes	19	regulation of histone modification	19_GO:0050789 regulation of biological process	-5.3339352080332985	35.24708624708625	11.570866571447946	30242	156	22	4	18.181818181818183	8.223036670302644	5595|5599|7157|7422	MAPK3|MAPK8|TP53|VEGFA	-3.7355387834529123	0	31	0	0	-5.829118201972505	133.02932551319648
1	-5.275205676358676	GO:0043618	M1	1	0	GO Biological Processes	19	regulation of transcription from RNA polymerase II promoter in response to stress	19_GO:0050896 response to stimulus	-5.275205676358676	87.74274661508704	16.05745693689281	30242	47	22	3	13.636363636363637	7.31650049984536	3725|7157|7422	JUN|TP53|VEGFA	-3.69094635367766	0	31	0	0	-5.829118201972505	133.02932551319648
1	-5.247381614395476	GO:0090311	M1	1	0	GO Biological Processes	19	regulation of protein deacetylation	19_GO:0050789 regulation of biological process	-5.247381614395476	85.91477272727273	15.885677055036894	30242	48	22	3	13.636363636363637	7.31650049984536	5599|7157|7422	MAPK8|TP53|VEGFA	-3.67049231433386	0	31	0	0	-5.829118201972505	133.02932551319648
1	-5.116652444154177	GO:0043620	M1	1	0	GO Biological Processes	19	regulation of DNA-templated transcription in response to stress	19_GO:0050896 response to stimulus	-5.116652444154177	77.80960548885078	15.100498693094424	30242	53	22	3	13.636363636363637	7.31650049984536	3725|7157|7422	JUN|TP53|VEGFA	-3.5611512504362404	0	31	0	0	-5.829118201972505	133.02932551319648
1	-4.529264050151997	GO:0016575	M1	1	0	GO Biological Processes	19	histone deacetylation	19_GO:0008152 metabolic process	-4.529264050151997	49.68565169769989	11.983777854224748	30242	83	22	3	13.636363636363637	7.31650049984536	5599|7157|7422	MAPK8|TP53|VEGFA	-3.0417023195983512	0	31	0	0	-5.829118201972505	133.02932551319648
1	-4.395410844217999	GO:0031058	M1	1	0	GO Biological Processes	19	positive regulation of histone modification	19_GO:0048518 positive regulation of biological process	-4.395410844217999	44.82509881422925	11.35887561711708	30242	92	22	3	13.636363636363637	7.31650049984536	5595|7157|7422	MAPK3|TP53|VEGFA	-2.927781995550869	0	31	0	0	-5.829118201972505	133.02932551319648
1	-4.3813750172250145	GO:0090398	M1	1	0	GO Biological Processes	19	cellular senescence	19_GO:0032502 developmental process	-4.3813750172250145	44.34310850439883	11.295026598076829	30242	93	22	3	13.636363636363637	7.31650049984536	3265|5599|7157	HRAS|MAPK8|TP53	-2.918589651643226	0	31	0	0	-5.829118201972505	133.02932551319648
1	-4.261607097852518	GO:0006476	M1	1	0	GO Biological Processes	19	protein deacetylation	19_GO:0008152 metabolic process	-4.261607097852518	40.43048128342246	10.762736913916044	30242	102	22	3	13.636363636363637	7.31650049984536	5599|7157|7422	MAPK8|TP53|VEGFA	-2.810699258746217	0	31	0	0	-5.829118201972505	133.02932551319648
1	-4.129159743718902	GO:0035601	M1	1	0	GO Biological Processes	19	protein deacylation	19_GO:0008152 metabolic process	-4.129159743718902	36.494770716009654	10.199371780157705	30242	113	22	3	13.636363636363637	7.31650049984536	5599|7157|7422	MAPK8|TP53|VEGFA	-2.69585567675798	0	31	0	0	-5.829118201972505	133.02932551319648
1	-4.084255842861706	GO:0098732	M1	1	0	GO Biological Processes	19	macromolecule deacylation	19_GO:0008152 metabolic process	-4.084255842861706	35.247086247086244	10.014175888811273	30242	117	22	3	13.636363636363637	7.31650049984536	5599|7157|7422	MAPK8|TP53|VEGFA	-2.656170828191439	0	31	0	0	-5.829118201972505	133.02932551319648
1	-3.4824075509861165	GO:0016570	M1	1	0	GO Biological Processes	19	histone modification	19_GO:0008152 metabolic process	-3.4824075509861165	11.77418726883395	6.331101257874084	30242	467	22	4	18.181818181818183	8.223036670302644	5595|5599|7157|7422	MAPK3|MAPK8|TP53|VEGFA	-2.1195720322105434	0	31	0	0	-5.829118201972505	133.02932551319648
1	-3.0864090903741124	GO:0034976	M1	1	0	GO Biological Processes	19	response to endoplasmic reticulum stress	19_GO:0050896 response to stimulus	-3.0864090903741124	16.109019886363637	6.550269846209393	30242	256	22	3	13.636363636363637	7.31650049984536	595|3725|7157	CCND1|JUN|TP53	-1.751960870544792	0	31	0	0	-5.829118201972505	133.02932551319648
1	-4.329989653229376	GO:0007249	M1	1	0	GO Biological Processes	19	I-kappaB kinase/NF-kappaB signaling	19_GO:0023052 signaling	-4.329989653229376	19.567777418311227	8.437176095339732	30242	281	22	4	18.181818181818183	8.223036670302644	207|2099|2597|7124	AKT1|ESR1|GAPDH|TNF	-2.8719943488744484	0	32	1	1	-4.329989653229376	19.567777418311227
1	-3.12124406420043	GO:0043122	M1	1	0	GO Biological Processes	19	regulation of I-kappaB kinase/NF-kappaB signaling	19_GO:0023052 signaling	-3.12124406420043	16.561883899233298	6.652947176041816	30242	249	22	3	13.636363636363637	7.31650049984536	2099|2597|7124	ESR1|GAPDH|TNF	-1.7843997308066029	0	32	0	0	-4.329989653229376	19.567777418311227
1	-4.014442239211517	GO:0001655	M1	1	0	GO Biological Processes	19	urogenital system development	19_GO:0032502 developmental process	-4.014442239211517	16.219898096004293	7.603549854307608	30242	339	22	4	18.181818181818183	8.223036670302644	2099|4609|5728|7422	ESR1|MYC|PTEN|VEGFA	-2.5966108589068027	0	33	1	1	-4.014442239211517	16.219898096004293
1	-2.0186493777339463	GO:0051301	M1	1	0	GO Biological Processes	19	cell division	19_GO:0009987 cellular process	-2.0186493777339463	6.727421029215483	3.865387470200602	30242	613	22	3	13.636363636363637	7.31650049984536	595|4609|7422	CCND1|MYC|VEGFA	-0.7295402817676584	0	33	0	0	-4.014442239211517	16.219898096004293
1	-3.9887365004317585	GO:0032874	M1	1	0	GO Biological Processes	19	positive regulation of stress-activated MAPK cascade	19_GO:0048518 positive regulation of biological process	-3.9887365004317585	32.72943722943723	9.629665068836026	30242	126	22	3	13.636363636363637	7.31650049984536	3265|7124|7422	HRAS|TNF|VEGFA	-2.5749222360736432	0	34	1	1	-3.9887365004317585	32.72943722943723
1	-3.9684636528309896	GO:0070304	M1	1	0	GO Biological Processes	19	positive regulation of stress-activated protein kinase signaling cascade	19_GO:0048518 positive regulation of biological process	-3.9684636528309896	32.21803977272727	9.549674652547901	30242	128	22	3	13.636363636363637	7.31650049984536	3265|7124|7422	HRAS|TNF|VEGFA	-2.557098314775507	0	34	0	0	-3.9887365004317585	32.72943722943723
1	-3.7228270303550115	GO:0030856	M1	1	0	GO Biological Processes	19	regulation of epithelial cell differentiation	19_GO:0032502 developmental process	-3.7228270303550115	26.605865102639296	8.623390315637382	30242	155	22	3	13.636363636363637	7.31650049984536	595|7124|7422	CCND1|TNF|VEGFA	-2.341757580941727	0	34	0	0	-3.9887365004317585	32.72943722943723
1	-2.2858909245780135	GO:0009117	M1	1	0	GO Biological Processes	19	nucleotide metabolic process	19_GO:0008152 metabolic process	-2.2858909245780135	8.416141001855287	4.465603095816708	30242	490	22	3	13.636363636363637	7.31650049984536	2597|5594|6774	GAPDH|MAPK1|STAT3	-0.9913666152857676	0	35	1	1	-2.2858909245780135	8.416141001855287
1	-2.2663807228019204	GO:0006753	M1	1	0	GO Biological Processes	19	nucleoside phosphate metabolic process	19_GO:0008152 metabolic process	-2.2663807228019204	8.280941949616649	4.420432244071675	30242	498	22	3	13.636363636363637	7.31650049984536	2597|5594|6774	GAPDH|MAPK1|STAT3	-0.9724009834642916	0	35	0	0	-2.2858909245780135	8.416141001855287
1	-2.1047998302483943	GO:0055086	M1	1	0	GO Biological Processes	19	nucleobase-containing small molecule metabolic process	19_GO:0008152 metabolic process	-2.1047998302483943	7.234928229665072	4.054690045533789	30242	570	22	3	13.636363636363637	7.31650049984536	2597|5594|6774	GAPDH|MAPK1|STAT3	-0.8146130799279047	0	35	0	0	-2.2858909245780135	8.416141001855287
