# Supplementary material for: Active ingredients and molecular targets of Taraxacum mongolicum against hepatocellular carcinoma: network pharmacology, molecular docking, and molecular dynamics simulation analysis
Source: PeerJ. 2022 Jul 18;10:e13737. doi: 10.7717/peerj.13737 (PMC9302432; doi:10.7717/peerj.13737)
Supplement: Supplemental Information 3 [file peerj-10-13737-s003.zip › Enrichment_GO/GeneGo_membership.csv]

Gene	_SCORE_GRP2_	_SCORE_GRP7_	_SCORE_GRP6_	_SCORE_GRP12_	_SCORE_GRP9_	_SCORE_GRP4_	_SCORE_GRP8_	_SCORE_GRP3_	_SCORE_GRP11_	_SCORE_GRP19_	_SCORE_GRP1_	_SCORE_GRP10_	_SCORE_GRP13_	_SCORE_GRP20_	_SCORE_GRP18_	_SCORE_GRP17_	_SCORE_GRP14_	_SCORE_GRP16_	_SCORE_GRP5_	_SCORE_GRP15_	GRP1|19_GO:0051347|-17.032|positive regulation of transferase activity	GRP1|19_GO:0048732|-18.353|gland development	GRP1|19_GO:0000165|-15.090|MAPK cascade	GRP1|19_GO:0043408|-14.097|regulation of MAPK cascade	GRP1|19_GO:0001934|-15.476|positive regulation of protein phosphorylation	GRP1|19_GO:2000147|-13.140|positive regulation of cell motility	GRP1|19_GO:0030335|-13.356|positive regulation of cell migration	GRP1|19_GO:0051272|-13.043|positive regulation of cellular component movement	GRP1|19_GO:0040017|-13.028|positive regulation of locomotion	GRP1|19_GO:0060627|-7.179|regulation of vesicle-mediated transport	GRP1|19_GO:0006897|-5.325|endocytosis	GRP1|19_GO:0043549|-11.902|regulation of kinase activity	GRP1|19_GO:0045859|-12.721|regulation of protein kinase activity	GRP1|19_GO:0071900|-13.506|regulation of protein serine/threonine kinase activity	GRP1|19_GO:0033674|-10.699|positive regulation of kinase activity	GRP1|19_GO:0045860|-11.433|positive regulation of protein kinase activity	GRP1|19_GO:0071902|-11.993|positive regulation of protein serine/threonine kinase activity	GRP1|19_GO:0009611|-8.524|response to wounding	GRP1|19_GO:0042060|-9.424|wound healing	GRP1|19_GO:0043410|-10.593|positive regulation of MAPK cascade	GRP1|19_GO:0043405|-8.535|regulation of MAP kinase activity	GRP1|19_GO:0043406|-9.749|positive regulation of MAP kinase activity	GRP1|19_GO:0098916|-7.626|anterograde trans-synaptic signaling	GRP1|19_GO:0007268|-7.626|chemical synaptic transmission	GRP1|19_GO:0099537|-7.589|trans-synaptic signaling	GRP1|19_GO:0099536|-7.480|synaptic signaling	GRP1|19_GO:0099177|-7.731|regulation of trans-synaptic signaling	GRP1|19_GO:0050804|-7.738|modulation of chemical synaptic transmission	GRP1|19_GO:0070371|-11.982|ERK1 and ERK2 cascade
3320	0.0	0.0	0.0	0.0	0.0	0.0	0.0	0.5	0.125	0.4	0.16071428571428573	0.23529411764705882	0.0	0.2631578947368421	0.041666666666666664	0.14814814814814814	0.0	0.0	0.015503875968992248	0.21875	0.5	0.0	0.0	0.0	0.5	0.0	0.0	0.0	0.0	0.0	0.0	0.5	0.5	0.0	0.5	0.5	0.0	0.0	0.0	0.0	0.0	0.0	0.0	0.0	0.0	0.0	0.0	0.0	0.0
7124	0.9	0.16666666666666666	0.0	0.6666666666666666	0.0	0.19444444444444445	0.44642857142857145	0.1388888888888889	0.4375	0.0	0.8035714285714286	0.5882352941176471	0.5733333333333334	0.07894736842105263	0.16666666666666666	0.4444444444444444	0.07894736842105263	0.9523809523809523	0.7751937984496124	0.0	0.5	0.5	0.5	0.5	0.5	0.5	0.5	0.5	0.5	0.4	0.0	0.5	0.5	0.5	0.5	0.5	0.5	0.4	0.4	0.5	0.4	0.4	0.4	0.4	0.4	0.4	0.4	0.4	0.5
4609	1.0	1.0	0.5	0.0	0.0	0.0	0.017857142857142856	0.4444444444444444	0.0	0.0	0.07142857142857142	0.0	0.2	0.0	0.0	0.2222222222222222	0.0	0.47619047619047616	0.0	0.0625	0.5	0.0	0.5	0.5	0.0	0.0	0.0	0.0	0.0	0.0	0.0	0.0	0.0	0.0	0.0	0.0	0.0	0.0	0.0	0.0	0.0	0.0	0.0	0.0	0.0	0.0	0.0	0.0	0.5
3725	0.0	0.16666666666666666	0.75	1.0	0.0	0.6944444444444444	0.017857142857142856	0.0	0.0	0.0	0.0	0.08823529411764706	0.013333333333333334	0.0	0.0	0.0	0.0	0.9047619047619048	0.023255813953488372	0.09375	0.0	0.0	0.0	0.0	0.0	0.0	0.0	0.0	0.0	0.0	0.0	0.0	0.0	0.0	0.0	0.0	0.0	0.0	0.0	0.0	0.0	0.0	0.0	0.0	0.0	0.0	0.0	0.0	0.0
213	0.0	0.0	0.0	0.0	0.0	0.2222222222222222	0.0	0.0	0.0	0.0	0.0	0.0	0.0	0.0	0.0	0.0	0.0	0.0	0.023255813953488372	0.0	0.0	0.0	0.0	0.0	0.0	0.0	0.0	0.0	0.0	0.0	0.0	0.0	0.0	0.0	0.0	0.0	0.0	0.0	0.0	0.0	0.0	0.0	0.0	0.0	0.0	0.0	0.0	0.0	0.0
3265	0.9	0.5	0.0	0.16666666666666666	0.0	0.05555555555555555	0.03571428571428571	0.0	1.0	0.0	0.5357142857142857	0.0	0.04	0.07894736842105263	0.0	0.037037037037037035	0.0	0.19047619047619047	0.046511627906976744	0.0	0.5	0.5	0.5	0.5	0.5	0.5	0.5	0.5	0.5	0.0	0.3	0.5	0.5	0.5	0.5	0.5	0.5	0.4	0.4	0.5	0.4	0.4	0.4	0.4	0.4	0.4	0.4	0.4	0.5
6774	0.5	0.0	1.0	0.0	0.0	0.027777777777777776	0.19642857142857142	0.027777777777777776	0.0	0.0	0.17857142857142858	0.4117647058823529	0.26666666666666666	0.13157894736842105	0.16666666666666666	0.0	0.10526315789473684	0.6190476190476191	0.4728682170542636	0.75	0.0	0.0	0.0	0.0	0.0	0.5	0.5	0.5	0.5	0.0	0.0	0.0	0.0	0.0	0.0	0.0	0.0	0.0	0.0	0.0	0.0	0.0	0.4	0.4	0.4	0.4	0.4	0.4	0.0
5599	0.3	0.8333333333333334	0.0	1.0	0.0	0.9444444444444444	0.0	0.05555555555555555	0.8125	0.0	0.017857142857142856	0.029411764705882353	0.0	0.0	0.0	0.0	0.0	0.0	0.0	0.40625	0.0	0.0	0.5	0.0	0.0	0.0	0.0	0.0	0.0	0.0	0.0	0.0	0.0	0.0	0.0	0.0	0.0	0.0	0.0	0.0	0.0	0.0	0.0	0.0	0.0	0.0	0.0	0.0	0.0
1956	1.0	1.0	1.0	0.3333333333333333	0.0	0.4722222222222222	0.26785714285714285	0.2777777777777778	0.375	0.0	0.8392857142857143	0.029411764705882353	0.02666666666666667	0.18421052631578946	0.375	0.0	0.7894736842105263	0.047619047619047616	0.6124031007751938	0.0	0.5	0.5	0.5	0.5	0.5	0.5	0.5	0.5	0.5	0.0	0.0	0.5	0.5	0.5	0.5	0.5	0.5	0.4	0.4	0.5	0.4	0.4	0.4	0.4	0.4	0.4	0.4	0.4	0.5
207	0.9	1.0	0.75	0.6666666666666666	0.6666666666666666	0.7777777777777778	0.5178571428571429	0.1111111111111111	0.125	0.0	0.4642857142857143	1.0	0.96	0.23684210526315788	0.7916666666666666	0.037037037037037035	0.7105263157894737	0.09523809523809523	0.09302325581395349	0.84375	0.5	0.5	0.5	0.5	0.5	0.5	0.5	0.5	0.5	0.0	0.0	0.5	0.5	0.5	0.5	0.5	0.5	0.0	0.0	0.0	0.0	0.0	0.4	0.4	0.4	0.4	0.0	0.0	0.0
2099	0.2	0.0	0.0	0.16666666666666666	1.0	0.027777777777777776	0.08928571428571429	0.19444444444444445	0.0625	0.0	0.017857142857142856	0.058823529411764705	0.04	0.02631578947368421	0.0	0.8888888888888888	0.02631578947368421	0.0	0.17829457364341086	0.0	0.0	0.5	0.0	0.0	0.0	0.0	0.0	0.0	0.0	0.0	0.0	0.0	0.0	0.0	0.0	0.0	0.0	0.0	0.0	0.0	0.0	0.0	0.0	0.0	0.0	0.0	0.0	0.0	0.0
5594	0.7	0.16666666666666666	0.5	0.0	1.0	0.8333333333333334	1.0	0.8611111111111112	1.0	0.4	0.3392857142857143	0.08823529411764706	0.0	0.21052631578947367	0.20833333333333334	0.0	0.0	0.0	0.0	0.21875	0.5	0.5	0.5	0.5	0.5	0.5	0.5	0.5	0.5	0.4	0.3	0.0	0.0	0.0	0.0	0.0	0.0	0.0	0.0	0.0	0.0	0.0	0.4	0.4	0.4	0.4	0.4	0.4	0.5
1950	0.3	0.0	0.25	0.0	0.16666666666666666	0.027777777777777776	0.0	0.0	0.1875	0.4	0.7142857142857143	0.4117647058823529	0.24	0.0	0.0	0.4444444444444444	0.15789473684210525	0.0	0.05426356589147287	0.0	0.5	0.5	0.5	0.5	0.5	0.5	0.5	0.5	0.5	0.4	0.3	0.5	0.5	0.5	0.5	0.5	0.5	0.0	0.0	0.5	0.4	0.4	0.0	0.0	0.0	0.0	0.0	0.0	0.5
595	0.4	0.6666666666666666	0.0	0.0	1.0	0.1111111111111111	0.0	0.0	0.0	0.0	0.19642857142857142	0.0	0.0	0.0	0.0	0.2222222222222222	0.9736842105263158	0.0	0.07751937984496124	0.0	0.5	0.5	0.0	0.0	0.5	0.0	0.0	0.0	0.0	0.0	0.0	0.5	0.5	0.5	0.5	0.5	0.5	0.0	0.0	0.0	0.0	0.0	0.0	0.0	0.0	0.0	0.0	0.0	0.0
2597	0.0	0.0	0.0	0.0	0.0	0.0	0.07142857142857142	0.0	0.0	0.4	0.0	0.0	0.16	0.0	0.0	0.0	0.0	0.09523809523809523	0.007751937984496124	0.28125	0.0	0.0	0.0	0.0	0.0	0.0	0.0	0.0	0.0	0.0	0.0	0.0	0.0	0.0	0.0	0.0	0.0	0.0	0.0	0.0	0.0	0.0	0.0	0.0	0.0	0.0	0.0	0.0	0.0
3569	0.2	0.0	0.0	0.5	0.0	0.3611111111111111	0.5357142857142857	0.2222222222222222	0.125	0.0	0.19642857142857142	0.20588235294117646	0.04	0.0	0.08333333333333333	0.0	0.0	0.09523809523809523	0.9689922480620154	0.0	0.0	0.5	0.5	0.5	0.5	0.5	0.5	0.5	0.5	0.0	0.0	0.0	0.0	0.0	0.0	0.0	0.0	0.4	0.4	0.5	0.0	0.0	0.0	0.0	0.0	0.0	0.0	0.0	0.0
7422	1.0	0.0	0.75	0.0	0.5	0.0	0.39285714285714285	0.08333333333333333	0.0	0.0	0.39285714285714285	0.14705882352941177	0.49333333333333335	0.9473684210526315	1.0	0.9629629629629629	0.0	0.19047619047619047	0.20155038759689922	0.0	0.5	0.5	0.5	0.5	0.5	0.5	0.5	0.5	0.5	0.4	0.3	0.5	0.5	0.5	0.5	0.5	0.5	0.4	0.4	0.5	0.4	0.4	0.0	0.0	0.0	0.0	0.0	0.0	0.0
7157	0.2	1.0	0.5	1.0	0.0	0.3333333333333333	0.125	0.16666666666666666	0.0625	0.8	0.017857142857142856	0.11764705882352941	0.3466666666666667	0.05263157894736842	0.20833333333333334	0.18518518518518517	0.47368421052631576	0.5714285714285714	0.31007751937984496	1.0	0.0	0.0	0.0	0.0	0.5	0.0	0.0	0.0	0.0	0.0	0.0	0.0	0.0	0.0	0.0	0.0	0.0	0.0	0.0	0.0	0.0	0.0	0.0	0.0	0.0	0.0	0.0	0.0	0.0
5595	0.5	0.5	0.5	0.0	0.3333333333333333	1.0	0.9107142857142857	1.0	0.125	0.2	0.26785714285714285	0.14705882352941177	0.0	0.0	0.08333333333333333	0.0	0.0	0.0	0.023255813953488372	0.1875	0.5	0.5	0.5	0.5	0.5	0.5	0.5	0.5	0.5	0.4	0.3	0.0	0.0	0.0	0.0	0.0	0.0	0.0	0.0	0.5	0.0	0.0	0.0	0.0	0.0	0.0	0.0	0.0	0.5
6714	0.0	0.0	1.0	0.8333333333333334	0.6666666666666666	0.5	0.07142857142857142	0.8333333333333334	0.8125	0.8	1.0	0.058823529411764705	0.9066666666666666	0.5789473684210527	0.20833333333333334	0.7037037037037037	0.21052631578947367	0.14285714285714285	0.15503875968992248	0.125	0.5	0.5	0.5	0.5	0.5	0.5	0.5	0.5	0.5	0.4	0.3	0.5	0.5	0.5	0.5	0.5	0.5	0.4	0.4	0.5	0.4	0.4	0.4	0.4	0.4	0.4	0.4	0.4	0.5
5728	0.4	0.3333333333333333	1.0	1.0	0.3333333333333333	0.1388888888888889	0.16071428571428573	0.05555555555555555	0.0	1.0	0.6071428571428571	1.0	0.4533333333333333	0.9736842105263158	0.0	0.07407407407407407	0.6842105263157895	0.0	0.06201550387596899	0.0625	0.5	0.5	0.5	0.5	0.0	0.0	0.0	0.0	0.0	0.4	0.0	0.5	0.5	0.5	0.0	0.0	0.0	0.4	0.4	0.5	0.0	0.0	0.4	0.4	0.4	0.4	0.4	0.4	0.5
836	0.0	1.0	1.0	0.8333333333333334	0.3333333333333333	0.2222222222222222	0.14285714285714285	0.0	0.0	0.8	0.08928571428571429	0.29411764705882354	0.10666666666666667	0.05263157894736842	0.4583333333333333	0.4444444444444444	0.10526315789473684	0.3333333333333333	0.023255813953488372	0.15625	0.0	0.0	0.0	0.0	0.0	0.0	0.0	0.0	0.0	0.0	0.0	0.5	0.5	0.5	0.0	0.0	0.0	0.4	0.4	0.0	0.0	0.0	0.0	0.0	0.0	0.0	0.0	0.0	0.0
[truncated: 647 more columns]
