# Supplementary material for: Active ingredients and molecular targets of Taraxacum mongolicum against hepatocellular carcinoma: network pharmacology, molecular docking, and molecular dynamics simulation analysis
Source: PeerJ. 2022 Jul 18;10:e13737. doi: 10.7717/peerj.13737 (PMC9302432; doi:10.7717/peerj.13737)
Supplement: Supplemental Information 3 [file peerj-10-13737-s003.zip › Enrichment_GO/GO_membership.csv]

_MEMBER_MyList	_LogP_MyList	GO	Description	_PATTERN_	_RANK_	GiniIndex
1	-5.5	GO:0045429	positive regulation of nitric oxide biosynthetic process	M1	1	0
1	-7.9	GO:0006275	regulation of DNA replication	M1	1	0
1	-8.9	GO:0038083	peptidyl-tyrosine autophosphorylation	M1	1	0
1	-7.3	GO:0010632	regulation of epithelial cell migration	M1	1	0
1	-9.9	GO:0097190	apoptotic signaling pathway	M1	1	0
1	-3.9	GO:0032147	activation of protein kinase activity	M1	1	0
1	-5.1	GO:0051129	negative regulation of cellular component organization	M1	1	0
1	-4.6	GO:0046209	nitric oxide metabolic process	M1	1	0
1	-13	GO:0040017	positive regulation of locomotion	M1	1	0
1	-6.4	GO:2000117	negative regulation of cysteine-type endopeptidase activity	M1	1	0
1	-6.3	GO:0043254	regulation of protein-containing complex assembly	M1	1	0
1	-3.3	GO:0010256	endomembrane system organization	M1	1	0
1	-5.6	GO:0060251	regulation of glial cell proliferation	M1	1	0
1	-4.6	GO:0014068	positive regulation of phosphatidylinositol 3-kinase signaling	M1	1	0
1	-11	GO:0046686	response to cadmium ion	M1	1	0
1	-8.7	GO:1901214	regulation of neuron death	M1	1	0
1	-6.5	GO:0017038	protein import	M1	1	0
1	-4.4	GO:1902807	negative regulation of cell cycle G1/S phase transition	M1	1	0
1	-8.8	GO:0036294	cellular response to decreased oxygen levels	M1	1	0
1	-6.8	GO:0030323	respiratory tube development	M1	1	0
1	-5.2	GO:0016441	posttranscriptional gene silencing	M1	1	0
1	-6.3	GO:0045137	development of primary sexual characteristics	M1	1	0
1	-3.8	GO:0070555	response to interleukin-1	M1	1	0
1	-6	GO:0006839	mitochondrial transport	M1	1	0
1	-10	GO:0071222	cellular response to lipopolysaccharide	M1	1	0
1	-4	GO:0032874	positive regulation of stress-activated MAPK cascade	M1	1	0
1	-5.9	GO:0007005	mitochondrion organization	M1	1	0
1	-5.9	GO:0046660	female sex differentiation	M1	1	0
1	-4.5	GO:0016575	histone deacetylation	M1	1	0
1	-5.6	GO:0050778	positive regulation of immune response	M1	1	0
1	-3	GO:1902105	regulation of leukocyte differentiation	M1	1	0
1	-3.8	GO:0040013	negative regulation of locomotion	M1	1	0
1	-5.7	GO:0034504	protein localization to nucleus	M1	1	0
1	-4.4	GO:0008593	regulation of Notch signaling pathway	M1	1	0
1	-6.2	GO:2000116	regulation of cysteine-type endopeptidase activity	M1	1	0
1	-4.8	GO:0198738	cell-cell signaling by wnt	M1	1	0
1	-2.9	GO:0010948	negative regulation of cell cycle process	M1	1	0
1	-2.7	GO:0031346	positive regulation of cell projection organization	M1	1	0
1	-3.8	GO:0010821	regulation of mitochondrion organization	M1	1	0
1	-4.5	GO:1903362	regulation of cellular protein catabolic process	M1	1	0
1	-6.7	GO:0050767	regulation of neurogenesis	M1	1	0
1	-2.8	GO:0042113	B cell activation	M1	1	0
1	-4.9	GO:0032731	positive regulation of interleukin-1 beta production	M1	1	0
1	-6.4	GO:0002573	myeloid leukocyte differentiation	M1	1	0
1	-4.2	GO:0046425	regulation of receptor signaling pathway via JAK-STAT	M1	1	0
1	-8.3	GO:0045737	positive regulation of cyclin-dependent protein serine/threonine kinase activity	M1	1	0
1	-4.2	GO:0032651	regulation of interleukin-1 beta production	M1	1	0
1	-12	GO:1903799	negative regulation of production of miRNAs involved in gene silencing by miRNA	M1	1	0
1	-5.8	GO:0043542	endothelial cell migration	M1	1	0
1	-5.9	GO:0002360	T cell lineage commitment	M1	1	0
1	-3.6	GO:0032675	regulation of interleukin-6 production	M1	1	0
1	-4.9	GO:0031099	regeneration	M1	1	0
1	-9.5	GO:0071417	cellular response to organonitrogen compound	M1	1	0
1	-7.6	GO:1902895	positive regulation of pri-miRNA transcription by RNA polymerase II	M1	1	0
1	-6.6	GO:0030855	epithelial cell differentiation	M1	1	0
1	-6.2	GO:0022407	regulation of cell-cell adhesion	M1	1	0
1	-11	GO:0045860	positive regulation of protein kinase activity	M1	1	0
1	-4.4	GO:0007044	cell-substrate junction assembly	M1	1	0
1	-2.8	GO:0015980	energy derivation by oxidation of organic compounds	M1	1	0
1	-4.3	GO:0007249	I-kappaB kinase/NF-kappaB signaling	M1	1	0
1	-11	GO:0009411	response to UV	M1	1	0
1	-7.1	GO:1904951	positive regulation of establishment of protein localization	M1	1	0
1	-11	GO:0048708	astrocyte differentiation	M1	1	0
1	-7.4	GO:0043043	peptide biosynthetic process	M1	1	0
1	-5.9	GO:0048872	homeostasis of number of cells	M1	1	0
1	-4.5	GO:2001057	reactive nitrogen species metabolic process	M1	1	0
1	-8.9	GO:0009267	cellular response to starvation	M1	1	0
1	-6.4	GO:0060252	positive regulation of glial cell proliferation	M1	1	0
1	-5.3	GO:0051668	localization within membrane	M1	1	0
1	-4.3	GO:0032677	regulation of interleukin-8 production	M1	1	0
1	-12	GO:0051052	regulation of DNA metabolic process	M1	1	0
1	-3.2	GO:0007160	cell-matrix adhesion	M1	1	0
1	-12	GO:0051054	positive regulation of DNA metabolic process	M1	1	0
1	-2.1	GO:0034762	regulation of transmembrane transport	M1	1	0
1	-4.7	GO:0045913	positive regulation of carbohydrate metabolic process	M1	1	0
1	-2.6	GO:0044282	small molecule catabolic process	M1	1	0
1	-2.8	GO:0034330	cell junction organization	M1	1	0
1	-5.2	GO:0070741	response to interleukin-6	M1	1	0
1	-13	GO:0045859	regulation of protein kinase activity	M1	1	0
1	-2.1	GO:0090407	organophosphate biosynthetic process	M1	1	0
1	-18	GO:0050673	epithelial cell proliferation	M1	1	0
1	-7.7	GO:0045740	positive regulation of DNA replication	M1	1	0
1	-6.6	GO:2000641	regulation of early endosome to late endosome transport	M1	1	0
1	-4.1	GO:0010906	regulation of glucose metabolic process	M1	1	0
1	-7.4	GO:0070849	response to epidermal growth factor	M1	1	0
1	-14	GO:0070848	response to growth factor	M1	1	0
1	-2.6	GO:0014706	striated muscle tissue development	M1	1	0
1	-6.3	GO:0034103	regulation of tissue remodeling	M1	1	0
1	-13	GO:0030335	positive regulation of cell migration	M1	1	0
1	-14	GO:0070920	regulation of production of small RNA involved in gene silencing by RNA	M1	1	0
1	-4.6	GO:1903039	positive regulation of leukocyte cell-cell adhesion	M1	1	0
1	-4.2	GO:0051341	regulation of oxidoreductase activity	M1	1	0
1	-6.2	GO:0008585	female gonad development	M1	1	0
1	-4	GO:0120035	regulation of plasma membrane bounded cell projection organization	M1	1	0
1	-5.7	GO:1901990	regulation of mitotic cell cycle phase transition	M1	1	0
1	-4.4	GO:0046849	bone remodeling	M1	1	0
1	-2.5	GO:0016311	dephosphorylation	M1	1	0
1	-5.7	GO:0018210	peptidyl-threonine modification	M1	1	0
1	-11	GO:0033674	positive regulation of kinase activity	M1	1	0
1	-4	GO:0070585	protein localization to mitochondrion	M1	1	0
1	-5.8	GO:0007548	sex differentiation	M1	1	0
1	-6.4	GO:0000082	G1/S transition of mitotic cell cycle	M1	1	0
1	-2.2	GO:0001501	skeletal system development	M1	1	0
1	-7.3	GO:0051223	regulation of protein transport	M1	1	0
1	-7.3	GO:0048871	multicellular organismal homeostasis	M1	1	0
1	-3.3	GO:1903050	regulation of proteolysis involved in cellular protein catabolic process	M1	1	0
1	-2.1	GO:1903530	regulation of secretion by cell	M1	1	0
1	-4.4	GO:1990874	vascular associated smooth muscle cell proliferation	M1	1	0
1	-6.2	GO:0010563	negative regulation of phosphorus metabolic process	M1	1	0
1	-5.2	GO:0046850	regulation of bone remodeling	M1	1	0
1	-5	GO:0032768	regulation of monooxygenase activity	M1	1	0
1	-8.7	GO:0031960	response to corticosteroid	M1	1	0
1	-10	GO:1904029	regulation of cyclin-dependent protein kinase activity	M1	1	0
1	-5.3	GO:0051100	negative regulation of binding	M1	1	0
1	-4.2	GO:0090263	positive regulation of canonical Wnt signaling pathway	M1	1	0
1	-4.7	GO:0150116	regulation of cell-substrate junction organization	M1	1	0
1	-7.6	GO:0007268	chemical synaptic transmission	M1	1	0
1	-9.2	GO:1901699	cellular response to nitrogen compound	M1	1	0
1	-3.9	GO:0001101	response to acid chemical	M1	1	0
1	-2.9	GO:0050865	regulation of cell activation	M1	1	0
1	-6.9	GO:0070141	response to UV-A	M1	1	0
1	-2.8	GO:0008544	epidermis development	M1	1	0
1	-7.4	GO:0008285	negative regulation of cell population proliferation	M1	1	0
1	-10	GO:1903827	regulation of cellular protein localization	M1	1	0
1	-6.1	GO:1900017	positive regulation of cytokine production involved in inflammatory response	M1	1	0
1	-5.7	GO:0010165	response to X-ray	M1	1	0
1	-5.1	GO:0001541	ovarian follicle development	M1	1	0
1	-6.2	GO:0002690	positive regulation of leukocyte chemotaxis	M1	1	0
1	-3.3	GO:0008015	blood circulation	M1	1	0
1	-6.7	GO:0051098	regulation of binding	M1	1	0
1	-12	GO:0060964	regulation of gene silencing by miRNA	M1	1	0
1	-8.7	GO:0009416	response to light stimulus	M1	1	0
1	-5.3	GO:0006897	endocytosis	M1	1	0
1	-7.2	GO:0044089	positive regulation of cellular component biogenesis	M1	1	0
1	-6	GO:0010466	negative regulation of peptidase activity	M1	1	0
1	-3.5	GO:0043409	negative regulation of MAPK cascade	M1	1	0
1	-5.3	GO:0043618	regulation of transcription from RNA polymerase II promoter in response to stress	M1	1	0
1	-11	GO:0071216	cellular response to biotic stimulus	M1	1	0
1	-5.3	GO:1901653	cellular response to peptide	M1	1	0
1	-2.9	GO:0046879	hormone secretion	M1	1	0
1	-2.8	GO:0019932	second-messenger-mediated signaling	M1	1	0
1	-3.4	GO:0010952	positive regulation of peptidase activity	M1	1	0
1	-8.8	GO:0001568	blood vessel development	M1	1	0
1	-8.5	GO:0048017	inositol lipid-mediated signaling	M1	1	0
1	-3.4	GO:0010817	regulation of hormone levels	M1	1	0
1	-7.3	GO:0060284	regulation of cell development	M1	1	0
1	-4	GO:0045765	regulation of angiogenesis	M1	1	0
1	-5.8	GO:0022612	gland morphogenesis	M1	1	0
1	-11	GO:0042063	gliogenesis	M1	1	0
1	-3.1	GO:1901988	negative regulation of cell cycle phase transition	M1	1	0
1	-4.6	GO:0006809	nitric oxide biosynthetic process	M1	1	0
1	-12	GO:0010038	response to metal ion	M1	1	0
1	-9	GO:0071456	cellular response to hypoxia	M1	1	0
1	-3.1	GO:0043588	skin development	M1	1	0
1	-9.8	GO:0018108	peptidyl-tyrosine phosphorylation	M1	1	0
1	-4.9	GO:0045785	positive regulation of cell adhesion	M1	1	0
1	-8.7	GO:0043086	negative regulation of catalytic activity	M1	1	0
1	-5.5	GO:0009895	negative regulation of catabolic process	M1	1	0
1	-5.5	GO:0045022	early endosome to late endosome transport	M1	1	0
1	-11	GO:0061458	reproductive system development	M1	1	0
1	-8.7	GO:0036293	response to decreased oxygen levels	M1	1	0
1	-6.3	GO:0008406	gonad development	M1	1	0
1	-5.7	GO:0001893	maternal placenta development	M1	1	0
1	-5.3	GO:0002262	myeloid cell homeostasis	M1	1	0
1	-5.8	GO:0002688	regulation of leukocyte chemotaxis	M1	1	0
1	-9.6	GO:0010942	positive regulation of cell death	M1	1	0
1	-4.8	GO:0042531	positive regulation of tyrosine phosphorylation of STAT protein	M1	1	0
1	-4.7	GO:0050769	positive regulation of neurogenesis	M1	1	0
1	-6.1	GO:0044843	cell cycle G1/S phase transition	M1	1	0
1	-3.3	GO:0050870	positive regulation of T cell activation	M1	1	0
1	-7.9	GO:1905477	positive regulation of protein localization to membrane	M1	1	0
1	-6.4	GO:0097194	execution phase of apoptosis	M1	1	0
1	-10	GO:0070997	neuron death	M1	1	0
1	-5.2	GO:0060425	lung morphogenesis	M1	1	0
1	-4.1	GO:1904892	regulation of receptor signaling pathway via STAT	M1	1	0
1	-4.3	GO:0022409	positive regulation of cell-cell adhesion	M1	1	0
1	-7.8	GO:0031334	positive regulation of protein-containing complex assembly	M1	1	0
1	-3.9	GO:0001701	in utero embryonic development	M1	1	0
1	-4.7	GO:0030595	leukocyte chemotaxis	M1	1	0
1	-18	GO:0048732	gland development	M1	1	0
1	-11	GO:0060965	negative regulation of gene silencing by miRNA	M1	1	0
1	-3.4	GO:0042098	T cell proliferation	M1	1	0
1	-4.5	GO:0097305	response to alcohol	M1	1	0
1	-4.8	GO:0046649	lymphocyte activation	M1	1	0
1	-3.7	GO:2001242	regulation of intrinsic apoptotic signaling pathway	M1	1	0
1	-4.9	GO:0044772	mitotic cell cycle phase transition	M1	1	0
1	-5.3	GO:1903364	positive regulation of cellular protein catabolic process	M1	1	0
1	-4.5	GO:2000134	negative regulation of G1/S transition of mitotic cell cycle	M1	1	0
1	-5.5	GO:0062013	positive regulation of small molecule metabolic process	M1	1	0
1	-3.9	GO:0002460	adaptive immune response based on somatic recombination of immune receptors built from immunoglobulin superfamily domains	M1	1	0
1	-3.8	GO:0002253	activation of immune response	M1	1	0
1	-3.2	GO:0030072	peptide hormone secretion	M1	1	0
1	-4.1	GO:0035601	protein deacylation	M1	1	0
1	-13	GO:0071276	cellular response to cadmium ion	M1	1	0
1	-5.5	GO:2000008	regulation of protein localization to cell surface	M1	1	0
1	-5	GO:0033044	regulation of chromosome organization	M1	1	0
1	-5.6	GO:0072657	protein localization to membrane	M1	1	0
1	-10	GO:0000079	regulation of cyclin-dependent protein serine/threonine kinase activity	M1	1	0
1	-4.6	GO:0048144	fibroblast proliferation	M1	1	0
1	-2.6	GO:0042692	muscle cell differentiation	M1	1	0
1	-2.9	GO:0006909	phagocytosis	M1	1	0
1	-5.7	GO:0007162	negative regulation of cell adhesion	M1	1	0
1	-5.4	GO:0042542	response to hydrogen peroxide	M1	1	0
1	-6.5	GO:0060541	respiratory system development	M1	1	0
1	-5.4	GO:1900274	regulation of phospholipase C activity	M1	1	0
1	-2.9	GO:0002757	immune response-activating signal transduction	M1	1	0
1	-8.5	GO:0061138	morphogenesis of a branching epithelium	M1	1	0
1	-3.6	GO:2000058	regulation of ubiquitin-dependent protein catabolic process	M1	1	0
1	-4	GO:0030336	negative regulation of cell migration	M1	1	0
1	-3.1	GO:0030217	T cell differentiation	M1	1	0
1	-6.2	GO:1901216	positive regulation of neuron death	M1	1	0
1	-8.3	GO:0071248	cellular response to metal ion	M1	1	0
1	-4.1	GO:0051235	maintenance of location	M1	1	0
1	-4.1	GO:0002286	T cell activation involved in immune response	M1	1	0
1	-4.6	GO:0010594	regulation of endothelial cell migration	M1	1	0
1	-4.6	GO:0014855	striated muscle cell proliferation	M1	1	0
1	-9.2	GO:0016241	regulation of macroautophagy	M1	1	0
1	-10	GO:0043065	positive regulation of apoptotic process	M1	1	0
1	-4.7	GO:1900015	regulation of cytokine production involved in inflammatory response	M1	1	0
1	-4.6	GO:0006091	generation of precursor metabolites and energy	M1	1	0
1	-3.7	GO:0090316	positive regulation of intracellular protein transport	M1	1	0
1	-8.6	GO:0060562	epithelial tube morphogenesis	M1	1	0
1	-4.2	GO:0010720	positive regulation of cell development	M1	1	0
1	-8.6	GO:0048015	phosphatidylinositol-mediated signaling	M1	1	0
1	-7.6	GO:0098916	anterograde trans-synaptic signaling	M1	1	0
1	-3.6	GO:0030307	positive regulation of cell growth	M1	1	0
1	-8.8	GO:0010638	positive regulation of organelle organization	M1	1	0
1	-3.4	GO:0032869	cellular response to insulin stimulus	M1	1	0
1	-3.9	GO:0055123	digestive system development	M1	1	0
1	-8.6	GO:0071453	cellular response to oxygen levels	M1	1	0
1	-4.6	GO:0090068	positive regulation of cell cycle process	M1	1	0
1	-2.5	GO:0060537	muscle tissue development	M1	1	0
1	-5	GO:1902808	positive regulation of cell cycle G1/S phase transition	M1	1	0
1	-4.2	GO:0006913	nucleocytoplasmic transport	M1	1	0
1	-7.3	GO:0097193	intrinsic apoptotic signaling pathway	M1	1	0
1	-3.9	GO:1903706	regulation of hemopoiesis	M1	1	0
1	-3.6	GO:0010876	lipid localization	M1	1	0
1	-2.6	GO:0032535	regulation of cellular component size	M1	1	0
1	-3.2	GO:0001649	osteoblast differentiation	M1	1	0
1	-7.1	GO:0072584	caveolin-mediated endocytosis	M1	1	0
1	-4.2	GO:0046620	regulation of organ growth	M1	1	0
1	-7.7	GO:0099177	regulation of trans-synaptic signaling	M1	1	0
1	-5	GO:1903047	mitotic cell cycle process	M1	1	0
1	-7.3	GO:2000045	regulation of G1/S transition of mitotic cell cycle	M1	1	0
1	-3.9	GO:1900180	regulation of protein localization to nucleus	M1	1	0
1	-2.8	GO:0002831	regulation of response to biotic stimulus	M1	1	0
1	-2.2	GO:0048667	cell morphogenesis involved in neuron differentiation	M1	1	0
1	-6.1	GO:0048143	astrocyte activation	M1	1	0
1	-6.3	GO:0046777	protein autophosphorylation	M1	1	0
1	-12	GO:0071902	positive regulation of protein serine/threonine kinase activity	M1	1	0
1	-2.9	GO:0032943	mononuclear cell proliferation	M1	1	0
1	-7.6	GO:0038127	ERBB signaling pathway	M1	1	0
1	-5.5	GO:0048638	regulation of developmental growth	M1	1	0
1	-9.4	GO:0032103	positive regulation of response to external stimulus	M1	1	0
1	-6.3	GO:1903131	mononuclear cell differentiation	M1	1	0
1	-2.6	GO:0030098	lymphocyte differentiation	M1	1	0
1	-3.3	GO:0030100	regulation of endocytosis	M1	1	0
1	-5.3	GO:0031056	regulation of histone modification	M1	1	0
1	-4.7	GO:0002764	immune response-regulating signaling pathway	M1	1	0
1	-8.4	GO:0050731	positive regulation of peptidyl-tyrosine phosphorylation	M1	1	0
1	-3.8	GO:0032989	cellular component morphogenesis	M1	1	0
1	-12	GO:0007568	aging	M1	1	0
1	-3.1	GO:0034976	response to endoplasmic reticulum stress	M1	1	0
1	-6.6	GO:0006006	glucose metabolic process	M1	1	0
1	-4.4	GO:0090150	establishment of protein localization to membrane	M1	1	0
1	-7.8	GO:0048514	blood vessel morphogenesis	M1	1	0
1	-3.1	GO:0048598	embryonic morphogenesis	M1	1	0
1	-7.2	GO:0010212	response to ionizing radiation	M1	1	0
1	-5.3	GO:0051170	import into nucleus	M1	1	0
1	-4	GO:2001235	positive regulation of apoptotic signaling pathway	M1	1	0
1	-3.7	GO:0030856	regulation of epithelial cell differentiation	M1	1	0
1	-8	GO:0070374	positive regulation of ERK1 and ERK2 cascade	M1	1	0
1	-3.5	GO:0071478	cellular response to radiation	M1	1	0
1	-6.8	GO:1905953	negative regulation of lipid localization	M1	1	0
1	-8.3	GO:0005975	carbohydrate metabolic process	M1	1	0
1	-8.2	GO:0045862	positive regulation of proteolysis	M1	1	0
1	-13	GO:0031098	stress-activated protein kinase signaling cascade	M1	1	0
1	-3	GO:0051046	regulation of secretion	M1	1	0
1	-8.6	GO:0002521	leukocyte differentiation	M1	1	0
1	-5	GO:0001836	release of cytochrome c from mitochondria	M1	1	0
1	-8.1	GO:0031669	cellular response to nutrient levels	M1	1	0
1	-4.1	GO:0072655	establishment of protein localization to mitochondrion	M1	1	0
1	-6.1	GO:0070102	interleukin-6-mediated signaling pathway	M1	1	0
1	-4.5	GO:0044770	cell cycle phase transition	M1	1	0
1	-4.9	GO:0080164	regulation of nitric oxide metabolic process	M1	1	0
1	-3	GO:0048812	neuron projection morphogenesis	M1	1	0
1	-4	GO:0048565	digestive tract development	M1	1	0
1	-5.5	GO:0032870	cellular response to hormone stimulus	M1	1	0
1	-3.9	GO:0051271	negative regulation of cellular component movement	M1	1	0
1	-5.7	GO:0060485	mesenchyme development	M1	1	0
1	-6	GO:0060322	head development	M1	1	0
1	-3.4	GO:0045216	cell-cell junction organization	M1	1	0
1	-12	GO:0071214	cellular response to abiotic stimulus	M1	1	0
1	-11	GO:0080135	regulation of cellular response to stress	M1	1	0
1	-4	GO:1990778	protein localization to cell periphery	M1	1	0
1	-2.5	GO:0032102	negative regulation of response to external stimulus	M1	1	0
1	-6.7	GO:0001936	regulation of endothelial cell proliferation	M1	1	0
1	-9.2	GO:0032355	response to estradiol	M1	1	0
1	-3.3	GO:1901215	negative regulation of neuron death	M1	1	0
1	-5.1	GO:0043620	regulation of DNA-templated transcription in response to stress	M1	1	0
1	-5.6	GO:0030224	monocyte differentiation	M1	1	0
1	-7.5	GO:0000723	telomere maintenance	M1	1	0
1	-6.4	GO:0006970	response to osmotic stress	M1	1	0
1	-5.8	GO:0031063	regulation of histone deacetylation	M1	1	0
1	-4.4	GO:0032091	negative regulation of protein binding	M1	1	0
1	-5.4	GO:0061008	hepaticobiliary system development	M1	1	0
1	-3.2	GO:1903320	regulation of protein modification by small protein conjugation or removal	M1	1	0
1	-8.7	GO:0010506	regulation of autophagy	M1	1	0
1	-5.3	GO:0010564	regulation of cell cycle process	M1	1	0
1	-4.7	GO:0043627	response to estrogen	M1	1	0
1	-8.5	GO:0043405	regulation of MAP kinase activity	M1	1	0
1	-6.6	GO:0042176	regulation of protein catabolic process	M1	1	0
1	-11	GO:0071363	cellular response to growth factor stimulus	M1	1	0
1	-2.7	GO:0010639	negative regulation of organelle organization	M1	1	0
1	-8.5	GO:0071897	DNA biosynthetic process	M1	1	0
1	-2.6	GO:0031589	cell-substrate adhesion	M1	1	0
1	-3.4	GO:0022408	negative regulation of cell-cell adhesion	M1	1	0
1	-4.9	GO:0043393	regulation of protein binding	M1	1	0
1	-6.2	GO:0019318	hexose metabolic process	M1	1	0
1	-3.1	GO:0046883	regulation of hormone secretion	M1	1	0
1	-4.2	GO:0006935	chemotaxis	M1	1	0
1	-3.8	GO:0055080	cation homeostasis	M1	1	0
1	-6.8	GO:0006109	regulation of carbohydrate metabolic process	M1	1	0
1	-6	GO:0042110	T cell activation	M1	1	0
1	-3.4	GO:0032388	positive regulation of intracellular transport	M1	1	0
1	-2.8	GO:0006959	humoral immune response	M1	1	0
1	-5.3	GO:0007178	transmembrane receptor protein serine/threonine kinase signaling pathway	M1	1	0
1	-3.6	GO:0043534	blood vessel endothelial cell migration	M1	1	0
1	-4.8	GO:0014015	positive regulation of gliogenesis	M1	1	0
1	-4.1	GO:0032990	cell part morphogenesis	M1	1	0
1	-11	GO:0033002	muscle cell proliferation	M1	1	0
1	-4.5	GO:0045165	cell fate commitment	M1	1	0
1	-5.3	GO:0035195	gene silencing by miRNA	M1	1	0
1	-4.4	GO:1904705	regulation of vascular associated smooth muscle cell proliferation	M1	1	0
1	-2.5	GO:0010959	regulation of metal ion transport	M1	1	0
1	-5.1	GO:0035265	organ growth	M1	1	0
1	-3.6	GO:0022411	cellular component disassembly	M1	1	0
1	-3.1	GO:0042593	glucose homeostasis	M1	1	0
1	-4.1	GO:0002768	immune response-regulating cell surface receptor signaling pathway	M1	1	0
1	-3.6	GO:0032635	interleukin-6 production	M1	1	0
1	-4.6	GO:0031100	animal organ regeneration	M1	1	0
1	-3.6	GO:0007219	Notch signaling pathway	M1	1	0
1	-4.7	GO:0097529	myeloid leukocyte migration	M1	1	0
1	-2.9	GO:0006873	cellular ion homeostasis	M1	1	0
1	-6.5	GO:0048863	stem cell differentiation	M1	1	0
1	-5.4	GO:0001889	liver development	M1	1	0
1	-5.2	GO:0014009	glial cell proliferation	M1	1	0
1	-4.5	GO:0071559	response to transforming growth factor beta	M1	1	0
1	-6.3	GO:0002064	epithelial cell development	M1	1	0
1	-3.8	GO:0038061	NIK/NF-kappaB signaling	M1	1	0
1	-4	GO:0031344	regulation of cell projection organization	M1	1	0
1	-9.4	GO:0042060	wound healing	M1	1	0
1	-12	GO:0060147	regulation of posttranscriptional gene silencing	M1	1	0
1	-2.5	GO:0007409	axonogenesis	M1	1	0
1	-3	GO:0015833	peptide transport	M1	1	0
1	-3.1	GO:0044057	regulation of system process	M1	1	0
1	-6.6	GO:0006278	RNA-dependent DNA biosynthetic process	M1	1	0
1	-12	GO:0032872	regulation of stress-activated MAPK cascade	M1	1	0
1	-12	GO:0070371	ERK1 and ERK2 cascade	M1	1	0
1	-4.4	GO:0032755	positive regulation of interleukin-6 production	M1	1	0
1	-4.4	GO:1902532	negative regulation of intracellular signal transduction	M1	1	0
1	-4.1	GO:0120039	plasma membrane bounded cell projection morphogenesis	M1	1	0
1	-3.8	GO:0061351	neural precursor cell proliferation	M1	1	0
1	-10	GO:0061919	process utilizing autophagic mechanism	M1	1	0
1	-6.6	GO:0007565	female pregnancy	M1	1	0
1	-8	GO:0051973	positive regulation of telomerase activity	M1	1	0
1	-7.6	GO:0051897	positive regulation of protein kinase B signaling	M1	1	0
1	-11	GO:0030879	mammary gland development	M1	1	0
1	-6	GO:0001817	regulation of cytokine production	M1	1	0
1	-3.9	GO:2000146	negative regulation of cell motility	M1	1	0
1	-9.1	GO:0014065	phosphatidylinositol 3-kinase signaling	M1	1	0
1	-4.8	GO:0051893	regulation of focal adhesion assembly	M1	1	0
1	-5.5	GO:0051961	negative regulation of nervous system development	M1	1	0
1	-4.1	GO:0048858	cell projection morphogenesis	M1	1	0
1	-2.9	GO:0046651	lymphocyte proliferation	M1	1	0
1	-10	GO:0043068	positive regulation of programmed cell death	M1	1	0
1	-4.6	GO:1901652	response to peptide	M1	1	0
1	-5.3	GO:0046677	response to antibiotic	M1	1	0
1	-7.1	GO:0070372	regulation of ERK1 and ERK2 cascade	M1	1	0
1	-6.3	GO:0048568	embryonic organ development	M1	1	0
1	-3.2	GO:0071824	protein-DNA complex subunit organization	M1	1	0
1	-5.8	GO:1901889	negative regulation of cell junction assembly	M1	1	0
1	-5.7	GO:1904375	regulation of protein localization to cell periphery	M1	1	0
1	-4.6	GO:0048145	regulation of fibroblast proliferation	M1	1	0
1	-6	GO:0007173	epidermal growth factor receptor signaling pathway	M1	1	0
1	-5.2	GO:0060688	regulation of morphogenesis of a branching structure	M1	1	0
1	-4.4	GO:0007260	tyrosine phosphorylation of STAT protein	M1	1	0
1	-2.8	GO:0019216	regulation of lipid metabolic process	M1	1	0
1	-5.4	GO:0014002	astrocyte development	M1	1	0
1	-5.2	GO:0010469	regulation of signaling receptor activity	M1	1	0
1	-4.2	GO:0042330	taxis	M1	1	0
1	-8.8	GO:0002009	morphogenesis of an epithelium	M1	1	0
1	-6.2	GO:0045732	positive regulation of protein catabolic process	M1	1	0
1	-5.7	GO:1905114	cell surface receptor signaling pathway involved in cell-cell signaling	M1	1	0
1	-3.3	GO:0090066	regulation of anatomical structure size	M1	1	0
1	-6.2	GO:0071356	cellular response to tumor necrosis factor	M1	1	0
1	-9.9	GO:0071396	cellular response to lipid	M1	1	0
1	-6	GO:0007611	learning or memory	M1	1	0
1	-3.3	GO:0010810	regulation of cell-substrate adhesion	M1	1	0
1	-6.2	GO:0072593	reactive oxygen species metabolic process	M1	1	0
1	-13	GO:0010035	response to inorganic substance	M1	1	0
1	-5.3	GO:0035194	post-transcriptional gene silencing by RNA	M1	1	0
1	-11	GO:1903829	positive regulation of cellular protein localization	M1	1	0
1	-3.3	GO:0031400	negative regulation of protein modification process	M1	1	0
1	-6.5	GO:0040008	regulation of growth	M1	1	0
1	-8.3	GO:0001525	angiogenesis	M1	1	0
1	-6	GO:0006260	DNA replication	M1	1	0
1	-4.3	GO:2001237	negative regulation of extrinsic apoptotic signaling pathway	M1	1	0
1	-5	GO:1901654	response to ketone	M1	1	0
1	-5.2	GO:0007159	leukocyte cell-cell adhesion	M1	1	0
1	-9.8	GO:0071407	cellular response to organic cyclic compound	M1	1	0
1	-4.8	GO:0045637	regulation of myeloid cell differentiation	M1	1	0
1	-4.5	GO:0045927	positive regulation of growth	M1	1	0
1	-4.9	GO:1903078	positive regulation of protein localization to plasma membrane	M1	1	0
1	-6.3	GO:0044706	multi-multicellular organism process	M1	1	0
1	-5.4	GO:0062012	regulation of small molecule metabolic process	M1	1	0
1	-4.2	GO:0051169	nuclear transport	M1	1	0
1	-5.9	GO:0001938	positive regulation of endothelial cell proliferation	M1	1	0
1	-3.5	GO:0010950	positive regulation of endopeptidase activity	M1	1	0
1	-3.3	GO:2001020	regulation of response to DNA damage stimulus	M1	1	0
1	-4.2	GO:0043009	chordate embryonic development	M1	1	0
1	-3.2	GO:0048738	cardiac muscle tissue development	M1	1	0
1	-4.6	GO:0090559	regulation of membrane permeability	M1	1	0
1	-7.7	GO:0051960	regulation of nervous system development	M1	1	0
1	-4.8	GO:0034394	protein localization to cell surface	M1	1	0
1	-14	GO:0062197	cellular response to chemical stress	M1	1	0
1	-8.9	GO:0016236	macroautophagy	M1	1	0
1	-5.4	GO:0098927	vesicle-mediated transport between endosomal compartments	M1	1	0
1	-5.1	GO:1905952	regulation of lipid localization	M1	1	0
1	-3.7	GO:0016052	carbohydrate catabolic process	M1	1	0
1	-7.5	GO:0099536	synaptic signaling	M1	1	0
1	-4.3	GO:1901655	cellular response to ketone	M1	1	0
1	-13	GO:0050678	regulation of epithelial cell proliferation	M1	1	0
1	-9.3	GO:0051091	positive regulation of DNA-binding transcription factor activity	M1	1	0
1	-5.5	GO:0010863	positive regulation of phospholipase C activity	M1	1	0
1	-4	GO:1901342	regulation of vasculature development	M1	1	0
1	-3.9	GO:0045598	regulation of fat cell differentiation	M1	1	0
1	-2.9	GO:0009914	hormone transport	M1	1	0
1	-4.2	GO:1903076	regulation of protein localization to plasma membrane	M1	1	0
1	-8.1	GO:0002685	regulation of leukocyte migration	M1	1	0
1	-5.1	GO:0010634	positive regulation of epithelial cell migration	M1	1	0
1	-4.7	GO:0032732	positive regulation of interleukin-1 production	M1	1	0
1	-4.1	GO:0002761	regulation of myeloid leukocyte differentiation	M1	1	0
1	-14	GO:0000302	response to reactive oxygen species	M1	1	0
1	-2.2	GO:1901615	organic hydroxy compound metabolic process	M1	1	0
1	-5.2	GO:0050878	regulation of body fluid levels	M1	1	0
1	-12	GO:0070302	regulation of stress-activated protein kinase signaling cascade	M1	1	0
1	-5	GO:0051205	protein insertion into membrane	M1	1	0
1	-4.3	GO:0044403	biological process involved in symbiotic interaction	M1	1	0
1	-12	GO:0010001	glial cell differentiation	M1	1	0
1	-11	GO:0033135	regulation of peptidyl-serine phosphorylation	M1	1	0
1	-8	GO:0048661	positive regulation of smooth muscle cell proliferation	M1	1	0
1	-4.4	GO:0007589	body fluid secretion	M1	1	0
1	-4.2	GO:0032637	interleukin-8 production	M1	1	0
1	-3.7	GO:0043434	response to peptide hormone	M1	1	0
1	-7	GO:0032200	telomere organization	M1	1	0
1	-13	GO:0034614	cellular response to reactive oxygen species	M1	1	0
1	-3.6	GO:0007584	response to nutrient	M1	1	0
1	-14	GO:1903798	regulation of production of miRNAs involved in gene silencing by miRNA	M1	1	0
1	-5.4	GO:0045124	regulation of bone resorption	M1	1	0
1	-7.7	GO:0031668	cellular response to extracellular stimulus	M1	1	0
1	-11	GO:0060969	negative regulation of gene silencing	M1	1	0
1	-5	GO:0048008	platelet-derived growth factor receptor signaling pathway	M1	1	0
1	-3	GO:0002263	cell activation involved in immune response	M1	1	0
1	-3	GO:0032868	response to insulin	M1	1	0
1	-2.1	GO:0055086	nucleobase-containing small molecule metabolic process	M1	1	0
1	-8.9	GO:0061180	mammary gland epithelium development	M1	1	0
1	-5.1	GO:0048771	tissue remodeling	M1	1	0
1	-9	GO:0048754	branching morphogenesis of an epithelial tube	M1	1	0
1	-5.2	GO:1990928	response to amino acid starvation	M1	1	0
1	-6.9	GO:0060135	maternal process involved in female pregnancy	M1	1	0
1	-6.8	GO:0010631	epithelial cell migration	M1	1	0
1	-4.2	GO:0014013	regulation of gliogenesis	M1	1	0
1	-4.8	GO:0060193	positive regulation of lipase activity	M1	1	0
1	-8.2	GO:0060148	positive regulation of posttranscriptional gene silencing	M1	1	0
1	-5.2	GO:0006953	acute-phase response	M1	1	0
1	-3.3	GO:0006469	negative regulation of protein kinase activity	M1	1	0
1	-5.2	GO:0031047	gene silencing by RNA	M1	1	0
1	-3.5	GO:1901991	negative regulation of mitotic cell cycle phase transition	M1	1	0
1	-3.6	GO:1903034	regulation of response to wounding	M1	1	0
1	-7.2	GO:0061614	pri-miRNA transcription by RNA polymerase II	M1	1	0
1	-6.4	GO:0043523	regulation of neuron apoptotic process	M1	1	0
1	-4.6	GO:0070663	regulation of leukocyte proliferation	M1	1	0
1	-8.9	GO:0031647	regulation of protein stability	M1	1	0
1	-7.6	GO:0006412	translation	M1	1	0
1	-4.7	GO:0002534	cytokine production involved in inflammatory response	M1	1	0
1	-3.9	GO:0006352	DNA-templated transcription, initiation	M1	1	0
1	-8.4	GO:0070482	response to oxygen levels	M1	1	0
1	-6.8	GO:0042698	ovulation cycle	M1	1	0
1	-3	GO:0002366	leukocyte activation involved in immune response	M1	1	0
1	-11	GO:0045596	negative regulation of cell differentiation	M1	1	0
1	-2.5	GO:0002696	positive regulation of leukocyte activation	M1	1	0
1	-5.5	GO:0050768	negative regulation of neurogenesis	M1	1	0
1	-8.1	GO:1904031	positive regulation of cyclin-dependent protein kinase activity	M1	1	0
1	-3.8	GO:0007420	brain development	M1	1	0
1	-11	GO:0043410	positive regulation of MAPK cascade	M1	1	0
1	-12	GO:0032496	response to lipopolysaccharide	M1	1	0
1	-3.2	GO:0002790	peptide secretion	M1	1	0
1	-6.8	GO:0045861	negative regulation of proteolysis	M1	1	0
1	-11	GO:0060967	negative regulation of gene silencing by RNA	M1	1	0
1	-7.8	GO:0014066	regulation of phosphatidylinositol 3-kinase signaling	M1	1	0
1	-3.7	GO:0051092	positive regulation of NF-kappaB transcription factor activity	M1	1	0
1	-4	GO:0032612	interleukin-1 production	M1	1	0
1	-3.2	GO:0033157	regulation of intracellular protein transport	M1	1	0
1	-3.6	GO:0016482	cytosolic transport	M1	1	0
1	-12	GO:0104004	cellular response to environmental stimulus	M1	1	0
1	-5.9	GO:0071675	regulation of mononuclear cell migration	M1	1	0
1	-7.7	GO:0051402	neuron apoptotic process	M1	1	0
1	-3.4	GO:0002791	regulation of peptide secretion	M1	1	0
1	-7	GO:0034250	positive regulation of cellular amide metabolic process	M1	1	0
1	-4.9	GO:0046902	regulation of mitochondrial membrane permeability	M1	1	0
1	-4.9	GO:0002683	negative regulation of immune system process	M1	1	0
1	-4.5	GO:0048041	focal adhesion assembly	M1	1	0
1	-5.3	GO:1900087	positive regulation of G1/S transition of mitotic cell cycle	M1	1	0
1	-4	GO:0030218	erythrocyte differentiation	M1	1	0
1	-7.1	GO:2000377	regulation of reactive oxygen species metabolic process	M1	1	0
1	-11	GO:0060149	negative regulation of posttranscriptional gene silencing	M1	1	0
1	-11	GO:0009314	response to radiation	M1	1	0
1	-3.3	GO:2001234	negative regulation of apoptotic signaling pathway	M1	1	0
1	-3.1	GO:0043122	regulation of I-kappaB kinase/NF-kappaB signaling	M1	1	0
1	-12	GO:0050679	positive regulation of epithelial cell proliferation	M1	1	0
1	-3	GO:0061061	muscle structure development	M1	1	0
1	-6.2	GO:0045930	negative regulation of mitotic cell cycle	M1	1	0
1	-5.3	GO:2001233	regulation of apoptotic signaling pathway	M1	1	0
1	-5.3	GO:0035094	response to nicotine	M1	1	0
1	-12	GO:0043549	regulation of kinase activity	M1	1	0
1	-5.5	GO:1904407	positive regulation of nitric oxide metabolic process	M1	1	0
1	-3.9	GO:0010595	positive regulation of endothelial cell migration	M1	1	0
1	-3.3	GO:0051249	regulation of lymphocyte activation	M1	1	0
1	-8.2	GO:0050900	leukocyte migration	M1	1	0
1	-8.5	GO:0009611	response to wounding	M1	1	0
1	-4.3	GO:0062014	negative regulation of small molecule metabolic process	M1	1	0
1	-4	GO:0032652	regulation of interleukin-1 production	M1	1	0
1	-5.6	GO:0007569	cell aging	M1	1	0
1	-7.7	GO:0050804	modulation of chemical synaptic transmission	M1	1	0
1	-9.8	GO:0018212	peptidyl-tyrosine modification	M1	1	0
1	-3.1	GO:0033500	carbohydrate homeostasis	M1	1	0
1	-6.7	GO:0097696	receptor signaling pathway via STAT	M1	1	0
1	-4.2	GO:2000060	positive regulation of ubiquitin-dependent protein catabolic process	M1	1	0
1	-7.8	GO:0031331	positive regulation of cellular catabolic process	M1	1	0
1	-5.8	GO:0044262	cellular carbohydrate metabolic process	M1	1	0
1	-3.8	GO:0042326	negative regulation of phosphorylation	M1	1	0
1	-3.8	GO:0098771	inorganic ion homeostasis	M1	1	0
1	-2.9	GO:0030003	cellular cation homeostasis	M1	1	0
1	-9.8	GO:2000278	regulation of DNA biosynthetic process	M1	1	0
1	-9.7	GO:0043406	positive regulation of MAP kinase activity	M1	1	0
1	-8.3	GO:0001763	morphogenesis of a branching structure	M1	1	0
1	-12	GO:0070918	production of small RNA involved in gene silencing by RNA	M1	1	0
1	-2.3	GO:0006753	nucleoside phosphate metabolic process	M1	1	0
1	-4.8	GO:0010517	regulation of phospholipase activity	M1	1	0
1	-2.9	GO:0072659	protein localization to plasma membrane	M1	1	0
1	-12	GO:0031050	dsRNA processing	M1	1	0
1	-6.4	GO:0001503	ossification	M1	1	0
1	-15	GO:0001934	positive regulation of protein phosphorylation	M1	1	0
1	-2.7	GO:0035592	establishment of protein localization to extracellular region	M1	1	0
1	-10	GO:0071496	cellular response to external stimulus	M1	1	0
1	-4.4	GO:0003018	vascular process in circulatory system	M1	1	0
1	-5.1	GO:2000378	negative regulation of reactive oxygen species metabolic process	M1	1	0
1	-6.8	GO:0030324	lung development	M1	1	0
1	-2.2	GO:0051493	regulation of cytoskeleton organization	M1	1	0
1	-3.1	GO:0002694	regulation of leukocyte activation	M1	1	0
1	-3.6	GO:0042391	regulation of membrane potential	M1	1	0
1	-3.4	GO:0007264	small GTPase mediated signal transduction	M1	1	0
1	-4.1	GO:0050863	regulation of T cell activation	M1	1	0
1	-9.3	GO:0050730	regulation of peptidyl-tyrosine phosphorylation	M1	1	0
1	-6.4	GO:0007623	circadian rhythm	M1	1	0
1	-6.4	GO:0072594	establishment of protein localization to organelle	M1	1	0
1	-3.9	GO:1903052	positive regulation of proteolysis involved in cellular protein catabolic process	M1	1	0
1	-3.8	GO:0035148	tube formation	M1	1	0
1	-13	GO:0006979	response to oxidative stress	M1	1	0
1	-8.5	GO:0048660	regulation of smooth muscle cell proliferation	M1	1	0
1	-5.1	GO:0032210	regulation of telomere maintenance via telomerase	M1	1	0
1	-5.7	GO:0035270	endocrine system development	M1	1	0
1	-3	GO:0031330	negative regulation of cellular catabolic process	M1	1	0
1	-7.3	GO:0050890	cognition	M1	1	0
1	-2.5	GO:0006325	chromatin organization	M1	1	0
1	-4.4	GO:0031058	positive regulation of histone modification	M1	1	0
1	-13	GO:0051272	positive regulation of cellular component movement	M1	1	0
1	-7.4	GO:0009896	positive regulation of catabolic process	M1	1	0
1	-4.6	GO:0048762	mesenchymal cell differentiation	M1	1	0
1	-9.2	GO:0060749	mammary gland alveolus development	M1	1	0
1	-4.4	GO:1901992	positive regulation of mitotic cell cycle phase transition	M1	1	0
1	-7.9	GO:0071887	leukocyte apoptotic process	M1	1	0
1	-3.1	GO:0003013	circulatory system process	M1	1	0
1	-7.8	GO:0052548	regulation of endopeptidase activity	M1	1	0
1	-8.2	GO:0048729	tissue morphogenesis	M1	1	0
1	-7.7	GO:0034612	response to tumor necrosis factor	M1	1	0
1	-4.7	GO:0050920	regulation of chemotaxis	M1	1	0
1	-3.8	GO:0045834	positive regulation of lipid metabolic process	M1	1	0
1	-3.4	GO:0071383	cellular response to steroid hormone stimulus	M1	1	0
1	-4.1	GO:0071901	negative regulation of protein serine/threonine kinase activity	M1	1	0
1	-3.7	GO:0043535	regulation of blood vessel endothelial cell migration	M1	1	0
1	-4.1	GO:0051101	regulation of DNA binding	M1	1	0
1	-5.4	GO:0032386	regulation of intracellular transport	M1	1	0
1	-6.5	GO:0032204	regulation of telomere maintenance	M1	1	0
1	-8.5	GO:0048545	response to steroid hormone	M1	1	0
1	-5.3	GO:0071354	cellular response to interleukin-6	M1	1	0
1	-4.8	GO:0045453	bone resorption	M1	1	0
1	-10	GO:0030162	regulation of proteolysis	M1	1	0
1	-2.3	GO:0034660	ncRNA metabolic process	M1	1	0
1	-3.3	GO:0031396	regulation of protein ubiquitination	M1	1	0
1	-2.3	GO:0023061	signal release	M1	1	0
1	-3.5	GO:0051051	negative regulation of transport	M1	1	0
1	-5.5	GO:0050921	positive regulation of chemotaxis	M1	1	0
1	-6.5	GO:0071260	cellular response to mechanical stimulus	M1	1	0
1	-9	GO:2000573	positive regulation of DNA biosynthetic process	M1	1	0
1	-3.4	GO:0048167	regulation of synaptic plasticity	M1	1	0
1	-3.8	GO:0034763	negative regulation of transmembrane transport	M1	1	0
1	-3.5	GO:0061564	axon development	M1	1	0
1	-4.1	GO:0002526	acute inflammatory response	M1	1	0
1	-6.4	GO:0043281	regulation of cysteine-type endopeptidase activity involved in apoptotic process	M1	1	0
1	-4.5	GO:0010507	negative regulation of autophagy	M1	1	0
1	-7.2	GO:0051384	response to glucocorticoid	M1	1	0
1	-14	GO:0071900	regulation of protein serine/threonine kinase activity	M1	1	0
1	-4.5	GO:0001776	leukocyte homeostasis	M1	1	0
1	-7.1	GO:1903800	positive regulation of production of miRNAs involved in gene silencing by miRNA	M1	1	0
1	-5.6	GO:0045727	positive regulation of translation	M1	1	0
1	-7.4	GO:0002687	positive regulation of leukocyte migration	M1	1	0
1	-5	GO:0010518	positive regulation of phospholipase activity	M1	1	0
1	-6.9	GO:1905330	regulation of morphogenesis of an epithelium	M1	1	0
1	-8.5	GO:0048659	smooth muscle cell proliferation	M1	1	0
1	-5.8	GO:0018107	peptidyl-threonine phosphorylation	M1	1	0
1	-4.2	GO:0060326	cell chemotaxis	M1	1	0
1	-6.5	GO:0010833	telomere maintenance via telomere lengthening	M1	1	0
1	-5.4	GO:0050999	regulation of nitric-oxide synthase activity	M1	1	0
1	-6.5	GO:0043154	negative regulation of cysteine-type endopeptidase activity involved in apoptotic process	M1	1	0
1	-3.8	GO:0050729	positive regulation of inflammatory response	M1	1	0
1	-6	GO:0001667	ameboidal-type cell migration	M1	1	0
1	-7	GO:0031663	lipopolysaccharide-mediated signaling pathway	M1	1	0
1	-6.8	GO:0007004	telomere maintenance via telomerase	M1	1	0
1	-2	GO:0051301	cell division	M1	1	0
1	-3.8	GO:0001890	placenta development	M1	1	0
1	-4.1	GO:0098732	macromolecule deacylation	M1	1	0
1	-2.9	GO:0042886	amide transport	M1	1	0
1	-8.1	GO:0048589	developmental growth	M1	1	0
1	-9.9	GO:0043491	protein kinase B signaling	M1	1	0
1	-5.9	GO:0001894	tissue homeostasis	M1	1	0
1	-3	GO:0030522	intracellular receptor signaling pathway	M1	1	0
1	-6.1	GO:0033598	mammary gland epithelial cell proliferation	M1	1	0
1	-4.3	GO:0002532	production of molecular mediator involved in inflammatory response	M1	1	0
1	-6.6	GO:0071674	mononuclear cell migration	M1	1	0
1	-2.7	GO:0007265	Ras protein signal transduction	M1	1	0
1	-4.5	GO:1900182	positive regulation of protein localization to nucleus	M1	1	0
1	-7.1	GO:0043525	positive regulation of neuron apoptotic process	M1	1	0
1	-4.5	GO:0042509	regulation of tyrosine phosphorylation of STAT protein	M1	1	0
1	-3.6	GO:0001659	temperature homeostasis	M1	1	0
1	-4.4	GO:0007423	sensory organ development	M1	1	0
1	-4.1	GO:0009792	embryo development ending in birth or egg hatching	M1	1	0
1	-8.9	GO:0009617	response to bacterium	M1	1	0
1	-3.2	GO:0033673	negative regulation of kinase activity	M1	1	0
1	-5.9	GO:0051348	negative regulation of transferase activity	M1	1	0
1	-5.6	GO:0046328	regulation of JNK cascade	M1	1	0
1	-3.9	GO:0043467	regulation of generation of precursor metabolites and energy	M1	1	0
1	-3.1	GO:0009636	response to toxic substance	M1	1	0
1	-6	GO:0008637	apoptotic mitochondrial changes	M1	1	0
1	-5.8	GO:2000144	positive regulation of DNA-templated transcription, initiation	M1	1	0
1	-5.1	GO:1901987	regulation of cell cycle phase transition	M1	1	0
1	-5.6	GO:0045787	positive regulation of cell cycle	M1	1	0
1	-5.3	GO:0035051	cardiocyte differentiation	M1	1	0
1	-17	GO:0051347	positive regulation of transferase activity	M1	1	0
1	-12	GO:0002237	response to molecule of bacterial origin	M1	1	0
1	-8	GO:0071241	cellular response to inorganic substance	M1	1	0
1	-12	GO:0051972	regulation of telomerase activity	M1	1	0
1	-3.5	GO:0008361	regulation of cell size	M1	1	0
1	-7.2	GO:1902893	regulation of pri-miRNA transcription by RNA polymerase II	M1	1	0
1	-3.1	GO:0060828	regulation of canonical Wnt signaling pathway	M1	1	0
1	-8.2	GO:2000637	positive regulation of gene silencing by miRNA	M1	1	0
1	-8.1	GO:0030099	myeloid cell differentiation	M1	1	0
1	-5.5	GO:0070661	leukocyte proliferation	M1	1	0
1	-4	GO:0001952	regulation of cell-matrix adhesion	M1	1	0
1	-4.5	GO:0071560	cellular response to transforming growth factor beta stimulus	M1	1	0
1	-3.9	GO:0061041	regulation of wound healing	M1	1	0
1	-4.9	GO:0045428	regulation of nitric oxide biosynthetic process	M1	1	0
1	-3	GO:0051146	striated muscle cell differentiation	M1	1	0
1	-3.9	GO:0000904	cell morphogenesis involved in differentiation	M1	1	0
1	-4.2	GO:0032787	monocarboxylic acid metabolic process	M1	1	0
1	-4.8	GO:1904377	positive regulation of protein localization to cell periphery	M1	1	0
1	-4	GO:0045931	positive regulation of mitotic cell cycle	M1	1	0
1	-3.4	GO:0002285	lymphocyte activation involved in immune response	M1	1	0
1	-3.6	GO:2000241	regulation of reproductive process	M1	1	0
1	-4.1	GO:1901989	positive regulation of cell cycle phase transition	M1	1	0
1	-4.5	GO:0090596	sensory organ morphogenesis	M1	1	0
1	-3.9	GO:0030177	positive regulation of Wnt signaling pathway	M1	1	0
1	-5.4	GO:2001236	regulation of extrinsic apoptotic signaling pathway	M1	1	0
1	-9.2	GO:0061377	mammary gland lobule development	M1	1	0
1	-11	GO:0051090	regulation of DNA-binding transcription factor activity	M1	1	0
1	-4.7	GO:0045444	fat cell differentiation	M1	1	0
1	-6.9	GO:0007507	heart development	M1	1	0
1	-6.1	GO:0046545	development of primary female sexual characteristics	M1	1	0
1	-4.5	GO:2000177	regulation of neural precursor cell proliferation	M1	1	0
1	-3.7	GO:0016032	viral process	M1	1	0
1	-5.4	GO:1903037	regulation of leukocyte cell-cell adhesion	M1	1	0
1	-14	GO:0043408	regulation of MAPK cascade	M1	1	0
1	-4.7	GO:0016049	cell growth	M1	1	0
1	-7.6	GO:0052547	regulation of peptidase activity	M1	1	0
1	-5.8	GO:0007006	mitochondrial membrane organization	M1	1	0
1	-6.9	GO:1902806	regulation of cell cycle G1/S phase transition	M1	1	0
1	-5.2	GO:0090311	regulation of protein deacetylation	M1	1	0
1	-4	GO:0070304	positive regulation of stress-activated protein kinase signaling cascade	M1	1	0
1	-4.3	GO:0006476	protein deacetylation	M1	1	0
1	-7.4	GO:0031349	positive regulation of defense response	M1	1	0
1	-4.8	GO:0097191	extrinsic apoptotic signaling pathway	M1	1	0
1	-4.2	GO:0032611	interleukin-1 beta production	M1	1	0
1	-7.1	GO:0070201	regulation of establishment of protein localization	M1	1	0
1	-5.5	GO:2000142	regulation of DNA-templated transcription, initiation	M1	1	0
1	-5.4	GO:0010675	regulation of cellular carbohydrate metabolic process	M1	1	0
1	-3.6	GO:0048639	positive regulation of developmental growth	M1	1	0
1	-4.9	GO:1904356	regulation of telomere maintenance via telomere lengthening	M1	1	0
1	-3	GO:0046034	ATP metabolic process	M1	1	0
1	-6	GO:1903649	regulation of cytoplasmic transport	M1	1	0
1	-6.5	GO:0001935	endothelial cell proliferation	M1	1	0
1	-2.5	GO:0050867	positive regulation of cell activation	M1	1	0
1	-6	GO:0010951	negative regulation of endopeptidase activity	M1	1	0
1	-16	GO:0018105	peptidyl-serine phosphorylation	M1	1	0
1	-2.8	GO:0030111	regulation of Wnt signaling pathway	M1	1	0
1	-6	GO:0005996	monosaccharide metabolic process	M1	1	0
1	-4.2	GO:0045639	positive regulation of myeloid cell differentiation	M1	1	0
1	-6.7	GO:0090130	tissue migration	M1	1	0
1	-13	GO:2000147	positive regulation of cell motility	M1	1	0
1	-2.8	GO:0002250	adaptive immune response	M1	1	0
1	-12	GO:0035196	production of miRNAs involved in gene silencing by miRNA	M1	1	0
1	-3.9	GO:0009615	response to virus	M1	1	0
1	-2.3	GO:0009117	nucleotide metabolic process	M1	1	0
1	-10	GO:0006914	autophagy	M1	1	0
1	-9.6	GO:0007169	transmembrane receptor protein tyrosine kinase signaling pathway	M1	1	0
1	-6.7	GO:0031347	regulation of defense response	M1	1	0
1	-4	GO:0002252	immune effector process	M1	1	0
1	-16	GO:0018209	peptidyl-serine modification	M1	1	0
1	-2.6	GO:0030900	forebrain development	M1	1	0
1	-4.4	GO:0060191	regulation of lipase activity	M1	1	0
1	-4.9	GO:1901888	regulation of cell junction assembly	M1	1	0
1	-8.8	GO:0001666	response to hypoxia	M1	1	0
1	-3.7	GO:0001558	regulation of cell growth	M1	1	0
1	-4.7	GO:0070227	lymphocyte apoptotic process	M1	1	0
1	-10	GO:0034248	regulation of cellular amide metabolic process	M1	1	0
1	-3.9	GO:0034101	erythrocyte homeostasis	M1	1	0
1	-6.9	GO:0007610	behavior	M1	1	0
1	-6.7	GO:0090132	epithelium migration	M1	1	0
1	-5.7	GO:0097421	liver regeneration	M1	1	0
1	-5.3	GO:0022602	ovulation cycle process	M1	1	0
1	-3.4	GO:0090087	regulation of peptide transport	M1	1	0
1	-4.8	GO:0016055	Wnt signaling pathway	M1	1	0
1	-6.6	GO:0051346	negative regulation of hydrolase activity	M1	1	0
1	-14	GO:0031667	response to nutrient levels	M1	1	0
1	-9.8	GO:0071219	cellular response to molecule of bacterial origin	M1	1	0
1	-4.9	GO:0016458	gene silencing	M1	1	0
1	-6.9	GO:0007259	receptor signaling pathway via JAK-STAT	M1	1	0
1	-8.7	GO:0006974	cellular response to DNA damage stimulus	M1	1	0
1	-2.7	GO:0009306	protein secretion	M1	1	0
1	-4.4	GO:0090398	cellular senescence	M1	1	0
1	-3.9	GO:0045471	response to ethanol	M1	1	0
1	-4.4	GO:0051962	positive regulation of nervous system development	M1	1	0
1	-6.2	GO:0045936	negative regulation of phosphate metabolic process	M1	1	0
1	-7.6	GO:0099537	trans-synaptic signaling	M1	1	0
1	-4.3	GO:0071375	cellular response to peptide hormone stimulus	M1	1	0
1	-11	GO:0048511	rhythmic process	M1	1	0
1	-4.3	GO:0150115	cell-substrate junction organization	M1	1	0
1	-5.6	GO:0060249	anatomical structure homeostasis	M1	1	0
1	-6.2	GO:0044321	response to leptin	M1	1	0
1	-4	GO:0001655	urogenital system development	M1	1	0
1	-5.3	GO:0006606	protein import into nucleus	M1	1	0
1	-8.1	GO:0009612	response to mechanical stimulus	M1	1	0
1	-5.3	GO:0034198	cellular response to amino acid starvation	M1	1	0
1	-3.8	GO:0070665	positive regulation of leukocyte proliferation	M1	1	0
1	-11	GO:0060968	regulation of gene silencing	M1	1	0
1	-5	GO:0050821	protein stabilization	M1	1	0
1	-3.2	GO:0060560	developmental growth involved in morphogenesis	M1	1	0
1	-13	GO:0051403	stress-activated MAPK cascade	M1	1	0
1	-6.6	GO:0045786	negative regulation of cell cycle	M1	1	0
1	-2.7	GO:0051251	positive regulation of lymphocyte activation	M1	1	0
1	-7.2	GO:0060627	regulation of vesicle-mediated transport	M1	1	0
1	-3	GO:0050708	regulation of protein secretion	M1	1	0
1	-7.5	GO:0006417	regulation of translation	M1	1	0
1	-13	GO:0034599	cellular response to oxidative stress	M1	1	0
1	-15	GO:0000165	MAPK cascade	M1	1	0
1	-2.6	GO:0071692	protein localization to extracellular region	M1	1	0
1	-3.7	GO:0034329	cell junction assembly	M1	1	0
1	-7.7	GO:0021782	glial cell development	M1	1	0
1	-2.9	GO:0002429	immune response-activating cell surface receptor signaling pathway	M1	1	0
1	-4.9	GO:0032757	positive regulation of interleukin-8 production	M1	1	0
1	-5	GO:0010332	response to gamma radiation	M1	1	0
1	-4.9	GO:0007179	transforming growth factor beta receptor signaling pathway	M1	1	0
1	-8.5	GO:0051896	regulation of protein kinase B signaling	M1	1	0
1	-4.2	GO:0060070	canonical Wnt signaling pathway	M1	1	0
1	-9.9	GO:0033138	positive regulation of peptidyl-serine phosphorylation	M1	1	0
1	-11	GO:0048608	reproductive structure development	M1	1	0
1	-3.4	GO:0090276	regulation of peptide hormone secretion	M1	1	0
1	-2.4	GO:0010975	regulation of neuron projection development	M1	1	0
1	-5.2	GO:0050806	positive regulation of synaptic transmission	M1	1	0
1	-14	GO:0009991	response to extracellular stimulus	M1	1	0
1	-7.5	GO:0001819	positive regulation of cytokine production	M1	1	0
1	-3.5	GO:0016570	histone modification	M1	1	0
1	-12	GO:0060966	regulation of gene silencing by RNA	M1	1	0
1	-6.9	GO:0007254	JNK cascade	M1	1	0
1	-8.3	GO:0042594	response to starvation	M1	1	0
1	-6.2	GO:0030155	regulation of cell adhesion	M1	1	0
1	-6.8	GO:1905475	regulation of protein localization to membrane	M1	1	0
1	-5.1	GO:0050727	regulation of inflammatory response	M1	1	0
1	-6.8	GO:0010721	negative regulation of cell development	M1	1	0
1	-4.8	GO:0050801	ion homeostasis	M1	1	0
1	-4.8	GO:0090109	regulation of cell-substrate junction assembly	M1	1	0
1	-9.8	GO:0051345	positive regulation of hydrolase activity	M1	1	0
1	-7.6	GO:0007346	regulation of mitotic cell cycle	M1	1	0
1	-2.7	GO:0001933	negative regulation of protein phosphorylation	M1	1	0
1	-7.5	GO:0019221	cytokine-mediated signaling pathway	M1	1	0
1	-7.2	GO:0051222	positive regulation of protein transport	M1	1	0
1	-7.6	GO:0009410	response to xenobiotic stimulus	M1	1	0
