# Supplementary material for: Active ingredients and molecular targets of Taraxacum mongolicum against hepatocellular carcinoma: network pharmacology, molecular docking, and molecular dynamics simulation analysis
Source: PeerJ. 2022 Jul 18;10:e13737. doi: 10.7717/peerj.13737 (PMC9302432; doi:10.7717/peerj.13737)
Supplement: Supplemental Information 3 [file peerj-10-13737-s003.zip › Enrichment_GO/GO_membership_parent.csv]

_MEMBER_MyList	_LogP_MyList	GO	Description	_PATTERN_	_RANK_	CHILD_GO_MyList
1	-18.353335905326926	GO:0032502	developmental process	M1	1	GO:0048732 gland development
1	-18.21237825439765	GO:0009987	cellular process	M1	1	GO:0050673 epithelial cell proliferation
1	-17.031963643922513	GO:0065007	biological regulation	M1	1	GO:0051347 positive regulation of transferase activity
1	-16.076973109329295	GO:0008152	metabolic process	M1	1	GO:0018105 peptidyl-serine phosphorylation
1	-15.47595909885731	GO:0048518	positive regulation of biological process	M1	1	GO:0001934 positive regulation of protein phosphorylation
1	-15.089683660347971	GO:0023052	signaling	M1	1	GO:0000165 MAPK cascade
1	-14.122197628802788	GO:0050896	response to stimulus	M1	1	GO:0031667 response to nutrient levels
1	-13.90882629245531	GO:0048519	negative regulation of biological process	M1	1	GO:1903798 regulation of production of miRNAs involved in gene silencing by miRNA
1	-13.505637179445086	GO:0050789	regulation of biological process	M1	1	GO:0071900 regulation of protein serine/threonine kinase activity
1	-13.355936944653141	GO:0040011	locomotion	M1	1	GO:0030335 positive regulation of cell migration
1	-11.912962051558974	GO:0044419	biological process involved in interspecies interaction between organisms	M1	1	GO:0032496 response to lipopolysaccharide
1	-11.08010095592521	GO:0022414	reproductive process	M1	1	GO:0048608 reproductive structure development
1	-10.627504148615378	GO:0048511	rhythmic process	M1	1	GO:0048511 rhythmic process
1	-10.249456199207382	GO:0051179	localization	M1	1	GO:1903827 regulation of cellular protein localization
1	-8.580030566237498	GO:0002376	immune system process	M1	1	GO:0002521 leukocyte differentiation
1	-8.0978913988313	GO:0040007	growth	M1	1	GO:0048589 developmental growth
1	-7.286689854401148	GO:0032501	multicellular organismal process	M1	1	GO:0048871 multicellular organismal homeostasis
1	-6.943417816873973	GO:0051704	multi-organism process	M1	1	GO:0060135 maternal process involved in female pregnancy
1	-6.907595569096665	GO:0007610	behavior	M1	1	GO:0007610 behavior
1	-6.193750986816921	GO:0022610	biological adhesion	M1	1	GO:0022407 regulation of cell-cell adhesion
1	-3.673407000495848	GO:0016032	viral process	M1	1	GO:0016032 viral process
