# Supplementary material for: Active ingredients and molecular targets of Taraxacum mongolicum against hepatocellular carcinoma: network pharmacology, molecular docking, and molecular dynamics simulation analysis
Source: PeerJ. 2022 Jul 18;10:e13737. doi: 10.7717/peerj.13737 (PMC9302432; doi:10.7717/peerj.13737)
Supplement: Supplemental Information 3 [file peerj-10-13737-s003.zip › Enrichment_GO/GONetwork.js]

var networks={"GONetwork": {"format_version": "1.0", "generated_by": "cytoscape-3.8.2", "target_cytoscapejs_version": "~2.1", "data": {"shared_name": "GONetwork", "name": "GONetwork", "SUID": 24671624, "__Annotations": [], "selected": true}, "elements": {"nodes": [{"data": {"id": "24671810", "Enrichment": 32.37368247694335, "BestLogPInGroup": -18.353335905326926, "_PATTERN_": "M1", "_GeneInGOAndHitList": 13.0, "Hits": "AKT1|CCND1|EGF|EGFR|HRAS|HSP90AA1|MYC|MAPK1|MAPK3|PTEN|SRC|TNF|VEGFA", "Description": "positive regulation of transferase activity", "_GeneInHitList": 22.0, "Category": "GO Biological Processes", "Log_q_value_": -13.313102267953816, "Symbol": "GO:0051347", "LogP": -17.031963643922513, "_RANK_": 1.0, "FirstInGroupByEnrichment": 0.0, "_LogP_MyList": -17.031963643922513, "_TotalGeneInLibrary": 30242.0, "_GeneInGO": 552.0, "shared_name": "177", "_InGO": 59.09090909090909, "Gene": "GO:0051347", "_MEMBER_MyList": 1.0, "_COUNT_001": 13.0, "SUID": 24671810, "id_original": "177", "selected": false, "CategoryID": 19.0, "STDV_InGO": 10.482356110715555, "EvidenceCutoff": 0.0, "PARENT_GO": "19_GO:0065007 biological regulation", "FirstInGroupByLogP": 0.0, "GROUP_ID": 1.0, "name": "177", "BestEnrichmentInGroup": 128.8721590909091, "CLUSTER_LABEL": " ", "GeneID": "207|595|1950|1956|3265|3320|4609|5594|5595|5728|6714|7124|7422", "Z_score": 20.07206808493534, "GiniIndex": 0.0, "_COUNT_001_PCT": 100.0}, "position": {"x": 119.21958978764616, "y": 253.09909949679582}, "selected": false}, {"data": {"id": "24671809", "Enrichment": 24.54707792207792, "BestLogPInGroup": -18.353335905326926, "_PATTERN_": "M1", "_GeneInGOAndHitList": 13.0, "Hits": "AKT1|CCND1|EGF|EGFR|HRAS|HSP90AA1|IL6|MAPK1|MAPK3|SRC|TNF|TP53|VEGFA", "Description": "positive regulation of protein phosphorylation", "_GeneInHitList": 22.0, "Category": "GO Biological Processes", "Log_q_value_": -12.058127718552594, "Symbol": "GO:0001934", "LogP": -15.47595909885731, "_RANK_": 1.0, "FirstInGroupByEnrichment": 0.0, "_LogP_MyList": -15.47595909885731, "_TotalGeneInLibrary": 30242.0, "_GeneInGO": 728.0, "shared_name": "176", "_InGO": 59.09090909090909, "Gene": "GO:0001934", "_MEMBER_MyList": 1.0, "_COUNT_001": 13.0, "SUID": 24671809, "id_original": "176", "selected": false, "CategoryID": 19.0, "STDV_InGO": 10.482356110715555, "EvidenceCutoff": 0.0, "PARENT_GO": "19_GO:0048518 positive regulation of biological process", "FirstInGroupByLogP": 0.0, "GROUP_ID": 1.0, "name": "176", "BestEnrichmentInGroup": 128.8721590909091, "CLUSTER_LABEL": " ", "GeneID": "207|595|1950|1956|3265|3320|3569|5594|5595|6714|7124|7157|7422", "Z_score": 17.35205272612305, "GiniIndex": 0.0, "_COUNT_001_PCT": 100.0}, "position": {"x": 124.92436273686491, "y": 204.3218472995302}, "selected": false}, {"data": {"id": "24671808", "Enrichment": 22.91060606060606, "BestLogPInGroup": -18.353335905326926, "_PATTERN_": "M1", "_GeneInGOAndHitList": 13.0, "Hits": "AKT1|EGF|EGFR|HRAS|IL6|MYC|MAPK1|MAPK3|MAPK8|PTEN|SRC|TNF|VEGFA", "Description": "MAPK cascade", "_GeneInHitList": 22.0, "Category": "GO Biological Processes", "Log_q_value_": -11.73879906967387, "Symbol": "GO:0000165", "LogP": -15.089683660347971, "_RANK_": 1.0, "FirstInGroupByEnrichment": 0.0, "_LogP_MyList": -15.089683660347971, "_TotalGeneInLibrary": 30242.0, "_GeneInGO": 780.0, "shared_name": "175", "_InGO": 59.09090909090909, "Gene": "GO:0000165", "_MEMBER_MyList": 1.0, "_COUNT_001": 13.0, "SUID": 24671808, "id_original": "175", "selected": false, "CategoryID": 19.0, "STDV_InGO": 10.482356110715555, "EvidenceCutoff": 0.0, "PARENT_GO": "19_GO:0023052 signaling", "FirstInGroupByLogP": 0.0, "GROUP_ID": 1.0, "name": "175", "BestEnrichmentInGroup": 128.8721590909091, "CLUSTER_LABEL": " ", "GeneID": "207|1950|1956|3265|3569|4609|5594|5595|5599|5728|6714|7124|7422", "Z_score": 16.72756645187451, "GiniIndex": 0.0, "_COUNT_001_PCT": 100.0}, "position": {"x": 104.86900385014616, "y": 265.16053138156144}, "selected": false}, {"data": {"id": "24671807", "Enrichment": 24.258288770053476, "BestLogPInGroup": -18.353335905326926, "_PATTERN_": "M1", "_GeneInGOAndHitList": 12.0, "Hits": "AKT1|EGF|EGFR|HRAS|IL6|MYC|MAPK1|MAPK3|PTEN|SRC|TNF|VEGFA", "Description": "regulation of MAPK cascade", "_GeneInHitList": 22.0, "Category": "GO Biological Processes", "Log_q_value_": -10.855718953847457, "Symbol": "GO:0043408", "LogP": -14.097459075096491, "_RANK_": 1.0, "FirstInGroupByEnrichment": 0.0, "_LogP_MyList": -14.097459075096491, "_TotalGeneInLibrary": 30242.0, "_GeneInGO": 680.0, "shared_name": "174", "_InGO": 54.54545454545455, "Gene": "GO:0043408", "_MEMBER_MyList": 1.0, "_COUNT_001": 12.0, "SUID": 24671807, "id_original": "174", "selected": false, "CategoryID": 19.0, "STDV_InGO": 10.615894693111677, "EvidenceCutoff": 0.0, "PARENT_GO": "19_GO:0023052 signaling", "FirstInGroupByLogP": 0.0, "GROUP_ID": 1.0, "name": "174", "BestEnrichmentInGroup": 128.8721590909091, "CLUSTER_LABEL": " ", "GeneID": "207|1950|1956|3265|3569|4609|5594|5595|5728|6714|7124|7422", "Z_score": 16.55112401727844, "GiniIndex": 0.0, "_COUNT_001_PCT": 100.0}, "position": {"x": 181.76988275639616, "y": 315.44788489718644}, "selected": false}, {"data": {"id": "24671806", "Enrichment": 37.86877034810919, "BestLogPInGroup": -18.353335905326926, "_PATTERN_": "M1", "_GeneInGOAndHitList": 10.0, "Hits": "AKT1|CCND1|CASP3|EGF|EGFR|HRAS|PTEN|SRC|TNF|VEGFA", "Description": "regulation of protein serine/threonine kinase activity", "_GeneInHitList": 22.0, "Category": "GO Biological Processes", "Log_q_value_": -10.513774531412652, "Symbol": "GO:0071900", "LogP": -13.505637179445086, "_RANK_": 1.0, "FirstInGroupByEnrichment": 0.0, "_LogP_MyList": -13.505637179445086, "_TotalGeneInLibrary": 30242.0, "_GeneInGO": 363.0, "shared_name": "173", "_InGO": 45.45454545454545, "Gene": "GO:0071900", "_MEMBER_MyList": 1.0, "_COUNT_001": 10.0, "SUID": 24671806, "id_original": "173", "selected": false, "CategoryID": 19.0, "STDV_InGO": 10.615894693111677, "EvidenceCutoff": 0.0, "PARENT_GO": "19_GO:0050789 regulation of biological process", "FirstInGroupByLogP": 0.0, "GROUP_ID": 1.0, "name": "173", "BestEnrichmentInGroup": 128.8721590909091, "CLUSTER_LABEL": " ", "GeneID": "207|595|836|1950|1956|3265|5728|6714|7124|7422", "Z_score": 19.067384356732262, "GiniIndex": 0.0, "_COUNT_001_PCT": 100.0}, "position": {"x": 225.88856561772428, "y": 278.8488248385927}, "selected": false}, {"data": {"id": "24671805", "Enrichment": 27.14721723518851, "BestLogPInGroup": -18.353335905326926, "_PATTERN_": "M1", "_GeneInGOAndHitList": 11.0, "Hits": "AKT1|EGF|EGFR|HRAS|IL6|MAPK1|MAPK3|SRC|STAT3|TNF|VEGFA", "Description": "positive regulation of cell migration", "_GeneInHitList": 22.0, "Category": "GO Biological Processes", "Log_q_value_": -10.390403235343056, "Symbol": "GO:0030335", "LogP": -13.355936944653141, "_RANK_": 1.0, "FirstInGroupByEnrichment": 0.0, "_LogP_MyList": -13.355936944653141, "_TotalGeneInLibrary": 30242.0, "_GeneInGO": 557.0, "shared_name": "172", "_InGO": 50.0, "Gene": "GO:0030335", "_MEMBER_MyList": 1.0, "_COUNT_001": 11.0, "SUID": 24671805, "id_original": "172", "selected": false, "CategoryID": 19.0, "STDV_InGO": 10.660035817780521, "EvidenceCutoff": 0.0, "PARENT_GO": "19_GO:0040011 locomotion", "FirstInGroupByLogP": 0.0, "GROUP_ID": 1.0, "name": "172", "BestEnrichmentInGroup": 128.8721590909091, "CLUSTER_LABEL": " ", "GeneID": "207|1950|1956|3265|3569|5594|5595|6714|6774|7124|7422", "Z_score": 16.805317833162555, "GiniIndex": 0.0, "_COUNT_001_PCT": 100.0}, "position": {"x": 258.61973627202116, "y": 290.58338294406144}, "selected": false}, {"data": {"id": "24671804", "Enrichment": 25.936535162950257, "BestLogPInGroup": -18.353335905326926, "_PATTERN_": "M1", "_GeneInGOAndHitList": 11.0, "Hits": "AKT1|EGF|EGFR|HRAS|IL6|MAPK1|MAPK3|SRC|STAT3|TNF|VEGFA", "Description": "positive regulation of cell motility", "_GeneInHitList": 22.0, "Category": "GO Biological Processes", "Log_q_value_": -10.28632076706632, "Symbol": "GO:2000147", "LogP": -13.139880716932472, "_RANK_": 1.0, "FirstInGroupByEnrichment": 0.0, "_LogP_MyList": -13.139880716932472, "_TotalGeneInLibrary": 30242.0, "_GeneInGO": 583.0, "shared_name": "171", "_InGO": 50.0, "Gene": "GO:2000147", "_MEMBER_MyList": 1.0, "_COUNT_001": 11.0, "SUID": 24671804, "id_original": "171", "selected": false, "CategoryID": 19.0, "STDV_InGO": 10.660035817780521, "EvidenceCutoff": 0.0, "PARENT_GO": "19_GO:0040011 locomotion", "FirstInGroupByLogP": 0.0, "GROUP_ID": 1.0, "name": "171", "BestEnrichmentInGroup": 128.8721590909091, "CLUSTER_LABEL": " ", "GeneID": "207|1950|1956|3265|3569|5594|5595|6714|6774|7124|7422", "Z_score": 16.404172202373946, "GiniIndex": 0.0, "_COUNT_001_PCT": 100.0}, "position": {"x": 242.46531732670866, "y": 239.33683143038957}, "selected": false}, {"data": {"id": "24671803", "Enrichment": 25.41344537815126, "BestLogPInGroup": -18.353335905326926, "_PATTERN_": "M1", "_GeneInGOAndHitList": 11.0, "Hits": "AKT1|EGF|EGFR|HRAS|IL6|MAPK1|MAPK3|SRC|STAT3|TNF|VEGFA", "Description": "positive regulation of cellular component movement", "_GeneInHitList": 22.0, "Category": "GO Biological Processes", "Log_q_value_": -10.21183532186379, "Symbol": "GO:0051272", "LogP": -13.04347921386352, "_RANK_": 1.0, "FirstInGroupByEnrichment": 0.0, "_LogP_MyList": -13.04347921386352, "_TotalGeneInLibrary": 30242.0, "_GeneInGO": 595.0, "shared_name": "170", "_InGO": 50.0, "Gene": "GO:0051272", "_MEMBER_MyList": 1.0, "_COUNT_001": 11.0, "SUID": 24671803, "id_original": "170", "selected": false, "CategoryID": 19.0, "STDV_InGO": 10.660035817780521, "EvidenceCutoff": 0.0, "PARENT_GO": "19_GO:0048518 positive regulation of biological process", "FirstInGroupByLogP": 0.0, "GROUP_ID": 1.0, "name": "170", "BestEnrichmentInGroup": 128.8721590909091, "CLUSTER_LABEL": " ", "GeneID": "207|1950|1956|3265|3569|5594|5595|6714|6774|7124|7422", "Z_score": 16.227789469770617, "GiniIndex": 0.0, "_COUNT_001_PCT": 100.0}, "position": {"x": 187.51878412358366, "y": 255.56784949679582}, "selected": false}, {"data": {"id": "24671802", "Enrichment": 25.32830820770519, "BestLogPInGroup": -18.353335905326926, "_PATTERN_": "M1", "_GeneInGOAndHitList": 11.0, "Hits": "AKT1|EGF|EGFR|HRAS|IL6|MAPK1|MAPK3|SRC|STAT3|TNF|VEGFA", "Description": "positive regulation of locomotion", "_GeneInHitList": 22.0, "Category": "GO Biological Processes", "Log_q_value_": -10.21183532186379, "Symbol": "GO:0040017", "LogP": -13.027606710840542, "_RANK_": 1.0, "FirstInGroupByEnrichment": 0.0, "_LogP_MyList": -13.027606710840542, "_TotalGeneInLibrary": 30242.0, "_GeneInGO": 597.0, "shared_name": "169", "_InGO": 50.0, "Gene": "GO:0040017", "_MEMBER_MyList": 1.0, "_COUNT_001": 11.0, "SUID": 24671802, "id_original": "169", "selected": false, "CategoryID": 19.0, "STDV_InGO": 10.660035817780521, "EvidenceCutoff": 0.0, "PARENT_GO": "19_GO:0040011 locomotion", "FirstInGroupByLogP": 0.0, "GROUP_ID": 1.0, "name": "169", "BestEnrichmentInGroup": 128.8721590909091, "CLUSTER_LABEL": " ", "GeneID": "207|1950|1956|3265|3569|5594|5595|6714|6774|7124|7422", "Z_score": 16.198900276993022, "GiniIndex": 0.0, "_COUNT_001_PCT": 100.0}, "position": {"x": 232.92894037358366, "y": 359.5648892917177}, "selected": false}, {"data": {"id": "24671801", "Enrichment": 51.334967936627685, "BestLogPInGroup": -18.21237825439765, "_PATTERN_": "M1", "_GeneInGOAndHitList": 9.0, "Hits": "AKT1|EGFR|HRAS|MYC|MAPK1|MAPK3|MAPK8|TNF|VEGFA", "Description": "stress-activated MAPK cascade", "_GeneInHitList": 22.0, "Category": "GO Biological Processes", "Log_q_value_": -10.354158903900018, "Symbol": "GO:0051403", "LogP": -13.29486902948507, "_RANK_": 1.0, "FirstInGroupByEnrichment": 0.0, "_LogP_MyList": -13.29486902948507, "_TotalGeneInLibrary": 30242.0, "_GeneInGO": 241.0, "shared_name": "168", "_InGO": 40.90909090909091, "Gene": "GO:0051403", "_MEMBER_MyList": 1.0, "_COUNT_001": 9.0, "SUID": 24671801, "id_original": "168", "selected": false, "CategoryID": 19.0, "STDV_InGO": 10.482356110715555, "EvidenceCutoff": 0.0, "PARENT_GO": "19_GO:0023052 signaling", "FirstInGroupByLogP": 0.0, "GROUP_ID": 2.0, "name": "168", "BestEnrichmentInGroup": 56.395337995338, "CLUSTER_LABEL": " ", "GeneID": "207|1956|3265|4609|5594|5595|5599|7124|7422", "Z_score": 21.167649542826, "GiniIndex": 0.0, "_COUNT_001_PCT": 100.0}, "position": {"x": 212.7003637134274, "y": 191.60068641085832}, "selected": false}, {"data": {"id": "24671800", "Enrichment": 35.247086247086244, "BestLogPInGroup": -18.21237825439765, "_PATTERN_": "M1", "_GeneInGOAndHitList": 10.0, "Hits": "AKT1|CCND1|EGF|EGFR|HRAS|MYC|PTEN|STAT3|TNF|VEGFA", "Description": "regulation of epithelial cell proliferation", "_GeneInHitList": 22.0, "Category": "GO Biological Processes", "Log_q_value_": -10.299588153405754, "Symbol": "GO:0050678", "LogP": -13.19454078843013, "_RANK_": 1.0, "FirstInGroupByEnrichment": 0.0, "_LogP_MyList": -13.19454078843013, "_TotalGeneInLibrary": 30242.0, "_GeneInGO": 390.0, "shared_name": "167", "_InGO": 45.45454545454545, "Gene": "GO:0050678", "_MEMBER_MyList": 1.0, "_COUNT_001": 10.0, "SUID": 24671800, "id_original": "167", "selected": false, "CategoryID": 19.0, "STDV_InGO": 10.615894693111677, "EvidenceCutoff": 0.0, "PARENT_GO": "19_GO:0050789 regulation of biological process", "FirstInGroupByLogP": 0.0, "GROUP_ID": 2.0, "name": "167", "BestEnrichmentInGroup": 56.395337995338, "CLUSTER_LABEL": " ", "GeneID": "207|595|1950|1956|3265|4609|5728|6774|7124|7422", "Z_score": 18.366711279127728, "GiniIndex": 0.0, "_COUNT_001_PCT": 100.0}, "position": {"x": 176.9963842212399, "y": 336.3538602389833}, "selected": false}, {"data": {"id": "24671799", "Enrichment": 49.68565169769989, "BestLogPInGroup": -18.21237825439765, "_PATTERN_": "M1", "_GeneInGOAndHitList": 9.0, "Hits": "AKT1|EGFR|HRAS|MYC|MAPK1|MAPK3|MAPK8|TNF|VEGFA", "Description": "stress-activated protein kinase signaling cascade", "_GeneInHitList": 22.0, "Category": "GO Biological Processes", "Log_q_value_": -10.292684282140062, "Symbol": "GO:0031098", "LogP": -13.166447618094502, "_RANK_": 1.0, "FirstInGroupByEnrichment": 0.0, "_LogP_MyList": -13.166447618094502, "_TotalGeneInLibrary": 30242.0, "_GeneInGO": 249.0, "shared_name": "166", "_InGO": 40.90909090909091, "Gene": "GO:0031098", "_MEMBER_MyList": 1.0, "_COUNT_001": 9.0, "SUID": 24671799, "id_original": "166", "selected": false, "CategoryID": 19.0, "STDV_InGO": 10.482356110715555, "EvidenceCutoff": 0.0, "PARENT_GO": "19_GO:0023052 signaling", "FirstInGroupByLogP": 0.0, "GROUP_ID": 2.0, "name": "166", "BestEnrichmentInGroup": 56.395337995338, "CLUSTER_LABEL": " ", "GeneID": "207|1956|3265|4609|5594|5595|5599|7124|7422", "Z_score": 20.813872605226543, "GiniIndex": 0.0, "_COUNT_001_PCT": 100.0}, "position": {"x": 245.50453241459928, "y": 343.43567786593644}, "selected": false}, {"data": {"id": "24671798", "Enrichment": 56.395337995338, "BestLogPInGroup": -18.21237825439765, "_PATTERN_": "M1", "_GeneInGOAndHitList": 8.0, "Hits": "AKT1|EGFR|HRAS|MYC|MAPK1|MAPK3|TNF|VEGFA", "Description": "regulation of stress-activated MAPK cascade", "_GeneInHitList": 22.0, "Category": "GO Biological Processes", "Log_q_value_": -9.41143300362827, "Symbol": "GO:0032872", "LogP": -12.116053940482356, "_RANK_": 1.0, "FirstInGroupByEnrichment": 0.0, "_LogP_MyList": -12.116053940482356, "_TotalGeneInLibrary": 30242.0, "_GeneInGO": 195.0, "shared_name": "165", "_InGO": 36.36363636363637, "Gene": "GO:0032872", "_MEMBER_MyList": 1.0, "_COUNT_001": 8.0, "SUID": 24671798, "id_original": "165", "selected": false, "CategoryID": 19.0, "STDV_InGO": 10.255928633050294, "EvidenceCutoff": 0.0, "PARENT_GO": "19_GO:0023052 signaling", "FirstInGroupByLogP": 0.0, "GROUP_ID": 2.0, "name": "165", "BestEnrichmentInGroup": 56.395337995338, "CLUSTER_LABEL": " ", "GeneID": "207|1956|3265|4609|5594|5595|7124|7422", "Z_score": 20.938817335691812, "GiniIndex": 0.0, "_COUNT_001_PCT": 100.0}, "position": {"x": 142.50193842045866, "y": 329.71366248507707}, "selected": false}, {"data": {"id": "24671797", "Enrichment": 55.54086317722682, "BestLogPInGroup": -18.21237825439765, "_PATTERN_": "M1", "_GeneInGOAndHitList": 8.0, "Hits": "AKT1|EGFR|HRAS|MYC|MAPK1|MAPK3|TNF|VEGFA", "Description": "regulation of stress-activated protein kinase signaling cascade", "_GeneInHitList": 22.0, "Category": "GO Biological Processes", "Log_q_value_": -9.37174592649842, "Symbol": "GO:0070302", "LogP": -12.062578578866873, "_RANK_": 1.0, "FirstInGroupByEnrichment": 0.0, "_LogP_MyList": -12.062578578866873, "_TotalGeneInLibrary": 30242.0, "_GeneInGO": 198.0, "shared_name": "164", "_InGO": 36.36363636363637, "Gene": "GO:0070302", "_MEMBER_MyList": 1.0, "_COUNT_001": 8.0, "SUID": 24671797, "id_original": "164", "selected": false, "CategoryID": 19.0, "STDV_InGO": 10.255928633050294, "EvidenceCutoff": 0.0, "PARENT_GO": "19_GO:0023052 signaling", "FirstInGroupByLogP": 0.0, "GROUP_ID": 2.0, "name": "164", "BestEnrichmentInGroup": 56.395337995338, "CLUSTER_LABEL": " ", "GeneID": "207|1956|3265|4609|5594|5595|7124|7422", "Z_score": 20.77485062878903, "GiniIndex": 0.0, "_COUNT_001_PCT": 100.0}, "position": {"x": 258.6610570728024, "y": 310.49842200656144}, "selected": false}, {"data": {"id": "24671796", "Enrichment": 53.12604303908652, "BestLogPInGroup": -18.21237825439765, "_PATTERN_": "M1", "_GeneInGOAndHitList": 8.0, "Hits": "AKT1|CCND1|EGF|EGFR|HRAS|MYC|STAT3|VEGFA", "Description": "positive regulation of epithelial cell proliferation", "_GeneInHitList": 22.0, "Category": "GO Biological Processes", "Log_q_value_": -9.339631621118276, "Symbol": "GO:0050679", "LogP": -11.907016112418926, "_RANK_": 1.0, "FirstInGroupByEnrichment": 0.0, "_LogP_MyList": -11.907016112418926, "_TotalGeneInLibrary": 30242.0, "_GeneInGO": 207.0, "shared_name": "163", "_InGO": 36.36363636363637, "Gene": "GO:0050679", "_MEMBER_MyList": 1.0, "_COUNT_001": 8.0, "SUID": 24671796, "id_original": "163", "selected": false, "CategoryID": 19.0, "STDV_InGO": 10.255928633050294, "EvidenceCutoff": 0.0, "PARENT_GO": "19_GO:0048518 positive regulation of biological process", "FirstInGroupByLogP": 0.0, "GROUP_ID": 2.0, "name": "163", "BestEnrichmentInGroup": 56.395337995338, "CLUSTER_LABEL": " ", "GeneID": "207|595|1950|1956|3265|4609|6774|7422", "Z_score": 20.30431289334821, "GiniIndex": 0.0, "_COUNT_001_PCT": 100.0}, "position": {"x": 245.02235468022428, "y": 392.9120572604677}, "selected": false}, {"data": {"id": "24671795", "Enrichment": 20.733580145344852, "BestLogPInGroup": -18.21237825439765, "_PATTERN_": "M1", "_GeneInGOAndHitList": 10.0, "Hits": "AKT1|EGFR|HRAS|MYC|MAPK1|MAPK3|PTEN|TNF|TP53|VEGFA", "Description": "regulation of cellular response to stress", "_GeneInHitList": 22.0, "Category": "GO Biological Processes", "Log_q_value_": -8.536109513629214, "Symbol": "GO:0080135", "LogP": -10.912548208775704, "_RANK_": 1.0, "FirstInGroupByEnrichment": 0.0, "_LogP_MyList": -10.912548208775704, "_TotalGeneInLibrary": 30242.0, "_GeneInGO": 663.0, "shared_name": "162", "_InGO": 45.45454545454545, "Gene": "GO:0080135", "_MEMBER_MyList": 1.0, "_COUNT_001": 10.0, "SUID": 24671795, "id_original": "162", "selected": false, "CategoryID": 19.0, "STDV_InGO": 10.615894693111677, "EvidenceCutoff": 0.0, "PARENT_GO": "19_GO:0050896 response to stimulus", "FirstInGroupByLogP": 0.0, "GROUP_ID": 2.0, "name": "162", "BestEnrichmentInGroup": 56.395337995338, "CLUSTER_LABEL": " ", "GeneID": "207|1956|3265|4609|5594|5595|5728|7124|7157|7422", "Z_score": 13.862229634294742, "GiniIndex": 0.0, "_COUNT_001_PCT": 100.0}, "position": {"x": 161.24546869389616, "y": 320.26612220187394}, "selected": false}, {"data": {"id": "24671794", "Enrichment": 20.126447491015572, "BestLogPInGroup": -18.21237825439765, "_PATTERN_": "M1", "_GeneInGOAndHitList": 10.0, "Hits": "CCND1|EGFR|IL6|MYC|MAPK1|PTEN|STAT3|TNF|TP53|VEGFA", "Description": "negative regulation of cell differentiation", "_GeneInHitList": 22.0, "Category": "GO Biological Processes", "Log_q_value_": -8.434912884250405, "Symbol": "GO:0045596", "LogP": -10.785797474924506, "_RANK_": 1.0, "FirstInGroupByEnrichment": 0.0, "_LogP_MyList": -10.785797474924506, "_TotalGeneInLibrary": 30242.0, "_GeneInGO": 683.0, "shared_name": "161", "_InGO": 45.45454545454545, "Gene": "GO:0045596", "_MEMBER_MyList": 1.0, "_COUNT_001": 10.0, "SUID": 24671794, "id_original": "161", "selected": false, "CategoryID": 19.0, "STDV_InGO": 10.615894693111677, "EvidenceCutoff": 0.0, "PARENT_GO": "19_GO:0048519 negative regulation of biological process", "FirstInGroupByLogP": 0.0, "GROUP_ID": 2.0, "name": "161", "BestEnrichmentInGroup": 56.395337995338, "CLUSTER_LABEL": " ", "GeneID": "595|1956|3569|4609|5594|5728|6774|7124|7157|7422", "Z_score": 13.641495374585869, "GiniIndex": 0.0, "_COUNT_001_PCT": 100.0}, "position": {"x": 185.13081415288053, "y": 427.90894446749894}, "selected": false}, {"data": {"id": "24671793", "Enrichment": 20.862946497010576, "BestLogPInGroup": -18.21237825439765, "_PATTERN_": "M1", "_GeneInGOAndHitList": 9.0, "Hits": "AKT1|EGFR|ESR1|HRAS|MYC|MAPK8|STAT3|TNF|VEGFA", "Description": "positive regulation of hydrolase activity", "_GeneInHitList": 22.0, "Category": "GO Biological Processes", "Log_q_value_": -7.595832357943307, "Symbol": "GO:0051345", "LogP": -9.796179794034115, "_RANK_": 1.0, "FirstInGroupByEnrichment": 0.0, "_LogP_MyList": -9.796179794034115, "_TotalGeneInLibrary": 30242.0, "_GeneInGO": 593.0, "shared_name": "160", "_InGO": 40.90909090909091, "Gene": "GO:0051345", "_MEMBER_MyList": 1.0, "_COUNT_001": 9.0, "SUID": 24671793, "id_original": "160", "selected": false, "CategoryID": 19.0, "STDV_InGO": 10.482356110715555, "EvidenceCutoff": 0.0, "PARENT_GO": "19_GO:0065007 biological regulation", "FirstInGroupByLogP": 0.0, "GROUP_ID": 2.0, "name": "160", "BestEnrichmentInGroup": 56.395337995338, "CLUSTER_LABEL": " ", "GeneID": "207|1956|2099|3265|4609|5599|6774|7124|7422", "Z_score": 13.180387510080374, "GiniIndex": 0.0, "_COUNT_001_PCT": 100.0}, "position": {"x": 328.55796869389616, "y": 252.90271888156144}, "selected": false}, {"data": {"id": "24671792", "Enrichment": 44.73668639053255, "BestLogPInGroup": -16.076973109329295, "_PATTERN_": "M1", "_GeneInGOAndHitList": 11.0, "Hits": "AKT1|EGFR|HSP90AA1|IL6|MAPK1|MAPK3|MAPK8|PTEN|SRC|TNF|VEGFA", "Description": "peptidyl-serine modification", "_GeneInHitList": 22.0, "Category": "GO Biological Processes", "Log_q_value_": -12.241381465614579, "Symbol": "GO:0018209", "LogP": -15.738394091966917, "_RANK_": 1.0, "FirstInGroupByEnrichment": 0.0, "_LogP_MyList": -15.738394091966917, "_TotalGeneInLibrary": 30242.0, "_GeneInGO": 338.0, "shared_name": "159", "_InGO": 50.0, "Gene": "GO:0018209", "_MEMBER_MyList": 1.0, "_COUNT_001": 11.0, "SUID": 24671792, "id_original": "159", "selected": false, "CategoryID": 19.0, "STDV_InGO": 10.660035817780521, "EvidenceCutoff": 0.0, "PARENT_GO": "19_GO:0008152 metabolic process", "FirstInGroupByLogP": 0.0, "GROUP_ID": 3.0, "name": "159", "BestEnrichmentInGroup": 343.65909090909093, "CLUSTER_LABEL": " ", "GeneID": "207|1956|3320|3569|5594|5595|5599|5728|6714|7124|7422", "Z_score": 21.817338470095272, "GiniIndex": 0.0, "_COUNT_001_PCT": 100.0}, "position": {"x": 170.81391962163053, "y": 291.6055692233583}, "selected": false}, {"data": {"id": "24671791", "Enrichment": 54.71189507010403, "BestLogPInGroup": -16.076973109329295, "_PATTERN_": "M1", "_GeneInGOAndHitList": 8.0, "Hits": "AKT1|EGFR|HSP90AA1|IL6|MYC|MAPK1|MAPK3|SRC", "Description": "positive regulation of DNA metabolic process", "_GeneInHitList": 22.0, "Category": "GO Biological Processes", "Log_q_value_": -9.37025013601598, "Symbol": "GO:0051054", "LogP": -12.00993026593705, "_RANK_": 1.0, "FirstInGroupByEnrichment": 0.0, "_LogP_MyList": -12.00993026593705, "_TotalGeneInLibrary": 30242.0, "_GeneInGO": 201.0, "shared_name": "158", "_InGO": 36.36363636363637, "Gene": "GO:0051054", "_MEMBER_MyList": 1.0, "_COUNT_001": 8.0, "SUID": 24671791, "id_original": "158", "selected": false, "CategoryID": 19.0, "STDV_InGO": 10.255928633050294, "EvidenceCutoff": 0.0, "PARENT_GO": "19_GO:0048518 positive regulation of biological process", "FirstInGroupByLogP": 0.0, "GROUP_ID": 3.0, "name": "158", "BestEnrichmentInGroup": 343.65909090909093, "CLUSTER_LABEL": " ", "GeneID": "207|1956|3320|3569|4609|5594|5595|6714", "Z_score": 20.61453277530485, "GiniIndex": 0.0, "_COUNT_001_PCT": 100.0}, "position": {"x": 300.2621007739743, "y": 247.4680875339052}, "selected": false}, {"data": {"id": "24671790", "Enrichment": 164.95636363636365, "BestLogPInGroup": -16.076973109329295, "_PATTERN_": "M1", "_GeneInGOAndHitList": 6.0, "Hits": "HSP90AA1|MYC|MAPK1|MAPK3|SRC|TP53", "Description": "regulation of telomerase activity", "_GeneInHitList": 22.0, "Category": "GO Biological Processes", "Log_q_value_": -9.364757881450045, "Symbol": "GO:0051972", "LogP": -11.96083054177684, "_RANK_": 1.0, "FirstInGroupByEnrichment": 0.0, "_LogP_MyList": -11.96083054177684, "_TotalGeneInLibrary": 30242.0, "_GeneInGO": 50.0, "shared_name": "157", "_InGO": 27.272727272727273, "Gene": "GO:0051972", "_MEMBER_MyList": 1.0, "_COUNT_001": 6.0, "SUID": 24671790, "id_original": "157", "selected": false, "CategoryID": 19.0, "STDV_InGO": 9.495144870310792, "EvidenceCutoff": 0.0, "PARENT_GO": "19_GO:0050789 regulation of biological process", "FirstInGroupByLogP": 0.0, "GROUP_ID": 3.0, "name": "157", "BestEnrichmentInGroup": 343.65909090909093, "CLUSTER_LABEL": " ", "GeneID": "3320|4609|5594|5595|6714|7157", "Z_score": 31.30613998529212, "GiniIndex": 0.0, "_COUNT_001_PCT": 100.0}, "position": {"x": 245.83607538334928, "y": 230.71134314913957}, "selected": false}, {"data": {"id": "24671789", "Enrichment": 34.27071266683455, "BestLogPInGroup": -16.076973109329295, "_PATTERN_": "M1", "_GeneInGOAndHitList": 9.0, "Hits": "AKT1|EGFR|HSP90AA1|IL6|MYC|MAPK1|MAPK3|SRC|TP53", "Description": "regulation of DNA metabolic process", "_GeneInHitList": 22.0, "Category": "GO Biological Processes", "Log_q_value_": -9.208000813855648, "Symbol": "GO:0051052", "LogP": -11.713787364515493, "_RANK_": 1.0, "FirstInGroupByEnrichment": 0.0, "_LogP_MyList": -11.713787364515493, "_TotalGeneInLibrary": 30242.0, "_GeneInGO": 361.0, "shared_name": "156", "_InGO": 40.90909090909091, "Gene": "GO:0051052", "_MEMBER_MyList": 1.0, "_COUNT_001": 9.0, "SUID": 24671789, "id_original": "156", "selected": false, "CategoryID": 19.0, "STDV_InGO": 10.482356110715555, "EvidenceCutoff": 0.0, "PARENT_GO": "19_GO:0050789 regulation of biological process", "FirstInGroupByLogP": 0.0, "GROUP_ID": 3.0, "name": "156", "BestEnrichmentInGroup": 343.65909090909093, "CLUSTER_LABEL": " ", "GeneID": "207|1956|3320|3569|4609|5594|5595|6714|7157", "Z_score": 17.158539758114866, "GiniIndex": 0.0, "_COUNT_001_PCT": 100.0}, "position": {"x": 217.2598119556149, "y": 357.76685462374894}, "selected": false}, {"data": {"id": "24671788", "Enrichment": 74.9801652892562, "BestLogPInGroup": -16.076973109329295, "_PATTERN_": "M1", "_GeneInGOAndHitList": 6.0, "Hits": "HSP90AA1|MYC|MAPK1|MAPK3|SRC|TP53", "Description": "regulation of DNA biosynthetic process", "_GeneInHitList": 22.0, "Category": "GO Biological Processes", "Log_q_value_": -7.623457710729551, "Symbol": "GO:2000278", "LogP": -9.843022882658552, "_RANK_": 1.0, "FirstInGroupByEnrichment": 0.0, "_LogP_MyList": -9.843022882658552, "_TotalGeneInLibrary": 30242.0, "_GeneInGO": 110.0, "shared_name": "155", "_InGO": 27.272727272727273, "Gene": "GO:2000278", "_MEMBER_MyList": 1.0, "_COUNT_001": 6.0, "SUID": 24671788, "id_original": "155", "selected": false, "CategoryID": 19.0, "STDV_InGO": 9.495144870310792, "EvidenceCutoff": 0.0, "PARENT_GO": "19_GO:0050789 regulation of biological process", "FirstInGroupByLogP": 0.0, "GROUP_ID": 3.0, "name": "155", "BestEnrichmentInGroup": 343.65909090909093, "CLUSTER_LABEL": " ", "GeneID": "3320|4609|5594|5595|6714|7157", "Z_score": 20.97296562319222, "GiniIndex": 0.0, "_COUNT_001_PCT": 100.0}, "position": {"x": 334.0447240649899, "y": 162.18076453585832}, "selected": false}, {"data": {"id": "24671787", "Enrichment": 25.754311262507986, "BestLogPInGroup": -16.076973109329295, "_PATTERN_": "M1", "_GeneInGOAndHitList": 8.0, "Hits": "EGFR|HSP90AA1|IL6|MAPK1|MAPK3|SRC|TNF|VEGFA", "Description": "positive regulation of response to external stimulus", "_GeneInHitList": 22.0, "Category": "GO Biological Processes", "Log_q_value_": -7.225376109937614, "Symbol": "GO:0032103", "LogP": -9.400169441556034, "_RANK_": 1.0, "FirstInGroupByEnrichment": 0.0, "_LogP_MyList": -9.400169441556034, "_TotalGeneInLibrary": 30242.0, "_GeneInGO": 427.0, "shared_name": "154", "_InGO": 36.36363636363637, "Gene": "GO:0032103", "_MEMBER_MyList": 1.0, "_COUNT_001": 8.0, "SUID": 24671787, "id_original": "154", "selected": false, "CategoryID": 19.0, "STDV_InGO": 10.255928633050294, "EvidenceCutoff": 0.0, "PARENT_GO": "19_GO:0048518 positive regulation of biological process", "FirstInGroupByLogP": 0.0, "GROUP_ID": 3.0, "name": "154", "BestEnrichmentInGroup": 343.65909090909093, "CLUSTER_LABEL": " ", "GeneID": "1956|3320|3569|5594|5595|6714|7124|7422", "Z_score": 13.899832367000688, "GiniIndex": 0.0, "_COUNT_001_PCT": 100.0}, "position": {"x": 173.74900873295866, "y": 222.40580115695207}, "selected": false}, {"data": {"id": "24671786", "Enrichment": 104.13911845730027, "BestLogPInGroup": -16.076973109329295, "_PATTERN_": "M1", "_GeneInGOAndHitList": 5.0, "Hits": "HSP90AA1|MYC|MAPK1|MAPK3|SRC", "Description": "positive regulation of DNA biosynthetic process", "_GeneInHitList": 22.0, "Category": "GO Biological Processes", "Log_q_value_": -6.832918459946406, "Symbol": "GO:2000573", "LogP": -8.964443101407845, "_RANK_": 1.0, "FirstInGroupByEnrichment": 0.0, "_LogP_MyList": -8.964443101407845, "_TotalGeneInLibrary": 30242.0, "_GeneInGO": 66.0, "shared_name": "153", "_InGO": 22.727272727272727, "Gene": "GO:2000573", "_MEMBER_MyList": 1.0, "_COUNT_001": 5.0, "SUID": 24671786, "id_original": "153", "selected": false, "CategoryID": 19.0, "STDV_InGO": 8.934606739851096, "EvidenceCutoff": 0.0, "PARENT_GO": "19_GO:0048518 positive regulation of biological process", "FirstInGroupByLogP": 0.0, "GROUP_ID": 3.0, "name": "153", "BestEnrichmentInGroup": 343.65909090909093, "CLUSTER_LABEL": " ", "GeneID": "3320|4609|5594|5595|6714", "Z_score": 22.632197892010705, "GiniIndex": 0.0, "_COUNT_001_PCT": 100.0}, "position": {"x": 217.96958978764616, "y": 207.83872352023332}, "selected": false}, {"data": {"id": "24671785", "Enrichment": 44.82509881422925, "BestLogPInGroup": -16.076973109329295, "_PATTERN_": "M1", "_GeneInGOAndHitList": 6.0, "Hits": "HSP90AA1|MYC|MAPK1|MAPK3|SRC|TP53", "Description": "DNA biosynthetic process", "_GeneInHitList": 22.0, "Category": "GO Biological Processes", "Log_q_value_": -6.4609906130003285, "Symbol": "GO:0071897", "LogP": -8.49262038790425, "_RANK_": 1.0, "FirstInGroupByEnrichment": 0.0, "_LogP_MyList": -8.49262038790425, "_TotalGeneInLibrary": 30242.0, "_GeneInGO": 184.0, "shared_name": "152", "_InGO": 27.272727272727273, "Gene": "GO:0071897", "_MEMBER_MyList": 1.0, "_COUNT_001": 6.0, "SUID": 24671785, "id_original": "152", "selected": false, "CategoryID": 19.0, "STDV_InGO": 9.495144870310792, "EvidenceCutoff": 0.0, "PARENT_GO": "19_GO:0008152 metabolic process", "FirstInGroupByLogP": 0.0, "GROUP_ID": 3.0, "name": "152", "BestEnrichmentInGroup": 343.65909090909093, "CLUSTER_LABEL": " ", "GeneID": "3320|4609|5594|5595|6714|7157", "Z_score": 16.088440916476465, "GiniIndex": 0.0, "_COUNT_001_PCT": 100.0}, "position": {"x": 344.84446771733366, "y": 290.90308509249894}, "selected": false}, {"data": {"id": "24671784", "Enrichment": 161.72192513368987, "BestLogPInGroup": -16.076973109329295, "_PATTERN_": "M1", "_GeneInGOAndHitList": 4.0, "Hits": "HSP90AA1|MYC|MAPK1|MAPK3", "Description": "positive regulation of telomerase activity", "_GeneInHitList": 22.0, "Category": "GO Biological Processes", "Log_q_value_": -6.0457802669139555, "Symbol": "GO:0051973", "LogP": -8.0178437953506, "_RANK_": 1.0, "FirstInGroupByEnrichment": 0.0, "_LogP_MyList": -8.0178437953506, "_TotalGeneInLibrary": 30242.0, "_GeneInGO": 34.0, "shared_name": "151", "_InGO": 18.181818181818183, "Gene": "GO:0051973", "_MEMBER_MyList": 1.0, "_COUNT_001": 4.0, "SUID": 24671784, "id_original": "151", "selected": false, "CategoryID": 19.0, "STDV_InGO": 8.223036670302644, "EvidenceCutoff": 0.0, "PARENT_GO": "19_GO:0048518 positive regulation of biological process", "FirstInGroupByLogP": 0.0, "GROUP_ID": 3.0, "name": "151", "BestEnrichmentInGroup": 343.65909090909093, "CLUSTER_LABEL": " ", "GeneID": "3320|4609|5594|5595", "Z_score": 25.299723946915194, "GiniIndex": 0.0, "_COUNT_001_PCT": 100.0}, "position": {"x": 322.21226556889616, "y": 160.140649179413}, "selected": false}, {"data": {"id": "24671783", "Enrichment": 29.942574257425743, "BestLogPInGroup": -14.122197628802788, "_PATTERN_": "M1", "_GeneInGOAndHitList": 11.0, "Hits": "AKT1|ALB|CCND1|EGFR|JUN|MAPK1|MAPK3|MAPK8|PTEN|SRC|TP53", "Description": "response to extracellular stimulus", "_GeneInHitList": 22.0, "Category": "GO Biological Processes", "Log_q_value_": -10.7384692780935, "Symbol": "GO:0009991", "LogP": -13.820968345311748, "_RANK_": 1.0, "FirstInGroupByEnrichment": 0.0, "_LogP_MyList": -13.820968345311748, "_TotalGeneInLibrary": 30242.0, "_GeneInGO": 505.0, "shared_name": "150", "_InGO": 50.0, "Gene": "GO:0009991", "_MEMBER_MyList": 1.0, "_COUNT_001": 11.0, "SUID": 24671783, "id_original": "150", "selected": false, "CategoryID": 19.0, "STDV_InGO": 10.660035817780521, "EvidenceCutoff": 0.0, "PARENT_GO": "19_GO:0050896 response to stimulus", "FirstInGroupByLogP": 0.0, "GROUP_ID": 4.0, "name": "150", "BestEnrichmentInGroup": 206.19545454545454, "CLUSTER_LABEL": " ", "GeneID": "207|213|595|1956|3725|5594|5595|5599|5728|6714|7157", "Z_score": 17.696869704910586, "GiniIndex": 0.0, "_COUNT_001_PCT": 100.0}, "position": {"x": 413.24514825932584, "y": 440.97242102999894}, "selected": false}, {"data": {"id": "24671782", "Enrichment": 40.54974524001073, "BestLogPInGroup": -14.122197628802788, "_PATTERN_": "M1", "_GeneInGOAndHitList": 10.0, "Hits": "AKT1|CASP3|EGFR|IL6|JUN|MAPK1|MAPK3|MAPK8|SRC|TP53", "Description": "cellular response to chemical stress", "_GeneInHitList": 22.0, "Category": "GO Biological Processes", "Log_q_value_": -10.7384692780935, "Symbol": "GO:0062197", "LogP": -13.802791229404678, "_RANK_": 1.0, "FirstInGroupByEnrichment": 0.0, "_LogP_MyList": -13.802791229404678, "_TotalGeneInLibrary": 30242.0, "_GeneInGO": 339.0, "shared_name": "149", "_InGO": 45.45454545454545, "Gene": "GO:0062197", "_MEMBER_MyList": 1.0, "_COUNT_001": 10.0, "SUID": 24671782, "id_original": "149", "selected": false, "CategoryID": 19.0, "STDV_InGO": 10.615894693111677, "EvidenceCutoff": 0.0, "PARENT_GO": "19_GO:0050896 response to stimulus", "FirstInGroupByLogP": 0.0, "GROUP_ID": 4.0, "name": "149", "BestEnrichmentInGroup": 206.19545454545454, "CLUSTER_LABEL": " ", "GeneID": "207|836|1956|3569|3725|5594|5595|5599|6714|7157", "Z_score": 19.75824396199701, "GiniIndex": 0.0, "_COUNT_001_PCT": 100.0}, "position": {"x": 298.4482885181149, "y": 285.81998572726457}, "selected": false}, {"data": {"id": "24671781", "Enrichment": 55.478597635548304, "BestLogPInGroup": -14.122197628802788, "_PATTERN_": "M1", "_GeneInGOAndHitList": 9.0, "Hits": "AKT1|CASP3|EGFR|IL6|JUN|MAPK1|MAPK3|MAPK8|SRC", "Description": "response to reactive oxygen species", "_GeneInHitList": 22.0, "Category": "GO Biological Processes", "Log_q_value_": -10.580711922157885, "Symbol": "GO:0000302", "LogP": -13.600603293790563, "_RANK_": 1.0, "FirstInGroupByEnrichment": 0.0, "_LogP_MyList": -13.600603293790563, "_TotalGeneInLibrary": 30242.0, "_GeneInGO": 223.0, "shared_name": "148", "_InGO": 40.90909090909091, "Gene": "GO:0000302", "_MEMBER_MyList": 1.0, "_COUNT_001": 9.0, "SUID": 24671781, "id_original": "148", "selected": false, "CategoryID": 19.0, "STDV_InGO": 10.482356110715555, "EvidenceCutoff": 0.0, "PARENT_GO": "19_GO:0050896 response to stimulus", "FirstInGroupByLogP": 0.0, "GROUP_ID": 4.0, "name": "148", "BestEnrichmentInGroup": 206.19545454545454, "CLUSTER_LABEL": " ", "GeneID": "207|836|1956|3569|3725|5594|5595|5599|6714", "Z_score": 22.031416724335227, "GiniIndex": 0.0, "_COUNT_001_PCT": 100.0}, "position": {"x": 285.6064611255368, "y": 381.9640592135927}, "selected": false}, {"data": {"id": "24671780", "Enrichment": 26.343205574912893, "BestLogPInGroup": -14.122197628802788, "_PATTERN_": "M1", "_GeneInGOAndHitList": 11.0, "Hits": "AKT1|CCND1|CASP3|EGFR|IL6|JUN|MAPK1|MAPK3|MAPK8|PTEN|SRC", "Description": "response to inorganic substance", "_GeneInHitList": 22.0, "Category": "GO Biological Processes", "Log_q_value_": -10.299588153405754, "Symbol": "GO:0010035", "LogP": -13.213529225136453, "_RANK_": 1.0, "FirstInGroupByEnrichment": 0.0, "_LogP_MyList": -13.213529225136453, "_TotalGeneInLibrary": 30242.0, "_GeneInGO": 574.0, "shared_name": "147", "_InGO": 50.0, "Gene": "GO:0010035", "_MEMBER_MyList": 1.0, "_COUNT_001": 11.0, "SUID": 24671780, "id_original": "147", "selected": false, "CategoryID": 19.0, "STDV_InGO": 10.660035817780521, "EvidenceCutoff": 0.0, "PARENT_GO": "19_GO:0050896 response to stimulus", "FirstInGroupByLogP": 0.0, "GROUP_ID": 4.0, "name": "147", "BestEnrichmentInGroup": 206.19545454545454, "CLUSTER_LABEL": " ", "GeneID": "207|595|836|1956|3569|3725|5594|5595|5599|5728|6714", "Z_score": 16.540001399624632, "GiniIndex": 0.0, "_COUNT_001_PCT": 100.0}, "position": {"x": 424.4991613208493, "y": 261.36393103976457}, "selected": false}, {"data": {"id": "24671779", "Enrichment": 70.94897360703813, "BestLogPInGroup": -14.122197628802788, "_PATTERN_": "M1", "_GeneInGOAndHitList": 8.0, "Hits": "AKT1|EGFR|IL6|JUN|MAPK1|MAPK3|MAPK8|SRC", "Description": "cellular response to reactive oxygen species", "_GeneInHitList": 22.0, "Category": "GO Biological Processes", "Log_q_value_": -10.125028036681437, "Symbol": "GO:0034614", "LogP": -12.923070658697757, "_RANK_": 1.0, "FirstInGroupByEnrichment": 0.0, "_LogP_MyList": -12.923070658697757, "_TotalGeneInLibrary": 30242.0, "_GeneInGO": 155.0, "shared_name": "146", "_InGO": 36.36363636363637, "Gene": "GO:0034614", "_MEMBER_MyList": 1.0, "_COUNT_001": 8.0, "SUID": 24671779, "id_original": "146", "selected": false, "CategoryID": 19.0, "STDV_InGO": 10.255928633050294, "EvidenceCutoff": 0.0, "PARENT_GO": "19_GO:0050896 response to stimulus", "FirstInGroupByLogP": 0.0, "GROUP_ID": 4.0, "name": "146", "BestEnrichmentInGroup": 206.19545454545454, "CLUSTER_LABEL": " ", "GeneID": "207|1956|3569|3725|5594|5595|5599|6714", "Z_score": 23.556997554030445, "GiniIndex": 0.0, "_COUNT_001_PCT": 100.0}, "position": {"x": 281.10057123295866, "y": 297.69767127413957}, "selected": false}, {"data": {"id": "24671778", "Enrichment": 30.61550921239117, "BestLogPInGroup": -14.122197628802788, "_PATTERN_": "M1", "_GeneInGOAndHitList": 10.0, "Hits": "AKT1|CASP3|EGFR|IL6|JUN|MAPK1|MAPK3|MAPK8|SRC|TP53", "Description": "response to oxidative stress", "_GeneInHitList": 22.0, "Category": "GO Biological Processes", "Log_q_value_": -9.834944953315858, "Symbol": "GO:0006979", "LogP": -12.585389087895829, "_RANK_": 1.0, "FirstInGroupByEnrichment": 0.0, "_LogP_MyList": -12.585389087895829, "_TotalGeneInLibrary": 30242.0, "_GeneInGO": 449.0, "shared_name": "145", "_InGO": 45.45454545454545, "Gene": "GO:0006979", "_MEMBER_MyList": 1.0, "_COUNT_001": 10.0, "SUID": 24671778, "id_original": "145", "selected": false, "CategoryID": 19.0, "STDV_InGO": 10.615894693111677, "EvidenceCutoff": 0.0, "PARENT_GO": "19_GO:0050896 response to stimulus", "FirstInGroupByLogP": 0.0, "GROUP_ID": 4.0, "name": "145", "BestEnrichmentInGroup": 206.19545454545454, "CLUSTER_LABEL": " ", "GeneID": "207|836|1956|3569|3725|5594|5595|5599|6714|7157", "Z_score": 17.05875928908786, "GiniIndex": 0.0, "_COUNT_001_PCT": 100.0}, "position": {"x": 370.99644525639616, "y": 367.60450110812394}, "selected": false}, {"data": {"id": "24671777", "Enrichment": 206.19545454545454, "BestLogPInGroup": -14.122197628802788, "_PATTERN_": "M1", "_GeneInGOAndHitList": 6.0, "Hits": "AKT1|EGFR|JUN|MAPK1|MAPK3|MAPK8", "Description": "cellular response to cadmium ion", "_GeneInHitList": 22.0, "Category": "GO Biological Processes", "Log_q_value_": -9.834944953315858, "Symbol": "GO:0071276", "LogP": -12.575853828310187, "_RANK_": 1.0, "FirstInGroupByEnrichment": 0.0, "_LogP_MyList": -12.575853828310187, "_TotalGeneInLibrary": 30242.0, "_GeneInGO": 40.0, "shared_name": "144", "_InGO": 27.272727272727273, "Gene": "GO:0071276", "_MEMBER_MyList": 1.0, "_COUNT_001": 6.0, "SUID": 24671777, "id_original": "144", "selected": false, "CategoryID": 19.0, "STDV_InGO": 9.495144870310792, "EvidenceCutoff": 0.0, "PARENT_GO": "19_GO:0050896 response to stimulus", "FirstInGroupByLogP": 0.0, "GROUP_ID": 4.0, "name": "144", "BestEnrichmentInGroup": 206.19545454545454, "CLUSTER_LABEL": " ", "GeneID": "207|1956|3725|5594|5595|5599", "Z_score": 35.038222380566694, "GiniIndex": 0.0, "_COUNT_001_PCT": 100.0}, "position": {"x": 320.37522943608366, "y": 387.2226041354677}, "selected": false}, {"data": {"id": "24671776", "Enrichment": 42.66112852664577, "BestLogPInGroup": -14.122197628802788, "_PATTERN_": "M1", "_GeneInGOAndHitList": 9.0, "Hits": "AKT1|EGFR|IL6|JUN|MAPK1|MAPK3|MAPK8|SRC|TP53", "Description": "cellular response to oxidative stress", "_GeneInHitList": 22.0, "Category": "GO Biological Processes", "Log_q_value_": -9.834944953315858, "Symbol": "GO:0034599", "LogP": -12.56852958610526, "_RANK_": 1.0, "FirstInGroupByEnrichment": 0.0, "_LogP_MyList": -12.56852958610526, "_TotalGeneInLibrary": 30242.0, "_GeneInGO": 290.0, "shared_name": "143", "_InGO": 40.90909090909091, "Gene": "GO:0034599", "_MEMBER_MyList": 1.0, "_COUNT_001": 9.0, "SUID": 24671776, "id_original": "143", "selected": false, "CategoryID": 19.0, "STDV_InGO": 10.482356110715555, "EvidenceCutoff": 0.0, "PARENT_GO": "19_GO:0050896 response to stimulus", "FirstInGroupByLogP": 0.0, "GROUP_ID": 4.0, "name": "143", "BestEnrichmentInGroup": 206.19545454545454, "CLUSTER_LABEL": " ", "GeneID": "207|1956|3569|3725|5594|5595|5599|6714|7157", "Z_score": 19.234429077466725, "GiniIndex": 0.0, "_COUNT_001_PCT": 100.0}, "position": {"x": 254.6163793384274, "y": 321.48829017062394}, "selected": false}, {"data": {"id": "24671775", "Enrichment": 36.494770716009654, "BestLogPInGroup": -14.122197628802788, "_PATTERN_": "M1", "_GeneInGOAndHitList": 9.0, "Hits": "AKT1|HRAS|JUN|MAPK1|MAPK3|MAPK8|PTEN|STAT3|TP53", "Description": "aging", "_GeneInHitList": 22.0, "Category": "GO Biological Processes", "Log_q_value_": -9.364757881450045, "Symbol": "GO:0007568", "LogP": -11.958680520810441, "_RANK_": 1.0, "FirstInGroupByEnrichment": 0.0, "_LogP_MyList": -11.958680520810441, "_TotalGeneInLibrary": 30242.0, "_GeneInGO": 339.0, "shared_name": "142", "_InGO": 40.90909090909091, "Gene": "GO:0007568", "_MEMBER_MyList": 1.0, "_COUNT_001": 9.0, "SUID": 24671775, "id_original": "142", "selected": false, "CategoryID": 19.0, "STDV_InGO": 10.482356110715555, "EvidenceCutoff": 0.0, "PARENT_GO": "19_GO:0032502 developmental process", "FirstInGroupByLogP": 0.0, "GROUP_ID": 4.0, "name": "142", "BestEnrichmentInGroup": 206.19545454545454, "CLUSTER_LABEL": " ", "GeneID": "207|3265|3725|5594|5595|5599|5728|6774|7157", "Z_score": 17.732461610715443, "GiniIndex": 0.0, "_COUNT_001_PCT": 100.0}, "position": {"x": 375.87361200444303, "y": 374.42432532687394}, "selected": false}, {"data": {"id": "24671774", "Enrichment": 317.2237762237762, "BestLogPInGroup": -13.90882629245531, "_PATTERN_": "M1", "_GeneInGOAndHitList": 6.0, "Hits": "EGFR|ESR1|IL6|STAT3|TNF|TP53", "Description": "regulation of production of small RNA involved in gene silencing by RNA", "_GeneInHitList": 22.0, "Category": "GO Biological Processes", "Log_q_value_": -10.7384692780935, "Symbol": "GO:0070920", "LogP": -13.795080042829307, "_RANK_": 1.0, "FirstInGroupByEnrichment": 0.0, "_LogP_MyList": -13.795080042829307, "_TotalGeneInLibrary": 30242.0, "_GeneInGO": 26.0, "shared_name": "141", "_InGO": 27.272727272727273, "Gene": "GO:0070920", "_MEMBER_MyList": 1.0, "_COUNT_001": 6.0, "SUID": 24671774, "id_original": "141", "selected": false, "CategoryID": 19.0, "STDV_InGO": 9.495144870310792, "EvidenceCutoff": 0.0, "PARENT_GO": "19_GO:0048519 negative regulation of biological process", "FirstInGroupByLogP": 0.0, "GROUP_ID": 5.0, "name": "141", "BestEnrichmentInGroup": 458.2121212121212, "CLUSTER_LABEL": " ", "GeneID": "1956|2099|3569|6774|7124|7157", "Z_score": 43.52360830006301, "GiniIndex": 0.0, "_COUNT_001_PCT": 100.0}, "position": {"x": 344.70079095952116, "y": 468.15320716281144}, "selected": false}, {"data": {"id": "24671773", "Enrichment": 458.2121212121212, "BestLogPInGroup": -13.90882629245531, "_PATTERN_": "M1", "_GeneInGOAndHitList": 5.0, "Hits": "ESR1|IL6|STAT3|TNF|TP53", "Description": "negative regulation of production of miRNAs involved in gene silencing by miRNA", "_GeneInHitList": 22.0, "Category": "GO Biological Processes", "Log_q_value_": -9.708829520526082, "Symbol": "GO:1903799", "LogP": -12.427690896494779, "_RANK_": 1.0, "FirstInGroupByEnrichment": 0.0, "_LogP_MyList": -12.427690896494779, "_TotalGeneInLibrary": 30242.0, "_GeneInGO": 15.0, "shared_name": "140", "_InGO": 22.727272727272727, "Gene": "GO:1903799", "_MEMBER_MyList": 1.0, "_COUNT_001": 5.0, "SUID": 24671773, "id_original": "140", "selected": false, "CategoryID": 19.0, "STDV_InGO": 8.934606739851096, "EvidenceCutoff": 0.0, "PARENT_GO": "19_GO:0048519 negative regulation of biological process", "FirstInGroupByLogP": 0.0, "GROUP_ID": 5.0, "name": "140", "BestEnrichmentInGroup": 458.2121212121212, "CLUSTER_LABEL": " ", "GeneID": "2099|3569|6774|7124|7157", "Z_score": 47.78900920682882, "GiniIndex": 0.0, "_COUNT_001_PCT": 100.0}, "position": {"x": 317.36286981694303, "y": 489.99683509249894}, "selected": false}, {"data": {"id": "24671772", "Enrichment": 168.32282003710574, "BestLogPInGroup": -13.90882629245531, "_PATTERN_": "M1", "_GeneInGOAndHitList": 6.0, "Hits": "EGFR|ESR1|IL6|STAT3|TNF|TP53", "Description": "regulation of gene silencing by miRNA", "_GeneInHitList": 22.0, "Category": "GO Biological Processes", "Log_q_value_": -9.37025013601598, "Symbol": "GO:0060964", "LogP": -12.016150674915378, "_RANK_": 1.0, "FirstInGroupByEnrichment": 0.0, "_LogP_MyList": -12.016150674915378, "_TotalGeneInLibrary": 30242.0, "_GeneInGO": 49.0, "shared_name": "139", "_InGO": 27.272727272727273, "Gene": "GO:0060964", "_MEMBER_MyList": 1.0, "_COUNT_001": 6.0, "SUID": 24671772, "id_original": "139", "selected": false, "CategoryID": 19.0, "STDV_InGO": 9.495144870310792, "EvidenceCutoff": 0.0, "PARENT_GO": "19_GO:0048519 negative regulation of biological process", "FirstInGroupByLogP": 0.0, "GROUP_ID": 5.0, "name": "139", "BestEnrichmentInGroup": 458.2121212121212, "CLUSTER_LABEL": " ", "GeneID": "1956|2099|3569|6774|7124|7157", "Z_score": 31.62731080983851, "GiniIndex": 0.0, "_COUNT_001_PCT": 100.0}, "position": {"x": 322.5753331958493, "y": 435.5757535495302}, "selected": false}, {"data": {"id": "24671771", "Enrichment": 158.6118881118881, "BestLogPInGroup": -13.90882629245531, "_PATTERN_": "M1", "_GeneInGOAndHitList": 6.0, "Hits": "EGFR|ESR1|IL6|STAT3|TNF|TP53", "Description": "production of miRNAs involved in gene silencing by miRNA", "_GeneInHitList": 22.0, "Category": "GO Biological Processes", "Log_q_value_": -9.310851651487507, "Symbol": "GO:0035196", "LogP": -11.853621768400522, "_RANK_": 1.0, "FirstInGroupByEnrichment": 0.0, "_LogP_MyList": -11.853621768400522, "_TotalGeneInLibrary": 30242.0, "_GeneInGO": 52.0, "shared_name": "138", "_InGO": 27.272727272727273, "Gene": "GO:0035196", "_MEMBER_MyList": 1.0, "_COUNT_001": 6.0, "SUID": 24671771, "id_original": "138", "selected": false, "CategoryID": 19.0, "STDV_InGO": 9.495144870310792, "EvidenceCutoff": 0.0, "PARENT_GO": "19_GO:0048519 negative regulation of biological process", "FirstInGroupByLogP": 0.0, "GROUP_ID": 5.0, "name": "138", "BestEnrichmentInGroup": 458.2121212121212, "CLUSTER_LABEL": " ", "GeneID": "1956|2099|3569|6774|7124|7157", "Z_score": 30.6917231108076, "GiniIndex": 0.0, "_COUNT_001_PCT": 100.0}, "position": {"x": 282.5370336353024, "y": 431.6814664401552}, "selected": false}, {"data": {"id": "24671770", "Enrichment": 158.6118881118881, "BestLogPInGroup": -13.90882629245531, "_PATTERN_": "M1", "_GeneInGOAndHitList": 6.0, "Hits": "EGFR|ESR1|IL6|STAT3|TNF|TP53", "Description": "regulation of posttranscriptional gene silencing", "_GeneInHitList": 22.0, "Category": "GO Biological Processes", "Log_q_value_": -9.310851651487507, "Symbol": "GO:0060147", "LogP": -11.853621768400522, "_RANK_": 1.0, "FirstInGroupByEnrichment": 0.0, "_LogP_MyList": -11.853621768400522, "_TotalGeneInLibrary": 30242.0, "_GeneInGO": 52.0, "shared_name": "137", "_InGO": 27.272727272727273, "Gene": "GO:0060147", "_MEMBER_MyList": 1.0, "_COUNT_001": 6.0, "SUID": 24671770, "id_original": "137", "selected": false, "CategoryID": 19.0, "STDV_InGO": 9.495144870310792, "EvidenceCutoff": 0.0, "PARENT_GO": "19_GO:0048519 negative regulation of biological process", "FirstInGroupByLogP": 0.0, "GROUP_ID": 5.0, "name": "137", "BestEnrichmentInGroup": 458.2121212121212, "CLUSTER_LABEL": " ", "GeneID": "1956|2099|3569|6774|7124|7157", "Z_score": 30.6917231108076, "GiniIndex": 0.0, "_COUNT_001_PCT": 100.0}, "position": {"x": 274.1693578540524, "y": 474.3562711276552}, "selected": false}, {"data": {"id": "24671769", "Enrichment": 155.61921097770156, "BestLogPInGroup": -13.90882629245531, "_PATTERN_": "M1", "_GeneInGOAndHitList": 6.0, "Hits": "EGFR|ESR1|IL6|STAT3|TNF|TP53", "Description": "regulation of gene silencing by RNA", "_GeneInHitList": 22.0, "Category": "GO Biological Processes", "Log_q_value_": -9.268416163966254, "Symbol": "GO:0060966", "LogP": -11.801640962973039, "_RANK_": 1.0, "FirstInGroupByEnrichment": 0.0, "_LogP_MyList": -11.801640962973039, "_TotalGeneInLibrary": 30242.0, "_GeneInGO": 53.0, "shared_name": "136", "_InGO": 27.272727272727273, "Gene": "GO:0060966", "_MEMBER_MyList": 1.0, "_COUNT_001": 6.0, "SUID": 24671769, "id_original": "136", "selected": false, "CategoryID": 19.0, "STDV_InGO": 9.495144870310792, "EvidenceCutoff": 0.0, "PARENT_GO": "19_GO:0048519 negative regulation of biological process", "FirstInGroupByLogP": 0.0, "GROUP_ID": 5.0, "name": "136", "BestEnrichmentInGroup": 458.2121212121212, "CLUSTER_LABEL": " ", "GeneID": "1956|2099|3569|6774|7124|7157", "Z_score": 30.397593874310196, "GiniIndex": 0.0, "_COUNT_001_PCT": 100.0}, "position": {"x": 312.3982091724118, "y": 461.18567786593644}, "selected": false}, {"data": {"id": "24671768", "Enrichment": 152.73737373737373, "BestLogPInGroup": -13.90882629245531, "_PATTERN_": "M1", "_GeneInGOAndHitList": 6.0, "Hits": "EGFR|ESR1|IL6|STAT3|TNF|TP53", "Description": "dsRNA processing", "_GeneInHitList": 22.0, "Category": "GO Biological Processes", "Log_q_value_": -9.235944257240698, "Symbol": "GO:0031050", "LogP": -11.75068565055347, "_RANK_": 1.0, "FirstInGroupByEnrichment": 0.0, "_LogP_MyList": -11.75068565055347, "_TotalGeneInLibrary": 30242.0, "_GeneInGO": 54.0, "shared_name": "135", "_InGO": 27.272727272727273, "Gene": "GO:0031050", "_MEMBER_MyList": 1.0, "_COUNT_001": 6.0, "SUID": 24671768, "id_original": "135", "selected": false, "CategoryID": 19.0, "STDV_InGO": 9.495144870310792, "EvidenceCutoff": 0.0, "PARENT_GO": "19_GO:0008152 metabolic process", "FirstInGroupByLogP": 0.0, "GROUP_ID": 5.0, "name": "135", "BestEnrichmentInGroup": 458.2121212121212, "CLUSTER_LABEL": " ", "GeneID": "1956|2099|3569|6774|7124|7157", "Z_score": 30.11164327484984, "GiniIndex": 0.0, "_COUNT_001_PCT": 100.0}, "position": {"x": 456.10833795659147, "y": 353.71949134249894}, "selected": false}, {"data": {"id": "24671767", "Enrichment": 152.73737373737373, "BestLogPInGroup": -13.90882629245531, "_PATTERN_": "M1", "_GeneInGOAndHitList": 6.0, "Hits": "EGFR|ESR1|IL6|STAT3|TNF|TP53", "Description": "production of small RNA involved in gene silencing by RNA", "_GeneInHitList": 22.0, "Category": "GO Biological Processes", "Log_q_value_": -9.235944257240698, "Symbol": "GO:0070918", "LogP": -11.75068565055347, "_RANK_": 1.0, "FirstInGroupByEnrichment": 0.0, "_LogP_MyList": -11.75068565055347, "_TotalGeneInLibrary": 30242.0, "_GeneInGO": 54.0, "shared_name": "134", "_InGO": 27.272727272727273, "Gene": "GO:0070918", "_MEMBER_MyList": 1.0, "_COUNT_001": 6.0, "SUID": 24671767, "id_original": "134", "selected": false, "CategoryID": 19.0, "STDV_InGO": 9.495144870310792, "EvidenceCutoff": 0.0, "PARENT_GO": "19_GO:0048519 negative regulation of biological process", "FirstInGroupByLogP": 0.0, "GROUP_ID": 5.0, "name": "134", "BestEnrichmentInGroup": 458.2121212121212, "CLUSTER_LABEL": " ", "GeneID": "1956|2099|3569|6774|7124|7157", "Z_score": 30.11164327484984, "GiniIndex": 0.0, "_COUNT_001_PCT": 100.0}, "position": {"x": 347.35908563725553, "y": 446.83435950656144}, "selected": false}, {"data": {"id": "24671766", "Enrichment": 312.41735537190084, "BestLogPInGroup": -13.90882629245531, "_PATTERN_": "M1", "_GeneInGOAndHitList": 5.0, "Hits": "ESR1|IL6|STAT3|TNF|TP53", "Description": "negative regulation of gene silencing by miRNA", "_GeneInHitList": 22.0, "Category": "GO Biological Processes", "Log_q_value_": -9.014447579243665, "Symbol": "GO:0060965", "LogP": -11.486154340331234, "_RANK_": 1.0, "FirstInGroupByEnrichment": 0.0, "_LogP_MyList": -11.486154340331234, "_TotalGeneInLibrary": 30242.0, "_GeneInGO": 22.0, "shared_name": "133", "_InGO": 22.727272727272727, "Gene": "GO:0060965", "_MEMBER_MyList": 1.0, "_COUNT_001": 5.0, "SUID": 24671766, "id_original": "133", "selected": false, "CategoryID": 19.0, "STDV_InGO": 8.934606739851096, "EvidenceCutoff": 0.0, "PARENT_GO": "19_GO:0048519 negative regulation of biological process", "FirstInGroupByLogP": 0.0, "GROUP_ID": 5.0, "name": "133", "BestEnrichmentInGroup": 458.2121212121212, "CLUSTER_LABEL": " ", "GeneID": "2099|3569|6774|7124|7157", "Z_score": 39.424764442864344, "GiniIndex": 0.0, "_COUNT_001_PCT": 100.0}, "position": {"x": 312.47300775639616, "y": 512.9844449557802}, "selected": false}, {"data": {"id": "24671765", "Enrichment": 19.893435074332324, "BestLogPInGroup": -13.788323873103622, "_PATTERN_": "M1", "_GeneInGOAndHitList": 10.0, "Hits": "AKT1|CASP3|EGFR|JUN|MAPK3|PTEN|SRC|STAT3|TP53|VEGFA", "Description": "cellular response to growth factor stimulus", "_GeneInHitList": 22.0, "Category": "GO Biological Processes", "Log_q_value_": -8.3914428463614, "Symbol": "GO:0071363", "LogP": -10.736167128330683, "_RANK_": 1.0, "FirstInGroupByEnrichment": 0.0, "_LogP_MyList": -10.736167128330683, "_TotalGeneInLibrary": 30242.0, "_GeneInGO": 691.0, "shared_name": "132", "_InGO": 45.45454545454545, "Gene": "GO:0071363", "_MEMBER_MyList": 1.0, "_COUNT_001": 10.0, "SUID": 24671765, "id_original": "132", "selected": false, "CategoryID": 19.0, "STDV_InGO": 10.615894693111677, "EvidenceCutoff": 0.0, "PARENT_GO": "19_GO:0050896 response to stimulus", "FirstInGroupByLogP": 0.0, "GROUP_ID": 6.0, "name": "132", "BestEnrichmentInGroup": 22.8471417778897, "CLUSTER_LABEL": " ", "GeneID": "207|836|1956|3725|5595|5728|6714|6774|7157|7422", "Z_score": 13.555827781956983, "GiniIndex": 0.0, "_COUNT_001_PCT": 100.0}, "position": {"x": 397.78144891850553, "y": 351.5501187839052}, "selected": false}, {"data": {"id": "24671764", "Enrichment": 19.637662337662338, "BestLogPInGroup": -13.788323873103622, "_PATTERN_": "M1", "_GeneInGOAndHitList": 9.0, "Hits": "AKT1|CASP3|EGF|EGFR|MAPK1|PTEN|SRC|STAT3|VEGFA", "Description": "transmembrane receptor protein tyrosine kinase signaling pathway", "_GeneInHitList": 22.0, "Category": "GO Biological Processes", "Log_q_value_": -7.376980487072397, "Symbol": "GO:0007169", "LogP": -9.564362945998838, "_RANK_": 1.0, "FirstInGroupByEnrichment": 0.0, "_LogP_MyList": -9.564362945998838, "_TotalGeneInLibrary": 30242.0, "_GeneInGO": 630.0, "shared_name": "131", "_InGO": 40.90909090909091, "Gene": "GO:0007169", "_MEMBER_MyList": 1.0, "_COUNT_001": 9.0, "SUID": 24671764, "id_original": "131", "selected": false, "CategoryID": 19.0, "STDV_InGO": 10.482356110715555, "EvidenceCutoff": 0.0, "PARENT_GO": "19_GO:0023052 signaling", "FirstInGroupByLogP": 0.0, "GROUP_ID": 6.0, "name": "131", "BestEnrichmentInGroup": 22.8471417778897, "CLUSTER_LABEL": " ", "GeneID": "207|836|1950|1956|5594|5728|6714|6774|7422", "Z_score": 12.755280927777415, "GiniIndex": 0.0, "_COUNT_001_PCT": 100.0}, "position": {"x": 330.8256078540524, "y": 333.9875272311708}, "selected": false}, {"data": {"id": "24671763", "Enrichment": 20.827823691460058, "BestLogPInGroup": -13.788323873103622, "_PATTERN_": "M1", "_GeneInGOAndHitList": 7.0, "Hits": "CASP3|EGFR|JUN|MYC|PTEN|SRC|STAT3", "Description": "response to xenobiotic stimulus", "_GeneInHitList": 22.0, "Category": "GO Biological Processes", "Log_q_value_": -5.677531868295841, "Symbol": "GO:0009410", "LogP": -7.5857127690539725, "_RANK_": 1.0, "FirstInGroupByEnrichment": 0.0, "_LogP_MyList": -7.5857127690539725, "_TotalGeneInLibrary": 30242.0, "_GeneInGO": 462.0, "shared_name": "130", "_InGO": 31.818181818181817, "Gene": "GO:0009410", "_MEMBER_MyList": 1.0, "_COUNT_001": 7.0, "SUID": 24671763, "id_original": "130", "selected": false, "CategoryID": 19.0, "STDV_InGO": 9.930260198923898, "EvidenceCutoff": 0.0, "PARENT_GO": "19_GO:0050896 response to stimulus", "FirstInGroupByLogP": 0.0, "GROUP_ID": 6.0, "name": "130", "BestEnrichmentInGroup": 22.8471417778897, "CLUSTER_LABEL": " ", "GeneID": "836|1956|3725|4609|5728|6714|6774", "Z_score": 11.587663475077727, "GiniIndex": 0.0, "_COUNT_001_PCT": 100.0}, "position": {"x": 392.52439935795866, "y": 348.4599393405458}, "selected": false}, {"data": {"id": "24671762", "Enrichment": 37.15233415233415, "BestLogPInGroup": -12.028307697000773, "_PATTERN_": "M1", "_GeneInGOAndHitList": 9.0, "Hits": "AKT1|CASP3|EGFR|HRAS|MYC|MAPK3|MAPK8|PTEN|TP53", "Description": "cellular response to environmental stimulus", "_GeneInHitList": 22.0, "Category": "GO Biological Processes", "Log_q_value_": -9.37025013601598, "Symbol": "GO:0104004", "LogP": -12.028307697000773, "_RANK_": 1.0, "FirstInGroupByEnrichment": 0.0, "_LogP_MyList": -12.028307697000773, "_TotalGeneInLibrary": 30242.0, "_GeneInGO": 333.0, "shared_name": "129", "_InGO": 40.90909090909091, "Gene": "GO:0104004", "_MEMBER_MyList": 1.0, "_COUNT_001": 9.0, "SUID": 24671762, "id_original": "129", "selected": false, "CategoryID": 19.0, "STDV_InGO": 10.482356110715555, "EvidenceCutoff": 0.0, "PARENT_GO": "19_GO:0050896 response to stimulus", "FirstInGroupByLogP": 0.0, "GROUP_ID": 7.0, "name": "129", "BestEnrichmentInGroup": 64.14969696969698, "CLUSTER_LABEL": " ", "GeneID": "207|836|1956|3265|4609|5595|5599|5728|7157", "Z_score": 17.898626165224133, "GiniIndex": 0.0, "_COUNT_001_PCT": 100.0}, "position": {"x": 204.87754877202116, "y": 350.52198157687394}, "selected": false}, {"data": {"id": "24671761", "Enrichment": 64.14969696969698, "BestLogPInGroup": -12.028307697000773, "_PATTERN_": "M1", "_GeneInGOAndHitList": 7.0, "Hits": "AKT1|CCND1|CASP3|EGFR|MYC|MAPK8|TP53", "Description": "response to UV", "_GeneInHitList": 22.0, "Category": "GO Biological Processes", "Log_q_value_": -8.59840126716129, "Symbol": "GO:0009411", "LogP": -10.988203923865761, "_RANK_": 1.0, "FirstInGroupByEnrichment": 0.0, "_LogP_MyList": -10.988203923865761, "_TotalGeneInLibrary": 30242.0, "_GeneInGO": 150.0, "shared_name": "128", "_InGO": 31.818181818181817, "Gene": "GO:0009411", "_MEMBER_MyList": 1.0, "_COUNT_001": 7.0, "SUID": 24671761, "id_original": "128", "selected": false, "CategoryID": 19.0, "STDV_InGO": 9.930260198923898, "EvidenceCutoff": 0.0, "PARENT_GO": "19_GO:0050896 response to stimulus", "FirstInGroupByLogP": 0.0, "GROUP_ID": 7.0, "name": "128", "BestEnrichmentInGroup": 64.14969696969698, "CLUSTER_LABEL": " ", "GeneID": "207|595|836|1956|4609|5599|7157", "Z_score": 20.919608773453785, "GiniIndex": 0.0, "_COUNT_001_PCT": 100.0}, "position": {"x": 376.82872064702116, "y": 199.93033728976457}, "selected": false}, {"data": {"id": "24671760", "Enrichment": 27.071613288243483, "BestLogPInGroup": -12.028307697000773, "_PATTERN_": "M1", "_GeneInGOAndHitList": 9.0, "Hits": "AKT1|CCND1|CASP3|EGFR|HRAS|JUN|MYC|MAPK8|TP53", "Description": "response to radiation", "_GeneInHitList": 22.0, "Category": "GO Biological Processes", "Log_q_value_": -8.44205291059774, "Symbol": "GO:0009314", "LogP": -10.799186450548843, "_RANK_": 1.0, "FirstInGroupByEnrichment": 0.0, "_LogP_MyList": -10.799186450548843, "_TotalGeneInLibrary": 30242.0, "_GeneInGO": 457.0, "shared_name": "127", "_InGO": 40.90909090909091, "Gene": "GO:0009314", "_MEMBER_MyList": 1.0, "_COUNT_001": 9.0, "SUID": 24671760, "id_original": "127", "selected": false, "CategoryID": 19.0, "STDV_InGO": 10.482356110715555, "EvidenceCutoff": 0.0, "PARENT_GO": "19_GO:0050896 response to stimulus", "FirstInGroupByLogP": 0.0, "GROUP_ID": 7.0, "name": "127", "BestEnrichmentInGroup": 64.14969696969698, "CLUSTER_LABEL": " ", "GeneID": "207|595|836|1956|3265|3725|4609|5599|7157", "Z_score": 15.152677778866472, "GiniIndex": 0.0, "_COUNT_001_PCT": 100.0}, "position": {"x": 279.70103510014616, "y": 425.05188880343644}, "selected": false}, {"data": {"id": "24671759", "Enrichment": 29.97649391107335, "BestLogPInGroup": -12.028307697000773, "_PATTERN_": "M1", "_GeneInGOAndHitList": 7.0, "Hits": "AKT1|CCND1|CASP3|EGFR|MYC|MAPK8|TP53", "Description": "response to light stimulus", "_GeneInHitList": 22.0, "Category": "GO Biological Processes", "Log_q_value_": -6.599216162679221, "Symbol": "GO:0009416", "LogP": -8.67462486216173, "_RANK_": 1.0, "FirstInGroupByEnrichment": 0.0, "_LogP_MyList": -8.67462486216173, "_TotalGeneInLibrary": 30242.0, "_GeneInGO": 321.0, "shared_name": "126", "_InGO": 31.818181818181817, "Gene": "GO:0009416", "_MEMBER_MyList": 1.0, "_COUNT_001": 7.0, "SUID": 24671759, "id_original": "126", "selected": false, "CategoryID": 19.0, "STDV_InGO": 9.930260198923898, "EvidenceCutoff": 0.0, "PARENT_GO": "19_GO:0050896 response to stimulus", "FirstInGroupByLogP": 0.0, "GROUP_ID": 7.0, "name": "126", "BestEnrichmentInGroup": 64.14969696969698, "CLUSTER_LABEL": " ", "GeneID": "207|595|836|1956|4609|5599|7157", "Z_score": 14.082264082540421, "GiniIndex": 0.0, "_COUNT_001_PCT": 100.0}, "position": {"x": 343.76585443608366, "y": 338.6326688327333}, "selected": false}, {"data": {"id": "24671758", "Enrichment": 15.484014108544772, "BestLogPInGroup": -12.028307697000773, "_PATTERN_": "M1", "_GeneInGOAndHitList": 9.0, "Hits": "AKT1|CCND1|CASP3|EGFR|MYC|MAPK1|MAPK3|TNF|TP53", "Description": "cellular response to DNA damage stimulus", "_GeneInHitList": 22.0, "Category": "GO Biological Processes", "Log_q_value_": -6.5902772860544605, "Symbol": "GO:0006974", "LogP": -8.659155118378012, "_RANK_": 1.0, "FirstInGroupByEnrichment": 0.0, "_LogP_MyList": -8.659155118378012, "_TotalGeneInLibrary": 30242.0, "_GeneInGO": 799.0, "shared_name": "125", "_InGO": 40.90909090909091, "Gene": "GO:0006974", "_MEMBER_MyList": 1.0, "_COUNT_001": 9.0, "SUID": 24671758, "id_original": "125", "selected": false, "CategoryID": 19.0, "STDV_InGO": 10.482356110715555, "EvidenceCutoff": 0.0, "PARENT_GO": "19_GO:0050896 response to stimulus", "FirstInGroupByLogP": 0.0, "GROUP_ID": 7.0, "name": "125", "BestEnrichmentInGroup": 64.14969696969698, "CLUSTER_LABEL": " ", "GeneID": "207|595|836|1956|4609|5594|5595|7124|7157", "Z_score": 11.195241948186807, "GiniIndex": 0.0, "_COUNT_001_PCT": 100.0}, "position": {"x": 170.15696771733366, "y": 357.77137122531144}, "selected": false}, {"data": {"id": "24671757", "Enrichment": 44.34310850439883, "BestLogPInGroup": -11.615742013893232, "_PATTERN_": "M1", "_GeneInGOAndHitList": 8.0, "Hits": "AKT1|EGFR|IL6|JUN|MAPK1|PTEN|STAT3|TNF", "Description": "muscle cell proliferation", "_GeneInHitList": 22.0, "Category": "GO Biological Processes", "Log_q_value_": -8.8440484013979, "Symbol": "GO:0033002", "LogP": -11.276603038523321, "_RANK_": 1.0, "FirstInGroupByEnrichment": 0.0, "_LogP_MyList": -11.276603038523321, "_TotalGeneInLibrary": 30242.0, "_GeneInGO": 248.0, "shared_name": "124", "_InGO": 36.36363636363637, "Gene": "GO:0033002", "_MEMBER_MyList": 1.0, "_COUNT_001": 8.0, "SUID": 24671757, "id_original": "124", "selected": false, "CategoryID": 19.0, "STDV_InGO": 10.255928633050294, "EvidenceCutoff": 0.0, "PARENT_GO": "19_GO:0009987 cellular process", "FirstInGroupByLogP": 0.0, "GROUP_ID": 8.0, "name": "124", "BestEnrichmentInGroup": 117.82597402597403, "CLUSTER_LABEL": " ", "GeneID": "207|1956|3569|3725|5594|5728|6774|7124", "Z_score": 18.492298128301663, "GiniIndex": 0.0, "_COUNT_001_PCT": 100.0}, "position": {"x": 348.6455541431149, "y": 240.75657019992082}, "selected": false}, {"data": {"id": "24671756", "Enrichment": 101.82491582491582, "BestLogPInGroup": -11.615742013893232, "_PATTERN_": "M1", "_GeneInGOAndHitList": 6.0, "Hits": "EGFR|IL6|MAPK1|MAPK3|STAT3|TNF", "Description": "astrocyte differentiation", "_GeneInHitList": 22.0, "Category": "GO Biological Processes", "Log_q_value_": -8.32416021648305, "Symbol": "GO:0048708", "LogP": -10.656819987050952, "_RANK_": 1.0, "FirstInGroupByEnrichment": 0.0, "_LogP_MyList": -10.656819987050952, "_TotalGeneInLibrary": 30242.0, "_GeneInGO": 81.0, "shared_name": "123", "_InGO": 27.272727272727273, "Gene": "GO:0048708", "_MEMBER_MyList": 1.0, "_COUNT_001": 6.0, "SUID": 24671756, "id_original": "123", "selected": false, "CategoryID": 19.0, "STDV_InGO": 9.495144870310792, "EvidenceCutoff": 0.0, "PARENT_GO": "19_GO:0032502 developmental process", "FirstInGroupByLogP": 0.0, "GROUP_ID": 8.0, "name": "123", "BestEnrichmentInGroup": 117.82597402597403, "CLUSTER_LABEL": " ", "GeneID": "1956|3569|5594|5595|6774|7124", "Z_score": 24.516004574779874, "GiniIndex": 0.0, "_COUNT_001_PCT": 100.0}, "position": {"x": 219.07212885014616, "y": 405.00183997531144}, "selected": false}, {"data": {"id": "24671755", "Enrichment": 36.535185744488075, "BestLogPInGroup": -11.615742013893232, "_PATTERN_": "M1", "_GeneInGOAndHitList": 8.0, "Hits": "AKT1|EGFR|IL6|MAPK1|MAPK3|PTEN|STAT3|TNF", "Description": "gliogenesis", "_GeneInHitList": 22.0, "Category": "GO Biological Processes", "Log_q_value_": -8.289257996288436, "Symbol": "GO:0042063", "LogP": -10.604427034696002, "_RANK_": 1.0, "FirstInGroupByEnrichment": 0.0, "_LogP_MyList": -10.604427034696002, "_TotalGeneInLibrary": 30242.0, "_GeneInGO": 301.0, "shared_name": "122", "_InGO": 36.36363636363637, "Gene": "GO:0042063", "_MEMBER_MyList": 1.0, "_COUNT_001": 8.0, "SUID": 24671755, "id_original": "122", "selected": false, "CategoryID": 19.0, "STDV_InGO": 10.255928633050294, "EvidenceCutoff": 0.0, "PARENT_GO": "19_GO:0032502 developmental process", "FirstInGroupByLogP": 0.0, "GROUP_ID": 8.0, "name": "122", "BestEnrichmentInGroup": 117.82597402597403, "CLUSTER_LABEL": " ", "GeneID": "207|1956|3569|5594|5595|5728|6774|7124", "Z_score": 16.717482280048383, "GiniIndex": 0.0, "_COUNT_001_PCT": 100.0}, "position": {"x": 244.15589960209928, "y": 392.0759061374208}, "selected": false}, {"data": {"id": "24671754", "Enrichment": 23.25512645249487, "BestLogPInGroup": -11.615742013893232, "_PATTERN_": "M1", "_GeneInGOAndHitList": 9.0, "Hits": "AKT1|CASP3|GAPDH|IL6|MAPK1|MAPK3|STAT3|TNF|TP53", "Description": "regulation of cellular amide metabolic process", "_GeneInHitList": 22.0, "Category": "GO Biological Processes", "Log_q_value_": -7.941413906630218, "Symbol": "GO:0034248", "LogP": -10.213117251256694, "_RANK_": 1.0, "FirstInGroupByEnrichment": 0.0, "_LogP_MyList": -10.213117251256694, "_TotalGeneInLibrary": 30242.0, "_GeneInGO": 532.0, "shared_name": "121", "_InGO": 40.90909090909091, "Gene": "GO:0034248", "_MEMBER_MyList": 1.0, "_COUNT_001": 9.0, "SUID": 24671754, "id_original": "121", "selected": false, "CategoryID": 19.0, "STDV_InGO": 10.482356110715555, "EvidenceCutoff": 0.0, "PARENT_GO": "19_GO:0050789 regulation of biological process", "FirstInGroupByLogP": 0.0, "GROUP_ID": 8.0, "name": "121", "BestEnrichmentInGroup": 117.82597402597403, "CLUSTER_LABEL": " ", "GeneID": "207|836|2597|3569|5594|5595|6774|7124|7157", "Z_score": 13.97322785688443, "GiniIndex": 0.0, "_COUNT_001_PCT": 100.0}, "position": {"x": 371.9189916431149, "y": 444.05494056124894}, "selected": false}, {"data": {"id": "24671753", "Enrichment": 21.112162581445858, "BestLogPInGroup": -11.615742013893232, "_PATTERN_": "M1", "_GeneInGOAndHitList": 9.0, "Hits": "AKT1|CASP3|EGFR|ESR1|MAPK1|MAPK3|SRC|STAT3|TNF", "Description": "cellular response to organic cyclic compound", "_GeneInHitList": 22.0, "Category": "GO Biological Processes", "Log_q_value_": -7.623457710729551, "Symbol": "GO:0071407", "LogP": -9.841716736129062, "_RANK_": 1.0, "FirstInGroupByEnrichment": 0.0, "_LogP_MyList": -9.841716736129062, "_TotalGeneInLibrary": 30242.0, "_GeneInGO": 586.0, "shared_name": "120", "_InGO": 40.90909090909091, "Gene": "GO:0071407", "_MEMBER_MyList": 1.0, "_COUNT_001": 9.0, "SUID": 24671753, "id_original": "120", "selected": false, "CategoryID": 19.0, "STDV_InGO": 10.482356110715555, "EvidenceCutoff": 0.0, "PARENT_GO": "19_GO:0050896 response to stimulus", "FirstInGroupByLogP": 0.0, "GROUP_ID": 8.0, "name": "120", "BestEnrichmentInGroup": 117.82597402597403, "CLUSTER_LABEL": " ", "GeneID": "207|836|1956|2099|5594|5595|6714|6774|7124", "Z_score": 13.265190068017667, "GiniIndex": 0.0, "_COUNT_001_PCT": 100.0}, "position": {"x": 225.63520868413053, "y": 322.8008817233583}, "selected": false}, {"data": {"id": "24671752", "Enrichment": 25.936535162950257, "BestLogPInGroup": -11.615742013893232, "_PATTERN_": "M1", "_GeneInGOAndHitList": 7.0, "Hits": "AKT1|IL6|MAPK1|MAPK3|SRC|TNF|VEGFA", "Description": "leukocyte migration", "_GeneInHitList": 22.0, "Category": "GO Biological Processes", "Log_q_value_": -6.240082067005629, "Symbol": "GO:0050900", "LogP": -8.240165045284753, "_RANK_": 1.0, "FirstInGroupByEnrichment": 0.0, "_LogP_MyList": -8.240165045284753, "_TotalGeneInLibrary": 30242.0, "_GeneInGO": 371.0, "shared_name": "119", "_InGO": 31.818181818181817, "Gene": "GO:0050900", "_MEMBER_MyList": 1.0, "_COUNT_001": 7.0, "SUID": 24671752, "id_original": "119", "selected": false, "CategoryID": 19.0, "STDV_InGO": 9.930260198923898, "EvidenceCutoff": 0.0, "PARENT_GO": "19_GO:0040011 locomotion", "FirstInGroupByLogP": 0.0, "GROUP_ID": 8.0, "name": "119", "BestEnrichmentInGroup": 117.82597402597403, "CLUSTER_LABEL": " ", "GeneID": "207|3569|5594|5595|6714|7124|7422", "Z_score": 13.039482869958801, "GiniIndex": 0.0, "_COUNT_001_PCT": 100.0}, "position": {"x": 224.72413690678678, "y": 270.5574430026552}, "selected": false}, {"data": {"id": "24671751", "Enrichment": 39.08918569582077, "BestLogPInGroup": -11.615742013893232, "_PATTERN_": "M1", "_GeneInGOAndHitList": 6.0, "Hits": "AKT1|IL6|MAPK1|MAPK3|TNF|VEGFA", "Description": "regulation of leukocyte migration", "_GeneInHitList": 22.0, "Category": "GO Biological Processes", "Log_q_value_": -6.150087794342541, "Symbol": "GO:0002685", "LogP": -8.136555410488269, "_RANK_": 1.0, "FirstInGroupByEnrichment": 0.0, "_LogP_MyList": -8.136555410488269, "_TotalGeneInLibrary": 30242.0, "_GeneInGO": 211.0, "shared_name": "118", "_InGO": 27.272727272727273, "Gene": "GO:0002685", "_MEMBER_MyList": 1.0, "_COUNT_001": 6.0, "SUID": 24671751, "id_original": "118", "selected": false, "CategoryID": 19.0, "STDV_InGO": 9.495144870310792, "EvidenceCutoff": 0.0, "PARENT_GO": "19_GO:0040011 locomotion", "FirstInGroupByLogP": 0.0, "GROUP_ID": 8.0, "name": "118", "BestEnrichmentInGroup": 117.82597402597403, "CLUSTER_LABEL": " ", "GeneID": "207|3569|5594|5595|7124|7422", "Z_score": 14.980289390768569, "GiniIndex": 0.0, "_COUNT_001_PCT": 100.0}, "position": {"x": 222.89692743413053, "y": 269.71695838351457}, "selected": false}, {"data": {"id": "24671750", "Enrichment": 32.600071864894, "BestLogPInGroup": -11.615742013893232, "_PATTERN_": "M1", "_GeneInGOAndHitList": 6.0, "Hits": "AKT1|CASP3|MAPK1|MAPK3|TNF|TP53", "Description": "response to tumor necrosis factor", "_GeneInHitList": 22.0, "Category": "GO Biological Processes", "Log_q_value_": -5.740160332938073, "Symbol": "GO:0034612", "LogP": -7.666630019408515, "_RANK_": 1.0, "FirstInGroupByEnrichment": 0.0, "_LogP_MyList": -7.666630019408515, "_TotalGeneInLibrary": 30242.0, "_GeneInGO": 253.0, "shared_name": "117", "_InGO": 27.272727272727273, "Gene": "GO:0034612", "_MEMBER_MyList": 1.0, "_COUNT_001": 6.0, "SUID": 24671750, "id_original": "117", "selected": false, "CategoryID": 19.0, "STDV_InGO": 9.495144870310792, "EvidenceCutoff": 0.0, "PARENT_GO": "19_GO:0050896 response to stimulus", "FirstInGroupByLogP": 0.0, "GROUP_ID": 8.0, "name": "117", "BestEnrichmentInGroup": 117.82597402597403, "CLUSTER_LABEL": " ", "GeneID": "207|836|5594|5595|7124|7157", "Z_score": 13.61850778056396, "GiniIndex": 0.0, "_COUNT_001_PCT": 100.0}, "position": {"x": 328.2619787036618, "y": 303.12232337374894}, "selected": false}, {"data": {"id": "24671749", "Enrichment": 14.941699604743084, "BestLogPInGroup": -11.615742013893232, "_PATTERN_": "M1", "_GeneInGOAndHitList": 8.0, "Hits": "AKT1|EGFR|GAPDH|IL6|MAPK1|MAPK3|STAT3|TNF", "Description": "translation", "_GeneInHitList": 22.0, "Category": "GO Biological Processes", "Log_q_value_": -5.648807826581546, "Symbol": "GO:0006412", "LogP": -7.552534385913428, "_RANK_": 1.0, "FirstInGroupByEnrichment": 0.0, "_LogP_MyList": -7.552534385913428, "_TotalGeneInLibrary": 30242.0, "_GeneInGO": 736.0, "shared_name": "116", "_InGO": 36.36363636363637, "Gene": "GO:0006412", "_MEMBER_MyList": 1.0, "_COUNT_001": 8.0, "SUID": 24671749, "id_original": "116", "selected": false, "CategoryID": 19.0, "STDV_InGO": 10.255928633050294, "EvidenceCutoff": 0.0, "PARENT_GO": "19_GO:0008152 metabolic process", "FirstInGroupByLogP": 0.0, "GROUP_ID": 8.0, "name": "116", "BestEnrichmentInGroup": 117.82597402597403, "CLUSTER_LABEL": " ", "GeneID": "207|1956|2597|3569|5594|5595|6774|7124", "Z_score": 10.331458691652209, "GiniIndex": 0.0, "_COUNT_001_PCT": 100.0}, "position": {"x": 345.08616693608366, "y": 361.9614957370302}, "selected": false}, {"data": {"id": "24671748", "Enrichment": 29.10994652406417, "BestLogPInGroup": -11.267290050237374, "_PATTERN_": "M1", "_GeneInGOAndHitList": 9.0, "Hits": "AKT1|CCND1|CASP3|ESR1|MAPK1|MAPK3|PTEN|SRC|VEGFA", "Description": "reproductive structure development", "_GeneInHitList": 22.0, "Category": "GO Biological Processes", "Log_q_value_": -8.676510014735106, "Symbol": "GO:0048608", "LogP": -11.08010095592521, "_RANK_": 1.0, "FirstInGroupByEnrichment": 0.0, "_LogP_MyList": -11.08010095592521, "_TotalGeneInLibrary": 30242.0, "_GeneInGO": 425.0, "shared_name": "115", "_InGO": 40.90909090909091, "Gene": "GO:0048608", "_MEMBER_MyList": 1.0, "_COUNT_001": 9.0, "SUID": 24671748, "id_original": "115", "selected": false, "CategoryID": 19.0, "STDV_InGO": 10.482356110715555, "EvidenceCutoff": 0.0, "PARENT_GO": "19_GO:0022414 reproductive process", "FirstInGroupByLogP": 0.0, "GROUP_ID": 9.0, "name": "115", "BestEnrichmentInGroup": 158.6118881118881, "CLUSTER_LABEL": " ", "GeneID": "207|595|836|2099|5594|5595|5728|6714|7422", "Z_score": 15.74652388518875, "GiniIndex": 0.0, "_COUNT_001_PCT": 100.0}, "position": {"x": 280.53331049077116, "y": 178.96595130343644}, "selected": false}, {"data": {"id": "24671747", "Enrichment": 28.90590484282073, "BestLogPInGroup": -11.267290050237374, "_PATTERN_": "M1", "_GeneInGOAndHitList": 9.0, "Hits": "AKT1|CCND1|CASP3|ESR1|MAPK1|MAPK3|PTEN|SRC|VEGFA", "Description": "reproductive system development", "_GeneInHitList": 22.0, "Category": "GO Biological Processes", "Log_q_value_": -8.656213841011972, "Symbol": "GO:0061458", "LogP": -11.05285592224675, "_RANK_": 1.0, "FirstInGroupByEnrichment": 0.0, "_LogP_MyList": -11.05285592224675, "_TotalGeneInLibrary": 30242.0, "_GeneInGO": 428.0, "shared_name": "114", "_InGO": 40.90909090909091, "Gene": "GO:0061458", "_MEMBER_MyList": 1.0, "_COUNT_001": 9.0, "SUID": 24671747, "id_original": "114", "selected": false, "CategoryID": 19.0, "STDV_InGO": 10.482356110715555, "EvidenceCutoff": 0.0, "PARENT_GO": "19_GO:0032502 developmental process", "FirstInGroupByLogP": 0.0, "GROUP_ID": 9.0, "name": "114", "BestEnrichmentInGroup": 158.6118881118881, "CLUSTER_LABEL": " ", "GeneID": "207|595|836|2099|5594|5595|5728|6714|7422", "Z_score": 15.688089360016754, "GiniIndex": 0.0, "_COUNT_001_PCT": 100.0}, "position": {"x": 313.3267980395993, "y": 226.63700232882707}, "selected": false}, {"data": {"id": "24671746", "Enrichment": 102.58480325644504, "BestLogPInGroup": -11.267290050237374, "_PATTERN_": "M1", "_GeneInGOAndHitList": 5.0, "Hits": "AKT1|CCND1|ESR1|MAPK1|SRC", "Description": "mammary gland epithelium development", "_GeneInHitList": 22.0, "Category": "GO Biological Processes", "Log_q_value_": -6.804909345863006, "Symbol": "GO:0061180", "LogP": -8.930963697063026, "_RANK_": 1.0, "FirstInGroupByEnrichment": 0.0, "_LogP_MyList": -8.930963697063026, "_TotalGeneInLibrary": 30242.0, "_GeneInGO": 67.0, "shared_name": "113", "_InGO": 22.727272727272727, "Gene": "GO:0061180", "_MEMBER_MyList": 1.0, "_COUNT_001": 5.0, "SUID": 24671746, "id_original": "113", "selected": false, "CategoryID": 19.0, "STDV_InGO": 8.934606739851096, "EvidenceCutoff": 0.0, "PARENT_GO": "19_GO:0032502 developmental process", "FirstInGroupByLogP": 0.0, "GROUP_ID": 9.0, "name": "113", "BestEnrichmentInGroup": 158.6118881118881, "CLUSTER_LABEL": " ", "GeneID": "207|595|2099|5594|6714", "Z_score": 22.45973823342489, "GiniIndex": 0.0, "_COUNT_001_PCT": 100.0}, "position": {"x": 359.83039911381803, "y": 125.23862586398332}, "selected": false}, {"data": {"id": "24671745", "Enrichment": 158.6118881118881, "BestLogPInGroup": -11.267290050237374, "_PATTERN_": "M1", "_GeneInGOAndHitList": 3.0, "Hits": "CCND1|ESR1|MAPK1", "Description": "mammary gland epithelial cell proliferation", "_GeneInHitList": 22.0, "Category": "GO Biological Processes", "Log_q_value_": -4.366798158445528, "Symbol": "GO:0033598", "LogP": -6.065851141060671, "_RANK_": 1.0, "FirstInGroupByEnrichment": 0.0, "_LogP_MyList": -6.065851141060671, "_TotalGeneInLibrary": 30242.0, "_GeneInGO": 26.0, "shared_name": "112", "_InGO": 13.636363636363637, "Gene": "GO:0033598", "_MEMBER_MyList": 1.0, "_COUNT_001": 3.0, "SUID": 24671745, "id_original": "112", "selected": false, "CategoryID": 19.0, "STDV_InGO": 7.31650049984536, "EvidenceCutoff": 0.0, "PARENT_GO": "19_GO:0032502 developmental process", "FirstInGroupByLogP": 0.0, "GROUP_ID": 9.0, "name": "112", "BestEnrichmentInGroup": 158.6118881118881, "CLUSTER_LABEL": " ", "GeneID": "595|2099|5594", "Z_score": 21.692986414660997, "GiniIndex": 0.0, "_COUNT_001_PCT": 100.0}, "position": {"x": 261.4198461353024, "y": 62.30687842745988}, "selected": false}, {"data": {"id": "24671744", "Enrichment": 54.985454545454544, "BestLogPInGroup": -11.267290050237374, "_PATTERN_": "M1", "_GeneInGOAndHitList": 3.0, "Hits": "CCND1|ESR1|MAPK1", "Description": "response to estrogen", "_GeneInHitList": 22.0, "Category": "GO Biological Processes", "Log_q_value_": -3.158445141410075, "Symbol": "GO:0043627", "LogP": -4.661388152714412, "_RANK_": 1.0, "FirstInGroupByEnrichment": 0.0, "_LogP_MyList": -4.661388152714412, "_TotalGeneInLibrary": 30242.0, "_GeneInGO": 75.0, "shared_name": "111", "_InGO": 13.636363636363637, "Gene": "GO:0043627", "_MEMBER_MyList": 1.0, "_COUNT_001": 3.0, "SUID": 24671744, "id_original": "111", "selected": false, "CategoryID": 19.0, "STDV_InGO": 7.31650049984536, "EvidenceCutoff": 0.0, "PARENT_GO": "19_GO:0050896 response to stimulus", "FirstInGroupByLogP": 0.0, "GROUP_ID": 9.0, "name": "111", "BestEnrichmentInGroup": 158.6118881118881, "CLUSTER_LABEL": " ", "GeneID": "595|2099|5594", "Z_score": 12.630004838630333, "GiniIndex": 0.0, "_COUNT_001_PCT": 100.0}, "position": {"x": 295.64952142827116, "y": 54.94812903781144}, "selected": false}, {"data": {"id": "24671743", "Enrichment": 19.391422057566256, "BestLogPInGroup": -10.945806094299858, "_PATTERN_": "M1", "_GeneInGOAndHitList": 9.0, "Hits": "AKT1|CASP3|MAPK1|MAPK3|PTEN|SRC|STAT3|TNF|TP53", "Description": "cellular response to organonitrogen compound", "_GeneInHitList": 22.0, "Category": "GO Biological Processes", "Log_q_value_": -7.332949421610573, "Symbol": "GO:0071417", "LogP": -9.51609482759376, "_RANK_": 1.0, "FirstInGroupByEnrichment": 0.0, "_LogP_MyList": -9.51609482759376, "_TotalGeneInLibrary": 30242.0, "_GeneInGO": 638.0, "shared_name": "110", "_InGO": 40.90909090909091, "Gene": "GO:0071417", "_MEMBER_MyList": 1.0, "_COUNT_001": 9.0, "SUID": 24671743, "id_original": "110", "selected": false, "CategoryID": 19.0, "STDV_InGO": 10.482356110715555, "EvidenceCutoff": 0.0, "PARENT_GO": "19_GO:0050896 response to stimulus", "FirstInGroupByLogP": 0.0, "GROUP_ID": 10.0, "name": "110", "BestEnrichmentInGroup": 37.83402835696414, "CLUSTER_LABEL": " ", "GeneID": "207|836|5594|5595|5728|6714|6774|7124|7157", "Z_score": 12.66813366403963, "GiniIndex": 0.0, "_COUNT_001_PCT": 100.0}, "position": {"x": 341.20274408452116, "y": 359.65931067843644}, "selected": false}, {"data": {"id": "24671742", "Enrichment": 37.00944055944056, "BestLogPInGroup": -10.945806094299858, "_PATTERN_": "M1", "_GeneInGOAndHitList": 7.0, "Hits": "AKT1|ESR1|IL6|PTEN|STAT3|TNF|VEGFA", "Description": "positive regulation of DNA-binding transcription factor activity", "_GeneInHitList": 22.0, "Category": "GO Biological Processes", "Log_q_value_": -7.139862027291258, "Symbol": "GO:0051091", "LogP": -9.310538792714846, "_RANK_": 1.0, "FirstInGroupByEnrichment": 0.0, "_LogP_MyList": -9.310538792714846, "_TotalGeneInLibrary": 30242.0, "_GeneInGO": 260.0, "shared_name": "109", "_InGO": 31.818181818181817, "Gene": "GO:0051091", "_MEMBER_MyList": 1.0, "_COUNT_001": 7.0, "SUID": 24671742, "id_original": "109", "selected": false, "CategoryID": 19.0, "STDV_InGO": 9.930260198923898, "EvidenceCutoff": 0.0, "PARENT_GO": "19_GO:0050789 regulation of biological process", "FirstInGroupByLogP": 0.0, "GROUP_ID": 10.0, "name": "109", "BestEnrichmentInGroup": 37.83402835696414, "CLUSTER_LABEL": " ", "GeneID": "207|2099|3569|5728|6774|7124|7422", "Z_score": 15.733847368121847, "GiniIndex": 0.0, "_COUNT_001_PCT": 100.0}, "position": {"x": 304.48277338139616, "y": 352.4518826999208}, "selected": false}, {"data": {"id": "24671741", "Enrichment": 17.85242030696576, "BestLogPInGroup": -10.945806094299858, "_PATTERN_": "M1", "_GeneInGOAndHitList": 9.0, "Hits": "AKT1|CASP3|MAPK1|MAPK3|PTEN|SRC|STAT3|TNF|TP53", "Description": "cellular response to nitrogen compound", "_GeneInHitList": 22.0, "Category": "GO Biological Processes", "Log_q_value_": -7.042001705748654, "Symbol": "GO:1901699", "LogP": -9.200326362072786, "_RANK_": 1.0, "FirstInGroupByEnrichment": 0.0, "_LogP_MyList": -9.200326362072786, "_TotalGeneInLibrary": 30242.0, "_GeneInGO": 693.0, "shared_name": "108", "_InGO": 40.90909090909091, "Gene": "GO:1901699", "_MEMBER_MyList": 1.0, "_COUNT_001": 9.0, "SUID": 24671741, "id_original": "108", "selected": false, "CategoryID": 19.0, "STDV_InGO": 10.482356110715555, "EvidenceCutoff": 0.0, "PARENT_GO": "19_GO:0050896 response to stimulus", "FirstInGroupByLogP": 0.0, "GROUP_ID": 10.0, "name": "108", "BestEnrichmentInGroup": 37.83402835696414, "CLUSTER_LABEL": " ", "GeneID": "207|836|5594|5595|5728|6714|6774|7124|7157", "Z_score": 12.109318156957698, "GiniIndex": 0.0, "_COUNT_001_PCT": 100.0}, "position": {"x": 279.17720087163053, "y": 270.1153043307802}, "selected": false}, {"data": {"id": "24671740", "Enrichment": 16.172192513368984, "BestLogPInGroup": -10.945806094299858, "_PATTERN_": "M1", "_GeneInGOAndHitList": 9.0, "Hits": "AKT1|EGF|IL6|JUN|MAPK1|PTEN|STAT3|TNF|VEGFA", "Description": "blood vessel development", "_GeneInHitList": 22.0, "Category": "GO Biological Processes", "Log_q_value_": -6.728554565724683, "Symbol": "GO:0001568", "LogP": -8.824166651295478, "_RANK_": 1.0, "FirstInGroupByEnrichment": 0.0, "_LogP_MyList": -8.824166651295478, "_TotalGeneInLibrary": 30242.0, "_GeneInGO": 765.0, "shared_name": "107", "_InGO": 40.90909090909091, "Gene": "GO:0001568", "_MEMBER_MyList": 1.0, "_COUNT_001": 9.0, "SUID": 24671740, "id_original": "107", "selected": false, "CategoryID": 19.0, "STDV_InGO": 10.482356110715555, "EvidenceCutoff": 0.0, "PARENT_GO": "19_GO:0032502 developmental process", "FirstInGroupByLogP": 0.0, "GROUP_ID": 10.0, "name": "107", "BestEnrichmentInGroup": 37.83402835696414, "CLUSTER_LABEL": " ", "GeneID": "207|1950|3569|3725|5594|5728|6774|7124|7422", "Z_score": 11.468314809952501, "GiniIndex": 0.0, "_COUNT_001_PCT": 100.0}, "position": {"x": 204.13447626225553, "y": 425.4309781589052}, "selected": false}, {"data": {"id": "24671739", "Enrichment": 18.54484133067607, "BestLogPInGroup": -10.945806094299858, "_PATTERN_": "M1", "_GeneInGOAndHitList": 8.0, "Hits": "AKT1|EGF|IL6|JUN|PTEN|STAT3|TNF|VEGFA", "Description": "angiogenesis", "_GeneInHitList": 22.0, "Category": "GO Biological Processes", "Log_q_value_": -6.275499378877936, "Symbol": "GO:0001525", "LogP": -8.281150311396003, "_RANK_": 1.0, "FirstInGroupByEnrichment": 0.0, "_LogP_MyList": -8.281150311396003, "_TotalGeneInLibrary": 30242.0, "_GeneInGO": 593.0, "shared_name": "106", "_InGO": 36.36363636363637, "Gene": "GO:0001525", "_MEMBER_MyList": 1.0, "_COUNT_001": 8.0, "SUID": 24671739, "id_original": "106", "selected": false, "CategoryID": 19.0, "STDV_InGO": 10.255928633050294, "EvidenceCutoff": 0.0, "PARENT_GO": "19_GO:0032502 developmental process", "FirstInGroupByLogP": 0.0, "GROUP_ID": 10.0, "name": "106", "BestEnrichmentInGroup": 37.83402835696414, "CLUSTER_LABEL": " ", "GeneID": "207|1950|3569|3725|5728|6774|7124|7422", "Z_score": 11.64217038876826, "GiniIndex": 0.0, "_COUNT_001_PCT": 100.0}, "position": {"x": 234.02204950444303, "y": 411.62488685031144}, "selected": false}, {"data": {"id": "24671738", "Enrichment": 22.482370433305015, "BestLogPInGroup": -10.945806094299858, "_PATTERN_": "M1", "_GeneInGOAndHitList": 7.0, "Hits": "AKT1|EGF|HSP90AA1|IL6|MAPK3|PTEN|TNF", "Description": "positive regulation of cellular catabolic process", "_GeneInHitList": 22.0, "Category": "GO Biological Processes", "Log_q_value_": -5.862739378468575, "Symbol": "GO:0031331", "LogP": -7.813209341342784, "_RANK_": 1.0, "FirstInGroupByEnrichment": 0.0, "_LogP_MyList": -7.813209341342784, "_TotalGeneInLibrary": 30242.0, "_GeneInGO": 428.0, "shared_name": "105", "_InGO": 31.818181818181817, "Gene": "GO:0031331", "_MEMBER_MyList": 1.0, "_COUNT_001": 7.0, "SUID": 24671738, "id_original": "105", "selected": false, "CategoryID": 19.0, "STDV_InGO": 9.930260198923898, "EvidenceCutoff": 0.0, "PARENT_GO": "19_GO:0048518 positive regulation of biological process", "FirstInGroupByLogP": 0.0, "GROUP_ID": 10.0, "name": "105", "BestEnrichmentInGroup": 37.83402835696414, "CLUSTER_LABEL": " ", "GeneID": "207|1950|3320|3569|5595|5728|7124", "Z_score": 12.076918807002036, "GiniIndex": 0.0, "_COUNT_001_PCT": 100.0}, "position": {"x": 80.29167230717741, "y": 340.9949430026552}, "selected": false}, {"data": {"id": "24671737", "Enrichment": 16.007410348021704, "BestLogPInGroup": -10.945806094299858, "_PATTERN_": "M1", "_GeneInGOAndHitList": 8.0, "Hits": "AKT1|EGF|IL6|JUN|PTEN|STAT3|TNF|VEGFA", "Description": "blood vessel morphogenesis", "_GeneInHitList": 22.0, "Category": "GO Biological Processes", "Log_q_value_": -5.836166562046829, "Symbol": "GO:0048514", "LogP": -7.784175926373381, "_RANK_": 1.0, "FirstInGroupByEnrichment": 0.0, "_LogP_MyList": -7.784175926373381, "_TotalGeneInLibrary": 30242.0, "_GeneInGO": 687.0, "shared_name": "104", "_InGO": 36.36363636363637, "Gene": "GO:0048514", "_MEMBER_MyList": 1.0, "_COUNT_001": 8.0, "SUID": 24671737, "id_original": "104", "selected": false, "CategoryID": 19.0, "STDV_InGO": 10.255928633050294, "EvidenceCutoff": 0.0, "PARENT_GO": "19_GO:0032502 developmental process", "FirstInGroupByLogP": 0.0, "GROUP_ID": 10.0, "name": "104", "BestEnrichmentInGroup": 37.83402835696414, "CLUSTER_LABEL": " ", "GeneID": "207|1950|3569|3725|5728|6774|7124|7422", "Z_score": 10.735711415879186, "GiniIndex": 0.0, "_COUNT_001_PCT": 100.0}, "position": {"x": 398.1443029224118, "y": 324.91065345187394}, "selected": false}, {"data": {"id": "24671736", "Enrichment": 19.518163378203948, "BestLogPInGroup": -10.945806094299858, "_PATTERN_": "M1", "_GeneInGOAndHitList": 7.0, "Hits": "AKT1|EGF|HSP90AA1|IL6|MAPK3|PTEN|TNF", "Description": "positive regulation of catabolic process", "_GeneInHitList": 22.0, "Category": "GO Biological Processes", "Log_q_value_": -5.506580530187384, "Symbol": "GO:0009896", "LogP": -7.392932993449843, "_RANK_": 1.0, "FirstInGroupByEnrichment": 0.0, "_LogP_MyList": -7.392932993449843, "_TotalGeneInLibrary": 30242.0, "_GeneInGO": 493.0, "shared_name": "103", "_InGO": 31.818181818181817, "Gene": "GO:0009896", "_MEMBER_MyList": 1.0, "_COUNT_001": 7.0, "SUID": 24671736, "id_original": "103", "selected": false, "CategoryID": 19.0, "STDV_InGO": 9.930260198923898, "EvidenceCutoff": 0.0, "PARENT_GO": "19_GO:0048518 positive regulation of biological process", "FirstInGroupByLogP": 0.0, "GROUP_ID": 10.0, "name": "103", "BestEnrichmentInGroup": 37.83402835696414, "CLUSTER_LABEL": " ", "GeneID": "207|1950|3320|3569|5595|5728|7124", "Z_score": 11.185293121140651, "GiniIndex": 0.0, "_COUNT_001_PCT": 100.0}, "position": {"x": 125.22538812748991, "y": 382.74454627413957}, "selected": false}, {"data": {"id": "24671735", "Enrichment": 21.09416414787259, "BestLogPInGroup": -10.945806094299858, "_PATTERN_": "M1", "_GeneInGOAndHitList": 6.0, "Hits": "AKT1|EGF|EGFR|HSP90AA1|PTEN|TNF", "Description": "regulation of protein catabolic process", "_GeneInHitList": 22.0, "Category": "GO Biological Processes", "Log_q_value_": -4.777714588597192, "Symbol": "GO:0042176", "LogP": -6.550451345348742, "_RANK_": 1.0, "FirstInGroupByEnrichment": 0.0, "_LogP_MyList": -6.550451345348742, "_TotalGeneInLibrary": 30242.0, "_GeneInGO": 391.0, "shared_name": "102", "_InGO": 27.272727272727273, "Gene": "GO:0042176", "_MEMBER_MyList": 1.0, "_COUNT_001": 6.0, "SUID": 24671735, "id_original": "102", "selected": false, "CategoryID": 19.0, "STDV_InGO": 9.495144870310792, "EvidenceCutoff": 0.0, "PARENT_GO": "19_GO:0050789 regulation of biological process", "FirstInGroupByLogP": 0.0, "GROUP_ID": 10.0, "name": "102", "BestEnrichmentInGroup": 37.83402835696414, "CLUSTER_LABEL": " ", "GeneID": "207|1950|1956|3320|5728|7124", "Z_score": 10.790487516278231, "GiniIndex": 0.0, "_COUNT_001_PCT": 100.0}, "position": {"x": 228.48988397709928, "y": 277.2894071139833}, "selected": false}, {"data": {"id": "24671734", "Enrichment": 23.4757633258582, "BestLogPInGroup": -10.904909736415718, "_PATTERN_": "M1", "_GeneInGOAndHitList": 9.0, "Hits": "AKT1|EGF|EGFR|HRAS|HSP90AA1|MAPK1|MAPK8|SRC|TNF", "Description": "regulation of cellular protein localization", "_GeneInHitList": 22.0, "Category": "GO Biological Processes", "Log_q_value_": -7.965255497846045, "Symbol": "GO:1903827", "LogP": -10.249456199207382, "_RANK_": 1.0, "FirstInGroupByEnrichment": 0.0, "_LogP_MyList": -10.249456199207382, "_TotalGeneInLibrary": 30242.0, "_GeneInGO": 527.0, "shared_name": "101", "_InGO": 40.90909090909091, "Gene": "GO:1903827", "_MEMBER_MyList": 1.0, "_COUNT_001": 9.0, "SUID": 24671734, "id_original": "101", "selected": false, "CategoryID": 19.0, "STDV_InGO": 10.482356110715555, "EvidenceCutoff": 0.0, "PARENT_GO": "19_GO:0051179 localization", "FirstInGroupByLogP": 0.0, "GROUP_ID": 11.0, "name": "101", "BestEnrichmentInGroup": 39.84453227931489, "CLUSTER_LABEL": " ", "GeneID": "207|1950|1956|3265|3320|5594|5599|6714|7124", "Z_score": 14.04410523498596, "GiniIndex": 0.0, "_COUNT_001_PCT": 100.0}, "position": {"x": 142.63279779545866, "y": 356.6797879733583}, "selected": false}, {"data": {"id": "24671733", "Enrichment": 21.776417641764176, "BestLogPInGroup": -10.904909736415718, "_PATTERN_": "M1", "_GeneInGOAndHitList": 8.0, "Hits": "EGF|HRAS|MAPK1|MAPK3|MAPK8|SRC|TNF|TP53", "Description": "positive regulation of organelle organization", "_GeneInHitList": 22.0, "Category": "GO Biological Processes", "Log_q_value_": -6.728554565724683, "Symbol": "GO:0010638", "LogP": -8.826918618269767, "_RANK_": 1.0, "FirstInGroupByEnrichment": 0.0, "_LogP_MyList": -8.826918618269767, "_TotalGeneInLibrary": 30242.0, "_GeneInGO": 505.0, "shared_name": "100", "_InGO": 36.36363636363637, "Gene": "GO:0010638", "_MEMBER_MyList": 1.0, "_COUNT_001": 8.0, "SUID": 24671733, "id_original": "100", "selected": false, "CategoryID": 19.0, "STDV_InGO": 10.255928633050294, "EvidenceCutoff": 0.0, "PARENT_GO": "19_GO:0048518 positive regulation of biological process", "FirstInGroupByLogP": 0.0, "GROUP_ID": 11.0, "name": "100", "BestEnrichmentInGroup": 39.84453227931489, "CLUSTER_LABEL": " ", "GeneID": "1950|3265|5594|5595|5599|6714|7124|7157", "Z_score": 12.7036922379761, "GiniIndex": 0.0, "_COUNT_001_PCT": 100.0}, "position": {"x": 134.3000951587399, "y": 293.56070838351457}, "selected": false}, {"data": {"id": "24671732", "Enrichment": 18.72072868765476, "BestLogPInGroup": -10.904909736415718, "_PATTERN_": "M1", "_GeneInGOAndHitList": 7.0, "Hits": "EGFR|HRAS|IL6|MAPK1|MAPK8|SRC|TNF", "Description": "regulation of protein transport", "_GeneInHitList": 22.0, "Category": "GO Biological Processes", "Log_q_value_": -5.401758378577557, "Symbol": "GO:0051223", "LogP": -7.269361405827177, "_RANK_": 1.0, "FirstInGroupByEnrichment": 0.0, "_LogP_MyList": -7.269361405827177, "_TotalGeneInLibrary": 30242.0, "_GeneInGO": 514.0, "shared_name": "99", "_InGO": 31.818181818181817, "Gene": "GO:0051223", "_MEMBER_MyList": 1.0, "_COUNT_001": 7.0, "SUID": 24671732, "id_original": "99", "selected": false, "CategoryID": 19.0, "STDV_InGO": 9.930260198923898, "EvidenceCutoff": 0.0, "PARENT_GO": "19_GO:0051179 localization", "FirstInGroupByLogP": 0.0, "GROUP_ID": 11.0, "name": "99", "BestEnrichmentInGroup": 39.84453227931489, "CLUSTER_LABEL": " ", "GeneID": "1956|3265|3569|5594|5599|6714|7124", "Z_score": 10.933078697752476, "GiniIndex": 0.0, "_COUNT_001_PCT": 100.0}, "position": {"x": 96.37437494389616, "y": 343.18567786593644}, "selected": false}, {"data": {"id": "24671731", "Enrichment": 27.220522052205222, "BestLogPInGroup": -10.904909736415718, "_PATTERN_": "M1", "_GeneInGOAndHitList": 6.0, "Hits": "EGFR|HRAS|MAPK1|MAPK8|SRC|TNF", "Description": "positive regulation of protein transport", "_GeneInHitList": 22.0, "Category": "GO Biological Processes", "Log_q_value_": -5.340765583172999, "Symbol": "GO:0051222", "LogP": -7.202294462710427, "_RANK_": 1.0, "FirstInGroupByEnrichment": 0.0, "_LogP_MyList": -7.202294462710427, "_TotalGeneInLibrary": 30242.0, "_GeneInGO": 303.0, "shared_name": "98", "_InGO": 27.272727272727273, "Gene": "GO:0051222", "_MEMBER_MyList": 1.0, "_COUNT_001": 6.0, "SUID": 24671731, "id_original": "98", "selected": false, "CategoryID": 19.0, "STDV_InGO": 9.495144870310792, "EvidenceCutoff": 0.0, "PARENT_GO": "19_GO:0048518 positive regulation of biological process", "FirstInGroupByLogP": 0.0, "GROUP_ID": 11.0, "name": "98", "BestEnrichmentInGroup": 39.84453227931489, "CLUSTER_LABEL": " ", "GeneID": "1956|3265|5594|5599|6714|7124", "Z_score": 12.376737724019323, "GiniIndex": 0.0, "_COUNT_001_PCT": 100.0}, "position": {"x": 148.03840692631803, "y": 344.29297767062394}, "selected": false}, {"data": {"id": "24671730", "Enrichment": 17.85242030696576, "BestLogPInGroup": -10.904909736415718, "_PATTERN_": "M1", "_GeneInGOAndHitList": 7.0, "Hits": "EGFR|HRAS|IL6|MAPK1|MAPK8|SRC|TNF", "Description": "regulation of establishment of protein localization", "_GeneInHitList": 22.0, "Category": "GO Biological Processes", "Log_q_value_": -5.28318678558829, "Symbol": "GO:0070201", "LogP": -7.128921397942485, "_RANK_": 1.0, "FirstInGroupByEnrichment": 0.0, "_LogP_MyList": -7.128921397942485, "_TotalGeneInLibrary": 30242.0, "_GeneInGO": 539.0, "shared_name": "97", "_InGO": 31.818181818181817, "Gene": "GO:0070201", "_MEMBER_MyList": 1.0, "_COUNT_001": 7.0, "SUID": 24671730, "id_original": "97", "selected": false, "CategoryID": 19.0, "STDV_InGO": 9.930260198923898, "EvidenceCutoff": 0.0, "PARENT_GO": "19_GO:0051179 localization", "FirstInGroupByLogP": 0.0, "GROUP_ID": 11.0, "name": "97", "BestEnrichmentInGroup": 39.84453227931489, "CLUSTER_LABEL": " ", "GeneID": "1956|3265|3569|5594|5599|6714|7124", "Z_score": 10.651694244236884, "GiniIndex": 0.0, "_COUNT_001_PCT": 100.0}, "position": {"x": 249.11171014897428, "y": 196.6399625339052}, "selected": false}, {"data": {"id": "24671729", "Enrichment": 25.855229410088345, "BestLogPInGroup": -10.904909736415718, "_PATTERN_": "M1", "_GeneInGOAndHitList": 6.0, "Hits": "EGFR|HRAS|MAPK1|MAPK8|SRC|TNF", "Description": "positive regulation of establishment of protein localization", "_GeneInHitList": 22.0, "Category": "GO Biological Processes", "Log_q_value_": -5.228411792257312, "Symbol": "GO:1904951", "LogP": -7.070285983798269, "_RANK_": 1.0, "FirstInGroupByEnrichment": 0.0, "_LogP_MyList": -7.070285983798269, "_TotalGeneInLibrary": 30242.0, "_GeneInGO": 319.0, "shared_name": "96", "_InGO": 27.272727272727273, "Gene": "GO:1904951", "_MEMBER_MyList": 1.0, "_COUNT_001": 6.0, "SUID": 24671729, "id_original": "96", "selected": false, "CategoryID": 19.0, "STDV_InGO": 9.495144870310792, "EvidenceCutoff": 0.0, "PARENT_GO": "19_GO:0048518 positive regulation of biological process", "FirstInGroupByLogP": 0.0, "GROUP_ID": 11.0, "name": "96", "BestEnrichmentInGroup": 39.84453227931489, "CLUSTER_LABEL": " ", "GeneID": "1956|3265|5594|5599|6714|7124", "Z_score": 12.041282229096451, "GiniIndex": 0.0, "_COUNT_001_PCT": 100.0}, "position": {"x": 98.54985101811491, "y": 311.96192298312394}, "selected": false}, {"data": {"id": "24671728", "Enrichment": 20.39519827353655, "BestLogPInGroup": -10.904909736415718, "_PATTERN_": "M1", "_GeneInGOAndHitList": 5.0, "Hits": "HRAS|MAPK1|MAPK3|MAPK8|SRC", "Description": "regulation of intracellular transport", "_GeneInHitList": 22.0, "Category": "GO Biological Processes", "Log_q_value_": -3.8144006094184824, "Symbol": "GO:0032386", "LogP": -5.42492251059834, "_RANK_": 1.0, "FirstInGroupByEnrichment": 0.0, "_LogP_MyList": -5.42492251059834, "_TotalGeneInLibrary": 30242.0, "_GeneInGO": 337.0, "shared_name": "95", "_InGO": 22.727272727272727, "Gene": "GO:0032386", "_MEMBER_MyList": 1.0, "_COUNT_001": 5.0, "SUID": 24671728, "id_original": "95", "selected": false, "CategoryID": 19.0, "STDV_InGO": 8.934606739851096, "EvidenceCutoff": 0.0, "PARENT_GO": "19_GO:0051179 localization", "FirstInGroupByLogP": 0.0, "GROUP_ID": 11.0, "name": "95", "BestEnrichmentInGroup": 39.84453227931489, "CLUSTER_LABEL": " ", "GeneID": "3265|5594|5595|5599|6714", "Z_score": 9.660496672036302, "GiniIndex": 0.0, "_COUNT_001_PCT": 100.0}, "position": {"x": 215.39558466069303, "y": 279.2559293307802}, "selected": false}, {"data": {"id": "24671727", "Enrichment": 14.561825885978427, "BestLogPInGroup": -10.904909736415718, "_PATTERN_": "M1", "_GeneInGOAndHitList": 5.0, "Hits": "ESR1|HRAS|MAPK1|MAPK8|SRC", "Description": "immune response-regulating signaling pathway", "_GeneInHitList": 22.0, "Category": "GO Biological Processes", "Log_q_value_": -3.2062475413349407, "Symbol": "GO:0002764", "LogP": -4.7172836860618625, "_RANK_": 1.0, "FirstInGroupByEnrichment": 0.0, "_LogP_MyList": -4.7172836860618625, "_TotalGeneInLibrary": 30242.0, "_GeneInGO": 472.0, "shared_name": "94", "_InGO": 22.727272727272727, "Gene": "GO:0002764", "_MEMBER_MyList": 1.0, "_COUNT_001": 5.0, "SUID": 24671727, "id_original": "94", "selected": false, "CategoryID": 19.0, "STDV_InGO": 8.934606739851096, "EvidenceCutoff": 0.0, "PARENT_GO": "19_GO:0002376 immune system process", "FirstInGroupByLogP": 0.0, "GROUP_ID": 11.0, "name": "94", "BestEnrichmentInGroup": 39.84453227931489, "CLUSTER_LABEL": " ", "GeneID": "2099|3265|5594|5599|6714", "Z_score": 8.012387243905492, "GiniIndex": 0.0, "_COUNT_001_PCT": 100.0}, "position": {"x": 215.63450677983366, "y": 117.92502723117082}, "selected": false}, {"data": {"id": "24671726", "Enrichment": 17.45569985569986, "BestLogPInGroup": -10.904909736415718, "_PATTERN_": "M1", "_GeneInGOAndHitList": 4.0, "Hits": "HRAS|MAPK1|MAPK8|SRC", "Description": "immune response-regulating cell surface receptor signaling pathway", "_GeneInHitList": 22.0, "Category": "GO Biological Processes", "Log_q_value_": -2.7035575438597577, "Symbol": "GO:0002768", "LogP": -4.137612336127587, "_RANK_": 1.0, "FirstInGroupByEnrichment": 0.0, "_LogP_MyList": -4.137612336127587, "_TotalGeneInLibrary": 30242.0, "_GeneInGO": 315.0, "shared_name": "93", "_InGO": 18.181818181818183, "Gene": "GO:0002768", "_MEMBER_MyList": 1.0, "_COUNT_001": 4.0, "SUID": 24671726, "id_original": "93", "selected": false, "CategoryID": 19.0, "STDV_InGO": 8.223036670302644, "EvidenceCutoff": 0.0, "PARENT_GO": "19_GO:0002376 immune system process", "FirstInGroupByLogP": 0.0, "GROUP_ID": 11.0, "name": "93", "BestEnrichmentInGroup": 39.84453227931489, "CLUSTER_LABEL": " ", "GeneID": "3265|5594|5599|6714", "Z_score": 7.921405161370408, "GiniIndex": 0.0, "_COUNT_001_PCT": 100.0}, "position": {"x": 78.77403314702116, "y": 249.1326383151552}, "selected": false}, {"data": {"id": "24671725", "Enrichment": 22.95311182324169, "BestLogPInGroup": -10.627504148615378, "_PATTERN_": "M1", "_GeneInGOAndHitList": 9.0, "Hits": "AKT1|CASP3|IL6|JUN|MAPK8|PTEN|SRC|TNF|TP53", "Description": "positive regulation of apoptotic process", "_GeneInHitList": 22.0, "Category": "GO Biological Processes", "Log_q_value_": -7.896266658210659, "Symbol": "GO:0043065", "LogP": -10.162830363184725, "_RANK_": 1.0, "FirstInGroupByEnrichment": 0.0, "_LogP_MyList": -10.162830363184725, "_TotalGeneInLibrary": 30242.0, "_GeneInGO": 539.0, "shared_name": "92", "_InGO": 40.90909090909091, "Gene": "GO:0043065", "_MEMBER_MyList": 1.0, "_COUNT_001": 9.0, "SUID": 24671725, "id_original": "92", "selected": false, "CategoryID": 19.0, "STDV_InGO": 10.482356110715555, "EvidenceCutoff": 0.0, "PARENT_GO": "19_GO:0048518 positive regulation of biological process", "FirstInGroupByLogP": 0.0, "GROUP_ID": 12.0, "name": "92", "BestEnrichmentInGroup": 36.77956825782913, "CLUSTER_LABEL": " ", "GeneID": "207|836|3569|3725|5599|5728|6714|7124|7157", "Z_score": 13.875623239354999, "GiniIndex": 0.0, "_COUNT_001_PCT": 100.0}, "position": {"x": 421.26020868413053, "y": 341.7262967624208}, "selected": false}, {"data": {"id": "24671724", "Enrichment": 22.29140049140049, "BestLogPInGroup": -10.627504148615378, "_PATTERN_": "M1", "_GeneInGOAndHitList": 9.0, "Hits": "AKT1|CASP3|IL6|JUN|MAPK8|PTEN|SRC|TNF|TP53", "Description": "positive regulation of programmed cell death", "_GeneInHitList": 22.0, "Category": "GO Biological Processes", "Log_q_value_": -7.793911852742767, "Symbol": "GO:0043068", "LogP": -10.050375230812506, "_RANK_": 1.0, "FirstInGroupByEnrichment": 0.0, "_LogP_MyList": -10.050375230812506, "_TotalGeneInLibrary": 30242.0, "_GeneInGO": 555.0, "shared_name": "91", "_InGO": 40.90909090909091, "Gene": "GO:0043068", "_MEMBER_MyList": 1.0, "_COUNT_001": 9.0, "SUID": 24671724, "id_original": "91", "selected": false, "CategoryID": 19.0, "STDV_InGO": 10.482356110715555, "EvidenceCutoff": 0.0, "PARENT_GO": "19_GO:0048518 positive regulation of biological process", "FirstInGroupByLogP": 0.0, "GROUP_ID": 12.0, "name": "91", "BestEnrichmentInGroup": 36.77956825782913, "CLUSTER_LABEL": " ", "GeneID": "207|836|3569|3725|5599|5728|6714|7124|7157", "Z_score": 13.659341056012524, "GiniIndex": 0.0, "_COUNT_001_PCT": 100.0}, "position": {"x": 423.04275568120084, "y": 338.3560269870302}, "selected": false}, {"data": {"id": "24671723", "Enrichment": 21.2572633552015, "BestLogPInGroup": -10.627504148615378, "_PATTERN_": "M1", "_GeneInGOAndHitList": 9.0, "Hits": "AKT1|CASP3|HRAS|JUN|MAPK8|PTEN|SRC|TNF|TP53", "Description": "apoptotic signaling pathway", "_GeneInHitList": 22.0, "Category": "GO Biological Processes", "Log_q_value_": -7.640491284223078, "Symbol": "GO:0097190", "LogP": -9.867990966357501, "_RANK_": 1.0, "FirstInGroupByEnrichment": 0.0, "_LogP_MyList": -9.867990966357501, "_TotalGeneInLibrary": 30242.0, "_GeneInGO": 582.0, "shared_name": "90", "_InGO": 40.90909090909091, "Gene": "GO:0097190", "_MEMBER_MyList": 1.0, "_COUNT_001": 9.0, "SUID": 24671723, "id_original": "90", "selected": false, "CategoryID": 19.0, "STDV_InGO": 10.482356110715555, "EvidenceCutoff": 0.0, "PARENT_GO": "19_GO:0023052 signaling", "FirstInGroupByLogP": 0.0, "GROUP_ID": 12.0, "name": "90", "BestEnrichmentInGroup": 36.77956825782913, "CLUSTER_LABEL": " ", "GeneID": "207|836|3265|3725|5599|5728|6714|7124|7157", "Z_score": 13.314316535061222, "GiniIndex": 0.0, "_COUNT_001_PCT": 100.0}, "position": {"x": 262.3933568774899, "y": 342.47574744601457}, "selected": false}, {"data": {"id": "24671722", "Enrichment": 20.018976169461606, "BestLogPInGroup": -10.627504148615378, "_PATTERN_": "M1", "_GeneInGOAndHitList": 9.0, "Hits": "AKT1|CASP3|IL6|JUN|MAPK8|PTEN|SRC|TNF|TP53", "Description": "positive regulation of cell death", "_GeneInHitList": 22.0, "Category": "GO Biological Processes", "Log_q_value_": -7.446306643366328, "Symbol": "GO:0010942", "LogP": -9.637967900272043, "_RANK_": 1.0, "FirstInGroupByEnrichment": 0.0, "_LogP_MyList": -9.637967900272043, "_TotalGeneInLibrary": 30242.0, "_GeneInGO": 618.0, "shared_name": "89", "_InGO": 40.90909090909091, "Gene": "GO:0010942", "_MEMBER_MyList": 1.0, "_COUNT_001": 9.0, "SUID": 24671722, "id_original": "89", "selected": false, "CategoryID": 19.0, "STDV_InGO": 10.482356110715555, "EvidenceCutoff": 0.0, "PARENT_GO": "19_GO:0048518 positive regulation of biological process", "FirstInGroupByLogP": 0.0, "GROUP_ID": 12.0, "name": "89", "BestEnrichmentInGroup": 36.77956825782913, "CLUSTER_LABEL": " ", "GeneID": "207|836|3569|3725|5599|5728|6714|7124|7157", "Z_score": 12.889073693751579, "GiniIndex": 0.0, "_COUNT_001_PCT": 100.0}, "position": {"x": 288.9410558520993, "y": 244.51383338351457}, "selected": false}, {"data": {"id": "24671721", "Enrichment": 32.72943722943723, "BestLogPInGroup": -10.627504148615378, "_PATTERN_": "M1", "_GeneInGOAndHitList": 5.0, "Hits": "EGFR|JUN|MAPK8|PTEN|TP53", "Description": "circadian rhythm", "_GeneInHitList": 22.0, "Category": "GO Biological Processes", "Log_q_value_": -4.6804083000360635, "Symbol": "GO:0007623", "LogP": -6.433911161659974, "_RANK_": 1.0, "FirstInGroupByEnrichment": 0.0, "_LogP_MyList": -6.433911161659974, "_TotalGeneInLibrary": 30242.0, "_GeneInGO": 210.0, "shared_name": "88", "_InGO": 22.727272727272727, "Gene": "GO:0007623", "_MEMBER_MyList": 1.0, "_COUNT_001": 5.0, "SUID": 24671721, "id_original": "88", "selected": false, "CategoryID": 19.0, "STDV_InGO": 8.934606739851096, "EvidenceCutoff": 0.0, "PARENT_GO": "19_GO:0048511 rhythmic process", "FirstInGroupByLogP": 0.0, "GROUP_ID": 12.0, "name": "88", "BestEnrichmentInGroup": 36.77956825782913, "CLUSTER_LABEL": " ", "GeneID": "1956|3725|5599|5728|7157", "Z_score": 12.449218043466884, "GiniIndex": 0.0, "_COUNT_001_PCT": 100.0}, "position": {"x": 425.3755346118649, "y": 275.0088590182802}, "selected": false}, {"data": {"id": "24671720", "Enrichment": 54.62131246237207, "BestLogPInGroup": -10.376204474428018, "_PATTERN_": "M1", "_GeneInGOAndHitList": 6.0, "Hits": "AKT1|MYC|PTEN|SRC|TP53|VEGFA", "Description": "cellular response to hypoxia", "_GeneInHitList": 22.0, "Category": "GO Biological Processes", "Log_q_value_": -6.873771295880037, "Symbol": "GO:0071456", "LogP": -9.009056086214784, "_RANK_": 1.0, "FirstInGroupByEnrichment": 0.0, "_LogP_MyList": -9.009056086214784, "_TotalGeneInLibrary": 30242.0, "_GeneInGO": 151.0, "shared_name": "87", "_InGO": 27.272727272727273, "Gene": "GO:0071456", "_MEMBER_MyList": 1.0, "_COUNT_001": 6.0, "SUID": 24671720, "id_original": "87", "selected": false, "CategoryID": 19.0, "STDV_InGO": 9.495144870310792, "EvidenceCutoff": 0.0, "PARENT_GO": "19_GO:0050896 response to stimulus", "FirstInGroupByLogP": 0.0, "GROUP_ID": 13.0, "name": "87", "BestEnrichmentInGroup": 70.4941724941725, "CLUSTER_LABEL": " ", "GeneID": "207|4609|5728|6714|7157|7422", "Z_score": 17.82254777665509, "GiniIndex": 0.0, "_COUNT_001_PCT": 100.0}, "position": {"x": 286.10911615483366, "y": 351.7018826999208}, "selected": false}, {"data": {"id": "24671719", "Enrichment": 51.22868435911914, "BestLogPInGroup": -10.376204474428018, "_PATTERN_": "M1", "_GeneInGOAndHitList": 6.0, "Hits": "AKT1|MYC|PTEN|SRC|TP53|VEGFA", "Description": "cellular response to decreased oxygen levels", "_GeneInHitList": 22.0, "Category": "GO Biological Processes", "Log_q_value_": -6.735116651845085, "Symbol": "GO:0036294", "LogP": -8.841194171094045, "_RANK_": 1.0, "FirstInGroupByEnrichment": 0.0, "_LogP_MyList": -8.841194171094045, "_TotalGeneInLibrary": 30242.0, "_GeneInGO": 161.0, "shared_name": "86", "_InGO": 27.272727272727273, "Gene": "GO:0036294", "_MEMBER_MyList": 1.0, "_COUNT_001": 6.0, "SUID": 24671719, "id_original": "86", "selected": false, "CategoryID": 19.0, "STDV_InGO": 9.495144870310792, "EvidenceCutoff": 0.0, "PARENT_GO": "19_GO:0050896 response to stimulus", "FirstInGroupByLogP": 0.0, "GROUP_ID": 13.0, "name": "86", "BestEnrichmentInGroup": 70.4941724941725, "CLUSTER_LABEL": " ", "GeneID": "207|4609|5728|6714|7157|7422", "Z_score": 17.24172803934084, "GiniIndex": 0.0, "_COUNT_001_PCT": 100.0}, "position": {"x": 324.8579564868649, "y": 210.48740516085832}, "selected": false}, {"data": {"id": "24671718", "Enrichment": 31.34350014806041, "BestLogPInGroup": -10.376204474428018, "_PATTERN_": "M1", "_GeneInGOAndHitList": 7.0, "Hits": "AKT1|CASP3|MYC|PTEN|SRC|TP53|VEGFA", "Description": "response to hypoxia", "_GeneInHitList": 22.0, "Category": "GO Biological Processes", "Log_q_value_": -6.716668192500747, "Symbol": "GO:0001666", "LogP": -8.808847102233148, "_RANK_": 1.0, "FirstInGroupByEnrichment": 0.0, "_LogP_MyList": -8.808847102233148, "_TotalGeneInLibrary": 30242.0, "_GeneInGO": 307.0, "shared_name": "85", "_InGO": 31.818181818181817, "Gene": "GO:0001666", "_MEMBER_MyList": 1.0, "_COUNT_001": 7.0, "SUID": 24671718, "id_original": "85", "selected": false, "CategoryID": 19.0, "STDV_InGO": 9.930260198923898, "EvidenceCutoff": 0.0, "PARENT_GO": "19_GO:0050896 response to stimulus", "FirstInGroupByLogP": 0.0, "GROUP_ID": 13.0, "name": "85", "BestEnrichmentInGroup": 70.4941724941725, "CLUSTER_LABEL": " ", "GeneID": "207|836|4609|5728|6714|7157|7422", "Z_score": 14.418079523712803, "GiniIndex": 0.0, "_COUNT_001_PCT": 100.0}, "position": {"x": 370.1532445728024, "y": 273.03434119601457}, "selected": false}, {"data": {"id": "24671717", "Enrichment": 15.601169322480796, "BestLogPInGroup": -10.376204474428018, "_PATTERN_": "M1", "_GeneInGOAndHitList": 9.0, "Hits": "AKT1|CASP3|GAPDH|HRAS|PTEN|SRC|TNF|TP53|VEGFA", "Description": "negative regulation of catalytic activity", "_GeneInHitList": 22.0, "Category": "GO Biological Processes", "Log_q_value_": -6.605697622137353, "Symbol": "GO:0043086", "LogP": -8.687736900518875, "_RANK_": 1.0, "FirstInGroupByEnrichment": 0.0, "_LogP_MyList": -8.687736900518875, "_TotalGeneInLibrary": 30242.0, "_GeneInGO": 793.0, "shared_name": "84", "_InGO": 40.90909090909091, "Gene": "GO:0043086", "_MEMBER_MyList": 1.0, "_COUNT_001": 9.0, "SUID": 24671717, "id_original": "84", "selected": false, "CategoryID": 19.0, "STDV_InGO": 10.482356110715555, "EvidenceCutoff": 0.0, "PARENT_GO": "19_GO:0065007 biological regulation", "FirstInGroupByLogP": 0.0, "GROUP_ID": 13.0, "name": "84", "BestEnrichmentInGroup": 70.4941724941725, "CLUSTER_LABEL": " ", "GeneID": "207|836|2597|3265|5728|6714|7124|7157|7422", "Z_score": 11.24219565784602, "GiniIndex": 0.0, "_COUNT_001_PCT": 100.0}, "position": {"x": 334.9951635181149, "y": 337.10257850070207}, "selected": false}, {"data": {"id": "24671716", "Enrichment": 29.883399209486168, "BestLogPInGroup": -10.376204474428018, "_PATTERN_": "M1", "_GeneInGOAndHitList": 7.0, "Hits": "AKT1|CASP3|MYC|PTEN|SRC|TP53|VEGFA", "Description": "response to decreased oxygen levels", "_GeneInHitList": 22.0, "Category": "GO Biological Processes", "Log_q_value_": -6.5931384564925954, "Symbol": "GO:0036293", "LogP": -8.665269446213868, "_RANK_": 1.0, "FirstInGroupByEnrichment": 0.0, "_LogP_MyList": -8.665269446213868, "_TotalGeneInLibrary": 30242.0, "_GeneInGO": 322.0, "shared_name": "83", "_InGO": 31.818181818181817, "Gene": "GO:0036293", "_MEMBER_MyList": 1.0, "_COUNT_001": 7.0, "SUID": 24671716, "id_original": "83", "selected": false, "CategoryID": 19.0, "STDV_InGO": 9.930260198923898, "EvidenceCutoff": 0.0, "PARENT_GO": "19_GO:0050896 response to stimulus", "FirstInGroupByLogP": 0.0, "GROUP_ID": 13.0, "name": "83", "BestEnrichmentInGroup": 70.4941724941725, "CLUSTER_LABEL": " ", "GeneID": "207|836|4609|5728|6714|7157|7422", "Z_score": 14.059103515656348, "GiniIndex": 0.0, "_COUNT_001_PCT": 100.0}, "position": {"x": 346.26219232670866, "y": 246.6352017917177}, "selected": false}, {"data": {"id": "24671715", "Enrichment": 46.59784283513097, "BestLogPInGroup": -10.376204474428018, "_PATTERN_": "M1", "_GeneInGOAndHitList": 6.0, "Hits": "AKT1|MYC|PTEN|SRC|TP53|VEGFA", "Description": "cellular response to oxygen levels", "_GeneInHitList": 22.0, "Category": "GO Biological Processes", "Log_q_value_": -6.531289423208508, "Symbol": "GO:0071453", "LogP": -8.593733145526649, "_RANK_": 1.0, "FirstInGroupByEnrichment": 0.0, "_LogP_MyList": -8.593733145526649, "_TotalGeneInLibrary": 30242.0, "_GeneInGO": 177.0, "shared_name": "82", "_InGO": 27.272727272727273, "Gene": "GO:0071453", "_MEMBER_MyList": 1.0, "_COUNT_001": 6.0, "SUID": 24671715, "id_original": "82", "selected": false, "CategoryID": 19.0, "STDV_InGO": 9.495144870310792, "EvidenceCutoff": 0.0, "PARENT_GO": "19_GO:0050896 response to stimulus", "FirstInGroupByLogP": 0.0, "GROUP_ID": 13.0, "name": "82", "BestEnrichmentInGroup": 70.4941724941725, "CLUSTER_LABEL": " ", "GeneID": "207|4609|5728|6714|7157|7422", "Z_score": 16.415817336025107, "GiniIndex": 0.0, "_COUNT_001_PCT": 100.0}, "position": {"x": 297.87336786381803, "y": 321.33243689913957}, "selected": false}, {"data": {"id": "24671714", "Enrichment": 27.730416557505897, "BestLogPInGroup": -10.376204474428018, "_PATTERN_": "M1", "_GeneInGOAndHitList": 7.0, "Hits": "AKT1|CASP3|MYC|PTEN|SRC|TP53|VEGFA", "Description": "response to oxygen levels", "_GeneInHitList": 22.0, "Category": "GO Biological Processes", "Log_q_value_": -6.414914774245621, "Symbol": "GO:0070482", "LogP": -8.440635689539022, "_RANK_": 1.0, "FirstInGroupByEnrichment": 0.0, "_LogP_MyList": -8.440635689539022, "_TotalGeneInLibrary": 30242.0, "_GeneInGO": 347.0, "shared_name": "81", "_InGO": 31.818181818181817, "Gene": "GO:0070482", "_MEMBER_MyList": 1.0, "_COUNT_001": 7.0, "SUID": 24671714, "id_original": "81", "selected": false, "CategoryID": 19.0, "STDV_InGO": 9.930260198923898, "EvidenceCutoff": 0.0, "PARENT_GO": "19_GO:0050896 response to stimulus", "FirstInGroupByLogP": 0.0, "GROUP_ID": 13.0, "name": "81", "BestEnrichmentInGroup": 70.4941724941725, "CLUSTER_LABEL": " ", "GeneID": "207|836|4609|5728|6714|7157|7422", "Z_score": 13.51242728004744, "GiniIndex": 0.0, "_COUNT_001_PCT": 100.0}, "position": {"x": 366.8689428149899, "y": 208.48386512179582}, "selected": false}, {"data": {"id": "24671713", "Enrichment": 18.54484133067607, "BestLogPInGroup": -10.376204474428018, "_PATTERN_": "M1", "_GeneInGOAndHitList": 8.0, "Hits": "AKT1|EGF|GAPDH|PTEN|SRC|STAT3|TNF|TP53", "Description": "carbohydrate metabolic process", "_GeneInHitList": 22.0, "Category": "GO Biological Processes", "Log_q_value_": -6.275499378877936, "Symbol": "GO:0005975", "LogP": -8.281150311396003, "_RANK_": 1.0, "FirstInGroupByEnrichment": 0.0, "_LogP_MyList": -8.281150311396003, "_TotalGeneInLibrary": 30242.0, "_GeneInGO": 593.0, "shared_name": "80", "_InGO": 36.36363636363637, "Gene": "GO:0005975", "_MEMBER_MyList": 1.0, "_COUNT_001": 8.0, "SUID": 24671713, "id_original": "80", "selected": false, "CategoryID": 19.0, "STDV_InGO": 10.255928633050294, "EvidenceCutoff": 0.0, "PARENT_GO": "19_GO:0008152 metabolic process", "FirstInGroupByLogP": 0.0, "GROUP_ID": 13.0, "name": "80", "BestEnrichmentInGroup": 70.4941724941725, "CLUSTER_LABEL": " ", "GeneID": "207|1950|2597|5728|6714|6774|7124|7157", "Z_score": 11.64217038876826, "GiniIndex": 0.0, "_COUNT_001_PCT": 100.0}, "position": {"x": 450.5930639087399, "y": 387.97413001437394}, "selected": false}, {"data": {"id": "24671712", "Enrichment": 25.59163442940039, "BestLogPInGroup": -10.376204474428018, "_PATTERN_": "M1", "_GeneInGOAndHitList": 7.0, "Hits": "AKT1|EGF|MYC|PTEN|SRC|STAT3|TNF", "Description": "positive regulation of proteolysis", "_GeneInHitList": 22.0, "Category": "GO Biological Processes", "Log_q_value_": -6.202761828888561, "Symbol": "GO:0045862", "LogP": -8.200087372622496, "_RANK_": 1.0, "FirstInGroupByEnrichment": 0.0, "_LogP_MyList": -8.200087372622496, "_TotalGeneInLibrary": 30242.0, "_GeneInGO": 376.0, "shared_name": "79", "_InGO": 31.818181818181817, "Gene": "GO:0045862", "_MEMBER_MyList": 1.0, "_COUNT_001": 7.0, "SUID": 24671712, "id_original": "79", "selected": false, "CategoryID": 19.0, "STDV_InGO": 9.930260198923898, "EvidenceCutoff": 0.0, "PARENT_GO": "19_GO:0048518 positive regulation of biological process", "FirstInGroupByLogP": 0.0, "GROUP_ID": 13.0, "name": "79", "BestEnrichmentInGroup": 70.4941724941725, "CLUSTER_LABEL": " ", "GeneID": "207|1950|4609|5728|6714|6774|7124", "Z_score": 12.946577359832164, "GiniIndex": 0.0, "_COUNT_001_PCT": 100.0}, "position": {"x": 273.99595697514616, "y": 311.8406766452333}, "selected": false}, {"data": {"id": "24671711", "Enrichment": 84.16141001855287, "BestLogPInGroup": -10.259913891089145, "_PATTERN_": "M1", "_GeneInGOAndHitList": 6.0, "Hits": "AKT1|CCND1|CASP3|EGFR|PTEN|SRC", "Description": "regulation of cyclin-dependent protein kinase activity", "_GeneInHitList": 22.0, "Category": "GO Biological Processes", "Log_q_value_": -7.887688290781822, "Symbol": "GO:1904029", "LogP": -10.149172470226613, "_RANK_": 1.0, "FirstInGroupByEnrichment": 0.0, "_LogP_MyList": -10.149172470226613, "_TotalGeneInLibrary": 30242.0, "_GeneInGO": 98.0, "shared_name": "78", "_InGO": 27.272727272727273, "Gene": "GO:1904029", "_MEMBER_MyList": 1.0, "_COUNT_001": 6.0, "SUID": 24671711, "id_original": "78", "selected": false, "CategoryID": 19.0, "STDV_InGO": 9.495144870310792, "EvidenceCutoff": 0.0, "PARENT_GO": "19_GO:0050789 regulation of biological process", "FirstInGroupByLogP": 0.0, "GROUP_ID": 14.0, "name": "78", "BestEnrichmentInGroup": 294.56493506493507, "CLUSTER_LABEL": " ", "GeneID": "207|595|836|1956|5728|6714", "Z_score": 22.248289450195724, "GiniIndex": 0.0, "_COUNT_001_PCT": 100.0}, "position": {"x": 255.12202509038053, "y": 362.89322791476457}, "selected": false}, {"data": {"id": "24671710", "Enrichment": 58.49516441005803, "BestLogPInGroup": -10.259913891089145, "_PATTERN_": "M1", "_GeneInGOAndHitList": 6.0, "Hits": "CCND1|CASP3|EGFR|ESR1|PTEN|STAT3", "Description": "response to estradiol", "_GeneInHitList": 22.0, "Category": "GO Biological Processes", "Log_q_value_": -7.042001705748654, "Symbol": "GO:0032355", "LogP": -9.18876631376683, "_RANK_": 1.0, "FirstInGroupByEnrichment": 0.0, "_LogP_MyList": -9.18876631376683, "_TotalGeneInLibrary": 30242.0, "_GeneInGO": 141.0, "shared_name": "77", "_InGO": 27.272727272727273, "Gene": "GO:0032355", "_MEMBER_MyList": 1.0, "_COUNT_001": 6.0, "SUID": 24671710, "id_original": "77", "selected": false, "CategoryID": 19.0, "STDV_InGO": 9.495144870310792, "EvidenceCutoff": 0.0, "PARENT_GO": "19_GO:0050896 response to stimulus", "FirstInGroupByLogP": 0.0, "GROUP_ID": 14.0, "name": "77", "BestEnrichmentInGroup": 294.56493506493507, "CLUSTER_LABEL": " ", "GeneID": "595|836|1956|2099|5728|6774", "Z_score": 18.463439137863812, "GiniIndex": 0.0, "_COUNT_001_PCT": 100.0}, "position": {"x": 469.7537084399899, "y": 405.79178748507707}, "selected": false}, {"data": {"id": "24671709", "Enrichment": 189.6050156739812, "BestLogPInGroup": -10.259913891089145, "_PATTERN_": "M1", "_GeneInGOAndHitList": 4.0, "Hits": "AKT1|CCND1|EGFR|SRC", "Description": "positive regulation of cyclin-dependent protein serine/threonine kinase activity", "_GeneInHitList": 22.0, "Category": "GO Biological Processes", "Log_q_value_": -6.296129419994453, "Symbol": "GO:0045737", "LogP": -8.307420619865212, "_RANK_": 1.0, "FirstInGroupByEnrichment": 0.0, "_LogP_MyList": -8.307420619865212, "_TotalGeneInLibrary": 30242.0, "_GeneInGO": 29.0, "shared_name": "76", "_InGO": 18.181818181818183, "Gene": "GO:0045737", "_MEMBER_MyList": 1.0, "_COUNT_001": 4.0, "SUID": 24671709, "id_original": "76", "selected": false, "CategoryID": 19.0, "STDV_InGO": 8.223036670302644, "EvidenceCutoff": 0.0, "PARENT_GO": "19_GO:0048518 positive regulation of biological process", "FirstInGroupByLogP": 0.0, "GROUP_ID": 14.0, "name": "76", "BestEnrichmentInGroup": 294.56493506493507, "CLUSTER_LABEL": " ", "GeneID": "207|595|1956|6714", "Z_score": 27.416846218342172, "GiniIndex": 0.0, "_COUNT_001_PCT": 100.0}, "position": {"x": 172.76646478764616, "y": 234.11206946749894}, "selected": false}, {"data": {"id": "24671708", "Enrichment": 166.62258953168046, "BestLogPInGroup": -10.259913891089145, "_PATTERN_": "M1", "_GeneInGOAndHitList": 4.0, "Hits": "AKT1|CCND1|EGFR|SRC", "Description": "positive regulation of cyclin-dependent protein kinase activity", "_GeneInHitList": 22.0, "Category": "GO Biological Processes", "Log_q_value_": -6.096119999241844, "Symbol": "GO:1904031", "LogP": -8.071994541890147, "_RANK_": 1.0, "FirstInGroupByEnrichment": 0.0, "_LogP_MyList": -8.071994541890147, "_TotalGeneInLibrary": 30242.0, "_GeneInGO": 33.0, "shared_name": "75", "_InGO": 18.181818181818183, "Gene": "GO:1904031", "_MEMBER_MyList": 1.0, "_COUNT_001": 4.0, "SUID": 24671708, "id_original": "75", "selected": false, "CategoryID": 19.0, "STDV_InGO": 8.223036670302644, "EvidenceCutoff": 0.0, "PARENT_GO": "19_GO:0048518 positive regulation of biological process", "FirstInGroupByLogP": 0.0, "GROUP_ID": 14.0, "name": "75", "BestEnrichmentInGroup": 294.56493506493507, "CLUSTER_LABEL": " ", "GeneID": "207|595|1956|6714", "Z_score": 25.68446656925848, "GiniIndex": 0.0, "_COUNT_001_PCT": 100.0}, "position": {"x": 334.8090062915524, "y": 259.41163001437394}, "selected": false}, {"data": {"id": "24671707", "Enrichment": 20.918379446640316, "BestLogPInGroup": -10.259913891089145, "_PATTERN_": "M1", "_GeneInGOAndHitList": 7.0, "Hits": "AKT1|CCND1|EGF|EGFR|PTEN|TNF|TP53", "Description": "regulation of mitotic cell cycle", "_GeneInHitList": 22.0, "Category": "GO Biological Processes", "Log_q_value_": -5.685926028404451, "Symbol": "GO:0007346", "LogP": -7.598607430389259, "_RANK_": 1.0, "FirstInGroupByEnrichment": 0.0, "_LogP_MyList": -7.598607430389259, "_TotalGeneInLibrary": 30242.0, "_GeneInGO": 460.0, "shared_name": "74", "_InGO": 31.818181818181817, "Gene": "GO:0007346", "_MEMBER_MyList": 1.0, "_COUNT_001": 7.0, "SUID": 24671707, "id_original": "74", "selected": false, "CategoryID": 19.0, "STDV_InGO": 9.930260198923898, "EvidenceCutoff": 0.0, "PARENT_GO": "19_GO:0050789 regulation of biological process", "FirstInGroupByLogP": 0.0, "GROUP_ID": 14.0, "name": "74", "BestEnrichmentInGroup": 294.56493506493507, "CLUSTER_LABEL": " ", "GeneID": "207|595|1950|1956|5728|7124|7157", "Z_score": 11.614972132647228, "GiniIndex": 0.0, "_COUNT_001_PCT": 100.0}, "position": {"x": 197.66670282475553, "y": 272.2882779635927}, "selected": false}, {"data": {"id": "24671706", "Enrichment": 48.40268886043534, "BestLogPInGroup": -10.259913891089145, "_PATTERN_": "M1", "_GeneInGOAndHitList": 5.0, "Hits": "AKT1|CCND1|EGFR|PTEN|TP53", "Description": "regulation of G1/S transition of mitotic cell cycle", "_GeneInHitList": 22.0, "Category": "GO Biological Processes", "Log_q_value_": -5.410126921141541, "Symbol": "GO:2000045", "LogP": -7.2797736909011475, "_RANK_": 1.0, "FirstInGroupByEnrichment": 0.0, "_LogP_MyList": -7.2797736909011475, "_TotalGeneInLibrary": 30242.0, "_GeneInGO": 142.0, "shared_name": "73", "_InGO": 22.727272727272727, "Gene": "GO:2000045", "_MEMBER_MyList": 1.0, "_COUNT_001": 5.0, "SUID": 24671706, "id_original": "73", "selected": false, "CategoryID": 19.0, "STDV_InGO": 8.934606739851096, "EvidenceCutoff": 0.0, "PARENT_GO": "19_GO:0050789 regulation of biological process", "FirstInGroupByLogP": 0.0, "GROUP_ID": 14.0, "name": "73", "BestEnrichmentInGroup": 294.56493506493507, "CLUSTER_LABEL": " ", "GeneID": "207|595|1956|5728|7157", "Z_score": 15.276578149569072, "GiniIndex": 0.0, "_COUNT_001_PCT": 100.0}, "position": {"x": 227.43837030522428, "y": 312.30896888156144}, "selected": false}, {"data": {"id": "24671705", "Enrichment": 294.56493506493507, "BestLogPInGroup": -10.259913891089145, "_PATTERN_": "M1", "_GeneInGOAndHitList": 3.0, "Hits": "AKT1|CCND1|EGFR", "Description": "response to UV-A", "_GeneInHitList": 22.0, "Category": "GO Biological Processes", "Log_q_value_": -5.090230021309625, "Symbol": "GO:0070141", "LogP": -6.917266817200336, "_RANK_": 1.0, "FirstInGroupByEnrichment": 0.0, "_LogP_MyList": -6.917266817200336, "_TotalGeneInLibrary": 30242.0, "_GeneInGO": 14.0, "shared_name": "72", "_InGO": 13.636363636363637, "Gene": "GO:0070141", "_MEMBER_MyList": 1.0, "_COUNT_001": 3.0, "SUID": 24671705, "id_original": "72", "selected": false, "CategoryID": 19.0, "STDV_InGO": 7.31650049984536, "EvidenceCutoff": 0.0, "PARENT_GO": "19_GO:0050896 response to stimulus", "FirstInGroupByLogP": 0.0, "GROUP_ID": 14.0, "name": "72", "BestEnrichmentInGroup": 294.56493506493507, "CLUSTER_LABEL": " ", "GeneID": "207|595|1956", "Z_score": 29.643240361751094, "GiniIndex": 0.0, "_COUNT_001_PCT": 100.0}, "position": {"x": 356.33967645756803, "y": 281.4611295260927}, "selected": false}, {"data": {"id": "24671704", "Enrichment": 40.91179653679654, "BestLogPInGroup": -10.259913891089145, "_PATTERN_": "M1", "_GeneInGOAndHitList": 5.0, "Hits": "AKT1|CCND1|EGFR|PTEN|TP53", "Description": "regulation of cell cycle G1/S phase transition", "_GeneInHitList": 22.0, "Category": "GO Biological Processes", "Log_q_value_": -5.090230021309625, "Symbol": "GO:1902806", "LogP": -6.915144789726247, "_RANK_": 1.0, "FirstInGroupByEnrichment": 0.0, "_LogP_MyList": -6.915144789726247, "_TotalGeneInLibrary": 30242.0, "_GeneInGO": 168.0, "shared_name": "71", "_InGO": 22.727272727272727, "Gene": "GO:1902806", "_MEMBER_MyList": 1.0, "_COUNT_001": 5.0, "SUID": 24671704, "id_original": "71", "selected": false, "CategoryID": 19.0, "STDV_InGO": 8.934606739851096, "EvidenceCutoff": 0.0, "PARENT_GO": "19_GO:0050789 regulation of biological process", "FirstInGroupByLogP": 0.0, "GROUP_ID": 14.0, "name": "71", "BestEnrichmentInGroup": 294.56493506493507, "CLUSTER_LABEL": " ", "GeneID": "207|595|1956|5728|7157", "Z_score": 13.996598494859667, "GiniIndex": 0.0, "_COUNT_001_PCT": 100.0}, "position": {"x": 313.2392736255368, "y": 317.2741483249208}, "selected": false}, {"data": {"id": "24671703", "Enrichment": 21.422904368358914, "BestLogPInGroup": -10.259913891089145, "_PATTERN_": "M1", "_GeneInGOAndHitList": 6.0, "Hits": "CCND1|CASP3|EGFR|PTEN|TNF|TP53", "Description": "negative regulation of cell cycle", "_GeneInHitList": 22.0, "Category": "GO Biological Processes", "Log_q_value_": -4.810476603976577, "Symbol": "GO:0045786", "LogP": -6.589818727326654, "_RANK_": 1.0, "FirstInGroupByEnrichment": 0.0, "_LogP_MyList": -6.589818727326654, "_TotalGeneInLibrary": 30242.0, "_GeneInGO": 385.0, "shared_name": "70", "_InGO": 27.272727272727273, "Gene": "GO:0045786", "_MEMBER_MyList": 1.0, "_COUNT_001": 6.0, "SUID": 24671703, "id_original": "70", "selected": false, "CategoryID": 19.0, "STDV_InGO": 9.495144870310792, "EvidenceCutoff": 0.0, "PARENT_GO": "19_GO:0048519 negative regulation of biological process", "FirstInGroupByLogP": 0.0, "GROUP_ID": 14.0, "name": "70", "BestEnrichmentInGroup": 294.56493506493507, "CLUSTER_LABEL": " ", "GeneID": "595|836|1956|5728|7124|7157", "Z_score": 10.881454963576124, "GiniIndex": 0.0, "_COUNT_001_PCT": 100.0}, "position": {"x": 361.1867833911618, "y": 414.6831754245302}, "selected": false}, {"data": {"id": "24671702", "Enrichment": 23.43130165289256, "BestLogPInGroup": -10.24216003615833, "_PATTERN_": "M1", "_GeneInGOAndHitList": 9.0, "Hits": "AKT1|CASP3|GAPDH|HSP90AA1|MAPK3|MAPK8|SRC|STAT3|TP53", "Description": "process utilizing autophagic mechanism", "_GeneInHitList": 22.0, "Category": "GO Biological Processes", "Log_q_value_": -7.965255497846045, "Symbol": "GO:0061919", "LogP": -10.24216003615833, "_RANK_": 1.0, "FirstInGroupByEnrichment": 0.0, "_LogP_MyList": -10.24216003615833, "_TotalGeneInLibrary": 30242.0, "_GeneInGO": 528.0, "shared_name": "69", "_InGO": 40.90909090909091, "Gene": "GO:0061919", "_MEMBER_MyList": 1.0, "_COUNT_001": 9.0, "SUID": 24671702, "id_original": "69", "selected": false, "CategoryID": 19.0, "STDV_InGO": 10.482356110715555, "EvidenceCutoff": 0.0, "PARENT_GO": "19_GO:0009987 cellular process", "FirstInGroupByLogP": 0.0, "GROUP_ID": 15.0, "name": "69", "BestEnrichmentInGroup": 79.30594405594405, "CLUSTER_LABEL": " ", "GeneID": "207|836|2597|3320|5595|5599|6714|6774|7157", "Z_score": 14.029851104638922, "GiniIndex": 0.0, "_COUNT_001_PCT": 100.0}, "position": {"x": 490.3359380542477, "y": 298.21277747531144}, "selected": false}, {"data": {"id": "24671701", "Enrichment": 58.49516441005803, "BestLogPInGroup": -10.24216003615833, "_PATTERN_": "M1", "_GeneInGOAndHitList": 6.0, "Hits": "AKT1|CASP3|GAPDH|MAPK3|MAPK8|TP53", "Description": "regulation of macroautophagy", "_GeneInHitList": 22.0, "Category": "GO Biological Processes", "Log_q_value_": -7.042001705748654, "Symbol": "GO:0016241", "LogP": -9.18876631376683, "_RANK_": 1.0, "FirstInGroupByEnrichment": 0.0, "_LogP_MyList": -9.18876631376683, "_TotalGeneInLibrary": 30242.0, "_GeneInGO": 141.0, "shared_name": "68", "_InGO": 27.272727272727273, "Gene": "GO:0016241", "_MEMBER_MyList": 1.0, "_COUNT_001": 6.0, "SUID": 24671701, "id_original": "68", "selected": false, "CategoryID": 19.0, "STDV_InGO": 9.495144870310792, "EvidenceCutoff": 0.0, "PARENT_GO": "19_GO:0050789 regulation of biological process", "FirstInGroupByLogP": 0.0, "GROUP_ID": 15.0, "name": "68", "BestEnrichmentInGroup": 79.30594405594405, "CLUSTER_LABEL": " ", "GeneID": "207|836|2597|5595|5599|7157", "Z_score": 18.463439137863812, "GiniIndex": 0.0, "_COUNT_001_PCT": 100.0}, "position": {"x": 394.30740411870084, "y": 373.7141812839052}, "selected": false}, {"data": {"id": "24671700", "Enrichment": 32.61848998459168, "BestLogPInGroup": -10.24216003615833, "_PATTERN_": "M1", "_GeneInGOAndHitList": 7.0, "Hits": "AKT1|CASP3|GAPDH|MAPK3|MAPK8|SRC|TP53", "Description": "macroautophagy", "_GeneInHitList": 22.0, "Category": "GO Biological Processes", "Log_q_value_": -6.804909345863006, "Symbol": "GO:0016236", "LogP": -8.92900996924524, "_RANK_": 1.0, "FirstInGroupByEnrichment": 0.0, "_LogP_MyList": -8.92900996924524, "_TotalGeneInLibrary": 30242.0, "_GeneInGO": 295.0, "shared_name": "67", "_InGO": 31.818181818181817, "Gene": "GO:0016236", "_MEMBER_MyList": 1.0, "_COUNT_001": 7.0, "SUID": 24671700, "id_original": "67", "selected": false, "CategoryID": 19.0, "STDV_InGO": 9.930260198923898, "EvidenceCutoff": 0.0, "PARENT_GO": "19_GO:0008152 metabolic process", "FirstInGroupByLogP": 0.0, "GROUP_ID": 15.0, "name": "67", "BestEnrichmentInGroup": 79.30594405594405, "CLUSTER_LABEL": " ", "GeneID": "207|836|2597|5595|5599|6714|7157", "Z_score": 14.724401682986922, "GiniIndex": 0.0, "_COUNT_001_PCT": 100.0}, "position": {"x": 443.73689325444303, "y": 247.9899381198427}, "selected": false}, {"data": {"id": "24671699", "Enrichment": 30.070170454545455, "BestLogPInGroup": -10.24216003615833, "_PATTERN_": "M1", "_GeneInGOAndHitList": 7.0, "Hits": "AKT1|CASP3|GAPDH|MAPK3|MAPK8|STAT3|TP53", "Description": "regulation of autophagy", "_GeneInHitList": 22.0, "Category": "GO Biological Processes", "Log_q_value_": -6.605299013855236, "Symbol": "GO:0010506", "LogP": -8.68401034888783, "_RANK_": 1.0, "FirstInGroupByEnrichment": 0.0, "_LogP_MyList": -8.68401034888783, "_TotalGeneInLibrary": 30242.0, "_GeneInGO": 320.0, "shared_name": "66", "_InGO": 31.818181818181817, "Gene": "GO:0010506", "_MEMBER_MyList": 1.0, "_COUNT_001": 7.0, "SUID": 24671699, "id_original": "66", "selected": false, "CategoryID": 19.0, "STDV_InGO": 9.930260198923898, "EvidenceCutoff": 0.0, "PARENT_GO": "19_GO:0050789 regulation of biological process", "FirstInGroupByLogP": 0.0, "GROUP_ID": 15.0, "name": "66", "BestEnrichmentInGroup": 79.30594405594405, "CLUSTER_LABEL": " ", "GeneID": "207|836|2597|5595|5599|6774|7157", "Z_score": 14.105531094696444, "GiniIndex": 0.0, "_COUNT_001_PCT": 100.0}, "position": {"x": 439.5487066089352, "y": 319.92032752413957}, "selected": false}, {"data": {"id": "24671698", "Enrichment": 33.36496028243601, "BestLogPInGroup": -10.24216003615833, "_PATTERN_": "M1", "_GeneInGOAndHitList": 5.0, "Hits": "AKT1|HSP90AA1|MAPK1|STAT3|TP53", "Description": "protein import", "_GeneInHitList": 22.0, "Category": "GO Biological Processes", "Log_q_value_": -4.7129584474170025, "Symbol": "GO:0017038", "LogP": -6.475262453918281, "_RANK_": 1.0, "FirstInGroupByEnrichment": 0.0, "_LogP_MyList": -6.475262453918281, "_TotalGeneInLibrary": 30242.0, "_GeneInGO": 206.0, "shared_name": "65", "_InGO": 22.727272727272727, "Gene": "GO:0017038", "_MEMBER_MyList": 1.0, "_COUNT_001": 5.0, "SUID": 24671698, "id_original": "65", "selected": false, "CategoryID": 19.0, "STDV_InGO": 8.934606739851096, "EvidenceCutoff": 0.0, "PARENT_GO": "19_GO:0051179 localization", "FirstInGroupByLogP": 0.0, "GROUP_ID": 15.0, "name": "65", "BestEnrichmentInGroup": 79.30594405594405, "CLUSTER_LABEL": " ", "GeneID": "207|3320|5594|6774|7157", "Z_score": 12.576211290510324, "GiniIndex": 0.0, "_COUNT_001_PCT": 100.0}, "position": {"x": 405.9519201099118, "y": 282.2702115573427}, "selected": false}, {"data": {"id": "24671697", "Enrichment": 19.544592847910383, "BestLogPInGroup": -10.24216003615833, "_PATTERN_": "M1", "_GeneInGOAndHitList": 6.0, "Hits": "AKT1|HSP90AA1|MAPK1|MAPK8|STAT3|TP53", "Description": "establishment of protein localization to organelle", "_GeneInHitList": 22.0, "Category": "GO Biological Processes", "Log_q_value_": -4.615419579420637, "Symbol": "GO:0072594", "LogP": -6.356557350100485, "_RANK_": 1.0, "FirstInGroupByEnrichment": 0.0, "_LogP_MyList": -6.356557350100485, "_TotalGeneInLibrary": 30242.0, "_GeneInGO": 422.0, "shared_name": "64", "_InGO": 27.272727272727273, "Gene": "GO:0072594", "_MEMBER_MyList": 1.0, "_COUNT_001": 6.0, "SUID": 24671697, "id_original": "64", "selected": false, "CategoryID": 19.0, "STDV_InGO": 9.495144870310792, "EvidenceCutoff": 0.0, "PARENT_GO": "19_GO:0051179 localization", "FirstInGroupByLogP": 0.0, "GROUP_ID": 15.0, "name": "64", "BestEnrichmentInGroup": 79.30594405594405, "CLUSTER_LABEL": " ", "GeneID": "207|3320|5594|5599|6774|7157", "Z_score": 10.350990097935917, "GiniIndex": 0.0, "_COUNT_001_PCT": 100.0}, "position": {"x": 385.77830560795866, "y": 269.3462613620302}, "selected": false}, {"data": {"id": "24671696", "Enrichment": 27.059770937723695, "BestLogPInGroup": -10.24216003615833, "_PATTERN_": "M1", "_GeneInGOAndHitList": 5.0, "Hits": "AKT1|HSP90AA1|MAPK8|STAT3|TP53", "Description": "mitochondrial transport", "_GeneInHitList": 22.0, "Category": "GO Biological Processes", "Log_q_value_": -4.331270767617485, "Symbol": "GO:0006839", "LogP": -6.026194136088092, "_RANK_": 1.0, "FirstInGroupByEnrichment": 0.0, "_LogP_MyList": -6.026194136088092, "_TotalGeneInLibrary": 30242.0, "_GeneInGO": 254.0, "shared_name": "63", "_InGO": 22.727272727272727, "Gene": "GO:0006839", "_MEMBER_MyList": 1.0, "_COUNT_001": 5.0, "SUID": 24671696, "id_original": "63", "selected": false, "CategoryID": 19.0, "STDV_InGO": 8.934606739851096, "EvidenceCutoff": 0.0, "PARENT_GO": "19_GO:0051179 localization", "FirstInGroupByLogP": 0.0, "GROUP_ID": 15.0, "name": "63", "BestEnrichmentInGroup": 79.30594405594405, "CLUSTER_LABEL": " ", "GeneID": "207|3320|5599|6774|7157", "Z_score": 11.253196066275056, "GiniIndex": 0.0, "_COUNT_001_PCT": 100.0}, "position": {"x": 517.8101735889156, "y": 291.8687222995302}, "selected": false}, {"data": {"id": "24671695", "Enrichment": 51.388275276125746, "BestLogPInGroup": -10.24216003615833, "_PATTERN_": "M1", "_GeneInGOAndHitList": 4.0, "Hits": "AKT1|JUN|MAPK8|TP53", "Description": "apoptotic mitochondrial changes", "_GeneInHitList": 22.0, "Category": "GO Biological Processes", "Log_q_value_": -4.297067505976969, "Symbol": "GO:0008637", "LogP": -5.986545104260455, "_RANK_": 1.0, "FirstInGroupByEnrichment": 0.0, "_LogP_MyList": -5.986545104260455, "_TotalGeneInLibrary": 30242.0, "_GeneInGO": 107.0, "shared_name": "62", "_InGO": 18.181818181818183, "Gene": "GO:0008637", "_MEMBER_MyList": 1.0, "_COUNT_001": 4.0, "SUID": 24671695, "id_original": "62", "selected": false, "CategoryID": 19.0, "STDV_InGO": 8.223036670302644, "EvidenceCutoff": 0.0, "PARENT_GO": "19_GO:0009987 cellular process", "FirstInGroupByLogP": 0.0, "GROUP_ID": 15.0, "name": "62", "BestEnrichmentInGroup": 79.30594405594405, "CLUSTER_LABEL": " ", "GeneID": "207|3725|5599|7157", "Z_score": 14.087955421594256, "GiniIndex": 0.0, "_COUNT_001_PCT": 100.0}, "position": {"x": 359.1021886645993, "y": 423.26319251437394}, "selected": false}, {"data": {"id": "24671694", "Enrichment": 16.203964993748883, "BestLogPInGroup": -10.24216003615833, "_PATTERN_": "M1", "_GeneInGOAndHitList": 6.0, "Hits": "AKT1|HSP90AA1|JUN|MAPK8|STAT3|TP53", "Description": "mitochondrion organization", "_GeneInHitList": 22.0, "Category": "GO Biological Processes", "Log_q_value_": -4.207914931296539, "Symbol": "GO:0007005", "LogP": -5.882759478280861, "_RANK_": 1.0, "FirstInGroupByEnrichment": 0.0, "_LogP_MyList": -5.882759478280861, "_TotalGeneInLibrary": 30242.0, "_GeneInGO": 509.0, "shared_name": "61", "_InGO": 27.272727272727273, "Gene": "GO:0007005", "_MEMBER_MyList": 1.0, "_COUNT_001": 6.0, "SUID": 24671694, "id_original": "61", "selected": false, "CategoryID": 19.0, "STDV_InGO": 9.495144870310792, "EvidenceCutoff": 0.0, "PARENT_GO": "19_GO:0009987 cellular process", "FirstInGroupByLogP": 0.0, "GROUP_ID": 15.0, "name": "61", "BestEnrichmentInGroup": 79.30594405594405, "CLUSTER_LABEL": " ", "GeneID": "207|3320|3725|5599|6774|7157", "Z_score": 9.333801728608885, "GiniIndex": 0.0, "_COUNT_001_PCT": 100.0}, "position": {"x": 480.6719213306149, "y": 379.91700110812394}, "selected": false}, {"data": {"id": "24671693", "Enrichment": 30.164434311769735, "BestLogPInGroup": -9.976895926701044, "_PATTERN_": "M1", "_GeneInGOAndHitList": 7.0, "Hits": "AKT1|CASP3|HRAS|JUN|STAT3|TNF|TP53", "Description": "regulation of neuron death", "_GeneInHitList": 22.0, "Category": "GO Biological Processes", "Log_q_value_": -6.60803317584282, "Symbol": "GO:1901214", "LogP": -8.69342609623193, "_RANK_": 1.0, "FirstInGroupByEnrichment": 0.0, "_LogP_MyList": -8.69342609623193, "_TotalGeneInLibrary": 30242.0, "_GeneInGO": 319.0, "shared_name": "60", "_InGO": 31.818181818181817, "Gene": "GO:1901214", "_MEMBER_MyList": 1.0, "_COUNT_001": 7.0, "SUID": 24671693, "id_original": "60", "selected": false, "CategoryID": 19.0, "STDV_InGO": 9.930260198923898, "EvidenceCutoff": 0.0, "PARENT_GO": "19_GO:0050789 regulation of biological process", "FirstInGroupByLogP": 0.0, "GROUP_ID": 16.0, "name": "60", "BestEnrichmentInGroup": 130.91774891774892, "CLUSTER_LABEL": " ", "GeneID": "207|836|3265|3725|6774|7124|7157", "Z_score": 14.128905382680815, "GiniIndex": 0.0, "_COUNT_001_PCT": 100.0}, "position": {"x": 426.2023931323727, "y": 366.74222693820207}, "selected": false}, {"data": {"id": "24671692", "Enrichment": 20.252469445839612, "BestLogPInGroup": -9.976895926701044, "_PATTERN_": "M1", "_GeneInGOAndHitList": 8.0, "Hits": "IL6|JUN|MYC|SRC|STAT3|TNF|TP53|VEGFA", "Description": "leukocyte differentiation", "_GeneInHitList": 22.0, "Category": "GO Biological Processes", "Log_q_value_": -6.522935730490304, "Symbol": "GO:0002521", "LogP": -8.580030566237498, "_RANK_": 1.0, "FirstInGroupByEnrichment": 0.0, "_LogP_MyList": -8.580030566237498, "_TotalGeneInLibrary": 30242.0, "_GeneInGO": 543.0, "shared_name": "59", "_InGO": 36.36363636363637, "Gene": "GO:0002521", "_MEMBER_MyList": 1.0, "_COUNT_001": 8.0, "SUID": 24671692, "id_original": "59", "selected": false, "CategoryID": 19.0, "STDV_InGO": 10.255928633050294, "EvidenceCutoff": 0.0, "PARENT_GO": "19_GO:0002376 immune system process", "FirstInGroupByLogP": 0.0, "GROUP_ID": 16.0, "name": "59", "BestEnrichmentInGroup": 130.91774891774892, "CLUSTER_LABEL": " ", "GeneID": "3569|3725|4609|6714|6774|7124|7157|7422", "Z_score": 12.214554424468716, "GiniIndex": 0.0, "_COUNT_001_PCT": 100.0}, "position": {"x": 421.9923559009274, "y": 417.6424344577333}, "selected": false}, {"data": {"id": "24671691", "Enrichment": 25.123902207453124, "BestLogPInGroup": -9.976895926701044, "_PATTERN_": "M1", "_GeneInGOAndHitList": 7.0, "Hits": "CASP3|JUN|MYC|SRC|STAT3|TNF|VEGFA", "Description": "myeloid cell differentiation", "_GeneInHitList": 22.0, "Category": "GO Biological Processes", "Log_q_value_": -6.155736708466542, "Symbol": "GO:0030099", "LogP": -8.14489346312305, "_RANK_": 1.0, "FirstInGroupByEnrichment": 0.0, "_LogP_MyList": -8.14489346312305, "_TotalGeneInLibrary": 30242.0, "_GeneInGO": 383.0, "shared_name": "58", "_InGO": 31.818181818181817, "Gene": "GO:0030099", "_MEMBER_MyList": 1.0, "_COUNT_001": 7.0, "SUID": 24671691, "id_original": "58", "selected": false, "CategoryID": 19.0, "STDV_InGO": 9.930260198923898, "EvidenceCutoff": 0.0, "PARENT_GO": "19_GO:0002376 immune system process", "FirstInGroupByLogP": 0.0, "GROUP_ID": 16.0, "name": "58", "BestEnrichmentInGroup": 130.91774891774892, "CLUSTER_LABEL": " ", "GeneID": "836|3725|4609|6714|6774|7124|7422", "Z_score": 12.819512240416433, "GiniIndex": 0.0, "_COUNT_001_PCT": 100.0}, "position": {"x": 454.05792291752897, "y": 273.0746854342958}, "selected": false}, {"data": {"id": "24671690", "Enrichment": 33.527716186252775, "BestLogPInGroup": -9.976895926701044, "_PATTERN_": "M1", "_GeneInGOAndHitList": 6.0, "Hits": "CASP3|GAPDH|HRAS|JUN|TNF|TP53", "Description": "neuron apoptotic process", "_GeneInHitList": 22.0, "Category": "GO Biological Processes", "Log_q_value_": -5.799314853085729, "Symbol": "GO:0051402", "LogP": -7.739100423739991, "_RANK_": 1.0, "FirstInGroupByEnrichment": 0.0, "_LogP_MyList": -7.739100423739991, "_TotalGeneInLibrary": 30242.0, "_GeneInGO": 246.0, "shared_name": "57", "_InGO": 27.272727272727273, "Gene": "GO:0051402", "_MEMBER_MyList": 1.0, "_COUNT_001": 6.0, "SUID": 24671690, "id_original": "57", "selected": false, "CategoryID": 19.0, "STDV_InGO": 9.495144870310792, "EvidenceCutoff": 0.0, "PARENT_GO": "19_GO:0009987 cellular process", "FirstInGroupByLogP": 0.0, "GROUP_ID": 16.0, "name": "57", "BestEnrichmentInGroup": 130.91774891774892, "CLUSTER_LABEL": " ", "GeneID": "836|2597|3265|3725|7124|7157", "Z_score": 13.821387322348686, "GiniIndex": 0.0, "_COUNT_001_PCT": 100.0}, "position": {"x": 479.2246557056149, "y": 430.42896399874894}, "selected": false}, {"data": {"id": "24671689", "Enrichment": 130.91774891774892, "BestLogPInGroup": -9.976895926701044, "_PATTERN_": "M1", "_GeneInGOAndHitList": 4.0, "Hits": "JUN|STAT3|TNF|TP53", "Description": "positive regulation of pri-miRNA transcription by RNA polymerase II", "_GeneInHitList": 22.0, "Category": "GO Biological Processes", "Log_q_value_": -5.715021180505474, "Symbol": "GO:1902895", "LogP": -7.6368459619301525, "_RANK_": 1.0, "FirstInGroupByEnrichment": 0.0, "_LogP_MyList": -7.6368459619301525, "_TotalGeneInLibrary": 30242.0, "_GeneInGO": 42.0, "shared_name": "56", "_InGO": 18.181818181818183, "Gene": "GO:1902895", "_MEMBER_MyList": 1.0, "_COUNT_001": 4.0, "SUID": 24671689, "id_original": "56", "selected": false, "CategoryID": 19.0, "STDV_InGO": 8.223036670302644, "EvidenceCutoff": 0.0, "PARENT_GO": "19_GO:0048518 positive regulation of biological process", "FirstInGroupByLogP": 0.0, "GROUP_ID": 16.0, "name": "56", "BestEnrichmentInGroup": 130.91774891774892, "CLUSTER_LABEL": " ", "GeneID": "3725|6774|7124|7157", "Z_score": 22.732743158493882, "GiniIndex": 0.0, "_COUNT_001_PCT": 100.0}, "position": {"x": 414.02241571538053, "y": 444.4109586276552}, "selected": false}, {"data": {"id": "24671688", "Enrichment": 99.97355371900827, "BestLogPInGroup": -9.976895926701044, "_PATTERN_": "M1", "_GeneInGOAndHitList": 4.0, "Hits": "JUN|STAT3|TNF|TP53", "Description": "pri-miRNA transcription by RNA polymerase II", "_GeneInHitList": 22.0, "Category": "GO Biological Processes", "Log_q_value_": -5.3040678991864, "Symbol": "GO:0061614", "LogP": -7.155658256189647, "_RANK_": 1.0, "FirstInGroupByEnrichment": 0.0, "_LogP_MyList": -7.155658256189647, "_TotalGeneInLibrary": 30242.0, "_GeneInGO": 55.0, "shared_name": "55", "_InGO": 18.181818181818183, "Gene": "GO:0061614", "_MEMBER_MyList": 1.0, "_COUNT_001": 4.0, "SUID": 24671688, "id_original": "55", "selected": false, "CategoryID": 19.0, "STDV_InGO": 8.223036670302644, "EvidenceCutoff": 0.0, "PARENT_GO": "19_GO:0008152 metabolic process", "FirstInGroupByLogP": 0.0, "GROUP_ID": 16.0, "name": "55", "BestEnrichmentInGroup": 130.91774891774892, "CLUSTER_LABEL": " ", "GeneID": "3725|6774|7124|7157", "Z_score": 19.82223936009327, "GiniIndex": 0.0, "_COUNT_001_PCT": 100.0}, "position": {"x": 507.01252802006803, "y": 429.4646695651552}, "selected": false}, {"data": {"id": "24671687", "Enrichment": 99.97355371900827, "BestLogPInGroup": -9.976895926701044, "_PATTERN_": "M1", "_GeneInGOAndHitList": 4.0, "Hits": "JUN|STAT3|TNF|TP53", "Description": "regulation of pri-miRNA transcription by RNA polymerase II", "_GeneInHitList": 22.0, "Category": "GO Biological Processes", "Log_q_value_": -5.3040678991864, "Symbol": "GO:1902893", "LogP": -7.155658256189647, "_RANK_": 1.0, "FirstInGroupByEnrichment": 0.0, "_LogP_MyList": -7.155658256189647, "_TotalGeneInLibrary": 30242.0, "_GeneInGO": 55.0, "shared_name": "54", "_InGO": 18.181818181818183, "Gene": "GO:1902893", "_MEMBER_MyList": 1.0, "_COUNT_001": 4.0, "SUID": 24671687, "id_original": "54", "selected": false, "CategoryID": 19.0, "STDV_InGO": 8.223036670302644, "EvidenceCutoff": 0.0, "PARENT_GO": "19_GO:0050789 regulation of biological process", "FirstInGroupByLogP": 0.0, "GROUP_ID": 16.0, "name": "54", "BestEnrichmentInGroup": 130.91774891774892, "CLUSTER_LABEL": " ", "GeneID": "3725|6774|7124|7157", "Z_score": 19.82223936009327, "GiniIndex": 0.0, "_COUNT_001_PCT": 100.0}, "position": {"x": 416.5744634448727, "y": 468.4085172214052}, "selected": false}, {"data": {"id": "24671686", "Enrichment": 94.8025078369906, "BestLogPInGroup": -9.976895926701044, "_PATTERN_": "M1", "_GeneInGOAndHitList": 4.0, "Hits": "CASP3|JUN|TNF|TP53", "Description": "positive regulation of neuron apoptotic process", "_GeneInHitList": 22.0, "Category": "GO Biological Processes", "Log_q_value_": -5.223413424861394, "Symbol": "GO:0043525", "LogP": -7.061461208549298, "_RANK_": 1.0, "FirstInGroupByEnrichment": 0.0, "_LogP_MyList": -7.061461208549298, "_TotalGeneInLibrary": 30242.0, "_GeneInGO": 58.0, "shared_name": "53", "_InGO": 18.181818181818183, "Gene": "GO:0043525", "_MEMBER_MyList": 1.0, "_COUNT_001": 4.0, "SUID": 24671686, "id_original": "53", "selected": false, "CategoryID": 19.0, "STDV_InGO": 8.223036670302644, "EvidenceCutoff": 0.0, "PARENT_GO": "19_GO:0048518 positive regulation of biological process", "FirstInGroupByLogP": 0.0, "GROUP_ID": 16.0, "name": "53", "BestEnrichmentInGroup": 130.91774891774892, "CLUSTER_LABEL": " ", "GeneID": "836|3725|7124|7157", "Z_score": 19.29310974502731, "GiniIndex": 0.0, "_COUNT_001_PCT": 100.0}, "position": {"x": 348.1445470630368, "y": 434.6019986667177}, "selected": false}, {"data": {"id": "24671685", "Enrichment": 32.88603740756851, "BestLogPInGroup": -9.976895926701044, "_PATTERN_": "M1", "_GeneInGOAndHitList": 5.0, "Hits": "JUN|MYC|SRC|TNF|VEGFA", "Description": "myeloid leukocyte differentiation", "_GeneInHitList": 22.0, "Category": "GO Biological Processes", "Log_q_value_": -4.687522520705174, "Symbol": "GO:0002573", "LogP": -6.444172457563269, "_RANK_": 1.0, "FirstInGroupByEnrichment": 0.0, "_LogP_MyList": -6.444172457563269, "_TotalGeneInLibrary": 30242.0, "_GeneInGO": 209.0, "shared_name": "52", "_InGO": 22.727272727272727, "Gene": "GO:0002573", "_MEMBER_MyList": 1.0, "_COUNT_001": 5.0, "SUID": 24671685, "id_original": "52", "selected": false, "CategoryID": 19.0, "STDV_InGO": 8.934606739851096, "EvidenceCutoff": 0.0, "PARENT_GO": "19_GO:0002376 immune system process", "FirstInGroupByLogP": 0.0, "GROUP_ID": 16.0, "name": "52", "BestEnrichmentInGroup": 130.91774891774892, "CLUSTER_LABEL": " ", "GeneID": "3725|4609|6714|7124|7422", "Z_score": 12.480630357985586, "GiniIndex": 0.0, "_COUNT_001_PCT": 100.0}, "position": {"x": 380.2750707446774, "y": 321.28519568820207}, "selected": false}, {"data": {"id": "24671684", "Enrichment": 305.4747474747475, "BestLogPInGroup": -9.195105192945054, "_PATTERN_": "M1", "_GeneInGOAndHitList": 4.0, "Hits": "CCND1|EGF|ESR1|VEGFA", "Description": "mammary gland lobule development", "_GeneInHitList": 22.0, "Category": "GO Biological Processes", "Log_q_value_": -7.042001705748654, "Symbol": "GO:0061377", "LogP": -9.195105192945054, "_RANK_": 1.0, "FirstInGroupByEnrichment": 0.0, "_LogP_MyList": -9.195105192945054, "_TotalGeneInLibrary": 30242.0, "_GeneInGO": 18.0, "shared_name": "51", "_InGO": 18.181818181818183, "Gene": "GO:0061377", "_MEMBER_MyList": 1.0, "_COUNT_001": 4.0, "SUID": 24671684, "id_original": "51", "selected": false, "CategoryID": 19.0, "STDV_InGO": 8.223036670302644, "EvidenceCutoff": 0.0, "PARENT_GO": "19_GO:0032502 developmental process", "FirstInGroupByLogP": 0.0, "GROUP_ID": 17.0, "name": "51", "BestEnrichmentInGroup": 305.4747474747475, "CLUSTER_LABEL": " ", "GeneID": "595|1950|2099|7422", "Z_score": 34.86372166434673, "GiniIndex": 0.0, "_COUNT_001_PCT": 100.0}, "position": {"x": 394.47175653569303, "y": 97.949975351288}, "selected": false}, {"data": {"id": "24671683", "Enrichment": 54.62131246237207, "BestLogPInGroup": -9.195105192945054, "_PATTERN_": "M1", "_GeneInGOAndHitList": 6.0, "Hits": "EGF|ESR1|MYC|SRC|TNF|VEGFA", "Description": "branching morphogenesis of an epithelial tube", "_GeneInHitList": 22.0, "Category": "GO Biological Processes", "Log_q_value_": -6.873771295880037, "Symbol": "GO:0048754", "LogP": -9.009056086214784, "_RANK_": 1.0, "FirstInGroupByEnrichment": 0.0, "_LogP_MyList": -9.009056086214784, "_TotalGeneInLibrary": 30242.0, "_GeneInGO": 151.0, "shared_name": "50", "_InGO": 27.272727272727273, "Gene": "GO:0048754", "_MEMBER_MyList": 1.0, "_COUNT_001": 6.0, "SUID": 24671683, "id_original": "50", "selected": false, "CategoryID": 19.0, "STDV_InGO": 9.495144870310792, "EvidenceCutoff": 0.0, "PARENT_GO": "19_GO:0032502 developmental process", "FirstInGroupByLogP": 0.0, "GROUP_ID": 17.0, "name": "50", "BestEnrichmentInGroup": 305.4747474747475, "CLUSTER_LABEL": " ", "GeneID": "1950|2099|4609|6714|7124|7422", "Z_score": 17.82254777665509, "GiniIndex": 0.0, "_COUNT_001_PCT": 100.0}, "position": {"x": 306.94346674077116, "y": 220.6933072604677}, "selected": false}, {"data": {"id": "24671682", "Enrichment": 21.81962481962482, "BestLogPInGroup": -9.195105192945054, "_PATTERN_": "M1", "_GeneInGOAndHitList": 8.0, "Hits": "CASP3|EGF|ESR1|MYC|PTEN|SRC|TNF|VEGFA", "Description": "morphogenesis of an epithelium", "_GeneInHitList": 22.0, "Category": "GO Biological Processes", "Log_q_value_": -6.731111670875989, "Symbol": "GO:0002009", "LogP": -8.833672616402112, "_RANK_": 1.0, "FirstInGroupByEnrichment": 0.0, "_LogP_MyList": -8.833672616402112, "_TotalGeneInLibrary": 30242.0, "_GeneInGO": 504.0, "shared_name": "49", "_InGO": 36.36363636363637, "Gene": "GO:0002009", "_MEMBER_MyList": 1.0, "_COUNT_001": 8.0, "SUID": 24671682, "id_original": "49", "selected": false, "CategoryID": 19.0, "STDV_InGO": 10.255928633050294, "EvidenceCutoff": 0.0, "PARENT_GO": "19_GO:0032502 developmental process", "FirstInGroupByLogP": 0.0, "GROUP_ID": 17.0, "name": "49", "BestEnrichmentInGroup": 305.4747474747475, "CLUSTER_LABEL": " ", "GeneID": "836|1950|2099|4609|5728|6714|7124|7422", "Z_score": 12.717287022529723, "GiniIndex": 0.0, "_COUNT_001_PCT": 100.0}, "position": {"x": 416.39736993901334, "y": 245.28809485812394}, "selected": false}, {"data": {"id": "24671681", "Enrichment": 29.60755244755245, "BestLogPInGroup": -9.195105192945054, "_PATTERN_": "M1", "_GeneInGOAndHitList": 7.0, "Hits": "CASP3|EGF|ESR1|MYC|SRC|TNF|VEGFA", "Description": "epithelial tube morphogenesis", "_GeneInHitList": 22.0, "Category": "GO Biological Processes", "Log_q_value_": -6.571732886552623, "Symbol": "GO:0060562", "LogP": -8.637381748745975, "_RANK_": 1.0, "FirstInGroupByEnrichment": 0.0, "_LogP_MyList": -8.637381748745975, "_TotalGeneInLibrary": 30242.0, "_GeneInGO": 325.0, "shared_name": "48", "_InGO": 31.818181818181817, "Gene": "GO:0060562", "_MEMBER_MyList": 1.0, "_COUNT_001": 7.0, "SUID": 24671681, "id_original": "48", "selected": false, "CategoryID": 19.0, "STDV_InGO": 9.930260198923898, "EvidenceCutoff": 0.0, "PARENT_GO": "19_GO:0032502 developmental process", "FirstInGroupByLogP": 0.0, "GROUP_ID": 17.0, "name": "48", "BestEnrichmentInGroup": 305.4747474747475, "CLUSTER_LABEL": " ", "GeneID": "836|1950|2099|4609|6714|7124|7422", "Z_score": 13.990252315214772, "GiniIndex": 0.0, "_COUNT_001_PCT": 100.0}, "position": {"x": 438.6421056567868, "y": 201.36753211398332}, "selected": false}, {"data": {"id": "24671680", "Enrichment": 45.31768231768232, "BestLogPInGroup": -9.195105192945054, "_PATTERN_": "M1", "_GeneInGOAndHitList": 6.0, "Hits": "EGF|ESR1|MYC|SRC|TNF|VEGFA", "Description": "morphogenesis of a branching epithelium", "_GeneInHitList": 22.0, "Category": "GO Biological Processes", "Log_q_value_": -6.480454027364284, "Symbol": "GO:0061138", "LogP": -8.52110062058758, "_RANK_": 1.0, "FirstInGroupByEnrichment": 0.0, "_LogP_MyList": -8.52110062058758, "_TotalGeneInLibrary": 30242.0, "_GeneInGO": 182.0, "shared_name": "47", "_InGO": 27.272727272727273, "Gene": "GO:0061138", "_MEMBER_MyList": 1.0, "_COUNT_001": 6.0, "SUID": 24671680, "id_original": "47", "selected": false, "CategoryID": 19.0, "STDV_InGO": 9.495144870310792, "EvidenceCutoff": 0.0, "PARENT_GO": "19_GO:0032502 developmental process", "FirstInGroupByLogP": 0.0, "GROUP_ID": 17.0, "name": "47", "BestEnrichmentInGroup": 305.4747474747475, "CLUSTER_LABEL": " ", "GeneID": "1950|2099|4609|6714|7124|7422", "Z_score": 16.180071274363762, "GiniIndex": 0.0, "_COUNT_001_PCT": 100.0}, "position": {"x": 407.02427728764616, "y": 187.56214270968644}, "selected": false}, {"data": {"id": "24671679", "Enrichment": 42.080705009276436, "BestLogPInGroup": -9.195105192945054, "_PATTERN_": "M1", "_GeneInGOAndHitList": 6.0, "Hits": "EGF|ESR1|MYC|SRC|TNF|VEGFA", "Description": "morphogenesis of a branching structure", "_GeneInHitList": 22.0, "Category": "GO Biological Processes", "Log_q_value_": -6.308261899078057, "Symbol": "GO:0001763", "LogP": -8.328153270710734, "_RANK_": 1.0, "FirstInGroupByEnrichment": 0.0, "_LogP_MyList": -8.328153270710734, "_TotalGeneInLibrary": 30242.0, "_GeneInGO": 196.0, "shared_name": "46", "_InGO": 27.272727272727273, "Gene": "GO:0001763", "_MEMBER_MyList": 1.0, "_COUNT_001": 6.0, "SUID": 24671679, "id_original": "46", "selected": false, "CategoryID": 19.0, "STDV_InGO": 9.495144870310792, "EvidenceCutoff": 0.0, "PARENT_GO": "19_GO:0032502 developmental process", "FirstInGroupByLogP": 0.0, "GROUP_ID": 17.0, "name": "46", "BestEnrichmentInGroup": 305.4747474747475, "CLUSTER_LABEL": " ", "GeneID": "1950|2099|4609|6714|7124|7422", "Z_score": 15.56807004317148, "GiniIndex": 0.0, "_COUNT_001_PCT": 100.0}, "position": {"x": 305.06065424077116, "y": 176.88138709445207}, "selected": false}, {"data": {"id": "24671678", "Enrichment": 17.910571513177377, "BestLogPInGroup": -9.195105192945054, "_PATTERN_": "M1", "_GeneInGOAndHitList": 8.0, "Hits": "CASP3|EGF|ESR1|MYC|PTEN|SRC|TNF|VEGFA", "Description": "tissue morphogenesis", "_GeneInHitList": 22.0, "Category": "GO Biological Processes", "Log_q_value_": -6.171481107060182, "Symbol": "GO:0048729", "LogP": -8.163343755092615, "_RANK_": 1.0, "FirstInGroupByEnrichment": 0.0, "_LogP_MyList": -8.163343755092615, "_TotalGeneInLibrary": 30242.0, "_GeneInGO": 614.0, "shared_name": "45", "_InGO": 36.36363636363637, "Gene": "GO:0048729", "_MEMBER_MyList": 1.0, "_COUNT_001": 8.0, "SUID": 24671678, "id_original": "45", "selected": false, "CategoryID": 19.0, "STDV_InGO": 10.255928633050294, "EvidenceCutoff": 0.0, "PARENT_GO": "19_GO:0032502 developmental process", "FirstInGroupByLogP": 0.0, "GROUP_ID": 17.0, "name": "45", "BestEnrichmentInGroup": 305.4747474747475, "CLUSTER_LABEL": " ", "GeneID": "836|1950|2099|4609|5728|6714|7124|7422", "Z_score": 11.422298026525917, "GiniIndex": 0.0, "_COUNT_001_PCT": 100.0}, "position": {"x": 377.0343480884274, "y": 143.7951139010927}, "selected": false}, {"data": {"id": "24671677", "Enrichment": 34.654698242933534, "BestLogPInGroup": -9.195105192945054, "_PATTERN_": "M1", "_GeneInGOAndHitList": 6.0, "Hits": "ESR1|HSP90AA1|SRC|TNF|TP53|VEGFA", "Description": "positive regulation of protein-containing complex assembly", "_GeneInHitList": 22.0, "Category": "GO Biological Processes", "Log_q_value_": -5.869136348094745, "Symbol": "GO:0031334", "LogP": -7.824569730500504, "_RANK_": 1.0, "FirstInGroupByEnrichment": 0.0, "_LogP_MyList": -7.824569730500504, "_TotalGeneInLibrary": 30242.0, "_GeneInGO": 238.0, "shared_name": "44", "_InGO": 27.272727272727273, "Gene": "GO:0031334", "_MEMBER_MyList": 1.0, "_COUNT_001": 6.0, "SUID": 24671677, "id_original": "44", "selected": false, "CategoryID": 19.0, "STDV_InGO": 9.495144870310792, "EvidenceCutoff": 0.0, "PARENT_GO": "19_GO:0048518 positive regulation of biological process", "FirstInGroupByLogP": 0.0, "GROUP_ID": 17.0, "name": "44", "BestEnrichmentInGroup": 305.4747474747475, "CLUSTER_LABEL": " ", "GeneID": "2099|3320|6714|7124|7157|7422", "Z_score": 14.063932895373847, "GiniIndex": 0.0, "_COUNT_001_PCT": 100.0}, "position": {"x": 331.08445795170866, "y": 312.1530240573427}, "selected": false}, {"data": {"id": "24671676", "Enrichment": 18.50472027972028, "BestLogPInGroup": -9.195105192945054, "_PATTERN_": "M1", "_GeneInGOAndHitList": 7.0, "Hits": "ESR1|HRAS|HSP90AA1|SRC|TNF|TP53|VEGFA", "Description": "positive regulation of cellular component biogenesis", "_GeneInHitList": 22.0, "Category": "GO Biological Processes", "Log_q_value_": -5.3714735963124305, "Symbol": "GO:0044089", "LogP": -7.235017767085184, "_RANK_": 1.0, "FirstInGroupByEnrichment": 0.0, "_LogP_MyList": -7.235017767085184, "_TotalGeneInLibrary": 30242.0, "_GeneInGO": 520.0, "shared_name": "43", "_InGO": 31.818181818181817, "Gene": "GO:0044089", "_MEMBER_MyList": 1.0, "_COUNT_001": 7.0, "SUID": 24671676, "id_original": "43", "selected": false, "CategoryID": 19.0, "STDV_InGO": 9.930260198923898, "EvidenceCutoff": 0.0, "PARENT_GO": "19_GO:0048518 positive regulation of biological process", "FirstInGroupByLogP": 0.0, "GROUP_ID": 17.0, "name": "43", "BestEnrichmentInGroup": 305.4747474747475, "CLUSTER_LABEL": " ", "GeneID": "2099|3265|3320|6714|7124|7157|7422", "Z_score": 10.863756346801862, "GiniIndex": 0.0, "_COUNT_001_PCT": 100.0}, "position": {"x": 340.1790014087399, "y": 194.40198645968644}, "selected": false}, {"data": {"id": "24671675", "Enrichment": 30.27833400080096, "BestLogPInGroup": -8.904383145687286, "_PATTERN_": "M1", "_GeneInGOAndHitList": 5.0, "Hits": "AKT1|EGFR|MAPK3|SRC|VEGFA", "Description": "protein autophosphorylation", "_GeneInHitList": 22.0, "Category": "GO Biological Processes", "Log_q_value_": -4.539143444000034, "Symbol": "GO:0046777", "LogP": -6.266778744276235, "_RANK_": 1.0, "FirstInGroupByEnrichment": 0.0, "_LogP_MyList": -6.266778744276235, "_TotalGeneInLibrary": 30242.0, "_GeneInGO": 227.0, "shared_name": "42", "_InGO": 22.727272727272727, "Gene": "GO:0046777", "_MEMBER_MyList": 1.0, "_COUNT_001": 5.0, "SUID": 24671675, "id_original": "42", "selected": false, "CategoryID": 19.0, "STDV_InGO": 8.934606739851096, "EvidenceCutoff": 0.0, "PARENT_GO": "19_GO:0008152 metabolic process", "FirstInGroupByLogP": 0.0, "GROUP_ID": 18.0, "name": "42", "BestEnrichmentInGroup": 261.83549783549785, "CLUSTER_LABEL": " ", "GeneID": "207|1956|5595|6714|7422", "Z_score": 11.946819442624564, "GiniIndex": 0.0, "_COUNT_001_PCT": 100.0}, "position": {"x": 201.8992162524899, "y": 192.77506385226457}, "selected": false}, {"data": {"id": "24671674", "Enrichment": 25.176490176490177, "BestLogPInGroup": -8.904383145687286, "_PATTERN_": "M1", "_GeneInGOAndHitList": 5.0, "Hits": "AKT1|CASP3|IL6|STAT3|VEGFA", "Description": "homeostasis of number of cells", "_GeneInHitList": 22.0, "Category": "GO Biological Processes", "Log_q_value_": -4.19999125465356, "Symbol": "GO:0048872", "LogP": -5.872227418530354, "_RANK_": 1.0, "FirstInGroupByEnrichment": 0.0, "_LogP_MyList": -5.872227418530354, "_TotalGeneInLibrary": 30242.0, "_GeneInGO": 273.0, "shared_name": "41", "_InGO": 22.727272727272727, "Gene": "GO:0048872", "_MEMBER_MyList": 1.0, "_COUNT_001": 5.0, "SUID": 24671674, "id_original": "41", "selected": false, "CategoryID": 19.0, "STDV_InGO": 8.934606739851096, "EvidenceCutoff": 0.0, "PARENT_GO": "19_GO:0065007 biological regulation", "FirstInGroupByLogP": 0.0, "GROUP_ID": 18.0, "name": "41", "BestEnrichmentInGroup": 261.83549783549785, "CLUSTER_LABEL": " ", "GeneID": "207|836|3569|6774|7422", "Z_score": 10.826812969812282, "GiniIndex": 0.0, "_COUNT_001_PCT": 100.0}, "position": {"x": 491.0964361011227, "y": 262.18079505343644}, "selected": false}, {"data": {"id": "24671673", "Enrichment": 34.800920598388956, "BestLogPInGroup": -8.904383145687286, "_PATTERN_": "M1", "_GeneInGOAndHitList": 4.0, "Hits": "CASP3|IL6|STAT3|VEGFA", "Description": "myeloid cell homeostasis", "_GeneInHitList": 22.0, "Category": "GO Biological Processes", "Log_q_value_": -3.718082190997335, "Symbol": "GO:0002262", "LogP": -5.312004830357731, "_RANK_": 1.0, "FirstInGroupByEnrichment": 0.0, "_LogP_MyList": -5.312004830357731, "_TotalGeneInLibrary": 30242.0, "_GeneInGO": 158.0, "shared_name": "40", "_InGO": 18.181818181818183, "Gene": "GO:0002262", "_MEMBER_MyList": 1.0, "_COUNT_001": 4.0, "SUID": 24671673, "id_original": "40", "selected": false, "CategoryID": 19.0, "STDV_InGO": 8.223036670302644, "EvidenceCutoff": 0.0, "PARENT_GO": "19_GO:0002376 immune system process", "FirstInGroupByLogP": 0.0, "GROUP_ID": 18.0, "name": "40", "BestEnrichmentInGroup": 261.83549783549785, "CLUSTER_LABEL": " ", "GeneID": "836|3569|6774|7422", "Z_score": 11.493477945666648, "GiniIndex": 0.0, "_COUNT_001_PCT": 100.0}, "position": {"x": 501.1637121020993, "y": 441.51709876437394}, "selected": false}, {"data": {"id": "24671672", "Enrichment": 14.171508903467666, "BestLogPInGroup": -8.904383145687286, "_PATTERN_": "M1", "_GeneInGOAndHitList": 5.0, "Hits": "AKT1|EGFR|HSP90AA1|TP53|VEGFA", "Description": "cell growth", "_GeneInHitList": 22.0, "Category": "GO Biological Processes", "Log_q_value_": -3.158445141410075, "Symbol": "GO:0016049", "LogP": -4.660700823174786, "_RANK_": 1.0, "FirstInGroupByEnrichment": 0.0, "_LogP_MyList": -4.660700823174786, "_TotalGeneInLibrary": 30242.0, "_GeneInGO": 485.0, "shared_name": "39", "_InGO": 22.727272727272727, "Gene": "GO:0016049", "_MEMBER_MyList": 1.0, "_COUNT_001": 5.0, "SUID": 24671672, "id_original": "39", "selected": false, "CategoryID": 19.0, "STDV_InGO": 8.934606739851096, "EvidenceCutoff": 0.0, "PARENT_GO": "19_GO:0040007 growth", "FirstInGroupByLogP": 0.0, "GROUP_ID": 18.0, "name": "39", "BestEnrichmentInGroup": 261.83549783549785, "CLUSTER_LABEL": " ", "GeneID": "207|1956|3320|7157|7422", "Z_score": 7.8899456411247355, "GiniIndex": 0.0, "_COUNT_001_PCT": 100.0}, "position": {"x": 428.2812963306149, "y": 356.3448270358583}, "selected": false}, {"data": {"id": "24671671", "Enrichment": 21.22990522990523, "BestLogPInGroup": -8.904383145687286, "_PATTERN_": "M1", "_GeneInGOAndHitList": 4.0, "Hits": "AKT1|EGFR|MAPK1|VEGFA", "Description": "positive regulation of growth", "_GeneInHitList": 22.0, "Category": "GO Biological Processes", "Log_q_value_": -2.992027206237305, "Symbol": "GO:0045927", "LogP": -4.467850533519706, "_RANK_": 1.0, "FirstInGroupByEnrichment": 0.0, "_LogP_MyList": -4.467850533519706, "_TotalGeneInLibrary": 30242.0, "_GeneInGO": 259.0, "shared_name": "38", "_InGO": 18.181818181818183, "Gene": "GO:0045927", "_MEMBER_MyList": 1.0, "_COUNT_001": 4.0, "SUID": 24671671, "id_original": "38", "selected": false, "CategoryID": 19.0, "STDV_InGO": 8.223036670302644, "EvidenceCutoff": 0.0, "PARENT_GO": "19_GO:0040007 growth", "FirstInGroupByLogP": 0.0, "GROUP_ID": 18.0, "name": "38", "BestEnrichmentInGroup": 261.83549783549785, "CLUSTER_LABEL": " ", "GeneID": "207|1956|5594|7422", "Z_score": 8.822026792932945, "GiniIndex": 0.0, "_COUNT_001_PCT": 100.0}, "position": {"x": 332.67649896733366, "y": 355.38599524874894}, "selected": false}, {"data": {"id": "24671670", "Enrichment": 20.90701693743519, "BestLogPInGroup": -8.904383145687286, "_PATTERN_": "M1", "_GeneInGOAndHitList": 4.0, "Hits": "AKT1|EGFR|SRC|VEGFA", "Description": "vascular process in circulatory system", "_GeneInHitList": 22.0, "Category": "GO Biological Processes", "Log_q_value_": -2.969374262485021, "Symbol": "GO:0003018", "LogP": -4.441901221138194, "_RANK_": 1.0, "FirstInGroupByEnrichment": 0.0, "_LogP_MyList": -4.441901221138194, "_TotalGeneInLibrary": 30242.0, "_GeneInGO": 263.0, "shared_name": "37", "_InGO": 18.181818181818183, "Gene": "GO:0003018", "_MEMBER_MyList": 1.0, "_COUNT_001": 4.0, "SUID": 24671670, "id_original": "37", "selected": false, "CategoryID": 19.0, "STDV_InGO": 8.223036670302644, "EvidenceCutoff": 0.0, "PARENT_GO": "19_GO:0032501 multicellular organismal process", "FirstInGroupByLogP": 0.0, "GROUP_ID": 18.0, "name": "37", "BestEnrichmentInGroup": 261.83549783549785, "CLUSTER_LABEL": " ", "GeneID": "207|1956|6714|7422", "Z_score": 8.748582137879145, "GiniIndex": 0.0, "_COUNT_001_PCT": 100.0}, "position": {"x": 261.8982396899899, "y": 182.13163123507707}, "selected": false}, {"data": {"id": "24671669", "Enrichment": 11.230689245395128, "BestLogPInGroup": -8.904383145687286, "_PATTERN_": "M1", "_GeneInGOAndHitList": 5.0, "Hits": "AKT1|CASP3|MAPK1|TP53|VEGFA", "Description": "chordate embryonic development", "_GeneInHitList": 22.0, "Category": "GO Biological Processes", "Log_q_value_": -2.7412480950753797, "Symbol": "GO:0043009", "LogP": -4.179834696970714, "_RANK_": 1.0, "FirstInGroupByEnrichment": 0.0, "_LogP_MyList": -4.179834696970714, "_TotalGeneInLibrary": 30242.0, "_GeneInGO": 612.0, "shared_name": "36", "_InGO": 22.727272727272727, "Gene": "GO:0043009", "_MEMBER_MyList": 1.0, "_COUNT_001": 5.0, "SUID": 24671669, "id_original": "36", "selected": false, "CategoryID": 19.0, "STDV_InGO": 8.934606739851096, "EvidenceCutoff": 0.0, "PARENT_GO": "19_GO:0032502 developmental process", "FirstInGroupByLogP": 0.0, "GROUP_ID": 18.0, "name": "36", "BestEnrichmentInGroup": 261.83549783549785, "CLUSTER_LABEL": " ", "GeneID": "207|836|5594|7157|7422", "Z_score": 6.898854143225007, "GiniIndex": 0.0, "_COUNT_001_PCT": 100.0}, "position": {"x": 361.07432611577116, "y": 258.56836829562394}, "selected": false}, {"data": {"id": "24671668", "Enrichment": 10.875287686996547, "BestLogPInGroup": -8.904383145687286, "_PATTERN_": "M1", "_GeneInGOAndHitList": 5.0, "Hits": "AKT1|CASP3|MAPK1|TP53|VEGFA", "Description": "embryo development ending in birth or egg hatching", "_GeneInHitList": 22.0, "Category": "GO Biological Processes", "Log_q_value_": -2.683573353546833, "Symbol": "GO:0009792", "LogP": -4.113887429476177, "_RANK_": 1.0, "FirstInGroupByEnrichment": 0.0, "_LogP_MyList": -4.113887429476177, "_TotalGeneInLibrary": 30242.0, "_GeneInGO": 632.0, "shared_name": "35", "_InGO": 22.727272727272727, "Gene": "GO:0009792", "_MEMBER_MyList": 1.0, "_COUNT_001": 5.0, "SUID": 24671668, "id_original": "35", "selected": false, "CategoryID": 19.0, "STDV_InGO": 8.934606739851096, "EvidenceCutoff": 0.0, "PARENT_GO": "19_GO:0032502 developmental process", "FirstInGroupByLogP": 0.0, "GROUP_ID": 18.0, "name": "35", "BestEnrichmentInGroup": 261.83549783549785, "CLUSTER_LABEL": " ", "GeneID": "207|836|5594|7157|7422", "Z_score": 6.769417133883217, "GiniIndex": 0.0, "_COUNT_001_PCT": 100.0}, "position": {"x": 392.13060052983366, "y": 303.01139197726457}, "selected": false}, {"data": {"id": "24671667", "Enrichment": 34.08189331329827, "BestLogPInGroup": -8.904383145687286, "_PATTERN_": "M1", "_GeneInGOAndHitList": 3.0, "Hits": "CASP3|STAT3|VEGFA", "Description": "erythrocyte differentiation", "_GeneInHitList": 22.0, "Category": "GO Biological Processes", "Log_q_value_": -2.620893983890091, "Symbol": "GO:0030218", "LogP": -4.04090228344908, "_RANK_": 1.0, "FirstInGroupByEnrichment": 0.0, "_LogP_MyList": -4.04090228344908, "_TotalGeneInLibrary": 30242.0, "_GeneInGO": 121.0, "shared_name": "34", "_InGO": 13.636363636363637, "Gene": "GO:0030218", "_MEMBER_MyList": 1.0, "_COUNT_001": 3.0, "SUID": 24671667, "id_original": "34", "selected": false, "CategoryID": 19.0, "STDV_InGO": 7.31650049984536, "EvidenceCutoff": 0.0, "PARENT_GO": "19_GO:0002376 immune system process", "FirstInGroupByLogP": 0.0, "GROUP_ID": 18.0, "name": "34", "BestEnrichmentInGroup": 261.83549783549785, "CLUSTER_LABEL": " ", "GeneID": "836|6774|7422", "Z_score": 9.838084158614569, "GiniIndex": 0.0, "_COUNT_001_PCT": 100.0}, "position": {"x": 522.5839696704586, "y": 229.1508267917177}, "selected": false}, {"data": {"id": "24671666", "Enrichment": 12.08851073549566, "BestLogPInGroup": -8.878341402618119, "_PATTERN_": "M1", "_GeneInGOAndHitList": 7.0, "Hits": "CASP3|EGF|MAPK1|MAPK3|PTEN|SRC|TP53", "Description": "head development", "_GeneInHitList": 22.0, "Category": "GO Biological Processes", "Log_q_value_": -4.297067505976969, "Symbol": "GO:0060322", "LogP": -5.9873340650085725, "_RANK_": 1.0, "FirstInGroupByEnrichment": 0.0, "_LogP_MyList": -5.9873340650085725, "_TotalGeneInLibrary": 30242.0, "_GeneInGO": 796.0, "shared_name": "33", "_InGO": 31.818181818181817, "Gene": "GO:0060322", "_MEMBER_MyList": 1.0, "_COUNT_001": 7.0, "SUID": 24671666, "id_original": "33", "selected": false, "CategoryID": 19.0, "STDV_InGO": 9.930260198923898, "EvidenceCutoff": 0.0, "PARENT_GO": "19_GO:0032502 developmental process", "FirstInGroupByLogP": 0.0, "GROUP_ID": 19.0, "name": "33", "BestEnrichmentInGroup": 32.07484848484849, "CLUSTER_LABEL": " ", "GeneID": "836|1950|5594|5595|5728|6714|7157", "Z_score": 8.55418790201449, "GiniIndex": 0.0, "_COUNT_001_PCT": 100.0}, "position": {"x": 448.53143365971647, "y": 217.12888465304582}, "selected": false}, {"data": {"id": "24671665", "Enrichment": 28.788196097096623, "BestLogPInGroup": -8.878341402618119, "_PATTERN_": "M1", "_GeneInGOAndHitList": 4.0, "Hits": "GAPDH|HSP90AA1|PTEN|TP53", "Description": "protein stabilization", "_GeneInHitList": 22.0, "Category": "GO Biological Processes", "Log_q_value_": -3.440771457912269, "Symbol": "GO:0050821", "LogP": -4.9864465654686905, "_RANK_": 1.0, "FirstInGroupByEnrichment": 0.0, "_LogP_MyList": -4.9864465654686905, "_TotalGeneInLibrary": 30242.0, "_GeneInGO": 191.0, "shared_name": "32", "_InGO": 18.181818181818183, "Gene": "GO:0050821", "_MEMBER_MyList": 1.0, "_COUNT_001": 4.0, "SUID": 24671665, "id_original": "32", "selected": false, "CategoryID": 19.0, "STDV_InGO": 8.223036670302644, "EvidenceCutoff": 0.0, "PARENT_GO": "19_GO:0065007 biological regulation", "FirstInGroupByLogP": 0.0, "GROUP_ID": 19.0, "name": "32", "BestEnrichmentInGroup": 32.07484848484849, "CLUSTER_LABEL": " ", "GeneID": "2597|3320|5728|7157", "Z_score": 10.39464732243077, "GiniIndex": 0.0, "_COUNT_001_PCT": 100.0}, "position": {"x": 463.48362787358366, "y": 322.26871619601457}, "selected": false}, {"data": {"id": "24671664", "Enrichment": 9.127731498249426, "BestLogPInGroup": -8.878341402618119, "_PATTERN_": "M1", "_GeneInGOAndHitList": 5.0, "Hits": "CASP3|EGF|PTEN|SRC|TP53", "Description": "brain development", "_GeneInHitList": 22.0, "Category": "GO Biological Processes", "Log_q_value_": -2.3735201795713916, "Symbol": "GO:0007420", "LogP": -3.7572581134593808, "_RANK_": 1.0, "FirstInGroupByEnrichment": 0.0, "_LogP_MyList": -3.7572581134593808, "_TotalGeneInLibrary": 30242.0, "_GeneInGO": 753.0, "shared_name": "31", "_InGO": 22.727272727272727, "Gene": "GO:0007420", "_MEMBER_MyList": 1.0, "_COUNT_001": 5.0, "SUID": 24671664, "id_original": "31", "selected": false, "CategoryID": 19.0, "STDV_InGO": 8.934606739851096, "EvidenceCutoff": 0.0, "PARENT_GO": "19_GO:0032502 developmental process", "FirstInGroupByLogP": 0.0, "GROUP_ID": 19.0, "name": "31", "BestEnrichmentInGroup": 32.07484848484849, "CLUSTER_LABEL": " ", "GeneID": "836|1950|5728|6714|7157", "Z_score": 6.093951563668564, "GiniIndex": 0.0, "_COUNT_001_PCT": 100.0}, "position": {"x": 393.5035405933102, "y": 217.37021766085832}, "selected": false}, {"data": {"id": "24671663", "Enrichment": 10.852392344497607, "BestLogPInGroup": -8.878341402618119, "_PATTERN_": "M1", "_GeneInGOAndHitList": 3.0, "Hits": "CASP3|PTEN|SRC", "Description": "forebrain development", "_GeneInHitList": 22.0, "Category": "GO Biological Processes", "Log_q_value_": -1.2926687067042415, "Symbol": "GO:0030900", "LogP": -2.5954445843327516, "_RANK_": 1.0, "FirstInGroupByEnrichment": 0.0, "_LogP_MyList": -2.5954445843327516, "_TotalGeneInLibrary": 30242.0, "_GeneInGO": 380.0, "shared_name": "30", "_InGO": 13.636363636363637, "Gene": "GO:0030900", "_MEMBER_MyList": 1.0, "_COUNT_001": 3.0, "SUID": 24671663, "id_original": "30", "selected": false, "CategoryID": 19.0, "STDV_InGO": 7.31650049984536, "EvidenceCutoff": 0.0, "PARENT_GO": "19_GO:0032502 developmental process", "FirstInGroupByLogP": 0.0, "GROUP_ID": 19.0, "name": "30", "BestEnrichmentInGroup": 32.07484848484849, "CLUSTER_LABEL": " ", "GeneID": "836|5728|6714", "Z_score": 5.2147829312005225, "GiniIndex": 0.0, "_COUNT_001_PCT": 100.0}, "position": {"x": 369.90742548100553, "y": 216.64869056124894}, "selected": false}, {"data": {"id": "24671662", "Enrichment": 14.557419887223217, "BestLogPInGroup": -8.0978913988313, "_PATTERN_": "M1", "_GeneInGOAndHitList": 7.0, "Hits": "AKT1|EGFR|MAPK1|PTEN|STAT3|TP53|VEGFA", "Description": "regulation of growth", "_GeneInHitList": 22.0, "Category": "GO Biological Processes", "Log_q_value_": -4.760951233797044, "Symbol": "GO:0040008", "LogP": -6.528799070456614, "_RANK_": 1.0, "FirstInGroupByEnrichment": 0.0, "_LogP_MyList": -6.528799070456614, "_TotalGeneInLibrary": 30242.0, "_GeneInGO": 661.0, "shared_name": "29", "_InGO": 31.818181818181817, "Gene": "GO:0040008", "_MEMBER_MyList": 1.0, "_COUNT_001": 7.0, "SUID": 24671662, "id_original": "29", "selected": false, "CategoryID": 19.0, "STDV_InGO": 9.930260198923898, "EvidenceCutoff": 0.0, "PARENT_GO": "19_GO:0040007 growth", "FirstInGroupByLogP": 0.0, "GROUP_ID": 20.0, "name": "29", "BestEnrichmentInGroup": 73.64123376623377, "CLUSTER_LABEL": " ", "GeneID": "207|1956|5594|5728|6774|7157|7422", "Z_score": 9.508971271868933, "GiniIndex": 0.0, "_COUNT_001_PCT": 100.0}, "position": {"x": 337.4231420337399, "y": 388.44458899874894}, "selected": false}, {"data": {"id": "24671661", "Enrichment": 20.827823691460054, "BestLogPInGroup": -8.0978913988313, "_PATTERN_": "M1", "_GeneInGOAndHitList": 5.0, "Hits": "AKT1|MAPK1|PTEN|STAT3|VEGFA", "Description": "regulation of developmental growth", "_GeneInHitList": 22.0, "Category": "GO Biological Processes", "Log_q_value_": -3.8485518488535218, "Symbol": "GO:0048638", "LogP": -5.469346634614219, "_RANK_": 1.0, "FirstInGroupByEnrichment": 0.0, "_LogP_MyList": -5.469346634614219, "_TotalGeneInLibrary": 30242.0, "_GeneInGO": 330.0, "shared_name": "28", "_InGO": 22.727272727272727, "Gene": "GO:0048638", "_MEMBER_MyList": 1.0, "_COUNT_001": 5.0, "SUID": 24671661, "id_original": "28", "selected": false, "CategoryID": 19.0, "STDV_InGO": 8.934606739851096, "EvidenceCutoff": 0.0, "PARENT_GO": "19_GO:0040007 growth", "FirstInGroupByLogP": 0.0, "GROUP_ID": 20.0, "name": "28", "BestEnrichmentInGroup": 73.64123376623377, "CLUSTER_LABEL": " ", "GeneID": "207|5594|5728|6774|7422", "Z_score": 9.771730411422386, "GiniIndex": 0.0, "_COUNT_001_PCT": 100.0}, "position": {"x": 337.6417699634274, "y": 274.92786536593644}, "selected": false}, {"data": {"id": "24671660", "Enrichment": 73.64123376623377, "BestLogPInGroup": -8.0978913988313, "_PATTERN_": "M1", "_GeneInGOAndHitList": 3.0, "Hits": "PTEN|SRC|VEGFA", "Description": "platelet-derived growth factor receptor signaling pathway", "_GeneInHitList": 22.0, "Category": "GO Biological Processes", "Log_q_value_": -3.4936109581397647, "Symbol": "GO:0048008", "LogP": -5.044171319479031, "_RANK_": 1.0, "FirstInGroupByEnrichment": 0.0, "_LogP_MyList": -5.044171319479031, "_TotalGeneInLibrary": 30242.0, "_GeneInGO": 56.0, "shared_name": "27", "_InGO": 13.636363636363637, "Gene": "GO:0048008", "_MEMBER_MyList": 1.0, "_COUNT_001": 3.0, "SUID": 24671660, "id_original": "27", "selected": false, "CategoryID": 19.0, "STDV_InGO": 7.31650049984536, "EvidenceCutoff": 0.0, "PARENT_GO": "19_GO:0023052 signaling", "FirstInGroupByLogP": 0.0, "GROUP_ID": 20.0, "name": "27", "BestEnrichmentInGroup": 73.64123376623377, "CLUSTER_LABEL": " ", "GeneID": "5728|6714|7422", "Z_score": 14.68035730333908, "GiniIndex": 0.0, "_COUNT_001_PCT": 100.0}, "position": {"x": 431.65010126225553, "y": 214.01807532687394}, "selected": false}, {"data": {"id": "24671659", "Enrichment": 26.95365418894831, "BestLogPInGroup": -8.0978913988313, "_PATTERN_": "M1", "_GeneInGOAndHitList": 4.0, "Hits": "PTEN|SRC|TNF|VEGFA", "Description": "regulation of cell junction assembly", "_GeneInHitList": 22.0, "Category": "GO Biological Processes", "Log_q_value_": -3.3444080462729695, "Symbol": "GO:1901888", "LogP": -4.873872696406447, "_RANK_": 1.0, "FirstInGroupByEnrichment": 0.0, "_LogP_MyList": -4.873872696406447, "_TotalGeneInLibrary": 30242.0, "_GeneInGO": 204.0, "shared_name": "26", "_InGO": 18.181818181818183, "Gene": "GO:1901888", "_MEMBER_MyList": 1.0, "_COUNT_001": 4.0, "SUID": 24671659, "id_original": "26", "selected": false, "CategoryID": 19.0, "STDV_InGO": 8.223036670302644, "EvidenceCutoff": 0.0, "PARENT_GO": "19_GO:0050789 regulation of biological process", "FirstInGroupByLogP": 0.0, "GROUP_ID": 20.0, "name": "26", "BestEnrichmentInGroup": 73.64123376623377, "CLUSTER_LABEL": " ", "GeneID": "5728|6714|7124|7422", "Z_score": 10.035529119857877, "GiniIndex": 0.0, "_COUNT_001_PCT": 100.0}, "position": {"x": 290.8692785083493, "y": 254.58774695773332}, "selected": false}, {"data": {"id": "24671658", "Enrichment": 62.48347107438017, "BestLogPInGroup": -8.0978913988313, "_PATTERN_": "M1", "_GeneInGOAndHitList": 3.0, "Hits": "PTEN|SRC|VEGFA", "Description": "regulation of focal adhesion assembly", "_GeneInHitList": 22.0, "Category": "GO Biological Processes", "Log_q_value_": -3.3064843680083187, "Symbol": "GO:0051893", "LogP": -4.828525000062589, "_RANK_": 1.0, "FirstInGroupByEnrichment": 0.0, "_LogP_MyList": -4.828525000062589, "_TotalGeneInLibrary": 30242.0, "_GeneInGO": 66.0, "shared_name": "25", "_InGO": 13.636363636363637, "Gene": "GO:0051893", "_MEMBER_MyList": 1.0, "_COUNT_001": 3.0, "SUID": 24671658, "id_original": "25", "selected": false, "CategoryID": 19.0, "STDV_InGO": 7.31650049984536, "EvidenceCutoff": 0.0, "PARENT_GO": "19_GO:0022610 biological adhesion", "FirstInGroupByLogP": 0.0, "GROUP_ID": 20.0, "name": "25", "BestEnrichmentInGroup": 73.64123376623377, "CLUSTER_LABEL": " ", "GeneID": "5728|6714|7422", "Z_score": 13.49154525709053, "GiniIndex": 0.0, "_COUNT_001_PCT": 100.0}, "position": {"x": 310.7758031665524, "y": 181.9555142917177}, "selected": false}, {"data": {"id": "24671657", "Enrichment": 62.48347107438017, "BestLogPInGroup": -8.0978913988313, "_PATTERN_": "M1", "_GeneInGOAndHitList": 3.0, "Hits": "PTEN|SRC|VEGFA", "Description": "regulation of cell-substrate junction assembly", "_GeneInHitList": 22.0, "Category": "GO Biological Processes", "Log_q_value_": -3.3064843680083187, "Symbol": "GO:0090109", "LogP": -4.828525000062589, "_RANK_": 1.0, "FirstInGroupByEnrichment": 0.0, "_LogP_MyList": -4.828525000062589, "_TotalGeneInLibrary": 30242.0, "_GeneInGO": 66.0, "shared_name": "24", "_InGO": 13.636363636363637, "Gene": "GO:0090109", "_MEMBER_MyList": 1.0, "_COUNT_001": 3.0, "SUID": 24671657, "id_original": "24", "selected": false, "CategoryID": 19.0, "STDV_InGO": 7.31650049984536, "EvidenceCutoff": 0.0, "PARENT_GO": "19_GO:0050789 regulation of biological process", "FirstInGroupByLogP": 0.0, "GROUP_ID": 20.0, "name": "24", "BestEnrichmentInGroup": 73.64123376623377, "CLUSTER_LABEL": " ", "GeneID": "5728|6714|7422", "Z_score": 13.49154525709053, "GiniIndex": 0.0, "_COUNT_001_PCT": 100.0}, "position": {"x": 302.2718969165524, "y": 286.40760169406144}, "selected": false}, {"data": {"id": "24671656", "Enrichment": 58.08322663252241, "BestLogPInGroup": -8.0978913988313, "_PATTERN_": "M1", "_GeneInGOAndHitList": 3.0, "Hits": "PTEN|SRC|VEGFA", "Description": "regulation of cell-substrate junction organization", "_GeneInHitList": 22.0, "Category": "GO Biological Processes", "Log_q_value_": -3.2191424266512785, "Symbol": "GO:0150116", "LogP": -4.732979980965805, "_RANK_": 1.0, "FirstInGroupByEnrichment": 0.0, "_LogP_MyList": -4.732979980965805, "_TotalGeneInLibrary": 30242.0, "_GeneInGO": 71.0, "shared_name": "23", "_InGO": 13.636363636363637, "Gene": "GO:0150116", "_MEMBER_MyList": 1.0, "_COUNT_001": 3.0, "SUID": 24671656, "id_original": "23", "selected": false, "CategoryID": 19.0, "STDV_InGO": 7.31650049984536, "EvidenceCutoff": 0.0, "PARENT_GO": "19_GO:0050789 regulation of biological process", "FirstInGroupByLogP": 0.0, "GROUP_ID": 20.0, "name": "23", "BestEnrichmentInGroup": 73.64123376623377, "CLUSTER_LABEL": " ", "GeneID": "5728|6714|7422", "Z_score": 12.992867814511191, "GiniIndex": 0.0, "_COUNT_001_PCT": 100.0}, "position": {"x": 265.0647130786618, "y": 203.76709876437394}, "selected": false}, {"data": {"id": "24671655", "Enrichment": 54.26196172248804, "BestLogPInGroup": -8.0978913988313, "_PATTERN_": "M1", "_GeneInGOAndHitList": 3.0, "Hits": "MAPK1|PTEN|STAT3", "Description": "striated muscle cell proliferation", "_GeneInHitList": 22.0, "Category": "GO Biological Processes", "Log_q_value_": -3.145348763704847, "Symbol": "GO:0014855", "LogP": -4.644102051633488, "_RANK_": 1.0, "FirstInGroupByEnrichment": 0.0, "_LogP_MyList": -4.644102051633488, "_TotalGeneInLibrary": 30242.0, "_GeneInGO": 76.0, "shared_name": "22", "_InGO": 13.636363636363637, "Gene": "GO:0014855", "_MEMBER_MyList": 1.0, "_COUNT_001": 3.0, "SUID": 24671655, "id_original": "22", "selected": false, "CategoryID": 19.0, "STDV_InGO": 7.31650049984536, "EvidenceCutoff": 0.0, "PARENT_GO": "19_GO:0009987 cellular process", "FirstInGroupByLogP": 0.0, "GROUP_ID": 20.0, "name": "22", "BestEnrichmentInGroup": 73.64123376623377, "CLUSTER_LABEL": " ", "GeneID": "5594|5728|6774", "Z_score": 12.5437466959347, "GiniIndex": 0.0, "_COUNT_001_PCT": 100.0}, "position": {"x": 447.03726251713834, "y": 452.3017056979677}, "selected": false}, {"data": {"id": "24671654", "Enrichment": 47.4012539184953, "BestLogPInGroup": -8.0978913988313, "_PATTERN_": "M1", "_GeneInGOAndHitList": 3.0, "Hits": "PTEN|SRC|VEGFA", "Description": "focal adhesion assembly", "_GeneInHitList": 22.0, "Category": "GO Biological Processes", "Log_q_value_": -2.992027206237305, "Symbol": "GO:0048041", "LogP": -4.468022866365259, "_RANK_": 1.0, "FirstInGroupByEnrichment": 0.0, "_LogP_MyList": -4.468022866365259, "_TotalGeneInLibrary": 30242.0, "_GeneInGO": 87.0, "shared_name": "21", "_InGO": 13.636363636363637, "Gene": "GO:0048041", "_MEMBER_MyList": 1.0, "_COUNT_001": 3.0, "SUID": 24671654, "id_original": "21", "selected": false, "CategoryID": 19.0, "STDV_InGO": 7.31650049984536, "EvidenceCutoff": 0.0, "PARENT_GO": "19_GO:0022610 biological adhesion", "FirstInGroupByLogP": 0.0, "GROUP_ID": 20.0, "name": "21", "BestEnrichmentInGroup": 73.64123376623377, "CLUSTER_LABEL": " ", "GeneID": "5728|6714|7422", "Z_score": 11.694236193523324, "GiniIndex": 0.0, "_COUNT_001_PCT": 100.0}, "position": {"x": 210.92433221928678, "y": 197.0863736667177}, "selected": false}, {"data": {"id": "24671653", "Enrichment": 23.43130165289256, "BestLogPInGroup": -10.24216003615833, "_PATTERN_": "M1", "_GeneInGOAndHitList": 9.0, "Hits": "AKT1|CASP3|GAPDH|HSP90AA1|MAPK3|MAPK8|SRC|STAT3|TP53", "Description": "autophagy", "_GeneInHitList": 22.0, "Category": "GO Biological Processes", "Log_q_value_": -7.965255497846045, "Symbol": "GO:0006914", "LogP": -10.24216003615833, "_RANK_": 1.0, "FirstInGroupByEnrichment": 1.0, "_LogP_MyList": -10.24216003615833, "_TotalGeneInLibrary": 30242.0, "_GeneInGO": 528.0, "shared_name": "20", "_InGO": 40.90909090909091, "Gene": "GO:0006914", "_MEMBER_MyList": 1.0, "_COUNT_001": 9.0, "SUID": 24671653, "id_original": "20", "selected": false, "CategoryID": 19.0, "STDV_InGO": 10.482356110715555, "EvidenceCutoff": 0.0, "PARENT_GO": "19_GO:0008152 metabolic process", "FirstInGroupByLogP": 1.0, "GROUP_ID": 15.0, "name": "20", "BestEnrichmentInGroup": 79.30594405594405, "CLUSTER_LABEL": "autophagy", "GeneID": "207|836|2597|3320|5595|5599|6714|6774|7157", "Z_score": 14.029851104638922, "GiniIndex": 0.0, "_COUNT_001_PCT": 100.0}, "position": {"x": 471.75791986577116, "y": 310.07181678195207}, "selected": false}, {"data": {"id": "24671652", "Enrichment": 37.15233415233415, "BestLogPInGroup": -12.028307697000773, "_PATTERN_": "M1", "_GeneInGOAndHitList": 9.0, "Hits": "AKT1|CASP3|EGFR|HRAS|MYC|MAPK3|MAPK8|PTEN|TP53", "Description": "cellular response to abiotic stimulus", "_GeneInHitList": 22.0, "Category": "GO Biological Processes", "Log_q_value_": -9.37025013601598, "Symbol": "GO:0071214", "LogP": -12.028307697000773, "_RANK_": 1.0, "FirstInGroupByEnrichment": 1.0, "_LogP_MyList": -12.028307697000773, "_TotalGeneInLibrary": 30242.0, "_GeneInGO": 333.0, "shared_name": "19", "_InGO": 40.90909090909091, "Gene": "GO:0071214", "_MEMBER_MyList": 1.0, "_COUNT_001": 9.0, "SUID": 24671652, "id_original": "19", "selected": false, "CategoryID": 19.0, "STDV_InGO": 10.482356110715555, "EvidenceCutoff": 0.0, "PARENT_GO": "19_GO:0050896 response to stimulus", "FirstInGroupByLogP": 1.0, "GROUP_ID": 7.0, "name": "19", "BestEnrichmentInGroup": 64.14969696969698, "CLUSTER_LABEL": "cellular response to abiotic stimulus", "GeneID": "207|836|1956|3265|4609|5595|5599|5728|7157", "Z_score": 17.898626165224133, "GiniIndex": 0.0, "_COUNT_001_PCT": 100.0}, "position": {"x": 277.7556310474118, "y": 291.85364661593644}, "selected": false}, {"data": {"id": "24671651", "Enrichment": 17.56723787394714, "BestLogPInGroup": -8.0978913988313, "_PATTERN_": "M1", "_GeneInGOAndHitList": 8.0, "Hits": "AKT1|ESR1|HSP90AA1|MAPK1|PTEN|STAT3|TP53|VEGFA", "Description": "developmental growth", "_GeneInHitList": 22.0, "Category": "GO Biological Processes", "Log_q_value_": -6.114096372546899, "Symbol": "GO:0048589", "LogP": -8.0978913988313, "_RANK_": 1.0, "FirstInGroupByEnrichment": 1.0, "_LogP_MyList": -8.0978913988313, "_TotalGeneInLibrary": 30242.0, "_GeneInGO": 626.0, "shared_name": "18", "_InGO": 36.36363636363637, "Gene": "GO:0048589", "_MEMBER_MyList": 1.0, "_COUNT_001": 8.0, "SUID": 24671651, "id_original": "18", "selected": false, "CategoryID": 19.0, "STDV_InGO": 10.255928633050294, "EvidenceCutoff": 0.0, "PARENT_GO": "19_GO:0040007 growth", "FirstInGroupByLogP": 1.0, "GROUP_ID": 20.0, "name": "18", "BestEnrichmentInGroup": 73.64123376623377, "CLUSTER_LABEL": "developmental growth", "GeneID": "207|2099|3320|5594|5728|6774|7157|7422", "Z_score": 11.301504396910067, "GiniIndex": 0.0, "_COUNT_001_PCT": 100.0}, "position": {"x": 326.4491124927243, "y": 270.1946805514833}, "selected": false}, {"data": {"id": "24671650", "Enrichment": 39.88900162337662, "BestLogPInGroup": -18.21237825439765, "_PATTERN_": "M1", "_GeneInGOAndHitList": 13.0, "Hits": "AKT1|CCND1|EGF|EGFR|ESR1|HRAS|IL6|MYC|MAPK1|PTEN|STAT3|TNF|VEGFA", "Description": "epithelial cell proliferation", "_GeneInHitList": 22.0, "Category": "GO Biological Processes", "Log_q_value_": -14.317425619373273, "Symbol": "GO:0050673", "LogP": -18.21237825439765, "_RANK_": 1.0, "FirstInGroupByEnrichment": 1.0, "_LogP_MyList": -18.21237825439765, "_TotalGeneInLibrary": 30242.0, "_GeneInGO": 448.0, "shared_name": "17", "_InGO": 59.09090909090909, "Gene": "GO:0050673", "_MEMBER_MyList": 1.0, "_COUNT_001": 13.0, "SUID": 24671650, "id_original": "17", "selected": false, "CategoryID": 19.0, "STDV_InGO": 10.482356110715555, "EvidenceCutoff": 0.0, "PARENT_GO": "19_GO:0009987 cellular process", "FirstInGroupByLogP": 1.0, "GROUP_ID": 2.0, "name": "17", "BestEnrichmentInGroup": 56.395337995338, "CLUSTER_LABEL": "epithelial cell proliferation", "GeneID": "207|595|1950|1956|2099|3265|3569|4609|5594|5728|6774|7124|7422", "Z_score": 22.375027546715202, "GiniIndex": 0.0, "_COUNT_001_PCT": 100.0}, "position": {"x": 291.18431146733366, "y": 341.36051307101457}, "selected": false}, {"data": {"id": "24671649", "Enrichment": 40.89307260245476, "BestLogPInGroup": -18.353335905326926, "_PATTERN_": "M1", "_GeneInGOAndHitList": 13.0, "Hits": "AKT1|CCND1|EGF|EGFR|ESR1|HRAS|IL6|MAPK1|MAPK3|PTEN|SRC|TNF|VEGFA", "Description": "gland development", "_GeneInHitList": 22.0, "Category": "GO Biological Processes", "Log_q_value_": -14.317425619373273, "Symbol": "GO:0048732", "LogP": -18.353335905326926, "_RANK_": 1.0, "FirstInGroupByEnrichment": 1.0, "_LogP_MyList": -18.353335905326926, "_TotalGeneInLibrary": 30242.0, "_GeneInGO": 437.0, "shared_name": "16", "_InGO": 59.09090909090909, "Gene": "GO:0048732", "_MEMBER_MyList": 1.0, "_COUNT_001": 13.0, "SUID": 24671649, "id_original": "16", "selected": false, "CategoryID": 19.0, "STDV_InGO": 10.482356110715555, "EvidenceCutoff": 0.0, "PARENT_GO": "19_GO:0032502 developmental process", "FirstInGroupByLogP": 1.0, "GROUP_ID": 1.0, "name": "16", "BestEnrichmentInGroup": 128.8721590909091, "CLUSTER_LABEL": "gland development", "GeneID": "207|595|1950|1956|2099|3265|3569|5594|5595|5728|6714|7124|7422", "Z_score": 22.665005421351946, "GiniIndex": 0.0, "_COUNT_001_PCT": 100.0}, "position": {"x": 252.58577020756803, "y": 215.58606849093644}, "selected": false}, {"data": {"id": "24671648", "Enrichment": 48.8759595959596, "BestLogPInGroup": -11.615742013893232, "_PATTERN_": "M1", "_GeneInGOAndHitList": 8.0, "Hits": "AKT1|EGFR|IL6|MAPK1|MAPK3|PTEN|STAT3|TNF", "Description": "glial cell differentiation", "_GeneInHitList": 22.0, "Category": "GO Biological Processes", "Log_q_value_": -9.12732955930281, "Symbol": "GO:0010001", "LogP": -11.615742013893232, "_RANK_": 1.0, "FirstInGroupByEnrichment": 1.0, "_LogP_MyList": -11.615742013893232, "_TotalGeneInLibrary": 30242.0, "_GeneInGO": 225.0, "shared_name": "15", "_InGO": 36.36363636363637, "Gene": "GO:0010001", "_MEMBER_MyList": 1.0, "_COUNT_001": 8.0, "SUID": 24671648, "id_original": "15", "selected": false, "CategoryID": 19.0, "STDV_InGO": 10.255928633050294, "EvidenceCutoff": 0.0, "PARENT_GO": "19_GO:0032502 developmental process", "FirstInGroupByLogP": 1.0, "GROUP_ID": 8.0, "name": "15", "BestEnrichmentInGroup": 117.82597402597403, "CLUSTER_LABEL": "glial cell differentiation", "GeneID": "207|1956|3569|5594|5595|5728|6774|7124", "Z_score": 19.44855291043148, "GiniIndex": 0.0, "_COUNT_001_PCT": 100.0}, "position": {"x": 252.44355829350553, "y": 350.91727576632707}, "selected": false}, {"data": {"id": "24671647", "Enrichment": 305.4747474747475, "BestLogPInGroup": -9.195105192945054, "_PATTERN_": "M1", "_GeneInGOAndHitList": 4.0, "Hits": "CCND1|EGF|ESR1|VEGFA", "Description": "mammary gland alveolus development", "_GeneInHitList": 22.0, "Category": "GO Biological Processes", "Log_q_value_": -7.042001705748654, "Symbol": "GO:0060749", "LogP": -9.195105192945054, "_RANK_": 1.0, "FirstInGroupByEnrichment": 1.0, "_LogP_MyList": -9.195105192945054, "_TotalGeneInLibrary": 30242.0, "_GeneInGO": 18.0, "shared_name": "14", "_InGO": 18.181818181818183, "Gene": "GO:0060749", "_MEMBER_MyList": 1.0, "_COUNT_001": 4.0, "SUID": 24671647, "id_original": "14", "selected": false, "CategoryID": 19.0, "STDV_InGO": 8.223036670302644, "EvidenceCutoff": 0.0, "PARENT_GO": "19_GO:0032502 developmental process", "FirstInGroupByLogP": 1.0, "GROUP_ID": 17.0, "name": "14", "BestEnrichmentInGroup": 305.4747474747475, "CLUSTER_LABEL": "mammary gland alveolus development", "GeneID": "595|1950|2099|7422", "Z_score": 34.86372166434673, "GiniIndex": 0.0, "_COUNT_001_PCT": 100.0}, "position": {"x": 346.4807287036618, "y": 95.41828284640519}, "selected": false}, {"data": {"id": "24671646", "Enrichment": 70.23689449236895, "BestLogPInGroup": -11.267290050237374, "_PATTERN_": "M1", "_GeneInGOAndHitList": 7.0, "Hits": "AKT1|CCND1|EGF|ESR1|MAPK1|SRC|VEGFA", "Description": "mammary gland development", "_GeneInHitList": 22.0, "Category": "GO Biological Processes", "Log_q_value_": -8.84215943119116, "Symbol": "GO:0030879", "LogP": -11.267290050237374, "_RANK_": 1.0, "FirstInGroupByEnrichment": 1.0, "_LogP_MyList": -11.267290050237374, "_TotalGeneInLibrary": 30242.0, "_GeneInGO": 137.0, "shared_name": "13", "_InGO": 31.818181818181817, "Gene": "GO:0030879", "_MEMBER_MyList": 1.0, "_COUNT_001": 7.0, "SUID": 24671646, "id_original": "13", "selected": false, "CategoryID": 19.0, "STDV_InGO": 9.930260198923898, "EvidenceCutoff": 0.0, "PARENT_GO": "19_GO:0032502 developmental process", "FirstInGroupByLogP": 1.0, "GROUP_ID": 9.0, "name": "13", "BestEnrichmentInGroup": 158.6118881118881, "CLUSTER_LABEL": "mammary gland development", "GeneID": "207|595|1950|2099|5594|6714|7422", "Z_score": 21.914962527016584, "GiniIndex": 0.0, "_COUNT_001_PCT": 100.0}, "position": {"x": 245.07896478764616, "y": 130.33525977511613}, "selected": false}, {"data": {"id": "24671645", "Enrichment": 30.462855703852934, "BestLogPInGroup": -9.976895926701044, "_PATTERN_": "M1", "_GeneInGOAndHitList": 8.0, "Hits": "AKT1|CASP3|GAPDH|HRAS|JUN|STAT3|TNF|TP53", "Description": "neuron death", "_GeneInHitList": 22.0, "Category": "GO Biological Processes", "Log_q_value_": -7.726792580831501, "Symbol": "GO:0070997", "LogP": -9.976895926701044, "_RANK_": 1.0, "FirstInGroupByEnrichment": 1.0, "_LogP_MyList": -9.976895926701044, "_TotalGeneInLibrary": 30242.0, "_GeneInGO": 361.0, "shared_name": "12", "_InGO": 36.36363636363637, "Gene": "GO:0070997", "_MEMBER_MyList": 1.0, "_COUNT_001": 8.0, "SUID": 24671645, "id_original": "12", "selected": false, "CategoryID": 19.0, "STDV_InGO": 10.255928633050294, "EvidenceCutoff": 0.0, "PARENT_GO": "19_GO:0009987 cellular process", "FirstInGroupByLogP": 1.0, "GROUP_ID": 16.0, "name": "12", "BestEnrichmentInGroup": 130.91774891774892, "CLUSTER_LABEL": "neuron death", "GeneID": "207|836|2597|3265|3725|6774|7124|7157", "Z_score": 15.194732557866189, "GiniIndex": 0.0, "_COUNT_001_PCT": 100.0}, "position": {"x": 423.20733698002897, "y": 463.0961392917177}, "selected": false}, {"data": {"id": "24671644", "Enrichment": 48.00317460317461, "BestLogPInGroup": -16.076973109329295, "_PATTERN_": "M1", "_GeneInGOAndHitList": 11.0, "Hits": "AKT1|EGFR|HSP90AA1|IL6|MAPK1|MAPK3|MAPK8|PTEN|SRC|TNF|VEGFA", "Description": "peptidyl-serine phosphorylation", "_GeneInHitList": 22.0, "Category": "GO Biological Processes", "Log_q_value_": -12.483050469968898, "Symbol": "GO:0018105", "LogP": -16.076973109329295, "_RANK_": 1.0, "FirstInGroupByEnrichment": 1.0, "_LogP_MyList": -16.076973109329295, "_TotalGeneInLibrary": 30242.0, "_GeneInGO": 315.0, "shared_name": "11", "_InGO": 50.0, "Gene": "GO:0018105", "_MEMBER_MyList": 1.0, "_COUNT_001": 11.0, "SUID": 24671644, "id_original": "11", "selected": false, "CategoryID": 19.0, "STDV_InGO": 10.660035817780521, "EvidenceCutoff": 0.0, "PARENT_GO": "19_GO:0008152 metabolic process", "FirstInGroupByLogP": 1.0, "GROUP_ID": 3.0, "name": "11", "BestEnrichmentInGroup": 343.65909090909093, "CLUSTER_LABEL": "peptidyl-serine phosphorylation", "GeneID": "207|1956|3320|3569|5594|5595|5599|5728|6714|7124|7422", "Z_score": 22.626274978722055, "GiniIndex": 0.0, "_COUNT_001_PCT": 100.0}, "position": {"x": 194.28309686772428, "y": 271.7429898776552}, "selected": false}, {"data": {"id": "24671643", "Enrichment": 261.83549783549785, "BestLogPInGroup": -8.904383145687286, "_PATTERN_": "M1", "_GeneInGOAndHitList": 4.0, "Hits": "EGFR|MAPK3|SRC|VEGFA", "Description": "peptidyl-tyrosine autophosphorylation", "_GeneInHitList": 22.0, "Category": "GO Biological Processes", "Log_q_value_": -6.791185885315377, "Symbol": "GO:0038083", "LogP": -8.904383145687286, "_RANK_": 1.0, "FirstInGroupByEnrichment": 1.0, "_LogP_MyList": -8.904383145687286, "_TotalGeneInLibrary": 30242.0, "_GeneInGO": 21.0, "shared_name": "10", "_InGO": 18.181818181818183, "Gene": "GO:0038083", "_MEMBER_MyList": 1.0, "_COUNT_001": 4.0, "SUID": 24671643, "id_original": "10", "selected": false, "CategoryID": 19.0, "STDV_InGO": 8.223036670302644, "EvidenceCutoff": 0.0, "PARENT_GO": "19_GO:0008152 metabolic process", "FirstInGroupByLogP": 1.0, "GROUP_ID": 18.0, "name": "10", "BestEnrichmentInGroup": 261.83549783549785, "CLUSTER_LABEL": "peptidyl-tyrosine autophosphorylation", "GeneID": "1956|5595|6714|7422", "Z_score": 32.26146700343559, "GiniIndex": 0.0, "_COUNT_001_PCT": 100.0}, "position": {"x": 347.0574193774899, "y": 186.14481482882707}, "selected": false}, {"data": {"id": "24671642", "Enrichment": 39.84453227931489, "BestLogPInGroup": -10.904909736415718, "_PATTERN_": "M1", "_GeneInGOAndHitList": 8.0, "Hits": "AKT1|EGF|EGFR|HRAS|MAPK1|MAPK8|SRC|TNF", "Description": "positive regulation of cellular protein localization", "_GeneInHitList": 22.0, "Category": "GO Biological Processes", "Log_q_value_": -8.535001908428185, "Symbol": "GO:1903829", "LogP": -10.904909736415718, "_RANK_": 1.0, "FirstInGroupByEnrichment": 1.0, "_LogP_MyList": -10.904909736415718, "_TotalGeneInLibrary": 30242.0, "_GeneInGO": 276.0, "shared_name": "9", "_InGO": 36.36363636363637, "Gene": "GO:1903829", "_MEMBER_MyList": 1.0, "_COUNT_001": 8.0, "SUID": 24671642, "id_original": "9", "selected": false, "CategoryID": 19.0, "STDV_InGO": 10.255928633050294, "EvidenceCutoff": 0.0, "PARENT_GO": "19_GO:0048518 positive regulation of biological process", "FirstInGroupByLogP": 1.0, "GROUP_ID": 11.0, "name": "9", "BestEnrichmentInGroup": 39.84453227931489, "CLUSTER_LABEL": "positive regulation of cellular protein localization", "GeneID": "207|1950|1956|3265|5594|5599|6714|7124", "Z_score": 17.49170863249465, "GiniIndex": 0.0, "_COUNT_001_PCT": 100.0}, "position": {"x": 147.8362279712399, "y": 280.76444373507707}, "selected": false}, {"data": {"id": "24671641", "Enrichment": 28.117561983471074, "BestLogPInGroup": -10.945806094299858, "_PATTERN_": "M1", "_GeneInGOAndHitList": 9.0, "Hits": "AKT1|ESR1|IL6|MAPK3|MAPK8|PTEN|STAT3|TNF|VEGFA", "Description": "regulation of DNA-binding transcription factor activity", "_GeneInHitList": 22.0, "Category": "GO Biological Processes", "Log_q_value_": -8.562736820254354, "Symbol": "GO:0051090", "LogP": -10.945806094299858, "_RANK_": 1.0, "FirstInGroupByEnrichment": 1.0, "_LogP_MyList": -10.945806094299858, "_TotalGeneInLibrary": 30242.0, "_GeneInGO": 440.0, "shared_name": "8", "_InGO": 40.90909090909091, "Gene": "GO:0051090", "_MEMBER_MyList": 1.0, "_COUNT_001": 9.0, "SUID": 24671641, "id_original": "8", "selected": false, "CategoryID": 19.0, "STDV_InGO": 10.482356110715555, "EvidenceCutoff": 0.0, "PARENT_GO": "19_GO:0050789 regulation of biological process", "FirstInGroupByLogP": 1.0, "GROUP_ID": 10.0, "name": "8", "BestEnrichmentInGroup": 37.83402835696414, "CLUSTER_LABEL": "regulation of DNA-binding transcription factor activity", "GeneID": "207|2099|3569|5595|5599|5728|6774|7124|7422", "Z_score": 15.460248101386961, "GiniIndex": 0.0, "_COUNT_001_PCT": 100.0}, "position": {"x": 307.0654455005368, "y": 367.0209744967958}, "selected": false}, {"data": {"id": "24671640", "Enrichment": 87.74274661508704, "BestLogPInGroup": -10.259913891089145, "_PATTERN_": "M1", "_GeneInGOAndHitList": 6.0, "Hits": "AKT1|CCND1|CASP3|EGFR|PTEN|SRC", "Description": "regulation of cyclin-dependent protein serine/threonine kinase activity", "_GeneInHitList": 22.0, "Category": "GO Biological Processes", "Log_q_value_": -7.96702124739273, "Symbol": "GO:0000079", "LogP": -10.259913891089145, "_RANK_": 1.0, "FirstInGroupByEnrichment": 1.0, "_LogP_MyList": -10.259913891089145, "_TotalGeneInLibrary": 30242.0, "_GeneInGO": 94.0, "shared_name": "7", "_InGO": 27.272727272727273, "Gene": "GO:0000079", "_MEMBER_MyList": 1.0, "_COUNT_001": 6.0, "SUID": 24671640, "id_original": "7", "selected": false, "CategoryID": 19.0, "STDV_InGO": 9.495144870310792, "EvidenceCutoff": 0.0, "PARENT_GO": "19_GO:0050789 regulation of biological process", "FirstInGroupByLogP": 1.0, "GROUP_ID": 14.0, "name": "7", "BestEnrichmentInGroup": 294.56493506493507, "CLUSTER_LABEL": "regulation of cyclin-dependent protein serine/threonine kinase activity", "GeneID": "207|595|836|1956|5728|6714", "Z_score": 22.726367619050023, "GiniIndex": 0.0, "_COUNT_001_PCT": 100.0}, "position": {"x": 360.8188939868649, "y": 307.07264075656144}, "selected": false}, {"data": {"id": "24671639", "Enrichment": 329.9127272727273, "BestLogPInGroup": -13.90882629245531, "_PATTERN_": "M1", "_GeneInGOAndHitList": 6.0, "Hits": "EGFR|ESR1|IL6|STAT3|TNF|TP53", "Description": "regulation of production of miRNAs involved in gene silencing by miRNA", "_GeneInHitList": 22.0, "Category": "GO Biological Processes", "Log_q_value_": -10.7384692780935, "Symbol": "GO:1903798", "LogP": -13.90882629245531, "_RANK_": 1.0, "FirstInGroupByEnrichment": 1.0, "_LogP_MyList": -13.90882629245531, "_TotalGeneInLibrary": 30242.0, "_GeneInGO": 25.0, "shared_name": "6", "_InGO": 27.272727272727273, "Gene": "GO:1903798", "_MEMBER_MyList": 1.0, "_COUNT_001": 6.0, "SUID": 24671639, "id_original": "6", "selected": false, "CategoryID": 19.0, "STDV_InGO": 9.495144870310792, "EvidenceCutoff": 0.0, "PARENT_GO": "19_GO:0048519 negative regulation of biological process", "FirstInGroupByLogP": 1.0, "GROUP_ID": 5.0, "name": "6", "BestEnrichmentInGroup": 458.2121212121212, "CLUSTER_LABEL": "regulation of production of miRNAs involved in gene silencing by miRNA", "GeneID": "1956|2099|3569|6774|7124|7157", "Z_score": 44.39020957011135, "GiniIndex": 0.0, "_COUNT_001_PCT": 100.0}, "position": {"x": 317.2712865649899, "y": 478.88648352999894}, "selected": false}, {"data": {"id": "24671638", "Enrichment": 32.07484848484849, "BestLogPInGroup": -8.878341402618119, "_PATTERN_": "M1", "_GeneInGOAndHitList": 7.0, "Hits": "CASP3|GAPDH|HSP90AA1|MAPK1|PTEN|SRC|TP53", "Description": "regulation of protein stability", "_GeneInHitList": 22.0, "Category": "GO Biological Processes", "Log_q_value_": -6.768718602604509, "Symbol": "GO:0031647", "LogP": -8.878341402618119, "_RANK_": 1.0, "FirstInGroupByEnrichment": 1.0, "_LogP_MyList": -8.878341402618119, "_TotalGeneInLibrary": 30242.0, "_GeneInGO": 300.0, "shared_name": "5", "_InGO": 31.818181818181817, "Gene": "GO:0031647", "_MEMBER_MyList": 1.0, "_COUNT_001": 7.0, "SUID": 24671638, "id_original": "5", "selected": false, "CategoryID": 19.0, "STDV_InGO": 9.930260198923898, "EvidenceCutoff": 0.0, "PARENT_GO": "19_GO:0065007 biological regulation", "FirstInGroupByLogP": 1.0, "GROUP_ID": 19.0, "name": "5", "BestEnrichmentInGroup": 32.07484848484849, "CLUSTER_LABEL": "regulation of protein stability", "GeneID": "836|2597|3320|5594|5728|6714|7157", "Z_score": 14.594574191882483, "GiniIndex": 0.0, "_COUNT_001_PCT": 100.0}, "position": {"x": 432.2445531665524, "y": 169.61255774874894}, "selected": false}, {"data": {"id": "24671637", "Enrichment": 18.27973887814313, "BestLogPInGroup": -10.376204474428018, "_PATTERN_": "M1", "_GeneInGOAndHitList": 10.0, "Hits": "AKT1|EGF|GAPDH|MYC|PTEN|SRC|STAT3|TNF|TP53|VEGFA", "Description": "regulation of proteolysis", "_GeneInHitList": 22.0, "Category": "GO Biological Processes", "Log_q_value_": -8.0778489350301, "Symbol": "GO:0030162", "LogP": -10.376204474428018, "_RANK_": 1.0, "FirstInGroupByEnrichment": 1.0, "_LogP_MyList": -10.376204474428018, "_TotalGeneInLibrary": 30242.0, "_GeneInGO": 752.0, "shared_name": "4", "_InGO": 45.45454545454545, "Gene": "GO:0030162", "_MEMBER_MyList": 1.0, "_COUNT_001": 10.0, "SUID": 24671637, "id_original": "4", "selected": false, "CategoryID": 19.0, "STDV_InGO": 10.615894693111677, "EvidenceCutoff": 0.0, "PARENT_GO": "19_GO:0050789 regulation of biological process", "FirstInGroupByLogP": 1.0, "GROUP_ID": 13.0, "name": "4", "BestEnrichmentInGroup": 70.4941724941725, "CLUSTER_LABEL": "regulation of proteolysis", "GeneID": "207|1950|2597|4609|5728|6714|6774|7124|7157|7422", "Z_score": 12.94705204791978, "GiniIndex": 0.0, "_COUNT_001_PCT": 100.0}, "position": {"x": 326.51643427006803, "y": 343.9390653171083}, "selected": false}, {"data": {"id": "24671636", "Enrichment": 22.8471417778897, "BestLogPInGroup": -13.788323873103622, "_PATTERN_": "M1", "_GeneInGOAndHitList": 12.0, "Hits": "AKT1|CASP3|EGFR|JUN|MYC|MAPK1|MAPK3|PTEN|SRC|STAT3|TP53|VEGFA", "Description": "response to growth factor", "_GeneInHitList": 22.0, "Category": "GO Biological Processes", "Log_q_value_": -10.7384692780935, "Symbol": "GO:0070848", "LogP": -13.788323873103622, "_RANK_": 1.0, "FirstInGroupByEnrichment": 1.0, "_LogP_MyList": -13.788323873103622, "_TotalGeneInLibrary": 30242.0, "_GeneInGO": 722.0, "shared_name": "3", "_InGO": 54.54545454545455, "Gene": "GO:0070848", "_MEMBER_MyList": 1.0, "_COUNT_001": 12.0, "SUID": 24671636, "id_original": "3", "selected": false, "CategoryID": 19.0, "STDV_InGO": 10.615894693111677, "EvidenceCutoff": 0.0, "PARENT_GO": "19_GO:0050896 response to stimulus", "FirstInGroupByLogP": 1.0, "GROUP_ID": 6.0, "name": "3", "BestEnrichmentInGroup": 22.8471417778897, "CLUSTER_LABEL": "response to growth factor", "GeneID": "207|836|1956|3725|4609|5594|5595|5728|6714|6774|7157|7422", "Z_score": 16.03124435144405, "GiniIndex": 0.0, "_COUNT_001_PCT": 100.0}, "position": {"x": 382.3437505542477, "y": 304.49475989718644}, "selected": false}, {"data": {"id": "24671635", "Enrichment": 31.90084388185654, "BestLogPInGroup": -14.122197628802788, "_PATTERN_": "M1", "_GeneInGOAndHitList": 11.0, "Hits": "AKT1|ALB|CCND1|EGFR|JUN|MAPK1|MAPK3|MAPK8|PTEN|SRC|TP53", "Description": "response to nutrient levels", "_GeneInHitList": 22.0, "Category": "GO Biological Processes", "Log_q_value_": -10.855718953847457, "Symbol": "GO:0031667", "LogP": -14.122197628802788, "_RANK_": 1.0, "FirstInGroupByEnrichment": 1.0, "_LogP_MyList": -14.122197628802788, "_TotalGeneInLibrary": 30242.0, "_GeneInGO": 474.0, "shared_name": "2", "_InGO": 50.0, "Gene": "GO:0031667", "_MEMBER_MyList": 1.0, "_COUNT_001": 11.0, "SUID": 24671635, "id_original": "2", "selected": false, "CategoryID": 19.0, "STDV_InGO": 10.660035817780521, "EvidenceCutoff": 0.0, "PARENT_GO": "19_GO:0050896 response to stimulus", "FirstInGroupByLogP": 1.0, "GROUP_ID": 4.0, "name": "2", "BestEnrichmentInGroup": 206.19545454545454, "CLUSTER_LABEL": "response to nutrient levels", "GeneID": "207|213|595|1956|3725|5594|5595|5599|5728|6714|7157", "Z_score": 18.295608849747858, "GiniIndex": 0.0, "_COUNT_001_PCT": 100.0}, "position": {"x": 363.9660802661618, "y": 420.07117591281144}, "selected": false}, {"data": {"id": "24671634", "Enrichment": 36.77956825782913, "BestLogPInGroup": -10.627504148615378, "_PATTERN_": "M1", "_GeneInGOAndHitList": 8.0, "Hits": "CASP3|EGFR|ESR1|JUN|MAPK8|PTEN|SRC|TP53", "Description": "rhythmic process", "_GeneInHitList": 22.0, "Category": "GO Biological Processes", "Log_q_value_": -8.303095677047574, "Symbol": "GO:0048511", "LogP": -10.627504148615378, "_RANK_": 1.0, "FirstInGroupByEnrichment": 1.0, "_LogP_MyList": -10.627504148615378, "_TotalGeneInLibrary": 30242.0, "_GeneInGO": 299.0, "shared_name": "1", "_InGO": 36.36363636363637, "Gene": "GO:0048511", "_MEMBER_MyList": 1.0, "_COUNT_001": 8.0, "SUID": 24671634, "id_original": "1", "selected": false, "CategoryID": 19.0, "STDV_InGO": 10.255928633050294, "EvidenceCutoff": 0.0, "PARENT_GO": "19_GO:0048511 rhythmic process", "FirstInGroupByLogP": 1.0, "GROUP_ID": 12.0, "name": "1", "BestEnrichmentInGroup": 36.77956825782913, "CLUSTER_LABEL": "rhythmic process", "GeneID": "836|1956|2099|3725|5599|5728|6714|7157", "Z_score": 16.77587645995342, "GiniIndex": 0.0, "_COUNT_001_PCT": 100.0}, "position": {"x": 281.1610265552243, "y": 384.7591031589052}, "selected": false}], "edges": [{"data": {"id": "24674778", "source": "24671810", "target": "24671806", "SCORE": 0.5528455284592835, "shared_interaction": "Direct", "source_original": "1", "Name_B": "GO:0071900", "Name_A": "GO:0051347", "target_original": "5", "Gene_B": "GO:0071900", "interaction": "Direct", "SUID": 24674778, "TYPE": "Direct", "Gene_A": "GO:0051347", "BEND_MAP_ID": 24674778, "selected": false}, "selected": false}, {"data": {"id": "24674777", "source": "24671810", "target": "24671801", "SCORE": 0.47200000000464637, "shared_interaction": "Direct", "source_original": "1", "Name_B": "GO:0051403", "Name_A": "GO:0051347", "target_original": "10", "Gene_B": "GO:0051403", "interaction": "Direct", "SUID": 24674777, "TYPE": "Direct", "Gene_A": "GO:0051347", "BEND_MAP_ID": 24674777, "selected": false}, "selected": false}, {"data": {"id": "24674776", "source": "24671810", "target": "24671804", "SCORE": 0.45454545455041323, "shared_interaction": "Direct", "source_original": "1", "Name_B": "GO:2000147", "Name_A": "GO:0051347", "target_original": "7", "Gene_B": "GO:2000147", "interaction": "Direct", "SUID": 24674776, "TYPE": "Direct", "Gene_A": "GO:0051347", "BEND_MAP_ID": 24674776, "selected": false}, "selected": false}, {"data": {"id": "24674775", "source": "24671810", "target": "24671797", "SCORE": 0.5669291338620187, "shared_interaction": "Direct", "source_original": "1", "Name_B": "GO:0070302", "Name_A": "GO:0051347", "target_original": "14", "Gene_B": "GO:0070302", "interaction": "Direct", "SUID": 24674775, "TYPE": "Direct", "Gene_A": "GO:0051347", "BEND_MAP_ID": 24674775, "selected": false}, "selected": false}, {"data": {"id": "24674774", "source": "24671810", "target": "24671795", "SCORE": 0.5528455284592835, "shared_interaction": "Direct", "source_original": "1", "Name_B": "GO:0080135", "Name_A": "GO:0051347", "target_original": "16", "Gene_B": "GO:0080135", "interaction": "Direct", "SUID": 24674774, "TYPE": "Direct", "Gene_A": "GO:0051347", "BEND_MAP_ID": 24674774, "selected": false}, "selected": false}, {"data": {"id": "24674773", "source": "24671810", "target": "24671642", "SCORE": 0.3937007874068262, "shared_interaction": "Direct", "source_original": "1", "Name_B": "GO:1903829", "Name_A": "GO:0051347", "target_original": "169", "Gene_B": "GO:1903829", "interaction": "Direct", "SUID": 24674773, "TYPE": "Direct", "Gene_A": "GO:0051347", "BEND_MAP_ID": 24674773, "selected": false}, "selected": false}, {"data": {"id": "24674772", "source": "24671810", "target": "24671734", "SCORE": 0.47200000000464637, "shared_interaction": "Direct", "source_original": "1", "Name_B": "GO:1903827", "Name_A": "GO:0051347", "target_original": "77", "Gene_B": "GO:1903827", "interaction": "Direct", "SUID": 24674772, "TYPE": "Direct", "Gene_A": "GO:0051347", "BEND_MAP_ID": 24674772, "selected": false}, "selected": false}, {"data": {"id": "24674771", "source": "24671810", "target": "24671786", "SCORE": 0.3383458646671265, "shared_interaction": "Direct", "source_original": "1", "Name_B": "GO:2000573", "Name_A": "GO:0051347", "target_original": "25", "Gene_B": "GO:2000573", "interaction": "Direct", "SUID": 24674771, "TYPE": "Direct", "Gene_A": "GO:0051347", "BEND_MAP_ID": 24674771, "selected": false}, "selected": false}, {"data": {"id": "24674770", "source": "24671809", "target": "24671649", "SCORE": 0.6239316239351597, "shared_interaction": "Direct", "source_original": "2", "Name_B": "GO:0048732", "Name_A": "GO:0001934", "target_original": "162", "Gene_B": "GO:0048732", "interaction": "Direct", "SUID": 24674770, "TYPE": "Direct", "Gene_A": "GO:0001934", "BEND_MAP_ID": 24674770, "selected": false}, "selected": false}, {"data": {"id": "24674769", "source": "24671809", "target": "24671810", "SCORE": 0.6239316239351597, "shared_interaction": "Direct", "source_original": "2", "Name_B": "GO:0051347", "Name_A": "GO:0001934", "target_original": "1", "Gene_B": "GO:0051347", "interaction": "Direct", "SUID": 24674769, "TYPE": "Direct", "Gene_A": "GO:0001934", "BEND_MAP_ID": 24674769, "selected": false}, "selected": false}, {"data": {"id": "24674768", "source": "24671809", "target": "24671644", "SCORE": 0.45454545455041323, "shared_interaction": "Direct", "source_original": "2", "Name_B": "GO:0018105", "Name_A": "GO:0001934", "target_original": "167", "Gene_B": "GO:0018105", "interaction": "Direct", "SUID": 24674768, "TYPE": "Direct", "Gene_A": "GO:0001934", "BEND_MAP_ID": 24674768, "selected": false}, "selected": false}, {"data": {"id": "24674767", "source": "24671809", "target": "24671792", "SCORE": 0.45454545455041323, "shared_interaction": "Direct", "source_original": "2", "Name_B": "GO:0018209", "Name_A": "GO:0001934", "target_original": "19", "Gene_B": "GO:0018209", "interaction": "Direct", "SUID": 24674767, "TYPE": "Direct", "Gene_A": "GO:0001934", "BEND_MAP_ID": 24674767, "selected": false}, "selected": false}, {"data": {"id": "24674766", "source": "24671809", "target": "24671807", "SCORE": 0.5378151260546925, "shared_interaction": "Direct", "source_original": "2", "Name_B": "GO:0043408", "Name_A": "GO:0001934", "target_original": "4", "Gene_B": "GO:0043408", "interaction": "Direct", "SUID": 24674766, "TYPE": "Direct", "Gene_A": "GO:0001934", "BEND_MAP_ID": 24674766, "selected": false}, "selected": false}, {"data": {"id": "24674765", "source": "24671809", "target": "24671806", "SCORE": 0.3739837398429969, "shared_interaction": "Direct", "source_original": "2", "Name_B": "GO:0071900", "Name_A": "GO:0001934", "target_original": "5", "Gene_B": "GO:0071900", "interaction": "Direct", "SUID": 24674765, "TYPE": "Direct", "Gene_A": "GO:0001934", "BEND_MAP_ID": 24674765, "selected": false}, "selected": false}, {"data": {"id": "24674764", "source": "24671809", "target": "24671805", "SCORE": 0.6363636363669422, "shared_interaction": "Direct", "source_original": "2", "Name_B": "GO:0030335", "Name_A": "GO:0001934", "target_original": "6", "Gene_B": "GO:0030335", "interaction": "Direct", "SUID": 24674764, "TYPE": "Direct", "Gene_A": "GO:0001934", "BEND_MAP_ID": 24674764, "selected": false}, "selected": false}, {"data": {"id": "24674763", "source": "24671809", "target": "24671804", "SCORE": 0.6363636363669422, "shared_interaction": "Direct", "source_original": "2", "Name_B": "GO:2000147", "Name_A": "GO:0001934", "target_original": "7", "Gene_B": "GO:2000147", "interaction": "Direct", "SUID": 24674763, "TYPE": "Direct", "Gene_A": "GO:0001934", "BEND_MAP_ID": 24674763, "selected": false}, "selected": false}, {"data": {"id": "24674762", "source": "24671809", "target": "24671803", "SCORE": 0.6363636363669422, "shared_interaction": "Direct", "source_original": "2", "Name_B": "GO:0051272", "Name_A": "GO:0001934", "target_original": "8", "Gene_B": "GO:0051272", "interaction": "Direct", "SUID": 24674762, "TYPE": "Direct", "Gene_A": "GO:0001934", "BEND_MAP_ID": 24674762, "selected": false}, "selected": false}, {"data": {"id": "24674761", "source": "24671809", "target": "24671802", "SCORE": 0.6363636363669422, "shared_interaction": "Direct", "source_original": "2", "Name_B": "GO:0040017", "Name_A": "GO:0001934", "target_original": "9", "Gene_B": "GO:0040017", "interaction": "Direct", "SUID": 24674761, "TYPE": "Direct", "Gene_A": "GO:0001934", "BEND_MAP_ID": 24674761, "selected": false}, "selected": false}, {"data": {"id": "24674760", "source": "24671809", "target": "24671798", "SCORE": 0.3937007874068262, "shared_interaction": "Direct", "source_original": "2", "Name_B": "GO:0032872", "Name_A": "GO:0001934", "target_original": "13", "Gene_B": "GO:0032872", "interaction": "Direct", "SUID": 24674760, "TYPE": "Direct", "Gene_A": "GO:0001934", "BEND_MAP_ID": 24674760, "selected": false}, "selected": false}, {"data": {"id": "24674759", "source": "24671809", "target": "24671797", "SCORE": 0.3937007874068262, "shared_interaction": "Direct", "source_original": "2", "Name_B": "GO:0070302", "Name_A": "GO:0001934", "target_original": "14", "Gene_B": "GO:0070302", "interaction": "Direct", "SUID": 24674759, "TYPE": "Direct", "Gene_A": "GO:0001934", "BEND_MAP_ID": 24674759, "selected": false}, "selected": false}, {"data": {"id": "24674758", "source": "24671809", "target": "24671791", "SCORE": 0.3937007874068262, "shared_interaction": "Direct", "source_original": "2", "Name_B": "GO:0051054", "Name_A": "GO:0001934", "target_original": "20", "Gene_B": "GO:0051054", "interaction": "Direct", "SUID": 24674758, "TYPE": "Direct", "Gene_A": "GO:0001934", "BEND_MAP_ID": 24674758, "selected": false}, "selected": false}, {"data": {"id": "24674757", "source": "24671809", "target": "24671789", "SCORE": 0.47200000000464637, "shared_interaction": "Direct", "source_original": "2", "Name_B": "GO:0051052", "Name_A": "GO:0001934", "target_original": "22", "Gene_B": "GO:0051052", "interaction": "Direct", "SUID": 24674757, "TYPE": "Direct", "Gene_A": "GO:0001934", "BEND_MAP_ID": 24674757, "selected": false}, "selected": false}, {"data": {"id": "24674756", "source": "24671809", "target": "24671646", "SCORE": 0.317829457370158, "shared_interaction": "Direct", "source_original": "2", "Name_B": "GO:0030879", "Name_A": "GO:0001934", "target_original": "165", "Gene_B": "GO:0030879", "interaction": "Direct", "SUID": 24674756, "TYPE": "Direct", "Gene_A": "GO:0001934", "BEND_MAP_ID": 24674756, "selected": false}, "selected": false}, {"data": {"id": "24674755", "source": "24671809", "target": "24671795", "SCORE": 0.3739837398429969, "shared_interaction": "Direct", "source_original": "2", "Name_B": "GO:0080135", "Name_A": "GO:0001934", "target_original": "16", "Gene_B": "GO:0080135", "interaction": "Direct", "SUID": 24674755, "TYPE": "Direct", "Gene_A": "GO:0001934", "BEND_MAP_ID": 24674755, "selected": false}, "selected": false}, {"data": {"id": "24674754", "source": "24671809", "target": "24671642", "SCORE": 0.3937007874068262, "shared_interaction": "Direct", "source_original": "2", "Name_B": "GO:1903829", "Name_A": "GO:0001934", "target_original": "169", "Gene_B": "GO:1903829", "interaction": "Direct", "SUID": 24674754, "TYPE": "Direct", "Gene_A": "GO:0001934", "BEND_MAP_ID": 24674754, "selected": false}, "selected": false}, {"data": {"id": "24674753", "source": "24671809", "target": "24671734", "SCORE": 0.47200000000464637, "shared_interaction": "Direct", "source_original": "2", "Name_B": "GO:1903827", "Name_A": "GO:0001934", "target_original": "77", "Gene_B": "GO:1903827", "interaction": "Direct", "SUID": 24674753, "TYPE": "Direct", "Gene_A": "GO:0001934", "BEND_MAP_ID": 24674753, "selected": false}, "selected": false}, {"data": {"id": "24674752", "source": "24671809", "target": "24671787", "SCORE": 0.5669291338620187, "shared_interaction": "Direct", "source_original": "2", "Name_B": "GO:0032103", "Name_A": "GO:0001934", "target_original": "24", "Gene_B": "GO:0032103", "interaction": "Direct", "SUID": 24674752, "TYPE": "Direct", "Gene_A": "GO:0001934", "BEND_MAP_ID": 24674752, "selected": false}, "selected": false}, {"data": {"id": "24674751", "source": "24671809", "target": "24671733", "SCORE": 0.3937007874068262, "shared_interaction": "Direct", "source_original": "2", "Name_B": "GO:0010638", "Name_A": "GO:0001934", "target_original": "78", "Gene_B": "GO:0010638", "interaction": "Direct", "SUID": 24674751, "TYPE": "Direct", "Gene_A": "GO:0001934", "BEND_MAP_ID": 24674751, "selected": false}, "selected": false}, {"data": {"id": "24674750", "source": "24671809", "target": "24671752", "SCORE": 0.4883720930276185, "shared_interaction": "Direct", "source_original": "2", "Name_B": "GO:0050900", "Name_A": "GO:0001934", "target_original": "59", "Gene_B": "GO:0050900", "interaction": "Direct", "SUID": 24674750, "TYPE": "Direct", "Gene_A": "GO:0001934", "BEND_MAP_ID": 24674750, "selected": false}, "selected": false}, {"data": {"id": "24674749", "source": "24671809", "target": "24671751", "SCORE": 0.41221374046295084, "shared_interaction": "Direct", "source_original": "2", "Name_B": "GO:0002685", "Name_A": "GO:0001934", "target_original": "60", "Gene_B": "GO:0002685", "interaction": "Direct", "SUID": 24674749, "TYPE": "Direct", "Gene_A": "GO:0001934", "BEND_MAP_ID": 24674749, "selected": false}, "selected": false}, {"data": {"id": "24674748", "source": "24671809", "target": "24671738", "SCORE": 0.317829457370158, "shared_interaction": "Direct", "source_original": "2", "Name_B": "GO:0031331", "Name_A": "GO:0001934", "target_original": "73", "Gene_B": "GO:0031331", "interaction": "Direct", "SUID": 24674748, "TYPE": "Direct", "Gene_A": "GO:0001934", "BEND_MAP_ID": 24674748, "selected": false}, "selected": false}, {"data": {"id": "24674747", "source": "24671809", "target": "24671707", "SCORE": 0.317829457370158, "shared_interaction": "Direct", "source_original": "2", "Name_B": "GO:0007346", "Name_A": "GO:0001934", "target_original": "104", "Gene_B": "GO:0007346", "interaction": "Direct", "SUID": 24674747, "TYPE": "Direct", "Gene_A": "GO:0001934", "BEND_MAP_ID": 24674747, "selected": false}, "selected": false}, {"data": {"id": "24674746", "source": "24671809", "target": "24671736", "SCORE": 0.317829457370158, "shared_interaction": "Direct", "source_original": "2", "Name_B": "GO:0009896", "Name_A": "GO:0001934", "target_original": "75", "Gene_B": "GO:0009896", "interaction": "Direct", "SUID": 24674746, "TYPE": "Direct", "Gene_A": "GO:0001934", "BEND_MAP_ID": 24674746, "selected": false}, "selected": false}, {"data": {"id": "24674745", "source": "24671809", "target": "24671732", "SCORE": 0.317829457370158, "shared_interaction": "Direct", "source_original": "2", "Name_B": "GO:0051223", "Name_A": "GO:0001934", "target_original": "79", "Gene_B": "GO:0051223", "interaction": "Direct", "SUID": 24674745, "TYPE": "Direct", "Gene_A": "GO:0001934", "BEND_MAP_ID": 24674745, "selected": false}, "selected": false}, {"data": {"id": "24674744", "source": "24671809", "target": "24671676", "SCORE": 0.317829457370158, "shared_interaction": "Direct", "source_original": "2", "Name_B": "GO:0044089", "Name_A": "GO:0001934", "target_original": "135", "Gene_B": "GO:0044089", "interaction": "Direct", "SUID": 24674744, "TYPE": "Direct", "Gene_A": "GO:0001934", "BEND_MAP_ID": 24674744, "selected": false}, "selected": false}, {"data": {"id": "24674743", "source": "24671809", "target": "24671730", "SCORE": 0.317829457370158, "shared_interaction": "Direct", "source_original": "2", "Name_B": "GO:0070201", "Name_A": "GO:0001934", "target_original": "81", "Gene_B": "GO:0070201", "interaction": "Direct", "SUID": 24674743, "TYPE": "Direct", "Gene_A": "GO:0001934", "BEND_MAP_ID": 24674743, "selected": false}, "selected": false}, {"data": {"id": "24674742", "source": "24671809", "target": "24671675", "SCORE": 0.3383458646671265, "shared_interaction": "Direct", "source_original": "2", "Name_B": "GO:0046777", "Name_A": "GO:0001934", "target_original": "136", "Gene_B": "GO:0046777", "interaction": "Direct", "SUID": 24674742, "TYPE": "Direct", "Gene_A": "GO:0001934", "BEND_MAP_ID": 24674742, "selected": false}, "selected": false}, {"data": {"id": "24674741", "source": "24671809", "target": "24671672", "SCORE": 0.3383458646671265, "shared_interaction": "Direct", "source_original": "2", "Name_B": "GO:0016049", "Name_A": "GO:0001934", "target_original": "139", "Gene_B": "GO:0016049", "interaction": "Direct", "SUID": 24674741, "TYPE": "Direct", "Gene_A": "GO:0001934", "BEND_MAP_ID": 24674741, "selected": false}, "selected": false}, {"data": {"id": "24674740", "source": "24671808", "target": "24671649", "SCORE": 0.6239316239351597, "shared_interaction": "Direct", "source_original": "3", "Name_B": "GO:0048732", "Name_A": "GO:0000165", "target_original": "162", "Gene_B": "GO:0048732", "interaction": "Direct", "SUID": 24674740, "TYPE": "Direct", "Gene_A": "GO:0000165", "BEND_MAP_ID": 24674740, "selected": false}, "selected": false}, {"data": {"id": "24674739", "source": "24671808", "target": "24671650", "SCORE": 0.43589743590273944, "shared_interaction": "Direct", "source_original": "3", "Name_B": "GO:0050673", "Name_A": "GO:0000165", "target_original": "161", "Gene_B": "GO:0050673", "interaction": "Direct", "SUID": 24674739, "TYPE": "Direct", "Gene_A": "GO:0000165", "BEND_MAP_ID": 24674739, "selected": false}, "selected": false}, {"data": {"id": "24674738", "source": "24671808", "target": "24671810", "SCORE": 0.6239316239351597, "shared_interaction": "Direct", "source_original": "3", "Name_B": "GO:0051347", "Name_A": "GO:0000165", "target_original": "1", "Gene_B": "GO:0051347", "interaction": "Direct", "SUID": 24674738, "TYPE": "Direct", "Gene_A": "GO:0000165", "BEND_MAP_ID": 24674738, "selected": false}, "selected": false}, {"data": {"id": "24674737", "source": "24671808", "target": "24671644", "SCORE": 0.6363636363669422, "shared_interaction": "Direct", "source_original": "3", "Name_B": "GO:0018105", "Name_A": "GO:0000165", "target_original": "167", "Gene_B": "GO:0018105", "interaction": "Direct", "SUID": 24674737, "TYPE": "Direct", "Gene_A": "GO:0000165", "BEND_MAP_ID": 24674737, "selected": false}, "selected": false}, {"data": {"id": "24674736", "source": "24671808", "target": "24671792", "SCORE": 0.6363636363669422, "shared_interaction": "Direct", "source_original": "3", "Name_B": "GO:0018209", "Name_A": "GO:0000165", "target_original": "19", "Gene_B": "GO:0018209", "interaction": "Direct", "SUID": 24674736, "TYPE": "Direct", "Gene_A": "GO:0000165", "BEND_MAP_ID": 24674736, "selected": false}, "selected": false}, {"data": {"id": "24674735", "source": "24671808", "target": "24671809", "SCORE": 0.43589743590273944, "shared_interaction": "Direct", "source_original": "3", "Name_B": "GO:0001934", "Name_A": "GO:0000165", "target_original": "2", "Gene_B": "GO:0001934", "interaction": "Direct", "SUID": 24674735, "TYPE": "Direct", "Gene_A": "GO:0000165", "BEND_MAP_ID": 24674735, "selected": false}, "selected": false}, {"data": {"id": "24674734", "source": "24671808", "target": "24671807", "SCORE": 0.9075630252109385, "shared_interaction": "Direct", "source_original": "3", "Name_B": "GO:0043408", "Name_A": "GO:0000165", "target_original": "4", "Gene_B": "GO:0043408", "interaction": "Direct", "SUID": 24674734, "TYPE": "Direct", "Gene_A": "GO:0000165", "BEND_MAP_ID": 24674734, "selected": false}, "selected": false}, {"data": {"id": "24674733", "source": "24671808", "target": "24671806", "SCORE": 0.3739837398429969, "shared_interaction": "Direct", "source_original": "3", "Name_B": "GO:0071900", "Name_A": "GO:0000165", "target_original": "5", "Gene_B": "GO:0071900", "interaction": "Direct", "SUID": 24674733, "TYPE": "Direct", "Gene_A": "GO:0000165", "BEND_MAP_ID": 24674733, "selected": false}, "selected": false}, {"data": {"id": "24674732", "source": "24671808", "target": "24671805", "SCORE": 0.6363636363669422, "shared_interaction": "Direct", "source_original": "3", "Name_B": "GO:0030335", "Name_A": "GO:0000165", "target_original": "6", "Gene_B": "GO:0030335", "interaction": "Direct", "SUID": 24674732, "TYPE": "Direct", "Gene_A": "GO:0000165", "BEND_MAP_ID": 24674732, "selected": false}, "selected": false}, {"data": {"id": "24674731", "source": "24671808", "target": "24671801", "SCORE": 0.6480000000030975, "shared_interaction": "Direct", "source_original": "3", "Name_B": "GO:0051403", "Name_A": "GO:0000165", "target_original": "10", "Gene_B": "GO:0051403", "interaction": "Direct", "SUID": 24674731, "TYPE": "Direct", "Gene_A": "GO:0000165", "BEND_MAP_ID": 24674731, "selected": false}, "selected": false}, {"data": {"id": "24674730", "source": "24671808", "target": "24671800", "SCORE": 0.3739837398429969, "shared_interaction": "Direct", "source_original": "3", "Name_B": "GO:0050678", "Name_A": "GO:0000165", "target_original": "11", "Gene_B": "GO:0050678", "interaction": "Direct", "SUID": 24674730, "TYPE": "Direct", "Gene_A": "GO:0000165", "BEND_MAP_ID": 24674730, "selected": false}, "selected": false}, {"data": {"id": "24674729", "source": "24671808", "target": "24671799", "SCORE": 0.6480000000030975, "shared_interaction": "Direct", "source_original": "3", "Name_B": "GO:0031098", "Name_A": "GO:0000165", "target_original": "12", "Gene_B": "GO:0031098", "interaction": "Direct", "SUID": 24674729, "TYPE": "Direct", "Gene_A": "GO:0000165", "BEND_MAP_ID": 24674729, "selected": false}, "selected": false}, {"data": {"id": "24674728", "source": "24671808", "target": "24671804", "SCORE": 0.6363636363669422, "shared_interaction": "Direct", "source_original": "3", "Name_B": "GO:2000147", "Name_A": "GO:0000165", "target_original": "7", "Gene_B": "GO:2000147", "interaction": "Direct", "SUID": 24674728, "TYPE": "Direct", "Gene_A": "GO:0000165", "BEND_MAP_ID": 24674728, "selected": false}, "selected": false}, {"data": {"id": "24674727", "source": "24671808", "target": "24671803", "SCORE": 0.6363636363669422, "shared_interaction": "Direct", "source_original": "3", "Name_B": "GO:0051272", "Name_A": "GO:0000165", "target_original": "8", "Gene_B": "GO:0051272", "interaction": "Direct", "SUID": 24674727, "TYPE": "Direct", "Gene_A": "GO:0000165", "BEND_MAP_ID": 24674727, "selected": false}, "selected": false}, {"data": {"id": "24674726", "source": "24671808", "target": "24671802", "SCORE": 0.6363636363669422, "shared_interaction": "Direct", "source_original": "3", "Name_B": "GO:0040017", "Name_A": "GO:0000165", "target_original": "9", "Gene_B": "GO:0040017", "interaction": "Direct", "SUID": 24674726, "TYPE": "Direct", "Gene_A": "GO:0000165", "BEND_MAP_ID": 24674726, "selected": false}, "selected": false}, {"data": {"id": "24674725", "source": "24671808", "target": "24671779", "SCORE": 0.3937007874068262, "shared_interaction": "Direct", "source_original": "3", "Name_B": "GO:0034614", "Name_A": "GO:0000165", "target_original": "32", "Gene_B": "GO:0034614", "interaction": "Direct", "SUID": 24674725, "TYPE": "Direct", "Gene_A": "GO:0000165", "BEND_MAP_ID": 24674725, "selected": false}, "selected": false}, {"data": {"id": "24674724", "source": "24671808", "target": "24671798", "SCORE": 0.5669291338620187, "shared_interaction": "Direct", "source_original": "3", "Name_B": "GO:0032872", "Name_A": "GO:0000165", "target_original": "13", "Gene_B": "GO:0032872", "interaction": "Direct", "SUID": 24674724, "TYPE": "Direct", "Gene_A": "GO:0000165", "BEND_MAP_ID": 24674724, "selected": false}, "selected": false}, {"data": {"id": "24674723", "source": "24671808", "target": "24671797", "SCORE": 0.5669291338620187, "shared_interaction": "Direct", "source_original": "3", "Name_B": "GO:0070302", "Name_A": "GO:0000165", "target_original": "14", "Gene_B": "GO:0070302", "interaction": "Direct", "SUID": 24674723, "TYPE": "Direct", "Gene_A": "GO:0000165", "BEND_MAP_ID": 24674723, "selected": false}, "selected": false}, {"data": {"id": "24674722", "source": "24671808", "target": "24671791", "SCORE": 0.3937007874068262, "shared_interaction": "Direct", "source_original": "3", "Name_B": "GO:0051054", "Name_A": "GO:0000165", "target_original": "20", "Gene_B": "GO:0051054", "interaction": "Direct", "SUID": 24674722, "TYPE": "Direct", "Gene_A": "GO:0000165", "BEND_MAP_ID": 24674722, "selected": false}, "selected": false}, {"data": {"id": "24674721", "source": "24671808", "target": "24671648", "SCORE": 0.3937007874068262, "shared_interaction": "Direct", "source_original": "3", "Name_B": "GO:0010001", "Name_A": "GO:0000165", "target_original": "163", "Gene_B": "GO:0010001", "interaction": "Direct", "SUID": 24674721, "TYPE": "Direct", "Gene_A": "GO:0000165", "BEND_MAP_ID": 24674721, "selected": false}, "selected": false}, {"data": {"id": "24674720", "source": "24671808", "target": "24671795", "SCORE": 0.5528455284592835, "shared_interaction": "Direct", "source_original": "3", "Name_B": "GO:0080135", "Name_A": "GO:0000165", "target_original": "16", "Gene_B": "GO:0080135", "interaction": "Direct", "SUID": 24674720, "TYPE": "Direct", "Gene_A": "GO:0000165", "BEND_MAP_ID": 24674720, "selected": false}, "selected": false}, {"data": {"id": "24674719", "source": "24671808", "target": "24671642", "SCORE": 0.5669291338620187, "shared_interaction": "Direct", "source_original": "3", "Name_B": "GO:1903829", "Name_A": "GO:0000165", "target_original": "169", "Gene_B": "GO:1903829", "interaction": "Direct", "SUID": 24674719, "TYPE": "Direct", "Gene_A": "GO:0000165", "BEND_MAP_ID": 24674719, "selected": false}, "selected": false}, {"data": {"id": "24674718", "source": "24671808", "target": "24671755", "SCORE": 0.3937007874068262, "shared_interaction": "Direct", "source_original": "3", "Name_B": "GO:0042063", "Name_A": "GO:0000165", "target_original": "56", "Gene_B": "GO:0042063", "interaction": "Direct", "SUID": 24674718, "TYPE": "Direct", "Gene_A": "GO:0000165", "BEND_MAP_ID": 24674718, "selected": false}, "selected": false}, {"data": {"id": "24674717", "source": "24671808", "target": "24671734", "SCORE": 0.47200000000464637, "shared_interaction": "Direct", "source_original": "3", "Name_B": "GO:1903827", "Name_A": "GO:0000165", "target_original": "77", "Gene_B": "GO:1903827", "interaction": "Direct", "SUID": 24674717, "TYPE": "Direct", "Gene_A": "GO:0000165", "BEND_MAP_ID": 24674717, "selected": false}, "selected": false}, {"data": {"id": "24674716", "source": "24671808", "target": "24671787", "SCORE": 0.3937007874068262, "shared_interaction": "Direct", "source_original": "3", "Name_B": "GO:0032103", "Name_A": "GO:0000165", "target_original": "24", "Gene_B": "GO:0032103", "interaction": "Direct", "SUID": 24674716, "TYPE": "Direct", "Gene_A": "GO:0000165", "BEND_MAP_ID": 24674716, "selected": false}, "selected": false}, {"data": {"id": "24674715", "source": "24671808", "target": "24671733", "SCORE": 0.3937007874068262, "shared_interaction": "Direct", "source_original": "3", "Name_B": "GO:0010638", "Name_A": "GO:0000165", "target_original": "78", "Gene_B": "GO:0010638", "interaction": "Direct", "SUID": 24674715, "TYPE": "Direct", "Gene_A": "GO:0000165", "BEND_MAP_ID": 24674715, "selected": false}, "selected": false}, {"data": {"id": "24674714", "source": "24671808", "target": "24671752", "SCORE": 0.4883720930276185, "shared_interaction": "Direct", "source_original": "3", "Name_B": "GO:0050900", "Name_A": "GO:0000165", "target_original": "59", "Gene_B": "GO:0050900", "interaction": "Direct", "SUID": 24674714, "TYPE": "Direct", "Gene_A": "GO:0000165", "BEND_MAP_ID": 24674714, "selected": false}, "selected": false}, {"data": {"id": "24674713", "source": "24671808", "target": "24671712", "SCORE": 0.317829457370158, "shared_interaction": "Direct", "source_original": "3", "Name_B": "GO:0045862", "Name_A": "GO:0000165", "target_original": "99", "Gene_B": "GO:0045862", "interaction": "Direct", "SUID": 24674713, "TYPE": "Direct", "Gene_A": "GO:0000165", "BEND_MAP_ID": 24674713, "selected": false}, "selected": false}, {"data": {"id": "24674712", "source": "24671808", "target": "24671751", "SCORE": 0.41221374046295084, "shared_interaction": "Direct", "source_original": "3", "Name_B": "GO:0002685", "Name_A": "GO:0000165", "target_original": "60", "Gene_B": "GO:0002685", "interaction": "Direct", "SUID": 24674712, "TYPE": "Direct", "Gene_A": "GO:0000165", "BEND_MAP_ID": 24674712, "selected": false}, "selected": false}, {"data": {"id": "24674711", "source": "24671808", "target": "24671738", "SCORE": 0.317829457370158, "shared_interaction": "Direct", "source_original": "3", "Name_B": "GO:0031331", "Name_A": "GO:0000165", "target_original": "73", "Gene_B": "GO:0031331", "interaction": "Direct", "SUID": 24674711, "TYPE": "Direct", "Gene_A": "GO:0000165", "BEND_MAP_ID": 24674711, "selected": false}, "selected": false}, {"data": {"id": "24674710", "source": "24671808", "target": "24671736", "SCORE": 0.317829457370158, "shared_interaction": "Direct", "source_original": "3", "Name_B": "GO:0009896", "Name_A": "GO:0000165", "target_original": "75", "Gene_B": "GO:0009896", "interaction": "Direct", "SUID": 24674710, "TYPE": "Direct", "Gene_A": "GO:0000165", "BEND_MAP_ID": 24674710, "selected": false}, "selected": false}, {"data": {"id": "24674709", "source": "24671808", "target": "24671732", "SCORE": 0.4883720930276185, "shared_interaction": "Direct", "source_original": "3", "Name_B": "GO:0051223", "Name_A": "GO:0000165", "target_original": "79", "Gene_B": "GO:0051223", "interaction": "Direct", "SUID": 24674709, "TYPE": "Direct", "Gene_A": "GO:0000165", "BEND_MAP_ID": 24674709, "selected": false}, "selected": false}, {"data": {"id": "24674708", "source": "24671808", "target": "24671731", "SCORE": 0.41221374046295084, "shared_interaction": "Direct", "source_original": "3", "Name_B": "GO:0051222", "Name_A": "GO:0000165", "target_original": "80", "Gene_B": "GO:0051222", "interaction": "Direct", "SUID": 24674708, "TYPE": "Direct", "Gene_A": "GO:0000165", "BEND_MAP_ID": 24674708, "selected": false}, "selected": false}, {"data": {"id": "24674707", "source": "24671808", "target": "24671730", "SCORE": 0.4883720930276185, "shared_interaction": "Direct", "source_original": "3", "Name_B": "GO:0070201", "Name_A": "GO:0000165", "target_original": "81", "Gene_B": "GO:0070201", "interaction": "Direct", "SUID": 24674707, "TYPE": "Direct", "Gene_A": "GO:0000165", "BEND_MAP_ID": 24674707, "selected": false}, "selected": false}, {"data": {"id": "24674706", "source": "24671808", "target": "24671729", "SCORE": 0.41221374046295084, "shared_interaction": "Direct", "source_original": "3", "Name_B": "GO:1904951", "Name_A": "GO:0000165", "target_original": "82", "Gene_B": "GO:1904951", "interaction": "Direct", "SUID": 24674706, "TYPE": "Direct", "Gene_A": "GO:0000165", "BEND_MAP_ID": 24674706, "selected": false}, "selected": false}, {"data": {"id": "24674705", "source": "24671808", "target": "24671675", "SCORE": 0.3383458646671265, "shared_interaction": "Direct", "source_original": "3", "Name_B": "GO:0046777", "Name_A": "GO:0000165", "target_original": "136", "Gene_B": "GO:0046777", "interaction": "Direct", "SUID": 24674705, "TYPE": "Direct", "Gene_A": "GO:0000165", "BEND_MAP_ID": 24674705, "selected": false}, "selected": false}, {"data": {"id": "24674704", "source": "24671808", "target": "24671728", "SCORE": 0.3383458646671265, "shared_interaction": "Direct", "source_original": "3", "Name_B": "GO:0032386", "Name_A": "GO:0000165", "target_original": "83", "Gene_B": "GO:0032386", "interaction": "Direct", "SUID": 24674704, "TYPE": "Direct", "Gene_A": "GO:0000165", "BEND_MAP_ID": 24674704, "selected": false}, "selected": false}, {"data": {"id": "24674703", "source": "24671807", "target": "24671649", "SCORE": 0.7226890756328155, "shared_interaction": "Direct", "source_original": "4", "Name_B": "GO:0048732", "Name_A": "GO:0043408", "target_original": "162", "Gene_B": "GO:0048732", "interaction": "Direct", "SUID": 24674703, "TYPE": "Direct", "Gene_A": "GO:0043408", "BEND_MAP_ID": 24674703, "selected": false}, "selected": false}, {"data": {"id": "24674702", "source": "24671807", "target": "24671650", "SCORE": 0.5378151260546925, "shared_interaction": "Direct", "source_original": "4", "Name_B": "GO:0050673", "Name_A": "GO:0043408", "target_original": "161", "Gene_B": "GO:0050673", "interaction": "Direct", "SUID": 24674702, "TYPE": "Direct", "Gene_A": "GO:0043408", "BEND_MAP_ID": 24674702, "selected": false}, "selected": false}, {"data": {"id": "24674701", "source": "24671807", "target": "24671810", "SCORE": 0.7226890756328155, "shared_interaction": "Direct", "source_original": "4", "Name_B": "GO:0051347", "Name_A": "GO:0043408", "target_original": "1", "Gene_B": "GO:0051347", "interaction": "Direct", "SUID": 24674701, "TYPE": "Direct", "Gene_A": "GO:0043408", "BEND_MAP_ID": 24674701, "selected": false}, "selected": false}, {"data": {"id": "24674700", "source": "24671807", "target": "24671806", "SCORE": 0.4590163934475007, "shared_interaction": "Direct", "source_original": "4", "Name_B": "GO:0071900", "Name_A": "GO:0043408", "target_original": "5", "Gene_B": "GO:0071900", "interaction": "Direct", "SUID": 24674700, "TYPE": "Direct", "Gene_A": "GO:0043408", "BEND_MAP_ID": 24674700, "selected": false}, "selected": false}, {"data": {"id": "24674699", "source": "24671807", "target": "24671801", "SCORE": 0.5528455284592835, "shared_interaction": "Direct", "source_original": "4", "Name_B": "GO:0051403", "Name_A": "GO:0043408", "target_original": "10", "Gene_B": "GO:0051403", "interaction": "Direct", "SUID": 24674699, "TYPE": "Direct", "Gene_A": "GO:0043408", "BEND_MAP_ID": 24674699, "selected": false}, "selected": false}, {"data": {"id": "24674698", "source": "24671807", "target": "24671800", "SCORE": 0.4590163934475007, "shared_interaction": "Direct", "source_original": "4", "Name_B": "GO:0050678", "Name_A": "GO:0043408", "target_original": "11", "Gene_B": "GO:0050678", "interaction": "Direct", "SUID": 24674698, "TYPE": "Direct", "Gene_A": "GO:0043408", "BEND_MAP_ID": 24674698, "selected": false}, "selected": false}, {"data": {"id": "24674697", "source": "24671807", "target": "24671804", "SCORE": 0.7272727272752066, "shared_interaction": "Direct", "source_original": "4", "Name_B": "GO:2000147", "Name_A": "GO:0043408", "target_original": "7", "Gene_B": "GO:2000147", "interaction": "Direct", "SUID": 24674697, "TYPE": "Direct", "Gene_A": "GO:0043408", "BEND_MAP_ID": 24674697, "selected": false}, "selected": false}, {"data": {"id": "24674696", "source": "24671807", "target": "24671803", "SCORE": 0.7272727272752066, "shared_interaction": "Direct", "source_original": "4", "Name_B": "GO:0051272", "Name_A": "GO:0043408", "target_original": "8", "Gene_B": "GO:0051272", "interaction": "Direct", "SUID": 24674696, "TYPE": "Direct", "Gene_A": "GO:0043408", "BEND_MAP_ID": 24674696, "selected": false}, "selected": false}, {"data": {"id": "24674695", "source": "24671807", "target": "24671797", "SCORE": 0.6451612903257284, "shared_interaction": "Direct", "source_original": "4", "Name_B": "GO:0070302", "Name_A": "GO:0043408", "target_original": "14", "Gene_B": "GO:0070302", "interaction": "Direct", "SUID": 24674695, "TYPE": "Direct", "Gene_A": "GO:0043408", "BEND_MAP_ID": 24674695, "selected": false}, "selected": false}, {"data": {"id": "24674694", "source": "24671807", "target": "24671791", "SCORE": 0.46774193548859266, "shared_interaction": "Direct", "source_original": "4", "Name_B": "GO:0051054", "Name_A": "GO:0043408", "target_original": "20", "Gene_B": "GO:0051054", "interaction": "Direct", "SUID": 24674694, "TYPE": "Direct", "Gene_A": "GO:0043408", "BEND_MAP_ID": 24674694, "selected": false}, "selected": false}, {"data": {"id": "24674693", "source": "24671807", "target": "24671789", "SCORE": 0.3739837398429969, "shared_interaction": "Direct", "source_original": "4", "Name_B": "GO:0051052", "Name_A": "GO:0043408", "target_original": "22", "Gene_B": "GO:0051052", "interaction": "Direct", "SUID": 24674693, "TYPE": "Direct", "Gene_A": "GO:0043408", "BEND_MAP_ID": 24674693, "selected": false}, "selected": false}, {"data": {"id": "24674692", "source": "24671807", "target": "24671795", "SCORE": 0.6393442622983339, "shared_interaction": "Direct", "source_original": "4", "Name_B": "GO:0080135", "Name_A": "GO:0043408", "target_original": "16", "Gene_B": "GO:0080135", "interaction": "Direct", "SUID": 24674692, "TYPE": "Direct", "Gene_A": "GO:0043408", "BEND_MAP_ID": 24674692, "selected": false}, "selected": false}, {"data": {"id": "24674691", "source": "24671807", "target": "24671642", "SCORE": 0.46774193548859266, "shared_interaction": "Direct", "source_original": "4", "Name_B": "GO:1903829", "Name_A": "GO:0043408", "target_original": "169", "Gene_B": "GO:1903829", "interaction": "Direct", "SUID": 24674691, "TYPE": "Direct", "Gene_A": "GO:0043408", "BEND_MAP_ID": 24674691, "selected": false}, "selected": false}, {"data": {"id": "24674690", "source": "24671807", "target": "24671756", "SCORE": 0.30158730159339886, "shared_interaction": "Direct", "source_original": "4", "Name_B": "GO:0048708", "Name_A": "GO:0043408", "target_original": "55", "Gene_B": "GO:0048708", "interaction": "Direct", "SUID": 24674690, "TYPE": "Direct", "Gene_A": "GO:0043408", "BEND_MAP_ID": 24674690, "selected": false}, "selected": false}, {"data": {"id": "24674689", "source": "24671807", "target": "24671734", "SCORE": 0.3739837398429969, "shared_interaction": "Direct", "source_original": "4", "Name_B": "GO:1903827", "Name_A": "GO:0043408", "target_original": "77", "Gene_B": "GO:1903827", "interaction": "Direct", "SUID": 24674689, "TYPE": "Direct", "Gene_A": "GO:0043408", "BEND_MAP_ID": 24674689, "selected": false}, "selected": false}, {"data": {"id": "24674688", "source": "24671807", "target": "24671683", "SCORE": 0.30158730159339886, "shared_interaction": "Direct", "source_original": "4", "Name_B": "GO:0048754", "Name_A": "GO:0043408", "target_original": "128", "Gene_B": "GO:0048754", "interaction": "Direct", "SUID": 24674688, "TYPE": "Direct", "Gene_A": "GO:0043408", "BEND_MAP_ID": 24674688, "selected": false}, "selected": false}, {"data": {"id": "24674687", "source": "24671807", "target": "24671720", "SCORE": 0.30158730159339886, "shared_interaction": "Direct", "source_original": "4", "Name_B": "GO:0071456", "Name_A": "GO:0043408", "target_original": "91", "Gene_B": "GO:0071456", "interaction": "Direct", "SUID": 24674687, "TYPE": "Direct", "Gene_A": "GO:0043408", "BEND_MAP_ID": 24674687, "selected": false}, "selected": false}, {"data": {"id": "24674686", "source": "24671807", "target": "24671715", "SCORE": 0.30158730159339886, "shared_interaction": "Direct", "source_original": "4", "Name_B": "GO:0071453", "Name_A": "GO:0043408", "target_original": "96", "Gene_B": "GO:0071453", "interaction": "Direct", "SUID": 24674686, "TYPE": "Direct", "Gene_A": "GO:0043408", "BEND_MAP_ID": 24674686, "selected": false}, "selected": false}, {"data": {"id": "24674685", "source": "24671807", "target": "24671680", "SCORE": 0.30158730159339886, "shared_interaction": "Direct", "source_original": "4", "Name_B": "GO:0061138", "Name_A": "GO:0043408", "target_original": "131", "Gene_B": "GO:0061138", "interaction": "Direct", "SUID": 24674685, "TYPE": "Direct", "Gene_A": "GO:0043408", "BEND_MAP_ID": 24674685, "selected": false}, "selected": false}, {"data": {"id": "24674684", "source": "24671807", "target": "24671752", "SCORE": 0.560000000003872, "shared_interaction": "Direct", "source_original": "4", "Name_B": "GO:0050900", "Name_A": "GO:0043408", "target_original": "59", "Gene_B": "GO:0050900", "interaction": "Direct", "SUID": 24674684, "TYPE": "Direct", "Gene_A": "GO:0043408", "BEND_MAP_ID": 24674684, "selected": false}, "selected": false}, {"data": {"id": "24674683", "source": "24671807", "target": "24671712", "SCORE": 0.3840000000054208, "shared_interaction": "Direct", "source_original": "4", "Name_B": "GO:0045862", "Name_A": "GO:0043408", "target_original": "99", "Gene_B": "GO:0045862", "interaction": "Direct", "SUID": 24674683, "TYPE": "Direct", "Gene_A": "GO:0043408", "BEND_MAP_ID": 24674683, "selected": false}, "selected": false}, {"data": {"id": "24674682", "source": "24671807", "target": "24671732", "SCORE": 0.3840000000054208, "shared_interaction": "Direct", "source_original": "4", "Name_B": "GO:0051223", "Name_A": "GO:0043408", "target_original": "79", "Gene_B": "GO:0051223", "interaction": "Direct", "SUID": 24674682, "TYPE": "Direct", "Gene_A": "GO:0043408", "BEND_MAP_ID": 24674682, "selected": false}, "selected": false}, {"data": {"id": "24674681", "source": "24671807", "target": "24671731", "SCORE": 0.30158730159339886, "shared_interaction": "Direct", "source_original": "4", "Name_B": "GO:0051222", "Name_A": "GO:0043408", "target_original": "80", "Gene_B": "GO:0051222", "interaction": "Direct", "SUID": 24674681, "TYPE": "Direct", "Gene_A": "GO:0043408", "BEND_MAP_ID": 24674681, "selected": false}, "selected": false}, {"data": {"id": "24674680", "source": "24671807", "target": "24671730", "SCORE": 0.3840000000054208, "shared_interaction": "Direct", "source_original": "4", "Name_B": "GO:0070201", "Name_A": "GO:0043408", "target_original": "81", "Gene_B": "GO:0070201", "interaction": "Direct", "SUID": 24674680, "TYPE": "Direct", "Gene_A": "GO:0043408", "BEND_MAP_ID": 24674680, "selected": false}, "selected": false}, {"data": {"id": "24674679", "source": "24671807", "target": "24671729", "SCORE": 0.30158730159339886, "shared_interaction": "Direct", "source_original": "4", "Name_B": "GO:1904951", "Name_A": "GO:0043408", "target_original": "82", "Gene_B": "GO:1904951", "interaction": "Direct", "SUID": 24674679, "TYPE": "Direct", "Gene_A": "GO:0043408", "BEND_MAP_ID": 24674679, "selected": false}, "selected": false}, {"data": {"id": "24674678", "source": "24671807", "target": "24671675", "SCORE": 0.3937007874068262, "shared_interaction": "Direct", "source_original": "4", "Name_B": "GO:0046777", "Name_A": "GO:0043408", "target_original": "136", "Gene_B": "GO:0046777", "interaction": "Direct", "SUID": 24674678, "TYPE": "Direct", "Gene_A": "GO:0043408", "BEND_MAP_ID": 24674678, "selected": false}, "selected": false}, {"data": {"id": "24674677", "source": "24671807", "target": "24671659", "SCORE": 0.3125000000059082, "shared_interaction": "Direct", "source_original": "4", "Name_B": "GO:1901888", "Name_A": "GO:0043408", "target_original": "152", "Gene_B": "GO:1901888", "interaction": "Direct", "SUID": 24674677, "TYPE": "Direct", "Gene_A": "GO:0043408", "BEND_MAP_ID": 24674677, "selected": false}, "selected": false}, {"data": {"id": "24674676", "source": "24671807", "target": "24671671", "SCORE": 0.3125000000059082, "shared_interaction": "Direct", "source_original": "4", "Name_B": "GO:0045927", "Name_A": "GO:0043408", "target_original": "140", "Gene_B": "GO:0045927", "interaction": "Direct", "SUID": 24674676, "TYPE": "Direct", "Gene_A": "GO:0043408", "BEND_MAP_ID": 24674676, "selected": false}, "selected": false}, {"data": {"id": "24674675", "source": "24671806", "target": "24671804", "SCORE": 0.36363636364214874, "shared_interaction": "Direct", "source_original": "5", "Name_B": "GO:2000147", "Name_A": "GO:0071900", "target_original": "7", "Gene_B": "GO:2000147", "interaction": "Direct", "SUID": 24674675, "TYPE": "Direct", "Gene_A": "GO:0071900", "BEND_MAP_ID": 24674675, "selected": false}, "selected": false}, {"data": {"id": "24674674", "source": "24671806", "target": "24671642", "SCORE": 0.4406779661069089, "shared_interaction": "Direct", "source_original": "5", "Name_B": "GO:1903829", "Name_A": "GO:0071900", "target_original": "169", "Gene_B": "GO:1903829", "interaction": "Direct", "SUID": 24674674, "TYPE": "Direct", "Gene_A": "GO:0071900", "BEND_MAP_ID": 24674674, "selected": false}, "selected": false}, {"data": {"id": "24674673", "source": "24671806", "target": "24671734", "SCORE": 0.3529411764765695, "shared_interaction": "Direct", "source_original": "5", "Name_B": "GO:1903827", "Name_A": "GO:0071900", "target_original": "77", "Gene_B": "GO:1903827", "interaction": "Direct", "SUID": 24674673, "TYPE": "Direct", "Gene_A": "GO:0071900", "BEND_MAP_ID": 24674673, "selected": false}, "selected": false}, {"data": {"id": "24674672", "source": "24671806", "target": "24671711", "SCORE": 0.6206896551760107, "shared_interaction": "Direct", "source_original": "5", "Name_B": "GO:1904029", "Name_A": "GO:0071900", "target_original": "100", "Gene_B": "GO:1904029", "interaction": "Direct", "SUID": 24674672, "TYPE": "Direct", "Gene_A": "GO:0071900", "BEND_MAP_ID": 24674672, "selected": false}, "selected": false}, {"data": {"id": "24674671", "source": "24671806", "target": "24671723", "SCORE": 0.3529411764765695, "shared_interaction": "Direct", "source_original": "5", "Name_B": "GO:0097190", "Name_A": "GO:0071900", "target_original": "88", "Gene_B": "GO:0097190", "interaction": "Direct", "SUID": 24674671, "TYPE": "Direct", "Gene_A": "GO:0071900", "BEND_MAP_ID": 24674671, "selected": false}, "selected": false}, {"data": {"id": "24674670", "source": "24671806", "target": "24671708", "SCORE": 0.4210526315845337, "shared_interaction": "Direct", "source_original": "5", "Name_B": "GO:1904031", "Name_A": "GO:0071900", "target_original": "103", "Gene_B": "GO:1904031", "interaction": "Direct", "SUID": 24674670, "TYPE": "Direct", "Gene_A": "GO:0071900", "BEND_MAP_ID": 24674670, "selected": false}, "selected": false}, {"data": {"id": "24674669", "source": "24671806", "target": "24671706", "SCORE": 0.33043478261510023, "shared_interaction": "Direct", "source_original": "5", "Name_B": "GO:2000045", "Name_A": "GO:0071900", "target_original": "105", "Gene_B": "GO:2000045", "interaction": "Direct", "SUID": 24674669, "TYPE": "Direct", "Gene_A": "GO:0071900", "BEND_MAP_ID": 24674669, "selected": false}, "selected": false}, {"data": {"id": "24674668", "source": "24671806", "target": "24671704", "SCORE": 0.33043478261510023, "shared_interaction": "Direct", "source_original": "5", "Name_B": "GO:1902806", "Name_A": "GO:0071900", "target_original": "107", "Gene_B": "GO:1902806", "interaction": "Direct", "SUID": 24674668, "TYPE": "Direct", "Gene_A": "GO:0071900", "BEND_MAP_ID": 24674668, "selected": false}, "selected": false}, {"data": {"id": "24674667", "source": "24671806", "target": "24671659", "SCORE": 0.4210526315845337, "shared_interaction": "Direct", "source_original": "5", "Name_B": "GO:1901888", "Name_A": "GO:0071900", "target_original": "152", "Gene_B": "GO:1901888", "interaction": "Direct", "SUID": 24674667, "TYPE": "Direct", "Gene_A": "GO:0071900", "BEND_MAP_ID": 24674667, "selected": false}, "selected": false}, {"data": {"id": "24674666", "source": "24671806", "target": "24671657", "SCORE": 0.3185840708030935, "shared_interaction": "Direct", "source_original": "5", "Name_B": "GO:0090109", "Name_A": "GO:0071900", "target_original": "154", "Gene_B": "GO:0090109", "interaction": "Direct", "SUID": 24674666, "TYPE": "Direct", "Gene_A": "GO:0071900", "BEND_MAP_ID": 24674666, "selected": false}, "selected": false}, {"data": {"id": "24674665", "source": "24671806", "target": "24671656", "SCORE": 0.3185840708030935, "shared_interaction": "Direct", "source_original": "5", "Name_B": "GO:0150116", "Name_A": "GO:0071900", "target_original": "155", "Gene_B": "GO:0150116", "interaction": "Direct", "SUID": 24674665, "TYPE": "Direct", "Gene_A": "GO:0071900", "BEND_MAP_ID": 24674665, "selected": false}, "selected": false}, {"data": {"id": "24674664", "source": "24671805", "target": "24671649", "SCORE": 0.6363636363669422, "shared_interaction": "Direct", "source_original": "6", "Name_B": "GO:0048732", "Name_A": "GO:0030335", "target_original": "162", "Gene_B": "GO:0048732", "interaction": "Direct", "SUID": 24674664, "TYPE": "Direct", "Gene_A": "GO:0030335", "BEND_MAP_ID": 24674664, "selected": false}, "selected": false}, {"data": {"id": "24674663", "source": "24671805", "target": "24671650", "SCORE": 0.45454545455041323, "shared_interaction": "Direct", "source_original": "6", "Name_B": "GO:0050673", "Name_A": "GO:0030335", "target_original": "161", "Gene_B": "GO:0050673", "interaction": "Direct", "SUID": 24674663, "TYPE": "Direct", "Gene_A": "GO:0030335", "BEND_MAP_ID": 24674663, "selected": false}, "selected": false}, {"data": {"id": "24674662", "source": "24671805", "target": "24671810", "SCORE": 0.45454545455041323, "shared_interaction": "Direct", "source_original": "6", "Name_B": "GO:0051347", "Name_A": "GO:0030335", "target_original": "1", "Gene_B": "GO:0051347", "interaction": "Direct", "SUID": 24674662, "TYPE": "Direct", "Gene_A": "GO:0030335", "BEND_MAP_ID": 24674662, "selected": false}, "selected": false}, {"data": {"id": "24674661", "source": "24671805", "target": "24671807", "SCORE": 0.7272727272752066, "shared_interaction": "Direct", "source_original": "6", "Name_B": "GO:0043408", "Name_A": "GO:0030335", "target_original": "4", "Gene_B": "GO:0043408", "interaction": "Direct", "SUID": 24674661, "TYPE": "Direct", "Gene_A": "GO:0030335", "BEND_MAP_ID": 24674661, "selected": false}, "selected": false}, {"data": {"id": "24674660", "source": "24671805", "target": "24671806", "SCORE": 0.36363636364214874, "shared_interaction": "Direct", "source_original": "6", "Name_B": "GO:0071900", "Name_A": "GO:0030335", "target_original": "5", "Gene_B": "GO:0071900", "interaction": "Direct", "SUID": 24674660, "TYPE": "Direct", "Gene_A": "GO:0030335", "BEND_MAP_ID": 24674660, "selected": false}, "selected": false}, {"data": {"id": "24674659", "source": "24671805", "target": "24671801", "SCORE": 0.45454545455041323, "shared_interaction": "Direct", "source_original": "6", "Name_B": "GO:0051403", "Name_A": "GO:0030335", "target_original": "10", "Gene_B": "GO:0051403", "interaction": "Direct", "SUID": 24674659, "TYPE": "Direct", "Gene_A": "GO:0030335", "BEND_MAP_ID": 24674659, "selected": false}, "selected": false}, {"data": {"id": "24674658", "source": "24671805", "target": "24671800", "SCORE": 0.36363636364214874, "shared_interaction": "Direct", "source_original": "6", "Name_B": "GO:0050678", "Name_A": "GO:0030335", "target_original": "11", "Gene_B": "GO:0050678", "interaction": "Direct", "SUID": 24674658, "TYPE": "Direct", "Gene_A": "GO:0030335", "BEND_MAP_ID": 24674658, "selected": false}, "selected": false}, {"data": {"id": "24674657", "source": "24671805", "target": "24671799", "SCORE": 0.45454545455041323, "shared_interaction": "Direct", "source_original": "6", "Name_B": "GO:0031098", "Name_A": "GO:0030335", "target_original": "12", "Gene_B": "GO:0031098", "interaction": "Direct", "SUID": 24674657, "TYPE": "Direct", "Gene_A": "GO:0030335", "BEND_MAP_ID": 24674657, "selected": false}, "selected": false}, {"data": {"id": "24674656", "source": "24671805", "target": "24671804", "SCORE": 1.0, "shared_interaction": "Direct", "source_original": "6", "Name_B": "GO:2000147", "Name_A": "GO:0030335", "target_original": "7", "Gene_B": "GO:2000147", "interaction": "Direct", "SUID": 24674656, "TYPE": "Direct", "Gene_A": "GO:0030335", "BEND_MAP_ID": 24674656, "selected": false}, "selected": false}, {"data": {"id": "24674655", "source": "24671805", "target": "24671803", "SCORE": 1.0, "shared_interaction": "Direct", "source_original": "6", "Name_B": "GO:0051272", "Name_A": "GO:0030335", "target_original": "8", "Gene_B": "GO:0051272", "interaction": "Direct", "SUID": 24674655, "TYPE": "Direct", "Gene_A": "GO:0030335", "BEND_MAP_ID": 24674655, "selected": false}, "selected": false}, {"data": {"id": "24674654", "source": "24671805", "target": "24671802", "SCORE": 1.0, "shared_interaction": "Direct", "source_original": "6", "Name_B": "GO:0040017", "Name_A": "GO:0030335", "target_original": "9", "Gene_B": "GO:0040017", "interaction": "Direct", "SUID": 24674654, "TYPE": "Direct", "Gene_A": "GO:0030335", "BEND_MAP_ID": 24674654, "selected": false}, "selected": false}, {"data": {"id": "24674653", "source": "24671805", "target": "24671779", "SCORE": 0.36363636364214874, "shared_interaction": "Direct", "source_original": "6", "Name_B": "GO:0034614", "Name_A": "GO:0030335", "target_original": "32", "Gene_B": "GO:0034614", "interaction": "Direct", "SUID": 24674653, "TYPE": "Direct", "Gene_A": "GO:0030335", "BEND_MAP_ID": 24674653, "selected": false}, "selected": false}, {"data": {"id": "24674652", "source": "24671805", "target": "24671798", "SCORE": 0.5454545454586777, "shared_interaction": "Direct", "source_original": "6", "Name_B": "GO:0032872", "Name_A": "GO:0030335", "target_original": "13", "Gene_B": "GO:0032872", "interaction": "Direct", "SUID": 24674652, "TYPE": "Direct", "Gene_A": "GO:0030335", "BEND_MAP_ID": 24674652, "selected": false}, "selected": false}, {"data": {"id": "24674651", "source": "24671805", "target": "24671797", "SCORE": 0.5454545454586777, "shared_interaction": "Direct", "source_original": "6", "Name_B": "GO:0070302", "Name_A": "GO:0030335", "target_original": "14", "Gene_B": "GO:0070302", "interaction": "Direct", "SUID": 24674651, "TYPE": "Direct", "Gene_A": "GO:0030335", "BEND_MAP_ID": 24674651, "selected": false}, "selected": false}, {"data": {"id": "24674650", "source": "24671805", "target": "24671791", "SCORE": 0.36363636364214874, "shared_interaction": "Direct", "source_original": "6", "Name_B": "GO:0051054", "Name_A": "GO:0030335", "target_original": "20", "Gene_B": "GO:0051054", "interaction": "Direct", "SUID": 24674650, "TYPE": "Direct", "Gene_A": "GO:0030335", "BEND_MAP_ID": 24674650, "selected": false}, "selected": false}, {"data": {"id": "24674649", "source": "24671805", "target": "24671796", "SCORE": 0.36363636364214874, "shared_interaction": "Direct", "source_original": "6", "Name_B": "GO:0050679", "Name_A": "GO:0030335", "target_original": "15", "Gene_B": "GO:0050679", "interaction": "Direct", "SUID": 24674649, "TYPE": "Direct", "Gene_A": "GO:0030335", "BEND_MAP_ID": 24674649, "selected": false}, "selected": false}, {"data": {"id": "24674648", "source": "24671805", "target": "24671757", "SCORE": 0.36363636364214874, "shared_interaction": "Direct", "source_original": "6", "Name_B": "GO:0033002", "Name_A": "GO:0030335", "target_original": "54", "Gene_B": "GO:0033002", "interaction": "Direct", "SUID": 24674648, "TYPE": "Direct", "Gene_A": "GO:0030335", "BEND_MAP_ID": 24674648, "selected": false}, "selected": false}, {"data": {"id": "24674647", "source": "24671805", "target": "24671795", "SCORE": 0.36363636364214874, "shared_interaction": "Direct", "source_original": "6", "Name_B": "GO:0080135", "Name_A": "GO:0030335", "target_original": "16", "Gene_B": "GO:0080135", "interaction": "Direct", "SUID": 24674647, "TYPE": "Direct", "Gene_A": "GO:0030335", "BEND_MAP_ID": 24674647, "selected": false}, "selected": false}, {"data": {"id": "24674646", "source": "24671805", "target": "24671642", "SCORE": 0.5454545454586777, "shared_interaction": "Direct", "source_original": "6", "Name_B": "GO:1903829", "Name_A": "GO:0030335", "target_original": "169", "Gene_B": "GO:1903829", "interaction": "Direct", "SUID": 24674646, "TYPE": "Direct", "Gene_A": "GO:0030335", "BEND_MAP_ID": 24674646, "selected": false}, "selected": false}, {"data": {"id": "24674645", "source": "24671805", "target": "24671756", "SCORE": 0.5454545454586777, "shared_interaction": "Direct", "source_original": "6", "Name_B": "GO:0048708", "Name_A": "GO:0030335", "target_original": "55", "Gene_B": "GO:0048708", "interaction": "Direct", "SUID": 24674645, "TYPE": "Direct", "Gene_A": "GO:0030335", "BEND_MAP_ID": 24674645, "selected": false}, "selected": false}, {"data": {"id": "24674644", "source": "24671805", "target": "24671755", "SCORE": 0.5454545454586777, "shared_interaction": "Direct", "source_original": "6", "Name_B": "GO:0042063", "Name_A": "GO:0030335", "target_original": "56", "Gene_B": "GO:0042063", "interaction": "Direct", "SUID": 24674644, "TYPE": "Direct", "Gene_A": "GO:0030335", "BEND_MAP_ID": 24674644, "selected": false}, "selected": false}, {"data": {"id": "24674643", "source": "24671805", "target": "24671734", "SCORE": 0.45454545455041323, "shared_interaction": "Direct", "source_original": "6", "Name_B": "GO:1903827", "Name_A": "GO:0030335", "target_original": "77", "Gene_B": "GO:1903827", "interaction": "Direct", "SUID": 24674643, "TYPE": "Direct", "Gene_A": "GO:0030335", "BEND_MAP_ID": 24674643, "selected": false}, "selected": false}, {"data": {"id": "24674642", "source": "24671805", "target": "24671753", "SCORE": 0.45454545455041323, "shared_interaction": "Direct", "source_original": "6", "Name_B": "GO:0071407", "Name_A": "GO:0030335", "target_original": "58", "Gene_B": "GO:0071407", "interaction": "Direct", "SUID": 24674642, "TYPE": "Direct", "Gene_A": "GO:0030335", "BEND_MAP_ID": 24674642, "selected": false}, "selected": false}, {"data": {"id": "24674641", "source": "24671805", "target": "24671787", "SCORE": 0.5454545454586777, "shared_interaction": "Direct", "source_original": "6", "Name_B": "GO:0032103", "Name_A": "GO:0030335", "target_original": "24", "Gene_B": "GO:0032103", "interaction": "Direct", "SUID": 24674641, "TYPE": "Direct", "Gene_A": "GO:0030335", "BEND_MAP_ID": 24674641, "selected": false}, "selected": false}, {"data": {"id": "24674640", "source": "24671805", "target": "24671643", "SCORE": 0.36363636364214874, "shared_interaction": "Direct", "source_original": "6", "Name_B": "GO:0038083", "Name_A": "GO:0030335", "target_original": "168", "Gene_B": "GO:0038083", "interaction": "Direct", "SUID": 24674640, "TYPE": "Direct", "Gene_A": "GO:0030335", "BEND_MAP_ID": 24674640, "selected": false}, "selected": false}, {"data": {"id": "24674639", "source": "24671805", "target": "24671752", "SCORE": 0.6363636363669422, "shared_interaction": "Direct", "source_original": "6", "Name_B": "GO:0050900", "Name_A": "GO:0030335", "target_original": "59", "Gene_B": "GO:0050900", "interaction": "Direct", "SUID": 24674639, "TYPE": "Direct", "Gene_A": "GO:0030335", "BEND_MAP_ID": 24674639, "selected": false}, "selected": false}, {"data": {"id": "24674638", "source": "24671805", "target": "24671737", "SCORE": 0.36363636364214874, "shared_interaction": "Direct", "source_original": "6", "Name_B": "GO:0048514", "Name_A": "GO:0030335", "target_original": "74", "Gene_B": "GO:0048514", "interaction": "Direct", "SUID": 24674638, "TYPE": "Direct", "Gene_A": "GO:0030335", "BEND_MAP_ID": 24674638, "selected": false}, "selected": false}, {"data": {"id": "24674637", "source": "24671805", "target": "24671732", "SCORE": 0.45454545455041323, "shared_interaction": "Direct", "source_original": "6", "Name_B": "GO:0051223", "Name_A": "GO:0030335", "target_original": "79", "Gene_B": "GO:0051223", "interaction": "Direct", "SUID": 24674637, "TYPE": "Direct", "Gene_A": "GO:0030335", "BEND_MAP_ID": 24674637, "selected": false}, "selected": false}, {"data": {"id": "24674636", "source": "24671805", "target": "24671731", "SCORE": 0.36363636364214874, "shared_interaction": "Direct", "source_original": "6", "Name_B": "GO:0051222", "Name_A": "GO:0030335", "target_original": "80", "Gene_B": "GO:0051222", "interaction": "Direct", "SUID": 24674636, "TYPE": "Direct", "Gene_A": "GO:0030335", "BEND_MAP_ID": 24674636, "selected": false}, "selected": false}, {"data": {"id": "24674635", "source": "24671805", "target": "24671730", "SCORE": 0.45454545455041323, "shared_interaction": "Direct", "source_original": "6", "Name_B": "GO:0070201", "Name_A": "GO:0030335", "target_original": "81", "Gene_B": "GO:0070201", "interaction": "Direct", "SUID": 24674635, "TYPE": "Direct", "Gene_A": "GO:0030335", "BEND_MAP_ID": 24674635, "selected": false}, "selected": false}, {"data": {"id": "24674634", "source": "24671805", "target": "24671729", "SCORE": 0.36363636364214874, "shared_interaction": "Direct", "source_original": "6", "Name_B": "GO:1904951", "Name_A": "GO:0030335", "target_original": "82", "Gene_B": "GO:1904951", "interaction": "Direct", "SUID": 24674634, "TYPE": "Direct", "Gene_A": "GO:0030335", "BEND_MAP_ID": 24674634, "selected": false}, "selected": false}, {"data": {"id": "24674633", "source": "24671805", "target": "24671675", "SCORE": 0.45454545455041323, "shared_interaction": "Direct", "source_original": "6", "Name_B": "GO:0046777", "Name_A": "GO:0030335", "target_original": "136", "Gene_B": "GO:0046777", "interaction": "Direct", "SUID": 24674633, "TYPE": "Direct", "Gene_A": "GO:0030335", "BEND_MAP_ID": 24674633, "selected": false}, "selected": false}, {"data": {"id": "24674632", "source": "24671805", "target": "24671671", "SCORE": 0.36363636364214874, "shared_interaction": "Direct", "source_original": "6", "Name_B": "GO:0045927", "Name_A": "GO:0030335", "target_original": "140", "Gene_B": "GO:0045927", "interaction": "Direct", "SUID": 24674632, "TYPE": "Direct", "Gene_A": "GO:0030335", "BEND_MAP_ID": 24674632, "selected": false}, "selected": false}, {"data": {"id": "24674631", "source": "24671803", "target": "24671810", "SCORE": 0.45454545455041323, "shared_interaction": "Direct", "source_original": "8", "Name_B": "GO:0051347", "Name_A": "GO:0051272", "target_original": "1", "Gene_B": "GO:0051347", "interaction": "Direct", "SUID": 24674631, "TYPE": "Direct", "Gene_A": "GO:0051272", "BEND_MAP_ID": 24674631, "selected": false}, "selected": false}, {"data": {"id": "24674630", "source": "24671803", "target": "24671806", "SCORE": 0.36363636364214874, "shared_interaction": "Direct", "source_original": "8", "Name_B": "GO:0071900", "Name_A": "GO:0051272", "target_original": "5", "Gene_B": "GO:0071900", "interaction": "Direct", "SUID": 24674630, "TYPE": "Direct", "Gene_A": "GO:0051272", "BEND_MAP_ID": 24674630, "selected": false}, "selected": false}, {"data": {"id": "24674629", "source": "24671803", "target": "24671801", "SCORE": 0.45454545455041323, "shared_interaction": "Direct", "source_original": "8", "Name_B": "GO:0051403", "Name_A": "GO:0051272", "target_original": "10", "Gene_B": "GO:0051403", "interaction": "Direct", "SUID": 24674629, "TYPE": "Direct", "Gene_A": "GO:0051272", "BEND_MAP_ID": 24674629, "selected": false}, "selected": false}, {"data": {"id": "24674628", "source": "24671803", "target": "24671804", "SCORE": 1.0, "shared_interaction": "Direct", "source_original": "8", "Name_B": "GO:2000147", "Name_A": "GO:0051272", "target_original": "7", "Gene_B": "GO:2000147", "interaction": "Direct", "SUID": 24674628, "TYPE": "Direct", "Gene_A": "GO:0051272", "BEND_MAP_ID": 24674628, "selected": false}, "selected": false}, {"data": {"id": "24674627", "source": "24671803", "target": "24671797", "SCORE": 0.5454545454586777, "shared_interaction": "Direct", "source_original": "8", "Name_B": "GO:0070302", "Name_A": "GO:0051272", "target_original": "14", "Gene_B": "GO:0070302", "interaction": "Direct", "SUID": 24674627, "TYPE": "Direct", "Gene_A": "GO:0051272", "BEND_MAP_ID": 24674627, "selected": false}, "selected": false}, {"data": {"id": "24674626", "source": "24671803", "target": "24671795", "SCORE": 0.36363636364214874, "shared_interaction": "Direct", "source_original": "8", "Name_B": "GO:0080135", "Name_A": "GO:0051272", "target_original": "16", "Gene_B": "GO:0080135", "interaction": "Direct", "SUID": 24674626, "TYPE": "Direct", "Gene_A": "GO:0051272", "BEND_MAP_ID": 24674626, "selected": false}, "selected": false}, {"data": {"id": "24674625", "source": "24671803", "target": "24671642", "SCORE": 0.5454545454586777, "shared_interaction": "Direct", "source_original": "8", "Name_B": "GO:1903829", "Name_A": "GO:0051272", "target_original": "169", "Gene_B": "GO:1903829", "interaction": "Direct", "SUID": 24674625, "TYPE": "Direct", "Gene_A": "GO:0051272", "BEND_MAP_ID": 24674625, "selected": false}, "selected": false}, {"data": {"id": "24674624", "source": "24671803", "target": "24671734", "SCORE": 0.45454545455041323, "shared_interaction": "Direct", "source_original": "8", "Name_B": "GO:1903827", "Name_A": "GO:0051272", "target_original": "77", "Gene_B": "GO:1903827", "interaction": "Direct", "SUID": 24674624, "TYPE": "Direct", "Gene_A": "GO:0051272", "BEND_MAP_ID": 24674624, "selected": false}, "selected": false}, {"data": {"id": "24674623", "source": "24671803", "target": "24671753", "SCORE": 0.45454545455041323, "shared_interaction": "Direct", "source_original": "8", "Name_B": "GO:0071407", "Name_A": "GO:0051272", "target_original": "58", "Gene_B": "GO:0071407", "interaction": "Direct", "SUID": 24674623, "TYPE": "Direct", "Gene_A": "GO:0051272", "BEND_MAP_ID": 24674623, "selected": false}, "selected": false}, {"data": {"id": "24674622", "source": "24671803", "target": "24671730", "SCORE": 0.45454545455041323, "shared_interaction": "Direct", "source_original": "8", "Name_B": "GO:0070201", "Name_A": "GO:0051272", "target_original": "81", "Gene_B": "GO:0070201", "interaction": "Direct", "SUID": 24674622, "TYPE": "Direct", "Gene_A": "GO:0051272", "BEND_MAP_ID": 24674622, "selected": false}, "selected": false}, {"data": {"id": "24674621", "source": "24671803", "target": "24671729", "SCORE": 0.36363636364214874, "shared_interaction": "Direct", "source_original": "8", "Name_B": "GO:1904951", "Name_A": "GO:0051272", "target_original": "82", "Gene_B": "GO:1904951", "interaction": "Direct", "SUID": 24674621, "TYPE": "Direct", "Gene_A": "GO:0051272", "BEND_MAP_ID": 24674621, "selected": false}, "selected": false}, {"data": {"id": "24674620", "source": "24671802", "target": "24671649", "SCORE": 0.6363636363669422, "shared_interaction": "Direct", "source_original": "9", "Name_B": "GO:0048732", "Name_A": "GO:0040017", "target_original": "162", "Gene_B": "GO:0048732", "interaction": "Direct", "SUID": 24674620, "TYPE": "Direct", "Gene_A": "GO:0040017", "BEND_MAP_ID": 24674620, "selected": false}, "selected": false}, {"data": {"id": "24674619", "source": "24671802", "target": "24671650", "SCORE": 0.45454545455041323, "shared_interaction": "Direct", "source_original": "9", "Name_B": "GO:0050673", "Name_A": "GO:0040017", "target_original": "161", "Gene_B": "GO:0050673", "interaction": "Direct", "SUID": 24674619, "TYPE": "Direct", "Gene_A": "GO:0040017", "BEND_MAP_ID": 24674619, "selected": false}, "selected": false}, {"data": {"id": "24674618", "source": "24671802", "target": "24671810", "SCORE": 0.45454545455041323, "shared_interaction": "Direct", "source_original": "9", "Name_B": "GO:0051347", "Name_A": "GO:0040017", "target_original": "1", "Gene_B": "GO:0051347", "interaction": "Direct", "SUID": 24674618, "TYPE": "Direct", "Gene_A": "GO:0040017", "BEND_MAP_ID": 24674618, "selected": false}, "selected": false}, {"data": {"id": "24674617", "source": "24671802", "target": "24671807", "SCORE": 0.7272727272752066, "shared_interaction": "Direct", "source_original": "9", "Name_B": "GO:0043408", "Name_A": "GO:0040017", "target_original": "4", "Gene_B": "GO:0043408", "interaction": "Direct", "SUID": 24674617, "TYPE": "Direct", "Gene_A": "GO:0040017", "BEND_MAP_ID": 24674617, "selected": false}, "selected": false}, {"data": {"id": "24674616", "source": "24671802", "target": "24671806", "SCORE": 0.36363636364214874, "shared_interaction": "Direct", "source_original": "9", "Name_B": "GO:0071900", "Name_A": "GO:0040017", "target_original": "5", "Gene_B": "GO:0071900", "interaction": "Direct", "SUID": 24674616, "TYPE": "Direct", "Gene_A": "GO:0040017", "BEND_MAP_ID": 24674616, "selected": false}, "selected": false}, {"data": {"id": "24674615", "source": "24671802", "target": "24671801", "SCORE": 0.45454545455041323, "shared_interaction": "Direct", "source_original": "9", "Name_B": "GO:0051403", "Name_A": "GO:0040017", "target_original": "10", "Gene_B": "GO:0051403", "interaction": "Direct", "SUID": 24674615, "TYPE": "Direct", "Gene_A": "GO:0040017", "BEND_MAP_ID": 24674615, "selected": false}, "selected": false}, {"data": {"id": "24674614", "source": "24671802", "target": "24671800", "SCORE": 0.36363636364214874, "shared_interaction": "Direct", "source_original": "9", "Name_B": "GO:0050678", "Name_A": "GO:0040017", "target_original": "11", "Gene_B": "GO:0050678", "interaction": "Direct", "SUID": 24674614, "TYPE": "Direct", "Gene_A": "GO:0040017", "BEND_MAP_ID": 24674614, "selected": false}, "selected": false}, {"data": {"id": "24674613", "source": "24671802", "target": "24671804", "SCORE": 1.0, "shared_interaction": "Direct", "source_original": "9", "Name_B": "GO:2000147", "Name_A": "GO:0040017", "target_original": "7", "Gene_B": "GO:2000147", "interaction": "Direct", "SUID": 24674613, "TYPE": "Direct", "Gene_A": "GO:0040017", "BEND_MAP_ID": 24674613, "selected": false}, "selected": false}, {"data": {"id": "24674612", "source": "24671802", "target": "24671803", "SCORE": 1.0, "shared_interaction": "Direct", "source_original": "9", "Name_B": "GO:0051272", "Name_A": "GO:0040017", "target_original": "8", "Gene_B": "GO:0051272", "interaction": "Direct", "SUID": 24674612, "TYPE": "Direct", "Gene_A": "GO:0040017", "BEND_MAP_ID": 24674612, "selected": false}, "selected": false}, {"data": {"id": "24674611", "source": "24671802", "target": "24671797", "SCORE": 0.5454545454586777, "shared_interaction": "Direct", "source_original": "9", "Name_B": "GO:0070302", "Name_A": "GO:0040017", "target_original": "14", "Gene_B": "GO:0070302", "interaction": "Direct", "SUID": 24674611, "TYPE": "Direct", "Gene_A": "GO:0040017", "BEND_MAP_ID": 24674611, "selected": false}, "selected": false}, {"data": {"id": "24674610", "source": "24671802", "target": "24671791", "SCORE": 0.36363636364214874, "shared_interaction": "Direct", "source_original": "9", "Name_B": "GO:0051054", "Name_A": "GO:0040017", "target_original": "20", "Gene_B": "GO:0051054", "interaction": "Direct", "SUID": 24674610, "TYPE": "Direct", "Gene_A": "GO:0040017", "BEND_MAP_ID": 24674610, "selected": false}, "selected": false}, {"data": {"id": "24674609", "source": "24671802", "target": "24671796", "SCORE": 0.36363636364214874, "shared_interaction": "Direct", "source_original": "9", "Name_B": "GO:0050679", "Name_A": "GO:0040017", "target_original": "15", "Gene_B": "GO:0050679", "interaction": "Direct", "SUID": 24674609, "TYPE": "Direct", "Gene_A": "GO:0040017", "BEND_MAP_ID": 24674609, "selected": false}, "selected": false}, {"data": {"id": "24674608", "source": "24671802", "target": "24671795", "SCORE": 0.36363636364214874, "shared_interaction": "Direct", "source_original": "9", "Name_B": "GO:0080135", "Name_A": "GO:0040017", "target_original": "16", "Gene_B": "GO:0080135", "interaction": "Direct", "SUID": 24674608, "TYPE": "Direct", "Gene_A": "GO:0040017", "BEND_MAP_ID": 24674608, "selected": false}, "selected": false}, {"data": {"id": "24674607", "source": "24671802", "target": "24671642", "SCORE": 0.5454545454586777, "shared_interaction": "Direct", "source_original": "9", "Name_B": "GO:1903829", "Name_A": "GO:0040017", "target_original": "169", "Gene_B": "GO:1903829", "interaction": "Direct", "SUID": 24674607, "TYPE": "Direct", "Gene_A": "GO:0040017", "BEND_MAP_ID": 24674607, "selected": false}, "selected": false}, {"data": {"id": "24674606", "source": "24671802", "target": "24671756", "SCORE": 0.5454545454586777, "shared_interaction": "Direct", "source_original": "9", "Name_B": "GO:0048708", "Name_A": "GO:0040017", "target_original": "55", "Gene_B": "GO:0048708", "interaction": "Direct", "SUID": 24674606, "TYPE": "Direct", "Gene_A": "GO:0040017", "BEND_MAP_ID": 24674606, "selected": false}, "selected": false}, {"data": {"id": "24674605", "source": "24671802", "target": "24671755", "SCORE": 0.5454545454586777, "shared_interaction": "Direct", "source_original": "9", "Name_B": "GO:0042063", "Name_A": "GO:0040017", "target_original": "56", "Gene_B": "GO:0042063", "interaction": "Direct", "SUID": 24674605, "TYPE": "Direct", "Gene_A": "GO:0040017", "BEND_MAP_ID": 24674605, "selected": false}, "selected": false}, {"data": {"id": "24674604", "source": "24671802", "target": "24671734", "SCORE": 0.45454545455041323, "shared_interaction": "Direct", "source_original": "9", "Name_B": "GO:1903827", "Name_A": "GO:0040017", "target_original": "77", "Gene_B": "GO:1903827", "interaction": "Direct", "SUID": 24674604, "TYPE": "Direct", "Gene_A": "GO:0040017", "BEND_MAP_ID": 24674604, "selected": false}, "selected": false}, {"data": {"id": "24674603", "source": "24671802", "target": "24671753", "SCORE": 0.45454545455041323, "shared_interaction": "Direct", "source_original": "9", "Name_B": "GO:0071407", "Name_A": "GO:0040017", "target_original": "58", "Gene_B": "GO:0071407", "interaction": "Direct", "SUID": 24674603, "TYPE": "Direct", "Gene_A": "GO:0040017", "BEND_MAP_ID": 24674603, "selected": false}, "selected": false}, {"data": {"id": "24674602", "source": "24671802", "target": "24671752", "SCORE": 0.6363636363669422, "shared_interaction": "Direct", "source_original": "9", "Name_B": "GO:0050900", "Name_A": "GO:0040017", "target_original": "59", "Gene_B": "GO:0050900", "interaction": "Direct", "SUID": 24674602, "TYPE": "Direct", "Gene_A": "GO:0040017", "BEND_MAP_ID": 24674602, "selected": false}, "selected": false}, {"data": {"id": "24674601", "source": "24671802", "target": "24671737", "SCORE": 0.36363636364214874, "shared_interaction": "Direct", "source_original": "9", "Name_B": "GO:0048514", "Name_A": "GO:0040017", "target_original": "74", "Gene_B": "GO:0048514", "interaction": "Direct", "SUID": 24674601, "TYPE": "Direct", "Gene_A": "GO:0040017", "BEND_MAP_ID": 24674601, "selected": false}, "selected": false}, {"data": {"id": "24674600", "source": "24671802", "target": "24671732", "SCORE": 0.45454545455041323, "shared_interaction": "Direct", "source_original": "9", "Name_B": "GO:0051223", "Name_A": "GO:0040017", "target_original": "79", "Gene_B": "GO:0051223", "interaction": "Direct", "SUID": 24674600, "TYPE": "Direct", "Gene_A": "GO:0040017", "BEND_MAP_ID": 24674600, "selected": false}, "selected": false}, {"data": {"id": "24674599", "source": "24671802", "target": "24671731", "SCORE": 0.36363636364214874, "shared_interaction": "Direct", "source_original": "9", "Name_B": "GO:0051222", "Name_A": "GO:0040017", "target_original": "80", "Gene_B": "GO:0051222", "interaction": "Direct", "SUID": 24674599, "TYPE": "Direct", "Gene_A": "GO:0040017", "BEND_MAP_ID": 24674599, "selected": false}, "selected": false}, {"data": {"id": "24674598", "source": "24671802", "target": "24671730", "SCORE": 0.45454545455041323, "shared_interaction": "Direct", "source_original": "9", "Name_B": "GO:0070201", "Name_A": "GO:0040017", "target_original": "81", "Gene_B": "GO:0070201", "interaction": "Direct", "SUID": 24674598, "TYPE": "Direct", "Gene_A": "GO:0040017", "BEND_MAP_ID": 24674598, "selected": false}, "selected": false}, {"data": {"id": "24674597", "source": "24671802", "target": "24671729", "SCORE": 0.36363636364214874, "shared_interaction": "Direct", "source_original": "9", "Name_B": "GO:1904951", "Name_A": "GO:0040017", "target_original": "82", "Gene_B": "GO:1904951", "interaction": "Direct", "SUID": 24674597, "TYPE": "Direct", "Gene_A": "GO:0040017", "BEND_MAP_ID": 24674597, "selected": false}, "selected": false}, {"data": {"id": "24674596", "source": "24671802", "target": "24671675", "SCORE": 0.45454545455041323, "shared_interaction": "Direct", "source_original": "9", "Name_B": "GO:0046777", "Name_A": "GO:0040017", "target_original": "136", "Gene_B": "GO:0046777", "interaction": "Direct", "SUID": 24674596, "TYPE": "Direct", "Gene_A": "GO:0040017", "BEND_MAP_ID": 24674596, "selected": false}, "selected": false}, {"data": {"id": "24674595", "source": "24671802", "target": "24671671", "SCORE": 0.36363636364214874, "shared_interaction": "Direct", "source_original": "9", "Name_B": "GO:0045927", "Name_A": "GO:0040017", "target_original": "140", "Gene_B": "GO:0045927", "interaction": "Direct", "SUID": 24674595, "TYPE": "Direct", "Gene_A": "GO:0040017", "BEND_MAP_ID": 24674595, "selected": false}, "selected": false}, {"data": {"id": "24674594", "source": "24671801", "target": "24671804", "SCORE": 0.45454545455041323, "shared_interaction": "Direct", "source_original": "10", "Name_B": "GO:2000147", "Name_A": "GO:0051403", "target_original": "7", "Gene_B": "GO:2000147", "interaction": "Direct", "SUID": 24674594, "TYPE": "Direct", "Gene_A": "GO:0051403", "BEND_MAP_ID": 24674594, "selected": false}, "selected": false}, {"data": {"id": "24674593", "source": "24671801", "target": "24671777", "SCORE": 0.5045045045094149, "shared_interaction": "Direct", "source_original": "10", "Name_B": "GO:0071276", "Name_A": "GO:0051403", "target_original": "34", "Gene_B": "GO:0071276", "interaction": "Direct", "SUID": 24674593, "TYPE": "Direct", "Gene_A": "GO:0051403", "BEND_MAP_ID": 24674593, "selected": false}, "selected": false}, {"data": {"id": "24674592", "source": "24671801", "target": "24671797", "SCORE": 0.9043478260878715, "shared_interaction": "Direct", "source_original": "10", "Name_B": "GO:0070302", "Name_A": "GO:0051403", "target_original": "14", "Gene_B": "GO:0070302", "interaction": "Direct", "SUID": 24674592, "TYPE": "Direct", "Gene_A": "GO:0051403", "BEND_MAP_ID": 24674592, "selected": false}, "selected": false}, {"data": {"id": "24674591", "source": "24671801", "target": "24671652", "SCORE": 0.43589743590273944, "shared_interaction": "Direct", "source_original": "10", "Name_B": "GO:0071214", "Name_A": "GO:0051403", "target_original": "159", "Gene_B": "GO:0071214", "interaction": "Direct", "SUID": 24674591, "TYPE": "Direct", "Gene_A": "GO:0051403", "BEND_MAP_ID": 24674591, "selected": false}, "selected": false}, {"data": {"id": "24674590", "source": "24671801", "target": "24671762", "SCORE": 0.43589743590273944, "shared_interaction": "Direct", "source_original": "10", "Name_B": "GO:0104004", "Name_A": "GO:0051403", "target_original": "49", "Gene_B": "GO:0104004", "interaction": "Direct", "SUID": 24674590, "TYPE": "Direct", "Gene_A": "GO:0051403", "BEND_MAP_ID": 24674590, "selected": false}, "selected": false}, {"data": {"id": "24674589", "source": "24671801", "target": "24671795", "SCORE": 0.7226890756328155, "shared_interaction": "Direct", "source_original": "10", "Name_B": "GO:0080135", "Name_A": "GO:0051403", "target_original": "16", "Gene_B": "GO:0080135", "interaction": "Direct", "SUID": 24674589, "TYPE": "Direct", "Gene_A": "GO:0051403", "BEND_MAP_ID": 24674589, "selected": false}, "selected": false}, {"data": {"id": "24674588", "source": "24671801", "target": "24671642", "SCORE": 0.5217391304393573, "shared_interaction": "Direct", "source_original": "10", "Name_B": "GO:1903829", "Name_A": "GO:0051403", "target_original": "169", "Gene_B": "GO:1903829", "interaction": "Direct", "SUID": 24674588, "TYPE": "Direct", "Gene_A": "GO:0051403", "BEND_MAP_ID": 24674588, "selected": false}, "selected": false}, {"data": {"id": "24674587", "source": "24671801", "target": "24671734", "SCORE": 0.43589743590273944, "shared_interaction": "Direct", "source_original": "10", "Name_B": "GO:1903827", "Name_A": "GO:0051403", "target_original": "77", "Gene_B": "GO:1903827", "interaction": "Direct", "SUID": 24674587, "TYPE": "Direct", "Gene_A": "GO:0051403", "BEND_MAP_ID": 24674587, "selected": false}, "selected": false}, {"data": {"id": "24674586", "source": "24671801", "target": "24671730", "SCORE": 0.41592920354550866, "shared_interaction": "Direct", "source_original": "10", "Name_B": "GO:0070201", "Name_A": "GO:0051403", "target_original": "81", "Gene_B": "GO:0070201", "interaction": "Direct", "SUID": 24674586, "TYPE": "Direct", "Gene_A": "GO:0051403", "BEND_MAP_ID": 24674586, "selected": false}, "selected": false}, {"data": {"id": "24674585", "source": "24671801", "target": "24671729", "SCORE": 0.5045045045094149, "shared_interaction": "Direct", "source_original": "10", "Name_B": "GO:1904951", "Name_A": "GO:0051403", "target_original": "82", "Gene_B": "GO:1904951", "interaction": "Direct", "SUID": 24674585, "TYPE": "Direct", "Gene_A": "GO:0051403", "BEND_MAP_ID": 24674585, "selected": false}, "selected": false}, {"data": {"id": "24674584", "source": "24671800", "target": "24671810", "SCORE": 0.5528455284592835, "shared_interaction": "Direct", "source_original": "11", "Name_B": "GO:0051347", "Name_A": "GO:0050678", "target_original": "1", "Gene_B": "GO:0051347", "interaction": "Direct", "SUID": 24674584, "TYPE": "Direct", "Gene_A": "GO:0050678", "BEND_MAP_ID": 24674584, "selected": false}, "selected": false}, {"data": {"id": "24674583", "source": "24671800", "target": "24671806", "SCORE": 0.6333333333366944, "shared_interaction": "Direct", "source_original": "11", "Name_B": "GO:0071900", "Name_A": "GO:0050678", "target_original": "5", "Gene_B": "GO:0071900", "interaction": "Direct", "SUID": 24674583, "TYPE": "Direct", "Gene_A": "GO:0050678", "BEND_MAP_ID": 24674583, "selected": false}, "selected": false}, {"data": {"id": "24674582", "source": "24671800", "target": "24671801", "SCORE": 0.3529411764765695, "shared_interaction": "Direct", "source_original": "11", "Name_B": "GO:0051403", "Name_A": "GO:0050678", "target_original": "10", "Gene_B": "GO:0051403", "interaction": "Direct", "SUID": 24674582, "TYPE": "Direct", "Gene_A": "GO:0050678", "BEND_MAP_ID": 24674582, "selected": false}, "selected": false}, {"data": {"id": "24674581", "source": "24671800", "target": "24671804", "SCORE": 0.36363636364214874, "shared_interaction": "Direct", "source_original": "11", "Name_B": "GO:2000147", "Name_A": "GO:0050678", "target_original": "7", "Gene_B": "GO:2000147", "interaction": "Direct", "SUID": 24674581, "TYPE": "Direct", "Gene_A": "GO:0050678", "BEND_MAP_ID": 24674581, "selected": false}, "selected": false}, {"data": {"id": "24674580", "source": "24671800", "target": "24671803", "SCORE": 0.36363636364214874, "shared_interaction": "Direct", "source_original": "11", "Name_B": "GO:0051272", "Name_A": "GO:0050678", "target_original": "8", "Gene_B": "GO:0051272", "interaction": "Direct", "SUID": 24674580, "TYPE": "Direct", "Gene_A": "GO:0050678", "BEND_MAP_ID": 24674580, "selected": false}, "selected": false}, {"data": {"id": "24674579", "source": "24671800", "target": "24671797", "SCORE": 0.4406779661069089, "shared_interaction": "Direct", "source_original": "11", "Name_B": "GO:0070302", "Name_A": "GO:0050678", "target_original": "14", "Gene_B": "GO:0070302", "interaction": "Direct", "SUID": 24674579, "TYPE": "Direct", "Gene_A": "GO:0050678", "BEND_MAP_ID": 24674579, "selected": false}, "selected": false}, {"data": {"id": "24674578", "source": "24671800", "target": "24671796", "SCORE": 0.8135593220356363, "shared_interaction": "Direct", "source_original": "11", "Name_B": "GO:0050679", "Name_A": "GO:0050678", "target_original": "15", "Gene_B": "GO:0050679", "interaction": "Direct", "SUID": 24674578, "TYPE": "Direct", "Gene_A": "GO:0050678", "BEND_MAP_ID": 24674578, "selected": false}, "selected": false}, {"data": {"id": "24674577", "source": "24671800", "target": "24671795", "SCORE": 0.45000000000504164, "shared_interaction": "Direct", "source_original": "11", "Name_B": "GO:0080135", "Name_A": "GO:0050678", "target_original": "16", "Gene_B": "GO:0080135", "interaction": "Direct", "SUID": 24674577, "TYPE": "Direct", "Gene_A": "GO:0050678", "BEND_MAP_ID": 24674577, "selected": false}, "selected": false}, {"data": {"id": "24674576", "source": "24671800", "target": "24671793", "SCORE": 0.5378151260546925, "shared_interaction": "Direct", "source_original": "11", "Name_B": "GO:0051345", "Name_A": "GO:0050678", "target_original": "18", "Gene_B": "GO:0051345", "interaction": "Direct", "SUID": 24674576, "TYPE": "Direct", "Gene_A": "GO:0050678", "BEND_MAP_ID": 24674576, "selected": false}, "selected": false}, {"data": {"id": "24674575", "source": "24671800", "target": "24671742", "SCORE": 0.3418803418865293, "shared_interaction": "Direct", "source_original": "11", "Name_B": "GO:0051091", "Name_A": "GO:0050678", "target_original": "69", "Gene_B": "GO:0051091", "interaction": "Direct", "SUID": 24674575, "TYPE": "Direct", "Gene_A": "GO:0050678", "BEND_MAP_ID": 24674575, "selected": false}, "selected": false}, {"data": {"id": "24674574", "source": "24671800", "target": "24671706", "SCORE": 0.33043478261510023, "shared_interaction": "Direct", "source_original": "11", "Name_B": "GO:2000045", "Name_A": "GO:0050678", "target_original": "105", "Gene_B": "GO:2000045", "interaction": "Direct", "SUID": 24674574, "TYPE": "Direct", "Gene_A": "GO:0050678", "BEND_MAP_ID": 24674574, "selected": false}, "selected": false}, {"data": {"id": "24674573", "source": "24671800", "target": "24671705", "SCORE": 0.3185840708030935, "shared_interaction": "Direct", "source_original": "11", "Name_B": "GO:0070141", "Name_A": "GO:0050678", "target_original": "106", "Gene_B": "GO:0070141", "interaction": "Direct", "SUID": 24674573, "TYPE": "Direct", "Gene_A": "GO:0050678", "BEND_MAP_ID": 24674573, "selected": false}, "selected": false}, {"data": {"id": "24674572", "source": "24671800", "target": "24671704", "SCORE": 0.33043478261510023, "shared_interaction": "Direct", "source_original": "11", "Name_B": "GO:1902806", "Name_A": "GO:0050678", "target_original": "107", "Gene_B": "GO:1902806", "interaction": "Direct", "SUID": 24674572, "TYPE": "Direct", "Gene_A": "GO:0050678", "BEND_MAP_ID": 24674572, "selected": false}, "selected": false}, {"data": {"id": "24674571", "source": "24671799", "target": "24671810", "SCORE": 0.47200000000464637, "shared_interaction": "Direct", "source_original": "12", "Name_B": "GO:0051347", "Name_A": "GO:0031098", "target_original": "1", "Gene_B": "GO:0051347", "interaction": "Direct", "SUID": 24674571, "TYPE": "Direct", "Gene_A": "GO:0031098", "BEND_MAP_ID": 24674571, "selected": false}, "selected": false}, {"data": {"id": "24674570", "source": "24671799", "target": "24671807", "SCORE": 0.5528455284592835, "shared_interaction": "Direct", "source_original": "12", "Name_B": "GO:0043408", "Name_A": "GO:0031098", "target_original": "4", "Gene_B": "GO:0043408", "interaction": "Direct", "SUID": 24674570, "TYPE": "Direct", "Gene_A": "GO:0031098", "BEND_MAP_ID": 24674570, "selected": false}, "selected": false}, {"data": {"id": "24674569", "source": "24671799", "target": "24671801", "SCORE": 1.0, "shared_interaction": "Direct", "source_original": "12", "Name_B": "GO:0051403", "Name_A": "GO:0031098", "target_original": "10", "Gene_B": "GO:0051403", "interaction": "Direct", "SUID": 24674569, "TYPE": "Direct", "Gene_A": "GO:0031098", "BEND_MAP_ID": 24674569, "selected": false}, "selected": false}, {"data": {"id": "24674568", "source": "24671799", "target": "24671800", "SCORE": 0.3529411764765695, "shared_interaction": "Direct", "source_original": "12", "Name_B": "GO:0050678", "Name_A": "GO:0031098", "target_original": "11", "Gene_B": "GO:0050678", "interaction": "Direct", "SUID": 24674568, "TYPE": "Direct", "Gene_A": "GO:0031098", "BEND_MAP_ID": 24674568, "selected": false}, "selected": false}, {"data": {"id": "24674567", "source": "24671799", "target": "24671804", "SCORE": 0.45454545455041323, "shared_interaction": "Direct", "source_original": "12", "Name_B": "GO:2000147", "Name_A": "GO:0031098", "target_original": "7", "Gene_B": "GO:2000147", "interaction": "Direct", "SUID": 24674567, "TYPE": "Direct", "Gene_A": "GO:0031098", "BEND_MAP_ID": 24674567, "selected": false}, "selected": false}, {"data": {"id": "24674566", "source": "24671799", "target": "24671803", "SCORE": 0.45454545455041323, "shared_interaction": "Direct", "source_original": "12", "Name_B": "GO:0051272", "Name_A": "GO:0031098", "target_original": "8", "Gene_B": "GO:0051272", "interaction": "Direct", "SUID": 24674566, "TYPE": "Direct", "Gene_A": "GO:0031098", "BEND_MAP_ID": 24674566, "selected": false}, "selected": false}, {"data": {"id": "24674565", "source": "24671799", "target": "24671802", "SCORE": 0.45454545455041323, "shared_interaction": "Direct", "source_original": "12", "Name_B": "GO:0040017", "Name_A": "GO:0031098", "target_original": "9", "Gene_B": "GO:0040017", "interaction": "Direct", "SUID": 24674565, "TYPE": "Direct", "Gene_A": "GO:0031098", "BEND_MAP_ID": 24674565, "selected": false}, "selected": false}, {"data": {"id": "24674564", "source": "24671799", "target": "24671779", "SCORE": 0.33043478261510023, "shared_interaction": "Direct", "source_original": "12", "Name_B": "GO:0034614", "Name_A": "GO:0031098", "target_original": "32", "Gene_B": "GO:0034614", "interaction": "Direct", "SUID": 24674564, "TYPE": "Direct", "Gene_A": "GO:0031098", "BEND_MAP_ID": 24674564, "selected": false}, "selected": false}, {"data": {"id": "24674563", "source": "24671799", "target": "24671777", "SCORE": 0.5045045045094149, "shared_interaction": "Direct", "source_original": "12", "Name_B": "GO:0071276", "Name_A": "GO:0031098", "target_original": "34", "Gene_B": "GO:0071276", "interaction": "Direct", "SUID": 24674563, "TYPE": "Direct", "Gene_A": "GO:0031098", "BEND_MAP_ID": 24674563, "selected": false}, "selected": false}, {"data": {"id": "24674562", "source": "24671799", "target": "24671798", "SCORE": 0.9043478260878715, "shared_interaction": "Direct", "source_original": "12", "Name_B": "GO:0032872", "Name_A": "GO:0031098", "target_original": "13", "Gene_B": "GO:0032872", "interaction": "Direct", "SUID": 24674562, "TYPE": "Direct", "Gene_A": "GO:0031098", "BEND_MAP_ID": 24674562, "selected": false}, "selected": false}, {"data": {"id": "24674561", "source": "24671799", "target": "24671797", "SCORE": 0.9043478260878715, "shared_interaction": "Direct", "source_original": "12", "Name_B": "GO:0070302", "Name_A": "GO:0031098", "target_original": "14", "Gene_B": "GO:0070302", "interaction": "Direct", "SUID": 24674561, "TYPE": "Direct", "Gene_A": "GO:0031098", "BEND_MAP_ID": 24674561, "selected": false}, "selected": false}, {"data": {"id": "24674560", "source": "24671799", "target": "24671652", "SCORE": 0.43589743590273944, "shared_interaction": "Direct", "source_original": "12", "Name_B": "GO:0071214", "Name_A": "GO:0031098", "target_original": "159", "Gene_B": "GO:0071214", "interaction": "Direct", "SUID": 24674560, "TYPE": "Direct", "Gene_A": "GO:0031098", "BEND_MAP_ID": 24674560, "selected": false}, "selected": false}, {"data": {"id": "24674559", "source": "24671799", "target": "24671762", "SCORE": 0.43589743590273944, "shared_interaction": "Direct", "source_original": "12", "Name_B": "GO:0104004", "Name_A": "GO:0031098", "target_original": "49", "Gene_B": "GO:0104004", "interaction": "Direct", "SUID": 24674559, "TYPE": "Direct", "Gene_A": "GO:0031098", "BEND_MAP_ID": 24674559, "selected": false}, "selected": false}, {"data": {"id": "24674558", "source": "24671799", "target": "24671791", "SCORE": 0.33043478261510023, "shared_interaction": "Direct", "source_original": "12", "Name_B": "GO:0051054", "Name_A": "GO:0031098", "target_original": "20", "Gene_B": "GO:0051054", "interaction": "Direct", "SUID": 24674558, "TYPE": "Direct", "Gene_A": "GO:0031098", "BEND_MAP_ID": 24674558, "selected": false}, "selected": false}, {"data": {"id": "24674557", "source": "24671799", "target": "24671796", "SCORE": 0.33043478261510023, "shared_interaction": "Direct", "source_original": "12", "Name_B": "GO:0050679", "Name_A": "GO:0031098", "target_original": "15", "Gene_B": "GO:0050679", "interaction": "Direct", "SUID": 24674557, "TYPE": "Direct", "Gene_A": "GO:0031098", "BEND_MAP_ID": 24674557, "selected": false}, "selected": false}, {"data": {"id": "24674556", "source": "24671799", "target": "24671795", "SCORE": 0.7226890756328155, "shared_interaction": "Direct", "source_original": "12", "Name_B": "GO:0080135", "Name_A": "GO:0031098", "target_original": "16", "Gene_B": "GO:0080135", "interaction": "Direct", "SUID": 24674556, "TYPE": "Direct", "Gene_A": "GO:0031098", "BEND_MAP_ID": 24674556, "selected": false}, "selected": false}, {"data": {"id": "24674555", "source": "24671799", "target": "24671642", "SCORE": 0.5217391304393573, "shared_interaction": "Direct", "source_original": "12", "Name_B": "GO:1903829", "Name_A": "GO:0031098", "target_original": "169", "Gene_B": "GO:1903829", "interaction": "Direct", "SUID": 24674555, "TYPE": "Direct", "Gene_A": "GO:0031098", "BEND_MAP_ID": 24674555, "selected": false}, "selected": false}, {"data": {"id": "24674554", "source": "24671799", "target": "24671756", "SCORE": 0.3063063063131808, "shared_interaction": "Direct", "source_original": "12", "Name_B": "GO:0048708", "Name_A": "GO:0031098", "target_original": "55", "Gene_B": "GO:0048708", "interaction": "Direct", "SUID": 24674554, "TYPE": "Direct", "Gene_A": "GO:0031098", "BEND_MAP_ID": 24674554, "selected": false}, "selected": false}, {"data": {"id": "24674553", "source": "24671799", "target": "24671755", "SCORE": 0.33043478261510023, "shared_interaction": "Direct", "source_original": "12", "Name_B": "GO:0042063", "Name_A": "GO:0031098", "target_original": "56", "Gene_B": "GO:0042063", "interaction": "Direct", "SUID": 24674553, "TYPE": "Direct", "Gene_A": "GO:0031098", "BEND_MAP_ID": 24674553, "selected": false}, "selected": false}, {"data": {"id": "24674552", "source": "24671799", "target": "24671734", "SCORE": 0.43589743590273944, "shared_interaction": "Direct", "source_original": "12", "Name_B": "GO:1903827", "Name_A": "GO:0031098", "target_original": "77", "Gene_B": "GO:1903827", "interaction": "Direct", "SUID": 24674552, "TYPE": "Direct", "Gene_A": "GO:0031098", "BEND_MAP_ID": 24674552, "selected": false}, "selected": false}, {"data": {"id": "24674551", "source": "24671799", "target": "24671793", "SCORE": 0.6239316239351597, "shared_interaction": "Direct", "source_original": "12", "Name_B": "GO:0051345", "Name_A": "GO:0031098", "target_original": "18", "Gene_B": "GO:0051345", "interaction": "Direct", "SUID": 24674551, "TYPE": "Direct", "Gene_A": "GO:0031098", "BEND_MAP_ID": 24674551, "selected": false}, "selected": false}, {"data": {"id": "24674550", "source": "24671799", "target": "24671787", "SCORE": 0.33043478261510023, "shared_interaction": "Direct", "source_original": "12", "Name_B": "GO:0032103", "Name_A": "GO:0031098", "target_original": "24", "Gene_B": "GO:0032103", "interaction": "Direct", "SUID": 24674550, "TYPE": "Direct", "Gene_A": "GO:0031098", "BEND_MAP_ID": 24674550, "selected": false}, "selected": false}, {"data": {"id": "24674549", "source": "24671799", "target": "24671752", "SCORE": 0.41592920354550866, "shared_interaction": "Direct", "source_original": "12", "Name_B": "GO:0050900", "Name_A": "GO:0031098", "target_original": "59", "Gene_B": "GO:0050900", "interaction": "Direct", "SUID": 24674549, "TYPE": "Direct", "Gene_A": "GO:0031098", "BEND_MAP_ID": 24674549, "selected": false}, "selected": false}, {"data": {"id": "24674548", "source": "24671799", "target": "24671750", "SCORE": 0.3063063063131808, "shared_interaction": "Direct", "source_original": "12", "Name_B": "GO:0034612", "Name_A": "GO:0031098", "target_original": "61", "Gene_B": "GO:0034612", "interaction": "Direct", "SUID": 24674548, "TYPE": "Direct", "Gene_A": "GO:0031098", "BEND_MAP_ID": 24674548, "selected": false}, "selected": false}, {"data": {"id": "24674547", "source": "24671799", "target": "24671732", "SCORE": 0.41592920354550866, "shared_interaction": "Direct", "source_original": "12", "Name_B": "GO:0051223", "Name_A": "GO:0031098", "target_original": "79", "Gene_B": "GO:0051223", "interaction": "Direct", "SUID": 24674547, "TYPE": "Direct", "Gene_A": "GO:0031098", "BEND_MAP_ID": 24674547, "selected": false}, "selected": false}, {"data": {"id": "24674546", "source": "24671799", "target": "24671731", "SCORE": 0.5045045045094149, "shared_interaction": "Direct", "source_original": "12", "Name_B": "GO:0051222", "Name_A": "GO:0031098", "target_original": "80", "Gene_B": "GO:0051222", "interaction": "Direct", "SUID": 24674546, "TYPE": "Direct", "Gene_A": "GO:0031098", "BEND_MAP_ID": 24674546, "selected": false}, "selected": false}, {"data": {"id": "24674545", "source": "24671799", "target": "24671730", "SCORE": 0.41592920354550866, "shared_interaction": "Direct", "source_original": "12", "Name_B": "GO:0070201", "Name_A": "GO:0031098", "target_original": "81", "Gene_B": "GO:0070201", "interaction": "Direct", "SUID": 24674545, "TYPE": "Direct", "Gene_A": "GO:0031098", "BEND_MAP_ID": 24674545, "selected": false}, "selected": false}, {"data": {"id": "24674544", "source": "24671799", "target": "24671729", "SCORE": 0.5045045045094149, "shared_interaction": "Direct", "source_original": "12", "Name_B": "GO:1904951", "Name_A": "GO:0031098", "target_original": "82", "Gene_B": "GO:1904951", "interaction": "Direct", "SUID": 24674544, "TYPE": "Direct", "Gene_A": "GO:0031098", "BEND_MAP_ID": 24674544, "selected": false}, "selected": false}, {"data": {"id": "24674543", "source": "24671799", "target": "24671675", "SCORE": 0.3944954128501472, "shared_interaction": "Direct", "source_original": "12", "Name_B": "GO:0046777", "Name_A": "GO:0031098", "target_original": "136", "Gene_B": "GO:0046777", "interaction": "Direct", "SUID": 24674543, "TYPE": "Direct", "Gene_A": "GO:0031098", "BEND_MAP_ID": 24674543, "selected": false}, "selected": false}, {"data": {"id": "24674542", "source": "24671799", "target": "24671728", "SCORE": 0.3944954128501472, "shared_interaction": "Direct", "source_original": "12", "Name_B": "GO:0032386", "Name_A": "GO:0031098", "target_original": "83", "Gene_B": "GO:0032386", "interaction": "Direct", "SUID": 24674542, "TYPE": "Direct", "Gene_A": "GO:0031098", "BEND_MAP_ID": 24674542, "selected": false}, "selected": false}, {"data": {"id": "24674541", "source": "24671799", "target": "24671671", "SCORE": 0.4859813084164992, "shared_interaction": "Direct", "source_original": "12", "Name_B": "GO:0045927", "Name_A": "GO:0031098", "target_original": "140", "Gene_B": "GO:0045927", "interaction": "Direct", "SUID": 24674541, "TYPE": "Direct", "Gene_A": "GO:0031098", "BEND_MAP_ID": 24674541, "selected": false}, "selected": false}, {"data": {"id": "24674540", "source": "24671798", "target": "24671649", "SCORE": 0.3937007874068262, "shared_interaction": "Direct", "source_original": "13", "Name_B": "GO:0048732", "Name_A": "GO:0032872", "target_original": "162", "Gene_B": "GO:0048732", "interaction": "Direct", "SUID": 24674540, "TYPE": "Direct", "Gene_A": "GO:0032872", "BEND_MAP_ID": 24674540, "selected": false}, "selected": false}, {"data": {"id": "24674539", "source": "24671798", "target": "24671650", "SCORE": 0.3937007874068262, "shared_interaction": "Direct", "source_original": "13", "Name_B": "GO:0050673", "Name_A": "GO:0032872", "target_original": "161", "Gene_B": "GO:0050673", "interaction": "Direct", "SUID": 24674539, "TYPE": "Direct", "Gene_A": "GO:0032872", "BEND_MAP_ID": 24674539, "selected": false}, "selected": false}, {"data": {"id": "24674538", "source": "24671798", "target": "24671810", "SCORE": 0.5669291338620187, "shared_interaction": "Direct", "source_original": "13", "Name_B": "GO:0051347", "Name_A": "GO:0032872", "target_original": "1", "Gene_B": "GO:0051347", "interaction": "Direct", "SUID": 24674538, "TYPE": "Direct", "Gene_A": "GO:0032872", "BEND_MAP_ID": 24674538, "selected": false}, "selected": false}, {"data": {"id": "24674537", "source": "24671798", "target": "24671807", "SCORE": 0.6451612903257284, "shared_interaction": "Direct", "source_original": "13", "Name_B": "GO:0043408", "Name_A": "GO:0032872", "target_original": "4", "Gene_B": "GO:0043408", "interaction": "Direct", "SUID": 24674537, "TYPE": "Direct", "Gene_A": "GO:0032872", "BEND_MAP_ID": 24674537, "selected": false}, "selected": false}, {"data": {"id": "24674536", "source": "24671798", "target": "24671801", "SCORE": 0.9043478260878715, "shared_interaction": "Direct", "source_original": "13", "Name_B": "GO:0051403", "Name_A": "GO:0032872", "target_original": "10", "Gene_B": "GO:0051403", "interaction": "Direct", "SUID": 24674536, "TYPE": "Direct", "Gene_A": "GO:0032872", "BEND_MAP_ID": 24674536, "selected": false}, "selected": false}, {"data": {"id": "24674535", "source": "24671798", "target": "24671800", "SCORE": 0.4406779661069089, "shared_interaction": "Direct", "source_original": "13", "Name_B": "GO:0050678", "Name_A": "GO:0032872", "target_original": "11", "Gene_B": "GO:0050678", "interaction": "Direct", "SUID": 24674535, "TYPE": "Direct", "Gene_A": "GO:0032872", "BEND_MAP_ID": 24674535, "selected": false}, "selected": false}, {"data": {"id": "24674534", "source": "24671798", "target": "24671804", "SCORE": 0.5454545454586777, "shared_interaction": "Direct", "source_original": "13", "Name_B": "GO:2000147", "Name_A": "GO:0032872", "target_original": "7", "Gene_B": "GO:2000147", "interaction": "Direct", "SUID": 24674534, "TYPE": "Direct", "Gene_A": "GO:0032872", "BEND_MAP_ID": 24674534, "selected": false}, "selected": false}, {"data": {"id": "24674533", "source": "24671798", "target": "24671803", "SCORE": 0.5454545454586777, "shared_interaction": "Direct", "source_original": "13", "Name_B": "GO:0051272", "Name_A": "GO:0032872", "target_original": "8", "Gene_B": "GO:0051272", "interaction": "Direct", "SUID": 24674533, "TYPE": "Direct", "Gene_A": "GO:0032872", "BEND_MAP_ID": 24674533, "selected": false}, "selected": false}, {"data": {"id": "24674532", "source": "24671798", "target": "24671802", "SCORE": 0.5454545454586777, "shared_interaction": "Direct", "source_original": "13", "Name_B": "GO:0040017", "Name_A": "GO:0032872", "target_original": "9", "Gene_B": "GO:0040017", "interaction": "Direct", "SUID": 24674532, "TYPE": "Direct", "Gene_A": "GO:0032872", "BEND_MAP_ID": 24674532, "selected": false}, "selected": false}, {"data": {"id": "24674531", "source": "24671798", "target": "24671777", "SCORE": 0.37735849057249915, "shared_interaction": "Direct", "source_original": "13", "Name_B": "GO:0071276", "Name_A": "GO:0032872", "target_original": "34", "Gene_B": "GO:0071276", "interaction": "Direct", "SUID": 24674531, "TYPE": "Direct", "Gene_A": "GO:0032872", "BEND_MAP_ID": 24674531, "selected": false}, "selected": false}, {"data": {"id": "24674530", "source": "24671798", "target": "24671797", "SCORE": 1.0, "shared_interaction": "Direct", "source_original": "13", "Name_B": "GO:0070302", "Name_A": "GO:0032872", "target_original": "14", "Gene_B": "GO:0070302", "interaction": "Direct", "SUID": 24674530, "TYPE": "Direct", "Gene_A": "GO:0032872", "BEND_MAP_ID": 24674530, "selected": false}, "selected": false}, {"data": {"id": "24674529", "source": "24671798", "target": "24671652", "SCORE": 0.33043478261510023, "shared_interaction": "Direct", "source_original": "13", "Name_B": "GO:0071214", "Name_A": "GO:0032872", "target_original": "159", "Gene_B": "GO:0071214", "interaction": "Direct", "SUID": 24674529, "TYPE": "Direct", "Gene_A": "GO:0032872", "BEND_MAP_ID": 24674529, "selected": false}, "selected": false}, {"data": {"id": "24674528", "source": "24671798", "target": "24671762", "SCORE": 0.33043478261510023, "shared_interaction": "Direct", "source_original": "13", "Name_B": "GO:0104004", "Name_A": "GO:0032872", "target_original": "49", "Gene_B": "GO:0104004", "interaction": "Direct", "SUID": 24674528, "TYPE": "Direct", "Gene_A": "GO:0032872", "BEND_MAP_ID": 24674528, "selected": false}, "selected": false}, {"data": {"id": "24674527", "source": "24671798", "target": "24671791", "SCORE": 0.41071428572007335, "shared_interaction": "Direct", "source_original": "13", "Name_B": "GO:0051054", "Name_A": "GO:0032872", "target_original": "20", "Gene_B": "GO:0051054", "interaction": "Direct", "SUID": 24674527, "TYPE": "Direct", "Gene_A": "GO:0032872", "BEND_MAP_ID": 24674527, "selected": false}, "selected": false}, {"data": {"id": "24674526", "source": "24671798", "target": "24671796", "SCORE": 0.41071428572007335, "shared_interaction": "Direct", "source_original": "13", "Name_B": "GO:0050679", "Name_A": "GO:0032872", "target_original": "15", "Gene_B": "GO:0050679", "interaction": "Direct", "SUID": 24674526, "TYPE": "Direct", "Gene_A": "GO:0032872", "BEND_MAP_ID": 24674526, "selected": false}, "selected": false}, {"data": {"id": "24674525", "source": "24671798", "target": "24671789", "SCORE": 0.33043478261510023, "shared_interaction": "Direct", "source_original": "13", "Name_B": "GO:0051052", "Name_A": "GO:0032872", "target_original": "22", "Gene_B": "GO:0051052", "interaction": "Direct", "SUID": 24674525, "TYPE": "Direct", "Gene_A": "GO:0032872", "BEND_MAP_ID": 24674525, "selected": false}, "selected": false}, {"data": {"id": "24674524", "source": "24671798", "target": "24671795", "SCORE": 0.8135593220356363, "shared_interaction": "Direct", "source_original": "13", "Name_B": "GO:0080135", "Name_A": "GO:0032872", "target_original": "16", "Gene_B": "GO:0080135", "interaction": "Direct", "SUID": 24674524, "TYPE": "Direct", "Gene_A": "GO:0032872", "BEND_MAP_ID": 24674524, "selected": false}, "selected": false}, {"data": {"id": "24674523", "source": "24671798", "target": "24671642", "SCORE": 0.41071428572007335, "shared_interaction": "Direct", "source_original": "13", "Name_B": "GO:1903829", "Name_A": "GO:0032872", "target_original": "169", "Gene_B": "GO:1903829", "interaction": "Direct", "SUID": 24674523, "TYPE": "Direct", "Gene_A": "GO:0032872", "BEND_MAP_ID": 24674523, "selected": false}, "selected": false}, {"data": {"id": "24674522", "source": "24671798", "target": "24671756", "SCORE": 0.37735849057249915, "shared_interaction": "Direct", "source_original": "13", "Name_B": "GO:0048708", "Name_A": "GO:0032872", "target_original": "55", "Gene_B": "GO:0048708", "interaction": "Direct", "SUID": 24674522, "TYPE": "Direct", "Gene_A": "GO:0032872", "BEND_MAP_ID": 24674522, "selected": false}, "selected": false}, {"data": {"id": "24674521", "source": "24671798", "target": "24671755", "SCORE": 0.41071428572007335, "shared_interaction": "Direct", "source_original": "13", "Name_B": "GO:0042063", "Name_A": "GO:0032872", "target_original": "56", "Gene_B": "GO:0042063", "interaction": "Direct", "SUID": 24674521, "TYPE": "Direct", "Gene_A": "GO:0032872", "BEND_MAP_ID": 24674521, "selected": false}, "selected": false}, {"data": {"id": "24674520", "source": "24671798", "target": "24671734", "SCORE": 0.33043478261510023, "shared_interaction": "Direct", "source_original": "13", "Name_B": "GO:1903827", "Name_A": "GO:0032872", "target_original": "77", "Gene_B": "GO:1903827", "interaction": "Direct", "SUID": 24674520, "TYPE": "Direct", "Gene_A": "GO:0032872", "BEND_MAP_ID": 24674520, "selected": false}, "selected": false}, {"data": {"id": "24674519", "source": "24671798", "target": "24671753", "SCORE": 0.33043478261510023, "shared_interaction": "Direct", "source_original": "13", "Name_B": "GO:0071407", "Name_A": "GO:0032872", "target_original": "58", "Gene_B": "GO:0071407", "interaction": "Direct", "SUID": 24674519, "TYPE": "Direct", "Gene_A": "GO:0032872", "BEND_MAP_ID": 24674519, "selected": false}, "selected": false}, {"data": {"id": "24674518", "source": "24671798", "target": "24671793", "SCORE": 0.5217391304393573, "shared_interaction": "Direct", "source_original": "13", "Name_B": "GO:0051345", "Name_A": "GO:0032872", "target_original": "18", "Gene_B": "GO:0051345", "interaction": "Direct", "SUID": 24674518, "TYPE": "Direct", "Gene_A": "GO:0032872", "BEND_MAP_ID": 24674518, "selected": false}, "selected": false}, {"data": {"id": "24674517", "source": "24671798", "target": "24671643", "SCORE": 0.34000000000726005, "shared_interaction": "Direct", "source_original": "13", "Name_B": "GO:0038083", "Name_A": "GO:0032872", "target_original": "168", "Gene_B": "GO:0038083", "interaction": "Direct", "SUID": 24674517, "TYPE": "Direct", "Gene_A": "GO:0032872", "BEND_MAP_ID": 24674517, "selected": false}, "selected": false}, {"data": {"id": "24674516", "source": "24671798", "target": "24671752", "SCORE": 0.49541284404178937, "shared_interaction": "Direct", "source_original": "13", "Name_B": "GO:0050900", "Name_A": "GO:0032872", "target_original": "59", "Gene_B": "GO:0050900", "interaction": "Direct", "SUID": 24674516, "TYPE": "Direct", "Gene_A": "GO:0032872", "BEND_MAP_ID": 24674516, "selected": false}, "selected": false}, {"data": {"id": "24674515", "source": "24671798", "target": "24671784", "SCORE": 0.34000000000726005, "shared_interaction": "Direct", "source_original": "13", "Name_B": "GO:0051973", "Name_A": "GO:0032872", "target_original": "27", "Gene_B": "GO:0051973", "interaction": "Direct", "SUID": 24674515, "TYPE": "Direct", "Gene_A": "GO:0032872", "BEND_MAP_ID": 24674515, "selected": false}, "selected": false}, {"data": {"id": "24674514", "source": "24671798", "target": "24671750", "SCORE": 0.37735849057249915, "shared_interaction": "Direct", "source_original": "13", "Name_B": "GO:0034612", "Name_A": "GO:0032872", "target_original": "61", "Gene_B": "GO:0034612", "interaction": "Direct", "SUID": 24674514, "TYPE": "Direct", "Gene_A": "GO:0032872", "BEND_MAP_ID": 24674514, "selected": false}, "selected": false}, {"data": {"id": "24674513", "source": "24671798", "target": "24671731", "SCORE": 0.37735849057249915, "shared_interaction": "Direct", "source_original": "13", "Name_B": "GO:0051222", "Name_A": "GO:0032872", "target_original": "80", "Gene_B": "GO:0051222", "interaction": "Direct", "SUID": 24674513, "TYPE": "Direct", "Gene_A": "GO:0032872", "BEND_MAP_ID": 24674513, "selected": false}, "selected": false}, {"data": {"id": "24674512", "source": "24671798", "target": "24671729", "SCORE": 0.37735849057249915, "shared_interaction": "Direct", "source_original": "13", "Name_B": "GO:1904951", "Name_A": "GO:0032872", "target_original": "82", "Gene_B": "GO:1904951", "interaction": "Direct", "SUID": 24674512, "TYPE": "Direct", "Gene_A": "GO:0032872", "BEND_MAP_ID": 24674512, "selected": false}, "selected": false}, {"data": {"id": "24674511", "source": "24671798", "target": "24671675", "SCORE": 0.46601941748143083, "shared_interaction": "Direct", "source_original": "13", "Name_B": "GO:0046777", "Name_A": "GO:0032872", "target_original": "136", "Gene_B": "GO:0046777", "interaction": "Direct", "SUID": 24674511, "TYPE": "Direct", "Gene_A": "GO:0032872", "BEND_MAP_ID": 24674511, "selected": false}, "selected": false}, {"data": {"id": "24674510", "source": "24671798", "target": "24671671", "SCORE": 0.5600000000048401, "shared_interaction": "Direct", "source_original": "13", "Name_B": "GO:0045927", "Name_A": "GO:0032872", "target_original": "140", "Gene_B": "GO:0045927", "interaction": "Direct", "SUID": 24674510, "TYPE": "Direct", "Gene_A": "GO:0032872", "BEND_MAP_ID": 24674510, "selected": false}, "selected": false}, {"data": {"id": "24674509", "source": "24671797", "target": "24671804", "SCORE": 0.5454545454586777, "shared_interaction": "Direct", "source_original": "14", "Name_B": "GO:2000147", "Name_A": "GO:0070302", "target_original": "7", "Gene_B": "GO:2000147", "interaction": "Direct", "SUID": 24674509, "TYPE": "Direct", "Gene_A": "GO:0070302", "BEND_MAP_ID": 24674509, "selected": false}, "selected": false}, {"data": {"id": "24674508", "source": "24671797", "target": "24671777", "SCORE": 0.37735849057249915, "shared_interaction": "Direct", "source_original": "14", "Name_B": "GO:0071276", "Name_A": "GO:0070302", "target_original": "34", "Gene_B": "GO:0071276", "interaction": "Direct", "SUID": 24674508, "TYPE": "Direct", "Gene_A": "GO:0070302", "BEND_MAP_ID": 24674508, "selected": false}, "selected": false}, {"data": {"id": "24674507", "source": "24671797", "target": "24671652", "SCORE": 0.33043478261510023, "shared_interaction": "Direct", "source_original": "14", "Name_B": "GO:0071214", "Name_A": "GO:0070302", "target_original": "159", "Gene_B": "GO:0071214", "interaction": "Direct", "SUID": 24674507, "TYPE": "Direct", "Gene_A": "GO:0070302", "BEND_MAP_ID": 24674507, "selected": false}, "selected": false}, {"data": {"id": "24674506", "source": "24671797", "target": "24671762", "SCORE": 0.33043478261510023, "shared_interaction": "Direct", "source_original": "14", "Name_B": "GO:0104004", "Name_A": "GO:0070302", "target_original": "49", "Gene_B": "GO:0104004", "interaction": "Direct", "SUID": 24674506, "TYPE": "Direct", "Gene_A": "GO:0070302", "BEND_MAP_ID": 24674506, "selected": false}, "selected": false}, {"data": {"id": "24674505", "source": "24671797", "target": "24671795", "SCORE": 0.8135593220356363, "shared_interaction": "Direct", "source_original": "14", "Name_B": "GO:0080135", "Name_A": "GO:0070302", "target_original": "16", "Gene_B": "GO:0080135", "interaction": "Direct", "SUID": 24674505, "TYPE": "Direct", "Gene_A": "GO:0070302", "BEND_MAP_ID": 24674505, "selected": false}, "selected": false}, {"data": {"id": "24674504", "source": "24671797", "target": "24671642", "SCORE": 0.41071428572007335, "shared_interaction": "Direct", "source_original": "14", "Name_B": "GO:1903829", "Name_A": "GO:0070302", "target_original": "169", "Gene_B": "GO:1903829", "interaction": "Direct", "SUID": 24674504, "TYPE": "Direct", "Gene_A": "GO:0070302", "BEND_MAP_ID": 24674504, "selected": false}, "selected": false}, {"data": {"id": "24674503", "source": "24671797", "target": "24671734", "SCORE": 0.33043478261510023, "shared_interaction": "Direct", "source_original": "14", "Name_B": "GO:1903827", "Name_A": "GO:0070302", "target_original": "77", "Gene_B": "GO:1903827", "interaction": "Direct", "SUID": 24674503, "TYPE": "Direct", "Gene_A": "GO:0070302", "BEND_MAP_ID": 24674503, "selected": false}, "selected": false}, {"data": {"id": "24674502", "source": "24671797", "target": "24671753", "SCORE": 0.33043478261510023, "shared_interaction": "Direct", "source_original": "14", "Name_B": "GO:0071407", "Name_A": "GO:0070302", "target_original": "58", "Gene_B": "GO:0071407", "interaction": "Direct", "SUID": 24674502, "TYPE": "Direct", "Gene_A": "GO:0070302", "BEND_MAP_ID": 24674502, "selected": false}, "selected": false}, {"data": {"id": "24674501", "source": "24671797", "target": "24671729", "SCORE": 0.37735849057249915, "shared_interaction": "Direct", "source_original": "14", "Name_B": "GO:1904951", "Name_A": "GO:0070302", "target_original": "82", "Gene_B": "GO:1904951", "interaction": "Direct", "SUID": 24674501, "TYPE": "Direct", "Gene_A": "GO:0070302", "BEND_MAP_ID": 24674501, "selected": false}, "selected": false}, {"data": {"id": "24674500", "source": "24671796", "target": "24671810", "SCORE": 0.3937007874068262, "shared_interaction": "Direct", "source_original": "15", "Name_B": "GO:0051347", "Name_A": "GO:0050679", "target_original": "1", "Gene_B": "GO:0051347", "interaction": "Direct", "SUID": 24674500, "TYPE": "Direct", "Gene_A": "GO:0050679", "BEND_MAP_ID": 24674500, "selected": false}, "selected": false}, {"data": {"id": "24674499", "source": "24671796", "target": "24671806", "SCORE": 0.4406779661069089, "shared_interaction": "Direct", "source_original": "15", "Name_B": "GO:0071900", "Name_A": "GO:0050679", "target_original": "5", "Gene_B": "GO:0071900", "interaction": "Direct", "SUID": 24674499, "TYPE": "Direct", "Gene_A": "GO:0050679", "BEND_MAP_ID": 24674499, "selected": false}, "selected": false}, {"data": {"id": "24674498", "source": "24671796", "target": "24671801", "SCORE": 0.33043478261510023, "shared_interaction": "Direct", "source_original": "15", "Name_B": "GO:0051403", "Name_A": "GO:0050679", "target_original": "10", "Gene_B": "GO:0051403", "interaction": "Direct", "SUID": 24674498, "TYPE": "Direct", "Gene_A": "GO:0050679", "BEND_MAP_ID": 24674498, "selected": false}, "selected": false}, {"data": {"id": "24674497", "source": "24671796", "target": "24671804", "SCORE": 0.36363636364214874, "shared_interaction": "Direct", "source_original": "15", "Name_B": "GO:2000147", "Name_A": "GO:0050679", "target_original": "7", "Gene_B": "GO:2000147", "interaction": "Direct", "SUID": 24674497, "TYPE": "Direct", "Gene_A": "GO:0050679", "BEND_MAP_ID": 24674497, "selected": false}, "selected": false}, {"data": {"id": "24674496", "source": "24671796", "target": "24671803", "SCORE": 0.36363636364214874, "shared_interaction": "Direct", "source_original": "15", "Name_B": "GO:0051272", "Name_A": "GO:0050679", "target_original": "8", "Gene_B": "GO:0051272", "interaction": "Direct", "SUID": 24674496, "TYPE": "Direct", "Gene_A": "GO:0050679", "BEND_MAP_ID": 24674496, "selected": false}, "selected": false}, {"data": {"id": "24674495", "source": "24671796", "target": "24671797", "SCORE": 0.41071428572007335, "shared_interaction": "Direct", "source_original": "15", "Name_B": "GO:0070302", "Name_A": "GO:0050679", "target_original": "14", "Gene_B": "GO:0070302", "interaction": "Direct", "SUID": 24674495, "TYPE": "Direct", "Gene_A": "GO:0050679", "BEND_MAP_ID": 24674495, "selected": false}, "selected": false}, {"data": {"id": "24674494", "source": "24671796", "target": "24671793", "SCORE": 0.5217391304393573, "shared_interaction": "Direct", "source_original": "15", "Name_B": "GO:0051345", "Name_A": "GO:0050679", "target_original": "18", "Gene_B": "GO:0051345", "interaction": "Direct", "SUID": 24674494, "TYPE": "Direct", "Gene_A": "GO:0050679", "BEND_MAP_ID": 24674494, "selected": false}, "selected": false}, {"data": {"id": "24674493", "source": "24671796", "target": "24671647", "SCORE": 0.34000000000726005, "shared_interaction": "Direct", "source_original": "15", "Name_B": "GO:0060749", "Name_A": "GO:0050679", "target_original": "164", "Gene_B": "GO:0060749", "interaction": "Direct", "SUID": 24674493, "TYPE": "Direct", "Gene_A": "GO:0050679", "BEND_MAP_ID": 24674493, "selected": false}, "selected": false}, {"data": {"id": "24674492", "source": "24671796", "target": "24671684", "SCORE": 0.34000000000726005, "shared_interaction": "Direct", "source_original": "15", "Name_B": "GO:0061377", "Name_A": "GO:0050679", "target_original": "127", "Gene_B": "GO:0061377", "interaction": "Direct", "SUID": 24674492, "TYPE": "Direct", "Gene_A": "GO:0050679", "BEND_MAP_ID": 24674492, "selected": false}, "selected": false}, {"data": {"id": "24674491", "source": "24671796", "target": "24671708", "SCORE": 0.34000000000726005, "shared_interaction": "Direct", "source_original": "15", "Name_B": "GO:1904031", "Name_A": "GO:0050679", "target_original": "103", "Gene_B": "GO:1904031", "interaction": "Direct", "SUID": 24674491, "TYPE": "Direct", "Gene_A": "GO:0050679", "BEND_MAP_ID": 24674491, "selected": false}, "selected": false}, {"data": {"id": "24674490", "source": "24671796", "target": "24671705", "SCORE": 0.4329896907280795, "shared_interaction": "Direct", "source_original": "15", "Name_B": "GO:0070141", "Name_A": "GO:0050679", "target_original": "106", "Gene_B": "GO:0070141", "interaction": "Direct", "SUID": 24674490, "TYPE": "Direct", "Gene_A": "GO:0050679", "BEND_MAP_ID": 24674490, "selected": false}, "selected": false}, {"data": {"id": "24674489", "source": "24671795", "target": "24671804", "SCORE": 0.36363636364214874, "shared_interaction": "Direct", "source_original": "16", "Name_B": "GO:2000147", "Name_A": "GO:0080135", "target_original": "7", "Gene_B": "GO:2000147", "interaction": "Direct", "SUID": 24674489, "TYPE": "Direct", "Gene_A": "GO:0080135", "BEND_MAP_ID": 24674489, "selected": false}, "selected": false}, {"data": {"id": "24674488", "source": "24671795", "target": "24671762", "SCORE": 0.5378151260546925, "shared_interaction": "Direct", "source_original": "16", "Name_B": "GO:0104004", "Name_A": "GO:0080135", "target_original": "49", "Gene_B": "GO:0104004", "interaction": "Direct", "SUID": 24674488, "TYPE": "Direct", "Gene_A": "GO:0080135", "BEND_MAP_ID": 24674488, "selected": false}, "selected": false}, {"data": {"id": "24674487", "source": "24671795", "target": "24671741", "SCORE": 0.3529411764765695, "shared_interaction": "Direct", "source_original": "16", "Name_B": "GO:1901699", "Name_A": "GO:0080135", "target_original": "70", "Gene_B": "GO:1901699", "interaction": "Direct", "SUID": 24674487, "TYPE": "Direct", "Gene_A": "GO:0080135", "BEND_MAP_ID": 24674487, "selected": false}, "selected": false}, {"data": {"id": "24674486", "source": "24671795", "target": "24671706", "SCORE": 0.33043478261510023, "shared_interaction": "Direct", "source_original": "16", "Name_B": "GO:2000045", "Name_A": "GO:0080135", "target_original": "105", "Gene_B": "GO:2000045", "interaction": "Direct", "SUID": 24674486, "TYPE": "Direct", "Gene_A": "GO:0080135", "BEND_MAP_ID": 24674486, "selected": false}, "selected": false}, {"data": {"id": "24674485", "source": "24671795", "target": "24671704", "SCORE": 0.33043478261510023, "shared_interaction": "Direct", "source_original": "16", "Name_B": "GO:1902806", "Name_A": "GO:0080135", "target_original": "107", "Gene_B": "GO:1902806", "interaction": "Direct", "SUID": 24674485, "TYPE": "Direct", "Gene_A": "GO:0080135", "BEND_MAP_ID": 24674485, "selected": false}, "selected": false}, {"data": {"id": "24674484", "source": "24671794", "target": "24671650", "SCORE": 0.5528455284592835, "shared_interaction": "Direct", "source_original": "17", "Name_B": "GO:0050673", "Name_A": "GO:0045596", "target_original": "161", "Gene_B": "GO:0050673", "interaction": "Direct", "SUID": 24674484, "TYPE": "Direct", "Gene_A": "GO:0045596", "BEND_MAP_ID": 24674484, "selected": false}, "selected": false}, {"data": {"id": "24674483", "source": "24671794", "target": "24671639", "SCORE": 0.431034482764016, "shared_interaction": "Direct", "source_original": "17", "Name_B": "GO:1903798", "Name_A": "GO:0045596", "target_original": "172", "Gene_B": "GO:1903798", "interaction": "Direct", "SUID": 24674483, "TYPE": "Direct", "Gene_A": "GO:0045596", "BEND_MAP_ID": 24674483, "selected": false}, "selected": false}, {"data": {"id": "24674482", "source": "24671794", "target": "24671774", "SCORE": 0.431034482764016, "shared_interaction": "Direct", "source_original": "17", "Name_B": "GO:0070920", "Name_A": "GO:0045596", "target_original": "37", "Gene_B": "GO:0070920", "interaction": "Direct", "SUID": 24674482, "TYPE": "Direct", "Gene_A": "GO:0045596", "BEND_MAP_ID": 24674482, "selected": false}, "selected": false}, {"data": {"id": "24674481", "source": "24671794", "target": "24671800", "SCORE": 0.45000000000504164, "shared_interaction": "Direct", "source_original": "17", "Name_B": "GO:0050678", "Name_A": "GO:0045596", "target_original": "11", "Gene_B": "GO:0050678", "interaction": "Direct", "SUID": 24674481, "TYPE": "Direct", "Gene_A": "GO:0045596", "BEND_MAP_ID": 24674481, "selected": false}, "selected": false}, {"data": {"id": "24674480", "source": "24671794", "target": "24671773", "SCORE": 0.33043478261510023, "shared_interaction": "Direct", "source_original": "17", "Name_B": "GO:1903799", "Name_A": "GO:0045596", "target_original": "38", "Gene_B": "GO:1903799", "interaction": "Direct", "SUID": 24674480, "TYPE": "Direct", "Gene_A": "GO:0045596", "BEND_MAP_ID": 24674480, "selected": false}, "selected": false}, {"data": {"id": "24674479", "source": "24671794", "target": "24671772", "SCORE": 0.431034482764016, "shared_interaction": "Direct", "source_original": "17", "Name_B": "GO:0060964", "Name_A": "GO:0045596", "target_original": "39", "Gene_B": "GO:0060964", "interaction": "Direct", "SUID": 24674479, "TYPE": "Direct", "Gene_A": "GO:0045596", "BEND_MAP_ID": 24674479, "selected": false}, "selected": false}, {"data": {"id": "24674478", "source": "24671794", "target": "24671770", "SCORE": 0.431034482764016, "shared_interaction": "Direct", "source_original": "17", "Name_B": "GO:0060147", "Name_A": "GO:0045596", "target_original": "41", "Gene_B": "GO:0060147", "interaction": "Direct", "SUID": 24674478, "TYPE": "Direct", "Gene_A": "GO:0045596", "BEND_MAP_ID": 24674478, "selected": false}, "selected": false}, {"data": {"id": "24674477", "source": "24671794", "target": "24671769", "SCORE": 0.431034482764016, "shared_interaction": "Direct", "source_original": "17", "Name_B": "GO:0060966", "Name_A": "GO:0045596", "target_original": "42", "Gene_B": "GO:0060966", "interaction": "Direct", "SUID": 24674477, "TYPE": "Direct", "Gene_A": "GO:0045596", "BEND_MAP_ID": 24674477, "selected": false}, "selected": false}, {"data": {"id": "24674476", "source": "24671794", "target": "24671767", "SCORE": 0.431034482764016, "shared_interaction": "Direct", "source_original": "17", "Name_B": "GO:0070918", "Name_A": "GO:0045596", "target_original": "44", "Gene_B": "GO:0070918", "interaction": "Direct", "SUID": 24674476, "TYPE": "Direct", "Gene_A": "GO:0045596", "BEND_MAP_ID": 24674476, "selected": false}, "selected": false}, {"data": {"id": "24674475", "source": "24671794", "target": "24671766", "SCORE": 0.33043478261510023, "shared_interaction": "Direct", "source_original": "17", "Name_B": "GO:0060965", "Name_A": "GO:0045596", "target_original": "45", "Gene_B": "GO:0060965", "interaction": "Direct", "SUID": 24674475, "TYPE": "Direct", "Gene_A": "GO:0045596", "BEND_MAP_ID": 24674475, "selected": false}, "selected": false}, {"data": {"id": "24674474", "source": "24671794", "target": "24671795", "SCORE": 0.45000000000504164, "shared_interaction": "Direct", "source_original": "17", "Name_B": "GO:0080135", "Name_A": "GO:0045596", "target_original": "16", "Gene_B": "GO:0080135", "interaction": "Direct", "SUID": 24674474, "TYPE": "Direct", "Gene_A": "GO:0045596", "BEND_MAP_ID": 24674474, "selected": false}, "selected": false}, {"data": {"id": "24674473", "source": "24671794", "target": "24671756", "SCORE": 0.431034482764016, "shared_interaction": "Direct", "source_original": "17", "Name_B": "GO:0048708", "Name_A": "GO:0045596", "target_original": "55", "Gene_B": "GO:0048708", "interaction": "Direct", "SUID": 24674473, "TYPE": "Direct", "Gene_A": "GO:0045596", "BEND_MAP_ID": 24674473, "selected": false}, "selected": false}, {"data": {"id": "24674472", "source": "24671794", "target": "24671742", "SCORE": 0.3418803418865293, "shared_interaction": "Direct", "source_original": "17", "Name_B": "GO:0051091", "Name_A": "GO:0045596", "target_original": "69", "Gene_B": "GO:0051091", "interaction": "Direct", "SUID": 24674472, "TYPE": "Direct", "Gene_A": "GO:0045596", "BEND_MAP_ID": 24674472, "selected": false}, "selected": false}, {"data": {"id": "24674471", "source": "24671794", "target": "24671706", "SCORE": 0.33043478261510023, "shared_interaction": "Direct", "source_original": "17", "Name_B": "GO:2000045", "Name_A": "GO:0045596", "target_original": "105", "Gene_B": "GO:2000045", "interaction": "Direct", "SUID": 24674471, "TYPE": "Direct", "Gene_A": "GO:0045596", "BEND_MAP_ID": 24674471, "selected": false}, "selected": false}, {"data": {"id": "24674470", "source": "24671794", "target": "24671704", "SCORE": 0.33043478261510023, "shared_interaction": "Direct", "source_original": "17", "Name_B": "GO:1902806", "Name_A": "GO:0045596", "target_original": "107", "Gene_B": "GO:1902806", "interaction": "Direct", "SUID": 24674470, "TYPE": "Direct", "Gene_A": "GO:0045596", "BEND_MAP_ID": 24674470, "selected": false}, "selected": false}, {"data": {"id": "24674469", "source": "24671794", "target": "24671703", "SCORE": 0.431034482764016, "shared_interaction": "Direct", "source_original": "17", "Name_B": "GO:0045786", "Name_A": "GO:0045596", "target_original": "108", "Gene_B": "GO:0045786", "interaction": "Direct", "SUID": 24674469, "TYPE": "Direct", "Gene_A": "GO:0045596", "BEND_MAP_ID": 24674469, "selected": false}, "selected": false}, {"data": {"id": "24674468", "source": "24671794", "target": "24671661", "SCORE": 0.33043478261510023, "shared_interaction": "Direct", "source_original": "17", "Name_B": "GO:0048638", "Name_A": "GO:0045596", "target_original": "150", "Gene_B": "GO:0048638", "interaction": "Direct", "SUID": 24674468, "TYPE": "Direct", "Gene_A": "GO:0045596", "BEND_MAP_ID": 24674468, "selected": false}, "selected": false}, {"data": {"id": "24674467", "source": "24671793", "target": "24671639", "SCORE": 0.3063063063131808, "shared_interaction": "Direct", "source_original": "18", "Name_B": "GO:1903798", "Name_A": "GO:0051345", "target_original": "172", "Gene_B": "GO:1903798", "interaction": "Direct", "SUID": 24674467, "TYPE": "Direct", "Gene_A": "GO:0051345", "BEND_MAP_ID": 24674467, "selected": false}, "selected": false}, {"data": {"id": "24674466", "source": "24671793", "target": "24671774", "SCORE": 0.3063063063131808, "shared_interaction": "Direct", "source_original": "18", "Name_B": "GO:0070920", "Name_A": "GO:0051345", "target_original": "37", "Gene_B": "GO:0070920", "interaction": "Direct", "SUID": 24674466, "TYPE": "Direct", "Gene_A": "GO:0051345", "BEND_MAP_ID": 24674466, "selected": false}, "selected": false}, {"data": {"id": "24674465", "source": "24671793", "target": "24671801", "SCORE": 0.6239316239351597, "shared_interaction": "Direct", "source_original": "18", "Name_B": "GO:0051403", "Name_A": "GO:0051345", "target_original": "10", "Gene_B": "GO:0051403", "interaction": "Direct", "SUID": 24674465, "TYPE": "Direct", "Gene_A": "GO:0051345", "BEND_MAP_ID": 24674465, "selected": false}, "selected": false}, {"data": {"id": "24674464", "source": "24671793", "target": "24671797", "SCORE": 0.5217391304393573, "shared_interaction": "Direct", "source_original": "18", "Name_B": "GO:0070302", "Name_A": "GO:0051345", "target_original": "14", "Gene_B": "GO:0070302", "interaction": "Direct", "SUID": 24674464, "TYPE": "Direct", "Gene_A": "GO:0051345", "BEND_MAP_ID": 24674464, "selected": false}, "selected": false}, {"data": {"id": "24674463", "source": "24671793", "target": "24671772", "SCORE": 0.3063063063131808, "shared_interaction": "Direct", "source_original": "18", "Name_B": "GO:0060964", "Name_A": "GO:0051345", "target_original": "39", "Gene_B": "GO:0060964", "interaction": "Direct", "SUID": 24674463, "TYPE": "Direct", "Gene_A": "GO:0051345", "BEND_MAP_ID": 24674463, "selected": false}, "selected": false}, {"data": {"id": "24674462", "source": "24671793", "target": "24671770", "SCORE": 0.3063063063131808, "shared_interaction": "Direct", "source_original": "18", "Name_B": "GO:0060147", "Name_A": "GO:0051345", "target_original": "41", "Gene_B": "GO:0060147", "interaction": "Direct", "SUID": 24674462, "TYPE": "Direct", "Gene_A": "GO:0051345", "BEND_MAP_ID": 24674462, "selected": false}, "selected": false}, {"data": {"id": "24674461", "source": "24671793", "target": "24671769", "SCORE": 0.3063063063131808, "shared_interaction": "Direct", "source_original": "18", "Name_B": "GO:0060966", "Name_A": "GO:0051345", "target_original": "42", "Gene_B": "GO:0060966", "interaction": "Direct", "SUID": 24674461, "TYPE": "Direct", "Gene_A": "GO:0051345", "BEND_MAP_ID": 24674461, "selected": false}, "selected": false}, {"data": {"id": "24674460", "source": "24671793", "target": "24671767", "SCORE": 0.3063063063131808, "shared_interaction": "Direct", "source_original": "18", "Name_B": "GO:0070918", "Name_A": "GO:0051345", "target_original": "44", "Gene_B": "GO:0070918", "interaction": "Direct", "SUID": 24674460, "TYPE": "Direct", "Gene_A": "GO:0051345", "BEND_MAP_ID": 24674460, "selected": false}, "selected": false}, {"data": {"id": "24674459", "source": "24671793", "target": "24671795", "SCORE": 0.3529411764765695, "shared_interaction": "Direct", "source_original": "18", "Name_B": "GO:0080135", "Name_A": "GO:0051345", "target_original": "16", "Gene_B": "GO:0080135", "interaction": "Direct", "SUID": 24674459, "TYPE": "Direct", "Gene_A": "GO:0051345", "BEND_MAP_ID": 24674459, "selected": false}, "selected": false}, {"data": {"id": "24674458", "source": "24671793", "target": "24671642", "SCORE": 0.33043478261510023, "shared_interaction": "Direct", "source_original": "18", "Name_B": "GO:1903829", "Name_A": "GO:0051345", "target_original": "169", "Gene_B": "GO:1903829", "interaction": "Direct", "SUID": 24674458, "TYPE": "Direct", "Gene_A": "GO:0051345", "BEND_MAP_ID": 24674458, "selected": false}, "selected": false}, {"data": {"id": "24674457", "source": "24671793", "target": "24671680", "SCORE": 0.3063063063131808, "shared_interaction": "Direct", "source_original": "18", "Name_B": "GO:0061138", "Name_A": "GO:0051345", "target_original": "131", "Gene_B": "GO:0061138", "interaction": "Direct", "SUID": 24674457, "TYPE": "Direct", "Gene_A": "GO:0051345", "BEND_MAP_ID": 24674457, "selected": false}, "selected": false}, {"data": {"id": "24674456", "source": "24671793", "target": "24671729", "SCORE": 0.3063063063131808, "shared_interaction": "Direct", "source_original": "18", "Name_B": "GO:1904951", "Name_A": "GO:0051345", "target_original": "82", "Gene_B": "GO:1904951", "interaction": "Direct", "SUID": 24674456, "TYPE": "Direct", "Gene_A": "GO:0051345", "BEND_MAP_ID": 24674456, "selected": false}, "selected": false}, {"data": {"id": "24674455", "source": "24671792", "target": "24671649", "SCORE": 0.45454545455041323, "shared_interaction": "Direct", "source_original": "19", "Name_B": "GO:0048732", "Name_A": "GO:0018209", "target_original": "162", "Gene_B": "GO:0048732", "interaction": "Direct", "SUID": 24674455, "TYPE": "Direct", "Gene_A": "GO:0018209", "BEND_MAP_ID": 24674455, "selected": false}, "selected": false}, {"data": {"id": "24674454", "source": "24671792", "target": "24671810", "SCORE": 0.45454545455041323, "shared_interaction": "Direct", "source_original": "19", "Name_B": "GO:0051347", "Name_A": "GO:0018209", "target_original": "1", "Gene_B": "GO:0051347", "interaction": "Direct", "SUID": 24674454, "TYPE": "Direct", "Gene_A": "GO:0018209", "BEND_MAP_ID": 24674454, "selected": false}, "selected": false}, {"data": {"id": "24674453", "source": "24671792", "target": "24671807", "SCORE": 0.5454545454586777, "shared_interaction": "Direct", "source_original": "19", "Name_B": "GO:0043408", "Name_A": "GO:0018209", "target_original": "4", "Gene_B": "GO:0043408", "interaction": "Direct", "SUID": 24674453, "TYPE": "Direct", "Gene_A": "GO:0018209", "BEND_MAP_ID": 24674453, "selected": false}, "selected": false}, {"data": {"id": "24674452", "source": "24671792", "target": "24671782", "SCORE": 0.36363636364214874, "shared_interaction": "Direct", "source_original": "19", "Name_B": "GO:0062197", "Name_A": "GO:0018209", "target_original": "29", "Gene_B": "GO:0062197", "interaction": "Direct", "SUID": 24674452, "TYPE": "Direct", "Gene_A": "GO:0018209", "BEND_MAP_ID": 24674452, "selected": false}, "selected": false}, {"data": {"id": "24674451", "source": "24671792", "target": "24671805", "SCORE": 0.45454545455041323, "shared_interaction": "Direct", "source_original": "19", "Name_B": "GO:0030335", "Name_A": "GO:0018209", "target_original": "6", "Gene_B": "GO:0030335", "interaction": "Direct", "SUID": 24674451, "TYPE": "Direct", "Gene_A": "GO:0018209", "BEND_MAP_ID": 24674451, "selected": false}, "selected": false}, {"data": {"id": "24674450", "source": "24671792", "target": "24671801", "SCORE": 0.45454545455041323, "shared_interaction": "Direct", "source_original": "19", "Name_B": "GO:0051403", "Name_A": "GO:0018209", "target_original": "10", "Gene_B": "GO:0051403", "interaction": "Direct", "SUID": 24674450, "TYPE": "Direct", "Gene_A": "GO:0018209", "BEND_MAP_ID": 24674450, "selected": false}, "selected": false}, {"data": {"id": "24674449", "source": "24671792", "target": "24671799", "SCORE": 0.45454545455041323, "shared_interaction": "Direct", "source_original": "19", "Name_B": "GO:0031098", "Name_A": "GO:0018209", "target_original": "12", "Gene_B": "GO:0031098", "interaction": "Direct", "SUID": 24674449, "TYPE": "Direct", "Gene_A": "GO:0018209", "BEND_MAP_ID": 24674449, "selected": false}, "selected": false}, {"data": {"id": "24674448", "source": "24671792", "target": "24671804", "SCORE": 0.45454545455041323, "shared_interaction": "Direct", "source_original": "19", "Name_B": "GO:2000147", "Name_A": "GO:0018209", "target_original": "7", "Gene_B": "GO:2000147", "interaction": "Direct", "SUID": 24674448, "TYPE": "Direct", "Gene_A": "GO:0018209", "BEND_MAP_ID": 24674448, "selected": false}, "selected": false}, {"data": {"id": "24674447", "source": "24671792", "target": "24671803", "SCORE": 0.45454545455041323, "shared_interaction": "Direct", "source_original": "19", "Name_B": "GO:0051272", "Name_A": "GO:0018209", "target_original": "8", "Gene_B": "GO:0051272", "interaction": "Direct", "SUID": 24674447, "TYPE": "Direct", "Gene_A": "GO:0018209", "BEND_MAP_ID": 24674447, "selected": false}, "selected": false}, {"data": {"id": "24674446", "source": "24671792", "target": "24671802", "SCORE": 0.45454545455041323, "shared_interaction": "Direct", "source_original": "19", "Name_B": "GO:0040017", "Name_A": "GO:0018209", "target_original": "9", "Gene_B": "GO:0040017", "interaction": "Direct", "SUID": 24674446, "TYPE": "Direct", "Gene_A": "GO:0018209", "BEND_MAP_ID": 24674446, "selected": false}, "selected": false}, {"data": {"id": "24674445", "source": "24671792", "target": "24671779", "SCORE": 0.5454545454586777, "shared_interaction": "Direct", "source_original": "19", "Name_B": "GO:0034614", "Name_A": "GO:0018209", "target_original": "32", "Gene_B": "GO:0034614", "interaction": "Direct", "SUID": 24674445, "TYPE": "Direct", "Gene_A": "GO:0018209", "BEND_MAP_ID": 24674445, "selected": false}, "selected": false}, {"data": {"id": "24674444", "source": "24671792", "target": "24671777", "SCORE": 0.36363636364214874, "shared_interaction": "Direct", "source_original": "19", "Name_B": "GO:0071276", "Name_A": "GO:0018209", "target_original": "34", "Gene_B": "GO:0071276", "interaction": "Direct", "SUID": 24674444, "TYPE": "Direct", "Gene_A": "GO:0018209", "BEND_MAP_ID": 24674444, "selected": false}, "selected": false}, {"data": {"id": "24674443", "source": "24671792", "target": "24671776", "SCORE": 0.45454545455041323, "shared_interaction": "Direct", "source_original": "19", "Name_B": "GO:0034599", "Name_A": "GO:0018209", "target_original": "35", "Gene_B": "GO:0034599", "interaction": "Direct", "SUID": 24674443, "TYPE": "Direct", "Gene_A": "GO:0018209", "BEND_MAP_ID": 24674443, "selected": false}, "selected": false}, {"data": {"id": "24674442", "source": "24671792", "target": "24671798", "SCORE": 0.36363636364214874, "shared_interaction": "Direct", "source_original": "19", "Name_B": "GO:0032872", "Name_A": "GO:0018209", "target_original": "13", "Gene_B": "GO:0032872", "interaction": "Direct", "SUID": 24674442, "TYPE": "Direct", "Gene_A": "GO:0018209", "BEND_MAP_ID": 24674442, "selected": false}, "selected": false}, {"data": {"id": "24674441", "source": "24671792", "target": "24671797", "SCORE": 0.36363636364214874, "shared_interaction": "Direct", "source_original": "19", "Name_B": "GO:0070302", "Name_A": "GO:0018209", "target_original": "14", "Gene_B": "GO:0070302", "interaction": "Direct", "SUID": 24674441, "TYPE": "Direct", "Gene_A": "GO:0018209", "BEND_MAP_ID": 24674441, "selected": false}, "selected": false}, {"data": {"id": "24674440", "source": "24671792", "target": "24671791", "SCORE": 0.5454545454586777, "shared_interaction": "Direct", "source_original": "19", "Name_B": "GO:0051054", "Name_A": "GO:0018209", "target_original": "20", "Gene_B": "GO:0051054", "interaction": "Direct", "SUID": 24674440, "TYPE": "Direct", "Gene_A": "GO:0018209", "BEND_MAP_ID": 24674440, "selected": false}, "selected": false}, {"data": {"id": "24674439", "source": "24671792", "target": "24671789", "SCORE": 0.45454545455041323, "shared_interaction": "Direct", "source_original": "19", "Name_B": "GO:0051052", "Name_A": "GO:0018209", "target_original": "22", "Gene_B": "GO:0051052", "interaction": "Direct", "SUID": 24674439, "TYPE": "Direct", "Gene_A": "GO:0018209", "BEND_MAP_ID": 24674439, "selected": false}, "selected": false}, {"data": {"id": "24674438", "source": "24671792", "target": "24671757", "SCORE": 0.36363636364214874, "shared_interaction": "Direct", "source_original": "19", "Name_B": "GO:0033002", "Name_A": "GO:0018209", "target_original": "54", "Gene_B": "GO:0033002", "interaction": "Direct", "SUID": 24674438, "TYPE": "Direct", "Gene_A": "GO:0018209", "BEND_MAP_ID": 24674438, "selected": false}, "selected": false}, {"data": {"id": "24674437", "source": "24671792", "target": "24671641", "SCORE": 0.45454545455041323, "shared_interaction": "Direct", "source_original": "19", "Name_B": "GO:0051090", "Name_A": "GO:0018209", "target_original": "170", "Gene_B": "GO:0051090", "interaction": "Direct", "SUID": 24674437, "TYPE": "Direct", "Gene_A": "GO:0018209", "BEND_MAP_ID": 24674437, "selected": false}, "selected": false}, {"data": {"id": "24674436", "source": "24671792", "target": "24671795", "SCORE": 0.36363636364214874, "shared_interaction": "Direct", "source_original": "19", "Name_B": "GO:0080135", "Name_A": "GO:0018209", "target_original": "16", "Gene_B": "GO:0080135", "interaction": "Direct", "SUID": 24674436, "TYPE": "Direct", "Gene_A": "GO:0018209", "BEND_MAP_ID": 24674436, "selected": false}, "selected": false}, {"data": {"id": "24674435", "source": "24671792", "target": "24671642", "SCORE": 0.36363636364214874, "shared_interaction": "Direct", "source_original": "19", "Name_B": "GO:1903829", "Name_A": "GO:0018209", "target_original": "169", "Gene_B": "GO:1903829", "interaction": "Direct", "SUID": 24674435, "TYPE": "Direct", "Gene_A": "GO:0018209", "BEND_MAP_ID": 24674435, "selected": false}, "selected": false}, {"data": {"id": "24674434", "source": "24671792", "target": "24671756", "SCORE": 0.36363636364214874, "shared_interaction": "Direct", "source_original": "19", "Name_B": "GO:0048708", "Name_A": "GO:0018209", "target_original": "55", "Gene_B": "GO:0048708", "interaction": "Direct", "SUID": 24674434, "TYPE": "Direct", "Gene_A": "GO:0018209", "BEND_MAP_ID": 24674434, "selected": false}, "selected": false}, {"data": {"id": "24674433", "source": "24671792", "target": "24671755", "SCORE": 0.5454545454586777, "shared_interaction": "Direct", "source_original": "19", "Name_B": "GO:0042063", "Name_A": "GO:0018209", "target_original": "56", "Gene_B": "GO:0042063", "interaction": "Direct", "SUID": 24674433, "TYPE": "Direct", "Gene_A": "GO:0018209", "BEND_MAP_ID": 24674433, "selected": false}, "selected": false}, {"data": {"id": "24674432", "source": "24671792", "target": "24671734", "SCORE": 0.45454545455041323, "shared_interaction": "Direct", "source_original": "19", "Name_B": "GO:1903827", "Name_A": "GO:0018209", "target_original": "77", "Gene_B": "GO:1903827", "interaction": "Direct", "SUID": 24674432, "TYPE": "Direct", "Gene_A": "GO:0018209", "BEND_MAP_ID": 24674432, "selected": false}, "selected": false}, {"data": {"id": "24674431", "source": "24671792", "target": "24671787", "SCORE": 0.7272727272752066, "shared_interaction": "Direct", "source_original": "19", "Name_B": "GO:0032103", "Name_A": "GO:0018209", "target_original": "24", "Gene_B": "GO:0032103", "interaction": "Direct", "SUID": 24674431, "TYPE": "Direct", "Gene_A": "GO:0018209", "BEND_MAP_ID": 24674431, "selected": false}, "selected": false}, {"data": {"id": "24674430", "source": "24671792", "target": "24671643", "SCORE": 0.36363636364214874, "shared_interaction": "Direct", "source_original": "19", "Name_B": "GO:0038083", "Name_A": "GO:0018209", "target_original": "168", "Gene_B": "GO:0038083", "interaction": "Direct", "SUID": 24674430, "TYPE": "Direct", "Gene_A": "GO:0018209", "BEND_MAP_ID": 24674430, "selected": false}, "selected": false}, {"data": {"id": "24674429", "source": "24671792", "target": "24671752", "SCORE": 0.6363636363669422, "shared_interaction": "Direct", "source_original": "19", "Name_B": "GO:0050900", "Name_A": "GO:0018209", "target_original": "59", "Gene_B": "GO:0050900", "interaction": "Direct", "SUID": 24674429, "TYPE": "Direct", "Gene_A": "GO:0018209", "BEND_MAP_ID": 24674429, "selected": false}, "selected": false}, {"data": {"id": "24674428", "source": "24671792", "target": "24671738", "SCORE": 0.45454545455041323, "shared_interaction": "Direct", "source_original": "19", "Name_B": "GO:0031331", "Name_A": "GO:0018209", "target_original": "73", "Gene_B": "GO:0031331", "interaction": "Direct", "SUID": 24674428, "TYPE": "Direct", "Gene_A": "GO:0018209", "BEND_MAP_ID": 24674428, "selected": false}, "selected": false}, {"data": {"id": "24674427", "source": "24671792", "target": "24671732", "SCORE": 0.45454545455041323, "shared_interaction": "Direct", "source_original": "19", "Name_B": "GO:0051223", "Name_A": "GO:0018209", "target_original": "79", "Gene_B": "GO:0051223", "interaction": "Direct", "SUID": 24674427, "TYPE": "Direct", "Gene_A": "GO:0018209", "BEND_MAP_ID": 24674427, "selected": false}, "selected": false}, {"data": {"id": "24674426", "source": "24671792", "target": "24671731", "SCORE": 0.36363636364214874, "shared_interaction": "Direct", "source_original": "19", "Name_B": "GO:0051222", "Name_A": "GO:0018209", "target_original": "80", "Gene_B": "GO:0051222", "interaction": "Direct", "SUID": 24674426, "TYPE": "Direct", "Gene_A": "GO:0018209", "BEND_MAP_ID": 24674426, "selected": false}, "selected": false}, {"data": {"id": "24674425", "source": "24671792", "target": "24671730", "SCORE": 0.45454545455041323, "shared_interaction": "Direct", "source_original": "19", "Name_B": "GO:0070201", "Name_A": "GO:0018209", "target_original": "81", "Gene_B": "GO:0070201", "interaction": "Direct", "SUID": 24674425, "TYPE": "Direct", "Gene_A": "GO:0018209", "BEND_MAP_ID": 24674425, "selected": false}, "selected": false}, {"data": {"id": "24674424", "source": "24671792", "target": "24671729", "SCORE": 0.36363636364214874, "shared_interaction": "Direct", "source_original": "19", "Name_B": "GO:1904951", "Name_A": "GO:0018209", "target_original": "82", "Gene_B": "GO:1904951", "interaction": "Direct", "SUID": 24674424, "TYPE": "Direct", "Gene_A": "GO:0018209", "BEND_MAP_ID": 24674424, "selected": false}, "selected": false}, {"data": {"id": "24674423", "source": "24671792", "target": "24671735", "SCORE": 0.36363636364214874, "shared_interaction": "Direct", "source_original": "19", "Name_B": "GO:0042176", "Name_A": "GO:0018209", "target_original": "76", "Gene_B": "GO:0042176", "interaction": "Direct", "SUID": 24674423, "TYPE": "Direct", "Gene_A": "GO:0018209", "BEND_MAP_ID": 24674423, "selected": false}, "selected": false}, {"data": {"id": "24674422", "source": "24671792", "target": "24671675", "SCORE": 0.45454545455041323, "shared_interaction": "Direct", "source_original": "19", "Name_B": "GO:0046777", "Name_A": "GO:0018209", "target_original": "136", "Gene_B": "GO:0046777", "interaction": "Direct", "SUID": 24674422, "TYPE": "Direct", "Gene_A": "GO:0018209", "BEND_MAP_ID": 24674422, "selected": false}, "selected": false}, {"data": {"id": "24674421", "source": "24671792", "target": "24671659", "SCORE": 0.36363636364214874, "shared_interaction": "Direct", "source_original": "19", "Name_B": "GO:1901888", "Name_A": "GO:0018209", "target_original": "152", "Gene_B": "GO:1901888", "interaction": "Direct", "SUID": 24674421, "TYPE": "Direct", "Gene_A": "GO:0018209", "BEND_MAP_ID": 24674421, "selected": false}, "selected": false}, {"data": {"id": "24674420", "source": "24671792", "target": "24671671", "SCORE": 0.36363636364214874, "shared_interaction": "Direct", "source_original": "19", "Name_B": "GO:0045927", "Name_A": "GO:0018209", "target_original": "140", "Gene_B": "GO:0045927", "interaction": "Direct", "SUID": 24674420, "TYPE": "Direct", "Gene_A": "GO:0018209", "BEND_MAP_ID": 24674420, "selected": false}, "selected": false}, {"data": {"id": "24674419", "source": "24671791", "target": "24671810", "SCORE": 0.3937007874068262, "shared_interaction": "Direct", "source_original": "20", "Name_B": "GO:0051347", "Name_A": "GO:0051054", "target_original": "1", "Gene_B": "GO:0051347", "interaction": "Direct", "SUID": 24674419, "TYPE": "Direct", "Gene_A": "GO:0051054", "BEND_MAP_ID": 24674419, "selected": false}, "selected": false}, {"data": {"id": "24674418", "source": "24671791", "target": "24671782", "SCORE": 0.4406779661069089, "shared_interaction": "Direct", "source_original": "20", "Name_B": "GO:0062197", "Name_A": "GO:0051054", "target_original": "29", "Gene_B": "GO:0062197", "interaction": "Direct", "SUID": 24674418, "TYPE": "Direct", "Gene_A": "GO:0051054", "BEND_MAP_ID": 24674418, "selected": false}, "selected": false}, {"data": {"id": "24674417", "source": "24671791", "target": "24671801", "SCORE": 0.33043478261510023, "shared_interaction": "Direct", "source_original": "20", "Name_B": "GO:0051403", "Name_A": "GO:0051054", "target_original": "10", "Gene_B": "GO:0051403", "interaction": "Direct", "SUID": 24674417, "TYPE": "Direct", "Gene_A": "GO:0051054", "BEND_MAP_ID": 24674417, "selected": false}, "selected": false}, {"data": {"id": "24674416", "source": "24671791", "target": "24671804", "SCORE": 0.36363636364214874, "shared_interaction": "Direct", "source_original": "20", "Name_B": "GO:2000147", "Name_A": "GO:0051054", "target_original": "7", "Gene_B": "GO:2000147", "interaction": "Direct", "SUID": 24674416, "TYPE": "Direct", "Gene_A": "GO:0051054", "BEND_MAP_ID": 24674416, "selected": false}, "selected": false}, {"data": {"id": "24674415", "source": "24671791", "target": "24671803", "SCORE": 0.36363636364214874, "shared_interaction": "Direct", "source_original": "20", "Name_B": "GO:0051272", "Name_A": "GO:0051054", "target_original": "8", "Gene_B": "GO:0051272", "interaction": "Direct", "SUID": 24674415, "TYPE": "Direct", "Gene_A": "GO:0051054", "BEND_MAP_ID": 24674415, "selected": false}, "selected": false}, {"data": {"id": "24674414", "source": "24671791", "target": "24671777", "SCORE": 0.37735849057249915, "shared_interaction": "Direct", "source_original": "20", "Name_B": "GO:0071276", "Name_A": "GO:0051054", "target_original": "34", "Gene_B": "GO:0071276", "interaction": "Direct", "SUID": 24674414, "TYPE": "Direct", "Gene_A": "GO:0051054", "BEND_MAP_ID": 24674414, "selected": false}, "selected": false}, {"data": {"id": "24674413", "source": "24671791", "target": "24671797", "SCORE": 0.41071428572007335, "shared_interaction": "Direct", "source_original": "20", "Name_B": "GO:0070302", "Name_A": "GO:0051054", "target_original": "14", "Gene_B": "GO:0070302", "interaction": "Direct", "SUID": 24674413, "TYPE": "Direct", "Gene_A": "GO:0051054", "BEND_MAP_ID": 24674413, "selected": false}, "selected": false}, {"data": {"id": "24674412", "source": "24671791", "target": "24671790", "SCORE": 0.5849056603816661, "shared_interaction": "Direct", "source_original": "20", "Name_B": "GO:0051972", "Name_A": "GO:0051054", "target_original": "21", "Gene_B": "GO:0051972", "interaction": "Direct", "SUID": 24674412, "TYPE": "Direct", "Gene_A": "GO:0051054", "BEND_MAP_ID": 24674412, "selected": false}, "selected": false}, {"data": {"id": "24674411", "source": "24671791", "target": "24671734", "SCORE": 0.33043478261510023, "shared_interaction": "Direct", "source_original": "20", "Name_B": "GO:1903827", "Name_A": "GO:0051054", "target_original": "77", "Gene_B": "GO:1903827", "interaction": "Direct", "SUID": 24674411, "TYPE": "Direct", "Gene_A": "GO:0051054", "BEND_MAP_ID": 24674411, "selected": false}, "selected": false}, {"data": {"id": "24674410", "source": "24671791", "target": "24671788", "SCORE": 0.5849056603816661, "shared_interaction": "Direct", "source_original": "20", "Name_B": "GO:2000278", "Name_A": "GO:0051054", "target_original": "23", "Gene_B": "GO:2000278", "interaction": "Direct", "SUID": 24674410, "TYPE": "Direct", "Gene_A": "GO:0051054", "BEND_MAP_ID": 24674410, "selected": false}, "selected": false}, {"data": {"id": "24674409", "source": "24671791", "target": "24671753", "SCORE": 0.33043478261510023, "shared_interaction": "Direct", "source_original": "20", "Name_B": "GO:0071407", "Name_A": "GO:0051054", "target_original": "58", "Gene_B": "GO:0071407", "interaction": "Direct", "SUID": 24674409, "TYPE": "Direct", "Gene_A": "GO:0051054", "BEND_MAP_ID": 24674409, "selected": false}, "selected": false}, {"data": {"id": "24674408", "source": "24671791", "target": "24671786", "SCORE": 0.6796116504888585, "shared_interaction": "Direct", "source_original": "20", "Name_B": "GO:2000573", "Name_A": "GO:0051054", "target_original": "25", "Gene_B": "GO:2000573", "interaction": "Direct", "SUID": 24674408, "TYPE": "Direct", "Gene_A": "GO:0051054", "BEND_MAP_ID": 24674408, "selected": false}, "selected": false}, {"data": {"id": "24674407", "source": "24671791", "target": "24671785", "SCORE": 0.5849056603816661, "shared_interaction": "Direct", "source_original": "20", "Name_B": "GO:0071897", "Name_A": "GO:0051054", "target_original": "26", "Gene_B": "GO:0071897", "interaction": "Direct", "SUID": 24674407, "TYPE": "Direct", "Gene_A": "GO:0051054", "BEND_MAP_ID": 24674407, "selected": false}, "selected": false}, {"data": {"id": "24674406", "source": "24671791", "target": "24671708", "SCORE": 0.34000000000726005, "shared_interaction": "Direct", "source_original": "20", "Name_B": "GO:1904031", "Name_A": "GO:0051054", "target_original": "103", "Gene_B": "GO:1904031", "interaction": "Direct", "SUID": 24674406, "TYPE": "Direct", "Gene_A": "GO:0051054", "BEND_MAP_ID": 24674406, "selected": false}, "selected": false}, {"data": {"id": "24674405", "source": "24671791", "target": "24671784", "SCORE": 0.5600000000048401, "shared_interaction": "Direct", "source_original": "20", "Name_B": "GO:0051973", "Name_A": "GO:0051054", "target_original": "27", "Gene_B": "GO:0051973", "interaction": "Direct", "SUID": 24674405, "TYPE": "Direct", "Gene_A": "GO:0051054", "BEND_MAP_ID": 24674405, "selected": false}, "selected": false}, {"data": {"id": "24674404", "source": "24671790", "target": "24671636", "SCORE": 0.30158730159339886, "shared_interaction": "Direct", "source_original": "21", "Name_B": "GO:0070848", "Name_A": "GO:0051972", "target_original": "175", "Gene_B": "GO:0070848", "interaction": "Direct", "SUID": 24674404, "TYPE": "Direct", "Gene_A": "GO:0051972", "BEND_MAP_ID": 24674404, "selected": false}, "selected": false}, {"data": {"id": "24674403", "source": "24671790", "target": "24671702", "SCORE": 0.3063063063131808, "shared_interaction": "Direct", "source_original": "21", "Name_B": "GO:0061919", "Name_A": "GO:0051972", "target_original": "109", "Gene_B": "GO:0061919", "interaction": "Direct", "SUID": 24674403, "TYPE": "Direct", "Gene_A": "GO:0051972", "BEND_MAP_ID": 24674403, "selected": false}, "selected": false}, {"data": {"id": "24674402", "source": "24671790", "target": "24671788", "SCORE": 1.0, "shared_interaction": "Direct", "source_original": "21", "Name_B": "GO:2000278", "Name_A": "GO:0051972", "target_original": "23", "Gene_B": "GO:2000278", "interaction": "Direct", "SUID": 24674402, "TYPE": "Direct", "Gene_A": "GO:0051972", "BEND_MAP_ID": 24674402, "selected": false}, "selected": false}, {"data": {"id": "24674401", "source": "24671790", "target": "24671743", "SCORE": 0.3063063063131808, "shared_interaction": "Direct", "source_original": "21", "Name_B": "GO:0071417", "Name_A": "GO:0051972", "target_original": "68", "Gene_B": "GO:0071417", "interaction": "Direct", "SUID": 24674401, "TYPE": "Direct", "Gene_A": "GO:0051972", "BEND_MAP_ID": 24674401, "selected": false}, "selected": false}, {"data": {"id": "24674400", "source": "24671790", "target": "24671741", "SCORE": 0.3063063063131808, "shared_interaction": "Direct", "source_original": "21", "Name_B": "GO:1901699", "Name_A": "GO:0051972", "target_original": "70", "Gene_B": "GO:1901699", "interaction": "Direct", "SUID": 24674400, "TYPE": "Direct", "Gene_A": "GO:0051972", "BEND_MAP_ID": 24674400, "selected": false}, "selected": false}, {"data": {"id": "24674399", "source": "24671790", "target": "24671720", "SCORE": 0.31250000000787753, "shared_interaction": "Direct", "source_original": "21", "Name_B": "GO:0071456", "Name_A": "GO:0051972", "target_original": "91", "Gene_B": "GO:0071456", "interaction": "Direct", "SUID": 24674399, "TYPE": "Direct", "Gene_A": "GO:0051972", "BEND_MAP_ID": 24674399, "selected": false}, "selected": false}, {"data": {"id": "24674398", "source": "24671790", "target": "24671786", "SCORE": 0.8791208791223403, "shared_interaction": "Direct", "source_original": "21", "Name_B": "GO:2000573", "Name_A": "GO:0051972", "target_original": "25", "Gene_B": "GO:2000573", "interaction": "Direct", "SUID": 24674398, "TYPE": "Direct", "Gene_A": "GO:0051972", "BEND_MAP_ID": 24674398, "selected": false}, "selected": false}, {"data": {"id": "24674397", "source": "24671790", "target": "24671715", "SCORE": 0.31250000000787753, "shared_interaction": "Direct", "source_original": "21", "Name_B": "GO:0071453", "Name_A": "GO:0051972", "target_original": "96", "Gene_B": "GO:0071453", "interaction": "Direct", "SUID": 24674397, "TYPE": "Direct", "Gene_A": "GO:0051972", "BEND_MAP_ID": 24674397, "selected": false}, "selected": false}, {"data": {"id": "24674396", "source": "24671790", "target": "24671785", "SCORE": 1.0, "shared_interaction": "Direct", "source_original": "21", "Name_B": "GO:0071897", "Name_A": "GO:0051972", "target_original": "26", "Gene_B": "GO:0071897", "interaction": "Direct", "SUID": 24674396, "TYPE": "Direct", "Gene_A": "GO:0051972", "BEND_MAP_ID": 24674396, "selected": false}, "selected": false}, {"data": {"id": "24674395", "source": "24671790", "target": "24671784", "SCORE": 0.7441860465149, "shared_interaction": "Direct", "source_original": "21", "Name_B": "GO:0051973", "Name_A": "GO:0051972", "target_original": "27", "Gene_B": "GO:0051973", "interaction": "Direct", "SUID": 24674395, "TYPE": "Direct", "Gene_A": "GO:0051972", "BEND_MAP_ID": 24674395, "selected": false}, "selected": false}, {"data": {"id": "24674394", "source": "24671790", "target": "24671697", "SCORE": 0.31250000000787753, "shared_interaction": "Direct", "source_original": "21", "Name_B": "GO:0072594", "Name_A": "GO:0051972", "target_original": "114", "Gene_B": "GO:0072594", "interaction": "Direct", "SUID": 24674394, "TYPE": "Direct", "Gene_A": "GO:0051972", "BEND_MAP_ID": 24674394, "selected": false}, "selected": false}, {"data": {"id": "24674393", "source": "24671790", "target": "24671666", "SCORE": 0.4554455445603862, "shared_interaction": "Direct", "source_original": "21", "Name_B": "GO:0060322", "Name_A": "GO:0051972", "target_original": "145", "Gene_B": "GO:0060322", "interaction": "Direct", "SUID": 24674393, "TYPE": "Direct", "Gene_A": "GO:0051972", "BEND_MAP_ID": 24674393, "selected": false}, "selected": false}, {"data": {"id": "24674392", "source": "24671789", "target": "24671782", "SCORE": 0.5378151260546925, "shared_interaction": "Direct", "source_original": "22", "Name_B": "GO:0062197", "Name_A": "GO:0051052", "target_original": "29", "Gene_B": "GO:0062197", "interaction": "Direct", "SUID": 24674392, "TYPE": "Direct", "Gene_A": "GO:0051052", "BEND_MAP_ID": 24674392, "selected": false}, "selected": false}, {"data": {"id": "24674391", "source": "24671789", "target": "24671636", "SCORE": 0.3739837398429969, "shared_interaction": "Direct", "source_original": "22", "Name_B": "GO:0070848", "Name_A": "GO:0051052", "target_original": "175", "Gene_B": "GO:0070848", "interaction": "Direct", "SUID": 24674391, "TYPE": "Direct", "Gene_A": "GO:0051052", "BEND_MAP_ID": 24674391, "selected": false}, "selected": false}, {"data": {"id": "24674390", "source": "24671789", "target": "24671777", "SCORE": 0.3063063063131808, "shared_interaction": "Direct", "source_original": "22", "Name_B": "GO:0071276", "Name_A": "GO:0051052", "target_original": "34", "Gene_B": "GO:0071276", "interaction": "Direct", "SUID": 24674390, "TYPE": "Direct", "Gene_A": "GO:0051052", "BEND_MAP_ID": 24674390, "selected": false}, "selected": false}, {"data": {"id": "24674389", "source": "24671789", "target": "24671797", "SCORE": 0.33043478261510023, "shared_interaction": "Direct", "source_original": "22", "Name_B": "GO:0070302", "Name_A": "GO:0051052", "target_original": "14", "Gene_B": "GO:0070302", "interaction": "Direct", "SUID": 24674389, "TYPE": "Direct", "Gene_A": "GO:0051052", "BEND_MAP_ID": 24674389, "selected": false}, "selected": false}, {"data": {"id": "24674388", "source": "24671789", "target": "24671791", "SCORE": 0.9043478260878715, "shared_interaction": "Direct", "source_original": "22", "Name_B": "GO:0051054", "Name_A": "GO:0051052", "target_original": "20", "Gene_B": "GO:0051054", "interaction": "Direct", "SUID": 24674388, "TYPE": "Direct", "Gene_A": "GO:0051052", "BEND_MAP_ID": 24674388, "selected": false}, "selected": false}, {"data": {"id": "24674387", "source": "24671789", "target": "24671790", "SCORE": 0.7027027027056489, "shared_interaction": "Direct", "source_original": "22", "Name_B": "GO:0051972", "Name_A": "GO:0051052", "target_original": "21", "Gene_B": "GO:0051972", "interaction": "Direct", "SUID": 24674387, "TYPE": "Direct", "Gene_A": "GO:0051052", "BEND_MAP_ID": 24674387, "selected": false}, "selected": false}, {"data": {"id": "24674386", "source": "24671789", "target": "24671795", "SCORE": 0.3529411764765695, "shared_interaction": "Direct", "source_original": "22", "Name_B": "GO:0080135", "Name_A": "GO:0051052", "target_original": "16", "Gene_B": "GO:0080135", "interaction": "Direct", "SUID": 24674386, "TYPE": "Direct", "Gene_A": "GO:0051052", "BEND_MAP_ID": 24674386, "selected": false}, "selected": false}, {"data": {"id": "24674385", "source": "24671789", "target": "24671788", "SCORE": 0.7027027027056489, "shared_interaction": "Direct", "source_original": "22", "Name_B": "GO:2000278", "Name_A": "GO:0051052", "target_original": "23", "Gene_B": "GO:2000278", "interaction": "Direct", "SUID": 24674385, "TYPE": "Direct", "Gene_A": "GO:0051052", "BEND_MAP_ID": 24674385, "selected": false}, "selected": false}, {"data": {"id": "24674384", "source": "24671789", "target": "24671720", "SCORE": 0.3063063063131808, "shared_interaction": "Direct", "source_original": "22", "Name_B": "GO:0071456", "Name_A": "GO:0051052", "target_original": "91", "Gene_B": "GO:0071456", "interaction": "Direct", "SUID": 24674384, "TYPE": "Direct", "Gene_A": "GO:0051052", "BEND_MAP_ID": 24674384, "selected": false}, "selected": false}, {"data": {"id": "24674383", "source": "24671789", "target": "24671786", "SCORE": 0.5963302752334315, "shared_interaction": "Direct", "source_original": "22", "Name_B": "GO:2000573", "Name_A": "GO:0051052", "target_original": "25", "Gene_B": "GO:2000573", "interaction": "Direct", "SUID": 24674383, "TYPE": "Direct", "Gene_A": "GO:0051052", "BEND_MAP_ID": 24674383, "selected": false}, "selected": false}, {"data": {"id": "24674382", "source": "24671789", "target": "24671715", "SCORE": 0.3063063063131808, "shared_interaction": "Direct", "source_original": "22", "Name_B": "GO:0071453", "Name_A": "GO:0051052", "target_original": "96", "Gene_B": "GO:0071453", "interaction": "Direct", "SUID": 24674382, "TYPE": "Direct", "Gene_A": "GO:0051052", "BEND_MAP_ID": 24674382, "selected": false}, "selected": false}, {"data": {"id": "24674381", "source": "24671789", "target": "24671785", "SCORE": 0.7027027027056489, "shared_interaction": "Direct", "source_original": "22", "Name_B": "GO:0071897", "Name_A": "GO:0051052", "target_original": "26", "Gene_B": "GO:0071897", "interaction": "Direct", "SUID": 24674381, "TYPE": "Direct", "Gene_A": "GO:0051052", "BEND_MAP_ID": 24674381, "selected": false}, "selected": false}, {"data": {"id": "24674380", "source": "24671789", "target": "24671784", "SCORE": 0.4859813084164992, "shared_interaction": "Direct", "source_original": "22", "Name_B": "GO:0051973", "Name_A": "GO:0051052", "target_original": "27", "Gene_B": "GO:0051973", "interaction": "Direct", "SUID": 24674380, "TYPE": "Direct", "Gene_A": "GO:0051052", "BEND_MAP_ID": 24674380, "selected": false}, "selected": false}, {"data": {"id": "24674379", "source": "24671789", "target": "24671697", "SCORE": 0.3063063063131808, "shared_interaction": "Direct", "source_original": "22", "Name_B": "GO:0072594", "Name_A": "GO:0051052", "target_original": "114", "Gene_B": "GO:0072594", "interaction": "Direct", "SUID": 24674379, "TYPE": "Direct", "Gene_A": "GO:0051052", "BEND_MAP_ID": 24674379, "selected": false}, "selected": false}, {"data": {"id": "24674378", "source": "24671788", "target": "24671786", "SCORE": 0.8791208791223403, "shared_interaction": "Direct", "source_original": "23", "Name_B": "GO:2000573", "Name_A": "GO:2000278", "target_original": "25", "Gene_B": "GO:2000573", "interaction": "Direct", "SUID": 24674378, "TYPE": "Direct", "Gene_A": "GO:2000278", "BEND_MAP_ID": 24674378, "selected": false}, "selected": false}, {"data": {"id": "24674377", "source": "24671787", "target": "24671649", "SCORE": 0.3937007874068262, "shared_interaction": "Direct", "source_original": "24", "Name_B": "GO:0048732", "Name_A": "GO:0032103", "target_original": "162", "Gene_B": "GO:0048732", "interaction": "Direct", "SUID": 24674377, "TYPE": "Direct", "Gene_A": "GO:0032103", "BEND_MAP_ID": 24674377, "selected": false}, "selected": false}, {"data": {"id": "24674376", "source": "24671787", "target": "24671810", "SCORE": 0.3937007874068262, "shared_interaction": "Direct", "source_original": "24", "Name_B": "GO:0051347", "Name_A": "GO:0032103", "target_original": "1", "Gene_B": "GO:0051347", "interaction": "Direct", "SUID": 24674376, "TYPE": "Direct", "Gene_A": "GO:0032103", "BEND_MAP_ID": 24674376, "selected": false}, "selected": false}, {"data": {"id": "24674375", "source": "24671787", "target": "24671807", "SCORE": 0.46774193548859266, "shared_interaction": "Direct", "source_original": "24", "Name_B": "GO:0043408", "Name_A": "GO:0032103", "target_original": "4", "Gene_B": "GO:0043408", "interaction": "Direct", "SUID": 24674375, "TYPE": "Direct", "Gene_A": "GO:0032103", "BEND_MAP_ID": 24674375, "selected": false}, "selected": false}, {"data": {"id": "24674374", "source": "24671787", "target": "24671801", "SCORE": 0.33043478261510023, "shared_interaction": "Direct", "source_original": "24", "Name_B": "GO:0051403", "Name_A": "GO:0032103", "target_original": "10", "Gene_B": "GO:0051403", "interaction": "Direct", "SUID": 24674374, "TYPE": "Direct", "Gene_A": "GO:0032103", "BEND_MAP_ID": 24674374, "selected": false}, "selected": false}, {"data": {"id": "24674373", "source": "24671787", "target": "24671804", "SCORE": 0.5454545454586777, "shared_interaction": "Direct", "source_original": "24", "Name_B": "GO:2000147", "Name_A": "GO:0032103", "target_original": "7", "Gene_B": "GO:2000147", "interaction": "Direct", "SUID": 24674373, "TYPE": "Direct", "Gene_A": "GO:0032103", "BEND_MAP_ID": 24674373, "selected": false}, "selected": false}, {"data": {"id": "24674372", "source": "24671787", "target": "24671803", "SCORE": 0.5454545454586777, "shared_interaction": "Direct", "source_original": "24", "Name_B": "GO:0051272", "Name_A": "GO:0032103", "target_original": "8", "Gene_B": "GO:0051272", "interaction": "Direct", "SUID": 24674372, "TYPE": "Direct", "Gene_A": "GO:0032103", "BEND_MAP_ID": 24674372, "selected": false}, "selected": false}, {"data": {"id": "24674371", "source": "24671787", "target": "24671802", "SCORE": 0.5454545454586777, "shared_interaction": "Direct", "source_original": "24", "Name_B": "GO:0040017", "Name_A": "GO:0032103", "target_original": "9", "Gene_B": "GO:0040017", "interaction": "Direct", "SUID": 24674371, "TYPE": "Direct", "Gene_A": "GO:0032103", "BEND_MAP_ID": 24674371, "selected": false}, "selected": false}, {"data": {"id": "24674370", "source": "24671787", "target": "24671779", "SCORE": 0.41071428572007335, "shared_interaction": "Direct", "source_original": "24", "Name_B": "GO:0034614", "Name_A": "GO:0032103", "target_original": "32", "Gene_B": "GO:0034614", "interaction": "Direct", "SUID": 24674370, "TYPE": "Direct", "Gene_A": "GO:0032103", "BEND_MAP_ID": 24674370, "selected": false}, "selected": false}, {"data": {"id": "24674369", "source": "24671787", "target": "24671776", "SCORE": 0.33043478261510023, "shared_interaction": "Direct", "source_original": "24", "Name_B": "GO:0034599", "Name_A": "GO:0032103", "target_original": "35", "Gene_B": "GO:0034599", "interaction": "Direct", "SUID": 24674369, "TYPE": "Direct", "Gene_A": "GO:0032103", "BEND_MAP_ID": 24674369, "selected": false}, "selected": false}, {"data": {"id": "24674368", "source": "24671787", "target": "24671798", "SCORE": 0.41071428572007335, "shared_interaction": "Direct", "source_original": "24", "Name_B": "GO:0032872", "Name_A": "GO:0032103", "target_original": "13", "Gene_B": "GO:0032872", "interaction": "Direct", "SUID": 24674368, "TYPE": "Direct", "Gene_A": "GO:0032103", "BEND_MAP_ID": 24674368, "selected": false}, "selected": false}, {"data": {"id": "24674367", "source": "24671787", "target": "24671797", "SCORE": 0.41071428572007335, "shared_interaction": "Direct", "source_original": "24", "Name_B": "GO:0070302", "Name_A": "GO:0032103", "target_original": "14", "Gene_B": "GO:0070302", "interaction": "Direct", "SUID": 24674367, "TYPE": "Direct", "Gene_A": "GO:0032103", "BEND_MAP_ID": 24674367, "selected": false}, "selected": false}, {"data": {"id": "24674366", "source": "24671787", "target": "24671791", "SCORE": 0.6071428571467156, "shared_interaction": "Direct", "source_original": "24", "Name_B": "GO:0051054", "Name_A": "GO:0032103", "target_original": "20", "Gene_B": "GO:0051054", "interaction": "Direct", "SUID": 24674366, "TYPE": "Direct", "Gene_A": "GO:0032103", "BEND_MAP_ID": 24674366, "selected": false}, "selected": false}, {"data": {"id": "24674365", "source": "24671787", "target": "24671790", "SCORE": 0.37735849057249915, "shared_interaction": "Direct", "source_original": "24", "Name_B": "GO:0051972", "Name_A": "GO:0032103", "target_original": "21", "Gene_B": "GO:0051972", "interaction": "Direct", "SUID": 24674365, "TYPE": "Direct", "Gene_A": "GO:0032103", "BEND_MAP_ID": 24674365, "selected": false}, "selected": false}, {"data": {"id": "24674364", "source": "24671787", "target": "24671789", "SCORE": 0.5217391304393573, "shared_interaction": "Direct", "source_original": "24", "Name_B": "GO:0051052", "Name_A": "GO:0032103", "target_original": "22", "Gene_B": "GO:0051052", "interaction": "Direct", "SUID": 24674364, "TYPE": "Direct", "Gene_A": "GO:0032103", "BEND_MAP_ID": 24674364, "selected": false}, "selected": false}, {"data": {"id": "24674363", "source": "24671787", "target": "24671756", "SCORE": 0.5849056603816661, "shared_interaction": "Direct", "source_original": "24", "Name_B": "GO:0048708", "Name_A": "GO:0032103", "target_original": "55", "Gene_B": "GO:0048708", "interaction": "Direct", "SUID": 24674363, "TYPE": "Direct", "Gene_A": "GO:0032103", "BEND_MAP_ID": 24674363, "selected": false}, "selected": false}, {"data": {"id": "24674362", "source": "24671787", "target": "24671755", "SCORE": 0.41071428572007335, "shared_interaction": "Direct", "source_original": "24", "Name_B": "GO:0042063", "Name_A": "GO:0032103", "target_original": "56", "Gene_B": "GO:0042063", "interaction": "Direct", "SUID": 24674362, "TYPE": "Direct", "Gene_A": "GO:0032103", "BEND_MAP_ID": 24674362, "selected": false}, "selected": false}, {"data": {"id": "24674361", "source": "24671787", "target": "24671734", "SCORE": 0.33043478261510023, "shared_interaction": "Direct", "source_original": "24", "Name_B": "GO:1903827", "Name_A": "GO:0032103", "target_original": "77", "Gene_B": "GO:1903827", "interaction": "Direct", "SUID": 24674361, "TYPE": "Direct", "Gene_A": "GO:0032103", "BEND_MAP_ID": 24674361, "selected": false}, "selected": false}, {"data": {"id": "24674360", "source": "24671787", "target": "24671788", "SCORE": 0.37735849057249915, "shared_interaction": "Direct", "source_original": "24", "Name_B": "GO:2000278", "Name_A": "GO:0032103", "target_original": "23", "Gene_B": "GO:2000278", "interaction": "Direct", "SUID": 24674360, "TYPE": "Direct", "Gene_A": "GO:0032103", "BEND_MAP_ID": 24674360, "selected": false}, "selected": false}, {"data": {"id": "24674359", "source": "24671787", "target": "24671753", "SCORE": 0.33043478261510023, "shared_interaction": "Direct", "source_original": "24", "Name_B": "GO:0071407", "Name_A": "GO:0032103", "target_original": "58", "Gene_B": "GO:0071407", "interaction": "Direct", "SUID": 24674359, "TYPE": "Direct", "Gene_A": "GO:0032103", "BEND_MAP_ID": 24674359, "selected": false}, "selected": false}, {"data": {"id": "24674358", "source": "24671787", "target": "24671786", "SCORE": 0.46601941748143083, "shared_interaction": "Direct", "source_original": "24", "Name_B": "GO:2000573", "Name_A": "GO:0032103", "target_original": "25", "Gene_B": "GO:2000573", "interaction": "Direct", "SUID": 24674358, "TYPE": "Direct", "Gene_A": "GO:0032103", "BEND_MAP_ID": 24674358, "selected": false}, "selected": false}, {"data": {"id": "24674357", "source": "24671787", "target": "24671643", "SCORE": 0.5600000000048401, "shared_interaction": "Direct", "source_original": "24", "Name_B": "GO:0038083", "Name_A": "GO:0032103", "target_original": "168", "Gene_B": "GO:0038083", "interaction": "Direct", "SUID": 24674357, "TYPE": "Direct", "Gene_A": "GO:0032103", "BEND_MAP_ID": 24674357, "selected": false}, "selected": false}, {"data": {"id": "24674356", "source": "24671787", "target": "24671785", "SCORE": 0.37735849057249915, "shared_interaction": "Direct", "source_original": "24", "Name_B": "GO:0071897", "Name_A": "GO:0032103", "target_original": "26", "Gene_B": "GO:0071897", "interaction": "Direct", "SUID": 24674356, "TYPE": "Direct", "Gene_A": "GO:0032103", "BEND_MAP_ID": 24674356, "selected": false}, "selected": false}, {"data": {"id": "24674355", "source": "24671787", "target": "24671752", "SCORE": 0.6972477064250736, "shared_interaction": "Direct", "source_original": "24", "Name_B": "GO:0050900", "Name_A": "GO:0032103", "target_original": "59", "Gene_B": "GO:0050900", "interaction": "Direct", "SUID": 24674355, "TYPE": "Direct", "Gene_A": "GO:0032103", "BEND_MAP_ID": 24674355, "selected": false}, "selected": false}, {"data": {"id": "24674354", "source": "24671787", "target": "24671784", "SCORE": 0.34000000000726005, "shared_interaction": "Direct", "source_original": "24", "Name_B": "GO:0051973", "Name_A": "GO:0032103", "target_original": "27", "Gene_B": "GO:0051973", "interaction": "Direct", "SUID": 24674354, "TYPE": "Direct", "Gene_A": "GO:0032103", "BEND_MAP_ID": 24674354, "selected": false}, "selected": false}, {"data": {"id": "24674353", "source": "24671787", "target": "24671732", "SCORE": 0.49541284404178937, "shared_interaction": "Direct", "source_original": "24", "Name_B": "GO:0051223", "Name_A": "GO:0032103", "target_original": "79", "Gene_B": "GO:0051223", "interaction": "Direct", "SUID": 24674353, "TYPE": "Direct", "Gene_A": "GO:0032103", "BEND_MAP_ID": 24674353, "selected": false}, "selected": false}, {"data": {"id": "24674352", "source": "24671787", "target": "24671731", "SCORE": 0.37735849057249915, "shared_interaction": "Direct", "source_original": "24", "Name_B": "GO:0051222", "Name_A": "GO:0032103", "target_original": "80", "Gene_B": "GO:0051222", "interaction": "Direct", "SUID": 24674352, "TYPE": "Direct", "Gene_A": "GO:0032103", "BEND_MAP_ID": 24674352, "selected": false}, "selected": false}, {"data": {"id": "24674351", "source": "24671787", "target": "24671730", "SCORE": 0.49541284404178937, "shared_interaction": "Direct", "source_original": "24", "Name_B": "GO:0070201", "Name_A": "GO:0032103", "target_original": "81", "Gene_B": "GO:0070201", "interaction": "Direct", "SUID": 24674351, "TYPE": "Direct", "Gene_A": "GO:0032103", "BEND_MAP_ID": 24674351, "selected": false}, "selected": false}, {"data": {"id": "24674350", "source": "24671787", "target": "24671729", "SCORE": 0.37735849057249915, "shared_interaction": "Direct", "source_original": "24", "Name_B": "GO:1904951", "Name_A": "GO:0032103", "target_original": "82", "Gene_B": "GO:1904951", "interaction": "Direct", "SUID": 24674350, "TYPE": "Direct", "Gene_A": "GO:0032103", "BEND_MAP_ID": 24674350, "selected": false}, "selected": false}, {"data": {"id": "24674349", "source": "24671787", "target": "24671675", "SCORE": 0.46601941748143083, "shared_interaction": "Direct", "source_original": "24", "Name_B": "GO:0046777", "Name_A": "GO:0032103", "target_original": "136", "Gene_B": "GO:0046777", "interaction": "Direct", "SUID": 24674349, "TYPE": "Direct", "Gene_A": "GO:0032103", "BEND_MAP_ID": 24674349, "selected": false}, "selected": false}, {"data": {"id": "24674348", "source": "24671787", "target": "24671659", "SCORE": 0.34000000000726005, "shared_interaction": "Direct", "source_original": "24", "Name_B": "GO:1901888", "Name_A": "GO:0032103", "target_original": "152", "Gene_B": "GO:1901888", "interaction": "Direct", "SUID": 24674348, "TYPE": "Direct", "Gene_A": "GO:0032103", "BEND_MAP_ID": 24674348, "selected": false}, "selected": false}, {"data": {"id": "24674347", "source": "24671787", "target": "24671671", "SCORE": 0.34000000000726005, "shared_interaction": "Direct", "source_original": "24", "Name_B": "GO:0045927", "Name_A": "GO:0032103", "target_original": "140", "Gene_B": "GO:0045927", "interaction": "Direct", "SUID": 24674347, "TYPE": "Direct", "Gene_A": "GO:0032103", "BEND_MAP_ID": 24674347, "selected": false}, "selected": false}, {"data": {"id": "24674346", "source": "24671785", "target": "24671788", "SCORE": 1.0, "shared_interaction": "Direct", "source_original": "26", "Name_B": "GO:2000278", "Name_A": "GO:0071897", "target_original": "23", "Gene_B": "GO:2000278", "interaction": "Direct", "SUID": 24674346, "TYPE": "Direct", "Gene_A": "GO:0071897", "BEND_MAP_ID": 24674346, "selected": false}, "selected": false}, {"data": {"id": "24674345", "source": "24671785", "target": "24671741", "SCORE": 0.3063063063131808, "shared_interaction": "Direct", "source_original": "26", "Name_B": "GO:1901699", "Name_A": "GO:0071897", "target_original": "70", "Gene_B": "GO:1901699", "interaction": "Direct", "SUID": 24674345, "TYPE": "Direct", "Gene_A": "GO:0071897", "BEND_MAP_ID": 24674345, "selected": false}, "selected": false}, {"data": {"id": "24674344", "source": "24671785", "target": "24671786", "SCORE": 0.8791208791223403, "shared_interaction": "Direct", "source_original": "26", "Name_B": "GO:2000573", "Name_A": "GO:0071897", "target_original": "25", "Gene_B": "GO:2000573", "interaction": "Direct", "SUID": 24674344, "TYPE": "Direct", "Gene_A": "GO:0071897", "BEND_MAP_ID": 24674344, "selected": false}, "selected": false}, {"data": {"id": "24674343", "source": "24671785", "target": "24671697", "SCORE": 0.31250000000787753, "shared_interaction": "Direct", "source_original": "26", "Name_B": "GO:0072594", "Name_A": "GO:0071897", "target_original": "114", "Gene_B": "GO:0072594", "interaction": "Direct", "SUID": 24674343, "TYPE": "Direct", "Gene_A": "GO:0071897", "BEND_MAP_ID": 24674343, "selected": false}, "selected": false}, {"data": {"id": "24674342", "source": "24671784", "target": "24671797", "SCORE": 0.34000000000726005, "shared_interaction": "Direct", "source_original": "27", "Name_B": "GO:0070302", "Name_A": "GO:0051973", "target_original": "14", "Gene_B": "GO:0070302", "interaction": "Direct", "SUID": 24674342, "TYPE": "Direct", "Gene_A": "GO:0051973", "BEND_MAP_ID": 24674342, "selected": false}, "selected": false}, {"data": {"id": "24674341", "source": "24671784", "target": "24671788", "SCORE": 0.7441860465149, "shared_interaction": "Direct", "source_original": "27", "Name_B": "GO:2000278", "Name_A": "GO:0051973", "target_original": "23", "Gene_B": "GO:2000278", "interaction": "Direct", "SUID": 24674341, "TYPE": "Direct", "Gene_A": "GO:0051973", "BEND_MAP_ID": 24674341, "selected": false}, "selected": false}, {"data": {"id": "24674340", "source": "24671784", "target": "24671786", "SCORE": 0.8607594936728249, "shared_interaction": "Direct", "source_original": "27", "Name_B": "GO:2000573", "Name_A": "GO:0051973", "target_original": "25", "Gene_B": "GO:2000573", "interaction": "Direct", "SUID": 24674340, "TYPE": "Direct", "Gene_A": "GO:0051973", "BEND_MAP_ID": 24674340, "selected": false}, "selected": false}, {"data": {"id": "24674339", "source": "24671784", "target": "24671785", "SCORE": 0.7441860465149, "shared_interaction": "Direct", "source_original": "27", "Name_B": "GO:0071897", "Name_A": "GO:0051973", "target_original": "26", "Gene_B": "GO:0071897", "interaction": "Direct", "SUID": 24674339, "TYPE": "Direct", "Gene_A": "GO:0051973", "BEND_MAP_ID": 24674339, "selected": false}, "selected": false}, {"data": {"id": "24674338", "source": "24671783", "target": "24671635", "SCORE": 1.0, "shared_interaction": "Direct", "source_original": "28", "Name_B": "GO:0031667", "Name_A": "GO:0009991", "target_original": "176", "Gene_B": "GO:0031667", "interaction": "Direct", "SUID": 24674338, "TYPE": "Direct", "Gene_A": "GO:0009991", "BEND_MAP_ID": 24674338, "selected": false}, "selected": false}, {"data": {"id": "24674337", "source": "24671783", "target": "24671782", "SCORE": 0.5454545454586777, "shared_interaction": "Direct", "source_original": "28", "Name_B": "GO:0062197", "Name_A": "GO:0009991", "target_original": "29", "Gene_B": "GO:0062197", "interaction": "Direct", "SUID": 24674337, "TYPE": "Direct", "Gene_A": "GO:0009991", "BEND_MAP_ID": 24674337, "selected": false}, "selected": false}, {"data": {"id": "24674336", "source": "24671783", "target": "24671636", "SCORE": 0.36363636364214874, "shared_interaction": "Direct", "source_original": "28", "Name_B": "GO:0070848", "Name_A": "GO:0009991", "target_original": "175", "Gene_B": "GO:0070848", "interaction": "Direct", "SUID": 24674336, "TYPE": "Direct", "Gene_A": "GO:0009991", "BEND_MAP_ID": 24674336, "selected": false}, "selected": false}, {"data": {"id": "24674335", "source": "24671783", "target": "24671780", "SCORE": 0.6363636363669422, "shared_interaction": "Direct", "source_original": "28", "Name_B": "GO:0010035", "Name_A": "GO:0009991", "target_original": "31", "Gene_B": "GO:0010035", "interaction": "Direct", "SUID": 24674335, "TYPE": "Direct", "Gene_A": "GO:0009991", "BEND_MAP_ID": 24674335, "selected": false}, "selected": false}, {"data": {"id": "24674334", "source": "24671783", "target": "24671779", "SCORE": 0.5454545454586777, "shared_interaction": "Direct", "source_original": "28", "Name_B": "GO:0034614", "Name_A": "GO:0009991", "target_original": "32", "Gene_B": "GO:0034614", "interaction": "Direct", "SUID": 24674334, "TYPE": "Direct", "Gene_A": "GO:0009991", "BEND_MAP_ID": 24674334, "selected": false}, "selected": false}, {"data": {"id": "24674333", "source": "24671783", "target": "24671777", "SCORE": 0.5454545454586777, "shared_interaction": "Direct", "source_original": "28", "Name_B": "GO:0071276", "Name_A": "GO:0009991", "target_original": "34", "Gene_B": "GO:0071276", "interaction": "Direct", "SUID": 24674333, "TYPE": "Direct", "Gene_A": "GO:0009991", "BEND_MAP_ID": 24674333, "selected": false}, "selected": false}, {"data": {"id": "24674332", "source": "24671783", "target": "24671776", "SCORE": 0.6363636363669422, "shared_interaction": "Direct", "source_original": "28", "Name_B": "GO:0034599", "Name_A": "GO:0009991", "target_original": "35", "Gene_B": "GO:0034599", "interaction": "Direct", "SUID": 24674332, "TYPE": "Direct", "Gene_A": "GO:0009991", "BEND_MAP_ID": 24674332, "selected": false}, "selected": false}, {"data": {"id": "24674331", "source": "24671783", "target": "24671765", "SCORE": 0.36363636364214874, "shared_interaction": "Direct", "source_original": "28", "Name_B": "GO:0071363", "Name_A": "GO:0009991", "target_original": "46", "Gene_B": "GO:0071363", "interaction": "Direct", "SUID": 24674331, "TYPE": "Direct", "Gene_A": "GO:0009991", "BEND_MAP_ID": 24674331, "selected": false}, "selected": false}, {"data": {"id": "24674330", "source": "24671783", "target": "24671634", "SCORE": 0.36363636364214874, "shared_interaction": "Direct", "source_original": "28", "Name_B": "GO:0048511", "Name_A": "GO:0009991", "target_original": "177", "Gene_B": "GO:0048511", "interaction": "Direct", "SUID": 24674330, "TYPE": "Direct", "Gene_A": "GO:0009991", "BEND_MAP_ID": 24674330, "selected": false}, "selected": false}, {"data": {"id": "24674329", "source": "24671783", "target": "24671711", "SCORE": 0.36363636364214874, "shared_interaction": "Direct", "source_original": "28", "Name_B": "GO:1904029", "Name_A": "GO:0009991", "target_original": "100", "Gene_B": "GO:1904029", "interaction": "Direct", "SUID": 24674329, "TYPE": "Direct", "Gene_A": "GO:0009991", "BEND_MAP_ID": 24674329, "selected": false}, "selected": false}, {"data": {"id": "24674328", "source": "24671783", "target": "24671709", "SCORE": 0.36363636364214874, "shared_interaction": "Direct", "source_original": "28", "Name_B": "GO:0045737", "Name_A": "GO:0009991", "target_original": "102", "Gene_B": "GO:0045737", "interaction": "Direct", "SUID": 24674328, "TYPE": "Direct", "Gene_A": "GO:0009991", "BEND_MAP_ID": 24674328, "selected": false}, "selected": false}, {"data": {"id": "24674327", "source": "24671783", "target": "24671708", "SCORE": 0.36363636364214874, "shared_interaction": "Direct", "source_original": "28", "Name_B": "GO:1904031", "Name_A": "GO:0009991", "target_original": "103", "Gene_B": "GO:1904031", "interaction": "Direct", "SUID": 24674327, "TYPE": "Direct", "Gene_A": "GO:0009991", "BEND_MAP_ID": 24674327, "selected": false}, "selected": false}, {"data": {"id": "24674326", "source": "24671783", "target": "24671706", "SCORE": 0.45454545455041323, "shared_interaction": "Direct", "source_original": "28", "Name_B": "GO:2000045", "Name_A": "GO:0009991", "target_original": "105", "Gene_B": "GO:2000045", "interaction": "Direct", "SUID": 24674326, "TYPE": "Direct", "Gene_A": "GO:0009991", "BEND_MAP_ID": 24674326, "selected": false}, "selected": false}, {"data": {"id": "24674325", "source": "24671783", "target": "24671704", "SCORE": 0.45454545455041323, "shared_interaction": "Direct", "source_original": "28", "Name_B": "GO:1902806", "Name_A": "GO:0009991", "target_original": "107", "Gene_B": "GO:1902806", "interaction": "Direct", "SUID": 24674325, "TYPE": "Direct", "Gene_A": "GO:0009991", "BEND_MAP_ID": 24674325, "selected": false}, "selected": false}, {"data": {"id": "24674324", "source": "24671782", "target": "24671636", "SCORE": 0.4590163934475007, "shared_interaction": "Direct", "source_original": "29", "Name_B": "GO:0070848", "Name_A": "GO:0062197", "target_original": "175", "Gene_B": "GO:0070848", "interaction": "Direct", "SUID": 24674324, "TYPE": "Direct", "Gene_A": "GO:0062197", "BEND_MAP_ID": 24674324, "selected": false}, "selected": false}, {"data": {"id": "24674323", "source": "24671782", "target": "24671777", "SCORE": 0.6206896551760107, "shared_interaction": "Direct", "source_original": "29", "Name_B": "GO:0071276", "Name_A": "GO:0062197", "target_original": "34", "Gene_B": "GO:0071276", "interaction": "Direct", "SUID": 24674323, "TYPE": "Direct", "Gene_A": "GO:0062197", "BEND_MAP_ID": 24674323, "selected": false}, "selected": false}, {"data": {"id": "24674322", "source": "24671782", "target": "24671652", "SCORE": 0.3529411764765695, "shared_interaction": "Direct", "source_original": "29", "Name_B": "GO:0071214", "Name_A": "GO:0062197", "target_original": "159", "Gene_B": "GO:0071214", "interaction": "Direct", "SUID": 24674322, "TYPE": "Direct", "Gene_A": "GO:0062197", "BEND_MAP_ID": 24674322, "selected": false}, "selected": false}, {"data": {"id": "24674321", "source": "24671782", "target": "24671762", "SCORE": 0.3529411764765695, "shared_interaction": "Direct", "source_original": "29", "Name_B": "GO:0104004", "Name_A": "GO:0062197", "target_original": "49", "Gene_B": "GO:0104004", "interaction": "Direct", "SUID": 24674321, "TYPE": "Direct", "Gene_A": "GO:0062197", "BEND_MAP_ID": 24674321, "selected": false}, "selected": false}, {"data": {"id": "24674320", "source": "24671782", "target": "24671765", "SCORE": 0.45000000000504164, "shared_interaction": "Direct", "source_original": "29", "Name_B": "GO:0071363", "Name_A": "GO:0062197", "target_original": "46", "Gene_B": "GO:0071363", "interaction": "Direct", "SUID": 24674320, "TYPE": "Direct", "Gene_A": "GO:0062197", "BEND_MAP_ID": 24674320, "selected": false}, "selected": false}, {"data": {"id": "24674319", "source": "24671782", "target": "24671723", "SCORE": 0.3529411764765695, "shared_interaction": "Direct", "source_original": "29", "Name_B": "GO:0097190", "Name_A": "GO:0062197", "target_original": "88", "Gene_B": "GO:0097190", "interaction": "Direct", "SUID": 24674319, "TYPE": "Direct", "Gene_A": "GO:0062197", "BEND_MAP_ID": 24674319, "selected": false}, "selected": false}, {"data": {"id": "24674318", "source": "24671782", "target": "24671753", "SCORE": 0.3529411764765695, "shared_interaction": "Direct", "source_original": "29", "Name_B": "GO:0071407", "Name_A": "GO:0062197", "target_original": "58", "Gene_B": "GO:0071407", "interaction": "Direct", "SUID": 24674318, "TYPE": "Direct", "Gene_A": "GO:0062197", "BEND_MAP_ID": 24674318, "selected": false}, "selected": false}, {"data": {"id": "24674317", "source": "24671782", "target": "24671743", "SCORE": 0.3529411764765695, "shared_interaction": "Direct", "source_original": "29", "Name_B": "GO:0071417", "Name_A": "GO:0062197", "target_original": "68", "Gene_B": "GO:0071417", "interaction": "Direct", "SUID": 24674317, "TYPE": "Direct", "Gene_A": "GO:0062197", "BEND_MAP_ID": 24674317, "selected": false}, "selected": false}, {"data": {"id": "24674316", "source": "24671782", "target": "24671741", "SCORE": 0.3529411764765695, "shared_interaction": "Direct", "source_original": "29", "Name_B": "GO:1901699", "Name_A": "GO:0062197", "target_original": "70", "Gene_B": "GO:1901699", "interaction": "Direct", "SUID": 24674316, "TYPE": "Direct", "Gene_A": "GO:0062197", "BEND_MAP_ID": 24674316, "selected": false}, "selected": false}, {"data": {"id": "24674315", "source": "24671782", "target": "24671730", "SCORE": 0.3418803418865293, "shared_interaction": "Direct", "source_original": "29", "Name_B": "GO:0070201", "Name_A": "GO:0062197", "target_original": "81", "Gene_B": "GO:0070201", "interaction": "Direct", "SUID": 24674315, "TYPE": "Direct", "Gene_A": "GO:0062197", "BEND_MAP_ID": 24674315, "selected": false}, "selected": false}, {"data": {"id": "24674314", "source": "24671781", "target": "24671644", "SCORE": 0.45454545455041323, "shared_interaction": "Direct", "source_original": "30", "Name_B": "GO:0018105", "Name_A": "GO:0000302", "target_original": "167", "Gene_B": "GO:0018105", "interaction": "Direct", "SUID": 24674314, "TYPE": "Direct", "Gene_A": "GO:0000302", "BEND_MAP_ID": 24674314, "selected": false}, "selected": false}, {"data": {"id": "24674313", "source": "24671781", "target": "24671792", "SCORE": 0.45454545455041323, "shared_interaction": "Direct", "source_original": "30", "Name_B": "GO:0018209", "Name_A": "GO:0000302", "target_original": "19", "Gene_B": "GO:0018209", "interaction": "Direct", "SUID": 24674313, "TYPE": "Direct", "Gene_A": "GO:0000302", "BEND_MAP_ID": 24674313, "selected": false}, "selected": false}, {"data": {"id": "24674312", "source": "24671781", "target": "24671635", "SCORE": 0.45454545455041323, "shared_interaction": "Direct", "source_original": "30", "Name_B": "GO:0031667", "Name_A": "GO:0000302", "target_original": "176", "Gene_B": "GO:0031667", "interaction": "Direct", "SUID": 24674312, "TYPE": "Direct", "Gene_A": "GO:0000302", "BEND_MAP_ID": 24674312, "selected": false}, "selected": false}, {"data": {"id": "24674311", "source": "24671781", "target": "24671783", "SCORE": 0.45454545455041323, "shared_interaction": "Direct", "source_original": "30", "Name_B": "GO:0009991", "Name_A": "GO:0000302", "target_original": "28", "Gene_B": "GO:0009991", "interaction": "Direct", "SUID": 24674311, "TYPE": "Direct", "Gene_A": "GO:0000302", "BEND_MAP_ID": 24674311, "selected": false}, "selected": false}, {"data": {"id": "24674310", "source": "24671781", "target": "24671782", "SCORE": 0.9075630252109385, "shared_interaction": "Direct", "source_original": "30", "Name_B": "GO:0062197", "Name_A": "GO:0000302", "target_original": "29", "Gene_B": "GO:0062197", "interaction": "Direct", "SUID": 24674310, "TYPE": "Direct", "Gene_A": "GO:0000302", "BEND_MAP_ID": 24674310, "selected": false}, "selected": false}, {"data": {"id": "24674309", "source": "24671781", "target": "24671636", "SCORE": 0.3739837398429969, "shared_interaction": "Direct", "source_original": "30", "Name_B": "GO:0070848", "Name_A": "GO:0000302", "target_original": "175", "Gene_B": "GO:0070848", "interaction": "Direct", "SUID": 24674309, "TYPE": "Direct", "Gene_A": "GO:0000302", "BEND_MAP_ID": 24674309, "selected": false}, "selected": false}, {"data": {"id": "24674308", "source": "24671781", "target": "24671780", "SCORE": 0.818181818183471, "shared_interaction": "Direct", "source_original": "30", "Name_B": "GO:0010035", "Name_A": "GO:0000302", "target_original": "31", "Gene_B": "GO:0010035", "interaction": "Direct", "SUID": 24674308, "TYPE": "Direct", "Gene_A": "GO:0000302", "BEND_MAP_ID": 24674308, "selected": false}, "selected": false}, {"data": {"id": "24674307", "source": "24671781", "target": "24671779", "SCORE": 0.9043478260878715, "shared_interaction": "Direct", "source_original": "30", "Name_B": "GO:0034614", "Name_A": "GO:0000302", "target_original": "32", "Gene_B": "GO:0034614", "interaction": "Direct", "SUID": 24674307, "TYPE": "Direct", "Gene_A": "GO:0000302", "BEND_MAP_ID": 24674307, "selected": false}, "selected": false}, {"data": {"id": "24674306", "source": "24671781", "target": "24671778", "SCORE": 0.9075630252109385, "shared_interaction": "Direct", "source_original": "30", "Name_B": "GO:0006979", "Name_A": "GO:0000302", "target_original": "33", "Gene_B": "GO:0006979", "interaction": "Direct", "SUID": 24674306, "TYPE": "Direct", "Gene_A": "GO:0000302", "BEND_MAP_ID": 24674306, "selected": false}, "selected": false}, {"data": {"id": "24674305", "source": "24671781", "target": "24671777", "SCORE": 0.7027027027056489, "shared_interaction": "Direct", "source_original": "30", "Name_B": "GO:0071276", "Name_A": "GO:0000302", "target_original": "34", "Gene_B": "GO:0071276", "interaction": "Direct", "SUID": 24674305, "TYPE": "Direct", "Gene_A": "GO:0000302", "BEND_MAP_ID": 24674305, "selected": false}, "selected": false}, {"data": {"id": "24674304", "source": "24671781", "target": "24671776", "SCORE": 0.8119658119675798, "shared_interaction": "Direct", "source_original": "30", "Name_B": "GO:0034599", "Name_A": "GO:0000302", "target_original"
[truncated: 1,011,796 more chars]
