# Supplementary material for: Active ingredients and molecular targets of Taraxacum mongolicum against hepatocellular carcinoma: network pharmacology, molecular docking, and molecular dynamics simulation analysis
Source: PeerJ. 2022 Jul 18;10:e13737. doi: 10.7717/peerj.13737 (PMC9302432; doi:10.7717/peerj.13737)
Supplement: Supplemental Information 3 [file peerj-10-13737-s003.zip › Enrichment_PPI/MCODE.csv]

Cluster	Score	Type	Gene	Symbol	Network
1	5.714285714285714	Clustered	1956	EGFR	MyList_SUB1
1	5.714285714285714	Clustered	207	AKT1	MyList_SUB1
1	5.714285714285714	Clustered	2099	ESR1	MyList_SUB1
1	5.714285714285714	Clustered	3320	HSP90AA1	MyList_SUB1
1	5.714285714285714	Clustered	5594	MAPK1	MyList_SUB1
1	5.714285714285714	Clustered	4609	MYC	MyList_SUB1
1	5.714285714285714	Clustered	595	CCND1	MyList_SUB1
1	5.714285714285714	Clustered	5599	MAPK8	MyList_SUB1
1	5.714285714285714	Clustered	7157	TP53	MyList_SUB1
1	5.714285714285714	Clustered	7422	VEGFA	MyList_SUB1
1	5.714285714285714	Clustered	5595	MAPK3	MyList_SUB1
1	5.714285714285714	Seed	6774	STAT3	MyList_SUB1
1	5.714285714285714	Clustered	6714	SRC	MyList_SUB1
1	5.714285714285714	Clustered	5728	PTEN	MyList_SUB1
2	1.2	Clustered	3569	IL6	MyList_SUB1
2	1.2	Clustered	3265	HRAS	MyList_SUB1
2	1.2	Clustered	7124	TNF	MyList_SUB1
2	1.2	Clustered	1950	EGF	MyList_SUB1
2	1.2	Seed	3725	JUN	MyList_SUB1
