# Supplementary material for: Active ingredients and molecular targets of Taraxacum mongolicum against hepatocellular carcinoma: network pharmacology, molecular docking, and molecular dynamics simulation analysis
Source: PeerJ. 2022 Jul 18;10:e13737. doi: 10.7717/peerj.13737 (PMC9302432; doi:10.7717/peerj.13737)
Supplement: Supplemental Information 3 [file peerj-10-13737-s003.zip › Enrichment_PPI/GO_MCODE.csv]

Name	Category	CategoryID	GO	Description	PARENT_GO	LogP	Enrichment	Z-score	#TotalGeneInLibrary	#GeneInGO	#GeneInHitList	#GeneInGOAndHitList	%InGO	STDV %InGO	GeneID	Hits	Log(q-value)
MyList	GO Biological Processes	19	GO:0048732	gland development	19_GO:0032502 developmental process	-18	41	23	30242	437	22	13	59	10	207|595|1950|1956|2099|3265|3569|5594|5595|5728|6714|7124|7422	AKT1|CCND1|EGF|EGFR|ESR1|HRAS|IL6|MAPK1|MAPK3|PTEN|SRC|TNF|VEGFA	-15
MyList	GO Biological Processes	19	GO:0050673	epithelial cell proliferation	19_GO:0009987 cellular process	-18	40	22	30242	448	22	13	59	10	207|595|1950|1956|2099|3265|3569|4609|5594|5728|6774|7124|7422	AKT1|CCND1|EGF|EGFR|ESR1|HRAS|IL6|MYC|MAPK1|PTEN|STAT3|TNF|VEGFA	-15
MyList	GO Biological Processes	19	GO:0051347	positive regulation of transferase activity	19_GO:0065007 biological regulation	-17	32	20	30242	552	22	13	59	10	207|595|1950|1956|3265|3320|4609|5594|5595|5728|6714|7124|7422	AKT1|CCND1|EGF|EGFR|HRAS|HSP90AA1|MYC|MAPK1|MAPK3|PTEN|SRC|TNF|VEGFA	-14
MyList	GO Biological Processes	19	GO:0018105	peptidyl-serine phosphorylation	19_GO:0008152 metabolic process	-16	48	23	30242	315	22	11	50	11	207|1956|3320|3569|5594|5595|5599|5728|6714|7124|7422	AKT1|EGFR|HSP90AA1|IL6|MAPK1|MAPK3|MAPK8|PTEN|SRC|TNF|VEGFA	-13
MyList	GO Biological Processes	19	GO:0018209	peptidyl-serine modification	19_GO:0008152 metabolic process	-16	45	22	30242	338	22	11	50	11	207|1956|3320|3569|5594|5595|5599|5728|6714|7124|7422	AKT1|EGFR|HSP90AA1|IL6|MAPK1|MAPK3|MAPK8|PTEN|SRC|TNF|VEGFA	-13
MyList	GO Biological Processes	19	GO:0001934	positive regulation of protein phosphorylation	19_GO:0048518 positive regulation of biological process	-15	25	17	30242	728	22	13	59	10	207|595|1950|1956|3265|3320|3569|5594|5595|6714|7124|7157|7422	AKT1|CCND1|EGF|EGFR|HRAS|HSP90AA1|IL6|MAPK1|MAPK3|SRC|TNF|TP53|VEGFA	-12
MyList	GO Biological Processes	19	GO:0000165	MAPK cascade	19_GO:0023052 signaling	-15	23	17	30242	780	22	13	59	10	207|1950|1956|3265|3569|4609|5594|5595|5599|5728|6714|7124|7422	AKT1|EGF|EGFR|HRAS|IL6|MYC|MAPK1|MAPK3|MAPK8|PTEN|SRC|TNF|VEGFA	-12
MyList	GO Biological Processes	19	GO:0031667	response to nutrient levels	19_GO:0050896 response to stimulus	-14	32	18	30242	474	22	11	50	11	207|213|595|1956|3725|5594|5595|5599|5728|6714|7157	AKT1|ALB|CCND1|EGFR|JUN|MAPK1|MAPK3|MAPK8|PTEN|SRC|TP53	-11
MyList	GO Biological Processes	19	GO:0043408	regulation of MAPK cascade	19_GO:0023052 signaling	-14	24	17	30242	680	22	12	55	11	207|1950|1956|3265|3569|4609|5594|5595|5728|6714|7124|7422	AKT1|EGF|EGFR|HRAS|IL6|MYC|MAPK1|MAPK3|PTEN|SRC|TNF|VEGFA	-11
MyList	GO Biological Processes	19	GO:1903798	regulation of production of miRNAs involved in gene silencing by miRNA	19_GO:0048519 negative regulation of biological process	-14	3.3e+02	44	30242	25	22	6	27	9.5	1956|2099|3569|6774|7124|7157	EGFR|ESR1|IL6|STAT3|TNF|TP53	-11
MyList	GO Biological Processes	19	GO:0009991	response to extracellular stimulus	19_GO:0050896 response to stimulus	-14	30	18	30242	505	22	11	50	11	207|213|595|1956|3725|5594|5595|5599|5728|6714|7157	AKT1|ALB|CCND1|EGFR|JUN|MAPK1|MAPK3|MAPK8|PTEN|SRC|TP53	-11
MyList	GO Biological Processes	19	GO:0062197	cellular response to chemical stress	19_GO:0050896 response to stimulus	-14	41	20	30242	339	22	10	45	11	207|836|1956|3569|3725|5594|5595|5599|6714|7157	AKT1|CASP3|EGFR|IL6|JUN|MAPK1|MAPK3|MAPK8|SRC|TP53	-11
MyList	GO Biological Processes	19	GO:0070920	regulation of production of small RNA involved in gene silencing by RNA	19_GO:0048519 negative regulation of biological process	-14	3.2e+02	44	30242	26	22	6	27	9.5	1956|2099|3569|6774|7124|7157	EGFR|ESR1|IL6|STAT3|TNF|TP53	-11
MyList	GO Biological Processes	19	GO:0070848	response to growth factor	19_GO:0050896 response to stimulus	-14	23	16	30242	722	22	12	55	11	207|836|1956|3725|4609|5594|5595|5728|6714|6774|7157|7422	AKT1|CASP3|EGFR|JUN|MYC|MAPK1|MAPK3|PTEN|SRC|STAT3|TP53|VEGFA	-11
MyList	GO Biological Processes	19	GO:0000302	response to reactive oxygen species	19_GO:0050896 response to stimulus	-14	55	22	30242	223	22	9	41	10	207|836|1956|3569|3725|5594|5595|5599|6714	AKT1|CASP3|EGFR|IL6|JUN|MAPK1|MAPK3|MAPK8|SRC	-11
MyList	GO Biological Processes	19	GO:0071900	regulation of protein serine/threonine kinase activity	19_GO:0050789 regulation of biological process	-14	38	19	30242	363	22	10	45	11	207|595|836|1950|1956|3265|5728|6714|7124|7422	AKT1|CCND1|CASP3|EGF|EGFR|HRAS|PTEN|SRC|TNF|VEGFA	-11
MyList	GO Biological Processes	19	GO:0030335	positive regulation of cell migration	19_GO:0040011 locomotion	-13	27	17	30242	557	22	11	50	11	207|1950|1956|3265|3569|5594|5595|6714|6774|7124|7422	AKT1|EGF|EGFR|HRAS|IL6|MAPK1|MAPK3|SRC|STAT3|TNF|VEGFA	-11
MyList	GO Biological Processes	19	GO:0051403	stress-activated MAPK cascade	19_GO:0023052 signaling	-13	51	21	30242	241	22	9	41	10	207|1956|3265|4609|5594|5595|5599|7124|7422	AKT1|EGFR|HRAS|MYC|MAPK1|MAPK3|MAPK8|TNF|VEGFA	-11
MyList	GO Biological Processes	19	GO:0010035	response to inorganic substance	19_GO:0050896 response to stimulus	-13	26	17	30242	574	22	11	50	11	207|595|836|1956|3569|3725|5594|5595|5599|5728|6714	AKT1|CCND1|CASP3|EGFR|IL6|JUN|MAPK1|MAPK3|MAPK8|PTEN|SRC	-11
MyList	GO Biological Processes	19	GO:0050678	regulation of epithelial cell proliferation	19_GO:0050789 regulation of biological process	-13	35	18	30242	390	22	10	45	11	207|595|1950|1956|3265|4609|5728|6774|7124|7422	AKT1|CCND1|EGF|EGFR|HRAS|MYC|PTEN|STAT3|TNF|VEGFA	-11
MyList	GO Biological Processes	19	GO:0031098	stress-activated protein kinase signaling cascade	19_GO:0023052 signaling	-13	50	21	30242	249	22	9	41	10	207|1956|3265|4609|5594|5595|5599|7124|7422	AKT1|EGFR|HRAS|MYC|MAPK1|MAPK3|MAPK8|TNF|VEGFA	-11
MyList	GO Biological Processes	19	GO:2000147	positive regulation of cell motility	19_GO:0040011 locomotion	-13	26	16	30242	583	22	11	50	11	207|1950|1956|3265|3569|5594|5595|6714|6774|7124|7422	AKT1|EGF|EGFR|HRAS|IL6|MAPK1|MAPK3|SRC|STAT3|TNF|VEGFA	-11
MyList	GO Biological Processes	19	GO:0051272	positive regulation of cellular component movement	19_GO:0048518 positive regulation of biological process	-13	25	16	30242	595	22	11	50	11	207|1950|1956|3265|3569|5594|5595|6714|6774|7124|7422	AKT1|EGF|EGFR|HRAS|IL6|MAPK1|MAPK3|SRC|STAT3|TNF|VEGFA	-11
MyList	GO Biological Processes	19	GO:0040017	positive regulation of locomotion	19_GO:0040011 locomotion	-13	25	16	30242	597	22	11	50	11	207|1950|1956|3265|3569|5594|5595|6714|6774|7124|7422	AKT1|EGF|EGFR|HRAS|IL6|MAPK1|MAPK3|SRC|STAT3|TNF|VEGFA	-11
MyList	GO Biological Processes	19	GO:0034614	cellular response to reactive oxygen species	19_GO:0050896 response to stimulus	-13	71	24	30242	155	22	8	36	10	207|1956|3569|3725|5594|5595|5599|6714	AKT1|EGFR|IL6|JUN|MAPK1|MAPK3|MAPK8|SRC	-10
MyList	GO Biological Processes	19	GO:0045859	regulation of protein kinase activity	19_GO:0050789 regulation of biological process	-13	24	16	30242	637	22	11	50	11	207|595|836|1950|1956|3265|3320|5728|6714|7124|7422	AKT1|CCND1|CASP3|EGF|EGFR|HRAS|HSP90AA1|PTEN|SRC|TNF|VEGFA	-10
MyList	GO Biological Processes	19	GO:0006979	response to oxidative stress	19_GO:0050896 response to stimulus	-13	31	17	30242	449	22	10	45	11	207|836|1956|3569|3725|5594|5595|5599|6714|7157	AKT1|CASP3|EGFR|IL6|JUN|MAPK1|MAPK3|MAPK8|SRC|TP53	-10
MyList	GO Biological Processes	19	GO:0071276	cellular response to cadmium ion	19_GO:0050896 response to stimulus	-13	2.1e+02	35	30242	40	22	6	27	9.5	207|1956|3725|5594|5595|5599	AKT1|EGFR|JUN|MAPK1|MAPK3|MAPK8	-10
MyList	GO Biological Processes	19	GO:0034599	cellular response to oxidative stress	19_GO:0050896 response to stimulus	-13	43	19	30242	290	22	9	41	10	207|1956|3569|3725|5594|5595|5599|6714|7157	AKT1|EGFR|IL6|JUN|MAPK1|MAPK3|MAPK8|SRC|TP53	-10
MyList	GO Biological Processes	19	GO:1903799	negative regulation of production of miRNAs involved in gene silencing by miRNA	19_GO:0048519 negative regulation of biological process	-12	4.6e+02	48	30242	15	22	5	23	8.9	2099|3569|6774|7124|7157	ESR1|IL6|STAT3|TNF|TP53	-10
MyList	GO Biological Processes	19	GO:0032872	regulation of stress-activated MAPK cascade	19_GO:0023052 signaling	-12	56	21	30242	195	22	8	36	10	207|1956|3265|4609|5594|5595|7124|7422	AKT1|EGFR|HRAS|MYC|MAPK1|MAPK3|TNF|VEGFA	-9.8
MyList	GO Biological Processes	19	GO:0070302	regulation of stress-activated protein kinase signaling cascade	19_GO:0023052 signaling	-12	56	21	30242	198	22	8	36	10	207|1956|3265|4609|5594|5595|7124|7422	AKT1|EGFR|HRAS|MYC|MAPK1|MAPK3|TNF|VEGFA	-9.8
MyList	GO Biological Processes	19	GO:0104004	cellular response to environmental stimulus	19_GO:0050896 response to stimulus	-12	37	18	30242	333	22	9	41	10	207|836|1956|3265|4609|5595|5599|5728|7157	AKT1|CASP3|EGFR|HRAS|MYC|MAPK3|MAPK8|PTEN|TP53	-9.8
MyList	GO Biological Processes	19	GO:0071214	cellular response to abiotic stimulus	19_GO:0050896 response to stimulus	-12	37	18	30242	333	22	9	41	10	207|836|1956|3265|4609|5595|5599|5728|7157	AKT1|CASP3|EGFR|HRAS|MYC|MAPK3|MAPK8|PTEN|TP53	-9.8
MyList	GO Biological Processes	19	GO:0060964	regulation of gene silencing by miRNA	19_GO:0048519 negative regulation of biological process	-12	1.7e+02	32	30242	49	22	6	27	9.5	1956|2099|3569|6774|7124|7157	EGFR|ESR1|IL6|STAT3|TNF|TP53	-9.8
MyList	GO Biological Processes	19	GO:0051054	positive regulation of DNA metabolic process	19_GO:0048518 positive regulation of biological process	-12	55	21	30242	201	22	8	36	10	207|1956|3320|3569|4609|5594|5595|6714	AKT1|EGFR|HSP90AA1|IL6|MYC|MAPK1|MAPK3|SRC	-9.8
MyList	GO Biological Processes	19	GO:0071902	positive regulation of protein serine/threonine kinase activity	19_GO:0048518 positive regulation of biological process	-12	54	21	30242	202	22	8	36	10	207|595|1950|1956|3265|6714|7124|7422	AKT1|CCND1|EGF|EGFR|HRAS|SRC|TNF|VEGFA	-9.8
MyList	GO Biological Processes	19	GO:0070371	ERK1 and ERK2 cascade	19_GO:0023052 signaling	-12	37	18	30242	337	22	9	41	10	1950|1956|3265|4609|5594|5595|5728|6714|7124	EGF|EGFR|HRAS|MYC|MAPK1|MAPK3|PTEN|SRC|TNF	-9.7
MyList	GO Biological Processes	19	GO:0051972	regulation of telomerase activity	19_GO:0050789 regulation of biological process	-12	1.6e+02	31	30242	50	22	6	27	9.5	3320|4609|5594|5595|6714|7157	HSP90AA1|MYC|MAPK1|MAPK3|SRC|TP53	-9.7
MyList	GO Biological Processes	19	GO:0007568	aging	19_GO:0032502 developmental process	-12	36	18	30242	339	22	9	41	10	207|3265|3725|5594|5595|5599|5728|6774|7157	AKT1|HRAS|JUN|MAPK1|MAPK3|MAPK8|PTEN|STAT3|TP53	-9.7
MyList	GO Biological Processes	19	GO:0032496	response to lipopolysaccharide	19_GO:0044419 biological process involved in interspecies interaction between organisms	-12	36	18	30242	343	22	9	41	10	207|836|3569|3725|5594|5595|5599|6714|7124	AKT1|CASP3|IL6|JUN|MAPK1|MAPK3|MAPK8|SRC|TNF	-9.7
MyList	GO Biological Processes	19	GO:0050679	positive regulation of epithelial cell proliferation	19_GO:0048518 positive regulation of biological process	-12	53	20	30242	207	22	8	36	10	207|595|1950|1956|3265|4609|6774|7422	AKT1|CCND1|EGF|EGFR|HRAS|MYC|STAT3|VEGFA	-9.7
MyList	GO Biological Processes	19	GO:0043549	regulation of kinase activity	19_GO:0050789 regulation of biological process	-12	20	14	30242	758	22	11	50	11	207|595|836|1950|1956|3265|3320|5728|6714|7124|7422	AKT1|CCND1|CASP3|EGF|EGFR|HRAS|HSP90AA1|PTEN|SRC|TNF|VEGFA	-9.7
MyList	GO Biological Processes	19	GO:0060147	regulation of posttranscriptional gene silencing	19_GO:0048519 negative regulation of biological process	-12	1.6e+02	31	30242	52	22	6	27	9.5	1956|2099|3569|6774|7124|7157	EGFR|ESR1|IL6|STAT3|TNF|TP53	-9.7
MyList	GO Biological Processes	19	GO:0035196	production of miRNAs involved in gene silencing by miRNA	19_GO:0048519 negative regulation of biological process	-12	1.6e+02	31	30242	52	22	6	27	9.5	1956|2099|3569|6774|7124|7157	EGFR|ESR1|IL6|STAT3|TNF|TP53	-9.7
MyList	GO Biological Processes	19	GO:0060966	regulation of gene silencing by RNA	19_GO:0048519 negative regulation of biological process	-12	1.6e+02	30	30242	53	22	6	27	9.5	1956|2099|3569|6774|7124|7157	EGFR|ESR1|IL6|STAT3|TNF|TP53	-9.6
MyList	GO Biological Processes	19	GO:0070918	production of small RNA involved in gene silencing by RNA	19_GO:0048519 negative regulation of biological process	-12	1.5e+02	30	30242	54	22	6	27	9.5	1956|2099|3569|6774|7124|7157	EGFR|ESR1|IL6|STAT3|TNF|TP53	-9.6
MyList	GO Biological Processes	19	GO:0031050	dsRNA processing	19_GO:0008152 metabolic process	-12	1.5e+02	30	30242	54	22	6	27	9.5	1956|2099|3569|6774|7124|7157	EGFR|ESR1|IL6|STAT3|TNF|TP53	-9.6
MyList	GO Biological Processes	19	GO:0051052	regulation of DNA metabolic process	19_GO:0050789 regulation of biological process	-12	34	17	30242	361	22	9	41	10	207|1956|3320|3569|4609|5594|5595|6714|7157	AKT1|EGFR|HSP90AA1|IL6|MYC|MAPK1|MAPK3|SRC|TP53	-9.6
MyList	GO Biological Processes	19	GO:0002237	response to molecule of bacterial origin	19_GO:0044419 biological process involved in interspecies interaction between organisms	-12	34	17	30242	363	22	9	41	10	207|836|3569|3725|5594|5595|5599|6714|7124	AKT1|CASP3|IL6|JUN|MAPK1|MAPK3|MAPK8|SRC|TNF	-9.5
MyList	GO Biological Processes	19	GO:0010001	glial cell differentiation	19_GO:0032502 developmental process	-12	49	19	30242	225	22	8	36	10	207|1956|3569|5594|5595|5728|6774|7124	AKT1|EGFR|IL6|MAPK1|MAPK3|PTEN|STAT3|TNF	-9.5
MyList	GO Biological Processes	19	GO:0010038	response to metal ion	19_GO:0050896 response to stimulus	-12	33	17	30242	373	22	9	41	10	207|595|836|1956|3725|5594|5595|5599|5728	AKT1|CCND1|CASP3|EGFR|JUN|MAPK1|MAPK3|MAPK8|PTEN	-9.5
MyList	GO Biological Processes	19	GO:0060965	negative regulation of gene silencing by miRNA	19_GO:0048519 negative regulation of biological process	-11	3.1e+02	39	30242	22	22	5	23	8.9	2099|3569|6774|7124|7157	ESR1|IL6|STAT3|TNF|TP53	-9.4
MyList	GO Biological Processes	19	GO:0045860	positive regulation of protein kinase activity	19_GO:0048518 positive regulation of biological process	-11	32	17	30242	388	22	9	41	10	207|595|1950|1956|3265|3320|6714|7124|7422	AKT1|CCND1|EGF|EGFR|HRAS|HSP90AA1|SRC|TNF|VEGFA	-9.3
MyList	GO Biological Processes	19	GO:0071216	cellular response to biotic stimulus	19_GO:0050896 response to stimulus	-11	45	19	30242	246	22	8	36	10	207|3569|5594|5595|5599|6714|7124|7157	AKT1|IL6|MAPK1|MAPK3|MAPK8|SRC|TNF|TP53	-9.2
MyList	GO Biological Processes	19	GO:0060967	negative regulation of gene silencing by RNA	19_GO:0048519 negative regulation of biological process	-11	2.9e+02	38	30242	24	22	5	23	8.9	2099|3569|6774|7124|7157	ESR1|IL6|STAT3|TNF|TP53	-9.2
MyList	GO Biological Processes	19	GO:0060149	negative regulation of posttranscriptional gene silencing	19_GO:0048519 negative regulation of biological process	-11	2.9e+02	38	30242	24	22	5	23	8.9	2099|3569|6774|7124|7157	ESR1|IL6|STAT3|TNF|TP53	-9.2
MyList	GO Biological Processes	19	GO:0033002	muscle cell proliferation	19_GO:0009987 cellular process	-11	44	18	30242	248	22	8	36	10	207|1956|3569|3725|5594|5728|6774|7124	AKT1|EGFR|IL6|JUN|MAPK1|PTEN|STAT3|TNF	-9.2
MyList	GO Biological Processes	19	GO:0030879	mammary gland development	19_GO:0032502 developmental process	-11	70	22	30242	137	22	7	32	9.9	207|595|1950|2099|5594|6714|7422	AKT1|CCND1|EGF|ESR1|MAPK1|SRC|VEGFA	-9.2
MyList	GO Biological Processes	19	GO:0046686	response to cadmium ion	19_GO:0050896 response to stimulus	-11	1.2e+02	27	30242	68	22	6	27	9.5	207|1956|3725|5594|5595|5599	AKT1|EGFR|JUN|MAPK1|MAPK3|MAPK8	-9.1
MyList	GO Biological Processes	19	GO:0033135	regulation of peptidyl-serine phosphorylation	19_GO:0050789 regulation of biological process	-11	67	21	30242	144	22	7	32	9.9	207|1956|3320|3569|5728|7124|7422	AKT1|EGFR|HSP90AA1|IL6|PTEN|TNF|VEGFA	-9.1
MyList	GO Biological Processes	19	GO:0048608	reproductive structure development	19_GO:0022414 reproductive process	-11	29	16	30242	425	22	9	41	10	207|595|836|2099|5594|5595|5728|6714|7422	AKT1|CCND1|CASP3|ESR1|MAPK1|MAPK3|PTEN|SRC|VEGFA	-9
MyList	GO Biological Processes	19	GO:0061458	reproductive system development	19_GO:0032502 developmental process	-11	29	16	30242	428	22	9	41	10	207|595|836|2099|5594|5595|5728|6714|7422	AKT1|CCND1|CASP3|ESR1|MAPK1|MAPK3|PTEN|SRC|VEGFA	-9
MyList	GO Biological Processes	19	GO:0009411	response to UV	19_GO:0050896 response to stimulus	-11	64	21	30242	150	22	7	32	9.9	207|595|836|1956|4609|5599|7157	AKT1|CCND1|CASP3|EGFR|MYC|MAPK8|TP53	-9
MyList	GO Biological Processes	19	GO:0051090	regulation of DNA-binding transcription factor activity	19_GO:0050789 regulation of biological process	-11	28	15	30242	440	22	9	41	10	207|2099|3569|5595|5599|5728|6774|7124|7422	AKT1|ESR1|IL6|MAPK3|MAPK8|PTEN|STAT3|TNF|VEGFA	-8.9
MyList	GO Biological Processes	19	GO:0080135	regulation of cellular response to stress	19_GO:0050896 response to stimulus	-11	21	14	30242	663	22	10	45	11	207|1956|3265|4609|5594|5595|5728|7124|7157|7422	AKT1|EGFR|HRAS|MYC|MAPK1|MAPK3|PTEN|TNF|TP53|VEGFA	-8.9
MyList	GO Biological Processes	19	GO:1903829	positive regulation of cellular protein localization	19_GO:0048518 positive regulation of biological process	-11	40	17	30242	276	22	8	36	10	207|1950|1956|3265|5594|5599|6714|7124	AKT1|EGF|EGFR|HRAS|MAPK1|MAPK8|SRC|TNF	-8.9
MyList	GO Biological Processes	19	GO:0060969	negative regulation of gene silencing	19_GO:0048519 negative regulation of biological process	-11	2.4e+02	34	30242	29	22	5	23	8.9	2099|3569|6774|7124|7157	ESR1|IL6|STAT3|TNF|TP53	-8.8
MyList	GO Biological Processes	19	GO:0009314	response to radiation	19_GO:0050896 response to stimulus	-11	27	15	30242	457	22	9	41	10	207|595|836|1956|3265|3725|4609|5599|7157	AKT1|CCND1|CASP3|EGFR|HRAS|JUN|MYC|MAPK8|TP53	-8.8
MyList	GO Biological Processes	19	GO:0045596	negative regulation of cell differentiation	19_GO:0048519 negative regulation of biological process	-11	20	14	30242	683	22	10	45	11	595|1956|3569|4609|5594|5728|6774|7124|7157|7422	CCND1|EGFR|IL6|MYC|MAPK1|PTEN|STAT3|TNF|TP53|VEGFA	-8.8
MyList	GO Biological Processes	19	GO:0071363	cellular response to growth factor stimulus	19_GO:0050896 response to stimulus	-11	20	14	30242	691	22	10	45	11	207|836|1956|3725|5595|5728|6714|6774|7157|7422	AKT1|CASP3|EGFR|JUN|MAPK3|PTEN|SRC|STAT3|TP53|VEGFA	-8.7
MyList	GO Biological Processes	19	GO:0033674	positive regulation of kinase activity	19_GO:0048518 positive regulation of biological process	-11	26	15	30242	469	22	9	41	10	207|595|1950|1956|3265|3320|6714|7124|7422	AKT1|CCND1|EGF|EGFR|HRAS|HSP90AA1|SRC|TNF|VEGFA	-8.7
MyList	GO Biological Processes	19	GO:0048708	astrocyte differentiation	19_GO:0032502 developmental process	-11	1e+02	25	30242	81	22	6	27	9.5	1956|3569|5594|5595|6774|7124	EGFR|IL6|MAPK1|MAPK3|STAT3|TNF	-8.7
MyList	GO Biological Processes	19	GO:0048511	rhythmic process	19_GO:0048511 rhythmic process	-11	37	17	30242	299	22	8	36	10	836|1956|2099|3725|5599|5728|6714|7157	CASP3|EGFR|ESR1|JUN|MAPK8|PTEN|SRC|TP53	-8.6
MyList	GO Biological Processes	19	GO:0060968	regulation of gene silencing	19_GO:0048519 negative regulation of biological process	-11	1e+02	24	30242	82	22	6	27	9.5	1956|2099|3569|6774|7124|7157	EGFR|ESR1|IL6|STAT3|TNF|TP53	-8.6
MyList	GO Biological Processes	19	GO:0042063	gliogenesis	19_GO:0032502 developmental process	-11	37	17	30242	301	22	8	36	10	207|1956|3569|5594|5595|5728|6774|7124	AKT1|EGFR|IL6|MAPK1|MAPK3|PTEN|STAT3|TNF	-8.6
MyList	GO Biological Processes	19	GO:0043410	positive regulation of MAPK cascade	19_GO:0048518 positive regulation of biological process	-11	26	15	30242	482	22	9	41	10	1950|1956|3265|3569|5595|5728|6714|7124|7422	EGF|EGFR|HRAS|IL6|MAPK3|PTEN|SRC|TNF|VEGFA	-8.6
MyList	GO Biological Processes	19	GO:0071496	cellular response to external stimulus	19_GO:0050896 response to stimulus	-10	34	16	30242	320	22	8	36	10	207|213|1956|3725|5594|5595|5599|7157	AKT1|ALB|EGFR|JUN|MAPK1|MAPK3|MAPK8|TP53	-8.4
MyList	GO Biological Processes	19	GO:0030162	regulation of proteolysis	19_GO:0050789 regulation of biological process	-10	18	13	30242	752	22	10	45	11	207|1950|2597|4609|5728|6714|6774|7124|7157|7422	AKT1|EGF|GAPDH|MYC|PTEN|SRC|STAT3|TNF|TP53|VEGFA	-8.4
MyList	GO Biological Processes	19	GO:0000079	regulation of cyclin-dependent protein serine/threonine kinase activity	19_GO:0050789 regulation of biological process	-10	88	23	30242	94	22	6	27	9.5	207|595|836|1956|5728|6714	AKT1|CCND1|CASP3|EGFR|PTEN|SRC	-8.3
MyList	GO Biological Processes	19	GO:1903827	regulation of cellular protein localization	19_GO:0051179 localization	-10	23	14	30242	527	22	9	41	10	207|1950|1956|3265|3320|5594|5599|6714|7124	AKT1|EGF|EGFR|HRAS|HSP90AA1|MAPK1|MAPK8|SRC|TNF	-8.3
MyList	GO Biological Processes	19	GO:0061919	process utilizing autophagic mechanism	19_GO:0009987 cellular process	-10	23	14	30242	528	22	9	41	10	207|836|2597|3320|5595|5599|6714|6774|7157	AKT1|CASP3|GAPDH|HSP90AA1|MAPK3|MAPK8|SRC|STAT3|TP53	-8.3
MyList	GO Biological Processes	19	GO:0006914	autophagy	19_GO:0008152 metabolic process	-10	23	14	30242	528	22	9	41	10	207|836|2597|3320|5595|5599|6714|6774|7157	AKT1|CASP3|GAPDH|HSP90AA1|MAPK3|MAPK8|SRC|STAT3|TP53	-8.3
MyList	GO Biological Processes	19	GO:0034248	regulation of cellular amide metabolic process	19_GO:0050789 regulation of biological process	-10	23	14	30242	532	22	9	41	10	207|836|2597|3569|5594|5595|6774|7124|7157	AKT1|CASP3|GAPDH|IL6|MAPK1|MAPK3|STAT3|TNF|TP53	-8.3
MyList	GO Biological Processes	19	GO:0043065	positive regulation of apoptotic process	19_GO:0048518 positive regulation of biological process	-10	23	14	30242	539	22	9	41	10	207|836|3569|3725|5599|5728|6714|7124|7157	AKT1|CASP3|IL6|JUN|MAPK8|PTEN|SRC|TNF|TP53	-8.3
MyList	GO Biological Processes	19	GO:1904029	regulation of cyclin-dependent protein kinase activity	19_GO:0050789 regulation of biological process	-10	84	22	30242	98	22	6	27	9.5	207|595|836|1956|5728|6714	AKT1|CCND1|CASP3|EGFR|PTEN|SRC	-8.2
MyList	GO Biological Processes	19	GO:0043068	positive regulation of programmed cell death	19_GO:0048518 positive regulation of biological process	-10	22	14	30242	555	22	9	41	10	207|836|3569|3725|5599|5728|6714|7124|7157	AKT1|CASP3|IL6|JUN|MAPK8|PTEN|SRC|TNF|TP53	-8.2
MyList	GO Biological Processes	19	GO:0070997	neuron death	19_GO:0009987 cellular process	-10	30	15	30242	361	22	8	36	10	207|836|2597|3265|3725|6774|7124|7157	AKT1|CASP3|GAPDH|HRAS|JUN|STAT3|TNF|TP53	-8.1
MyList	GO Biological Processes	19	GO:0071222	cellular response to lipopolysaccharide	19_GO:0044419 biological process involved in interspecies interaction between organisms	-10	46	18	30242	209	22	7	32	9.9	207|3569|5594|5595|5599|6714|7124	AKT1|IL6|MAPK1|MAPK3|MAPK8|SRC|TNF	-8.1
MyList	GO Biological Processes	19	GO:0043491	protein kinase B signaling	19_GO:0023052 signaling	-9.9	46	18	30242	211	22	7	32	9.9	207|1950|1956|3320|5728|6714|7124	AKT1|EGF|EGFR|HSP90AA1|PTEN|SRC|TNF	-8.1
MyList	GO Biological Processes	19	GO:0071396	cellular response to lipid	19_GO:0050896 response to stimulus	-9.9	21	13	30242	576	22	9	41	10	207|1956|2099|3569|5594|5595|5599|6714|7124	AKT1|EGFR|ESR1|IL6|MAPK1|MAPK3|MAPK8|SRC|TNF	-8
MyList	GO Biological Processes	19	GO:0033138	positive regulation of peptidyl-serine phosphorylation	19_GO:0048518 positive regulation of biological process	-9.9	76	21	30242	108	22	6	27	9.5	207|1956|3320|3569|7124|7422	AKT1|EGFR|HSP90AA1|IL6|TNF|VEGFA	-8
MyList	GO Biological Processes	19	GO:0097190	apoptotic signaling pathway	19_GO:0023052 signaling	-9.9	21	13	30242	582	22	9	41	10	207|836|3265|3725|5599|5728|6714|7124|7157	AKT1|CASP3|HRAS|JUN|MAPK8|PTEN|SRC|TNF|TP53	-8
MyList	GO Biological Processes	19	GO:2000278	regulation of DNA biosynthetic process	19_GO:0050789 regulation of biological process	-9.8	75	21	30242	110	22	6	27	9.5	3320|4609|5594|5595|6714|7157	HSP90AA1|MYC|MAPK1|MAPK3|SRC|TP53	-8
MyList	GO Biological Processes	19	GO:0071407	cellular response to organic cyclic compound	19_GO:0050896 response to stimulus	-9.8	21	13	30242	586	22	9	41	10	207|836|1956|2099|5594|5595|6714|6774|7124	AKT1|CASP3|EGFR|ESR1|MAPK1|MAPK3|SRC|STAT3|TNF	-8
MyList	GO Biological Processes	19	GO:0018108	peptidyl-tyrosine phosphorylation	19_GO:0008152 metabolic process	-9.8	29	15	30242	376	22	8	36	10	1950|1956|3569|5595|6714|7124|7157|7422	EGF|EGFR|IL6|MAPK3|SRC|TNF|TP53|VEGFA	-8
MyList	GO Biological Processes	19	GO:0018212	peptidyl-tyrosine modification	19_GO:0008152 metabolic process	-9.8	29	15	30242	379	22	8	36	10	1950|1956|3569|5595|6714|7124|7157|7422	EGF|EGFR|IL6|MAPK3|SRC|TNF|TP53|VEGFA	-8
MyList	GO Biological Processes	19	GO:0071219	cellular response to molecule of bacterial origin	19_GO:0044419 biological process involved in interspecies interaction between organisms	-9.8	44	17	30242	221	22	7	32	9.9	207|3569|5594|5595|5599|6714|7124	AKT1|IL6|MAPK1|MAPK3|MAPK8|SRC|TNF	-8
MyList	GO Biological Processes	19	GO:0051345	positive regulation of hydrolase activity	19_GO:0065007 biological regulation	-9.8	21	13	30242	593	22	9	41	10	207|1956|2099|3265|4609|5599|6774|7124|7422	AKT1|EGFR|ESR1|HRAS|MYC|MAPK8|STAT3|TNF|VEGFA	-8
MyList	GO Biological Processes	19	GO:0043406	positive regulation of MAP kinase activity	19_GO:0048518 positive regulation of biological process	-9.7	72	21	30242	114	22	6	27	9.5	1950|1956|3265|6714|7124|7422	EGF|EGFR|HRAS|SRC|TNF|VEGFA	-7.9
MyList	GO Biological Processes	19	GO:0010942	positive regulation of cell death	19_GO:0048518 positive regulation of biological process	-9.6	20	13	30242	618	22	9	41	10	207|836|3569|3725|5599|5728|6714|7124|7157	AKT1|CASP3|IL6|JUN|MAPK8|PTEN|SRC|TNF|TP53	-7.8
MyList	GO Biological Processes	19	GO:0007169	transmembrane receptor protein tyrosine kinase signaling pathway	19_GO:0023052 signaling	-9.6	20	13	30242	630	22	9	41	10	207|836|1950|1956|5594|5728|6714|6774|7422	AKT1|CASP3|EGF|EGFR|MAPK1|PTEN|SRC|STAT3|VEGFA	-7.7
MyList	GO Biological Processes	19	GO:0071417	cellular response to organonitrogen compound	19_GO:0050896 response to stimulus	-9.5	19	13	30242	638	22	9	41	10	207|836|5594|5595|5728|6714|6774|7124|7157	AKT1|CASP3|MAPK1|MAPK3|PTEN|SRC|STAT3|TNF|TP53	-7.7
MyList	GO Biological Processes	19	GO:0042060	wound healing	19_GO:0050896 response to stimulus	-9.4	26	14	30242	424	22	8	36	10	836|1956|3265|3569|5728|6714|7124|7422	CASP3|EGFR|HRAS|IL6|PTEN|SRC|TNF|VEGFA	-7.6
MyList	GO Biological Processes	19	GO:0032103	positive regulation of response to external stimulus	19_GO:0048518 positive regulation of biological process	-9.4	26	14	30242	427	22	8	36	10	1956|3320|3569|5594|5595|6714|7124|7422	EGFR|HSP90AA1|IL6|MAPK1|MAPK3|SRC|TNF|VEGFA	-7.6
MyList	GO Biological Processes	19	GO:0051091	positive regulation of DNA-binding transcription factor activity	19_GO:0050789 regulation of biological process	-9.3	37	16	30242	260	22	7	32	9.9	207|2099|3569|5728|6774|7124|7422	AKT1|ESR1|IL6|PTEN|STAT3|TNF|VEGFA	-7.5
MyList	GO Biological Processes	19	GO:0050730	regulation of peptidyl-tyrosine phosphorylation	19_GO:0050789 regulation of biological process	-9.3	36	16	30242	264	22	7	32	9.9	1950|1956|3569|6714|7124|7157|7422	EGF|EGFR|IL6|SRC|TNF|TP53|VEGFA	-7.5
MyList	GO Biological Processes	19	GO:1901699	cellular response to nitrogen compound	19_GO:0050896 response to stimulus	-9.2	18	12	30242	693	22	9	41	10	207|836|5594|5595|5728|6714|6774|7124|7157	AKT1|CASP3|MAPK1|MAPK3|PTEN|SRC|STAT3|TNF|TP53	-7.4
MyList	GO Biological Processes	19	GO:0060749	mammary gland alveolus development	19_GO:0032502 developmental process	-9.2	3.1e+02	35	30242	18	22	4	18	8.2	595|1950|2099|7422	CCND1|EGF|ESR1|VEGFA	-7.4
MyList	GO Biological Processes	19	GO:0061377	mammary gland lobule development	19_GO:0032502 developmental process	-9.2	3.1e+02	35	30242	18	22	4	18	8.2	595|1950|2099|7422	CCND1|EGF|ESR1|VEGFA	-7.4
MyList	GO Biological Processes	19	GO:0016241	regulation of macroautophagy	19_GO:0050789 regulation of biological process	-9.2	58	18	30242	141	22	6	27	9.5	207|836|2597|5595|5599|7157	AKT1|CASP3|GAPDH|MAPK3|MAPK8|TP53	-7.4
MyList	GO Biological Processes	19	GO:0032355	response to estradiol	19_GO:0050896 response to stimulus	-9.2	58	18	30242	141	22	6	27	9.5	595|836|1956|2099|5728|6774	CCND1|CASP3|EGFR|ESR1|PTEN|STAT3	-7.4
MyList	GO Biological Processes	19	GO:0014065	phosphatidylinositol 3-kinase signaling	19_GO:0023052 signaling	-9.1	57	18	30242	144	22	6	27	9.5	207|1950|1956|5728|6714|7124	AKT1|EGF|EGFR|PTEN|SRC|TNF	-7.4
MyList	GO Biological Processes	19	GO:0071456	cellular response to hypoxia	19_GO:0050896 response to stimulus	-9	55	18	30242	151	22	6	27	9.5	207|4609|5728|6714|7157|7422	AKT1|MYC|PTEN|SRC|TP53|VEGFA	-7.3
MyList	GO Biological Processes	19	GO:0048754	branching morphogenesis of an epithelial tube	19_GO:0032502 developmental process	-9	55	18	30242	151	22	6	27	9.5	1950|2099|4609|6714|7124|7422	EGF|ESR1|MYC|SRC|TNF|VEGFA	-7.3
MyList	GO Biological Processes	19	GO:2000573	positive regulation of DNA biosynthetic process	19_GO:0048518 positive regulation of biological process	-9	1e+02	23	30242	66	22	5	23	8.9	3320|4609|5594|5595|6714	HSP90AA1|MYC|MAPK1|MAPK3|SRC	-7.2
MyList	GO Biological Processes	19	GO:0061180	mammary gland epithelium development	19_GO:0032502 developmental process	-8.9	1e+02	22	30242	67	22	5	23	8.9	207|595|2099|5594|6714	AKT1|CCND1|ESR1|MAPK1|SRC	-7.2
MyList	GO Biological Processes	19	GO:0016236	macroautophagy	19_GO:0008152 metabolic process	-8.9	33	15	30242	295	22	7	32	9.9	207|836|2597|5595|5599|6714|7157	AKT1|CASP3|GAPDH|MAPK3|MAPK8|SRC|TP53	-7.2
MyList	GO Biological Processes	19	GO:0009267	cellular response to starvation	19_GO:0050896 response to stimulus	-8.9	53	18	30242	156	22	6	27	9.5	213|3725|5594|5595|5599|7157	ALB|JUN|MAPK1|MAPK3|MAPK8|TP53	-7.2
MyList	GO Biological Processes	19	GO:0009617	response to bacterium	19_GO:0044419 biological process involved in interspecies interaction between organisms	-8.9	17	12	30242	749	22	9	41	10	207|836|3569|3725|5594|5595|5599|6714|7124	AKT1|CASP3|IL6|JUN|MAPK1|MAPK3|MAPK8|SRC|TNF	-7.2
MyList	GO Biological Processes	19	GO:0038083	peptidyl-tyrosine autophosphorylation	19_GO:0008152 metabolic process	-8.9	2.6e+02	32	30242	21	22	4	18	8.2	1956|5595|6714|7422	EGFR|MAPK3|SRC|VEGFA	-7.2
MyList	GO Biological Processes	19	GO:0031647	regulation of protein stability	19_GO:0065007 biological regulation	-8.9	32	15	30242	300	22	7	32	9.9	836|2597|3320|5594|5728|6714|7157	CASP3|GAPDH|HSP90AA1|MAPK1|PTEN|SRC|TP53	-7.2
MyList	GO Biological Processes	19	GO:0036294	cellular response to decreased oxygen levels	19_GO:0050896 response to stimulus	-8.8	51	17	30242	161	22	6	27	9.5	207|4609|5728|6714|7157|7422	AKT1|MYC|PTEN|SRC|TP53|VEGFA	-7.1
MyList	GO Biological Processes	19	GO:0002009	morphogenesis of an epithelium	19_GO:0032502 developmental process	-8.8	22	13	30242	504	22	8	36	10	836|1950|2099|4609|5728|6714|7124|7422	CASP3|EGF|ESR1|MYC|PTEN|SRC|TNF|VEGFA	-7.1
MyList	GO Biological Processes	19	GO:0010638	positive regulation of organelle organization	19_GO:0048518 positive regulation of biological process	-8.8	22	13	30242	505	22	8	36	10	1950|3265|5594|5595|5599|6714|7124|7157	EGF|HRAS|MAPK1|MAPK3|MAPK8|SRC|TNF|TP53	-7.1
MyList	GO Biological Processes	19	GO:0001568	blood vessel development	19_GO:0032502 developmental process	-8.8	16	11	30242	765	22	9	41	10	207|1950|3569|3725|5594|5728|6774|7124|7422	AKT1|EGF|IL6|JUN|MAPK1|PTEN|STAT3|TNF|VEGFA	-7.1
MyList	GO Biological Processes	19	GO:0001666	response to hypoxia	19_GO:0050896 response to stimulus	-8.8	31	14	30242	307	22	7	32	9.9	207|836|4609|5728|6714|7157|7422	AKT1|CASP3|MYC|PTEN|SRC|TP53|VEGFA	-7.1
MyList	GO Biological Processes	19	GO:0031960	response to corticosteroid	19_GO:0050896 response to stimulus	-8.7	49	17	30242	167	22	6	27	9.5	595|836|1956|3569|6714|7124	CCND1|CASP3|EGFR|IL6|SRC|TNF	-7
MyList	GO Biological Processes	19	GO:1901214	regulation of neuron death	19_GO:0050789 regulation of biological process	-8.7	30	14	30242	319	22	7	32	9.9	207|836|3265|3725|6774|7124|7157	AKT1|CASP3|HRAS|JUN|STAT3|TNF|TP53	-7
MyList	GO Biological Processes	19	GO:0043086	negative regulation of catalytic activity	19_GO:0065007 biological regulation	-8.7	16	11	30242	793	22	9	41	10	207|836|2597|3265|5728|6714|7124|7157|7422	AKT1|CASP3|GAPDH|HRAS|PTEN|SRC|TNF|TP53|VEGFA	-7
MyList	GO Biological Processes	19	GO:0010506	regulation of autophagy	19_GO:0050789 regulation of biological process	-8.7	30	14	30242	320	22	7	32	9.9	207|836|2597|5595|5599|6774|7157	AKT1|CASP3|GAPDH|MAPK3|MAPK8|STAT3|TP53	-7
MyList	GO Biological Processes	19	GO:0009416	response to light stimulus	19_GO:0050896 response to stimulus	-8.7	30	14	30242	321	22	7	32	9.9	207|595|836|1956|4609|5599|7157	AKT1|CCND1|CASP3|EGFR|MYC|MAPK8|TP53	-7
MyList	GO Biological Processes	19	GO:0036293	response to decreased oxygen levels	19_GO:0050896 response to stimulus	-8.7	30	14	30242	322	22	7	32	9.9	207|836|4609|5728|6714|7157|7422	AKT1|CASP3|MYC|PTEN|SRC|TP53|VEGFA	-7
MyList	GO Biological Processes	19	GO:0006974	cellular response to DNA damage stimulus	19_GO:0050896 response to stimulus	-8.7	15	11	30242	799	22	9	41	10	207|595|836|1956|4609|5594|5595|7124|7157	AKT1|CCND1|CASP3|EGFR|MYC|MAPK1|MAPK3|TNF|TP53	-7
MyList	GO Biological Processes	19	GO:0060562	epithelial tube morphogenesis	19_GO:0032502 developmental process	-8.6	30	14	30242	325	22	7	32	9.9	836|1950|2099|4609|6714|7124|7422	CASP3|EGF|ESR1|MYC|SRC|TNF|VEGFA	-7
MyList	GO Biological Processes	19	GO:0071453	cellular response to oxygen levels	19_GO:0050896 response to stimulus	-8.6	47	16	30242	177	22	6	27	9.5	207|4609|5728|6714|7157|7422	AKT1|MYC|PTEN|SRC|TP53|VEGFA	-6.9
MyList	GO Biological Processes	19	GO:0002521	leukocyte differentiation	19_GO:0002376 immune system process	-8.6	20	12	30242	543	22	8	36	10	3569|3725|4609|6714|6774|7124|7157|7422	IL6|JUN|MYC|SRC|STAT3|TNF|TP53|VEGFA	-6.9
MyList	GO Biological Processes	19	GO:0048015	phosphatidylinositol-mediated signaling	19_GO:0023052 signaling	-8.6	46	16	30242	178	22	6	27	9.5	207|1950|1956|5728|6714|7124	AKT1|EGF|EGFR|PTEN|SRC|TNF	-6.9
MyList	GO Biological Processes	19	GO:0048660	regulation of smooth muscle cell proliferation	19_GO:0050789 regulation of biological process	-8.5	46	16	30242	180	22	6	27	9.5	207|1956|3569|3725|5728|7124	AKT1|EGFR|IL6|JUN|PTEN|TNF	-6.9
MyList	GO Biological Processes	19	GO:0043405	regulation of MAP kinase activity	19_GO:0050789 regulation of biological process	-8.5	46	16	30242	181	22	6	27	9.5	1950|1956|3265|6714|7124|7422	EGF|EGFR|HRAS|SRC|TNF|VEGFA	-6.9
MyList	GO Biological Processes	19	GO:0009611	response to wounding	19_GO:0050896 response to stimulus	-8.5	20	12	30242	552	22	8	36	10	836|1956|3265|3569|5728|6714|7124|7422	CASP3|EGFR|HRAS|IL6|PTEN|SRC|TNF|VEGFA	-6.9
MyList	GO Biological Processes	19	GO:0048017	inositol lipid-mediated signaling	19_GO:0023052 signaling	-8.5	45	16	30242	182	22	6	27	9.5	207|1950|1956|5728|6714|7124	AKT1|EGF|EGFR|PTEN|SRC|TNF	-6.9
MyList	GO Biological Processes	19	GO:0061138	morphogenesis of a branching epithelium	19_GO:0032502 developmental process	-8.5	45	16	30242	182	22	6	27	9.5	1950|2099|4609|6714|7124|7422	EGF|ESR1|MYC|SRC|TNF|VEGFA	-6.9
MyList	GO Biological Processes	19	GO:0048545	response to steroid hormone	19_GO:0050896 response to stimulus	-8.5	28	14	30242	339	22	7	32	9.9	595|836|1956|2099|3569|6714|7124	CCND1|CASP3|EGFR|ESR1|IL6|SRC|TNF	-6.9
MyList	GO Biological Processes	19	GO:0071897	DNA biosynthetic process	19_GO:0008152 metabolic process	-8.5	45	16	30242	184	22	6	27	9.5	3320|4609|5594|5595|6714|7157	HSP90AA1|MYC|MAPK1|MAPK3|SRC|TP53	-6.8
MyList	GO Biological Processes	19	GO:0048659	smooth muscle cell proliferation	19_GO:0009987 cellular process	-8.5	45	16	30242	184	22	6	27	9.5	207|1956|3569|3725|5728|7124	AKT1|EGFR|IL6|JUN|PTEN|TNF	-6.8
MyList	GO Biological Processes	19	GO:0051896	regulation of protein kinase B signaling	19_GO:0023052 signaling	-8.5	45	16	30242	185	22	6	27	9.5	1950|1956|3320|5728|6714|7124	EGF|EGFR|HSP90AA1|PTEN|SRC|TNF	-6.8
MyList	GO Biological Processes	19	GO:0070482	response to oxygen levels	19_GO:0050896 response to stimulus	-8.4	28	14	30242	347	22	7	32	9.9	207|836|4609|5728|6714|7157|7422	AKT1|CASP3|MYC|PTEN|SRC|TP53|VEGFA	-6.8
MyList	GO Biological Processes	19	GO:0050731	positive regulation of peptidyl-tyrosine phosphorylation	19_GO:0048518 positive regulation of biological process	-8.4	43	16	30242	193	22	6	27	9.5	1950|3569|6714|7124|7157|7422	EGF|IL6|SRC|TNF|TP53|VEGFA	-6.7
MyList	GO Biological Processes	19	GO:0001763	morphogenesis of a branching structure	19_GO:0032502 developmental process	-8.3	42	16	30242	196	22	6	27	9.5	1950|2099|4609|6714|7124|7422	EGF|ESR1|MYC|SRC|TNF|VEGFA	-6.7
MyList	GO Biological Processes	19	GO:0042594	response to starvation	19_GO:0050896 response to stimulus	-8.3	42	16	30242	197	22	6	27	9.5	213|3725|5594|5595|5599|7157	ALB|JUN|MAPK1|MAPK3|MAPK8|TP53	-6.7
MyList	GO Biological Processes	19	GO:0071248	cellular response to metal ion	19_GO:0050896 response to stimulus	-8.3	42	16	30242	197	22	6	27	9.5	207|1956|3725|5594|5595|5599	AKT1|EGFR|JUN|MAPK1|MAPK3|MAPK8	-6.7
MyList	GO Biological Processes	19	GO:0045737	positive regulation of cyclin-dependent protein serine/threonine kinase activity	19_GO:0048518 positive regulation of biological process	-8.3	1.9e+02	27	30242	29	22	4	18	8.2	207|595|1956|6714	AKT1|CCND1|EGFR|SRC	-6.7
MyList	GO Biological Processes	19	GO:0005975	carbohydrate metabolic process	19_GO:0008152 metabolic process	-8.3	19	12	30242	593	22	8	36	10	207|1950|2597|5728|6714|6774|7124|7157	AKT1|EGF|GAPDH|PTEN|SRC|STAT3|TNF|TP53	-6.7
MyList	GO Biological Processes	19	GO:0001525	angiogenesis	19_GO:0032502 developmental process	-8.3	19	12	30242	593	22	8	36	10	207|1950|3569|3725|5728|6774|7124|7422	AKT1|EGF|IL6|JUN|PTEN|STAT3|TNF|VEGFA	-6.7
MyList	GO Biological Processes	19	GO:2000637	positive regulation of gene silencing by miRNA	19_GO:0048519 negative regulation of biological process	-8.2	1.8e+02	27	30242	30	22	4	18	8.2	1956|3569|6774|7157	EGFR|IL6|STAT3|TP53	-6.6
MyList	GO Biological Processes	19	GO:0050900	leukocyte migration	19_GO:0040011 locomotion	-8.2	26	13	30242	371	22	7	32	9.9	207|3569|5594|5595|6714|7124|7422	AKT1|IL6|MAPK1|MAPK3|SRC|TNF|VEGFA	-6.6
MyList	GO Biological Processes	19	GO:0045862	positive regulation of proteolysis	19_GO:0048518 positive regulation of biological process	-8.2	26	13	30242	376	22	7	32	9.9	207|1950|4609|5728|6714|6774|7124	AKT1|EGF|MYC|PTEN|SRC|STAT3|TNF	-6.6
MyList	GO Biological Processes	19	GO:0060148	positive regulation of posttranscriptional gene silencing	19_GO:0048519 negative regulation of biological process	-8.2	1.8e+02	27	30242	31	22	4	18	8.2	1956|3569|6774|7157	EGFR|IL6|STAT3|TP53	-6.6
MyList	GO Biological Processes	19	GO:0048729	tissue morphogenesis	19_GO:0032502 developmental process	-8.2	18	11	30242	614	22	8	36	10	836|1950|2099|4609|5728|6714|7124|7422	CASP3|EGF|ESR1|MYC|PTEN|SRC|TNF|VEGFA	-6.6
MyList	GO Biological Processes	19	GO:0030099	myeloid cell differentiation	19_GO:0002376 immune system process	-8.1	25	13	30242	383	22	7	32	9.9	836|3725|4609|6714|6774|7124|7422	CASP3|JUN|MYC|SRC|STAT3|TNF|VEGFA	-6.6
MyList	GO Biological Processes	19	GO:0002685	regulation of leukocyte migration	19_GO:0040011 locomotion	-8.1	39	15	30242	211	22	6	27	9.5	207|3569|5594|5595|7124|7422	AKT1|IL6|MAPK1|MAPK3|TNF|VEGFA	-6.5
MyList	GO Biological Processes	19	GO:0048589	developmental growth	19_GO:0040007 growth	-8.1	18	11	30242	626	22	8	36	10	207|2099|3320|5594|5728|6774|7157|7422	AKT1|ESR1|HSP90AA1|MAPK1|PTEN|STAT3|TP53|VEGFA	-6.5
MyList	GO Biological Processes	19	GO:0031669	cellular response to nutrient levels	19_GO:0050896 response to stimulus	-8.1	38	15	30242	215	22	6	27	9.5	213|3725|5594|5595|5599|7157	ALB|JUN|MAPK1|MAPK3|MAPK8|TP53	-6.5
MyList	GO Biological Processes	19	GO:0009612	response to mechanical stimulus	19_GO:0050896 response to stimulus	-8.1	38	15	30242	216	22	6	27	9.5	207|1956|3725|5595|5599|6714	AKT1|EGFR|JUN|MAPK3|MAPK8|SRC	-6.5
MyList	GO Biological Processes	19	GO:1904031	positive regulation of cyclin-dependent protein kinase activity	19_GO:0048518 positive regulation of biological process	-8.1	1.7e+02	26	30242	33	22	4	18	8.2	207|595|1956|6714	AKT1|CCND1|EGFR|SRC	-6.5
MyList	GO Biological Processes	19	GO:0051973	positive regulation of telomerase activity	19_GO:0048518 positive regulation of biological process	-8	1.6e+02	25	30242	34	22	4	18	8.2	3320|4609|5594|5595	HSP90AA1|MYC|MAPK1|MAPK3	-6.4
MyList	GO Biological Processes	19	GO:0070374	positive regulation of ERK1 and ERK2 cascade	19_GO:0048518 positive regulation of biological process	-8	37	15	30242	221	22	6	27	9.5	1956|3265|5595|5728|6714|7124	EGFR|HRAS|MAPK3|PTEN|SRC|TNF	-6.4
MyList	GO Biological Processes	19	GO:0048661	positive regulation of smooth muscle cell proliferation	19_GO:0048518 positive regulation of biological process	-8	66	18	30242	104	22	5	23	8.9	207|1956|3569|3725|7124	AKT1|EGFR|IL6|JUN|TNF	-6.4
MyList	GO Biological Processes	19	GO:0071241	cellular response to inorganic substance	19_GO:0050896 response to stimulus	-8	36	14	30242	226	22	6	27	9.5	207|1956|3725|5594|5595|5599	AKT1|EGFR|JUN|MAPK1|MAPK3|MAPK8	-6.4
MyList	GO Biological Processes	19	GO:1905477	positive regulation of protein localization to membrane	19_GO:0048518 positive regulation of biological process	-7.9	65	18	30242	106	22	5	23	8.9	207|1956|3265|5599|7124	AKT1|EGFR|HRAS|MAPK8|TNF	-6.4
MyList	GO Biological Processes	19	GO:0071887	leukocyte apoptotic process	19_GO:0009987 cellular process	-7.9	65	18	30242	106	22	5	23	8.9	207|836|3569|5728|7157	AKT1|CASP3|IL6|PTEN|TP53	-6.4
MyList	GO Biological Processes	19	GO:0006275	regulation of DNA replication	19_GO:0050789 regulation of biological process	-7.9	64	18	30242	107	22	5	23	8.9	1950|1956|3265|3725|7157	EGF|EGFR|HRAS|JUN|TP53	-6.3
MyList	GO Biological Processes	19	GO:0031334	positive regulation of protein-containing complex assembly	19_GO:0048518 positive regulation of biological process	-7.8	35	14	30242	238	22	6	27	9.5	2099|3320|6714|7124|7157|7422	ESR1|HSP90AA1|SRC|TNF|TP53|VEGFA	-6.3
MyList	GO Biological Processes	19	GO:0014066	regulation of phosphatidylinositol 3-kinase signaling	19_GO:0023052 signaling	-7.8	62	17	30242	111	22	5	23	8.9	1950|1956|5728|6714|7124	EGF|EGFR|PTEN|SRC|TNF	-6.3
MyList	GO Biological Processes	19	GO:0031331	positive regulation of cellular catabolic process	19_GO:0048518 positive regulation of biological process	-7.8	22	12	30242	428	22	7	32	9.9	207|1950|3320|3569|5595|5728|7124	AKT1|EGF|HSP90AA1|IL6|MAPK3|PTEN|TNF	-6.3
MyList	GO Biological Processes	19	GO:0048514	blood vessel morphogenesis	19_GO:0032502 developmental process	-7.8	16	11	30242	687	22	8	36	10	207|1950|3569|3725|5728|6774|7124|7422	AKT1|EGF|IL6|JUN|PTEN|STAT3|TNF|VEGFA	-6.2
MyList	GO Biological Processes	19	GO:0052548	regulation of endopeptidase activity	19_GO:0050789 regulation of biological process	-7.8	22	12	30242	435	22	7	32	9.9	207|2597|4609|6714|6774|7124|7422	AKT1|GAPDH|MYC|SRC|STAT3|TNF|VEGFA	-6.2
MyList	GO Biological Processes	19	GO:0031668	cellular response to extracellular stimulus	19_GO:0050896 response to stimulus	-7.7	34	14	30242	246	22	6	27	9.5	213|3725|5594|5595|5599|7157	ALB|JUN|MAPK1|MAPK3|MAPK8|TP53	-6.2
MyList	GO Biological Processes	19	GO:0051402	neuron apoptotic process	19_GO:0009987 cellular process	-7.7	34	14	30242	246	22	6	27	9.5	836|2597|3265|3725|7124|7157	CASP3|GAPDH|HRAS|JUN|TNF|TP53	-6.2
MyList	GO Biological Processes	19	GO:0050804	modulation of chemical synaptic transmission	19_GO:0023052 signaling	-7.7	22	12	30242	439	22	7	32	9.9	1956|3265|5594|5728|6714|6774|7124	EGFR|HRAS|MAPK1|PTEN|SRC|STAT3|TNF	-6.2
MyList	GO Biological Processes	19	GO:0099177	regulation of trans-synaptic signaling	19_GO:0023052 signaling	-7.7	22	12	30242	440	22	7	32	9.9	1956|3265|5594|5728|6714|6774|7124	EGFR|HRAS|MAPK1|PTEN|SRC|STAT3|TNF	-6.2
MyList	GO Biological Processes	19	GO:0045740	positive regulation of DNA replication	19_GO:0048518 positive regulation of biological process	-7.7	1.4e+02	23	30242	40	22	4	18	8.2	1950|1956|3265|3725	EGF|EGFR|HRAS|JUN	-6.2
MyList	GO Biological Processes	19	GO:0021782	glial cell development	19_GO:0032502 developmental process	-7.7	59	17	30242	116	22	5	23	8.9	207|1956|3569|5728|7124	AKT1|EGFR|IL6|PTEN|TNF	-6.2
MyList	GO Biological Processes	19	GO:0051960	regulation of nervous system development	19_GO:0032502 developmental process	-7.7	22	12	30242	443	22	7	32	9.9	207|1956|3569|5728|7124|7157|7422	AKT1|EGFR|IL6|PTEN|TNF|TP53|VEGFA	-6.2
MyList	GO Biological Processes	19	GO:0034612	response to tumor necrosis factor	19_GO:0050896 response to stimulus	-7.7	33	14	30242	253	22	6	27	9.5	207|836|5594|5595|7124|7157	AKT1|CASP3|MAPK1|MAPK3|TNF|TP53	-6.1
MyList	GO Biological Processes	19	GO:0051897	positive regulation of protein kinase B signaling	19_GO:0048518 positive regulation of biological process	-7.6	57	17	30242	120	22	5	23	8.9	1950|1956|3320|6714|7124	EGF|EGFR|HSP90AA1|SRC|TNF	-6.1
MyList	GO Biological Processes	19	GO:1902895	positive regulation of pri-miRNA transcription by RNA polymerase II	19_GO:0048518 positive regulation of biological process	-7.6	1.3e+02	23	30242	42	22	4	18	8.2	3725|6774|7124|7157	JUN|STAT3|TNF|TP53	-6.1
MyList	GO Biological Processes	19	GO:0007268	chemical synaptic transmission	19_GO:0023052 signaling	-7.6	15	10	30242	720	22	8	36	10	207|1956|3265|5594|5728|6714|6774|7124	AKT1|EGFR|HRAS|MAPK1|PTEN|SRC|STAT3|TNF	-6.1
MyList	GO Biological Processes	19	GO:0098916	anterograde trans-synaptic signaling	19_GO:0023052 signaling	-7.6	15	10	30242	720	22	8	36	10	207|1956|3265|5594|5728|6714|6774|7124	AKT1|EGFR|HRAS|MAPK1|PTEN|SRC|STAT3|TNF	-6.1
MyList	GO Biological Processes	19	GO:0038127	ERBB signaling pathway	19_GO:0023052 signaling	-7.6	56	17	30242	122	22	5	23	8.9	207|1950|1956|5594|6714	AKT1|EGF|EGFR|MAPK1|SRC	-6.1
MyList	GO Biological Processes	19	GO:0007346	regulation of mitotic cell cycle	19_GO:0050789 regulation of biological process	-7.6	21	12	30242	460	22	7	32	9.9	207|595|1950|1956|5728|7124|7157	AKT1|CCND1|EGF|EGFR|PTEN|TNF|TP53	-6.1
MyList	GO Biological Processes	19	GO:0099537	trans-synaptic signaling	19_GO:0023052 signaling	-7.6	15	10	30242	728	22	8	36	10	207|1956|3265|5594|5728|6714|6774|7124	AKT1|EGFR|HRAS|MAPK1|PTEN|SRC|STAT3|TNF	-6.1
MyList	GO Biological Processes	19	GO:0009410	response to xenobiotic stimulus	19_GO:0050896 response to stimulus	-7.6	21	12	30242	462	22	7	32	9.9	836|1956|3725|4609|5728|6714|6774	CASP3|EGFR|JUN|MYC|PTEN|SRC|STAT3	-6.1
MyList	GO Biological Processes	19	GO:0052547	regulation of peptidase activity	19_GO:0050789 regulation of biological process	-7.6	21	12	30242	464	22	7	32	9.9	207|2597|4609|6714|6774|7124|7422	AKT1|GAPDH|MYC|SRC|STAT3|TNF|VEGFA	-6.1
MyList	GO Biological Processes	19	GO:0006412	translation	19_GO:0008152 metabolic process	-7.6	15	10	30242	736	22	8	36	10	207|1956|2597|3569|5594|5595|6774|7124	AKT1|EGFR|GAPDH|IL6|MAPK1|MAPK3|STAT3|TNF	-6
MyList	GO Biological Processes	19	GO:0001819	positive regulation of cytokine production	19_GO:0048518 positive regulation of biological process	-7.5	21	12	30242	468	22	7	32	9.9	2597|3265|3320|3569|6714|6774|7124	GAPDH|HRAS|HSP90AA1|IL6|SRC|STAT3|TNF	-6
MyList	GO Biological Processes	19	GO:0006417	regulation of translation	19_GO:0050789 regulation of biological process	-7.5	21	11	30242	469	22	7	32	9.9	207|2597|3569|5594|5595|6774|7124	AKT1|GAPDH|IL6|MAPK1|MAPK3|STAT3|TNF	-6
MyList	GO Biological Processes	19	GO:0019221	cytokine-mediated signaling pathway	19_GO:0023052 signaling	-7.5	20	11	30242	472	22	7	32	9.9	207|3569|5595|6714|6774|7124|7157	AKT1|IL6|MAPK3|SRC|STAT3|TNF|TP53	-6
MyList	GO Biological Processes	19	GO:0099536	synaptic signaling	19_GO:0023052 signaling	-7.5	15	10	30242	752	22	8	36	10	207|1956|3265|5594|5728|6714|6774|7124	AKT1|EGFR|HRAS|MAPK1|PTEN|SRC|STAT3|TNF	-6
MyList	GO Biological Processes	19	GO:0000723	telomere maintenance	19_GO:0008152 metabolic process	-7.5	52	16	30242	131	22	5	23	8.9	3320|4609|5594|5595|6714	HSP90AA1|MYC|MAPK1|MAPK3|SRC	-6
MyList	GO Biological Processes	19	GO:0043043	peptide biosynthetic process	19_GO:0008152 metabolic process	-7.4	14	10	30242	761	22	8	36	10	207|1956|2597|3569|5594|5595|6774|7124	AKT1|EGFR|GAPDH|IL6|MAPK1|MAPK3|STAT3|TNF	-6
MyList	GO Biological Processes	19	GO:0031349	positive regulation of defense response	19_GO:0048518 positive regulation of biological process	-7.4	30	13	30242	278	22	6	27	9.5	1956|3320|3569|5595|6714|7124	EGFR|HSP90AA1|IL6|MAPK3|SRC|TNF	-5.9
MyList	GO Biological Processes	19	GO:0009896	positive regulation of catabolic process	19_GO:0048518 positive regulation of biological process	-7.4	20	11	30242	493	22	7	32	9.9	207|1950|3320|3569|5595|5728|7124	AKT1|EGF|HSP90AA1|IL6|MAPK3|PTEN|TNF	-5.9
MyList	GO Biological Processes	19	GO:0002687	positive regulation of leukocyte migration	19_GO:0040011 locomotion	-7.4	51	16	30242	135	22	5	23	8.9	3569|5594|5595|7124|7422	IL6|MAPK1|MAPK3|TNF|VEGFA	-5.9
MyList	GO Biological Processes	19	GO:0008285	negative regulation of cell population proliferation	19_GO:0048519 negative regulation of biological process	-7.4	14	10	30242	779	22	8	36	10	836|3265|3569|4609|5728|6774|7124|7157	CASP3|HRAS|IL6|MYC|PTEN|STAT3|TNF|TP53	-5.9
MyList	GO Biological Processes	19	GO:0070849	response to epidermal growth factor	19_GO:0050896 response to stimulus	-7.4	1.1e+02	21	30242	49	22	4	18	8.2	207|1956|5594|5595	AKT1|EGFR|MAPK1|MAPK3	-5.9
MyList	GO Biological Processes	19	GO:0060284	regulation of cell development	19_GO:0032502 developmental process	-7.3	19	11	30242	502	22	7	32	9.9	207|1956|3569|5728|7124|7157|7422	AKT1|EGFR|IL6|PTEN|TNF|TP53|VEGFA	-5.9
MyList	GO Biological Processes	19	GO:0097193	intrinsic apoptotic signaling pathway	19_GO:0023052 signaling	-7.3	29	13	30242	288	22	6	27	9.5	207|836|3265|6714|7124|7157	AKT1|CASP3|HRAS|SRC|TNF|TP53	-5.9
MyList	GO Biological Processes	19	GO:0010632	regulation of epithelial cell migration	19_GO:0040011 locomotion	-7.3	28	13	30242	293	22	6	27	9.5	207|1950|5728|6714|7124|7422	AKT1|EGF|PTEN|SRC|TNF|VEGFA	-5.8
MyList	GO Biological Processes	19	GO:0048871	multicellular organismal homeostasis	19_GO:0032501 multicellular organismal process	-7.3	19	11	30242	511	22	7	32	9.9	213|1956|3569|6714|6774|7124|7422	ALB|EGFR|IL6|SRC|STAT3|TNF|VEGFA	-5.8
MyList	GO Biological Processes	19	GO:2000045	regulation of G1/S transition of mitotic cell cycle	19_GO:0050789 regulation of biological process	-7.3	48	15	30242	142	22	5	23	8.9	207|595|1956|5728|7157	AKT1|CCND1|EGFR|PTEN|TP53	-5.8
MyList	GO Biological Processes	19	GO:0051223	regulation of protein transport	19_GO:0051179 localization	-7.3	19	11	30242	514	22	7	32	9.9	1956|3265|3569|5594|5599|6714|7124	EGFR|HRAS|IL6|MAPK1|MAPK8|SRC|TNF	-5.8
MyList	GO Biological Processes	19	GO:0050890	cognition	19_GO:0032501 multicellular organismal process	-7.3	28	13	30242	296	22	6	27	9.5	836|1956|3725|5594|5728|7124	CASP3|EGFR|JUN|MAPK1|PTEN|TNF	-5.8
MyList	GO Biological Processes	19	GO:0044089	positive regulation of cellular component biogenesis	19_GO:0048518 positive regulation of biological process	-7.2	19	11	30242	520	22	7	32	9.9	2099|3265|3320|6714|7124|7157|7422	ESR1|HRAS|HSP90AA1|SRC|TNF|TP53|VEGFA	-5.8
MyList	GO Biological Processes	19	GO:0051222	positive regulation of protein transport	19_GO:0048518 positive regulation of biological process	-7.2	27	12	30242	303	22	6	27	9.5	1956|3265|5594|5599|6714|7124	EGFR|HRAS|MAPK1|MAPK8|SRC|TNF	-5.7
MyList	GO Biological Processes	19	GO:0051384	response to glucocorticoid	19_GO:0050896 response to stimulus	-7.2	46	15	30242	148	22	5	23	8.9	595|836|1956|3569|7124	CCND1|CASP3|EGFR|IL6|TNF	-5.7
MyList	GO Biological Processes	19	GO:0060627	regulation of vesicle-mediated transport	19_GO:0051179 localization	-7.2	18	11	30242	530	22	7	32	9.9	1950|5594|5595|5728|6714|7124|7422	EGF|MAPK1|MAPK3|PTEN|SRC|TNF|VEGFA	-5.7
MyList	GO Biological Processes	19	GO:0010212	response to ionizing radiation	19_GO:0050896 response to stimulus	-7.2	46	15	30242	149	22	5	23	8.9	595|836|3265|4609|7157	CCND1|CASP3|HRAS|MYC|TP53	-5.7
MyList	GO Biological Processes	19	GO:0061614	pri-miRNA transcription by RNA polymerase II	19_GO:0008152 metabolic process	-7.2	1e+02	20	30242	55	22	4	18	8.2	3725|6774|7124|7157	JUN|STAT3|TNF|TP53	-5.7
MyList	GO Biological Processes	19	GO:1902893	regulation of pri-miRNA transcription by RNA polymerase II	19_GO:0050789 regulation of biological process	-7.2	1e+02	20	30242	55	22	4	18	8.2	3725|6774|7124|7157	JUN|STAT3|TNF|TP53	-5.7
MyList	GO Biological Processes	19	GO:1903800	positive regulation of production of miRNAs involved in gene silencing by miRNA	19_GO:0048519 negative regulation of biological process	-7.1	3.4e+02	32	30242	12	22	3	14	7.3	1956|3569|7157	EGFR|IL6|TP53	-5.7
MyList	GO Biological Processes	19	GO:0072584	caveolin-mediated endocytosis	19_GO:0051179 localization	-7.1	3.4e+02	32	30242	12	22	3	14	7.3	5594|5595|6714	MAPK1|MAPK3|SRC	-5.7
MyList	GO Biological Processes	19	GO:0070201	regulation of establishment of protein localization	19_GO:0051179 localization	-7.1	18	11	30242	539	22	7	32	9.9	1956|3265|3569|5594|5599|6714|7124	EGFR|HRAS|IL6|MAPK1|MAPK8|SRC|TNF	-5.7
MyList	GO Biological Processes	19	GO:0070372	regulation of ERK1 and ERK2 cascade	19_GO:0023052 signaling	-7.1	26	12	30242	315	22	6	27	9.5	1956|3265|5595|5728|6714|7124	EGFR|HRAS|MAPK3|PTEN|SRC|TNF	-5.7
MyList	GO Biological Processes	19	GO:1904951	positive regulation of establishment of protein localization	19_GO:0048518 positive regulation of biological process	-7.1	26	12	30242	319	22	6	27	9.5	1956|3265|5594|5599|6714|7124	EGFR|HRAS|MAPK1|MAPK8|SRC|TNF	-5.6
MyList	GO Biological Processes	19	GO:2000377	regulation of reactive oxygen species metabolic process	19_GO:0050789 regulation of biological process	-7.1	44	14	30242	157	22	5	23	8.9	207|1956|6774|7124|7157	AKT1|EGFR|STAT3|TNF|TP53	-5.6
MyList	GO Biological Processes	19	GO:0043525	positive regulation of neuron apoptotic process	19_GO:0048518 positive regulation of biological process	-7.1	95	19	30242	58	22	4	18	8.2	836|3725|7124|7157	CASP3|JUN|TNF|TP53	-5.6
MyList	GO Biological Processes	19	GO:0032200	telomere organization	19_GO:0009987 cellular process	-7	43	14	30242	159	22	5	23	8.9	3320|4609|5594|5595|6714	HSP90AA1|MYC|MAPK1|MAPK3|SRC	-5.6
MyList	GO Biological Processes	19	GO:0031663	lipopolysaccharide-mediated signaling pathway	19_GO:0044419 biological process involved in interspecies interaction between organisms	-7	92	19	30242	60	22	4	18	8.2	207|5594|5595|7124	AKT1|MAPK1|MAPK3|TNF	-5.6
MyList	GO Biological Processes	19	GO:0034250	positive regulation of cellular amide metabolic process	19_GO:0048518 positive regulation of biological process	-7	42	14	30242	162	22	5	23	8.9	836|3569|5594|5595|7124	CASP3|IL6|MAPK1|MAPK3|TNF	-5.6
MyList	GO Biological Processes	19	GO:0060135	maternal process involved in female pregnancy	19_GO:0051704 multi-organism process	-6.9	89	19	30242	62	22	4	18	8.2	207|2099|5594|5595	AKT1|ESR1|MAPK1|MAPK3	-5.5
MyList	GO Biological Processes	19	GO:0070141	response to UV-A	19_GO:0050896 response to stimulus	-6.9	2.9e+02	30	30242	14	22	3	14	7.3	207|595|1956	AKT1|CCND1|EGFR	-5.5
MyList	GO Biological Processes	19	GO:0007254	JNK cascade	19_GO:0023052 signaling	-6.9	41	14	30242	168	22	5	23	8.9	207|1956|3265|5599|7124	AKT1|EGFR|HRAS|MAPK8|TNF	-5.5
MyList	GO Biological Processes	19	GO:1902806	regulation of cell cycle G1/S phase transition	19_GO:0050789 regulation of biological process	-6.9	41	14	30242	168	22	5	23	8.9	207|595|1956|5728|7157	AKT1|CCND1|EGFR|PTEN|TP53	-5.5
MyList	GO Biological Processes	19	GO:0007610	behavior	19_GO:0007610 behavior	-6.9	17	10	30242	581	22	7	32	9.9	836|1956|3725|5594|5728|6774|7157	CASP3|EGFR|JUN|MAPK1|PTEN|STAT3|TP53	-5.5
MyList	GO Biological Processes	19	GO:0007259	receptor signaling pathway via JAK-STAT	19_GO:0023052 signaling	-6.9	40	14	30242	171	22	5	23	8.9	1950|3569|6774|7124|7422	EGF|IL6|STAT3|TNF|VEGFA	-5.5
MyList	GO Biological Processes	19	GO:0007507	heart development	19_GO:0032502 developmental process	-6.9	16	10	30242	590	22	7	32	9.9	836|1956|5594|5595|5728|7157|7422	CASP3|EGFR|MAPK1|MAPK3|PTEN|TP53|VEGFA	-5.5
MyList	GO Biological Processes	19	GO:1905330	regulation of morphogenesis of an epithelium	19_GO:0032502 developmental process	-6.9	85	18	30242	65	22	4	18	8.2	1950|2099|7124|7422	EGF|ESR1|TNF|VEGFA	-5.5
MyList	GO Biological Processes	19	GO:1905953	negative regulation of lipid localization	19_GO:0048519 negative regulation of biological process	-6.8	83	18	30242	66	22	4	18	8.2	207|1950|3569|7124	AKT1|EGF|IL6|TNF	-5.4
MyList	GO Biological Processes	19	GO:1905475	regulation of protein localization to membrane	19_GO:0051179 localization	-6.8	39	14	30242	175	22	5	23	8.9	207|1956|3265|5599|7124	AKT1|EGFR|HRAS|MAPK8|TNF	-5.4
MyList	GO Biological Processes	19	GO:0045861	negative regulation of proteolysis	19_GO:0048519 negative regulation of biological process	-6.8	23	11	30242	351	22	6	27	9.5	207|2597|6714|7124|7157|7422	AKT1|GAPDH|SRC|TNF|TP53|VEGFA	-5.4
MyList	GO Biological Processes	19	GO:0030324	lung development	19_GO:0032502 developmental process	-6.8	39	14	30242	177	22	5	23	8.9	1956|5594|5595|7124|7422	EGFR|MAPK1|MAPK3|TNF|VEGFA	-5.4
MyList	GO Biological Processes	19	GO:0006109	regulation of carbohydrate metabolic process	19_GO:0050789 regulation of biological process	-6.8	39	14	30242	178	22	5	23	8.9	207|1950|6714|6774|7157	AKT1|EGF|SRC|STAT3|TP53	-5.4
MyList	GO Biological Processes	19	GO:0010631	epithelial cell migration	19_GO:0040011 locomotion	-6.8	23	11	30242	359	22	6	27	9.5	207|1950|5728|6714|7124|7422	AKT1|EGF|PTEN|SRC|TNF|VEGFA	-5.4
MyList	GO Biological Processes	19	GO:0010721	negative regulation of cell development	19_GO:0048519 negative regulation of biological process	-6.8	38	14	30242	180	22	5	23	8.9	3569|5728|7124|7157|7422	IL6|PTEN|TNF|TP53|VEGFA	-5.4
MyList	GO Biological Processes	19	GO:0007004	telomere maintenance via telomerase	19_GO:0008152 metabolic process	-6.8	80	18	30242	69	22	4	18	8.2	3320|5594|5595|6714	HSP90AA1|MAPK1|MAPK3|SRC	-5.4
MyList	GO Biological Processes	19	GO:0042698	ovulation cycle	19_GO:0048511 rhythmic process	-6.8	80	18	30242	69	22	4	18	8.2	836|1956|2099|6714	CASP3|EGFR|ESR1|SRC	-5.4
MyList	GO Biological Processes	19	GO:0030323	respiratory tube development	19_GO:0032502 developmental process	-6.8	38	13	30242	181	22	5	23	8.9	1956|5594|5595|7124|7422	EGFR|MAPK1|MAPK3|TNF|VEGFA	-5.4
MyList	GO Biological Processes	19	GO:0090132	epithelium migration	19_GO:0032501 multicellular organismal process	-6.7	23	11	30242	362	22	6	27	9.5	207|1950|5728|6714|7124|7422	AKT1|EGF|PTEN|SRC|TNF|VEGFA	-5.4
MyList	GO Biological Processes	19	GO:0097696	receptor signaling pathway via STAT	19_GO:0023052 signaling	-6.7	38	13	30242	182	22	5	23	8.9	1950|3569|6774|7124|7422	EGF|IL6|STAT3|TNF|VEGFA	-5.4
MyList	GO Biological Processes	19	GO:0050767	regulation of neurogenesis	19_GO:0032502 developmental process	-6.7	23	11	30242	364	22	6	27	9.5	1956|3569|5728|7124|7157|7422	EGFR|IL6|PTEN|TNF|TP53|VEGFA	-5.4
MyList	GO Biological Processes	19	GO:0051098	regulation of binding	19_GO:0065007 biological regulation	-6.7	23	11	30242	364	22	6	27	9.5	207|1950|3725|5595|5599|6714	AKT1|EGF|JUN|MAPK3|MAPK8|SRC	-5.4
MyList	GO Biological Processes	19	GO:0090130	tissue migration	19_GO:0032501 multicellular organismal process	-6.7	22	11	30242	367	22	6	27	9.5	207|1950|5728|6714|7124|7422	AKT1|EGF|PTEN|SRC|TNF|VEGFA	-5.3
MyList	GO Biological Processes	19	GO:0001936	regulation of endothelial cell proliferation	19_GO:0050789 regulation of biological process	-6.7	37	13	30242	185	22	5	23	8.9	207|1950|6774|7124|7422	AKT1|EGF|STAT3|TNF|VEGFA	-5.3
MyList	GO Biological Processes	19	GO:0031347	regulation of defense response	19_GO:0050896 response to stimulus	-6.7	15	9.8	30242	625	22	7	32	9.9	1956|2099|3320|3569|5595|6714|7124	EGFR|ESR1|HSP90AA1|IL6|MAPK3|SRC|TNF	-5.3
MyList	GO Biological Processes	19	GO:0051346	negative regulation of hydrolase activity	19_GO:0065007 biological regulation	-6.6	22	11	30242	379	22	6	27	9.5	207|2597|3265|6714|7124|7422	AKT1|GAPDH|HRAS|SRC|TNF|VEGFA	-5.3
MyList	GO Biological Processes	19	GO:0007565	female pregnancy	19_GO:0051704 multi-organism process	-6.6	36	13	30242	193	22	5	23	8.9	207|2099|5594|5595|7422	AKT1|ESR1|MAPK1|MAPK3|VEGFA	-5.2
MyList	GO Biological Processes	19	GO:0030855	epithelial cell differentiation	19_GO:0032502 developmental process	-6.6	15	9.7	30242	643	22	7	32	9.9	207|595|836|2099|6714|7124|7422	AKT1|CCND1|CASP3|ESR1|SRC|TNF|VEGFA	-5.2
MyList	GO Biological Processes	19	GO:0006278	RNA-dependent DNA biosynthetic process	19_GO:0008152 metabolic process	-6.6	73	17	30242	75	22	4	18	8.2	3320|5594|5595|6714	HSP90AA1|MAPK1|MAPK3|SRC	-5.2
MyList	GO Biological Processes	19	GO:0045786	negative regulation of cell cycle	19_GO:0048519 negative regulation of biological process	-6.6	21	11	30242	385	22	6	27	9.5	595|836|1956|5728|7124|7157	CCND1|CASP3|EGFR|PTEN|TNF|TP53	-5.2
MyList	GO Biological Processes	19	GO:0006006	glucose metabolic process	19_GO:0008152 metabolic process	-6.6	35	13	30242	196	22	5	23	8.9	207|2597|6714|7124|7157	AKT1|GAPDH|SRC|TNF|TP53	-5.2
MyList	GO Biological Processes	19	GO:0071674	mononuclear cell migration	19_GO:0040011 locomotion	-6.6	35	13	30242	197	22	5	23	8.9	207|3569|5594|5595|7124	AKT1|IL6|MAPK1|MAPK3|TNF	-5.2
MyList	GO Biological Processes	19	GO:2000641	regulation of early endosome to late endosome transport	19_GO:0051179 localization	-6.6	2.3e+02	26	30242	18	22	3	14	7.3	5594|5595|6714	MAPK1|MAPK3|SRC	-5.2
MyList	GO Biological Processes	19	GO:0042176	regulation of protein catabolic process	19_GO:0050789 regulation of biological process	-6.6	21	11	30242	391	22	6	27	9.5	207|1950|1956|3320|5728|7124	AKT1|EGF|EGFR|HSP90AA1|PTEN|TNF	-5.2
MyList	GO Biological Processes	19	GO:0043154	negative regulation of cysteine-type endopeptidase activity involved in apoptotic process	19_GO:0048519 negative regulation of biological process	-6.5	70	17	30242	78	22	4	18	8.2	207|6714|7124|7422	AKT1|SRC|TNF|VEGFA	-5.2
MyList	GO Biological Processes	19	GO:0001935	endothelial cell proliferation	19_GO:0009987 cellular process	-6.5	34	13	30242	200	22	5	23	8.9	207|1950|6774|7124|7422	AKT1|EGF|STAT3|TNF|VEGFA	-5.2
MyList	GO Biological Processes	19	GO:0040008	regulation of growth	19_GO:0040007 growth	-6.5	15	9.5	30242	661	22	7	32	9.9	207|1956|5594|5728|6774|7157|7422	AKT1|EGFR|MAPK1|PTEN|STAT3|TP53|VEGFA	-5.2
MyList	GO Biological Processes	19	GO:0060541	respiratory system development	19_GO:0032502 developmental process	-6.5	34	13	30242	203	22	5	23	8.9	1956|5594|5595|7124|7422	EGFR|MAPK1|MAPK3|TNF|VEGFA	-5.2
MyList	GO Biological Processes	19	GO:0032204	regulation of telomere maintenance	19_GO:0050789 regulation of biological process	-6.5	69	16	30242	80	22	4	18	8.2	4609|5594|5595|6714	MYC|MAPK1|MAPK3|SRC	-5.1
MyList	GO Biological Processes	19	GO:0017038	protein import	19_GO:0051179 localization	-6.5	33	13	30242	206	22	5	23	8.9	207|3320|5594|6774|7157	AKT1|HSP90AA1|MAPK1|STAT3|TP53	-5.1
MyList	GO Biological Processes	19	GO:0010833	telomere maintenance via telomere lengthening	19_GO:0008152 metabolic process	-6.5	68	16	30242	81	22	4	18	8.2	3320|5594|5595|6714	HSP90AA1|MAPK1|MAPK3|SRC	-5.1
MyList	GO Biological Processes	19	GO:0071260	cellular response to mechanical stimulus	19_GO:0050896 response to stimulus	-6.5	68	16	30242	81	22	4	18	8.2	207|1956|5595|5599	AKT1|EGFR|MAPK3|MAPK8	-5.1
MyList	GO Biological Processes	19	GO:0048863	stem cell differentiation	19_GO:0032502 developmental process	-6.5	33	13	30242	207	22	5	23	8.9	2099|5594|5595|6774|7157	ESR1|MAPK1|MAPK3|STAT3|TP53	-5.1
MyList	GO Biological Processes	19	GO:0002573	myeloid leukocyte differentiation	19_GO:0002376 immune system process	-6.4	33	12	30242	209	22	5	23	8.9	3725|4609|6714|7124|7422	JUN|MYC|SRC|TNF|VEGFA	-5.1
MyList	GO Biological Processes	19	GO:0001503	ossification	19_GO:0032501 multicellular organismal process	-6.4	20	11	30242	409	22	6	27	9.5	207|1956|3569|5594|5595|7124	AKT1|EGFR|IL6|MAPK1|MAPK3|TNF	-5.1
MyList	GO Biological Processes	19	GO:0007623	circadian rhythm	19_GO:0048511 rhythmic process	-6.4	33	12	30242	210	22	5	23	8.9	1956|3725|5599|5728|7157	EGFR|JUN|MAPK8|PTEN|TP53	-5.1
MyList	GO Biological Processes	19	GO:0060252	positive regulation of glial cell proliferation	19_GO:0048518 positive regulation of biological process	-6.4	2.1e+02	25	30242	20	22	3	14	7.3	1956|3569|7124	EGFR|IL6|TNF	-5.1
MyList	GO Biological Processes	19	GO:0043281	regulation of cysteine-type endopeptidase activity involved in apoptotic process	19_GO:0050789 regulation of biological process	-6.4	32	12	30242	212	22	5	23	8.9	207|4609|6714|7124|7422	AKT1|MYC|SRC|TNF|VEGFA	-5.1
MyList	GO Biological Processes	19	GO:0043523	regulation of neuron apoptotic process	19_GO:0050789 regulation of biological process	-6.4	32	12	30242	212	22	5	23	8.9	836|3265|3725|7124|7157	CASP3|HRAS|JUN|TNF|TP53	-5.1
MyList	GO Biological Processes	19	GO:0000082	G1/S transition of mitotic cell cycle	19_GO:0009987 cellular process	-6.4	32	12	30242	214	22	5	23	8.9	207|595|1956|5728|7157	AKT1|CCND1|EGFR|PTEN|TP53	-5.1
MyList	GO Biological Processes	19	GO:0006970	response to osmotic stress	19_GO:0050896 response to stimulus	-6.4	65	16	30242	85	22	4	18	8.2	836|1956|7124|7157	CASP3|EGFR|TNF|TP53	-5.1
MyList	GO Biological Processes	19	GO:0097194	execution phase of apoptosis	19_GO:0009987 cellular process	-6.4	65	16	30242	85	22	4	18	8.2	207|836|3569|7157	AKT1|CASP3|IL6|TP53	-5.1
MyList	GO Biological Processes	19	GO:2000117	negative regulation of cysteine-type endopeptidase activity	19_GO:0048519 negative regulation of biological process	-6.4	64	16	30242	86	22	4	18	8.2	207|6714|7124|7422	AKT1|SRC|TNF|VEGFA	-5
MyList	GO Biological Processes	19	GO:0072594	establishment of protein localization to organelle	19_GO:0051179 localization	-6.4	20	10	30242	422	22	6	27	9.5	207|3320|5594|5599|6774|7157	AKT1|HSP90AA1|MAPK1|MAPK8|STAT3|TP53	-5
MyList	GO Biological Processes	19	GO:0034103	regulation of tissue remodeling	19_GO:0032501 multicellular organismal process	-6.3	63	16	30242	87	22	4	18	8.2	1956|3569|6714|7157	EGFR|IL6|SRC|TP53	-5
MyList	GO Biological Processes	19	GO:0044706	multi-multicellular organism process	19_GO:0051704 multi-organism process	-6.3	31	12	30242	220	22	5	23	8.9	207|2099|5594|5595|7422	AKT1|ESR1|MAPK1|MAPK3|VEGFA	-5
MyList	GO Biological Processes	19	GO:1903131	mononuclear cell differentiation	19_GO:0002376 immune system process	-6.3	19	10	30242	427	22	6	27	9.5	3569|3725|4609|6774|7157|7422	IL6|JUN|MYC|STAT3|TP53|VEGFA	-5
MyList	GO Biological Processes	19	GO:0008406	gonad development	19_GO:0022414 reproductive process	-6.3	31	12	30242	221	22	5	23	8.9	595|836|2099|6714|7422	CCND1|CASP3|ESR1|SRC|VEGFA	-5
MyList	GO Biological Processes	19	GO:0048568	embryonic organ development	19_GO:0032502 developmental process	-6.3	19	10	30242	429	22	6	27	9.5	207|5594|5595|7124|7157|7422	AKT1|MAPK1|MAPK3|TNF|TP53|VEGFA	-5
MyList	GO Biological Processes	19	GO:0043254	regulation of protein-containing complex assembly	19_GO:0050789 regulation of biological process	-6.3	19	10	30242	430	22	6	27	9.5	2099|3320|6714|7124|7157|7422	ESR1|HSP90AA1|SRC|TNF|TP53|VEGFA	-5
MyList	GO Biological Processes	19	GO:0002064	epithelial cell development	19_GO:0032502 developmental process	-6.3	31	12	30242	225	22	5	23	8.9	207|2099|6714|7124|7422	AKT1|ESR1|SRC|TNF|VEGFA	-5
MyList	GO Biological Processes	19	GO:0045137	development of primary sexual characteristics	19_GO:0022414 reproductive process	-6.3	30	12	30242	227	22	5	23	8.9	595|836|2099|6714|7422	CCND1|CASP3|ESR1|SRC|VEGFA	-5
MyList	GO Biological Processes	19	GO:0046777	protein autophosphorylation	19_GO:0008152 metabolic process	-6.3	30	12	30242	227	22	5	23	8.9	207|1956|5595|6714|7422	AKT1|EGFR|MAPK3|SRC|VEGFA	-5
MyList	GO Biological Processes	19	GO:0071356	cellular response to tumor necrosis factor	19_GO:0050896 response to stimulus	-6.2	30	12	30242	229	22	5	23	8.9	207|5594|5595|7124|7157	AKT1|MAPK1|MAPK3|TNF|TP53	-4.9
MyList	GO Biological Processes	19	GO:0045936	negative regulation of phosphate metabolic process	19_GO:0048519 negative regulation of biological process	-6.2	19	10	30242	442	22	6	27	9.5	207|836|5728|6774|7124|7157	AKT1|CASP3|PTEN|STAT3|TNF|TP53	-4.9
MyList	GO Biological Processes	19	GO:0010563	negative regulation of phosphorus metabolic process	19_GO:0048519 negative regulation of biological process	-6.2	19	10	30242	443	22	6	27	9.5	207|836|5728|6774|7124|7157	AKT1|CASP3|PTEN|STAT3|TNF|TP53	-4.9
MyList	GO Biological Processes	19	GO:0045732	positive regulation of protein catabolic process	19_GO:0048518 positive regulation of biological process	-6.2	30	12	30242	232	22	5	23	8.9	207|1950|3320|5728|7124	AKT1|EGF|HSP90AA1|PTEN|TNF	-4.9
MyList	GO Biological Processes	19	GO:0002690	positive regulation of leukocyte chemotaxis	19_GO:0040011 locomotion	-6.2	58	15	30242	94	22	4	18	8.2	3569|5594|5595|7422	IL6|MAPK1|MAPK3|VEGFA	-4.9
MyList	GO Biological Processes	19	GO:0008585	female gonad development	19_GO:0022414 reproductive process	-6.2	58	15	30242	95	22	4	18	8.2	836|2099|6714|7422	CASP3|ESR1|SRC|VEGFA	-4.9
MyList	GO Biological Processes	19	GO:0022407	regulation of cell-cell adhesion	19_GO:0022610 biological adhesion	-6.2	18	10	30242	450	22	6	27	9.5	207|836|3569|6714|7124|7422	AKT1|CASP3|IL6|SRC|TNF|VEGFA	-4.9
MyList	GO Biological Processes	19	GO:0045930	negative regulation of mitotic cell cycle	19_GO:0048519 negative regulation of biological process	-6.2	29	12	30242	235	22	5	23	8.9	595|1956|5728|7124|7157	CCND1|EGFR|PTEN|TNF|TP53	-4.9
MyList	GO Biological Processes	19	GO:0019318	hexose metabolic process	19_GO:0008152 metabolic process	-6.2	29	12	30242	237	22	5	23	8.9	207|2597|6714|7124|7157	AKT1|GAPDH|SRC|TNF|TP53	-4.9
MyList	GO Biological Processes	19	GO:0044321	response to leptin	19_GO:0050896 response to stimulus	-6.2	1.7e+02	23	30242	24	22	3	14	7.3	595|5728|6774	CCND1|PTEN|STAT3	-4.9
MyList	GO Biological Processes	19	GO:2000116	regulation of cysteine-type endopeptidase activity	19_GO:0050789 regulation of biological process	-6.2	29	12	30242	238	22	5	23	8.9	207|4609|6714|7124|7422	AKT1|MYC|SRC|TNF|VEGFA	-4.9
MyList	GO Biological Processes	19	GO:1901216	positive regulation of neuron death	19_GO:0048518 positive regulation of biological process	-6.2	57	15	30242	97	22	4	18	8.2	836|3725|7124|7157	CASP3|JUN|TNF|TP53	-4.9
MyList	GO Biological Processes	19	GO:0072593	reactive oxygen species metabolic process	19_GO:0008152 metabolic process	-6.2	29	12	30242	239	22	5	23	8.9	207|1956|6774|7124|7157	AKT1|EGFR|STAT3|TNF|TP53	-4.9
MyList	GO Biological Processes	19	GO:0030155	regulation of cell adhesion	19_GO:0022610 biological adhesion	-6.2	13	8.8	30242	751	22	7	32	9.9	207|836|3569|5728|6714|7124|7422	AKT1|CASP3|IL6|PTEN|SRC|TNF|VEGFA	-4.9
MyList	GO Biological Processes	19	GO:0044843	cell cycle G1/S phase transition	19_GO:0009987 cellular process	-6.1	29	12	30242	241	22	5	23	8.9	207|595|1956|5728|7157	AKT1|CCND1|EGFR|PTEN|TP53	-4.8
MyList	GO Biological Processes	19	GO:0048143	astrocyte activation	19_GO:0032502 developmental process	-6.1	1.6e+02	22	30242	25	22	3	14	7.3	1956|3569|7124	EGFR|IL6|TNF	-4.8
MyList	GO Biological Processes	19	GO:0046545	development of primary female sexual characteristics	19_GO:0022414 reproductive process	-6.1	55	15	30242	100	22	4	18	8.2	836|2099|6714|7422	CASP3|ESR1|SRC|VEGFA	-4.8
MyList	GO Biological Processes	19	GO:0070102	interleukin-6-mediated signaling pathway	19_GO:0023052 signaling	-6.1	1.6e+02	22	30242	26	22	3	14	7.3	3569|6714|6774	IL6|SRC|STAT3	-4.8
MyList	GO Biological Processes	19	GO:1900017	positive regulation of cytokine production involved in inflammatory response	19_GO:0048518 positive regulation of biological process	-6.1	1.6e+02	22	30242	26	22	3	14	7.3	3569|6774|7124	IL6|STAT3|TNF	-4.8
MyList	GO Biological Processes	19	GO:0033598	mammary gland epithelial cell proliferation	19_GO:0032502 developmental process	-6.1	1.6e+02	22	30242	26	22	3	14	7.3	595|2099|5594	CCND1|ESR1|MAPK1	-4.8
MyList	GO Biological Processes	19	GO:0010951	negative regulation of endopeptidase activity	19_GO:0048519 negative regulation of biological process	-6	27	11	30242	252	22	5	23	8.9	207|2597|6714|7124|7422	AKT1|GAPDH|SRC|TNF|VEGFA	-4.8
MyList	GO Biological Processes	19	GO:0001667	ameboidal-type cell migration	19_GO:0040011 locomotion	-6	17	9.7	30242	478	22	6	27	9.5	207|1950|5728|6714|7124|7422	AKT1|EGF|PTEN|SRC|TNF|VEGFA	-4.8
MyList	GO Biological Processes	19	GO:0006839	mitochondrial transport	19_GO:0051179 localization	-6	27	11	30242	254	22	5	23	8.9	207|3320|5599|6774|7157	AKT1|HSP90AA1|MAPK8|STAT3|TP53	-4.7
MyList	GO Biological Processes	19	GO:0007611	learning or memory	19_GO:0007610 behavior	-6	27	11	30242	255	22	5	23	8.9	836|1956|3725|5594|5728	CASP3|EGFR|JUN|MAPK1|PTEN	-4.7
MyList	GO Biological Processes	19	GO:0005996	monosaccharide metabolic process	19_GO:0008152 metabolic process	-6	27	11	30242	257	22	5	23	8.9	207|2597|6714|7124|7157	AKT1|GAPDH|SRC|TNF|TP53	-4.7
MyList	GO Biological Processes	19	GO:0060322	head development	19_GO:0032502 developmental process	-6	12	8.6	30242	796	22	7	32	9.9	836|1950|5594|5595|5728|6714|7157	CASP3|EGF|MAPK1|MAPK3|PTEN|SRC|TP53	-4.7
MyList	GO Biological Processes	19	GO:0008637	apoptotic mitochondrial changes	19_GO:0009987 cellular process	-6	51	14	30242	107	22	4	18	8.2	207|3725|5599|7157	AKT1|JUN|MAPK8|TP53	-4.7
MyList	GO Biological Processes	19	GO:0042110	T cell activation	19_GO:0002376 immune system process	-6	17	9.5	30242	489	22	6	27	9.5	207|836|3569|6714|6774|7157	AKT1|CASP3|IL6|SRC|STAT3|TP53	-4.7
MyList	GO Biological Processes	19	GO:0001817	regulation of cytokine production	19_GO:0032501 multicellular organismal process	-6	12	8.5	30242	799	22	7	32	9.9	2597|3265|3320|3569|6714|6774|7124	GAPDH|HRAS|HSP90AA1|IL6|SRC|STAT3|TNF	-4.7
MyList	GO Biological Processes	19	GO:1903649	regulation of cytoplasmic transport	19_GO:0051179 localization	-6	1.5e+02	21	30242	28	22	3	14	7.3	5594|5595|6714	MAPK1|MAPK3|SRC	-4.7
MyList	GO Biological Processes	19	GO:0010466	negative regulation of peptidase activity	19_GO:0048519 negative regulation of biological process	-6	26	11	30242	262	22	5	23	8.9	207|2597|6714|7124|7422	AKT1|GAPDH|SRC|TNF|VEGFA	-4.7
MyList	GO Biological Processes	19	GO:0006260	DNA replication	19_GO:0008152 metabolic process	-6	26	11	30242	262	22	5	23	8.9	1950|1956|3265|3725|7157	EGF|EGFR|HRAS|JUN|TP53	-4.7
MyList	GO Biological Processes	19	GO:0007173	epidermal growth factor receptor signaling pathway	19_GO:0023052 signaling	-6	50	14	30242	109	22	4	18	8.2	207|1950|1956|6714	AKT1|EGF|EGFR|SRC	-4.7
MyList	GO Biological Processes	19	GO:0001938	positive regulation of endothelial cell proliferation	19_GO:0048518 positive regulation of biological process	-5.9	50	14	30242	111	22	4	18	8.2	207|1950|6774|7422	AKT1|EGF|STAT3|VEGFA	-4.7
MyList	GO Biological Processes	19	GO:0002360	T cell lineage commitment	19_GO:0002376 immune system process	-5.9	1.4e+02	21	30242	29	22	3	14	7.3	3569|6774|7157	IL6|STAT3|TP53	-4.7
MyList	GO Biological Processes	19	GO:0001894	tissue homeostasis	19_GO:0032501 multicellular organismal process	-5.9	26	11	30242	268	22	5	23	8.9	213|1956|3569|6714|7422	ALB|EGFR|IL6|SRC|VEGFA	-4.7
MyList	GO Biological Processes	19	GO:0051348	negative regulation of transferase activity	19_GO:0065007 biological regulation	-5.9	25	11	30242	270	22	5	23	8.9	207|836|5728|6714|7157	AKT1|CASP3|PTEN|SRC|TP53	-4.6
MyList	GO Biological Processes	19	GO:0007005	mitochondrion organization	19_GO:0009987 cellular process	-5.9	16	9.3	30242	509	22	6	27	9.5	207|3320|3725|5599|6774|7157	AKT1|HSP90AA1|JUN|MAPK8|STAT3|TP53	-4.6
MyList	GO Biological Processes	19	GO:0046660	female sex differentiation	19_GO:0022414 reproductive process	-5.9	48	14	30242	114	22	4	18	8.2	836|2099|6714|7422	CASP3|ESR1|SRC|VEGFA	-4.6
MyList	GO Biological Processes	19	GO:0048872	homeostasis of number of cells	19_GO:0065007 biological regulation	-5.9	25	11	30242	273	22	5	23	8.9	207|836|3569|6774|7422	AKT1|CASP3|IL6|STAT3|VEGFA	-4.6
MyList	GO Biological Processes	19	GO:0071675	regulation of mononuclear cell migration	19_GO:0040011 locomotion	-5.9	48	14	30242	115	22	4	18	8.2	207|5594|5595|7124	AKT1|MAPK1|MAPK3|TNF	-4.6
MyList	GO Biological Processes	19	GO:0007548	sex differentiation	19_GO:0022414 reproductive process	-5.8	25	11	30242	276	22	5	23	8.9	595|836|2099|6714|7422	CCND1|CASP3|ESR1|SRC|VEGFA	-4.6
MyList	GO Biological Processes	19	GO:0018107	peptidyl-threonine phosphorylation	19_GO:0008152 metabolic process	-5.8	47	14	30242	116	22	4	18	8.2	207|1950|5594|5599	AKT1|EGF|MAPK1|MAPK8	-4.6
MyList	GO Biological Processes	19	GO:0007006	mitochondrial membrane organization	19_GO:0009987 cellular process	-5.8	47	14	30242	116	22	4	18	8.2	3320|5599|6774|7157	HSP90AA1|MAPK8|STAT3|TP53	-4.6
MyList	GO Biological Processes	19	GO:2000144	positive regulation of DNA-templated transcription, initiation	19_GO:0048518 positive regulation of biological process	-5.8	1.3e+02	20	30242	31	22	3	14	7.3	2099|3725|7157	ESR1|JUN|TP53	-4.6
MyList	GO Biological Processes	19	GO:0031063	regulation of histone deacetylation	19_GO:0050789 regulation of biological process	-5.8	1.3e+02	20	30242	31	22	3	14	7.3	5599|7157|7422	MAPK8|TP53|VEGFA	-4.6
MyList	GO Biological Processes	19	GO:0043542	endothelial cell migration	19_GO:0040011 locomotion	-5.8	24	11	30242	281	22	5	23	8.9	207|1950|5728|7124|7422	AKT1|EGF|PTEN|TNF|VEGFA	-4.6
MyList	GO Biological Processes	19	GO:0022612	gland morphogenesis	19_GO:0032502 developmental process	-5.8	46	13	30242	119	22	4	18	8.2	2099|3569|6714|7124	ESR1|IL6|SRC|TNF	-4.6
MyList	GO Biological Processes	19	GO:0044262	cellular carbohydrate metabolic process	19_GO:0008152 metabolic process	-5.8	24	11	30242	284	22	5	23	8.9	207|5728|6714|6774|7157	AKT1|PTEN|SRC|STAT3|TP53	-4.5
MyList	GO Biological Processes	19	GO:1901889	negative regulation of cell junction assembly	19_GO:0048519 negative regulation of biological process	-5.8	1.3e+02	20	30242	32	22	3	14	7.3	5728|6714|7124	PTEN|SRC|TNF	-4.5
MyList	GO Biological Processes	19	GO:0002688	regulation of leukocyte chemotaxis	19_GO:0040011 locomotion	-5.8	45	13	30242	122	22	4	18	8.2	3569|5594|5595|7422	IL6|MAPK1|MAPK3|VEGFA	-4.5
MyList	GO Biological Processes	19	GO:0010165	response to X-ray	19_GO:0050896 response to stimulus	-5.7	1.2e+02	19	30242	33	22	3	14	7.3	595|836|7157	CCND1|CASP3|TP53	-4.5
MyList	GO Biological Processes	19	GO:0034504	protein localization to nucleus	19_GO:0051179 localization	-5.7	24	10	30242	290	22	5	23	8.9	207|5594|6714|6774|7157	AKT1|MAPK1|SRC|STAT3|TP53	-4.5
MyList	GO Biological Processes	19	GO:0060485	mesenchyme development	19_GO:0032502 developmental process	-5.7	24	10	30242	292	22	5	23	8.9	3569|4609|5594|5595|5728	IL6|MYC|MAPK1|MAPK3|PTEN	-4.5
MyList	GO Biological Processes	19	GO:1904375	regulation of protein localization to cell periphery	19_GO:0051179 localization	-5.7	44	13	30242	125	22	4	18	8.2	207|1956|3265|7124	AKT1|EGFR|HRAS|TNF	-4.5
MyList	GO Biological Processes	19	GO:0018210	peptidyl-threonine modification	19_GO:0008152 metabolic process	-5.7	44	13	30242	125	22	4	18	8.2	207|1950|5594|5599	AKT1|EGF|MAPK1|MAPK8	-4.5
MyList	GO Biological Processes	19	GO:1905114	cell surface receptor signaling pathway involved in cell-cell signaling	19_GO:0023052 signaling	-5.7	15	8.9	30242	549	22	6	27	9.5	207|595|1950|1956|5728|6714	AKT1|CCND1|EGF|EGFR|PTEN|SRC	-4.5
MyList	GO Biological Processes	19	GO:0035270	endocrine system development	19_GO:0032502 developmental process	-5.7	43	13	30242	127	22	4	18	8.2	207|3569|5594|5595	AKT1|IL6|MAPK1|MAPK3	-4.5
MyList	GO Biological Processes	19	GO:1901990	regulation of mitotic cell cycle phase transition	19_GO:0050789 regulation of biological process	-5.7	23	10	30242	299	22	5	23	8.9	207|595|1956|5728|7157	AKT1|CCND1|EGFR|PTEN|TP53	-4.5
MyList	GO Biological Processes	19	GO:0097421	liver regeneration	19_GO:0032502 developmental process	-5.7	1.2e+02	19	30242	35	22	3	14	7.3	595|1956|3569	CCND1|EGFR|IL6	-4.4
MyList	GO Biological Processes	19	GO:0001893	maternal placenta development	19_GO:0051704 multi-organism process	-5.7	1.2e+02	19	30242	35	22	3	14	7.3	207|5594|5595	AKT1|MAPK1|MAPK3	-4.4
MyList	GO Biological Processes	19	GO:0007162	negative regulation of cell adhesion	19_GO:0022610 biological adhesion	-5.7	23	10	30242	303	22	5	23	8.9	207|836|5728|6714|7422	AKT1|CASP3|PTEN|SRC|VEGFA	-4.4
MyList	GO Biological Processes	19	GO:0030224	monocyte differentiation	19_GO:0002376 immune system process	-5.6	1.1e+02	18	30242	36	22	3	14	7.3	3725|4609|7422	JUN|MYC|VEGFA	-4.4
MyList	GO Biological Processes	19	GO:0060251	regulation of glial cell proliferation	19_GO:0032502 developmental process	-5.6	1.1e+02	18	30242	36	22	3	14	7.3	1956|3569|7124	EGFR|IL6|TNF	-4.4
MyList	GO Biological Processes	19	GO:0007569	cell aging	19_GO:0032502 developmental process	-5.6	42	13	30242	132	22	4	18	8.2	3265|5599|5728|7157	HRAS|MAPK8|PTEN|TP53	-4.4
MyList	GO Biological Processes	19	GO:0046328	regulation of JNK cascade	19_GO:0023052 signaling	-5.6	41	13	30242	134	22	4	18	8.2	207|1956|3265|7124	AKT1|EGFR|HRAS|TNF	-4.4
MyList	GO Biological Processes	19	GO:0045787	positive regulation of cell cycle	19_GO:0048518 positive regulation of biological process	-5.6	22	10	30242	313	22	5	23	8.9	207|595|1950|1956|6714	AKT1|CCND1|EGF|EGFR|SRC	-4.4
MyList	GO Biological Processes	19	GO:0072657	protein localization to membrane	19_GO:0051179 localization	-5.6	14	8.7	30242	574	22	6	27	9.5	207|1956|3265|3320|5599|7124	AKT1|EGFR|HRAS|HSP90AA1|MAPK8|TNF	-4.4
MyList	GO Biological Processes	19	GO:0060249	anatomical structure homeostasis	19_GO:0065007 biological regulation	-5.6	22	10	30242	314	22	5	23	8.9	213|1956|3569|6714|7422	ALB|EGFR|IL6|SRC|VEGFA	-4.4
MyList	GO Biological Processes	19	GO:0045727	positive regulation of translation	19_GO:0048518 positive regulation of biological process	-5.6	40	12	30242	136	22	4	18	8.2	3569|5594|5595|7124	IL6|MAPK1|MAPK3|TNF	-4.4
MyList	GO Biological Processes	19	GO:0050778	positive regulation of immune response	19_GO:0002376 immune system process	-5.6	14	8.7	30242	577	22	6	27	9.5	3265|3320|3569|5594|6714|7124	HRAS|HSP90AA1|IL6|MAPK1|SRC|TNF	-4.4
MyList	GO Biological Processes	19	GO:0070661	leukocyte proliferation	19_GO:0009987 cellular process	-5.5	21	9.9	30242	320	22	5	23	8.9	836|3569|5594|5595|7157	CASP3|IL6|MAPK1|MAPK3|TP53	-4.3
MyList	GO Biological Processes	19	GO:0009895	negative regulation of catabolic process	19_GO:0048519 negative regulation of biological process	-5.5	21	9.9	30242	322	22	5	23	8.9	207|1956|6774|7124|7157	AKT1|EGFR|STAT3|TNF|TP53	-4.3
MyList	GO Biological Processes	19	GO:0032870	cellular response to hormone stimulus	19_GO:0050896 response to stimulus	-5.5	14	8.6	30242	588	22	6	27	9.5	207|1956|2099|5728|6714|6774	AKT1|EGFR|ESR1|PTEN|SRC|STAT3	-4.3
MyList	GO Biological Processes	19	GO:0050768	negative regulation of neurogenesis	19_GO:0048519 negative regulation of biological process	-5.5	39	12	30242	140	22	4	18	8.2	3569|5728|7124|7157	IL6|PTEN|TNF|TP53	-4.3
MyList	GO Biological Processes	19	GO:0050921	positive regulation of chemotaxis	19_GO:0040011 locomotion	-5.5	39	12	30242	141	22	4	18	8.2	3569|5594|5595|7422	IL6|MAPK1|MAPK3|VEGFA	-4.3
MyList	GO Biological Processes	19	GO:0045022	early endosome to late endosome transport	19_GO:0051179 localization	-5.5	1e+02	17	30242	40	22	3	14	7.3	5594|5595|6714	MAPK1|MAPK3|SRC	-4.3
MyList	GO Biological Processes	19	GO:2000142	regulation of DNA-templated transcription, initiation	19_GO:0050789 regulation of biological process	-5.5	1e+02	17	30242	40	22	3	14	7.3	2099|3725|7157	ESR1|JUN|TP53	-4.3
MyList	GO Biological Processes	19	GO:0045429	positive regulation of nitric oxide biosynthetic process	19_GO:0048518 positive regulation of biological process	-5.5	1e+02	17	30242	40	22	3	14	7.3	207|3320|7124	AKT1|HSP90AA1|TNF	-4.3
MyList	GO Biological Processes	19	GO:0010863	positive regulation of phospholipase C activity	19_GO:0065007 biological regulation	-5.5	1e+02	17	30242	40	22	3	14	7.3	1956|2099|3265	EGFR|ESR1|HRAS	-4.3
MyList	GO Biological Processes	19	GO:0062013	positive regulation of small molecule metabolic process	19_GO:0048518 positive regulation of biological process	-5.5	38	12	30242	143	22	4	18	8.2	207|6714|6774|7124	AKT1|SRC|STAT3|TNF	-4.3
MyList	GO Biological Processes	19	GO:0048638	regulation of developmental growth	19_GO:0040007 growth	-5.5	21	9.8	30242	330	22	5	23	8.9	207|5594|5728|6774|7422	AKT1|MAPK1|PTEN|STAT3|VEGFA	-4.3
MyList	GO Biological Processes	19	GO:0051961	negative regulation of nervous system development	19_GO:0048519 negative regulation of biological process	-5.5	38	12	30242	145	22	4	18	8.2	3569|5728|7124|7157	IL6|PTEN|TNF|TP53	-4.3
MyList	GO Biological Processes	19	GO:2000008	regulation of protein localization to cell surface	19_GO:0051179 localization	-5.5	1e+02	17	30242	41	22	3	14	7.3	207|1950|7124	AKT1|EGF|TNF	-4.3
MyList	GO Biological Processes	19	GO:1904407	positive regulation of nitric oxide metabolic process	19_GO:0048518 positive regulation of biological process	-5.5	1e+02	17	30242	41	22	3	14	7.3	207|3320|7124	AKT1|HSP90AA1|TNF	-4.3
MyList	GO Biological Processes	19	GO:0042542	response to hydrogen peroxide	19_GO:0050896 response to stimulus	-5.4	38	12	30242	146	22	4	18	8.2	836|3569|3725|6714	CASP3|IL6|JUN|SRC	-4.3
MyList	GO Biological Processes	19	GO:0010675	regulation of cellular carbohydrate metabolic process	19_GO:0050789 regulation of biological process	-5.4	38	12	30242	146	22	4	18	8.2	207|6714|6774|7157	AKT1|SRC|STAT3|TP53	-4.3
MyList	GO Biological Processes	19	GO:0062012	regulation of small molecule metabolic process	19_GO:0050789 regulation of biological process	-5.4	21	9.7	30242	335	22	5	23	8.9	207|6714|6774|7124|7157	AKT1|SRC|STAT3|TNF|TP53	-4.3
MyList	GO Biological Processes	19	GO:0001889	liver development	19_GO:0032502 developmental process	-5.4	37	12	30242	147	22	4	18	8.2	595|1956|3265|3569	CCND1|EGFR|HRAS|IL6	-4.3
MyList	GO Biological Processes	19	GO:1903037	regulation of leukocyte cell-cell adhesion	19_GO:0022610 biological adhesion	-5.4	20	9.7	30242	336	22	5	23	8.9	207|836|3569|6714|7124	AKT1|CASP3|IL6|SRC|TNF	-4.3
MyList	GO Biological Processes	19	GO:0032386	regulation of intracellular transport	19_GO:0051179 localization	-5.4	20	9.7	30242	337	22	5	23	8.9	3265|5594|5595|5599|6714	HRAS|MAPK1|MAPK3|MAPK8|SRC	-4.3
MyList	GO Biological Processes	19	GO:0061008	hepaticobiliary system development	19_GO:0032502 developmental process	-5.4	37	12	30242	150	22	4	18	8.2	595|1956|3265|3569	CCND1|EGFR|HRAS|IL6	-4.2
MyList	GO Biological Processes	19	GO:0098927	vesicle-mediated transport between endosomal compartments	19_GO:0051179 localization	-5.4	96	17	30242	43	22	3	14	7.3	5594|5595|6714	MAPK1|MAPK3|SRC	-4.2
MyList	GO Biological Processes	19	GO:0014002	astrocyte development	19_GO:0032502 developmental process	-5.4	96	17	30242	43	22	3	14	7.3	1956|3569|7124	EGFR|IL6|TNF	-4.2
MyList	GO Biological Processes	19	GO:1900274	regulation of phospholipase C activity	19_GO:0065007 biological regulation	-5.4	96	17	30242	43	22	3	14	7.3	1956|2099|3265	EGFR|ESR1|HRAS	-4.2
MyList	GO Biological Processes	19	GO:2001236	regulation of extrinsic apoptotic signaling pathway	19_GO:0023052 signaling	-5.4	36	12	30242	151	22	4	18	8.2	207|5728|6714|7124	AKT1|PTEN|SRC|TNF	-4.2
MyList	GO Biological Processes	19	GO:0050999	regulation of nitric-oxide synthase activity	19_GO:0065007 biological regulation	-5.4	94	17	30242	44	22	3	14	7.3	207|1956|7124	AKT1|EGFR|TNF	-4.2
MyList	GO Biological Processes	19	GO:0045124	regulation of bone resorption	19_GO:0032501 multicellular organismal process	-5.4	94	17	30242	44	22	3	14	7.3	1956|3569|6714	EGFR|IL6|SRC	-4.2
MyList	GO Biological Processes	19	GO:0006606	protein import into nucleus	19_GO:0051179 localization	-5.3	35	12	30242	155	22	4	18	8.2	207|5594|6774|7157	AKT1|MAPK1|STAT3|TP53	-4.2
MyList	GO Biological Processes	19	GO:1903364	positive regulation of cellular protein catabolic process	19_GO:0048518 positive regulation of biological process	-5.3	35	12	30242	156	22	4	18	8.2	207|1950|3320|5728	AKT1|EGF|HSP90AA1|PTEN	-4.2
MyList	GO Biological Processes	19	GO:0031056	regulation of histone modification	19_GO:0050789 regulation of biological process	-5.3	35	12	30242	156	22	4	18	8.2	5595|5599|7157|7422	MAPK3|MAPK8|TP53|VEGFA	-4.2
MyList	GO Biological Processes	19	GO:0022602	ovulation cycle process	19_GO:0048511 rhythmic process	-5.3	92	16	30242	45	22	3	14	7.3	836|2099|6714	CASP3|ESR1|SRC	-4.2
MyList	GO Biological Processes	19	GO:0071354	cellular response to interleukin-6	19_GO:0050896 response to stimulus	-5.3	92	16	30242	45	22	3	14	7.3	3569|6714|6774	IL6|SRC|STAT3	-4.2
MyList	GO Biological Processes	19	GO:0006897	endocytosis	19_GO:0051179 localization	-5.3	13	8.2	30242	636	22	6	27	9.5	1950|3265|5594|5595|6714|7422	EGF|HRAS|MAPK1|MAPK3|SRC|VEGFA	-4.2
MyList	GO Biological Processes	19	GO:0035051	cardiocyte differentiation	19_GO:0032502 developmental process	-5.3	35	12	30242	157	22	4	18	8.2	1956|5594|5595|7422	EGFR|MAPK1|MAPK3|VEGFA	-4.2
MyList	GO Biological Processes	19	GO:0002262	myeloid cell homeostasis	19_GO:0002376 immune system process	-5.3	35	11	30242	158	22	4	18	8.2	836|3569|6774|7422	CASP3|IL6|STAT3|VEGFA	-4.2
MyList	GO Biological Processes	19	GO:2001233	regulation of apoptotic signaling pathway	19_GO:0023052 signaling	-5.3	19	9.4	30242	356	22	5	23	8.9	207|5728|6714|7124|7157	AKT1|PTEN|SRC|TNF|TP53	-4.2
MyList	GO Biological Processes	19	GO:1900087	positive regulation of G1/S transition of mitotic cell cycle	19_GO:0048518 positive regulation of biological process	-5.3	90	16	30242	46	22	3	14	7.3	207|595|1956	AKT1|CCND1|EGFR	-4.1
MyList	GO Biological Processes	19	GO:0034198	cellular response to amino acid starvation	19_GO:0050896 response to stimulus	-5.3	90	16	30242	46	22	3	14	7.3	5594|5595|5599	MAPK1|MAPK3|MAPK8	-4.1
MyList	GO Biological Processes	19	GO:0035094	response to nicotine	19_GO:0050896 response to stimulus	-5.3	90	16	30242	46	22	3	14	7.3	836|5594|7124	CASP3|MAPK1|TNF	-4.1
MyList	GO Biological Processes	19	GO:0051170	import into nucleus	19_GO:0051179 localization	-5.3	35	11	30242	159	22	4	18	8.2	207|5594|6774|7157	AKT1|MAPK1|STAT3|TP53	-4.1
MyList	GO Biological Processes	19	GO:0007178	transmembrane receptor protein serine/threonine kinase signaling pathway	19_GO:0023052 signaling	-5.3	19	9.3	30242	360	22	5	23	8.9	3725|5595|6714|6774|7157	JUN|MAPK3|SRC|STAT3|TP53	-4.1
MyList	GO Biological Processes	19	GO:0035195	gene silencing by miRNA	19_GO:0048519 negative regulation of biological process	-5.3	13	8.2	30242	647	22	6	27	9.5	1956|2099|3569|6774|7124|7157	EGFR|ESR1|IL6|STAT3|TNF|TP53	-4.1
MyList	GO Biological Processes	19	GO:0043618	regulation of transcription from RNA polymerase II promoter in response to stress	19_GO:0050896 response to stimulus	-5.3	88	16	30242	47	22	3	14	7.3	3725|7157|7422	JUN|TP53|VEGFA	-4.1
MyList	GO Biological Processes	19	GO:0046677	response to antibiotic	19_GO:0050896 response to stimulus	-5.3	88	16	30242	47	22	3	14	7.3	836|3320|7157	CASP3|HSP90AA1|TP53	-4.1
MyList	GO Biological Processes	19	GO:1901653	cellular response to peptide	19_GO:0050896 response to stimulus	-5.3	19	9.3	30242	363	22	5	23	8.9	207|5728|6714|6774|7157	AKT1|PTEN|SRC|STAT3|TP53	-4.1
MyList	GO Biological Processes	19	GO:0051668	localization within membrane	19_GO:0051179 localization	-5.3	13	8.1	30242	651	22	6	27	9.5	207|1956|3265|3320|5599|7124	AKT1|EGFR|HRAS|HSP90AA1|MAPK8|TNF	-4.1
MyList	GO Biological Processes	19	GO:0010564	regulation of cell cycle process	19_GO:0050789 regulation of biological process	-5.3	13	8.1	30242	652	22	6	27	9.5	207|595|1950|1956|5728|7157	AKT1|CCND1|EGF|EGFR|PTEN|TP53	-4.1
MyList	GO Biological Processes	19	GO:0051100	negative regulation of binding	19_GO:0065007 biological regulation	-5.3	34	11	30242	163	22	4	18	8.2	207|3725|5595|5599	AKT1|JUN|MAPK3|MAPK8	-4.1
MyList	GO Biological Processes	19	GO:0035194	post-transcriptional gene silencing by RNA	19_GO:0048519 negative regulation of biological process	-5.3	13	8.1	30242	654	22	6	27	9.5	1956|2099|3569|6774|7124|7157	EGFR|ESR1|IL6|STAT3|TNF|TP53	-4.1
MyList	GO Biological Processes	19	GO:0050806	positive regulation of synaptic transmission	19_GO:0048518 positive regulation of biological process	-5.2	34	11	30242	164	22	4	18	8.2	1956|5594|5728|7124	EGFR|MAPK1|PTEN|TNF	-4.1
MyList	GO Biological Processes	19	GO:0090311	regulation of protein deacetylation	19_GO:0050789 regulation of biological process	-5.2	86	16	30242	48	22	3	14	7.3	5599|7157|7422	MAPK8|TP53|VEGFA	-4.1
MyList	GO Biological Processes	19	GO:0016441	posttranscriptional gene silencing	19_GO:0048519 negative regulation of biological process	-5.2	13	8.1	30242	658	22	6	27	9.5	1956|2099|3569|6774|7124|7157	EGFR|ESR1|IL6|STAT3|TNF|TP53	-4.1
MyList	GO Biological Processes	19	GO:0007159	leukocyte cell-cell adhesion	19_GO:0022610 biological adhesion	-5.2	19	9.2	30242	371	22	5	23	8.9	207|836|3569|6714|7124	AKT1|CASP3|IL6|SRC|TNF	-4.1
MyList	GO Biological Processes	19	GO:1990928	response to amino acid starvation	19_GO:0050896 response to stimulus	-5.2	84	16	30242	49	22	3	14	7.3	5594|5595|5599	MAPK1|MAPK3|MAPK8	-4.1
MyList	GO Biological Processes	19	GO:0070741	response to interleukin-6	19_GO:0050896 response to stimulus	-5.2	84	16	30242	49	22	3	14	7.3	3569|6714|6774	IL6|SRC|STAT3	-4.1
MyList	GO Biological Processes	19	GO:0006953	acute-phase response	19_GO:0050896 response to stimulus	-5.2	84	16	30242	49	22	3	14	7.3	3569|6774|7124	IL6|STAT3|TNF	-4.1
MyList	GO Biological Processes	19	GO:0060688	regulation of morphogenesis of a branching structure	19_GO:0032502 developmental process	-5.2	82	16	30242	50	22	3	14	7.3	2099|7124|7422	ESR1|TNF|VEGFA	-4.1
MyList	GO Biological Processes	19	GO:0060425	lung morphogenesis	19_GO:0032502 developmental process	-5.2	82	16	30242	50	22	3	14	7.3	5594|5595|7124	MAPK1|MAPK3|TNF	-4.1
MyList	GO Biological Processes	19	GO:0014009	glial cell proliferation	19_GO:0032502 developmental process	-5.2	81	15	30242	51	22	3	14	7.3	1956|3569|7124	EGFR|IL6|TNF	-4
MyList	GO Biological Processes	19	GO:0046850	regulation of bone remodeling	19_GO:0032501 multicellular organismal process	-5.2	81	15	30242	51	22	3	14	7.3	1956|3569|6714	EGFR|IL6|SRC	-4
MyList	GO Biological Processes	19	GO:0050878	regulation of body fluid levels	19_GO:0065007 biological regulation	-5.2	18	9	30242	382	22	5	23	8.9	595|1956|3569|6714|7422	CCND1|EGFR|IL6|SRC|VEGFA	-4
MyList	GO Biological Processes	19	GO:0010469	regulation of signaling receptor activity	19_GO:0023052 signaling	-5.2	32	11	30242	173	22	4	18	8.2	1950|5728|6714|7124	EGF|PTEN|SRC|TNF	-4
MyList	GO Biological Processes	19	GO:0031047	gene silencing by RNA	19_GO:0048519 negative regulation of biological process	-5.2	12	7.9	30242	682	22	6	27	9.5	1956|2099|3569|6774|7124|7157	EGFR|ESR1|IL6|STAT3|TNF|TP53	-4
MyList	GO Biological Processes	19	GO:2000378	negative regulation of reactive oxygen species metabolic process	19_GO:0048519 negative regulation of biological process	-5.1	79	15	30242	52	22	3	14	7.3	207|6774|7157	AKT1|STAT3|TP53	-4
MyList	GO Biological Processes	19	GO:0048771	tissue remodeling	19_GO:0032501 multicellular organismal process	-5.1	31	11	30242	176	22	4	18	8.2	1956|3569|6714|7157	EGFR|IL6|SRC|TP53	-4
MyList	GO Biological Processes	19	GO:0050727	regulation of inflammatory response	19_GO:0050896 response to stimulus	-5.1	18	8.9	30242	389	22	5	23	8.9	1956|2099|3569|6714|7124	EGFR|ESR1|IL6|SRC|TNF	-4
MyList	GO Biological Processes	19	GO:0051129	negative regulation of cellular component organization	19_GO:0048519 negative regulation of biological process	-5.1	12	7.8	30242	691	22	6	27	9.5	207|5728|6714|7124|7157|7422	AKT1|PTEN|SRC|TNF|TP53|VEGFA	-4
MyList	GO Biological Processes	19	GO:0010634	positive regulation of epithelial cell migration	19_GO:0040011 locomotion	-5.1	31	11	30242	177	22	4	18	8.2	207|1950|6714|7422	AKT1|EGF|SRC|VEGFA	-4
MyList	GO Biological Processes	19	GO:1901987	regulation of cell cycle phase transition	19_GO:0050789 regulation of biological process	-5.1	18	8.9	30242	390	22	5	23	8.9	207|595|1956|5728|7157	AKT1|CCND1|EGFR|PTEN|TP53	-4
MyList	GO Biological Processes	19	GO:0032210	regulation of telomere maintenance via telomerase	19_GO:0050789 regulation of biological process	-5.1	78	15	30242	53	22	3	14	7.3	5594|5595|6714	MAPK1|MAPK3|SRC	-4
MyList	GO Biological Processes	19	GO:0001541	ovarian follicle development	19_GO:0022414 reproductive process	-5.1	78	15	30242	53	22	3	14	7.3	2099|6714|7422	ESR1|SRC|VEGFA	-4
MyList	GO Biological Processes	19	GO:0043620	regulation of DNA-templated transcription in response to stress	19_GO:0050896 response to stimulus	-5.1	78	15	30242	53	22	3	14	7.3	3725|7157|7422	JUN|TP53|VEGFA	-4
MyList	GO Biological Processes	19	GO:0035265	organ growth	19_GO:0040007 growth	-5.1	31	11	30242	178	22	4	18	8.2	207|2099|5594|5728	AKT1|ESR1|MAPK1|PTEN	-4
MyList	GO Biological Processes	19	GO:1905952	regulation of lipid localization	19_GO:0051179 localization	-5.1	30	11	30242	181	22	4	18	8.2	207|1950|3569|7124	AKT1|EGF|IL6|TNF	-4
MyList	GO Biological Processes	19	GO:0048008	platelet-derived growth factor receptor signaling pathway	19_GO:0023052 signaling	-5	74	15	30242	56	22	3	14	7.3	5728|6714|7422	PTEN|SRC|VEGFA	-3.9
MyList	GO Biological Processes	19	GO:0010332	response to gamma radiation	19_GO:0050896 response to stimulus	-5	74	15	30242	56	22	3	14	7.3	3265|4609|7157	HRAS|MYC|TP53	-3.9
MyList	GO Biological Processes	19	GO:0010518	positive regulation of phospholipase activity	19_GO:0065007 biological regulation	-5	74	15	30242	56	22	3	14	7.3	1956|2099|3265	EGFR|ESR1|HRAS	-3.9
MyList	GO Biological Processes	19	GO:0033044	regulation of chromosome organization	19_GO:0050789 regulation of biological process	-5	29	11	30242	187	22	4	18	8.2	4609|5594|5595|6714	MYC|MAPK1|MAPK3|SRC	-3.9
MyList	GO Biological Processes	19	GO:0051205	protein insertion into membrane	19_GO:0051179 localization	-5	72	15	30242	57	22	3	14	7.3	1956|3320|5599	EGFR|HSP90AA1|MAPK8	-3.9
MyList	GO Biological Processes	19	GO:1902808	positive regulation of cell cycle G1/S phase transition	19_GO:0048518 positive regulation of biological process	-5	71	14	30242	58	22	3	14	7.3	207|595|1956	AKT1|CCND1|EGFR	-3.9
MyList	GO Biological Processes	19	GO:1903047	mitotic cell cycle process	19_GO:0009987 cellular process	-5	11	7.6	30242	726	22	6	27	9.5	207|595|1950|1956|5728|7157	AKT1|CCND1|EGF|EGFR|PTEN|TP53	-3.9
MyList	GO Biological Processes	19	GO:0050821	protein stabilization	19_GO:0065007 biological regulation	-5	29	10	30242	191	22	4	18	8.2	2597|3320|5728|7157	GAPDH|HSP90AA1|PTEN|TP53	-3.9
MyList	GO Biological Processes	19	GO:0001836	release of cytochrome c from mitochondria	19_GO:0023052 signaling	-5	70	14	30242	59	22	3	14	7.3	207|3725|7157	AKT1|JUN|TP53	-3.9
MyList	GO Biological Processes	19	GO:0032768	regulation of monooxygenase activity	19_GO:0065007 biological regulation	-5	70	14	30242	59	22	3	14	7.3	207|1956|7124	AKT1|EGFR|TNF	-3.9
MyList	GO Biological Processes	19	GO:1901654	response to ketone	19_GO:0050896 response to stimulus	-5	28	10	30242	194	22	4	18	8.2	207|595|1956|6714	AKT1|CCND1|EGFR|SRC	-3.9
MyList	GO Biological Processes	19	GO:0016458	gene silencing	19_GO:0048519 negative regulation of biological process	-4.9	11	7.5	30242	742	22	6	27	9.5	1956|2099|3569|6774|7124|7157	EGFR|ESR1|IL6|STAT3|TNF|TP53	-3.8
MyList	GO Biological Processes	19	GO:0044772	mitotic cell cycle phase transition	19_GO:0009987 cellular process	-4.9	16	8.5	30242	424	22	5	23	8.9	207|595|1956|5728|7157	AKT1|CCND1|EGFR|PTEN|TP53	-3.8
MyList	GO Biological Processes	19	GO:0043393	regulation of protein binding	19_GO:0065007 biological regulation	-4.9	28	10	30242	197	22	4	18	8.2	207|5595|5599|6714	AKT1|MAPK3|MAPK8|SRC	-3.8
MyList	GO Biological Processes	19	GO:1904356	regulation of telomere maintenance via telomere lengthening	19_GO:0050789 regulation of biological process	-4.9	68	14	30242	61	22	3	14	7.3	5594|5595|6714	MAPK1|MAPK3|SRC	-3.8
MyList	GO Biological Processes	19	GO:0031099	regeneration	19_GO:0032502 developmental process	-4.9	28	10	30242	198	22	4	18	8.2	595|1956|3569|5728	CCND1|EGFR|IL6|PTEN	-3.8
MyList	GO Biological Processes	19	GO:0032731	positive regulation of interleukin-1 beta production	19_GO:0048518 positive regulation of biological process	-4.9	67	14	30242	62	22	3	14	7.3	3569|6774|7124	IL6|STAT3|TNF	-3.8
MyList	GO Biological Processes	19	GO:0045428	regulation of nitric oxide biosynthetic process	19_GO:0050789 regulation of biological process	-4.9	67	14	30242	62	22	3	14	7.3	207|3320|7124	AKT1|HSP90AA1|TNF	-3.8
MyList	GO Biological Processes	19	GO:0032757	positive regulation of interleukin-8 production	19_GO:0048518 positive regulation of biological process	-4.9	67	14	30242	62	22	3	14	7.3	3569|6774|7124	IL6|STAT3|TNF	-3.8
MyList	GO Biological Processes	19	GO:1903078	positive regulation of protein localization to plasma membrane	19_GO:0048518 positive regulation of biological process	-4.9	67	14	30242	62	22	3	14	7.3	207|1956|7124	AKT1|EGFR|TNF	-3.8
MyList	GO Biological Processes	19	GO:0002683	negative regulation of immune system process	19_GO:0002376 immune system process	-4.9	16	8.4	30242	434	22	5	23	8.9	207|836|4609|6714|7124	AKT1|CASP3|MYC|SRC|TNF	-3.8
MyList	GO Biological Processes	19	GO:0007179	transforming growth factor beta receptor signaling pathway	19_GO:0023052 signaling	-4.9	27	10	30242	202	22	4	18	8.2	3725|6714|6774|7157	JUN|SRC|STAT3|TP53	-3.8
MyList	GO Biological Processes	19	GO:0046902	regulation of mitochondrial membrane permeability	19_GO:0051179 localization	-4.9	65	14	30242	63	22	3	14	7.3	5599|6774|7157	MAPK8|STAT3|TP53	-3.8
MyList	GO Biological Processes	19	GO:0045785	positive regulation of cell adhesion	19_GO:0022610 biological adhesion	-4.9	16	8.4	30242	437	22	5	23	8.9	207|3569|6714|7124|7422	AKT1|IL6|SRC|TNF|VEGFA	-3.8
MyList	GO Biological Processes	19	GO:1901888	regulation of cell junction assembly	19_GO:0050789 regulation of biological process	-4.9	27	10	30242	204	22	4	18	8.2	5728|6714|7124|7422	PTEN|SRC|TNF|VEGFA	-3.8
MyList	GO Biological Processes	19	GO:0080164	regulation of nitric oxide metabolic process	19_GO:0050789 regulation of biological process	-4.9	64	14	30242	64	22	3	14	7.3	207|3320|7124	AKT1|HSP90AA1|TNF	-3.8
MyList	GO Biological Processes	19	GO:0045453	bone resorption	19_GO:0032501 multicellular organismal process	-4.8	63	14	30242	65	22	3	14	7.3	1956|3569|6714	EGFR|IL6|SRC	-3.8
MyList	GO Biological Processes	19	GO:0016055	Wnt signaling pathway	19_GO:0023052 signaling	-4.8	15	8.3	30242	445	22	5	23	8.9	595|1950|1956|5728|6714	CCND1|EGF|EGFR|PTEN|SRC	-3.8
MyList	GO Biological Processes	19	GO:0046649	lymphocyte activation	19_GO:0002376 immune system process	-4.8	11	7.3	30242	775	22	6	27	9.5	207|836|3569|6714|6774|7157	AKT1|CASP3|IL6|SRC|STAT3|TP53	-3.8
MyList	GO Biological Processes	19	GO:0198738	cell-cell signaling by wnt	19_GO:0023052 signaling	-4.8	15	8.3	30242	447	22	5	23	8.9	595|1950|1956|5728|6714	CCND1|EGF|EGFR|PTEN|SRC	-3.8
MyList	GO Biological Processes	19	GO:0014015	positive regulation of gliogenesis	19_GO:0048518 positive regulation of biological process	-4.8	62	13	30242	66	22	3	14	7.3	1956|3569|7124	EGFR|IL6|TNF	-3.8
MyList	GO Biological Processes	19	GO:0090109	regulation of cell-substrate junction assembly	19_GO:0050789 regulation of biological process	-4.8	62	13	30242	66	22	3	14	7.3	5728|6714|7422	PTEN|SRC|VEGFA	-3.8
MyList	GO Biological Processes	19	GO:0051893	regulation of focal adhesion assembly	19_GO:0022610 biological adhesion	-4.8	62	13	30242	66	22	3	14	7.3	5728|6714|7422	PTEN|SRC|VEGFA	-3.8
MyList	GO Biological Processes	19	GO:0045637	regulation of myeloid cell differentiation	19_GO:0002376 immune system process	-4.8	26	9.9	30242	211	22	4	18	8.2	3725|4609|6774|7124	JUN|MYC|STAT3|TNF	-3.7
MyList	GO Biological Processes	19	GO:0010517	regulation of phospholipase activity	19_GO:0065007 biological regulation	-4.8	61	13	30242	68	22	3	14	7.3	1956|2099|3265	EGFR|ESR1|HRAS	-3.7
MyList	GO Biological Processes	19	GO:0034394	protein localization to cell surface	19_GO:0051179 localization	-4.8	61	13	30242	68	22	3	14	7.3	207|1950|7124	AKT1|EGF|TNF	-3.7
MyList	GO Biological Processes	19	GO:0050801	ion homeostasis	19_GO:0065007 biological regulation	-4.8	10	7.2	30242	791	22	6	27	9.5	1956|2099|4609|5594|5595|6714	EGFR|ESR1|MYC|MAPK1|MAPK3|SRC	-3.7
MyList	GO Biological Processes	19	GO:0060193	positive regulation of lipase activity	19_GO:0065007 biological regulation	-4.8	60	13	30242	69	22	3	14	7.3	1956|2099|3265	EGFR|ESR1|HRAS	-3.7
MyList	GO Biological Processes	19	GO:0042531	positive regulation of tyrosine phosphorylation of STAT protein	19_GO:0048518 positive regulation of biological process	-4.8	60	13	30242	69	22	3	14	7.3	3569|7124|7422	IL6|TNF|VEGFA	-3.7
MyList	GO Biological Processes	19	GO:1904377	positive regulation of protein localization to cell periphery	19_GO:0048518 positive regulation of biological process	-4.8	60	13	30242	69	22	3	14	7.3	207|1956|7124	AKT1|EGFR|TNF	-3.7
MyList	GO Biological Processes	19	GO:0097191	extrinsic apoptotic signaling pathway	19_GO:0023052 signaling	-4.8	25	9.7	30242	219	22	4	18	8.2	207|5728|6714|7124	AKT1|PTEN|SRC|TNF	-3.7
MyList	GO Biological Processes	19	GO:0150116	regulation of cell-substrate junction organization	19_GO:0050789 regulation of biological process	-4.7	58	13	30242	71	22	3	14	7.3	5728|6714|7422	PTEN|SRC|VEGFA	-3.7
MyList	GO Biological Processes	19	GO:0097529	myeloid leukocyte migration	19_GO:0040011 locomotion	-4.7	25	9.6	30242	222	22	4	18	8.2	3569|5594|5595|7422	IL6|MAPK1|MAPK3|VEGFA	-3.7
MyList	GO Biological Processes	19	GO:0050920	regulation of chemotaxis	19_GO:0040011 locomotion	-4.7	25	9.6	30242	223	22	4	18	8.2	3569|5594|5595|7422	IL6|MAPK1|MAPK3|VEGFA	-3.7
MyList	GO Biological Processes	19	GO:0002764	immune response-regulating signaling pathway	19_GO:0002376 immune system process	-4.7	15	8	30242	472	22	5	23	8.9	2099|3265|5594|5599|6714	ESR1|HRAS|MAPK1|MAPK8|SRC	-3.7
MyList	GO Biological Processes	19	GO:0070227	lymphocyte apoptotic process	19_GO:0009987 cellular process	-4.7	57	13	30242	72	22	3	14	7.3	207|5728|7157	AKT1|PTEN|TP53	-3.7
MyList	GO Biological Processes	19	GO:0002534	cytokine production involved in inflammatory response	19_GO:0032501 multicellular organismal process	-4.7	57	13	30242	72	22	3	14	7.3	3569|6774|7124	IL6|STAT3|TNF	-3.7
MyList	GO Biological Processes	19	GO:1900015	regulation of cytokine production involved in inflammatory response	19_GO:0032501 multicellular organismal process	-4.7	57	13	30242	72	22	3	14	7.3	3569|6774|7124	IL6|STAT3|TNF	-3.7
MyList	GO Biological Processes	19	GO:0050769	positive regulation of neurogenesis	19_GO:0048518 positive regulation of biological process	-4.7	24	9.5	30242	225	22	4	18	8.2	1956|3569|7124|7422	EGFR|IL6|TNF|VEGFA	-3.7
MyList	GO Biological Processes	19	GO:0032732	positive regulation of interleukin-1 production	19_GO:0048518 positive regulation of biological process	-4.7	56	13	30242	73	22	3	14	7.3	3569|6774|7124	IL6|STAT3|TNF	-3.6
MyList	GO Biological Processes	19	GO:0045444	fat cell differentiation	19_GO:0032502 developmental process	-4.7	24	9.4	30242	230	22	4	18	8.2	207|595|3569|7124	AKT1|CCND1|IL6|TNF	-3.6
MyList	GO Biological Processes	19	GO:0030595	leukocyte chemotaxis	19_GO:0040011 locomotion	-4.7	24	9.4	30242	231	22	4	18	8.2	3569|5594|5595|7422	IL6|MAPK1|MAPK3|VEGFA	-3.6
MyList	GO Biological Processes	19	GO:0045913	positive regulation of carbohydrate metabolic process	19_GO:0048518 positive regulation of biological process	-4.7	55	13	30242	75	22	3	14	7.3	207|1950|6714	AKT1|EGF|SRC	-3.6
MyList	GO Biological Processes	19	GO:0043627	response to estrogen	19_GO:0050896 response to stimulus	-4.7	55	13	30242	75	22	3	14	7.3	595|2099|5594	CCND1|ESR1|MAPK1	-3.6
MyList	GO Biological Processes	19	GO:0016049	cell growth	19_GO:0040007 growth	-4.7	14	7.9	30242	485	22	5	23	8.9	207|1956|3320|7157|7422	AKT1|EGFR|HSP90AA1|TP53|VEGFA	-3.6
MyList	GO Biological Processes	19	GO:0010594	regulation of endothelial cell migration	19_GO:0040011 locomotion	-4.6	24	9.3	30242	233	22	4	18	8.2	207|1950|7124|7422	AKT1|EGF|TNF|VEGFA	-3.6
MyList	GO Biological Processes	19	GO:0031100	animal organ regeneration	19_GO:0032502 developmental process	-4.6	54	13	30242	76	22	3	14	7.3	595|1956|3569	CCND1|EGFR|IL6	-3.6
MyList	GO Biological Processes	19	GO:0014855	striated muscle cell proliferation	19_GO:0009987 cellular process	-4.6	54	13	30242	76	22	3	14	7.3	5594|5728|6774	MAPK1|PTEN|STAT3	-3.6
MyList	GO Biological Processes	19	GO:0006809	nitric oxide biosynthetic process	19_GO:0008152 metabolic process	-4.6	54	13	30242	76	22	3	14	7.3	207|3320|7124	AKT1|HSP90AA1|TNF	-3.6
MyList	GO Biological Processes	19	GO:0006091	generation of precursor metabolites and energy	19_GO:0008152 metabolic process	-4.6	14	7.8	30242	490	22	5	23	8.9	207|2597|4609|6774|7157	AKT1|GAPDH|MYC|STAT3|TP53	-3.6
MyList	GO Biological Processes	19	GO:0090068	positive regulation of cell cycle process	19_GO:0048518 positive regulation of biological process	-4.6	23	9.3	30242	236	22	4	18	8.2	207|595|1950|1956	AKT1|CCND1|EGF|EGFR	-3.6
MyList	GO Biological Processes	19	GO:0048762	mesenchymal cell differentiation	19_GO:0032502 developmental process	-4.6	23	9.2	30242	238	22	4	18	8.2	3569|5594|5595|5728	IL6|MAPK1|MAPK3|PTEN	-3.6
MyList	GO Biological Processes	19	GO:0090559	regulation of membrane permeability	19_GO:0065007 biological regulation	-4.6	53	12	30242	78	22	3	14	7.3	5599|6774|7157	MAPK8|STAT3|TP53	-3.6
MyList	GO Biological Processes	19	GO:1903039	positive regulation of leukocyte cell-cell adhesion	19_GO:0022610 biological adhesion	-4.6	23	9.2	30242	239	22	4	18	8.2	207|3569|6714|7124	AKT1|IL6|SRC|TNF	-3.6
MyList	GO Biological Processes	19	GO:0014068	positive regulation of phosphatidylinositol 3-kinase signaling	19_GO:0048518 positive regulation of biological process	-4.6	52	12	30242	79	22	3	14	7.3	1950|6714|7124	EGF|SRC|TNF	-3.6
MyList	GO Biological Processes	19	GO:0048145	regulation of fibroblast proliferation	19_GO:0050789 regulation of biological process	-4.6	52	12	30242	80	22	3	14	7.3	2099|4609|7157	ESR1|MYC|TP53	-3.5
MyList	GO Biological Processes	19	GO:1901652	response to peptide	19_GO:0050896 response to stimulus	-4.6	14	7.7	30242	508	22	5	23	8.9	207|5728|6714|6774|7157	AKT1|PTEN|SRC|STAT3|TP53	-3.5
MyList	GO Biological Processes	19	GO:0046209	nitric oxide metabolic process	19_GO:0008152 metabolic process	-4.6	51	12	30242	81	22	3	14	7.3	207|3320|7124	AKT1|HSP90AA1|TNF	-3.5
MyList	GO Biological Processes	19	GO:0048144	fibroblast proliferation	19_GO:0009987 cellular process	-4.6	51	12	30242	81	22	3	14	7.3	2099|4609|7157	ESR1|MYC|TP53	-3.5
MyList	GO Biological Processes	19	GO:0070663	regulation of leukocyte proliferation	19_GO:0050789 regulation of biological process	-4.6	22	9.1	30242	246	22	4	18	8.2	836|3569|5594|5595	CASP3|IL6|MAPK1|MAPK3	-3.5
MyList	GO Biological Processes	19	GO:2001057	reactive nitrogen species metabolic process	19_GO:0008152 metabolic process	-4.5	50	12	30242	82	22	3	14	7.3	207|3320|7124	AKT1|HSP90AA1|TNF	-3.5
MyList	GO Biological Processes	19	GO:0016575	histone deacetylation	19_GO:0008152 metabolic process	-4.5	50	12	30242	83	22	3	14	7.3	5599|7157|7422	MAPK8|TP53|VEGFA	-3.5
MyList	GO Biological Processes	19	GO:0044770	cell cycle phase transition	19_GO:0009987 cellular process	-4.5	13	7.6	30242	518	22	5	23	8.9	207|595|1956|5728|7157	AKT1|CCND1|EGFR|PTEN|TP53	-3.5
MyList	GO Biological Processes	19	GO:2000134	negative regulation of G1/S transition of mitotic cell cycle	19_GO:0048519 negative regulation of biological process	-4.5	49	12	30242	84	22	3	14	7.3	595|5728|7157	CCND1|PTEN|TP53	-3.5
MyList	GO Biological Processes	19	GO:0071560	cellular response to transforming growth factor beta stimulus	19_GO:0050896 response to stimulus	-4.5	22	8.9	30242	254	22	4	18	8.2	3725|6714|6774|7157	JUN|SRC|STAT3|TP53	-3.5
MyList	GO Biological Processes	19	GO:0097305	response to alcohol	19_GO:0050896 response to stimulus	-4.5	22	8.9	30242	254	22	4	18	8.2	207|595|5728|6774	AKT1|CCND1|PTEN|STAT3	-3.5
MyList	GO Biological Processes	19	GO:1903362	regulation of cellular protein catabolic process	19_GO:0050789 regulation of biological process	-4.5	22	8.9	30242	255	22	4	18	8.2	207|1950|3320|5728	AKT1|EGF|HSP90AA1|PTEN	-3.5
MyList	GO Biological Processes	19	GO:0090596	sensory organ morphogenesis	19_GO:0032502 developmental process	-4.5	21	8.9	30242	256	22	4	18	8.2	5594|5595|6774|7422	MAPK1|MAPK3|STAT3|VEGFA	-3.5
MyList	GO Biological Processes	19	GO:0042509	regulation of tyrosine phosphorylation of STAT protein	19_GO:0023052 signaling	-4.5	48	12	30242	86	22	3	14	7.3	3569|7124|7422	IL6|TNF|VEGFA	-3.5
MyList	GO Biological Processes	19	GO:0045165	cell fate commitment	19_GO:0032502 developmental process	-4.5	21	8.8	30242	258	22	4	18	8.2	836|3569|6774|7157	CASP3|IL6|STAT3|TP53	-3.4
MyList	GO Biological Processes	19	GO:0048041	focal adhesion assembly	19_GO:0022610 biological adhesion	-4.5	47	12	30242	87	22	3	14	7.3	5728|6714|7422	PTEN|SRC|VEGFA	-3.4
MyList	GO Biological Processes	19	GO:1900182	positive regulation of protein localization to nucleus	19_GO:0048518 positive regulation of biological process	-4.5	47	12	30242	87	22	3	14	7.3	207|5594|6714	AKT1|MAPK1|SRC	-3.4
MyList	GO Biological Processes	19	GO:2000177	regulation of neural precursor cell proliferation	19_GO:0050789 regulation of biological process	-4.5	47	12	30242	87	22	3	14	7.3	1950|7157|7422	EGF|TP53|VEGFA	-3.4
MyList	GO Biological Processes	19	GO:0010507	negative regulation of autophagy	19_GO:0048519 negative regulation of biological process	-4.5	47	12	30242	87	22	3	14	7.3	207|6774|7157	AKT1|STAT3|TP53	-3.4
MyList	GO Biological Processes	19	GO:0001776	leukocyte homeostasis	19_GO:0002376 immune system process	-4.5	47	12	30242	87	22	3	14	7.3	207|836|3569	AKT1|CASP3|IL6	-3.4
MyList	GO Biological Processes	19	GO:0045927	positive regulation of growth	19_GO:0040007 growth	-4.5	21	8.8	30242	259	22	4	18	8.2	207|1956|5594|7422	AKT1|EGFR|MAPK1|VEGFA	-3.4
MyList	GO Biological Processes	19	GO:0071559	response to transforming growth factor beta	19_GO:0050896 response to stimulus	-4.5	21	8.8	30242	260	22	4	18	8.2	3725|6714|6774|7157	JUN|SRC|STAT3|TP53	-3.4
MyList	GO Biological Processes	19	GO:0090150	establishment of protein localization to membrane	19_GO:0051179 localization	-4.4	21	8.8	30242	262	22	4	18	8.2	1956|3265|3320|5599	EGFR|HRAS|HSP90AA1|MAPK8	-3.4
MyList	GO Biological Processes	19	GO:1902532	negative regulation of intracellular signal transduction	19_GO:0048519 negative regulation of biological process	-4.4	13	7.4	30242	538	22	5	23	8.9	207|2099|4609|5728|6714	AKT1|ESR1|MYC|PTEN|SRC	-3.4
MyList	GO Biological Processes	19	GO:0003018	vascular process in circulatory system	19_GO:0032501 multicellular organismal process	-4.4	21	8.7	30242	263	22	4	18	8.2	207|1956|6714|7422	AKT1|EGFR|SRC|VEGFA	-3.4
MyList	GO Biological Processes	19	GO:0007260	tyrosine phosphorylation of STAT protein	19_GO:0023052 signaling	-4.4	46	12	30242	89	22	3	14	7.3	3569|7124|7422	IL6|TNF|VEGFA	-3.4
MyList	GO Biological Processes	19	GO:0046849	bone remodeling	19_GO:0032501 multicellular organismal process	-4.4	46	11	30242	90	22	3	14	7.3	1956|3569|6714	EGFR|IL6|SRC	-3.4
MyList	GO Biological Processes	19	GO:1904705	regulation of vascular associated smooth muscle cell proliferation	19_GO:0050789 regulation of biological process	-4.4	46	11	30242	90	22	3	14	7.3	3725|5728|7124	JUN|PTEN|TNF	-3.4
MyList	GO Biological Processes	19	GO:1990874	vascular associated smooth muscle cell proliferation	19_GO:0009987 cellular process	-4.4	45	11	30242	91	22	3	14	7.3	3725|5728|7124	JUN|PTEN|TNF	-3.4
MyList	GO Biological Processes	19	GO:0031058	positive regulation of histone modification	19_GO:0048518 positive regulation of biological process	-4.4	45	11	30242	92	22	3	14	7.3	5595|7157|7422	MAPK3|TP53|VEGFA	-3.4
MyList	GO Biological Processes	19	GO:0060191	regulation of lipase activity	19_GO:0065007 biological regulation	-4.4	45	11	30242	92	22	3	14	7.3	1956|2099|3265	EGFR|ESR1|HRAS	-3.4
MyList	GO Biological Processes	19	GO:0051962	positive regulation of nervous system development	19_GO:0048518 positive regulation of biological process	-4.4	20	8.6	30242	272	22	4	18	8.2	1956|3569|7124|7422	EGFR|IL6|TNF|VEGFA	-3.4
MyList	GO Biological Processes	19	GO:0007423	sensory organ development	19_GO:0032502 developmental process	-4.4	12	7.3	30242	554	22	5	23	8.9	1956|5594|5595|6774|7422	EGFR|MAPK1|MAPK3|STAT3|VEGFA	-3.4
MyList	GO Biological Processes	19	GO:0090398	cellular senescence	19_GO:0032502 developmental process	-4.4	44	11	30242	93	22	3	14	7.3	3265|5599|7157	HRAS|MAPK8|TP53	-3.4
MyList	GO Biological Processes	19	GO:1901992	positive regulation of mitotic cell cycle phase transition	19_GO:0048518 positive regulation of biological process	-4.4	44	11	30242	93	22	3	14	7.3	207|595|1956	AKT1|CCND1|EGFR	-3.4
MyList	GO Biological Processes	19	GO:1902807	negative regulation of cell cycle G1/S phase transition	19_GO:0048519 negative regulation of biological process	-4.4	44	11	30242	93	22	3	14	7.3	595|5728|7157	CCND1|PTEN|TP53	-3.4
MyList	GO Biological Processes	19	GO:0032755	positive regulation of interleukin-6 production	19_GO:0048518 positive regulation of biological process	-4.4	44	11	30242	93	22	3	14	7.3	3569|6774|7124	IL6|STAT3|TNF	-3.4
MyList	GO Biological Processes	19	GO:0007044	cell-substrate junction assembly	19_GO:0009987 cellular process	-4.4	43	11	30242	95	22	3	14	7.3	5728|6714|7422	PTEN|SRC|VEGFA	-3.3
MyList	GO Biological Processes	19	GO:0008593	regulation of Notch signaling pathway	19_GO:0023052 signaling	-4.4	43	11	30242	95	22	3	14	7.3	207|6714|6774	AKT1|SRC|STAT3	-3.3
MyList	GO Biological Processes	19	GO:0032091	negative regulation of protein binding	19_GO:0065007 biological regulation	-4.4	43	11	30242	95	22	3	14	7.3	207|5595|5599	AKT1|MAPK3|MAPK8	-3.3
MyList	GO Biological Processes	19	GO:0007589	body fluid secretion	19_GO:0051179 localization	-4.4	43	11	30242	95	22	3	14	7.3	595|1956|7422	CCND1|EGFR|VEGFA	-3.3
MyList	GO Biological Processes	19	GO:1901655	cellular response to ketone	19_GO:0050896 response to stimulus	-4.3	43	11	30242	96	22	3	14	7.3	207|1956|6714	AKT1|EGFR|SRC	-3.3
MyList	GO Biological Processes	19	GO:0007249	I-kappaB kinase/NF-kappaB signaling	19_GO:0023052 signaling	-4.3	20	8.4	30242	281	22	4	18	8.2	207|2099|2597|7124	AKT1|ESR1|GAPDH|TNF	-3.3
MyList	GO Biological Processes	19	GO:2001237	negative regulation of extrinsic apoptotic signaling pathway	19_GO:0048519 negative regulation of biological process	-4.3	43	11	30242	97	22	3	14	7.3	207|6714|7124	AKT1|SRC|TNF	-3.3
MyList	GO Biological Processes	19	GO:0002532	production of molecular mediator involved in inflammatory response	19_GO:0032501 multicellular organismal process	-4.3	42	11	30242	98	22	3	14	7.3	3569|6774|7124	IL6|STAT3|TNF	-3.3
MyList	GO Biological Processes	19	GO:0022409	positive regulation of cell-cell adhesion	19_GO:0022610 biological adhesion	-4.3	19	8.4	30242	284	22	4	18	8.2	207|3569|6714|7124	AKT1|IL6|SRC|TNF	-3.3
MyList	GO Biological Processes	19	GO:0150115	cell-substrate junction organization	19_GO:0009987 cellular process	-4.3	41	11	30242	101	22	3	14	7.3	5728|6714|7422	PTEN|SRC|VEGFA	-3.3
MyList	GO Biological Processes	19	GO:0044403	biological process involved in symbiotic interaction	19_GO:0044419 biological process involved in interspecies interaction between organisms	-4.3	19	8.3	30242	291	22	4	18	8.2	1956|2597|3725|6714	EGFR|GAPDH|JUN|SRC	-3.3
MyList	GO Biological Processes	19	GO:0071375	cellular response to peptide hormone stimulus	19_GO:0050896 response to stimulus	-4.3	19	8.3	30242	292	22	4	18	8.2	207|5728|6714|6774	AKT1|PTEN|SRC|STAT3	-3.3
MyList	GO Biological Processes	19	GO:0062014	negative regulation of small molecule metabolic process	19_GO:0048519 negative regulation of biological process	-4.3	40	11	30242	102	22	3	14	7.3	207|6774|7157	AKT1|STAT3|TP53	-3.3
MyList	GO Biological Processes	19	GO:0032677	regulation of interleukin-8 production	19_GO:0032501 multicellular organismal process	-4.3	40	11	30242	102	22	3	14	7.3	3569|6774|7124	IL6|STAT3|TNF	-3.3
MyList	GO Biological Processes	19	GO:0006476	protein deacetylation	19_GO:0008152 metabolic process	-4.3	40	11	30242	102	22	3	14	7.3	5599|7157|7422	MAPK8|TP53|VEGFA	-3.3
MyList	GO Biological Processes	19	GO:0046425	regulation of receptor signaling pathway via JAK-STAT	19_GO:0023052 signaling	-4.2	40	11	30242	103	22	3	14	7.3	1950|3569|7124	EGF|IL6|TNF	-3.3
MyList	GO Biological Processes	19	GO:0032637	interleukin-8 production	19_GO:0032501 multicellular organismal process	-4.2	40	11	30242	103	22	3	14	7.3	3569|6774|7124	IL6|STAT3|TNF	-3.3
MyList	GO Biological Processes	19	GO:0014013	regulation of gliogenesis	19_GO:0032502 developmental process	-4.2	40	11	30242	103	22	3	14	7.3	1956|3569|7124	EGFR|IL6|TNF	-3.3
MyList	GO Biological Processes	19	GO:0032787	monocarboxylic acid metabolic process	19_GO:0008152 metabolic process	-4.2	12	7	30242	595	22	5	23	8.9	207|2597|5595|6774|7157	AKT1|GAPDH|MAPK3|STAT3|TP53	-3.2
MyList	GO Biological Processes	19	GO:0045639	positive regulation of myeloid cell differentiation	19_GO:0002376 immune system process	-4.2	40	11	30242	104	22	3	14	7.3	3725|6774|7124	JUN|STAT3|TNF	-3.2
MyList	GO Biological Processes	19	GO:1903076	regulation of protein localization to plasma membrane	19_GO:0051179 localization	-4.2	40	11	30242	104	22	3	14	7.3	207|1956|7124	AKT1|EGFR|TNF	-3.2
MyList	GO Biological Processes	19	GO:0010720	positive regulation of cell development	19_GO:0048518 positive regulation of biological process	-4.2	18	8.2	30242	298	22	4	18	8.2	1956|3569|7124|7422	EGFR|IL6|TNF|VEGFA	-3.2
MyList	GO Biological Processes	19	GO:0051169	nuclear transport	19_GO:0051179 localization	-4.2	18	8.1	30242	301	22	4	18	8.2	207|5594|6774|7157	AKT1|MAPK1|STAT3|TP53	-3.2
MyList	GO Biological Processes	19	GO:0006913	nucleocytoplasmic transport	19_GO:0051179 localization	-4.2	18	8.1	30242	301	22	4	18	8.2	207|5594|6774|7157	AKT1|MAPK1|STAT3|TP53	-3.2
MyList	GO Biological Processes	19	GO:0090263	positive regulation of canonical Wnt signaling pathway	19_GO:0048518 positive regulation of biological process	-4.2	39	11	30242	106	22	3	14	7.3	1950|1956|6714	EGF|EGFR|SRC	-3.2
MyList	GO Biological Processes	19	GO:0046620	regulation of organ growth	19_GO:0040007 growth	-4.2	39	11	30242	106	22	3	14	7.3	207|5594|5728	AKT1|MAPK1|PTEN	-3.2
MyList	GO Biological Processes	19	GO:0060070	canonical Wnt signaling pathway	19_GO:0023052 signaling	-4.2	18	8.1	30242	303	22	4	18	8.2	1950|1956|5728|6714	EGF|EGFR|PTEN|SRC	-3.2
MyList	GO Biological Processes	19	GO:0006935	chemotaxis	19_GO:0040011 locomotion	-4.2	11	6.9	30242	606	22	5	23	8.9	3265|3569|5594|5595|7422	HRAS|IL6|MAPK1|MAPK3|VEGFA	-3.2
MyList	GO Biological Processes	19	GO:0051341	regulation of oxidoreductase activity	19_GO:0065007 biological regulation	-4.2	39	10	30242	107	22	3	14	7.3	207|1956|7124	AKT1|EGFR|TNF	-3.2
MyList	GO Biological Processes	19	GO:0042330	taxis	19_GO:0040011 locomotion	-4.2	11	6.9	30242	609	22	5	23	8.9	3265|3569|5594|5595|7422	HRAS|IL6|MAPK1|MAPK3|VEGFA	-3.2
MyList	GO Biological Processes	19	GO:0043009	chordate embryonic development	19_GO:0032502 developmental process	-4.2	11	6.9	30242	612	22	5	23	8.9	207|836|5594|7157|7422	AKT1|CASP3|MAPK1|TP53|VEGFA	-3.2
MyList	GO Biological Processes	19	GO:2000060	positive regulation of ubiquitin-dependent protein catabolic process	19_GO:0048518 positive regulation of biological process	-4.2	38	10	30242	109	22	3	14	7.3	207|1950|5728	AKT1|EGF|PTEN	-3.2
MyList	GO Biological Processes	19	GO:0060326	cell chemotaxis	19_GO:0040011 locomotion	-4.2	18	8	30242	311	22	4	18	8.2	3569|5594|5595|7422	IL6|MAPK1|MAPK3|VEGFA	-3.2
MyList	GO Biological Processes	19	GO:0032611	interleukin-1 beta production	19_GO:0032501 multicellular organismal process	-4.2	37	10	30242	111	22	3	14	7.3	3569|6774|7124	IL6|STAT3|TNF	-3.2
MyList	GO Biological Processes	19	GO:0032651	regulation of interleukin-1 beta production	19_GO:0032501 multicellular organismal process	-4.2	37	10	30242	111	22	3	14	7.3	3569|6774|7124	IL6|STAT3|TNF	-3.2
MyList	GO Biological Processes	19	GO:0002526	acute inflammatory response	19_GO:0050896 response to stimulus	-4.1	37	10	30242	112	22	3	14	7.3	3569|6774|7124	IL6|STAT3|TNF	-3.2
MyList	GO Biological Processes	19	GO:0002768	immune response-regulating cell surface receptor signaling pathway	19_GO:0002376 immune system process	-4.1	17	7.9	30242	315	22	4	18	8.2	3265|5594|5599|6714	HRAS|MAPK1|MAPK8|SRC	-3.2
MyList	GO Biological Processes	19	GO:0035601	protein deacylation	19_GO:0008152 metabolic process	-4.1	36	10	30242	113	22	3	14	7.3	5599|7157|7422	MAPK8|TP53|VEGFA	-3.2
MyList	GO Biological Processes	19	GO:0120039	plasma membrane bounded cell projection morphogenesis	19_GO:0032502 developmental process	-4.1	11	6.8	30242	630	22	5	23	8.9	1956|3320|5728|6714|7422	EGFR|HSP90AA1|PTEN|SRC|VEGFA	-3.1
MyList	GO Biological Processes	19	GO:0002286	T cell activation involved in immune response	19_GO:0002376 immune system process	-4.1	36	10	30242	114	22	3	14	7.3	3569|6774|7157	IL6|STAT3|TP53	-3.1
MyList	GO Biological Processes	19	GO:1904892	regulation of receptor signaling pathway via STAT	19_GO:0023052 signaling	-4.1	36	10	30242	114	22	3	14	7.3	1950|3569|7124	EGF|IL6|TNF	-3.1
MyList	GO Biological Processes	19	GO:0009792	embryo development ending in birth or egg hatching	19_GO:0032502 developmental process	-4.1	11	6.8	30242	632	22	5	23	8.9	207|836|5594|7157|7422	AKT1|CASP3|MAPK1|TP53|VEGFA	-3.1
MyList	GO Biological Processes	19	GO:0048858	cell projection morphogenesis	19_GO:0032502 developmental process	-4.1	11	6.8	30242	634	22	5	23	8.9	1956|3320|5728|6714|7422	EGFR|HSP90AA1|PTEN|SRC|VEGFA	-3.1
MyList	GO Biological Processes	19	GO:1901989	positive regulation of cell cycle phase transition	19_GO:0048518 positive regulation of biological process	-4.1	36	10	30242	115	22	3	14	7.3	207|595|1956	AKT1|CCND1|EGFR	-3.1
MyList	GO Biological Processes	19	GO:0098732	macromolecule deacylation	19_GO:0008152 metabolic process	-4.1	35	10	30242	117	22	3	14	7.3	5599|7157|7422	MAPK8|TP53|VEGFA	-3.1
MyList	GO Biological Processes	19	GO:0051235	maintenance of location	19_GO:0051179 localization	-4.1	17	7.8	30242	327	22	4	18	8.2	207|213|3569|7124	AKT1|ALB|IL6|TNF	-3.1
MyList	GO Biological Processes	19	GO:0051101	regulation of DNA binding	19_GO:0065007 biological regulation	-4.1	35	10	30242	118	22	3	14	7.3	1950|3725|5599	EGF|JUN|MAPK8	-3.1
MyList	GO Biological Processes	19	GO:0010906	regulation of glucose metabolic process	19_GO:0050789 regulation of biological process	-4.1	35	9.9	30242	119	22	3	14	7.3	207|6714|7157	AKT1|SRC|TP53	-3.1
MyList	GO Biological Processes	19	GO:0050863	regulation of T cell activation	19_GO:0002376 immune system process	-4.1	17	7.7	30242	330	22	4	18	8.2	207|836|3569|6714	AKT1|CASP3|IL6|SRC	-3.1
MyList	GO Biological Processes	19	GO:0071901	negative regulation of protein serine/threonine kinase activity	19_GO:0048519 negative regulation of biological process	-4.1	34	9.9	30242	120	22	3	14	7.3	207|836|5728	AKT1|CASP3|PTEN	-3.1
MyList	GO Biological Processes	19	GO:0072655	establishment of protein localization to mitochondrion	19_GO:0051179 localization	-4.1	34	9.9	30242	120	22	3	14	7.3	207|3320|5599	AKT1|HSP90AA1|MAPK8	-3.1
MyList	GO Biological Processes	19	GO:0002761	regulation of myeloid leukocyte differentiation	19_GO:0002376 immune system process	-4.1	34	9.9	30242	120	22	3	14	7.3	3725|4609|7124	JUN|MYC|TNF	-3.1
MyList	GO Biological Processes	19	GO:0032990	cell part morphogenesis	19_GO:0032502 developmental process	-4.1	11	6.6	30242	652	22	5	23	8.9	1956|3320|5728|6714|7422	EGFR|HSP90AA1|PTEN|SRC|VEGFA	-3.1
MyList	GO Biological Processes	19	GO:0120035	regulation of plasma membrane bounded cell projection organization	19_GO:0050789 regulation of biological process	-4	11	6.6	30242	654	22	5	23	8.9	207|3265|5728|6714|7422	AKT1|HRAS|PTEN|SRC|VEGFA	-3.1
MyList	GO Biological Processes	19	GO:0045931	positive regulation of mitotic cell cycle	19_GO:0048518 positive regulation of biological process	-4	34	9.8	30242	121	22	3	14	7.3	207|595|1956	AKT1|CCND1|EGFR	-3.1
MyList	GO Biological Processes	19	GO:0030218	erythrocyte differentiation	19_GO:0002376 immune system process	-4	34	9.8	30242	121	22	3	14	7.3	836|6774|7422	CASP3|STAT3|VEGFA	-3.1
MyList	GO Biological Processes	19	GO:1990778	protein localization to cell periphery	19_GO:0051179 localization	-4	16	7.7	30242	335	22	4	18	8.2	207|1956|3265|7124	AKT1|EGFR|HRAS|TNF	-3.1
MyList	GO Biological Processes	19	GO:0002252	immune effector process	19_GO:0002376 immune system process	-4	10	6.6	30242	658	22	5	23	8.9	3569|6714|6774|7124|7157	IL6|SRC|STAT3|TNF|TP53	-3.1
MyList	GO Biological Processes	19	GO:0001655	urogenital system development	19_GO:0032502 developmental process	-4	16	7.6	30242	339	22	4	18	8.2	2099|4609|5728|7422	ESR1|MYC|PTEN|VEGFA	-3.1
MyList	GO Biological Processes	19	GO:0070585	protein localization to mitochondrion	19_GO:0051179 localization	-4	33	9.7	30242	125	22	3	14	7.3	207|3320|5599	AKT1|HSP90AA1|MAPK8	-3
MyList	GO Biological Processes	19	GO:0045765	regulation of angiogenesis	19_GO:0032502 developmental process	-4	16	7.5	30242	344	22	4	18	8.2	3569|6774|7124|7422	IL6|STAT3|TNF|VEGFA	-3
MyList	GO Biological Processes	19	GO:0030336	negative regulation of cell migration	19_GO:0040011 locomotion	-4	16	7.5	30242	344	22	4	18	8.2	207|5728|6774|7124	AKT1|PTEN|STAT3|TNF	-3
MyList	GO Biological Processes	19	GO:2001235	positive regulation of apoptotic signaling pathway	19_GO:0048518 positive regulation of biological process	-4	33	9.6	30242	126	22	3	14	7.3	5728|7124|7157	PTEN|TNF|TP53	-3
MyList	GO Biological Processes	19	GO:0032874	positive regulation of stress-activated MAPK cascade	19_GO:0048518 positive regulation of biological process	-4	33	9.6	30242	126	22	3	14	7.3	3265|7124|7422	HRAS|TNF|VEGFA	-3
MyList	GO Biological Processes	19	GO:0031344	regulation of cell projection organization	19_GO:0050789 regulation of biological process	-4	10	6.5	30242	672	22	5	23	8.9	207|3265|5728|6714|7422	AKT1|HRAS|PTEN|SRC|VEGFA	-3
MyList	GO Biological Processes	19	GO:0048565	digestive tract development	19_GO:0032502 developmental process	-4	32	9.6	30242	127	22	3	14	7.3	1956|6714|7124	EGFR|SRC|TNF	-3
MyList	GO Biological Processes	19	GO:0001952	regulation of cell-matrix adhesion	19_GO:0022610 biological adhesion	-4	32	9.5	30242	128	22	3	14	7.3	5728|6714|7422	PTEN|SRC|VEGFA	-3
MyList	GO Biological Processes	19	GO:0070304	positive regulation of stress-activated protein kinase signaling cascade	19_GO:0048518 positive regulation of biological process	-4	32	9.5	30242	128	22	3	14	7.3	3265|7124|7422	HRAS|TNF|VEGFA	-3
MyList	GO Biological Processes	19	GO:1901342	regulation of vasculature development	19_GO:0032502 developmental process	-4	16	7.5	30242	350	22	4	18	8.2	3569|6774|7124|7422	IL6|STAT3|TNF|VEGFA	-3
MyList	GO Biological Processes	19	GO:0032612	interleukin-1 production	19_GO:0032501 multicellular organismal process	-4	32	9.5	30242	129	22	3	14	7.3	3569|6774|7124	IL6|STAT3|TNF	-3
MyList	GO Biological Processes	19	GO:0032652	regulation of interleukin-1 production	19_GO:0032501 multicellular organismal process	-4	32	9.5	30242	129	22	3	14	7.3	3569|6774|7124	IL6|STAT3|TNF	-3
MyList	GO Biological Processes	19	GO:0034101	erythrocyte homeostasis	19_GO:0002376 immune system process	-3.9	32	9.5	30242	130	22	3	14	7.3	836|6774|7422	CASP3|STAT3|VEGFA	-3
MyList	GO Biological Processes	19	GO:0043467	regulation of generation of precursor metabolites and energy	19_GO:0050789 regulation of biological process	-3.9	32	9.5	30242	130	22	3	14	7.3	207|6774|7157	AKT1|STAT3|TP53	-3
MyList	GO Biological Processes	19	GO:0006352	DNA-templated transcription, initiation	19_GO:0008152 metabolic process	-3.9	32	9.5	30242	130	22	3	14	7.3	2099|3725|7157	ESR1|JUN|TP53	-3
MyList	GO Biological Processes	19	GO:0002460	adaptive immune response based on somatic recombination of immune receptors built from immunoglobulin superfamily domains	19_GO:0002376 immune system process	-3.9	15	7.4	30242	358	22	4	18	8.2	3265|3569|6774|7124	HRAS|IL6|STAT3|TNF	-3
MyList	GO Biological Processes	19	GO:0000904	cell morphogenesis involved in differentiation	19_GO:0032502 developmental process	-3.9	9.9	6.4	30242	694	22	5	23	8.9	836|3320|5728|6714|7422	CASP3|HSP90AA1|PTEN|SRC|VEGFA	-3
MyList	GO Biological Processes	19	GO:2000146	negative regulation of cell motility	19_GO:0040011 locomotion	-3.9	15	7.4	30242	359	22	4	18	8.2	207|5728|6774|7124	AKT1|PTEN|STAT3|TNF	-3
MyList	GO Biological Processes	19	GO:0032147	activation of protein kinase activity	19_GO:0048518 positive regulation of biological process	-3.9	31	9.3	30242	134	22	3	14	7.3	1950|6714|7422	EGF|SRC|VEGFA	-3
MyList	GO Biological Processes	19	GO:0061041	regulation of wound healing	19_GO:0050896 response to stimulus	-3.9	31	9.3	30242	134	22	3	14	7.3	3265|5728|7124	HRAS|PTEN|TNF	-3
MyList	GO Biological Processes	19	GO:0010595	positive regulation of endothelial cell migration	19_GO:0040011 locomotion	-3.9	31	9.3	30242	134	22	3	14	7.3	207|1950|7422	AKT1|EGF|VEGFA	-3
MyList	GO Biological Processes	19	GO:1903052	positive regulation of proteolysis involved in cellular protein catabolic process	19_GO:0048518 positive regulation of biological process	-3.9	31	9.3	30242	134	22	3	14	7.3	207|1950|5728	AKT1|EGF|PTEN	-3
MyList	GO Biological Processes	19	GO:0001101	response to acid chemical	19_GO:0050896 response to stimulus	-3.9	31	9.3	30242	135	22	3	14	7.3	836|7124|7422	CASP3|TNF|VEGFA	-2.9
MyList	GO Biological Processes	19	GO:1900180	regulation of protein localization to nucleus	19_GO:0051179 localization	-3.9	30	9.2	30242	136	22	3	14	7.3	207|5594|6714	AKT1|MAPK1|SRC	-2.9
MyList	GO Biological Processes	19	GO:0051271	negative regulation of cellular component movement	19_GO:0048519 negative regulation of biological process	-3.9	15	7.3	30242	367	22	4	18	8.2	207|5728|6774|7124	AKT1|PTEN|STAT3|TNF	-2.9
MyList	GO Biological Processes	19	GO:0055123	digestive system development	19_GO:0032502 developmental process	-3.9	30	9.2	30242	137	22	3	14	7.3	1956|6714|7124	EGFR|SRC|TNF	-2.9
MyList	GO Biological Processes	19	GO:0001701	in utero embryonic development	19_GO:0032502 developmental process	-3.9	15	7.2	30242	369	22	4	18	8.2	207|5594|7157|7422	AKT1|MAPK1|TP53|VEGFA	-2.9
MyList	GO Biological Processes	19	GO:0009615	response to virus	19_GO:0044419 biological process involved in interspecies interaction between organisms	-3.9	15	7.2	30242	369	22	4	18	8.2	3320|3569|6714|7124	HSP90AA1|IL6|SRC|TNF	-2.9
MyList	GO Biological Processes	19	GO:0045471	response to ethanol	19_GO:0050896 response to stimulus	-3.9	30	9.2	30242	138	22	3	14	7.3	595|5728|6774	CCND1|PTEN|STAT3	-2.9
MyList	GO Biological Processes	19	GO:1903706	regulation of hemopoiesis	19_GO:0002376 immune system process	-3.9	15	7.2	30242	370	22	4	18	8.2	3725|4609|6774|7124	JUN|MYC|STAT3|TNF	-2.9
MyList	GO Biological Processes	19	GO:0045598	regulation of fat cell differentiation	19_GO:0032502 developmental process	-3.9	30	9.1	30242	139	22	3	14	7.3	207|3569|7124	AKT1|IL6|TNF	-2.9
MyList	GO Biological Processes	19	GO:0030177	positive regulation of Wnt signaling pathway	19_GO:0048518 positive regulation of biological process	-3.9	29	9.1	30242	140	22	3	14	7.3	1950|1956|6714	EGF|EGFR|SRC	-2.9
MyList	GO Biological Processes	19	GO:0002253	activation of immune response	19_GO:0002376 immune system process	-3.8	15	7.2	30242	376	22	4	18	8.2	3265|3320|5594|6714	HRAS|HSP90AA1|MAPK1|SRC	-2.9
MyList	GO Biological Processes	19	GO:0050729	positive regulation of inflammatory response	19_GO:0048518 positive regulation of biological process	-3.8	29	9	30242	142	22	3	14	7.3	1956|3569|7124	EGFR|IL6|TNF	-2.9
MyList	GO Biological Processes	19	GO:0070555	response to interleukin-1	19_GO:0050896 response to stimulus	-3.8	29	9	30242	143	22	3	14	7.3	3569|5595|6714	IL6|MAPK3|SRC	-2.9
MyList	GO Biological Processes	19	GO:0055080	cation homeostasis	19_GO:0065007 biological regulation	-3.8	9.4	6.2	30242	730	22	5	23	8.9	1956|2099|4609|5594|5595	EGFR|ESR1|MYC|MAPK1|MAPK3	-2.9
MyList	GO Biological Processes	19	GO:0034763	negative regulation of transmembrane transport	19_GO:0048519 negative regulation of biological process	-3.8	29	9	30242	144	22	3	14	7.3	207|5728|7124	AKT1|PTEN|TNF	-2.9
MyList	GO Biological Processes	19	GO:0010821	regulation of mitochondrion organization	19_GO:0050789 regulation of biological process	-3.8	29	9	30242	144	22	3	14	7.3	207|5599|7157	AKT1|MAPK8|TP53	-2.9
MyList	GO Biological Processes	19	GO:0001890	placenta development	19_GO:0022414 reproductive process	-3.8	28	8.9	30242	145	22	3	14	7.3	207|5594|5595	AKT1|MAPK1|MAPK3	-2.9
MyList	GO Biological Processes	19	GO:0061351	neural precursor cell proliferation	19_GO:0009987 cellular process	-3.8	28	8.9	30242	146	22	3	14	7.3	1950|7157|7422	EGF|TP53|VEGFA	-2.9
MyList	GO Biological Processes	19	GO:0038061	NIK/NF-kappaB signaling	19_GO:0023052 signaling	-3.8	28	8.9	30242	146	22	3	14	7.3	207|1956|7124	AKT1|EGFR|TNF	-2.9
MyList	GO Biological Processes	19	GO:0042326	negative regulation of phosphorylation	19_GO:0048519 negative regulation of biological process	-3.8	14	7.1	30242	386	22	4	18	8.2	207|836|5728|6774	AKT1|CASP3|PTEN|STAT3	-2.9
MyList	GO Biological Processes	19	GO:0035148	tube formation	19_GO:0032502 developmental process	-3.8	28	8.8	30242	148	22	3	14	7.3	836|1950|7422	CASP3|EGF|VEGFA	-2.8
MyList	GO Biological Processes	19	GO:0098771	inorganic ion homeostasis	19_GO:0065007 biological regulation	-3.8	9.2	6.1	30242	744	22	5	23	8.9	1956|2099|4609|5594|5595	EGFR|ESR1|MYC|MAPK1|MAPK3	-2.8
MyList	GO Biological Processes	19	GO:0032989	cellular component morphogenesis	19_GO:0032502 developmental process	-3.8	9.2	6.1	30242	744	22	5	23	8.9	1956|3320|5728|6714|7422	EGFR|HSP90AA1|PTEN|SRC|VEGFA	-2.8
MyList	GO Biological Processes	19	GO:0040013	negative regulation of locomotion	19_GO:0040011 locomotion	-3.8	14	7	30242	391	22	4	18	8.2	207|5728|6774|7124	AKT1|PTEN|STAT3|TNF	-2.8
MyList	GO Biological Processes	19	GO:0045834	positive regulation of lipid metabolic process	19_GO:0048518 positive regulation of biological process	-3.8	28	8.8	30242	149	22	3	14	7.3	207|6714|7124	AKT1|SRC|TNF	-2.8
MyList	GO Biological Processes	19	GO:0070665	positive regulation of leukocyte proliferation	19_GO:0048518 positive regulation of biological process	-3.8	27	8.8	30242	150	22	3	14	7.3	3569|5594|5595	IL6|MAPK1|MAPK3	-2.8
MyList	GO Biological Processes	19	GO:0007420	brain development	19_GO:0032502 developmental process	-3.8	9.1	6.1	30242	753	22	5	23	8.9	836|1950|5728|6714|7157	CASP3|EGF|PTEN|SRC|TP53	-2.8
MyList	GO Biological Processes	19	GO:0043535	regulation of blood vessel endothelial cell migration	19_GO:0040011 locomotion	-3.7	27	8.7	30242	152	22	3	14	7.3	207|7124|7422	AKT1|TNF|VEGFA	-2.8
MyList	GO Biological Processes	19	GO:0051092	positive regulation of NF-kappaB transcription factor activity	19_GO:0050789 regulation of biological process	-3.7	27	8.7	30242	153	22	3	14	7.3	3569|6774|7124	IL6|STAT3|TNF	-2.8
MyList	GO Biological Processes	19	GO:0016052	carbohydrate catabolic process	19_GO:0008152 metabolic process	-3.7	27	8.7	30242	154	22	3	14	7.3	2597|6774|7157	GAPDH|STAT3|TP53	-2.8
MyList	GO Biological Processes	19	GO:0030856	regulation of epithelial cell differentiation	19_GO:0032502 developmental process	-3.7	27	8.6	30242	155	22	3	14	7.3	595|7124|7422	CCND1|TNF|VEGFA	-2.8
MyList	GO Biological Processes	19	GO:0090316	positive regulation of intracellular protein transport	19_GO:0048518 positive regulation of biological process	-3.7	26	8.5	30242	160	22	3	14	7.3	3265|5594|5599	HRAS|MAPK1|MAPK8	-2.8
MyList	GO Biological Processes	19	GO:0016032	viral process	19_GO:0016032 viral process	-3.7	13	6.8	30242	416	22	4	18	8.2	1956|3725|7124|7157	EGFR|JUN|TNF|TP53	-2.7
MyList	GO Biological Processes	19	GO:0043434	response to peptide hormone	19_GO:0050896 response to stimulus	-3.7	13	6.8	30242	416	22	4	18	8.2	207|5728|6714|6774	AKT1|PTEN|SRC|STAT3	-2.7
MyList	GO Biological Processes	19	GO:0001558	regulation of cell growth	19_GO:0040007 growth	-3.7	13	6.8	30242	417	22	4	18	8.2	207|1956|7157|7422	AKT1|EGFR|TP53|VEGFA	-2.7
MyList	GO Biological Processes	19	GO:0034329	cell junction assembly	19_GO:0009987 cellular process	-3.7	13	6.7	30242	421	22	4	18	8.2	5728|6714|7124|7422	PTEN|SRC|TNF|VEGFA	-2.7
MyList	GO Biological Processes	19	GO:2001242	regulation of intrinsic apoptotic signaling pathway	19_GO:0023052 signaling	-3.7	25	8.4	30242	164	22	3	14	7.3	207|6714|7157	AKT1|SRC|TP53	-2.7
MyList	GO Biological Processes	19	GO:0032675	regulation of interleukin-6 production	19_GO:0032501 multicellular organismal process	-3.6	25	8.3	30242	165	22	3	14	7.3	3569|6774|7124	IL6|STAT3|TNF	-2.7
MyList	GO Biological Processes	19	GO:0032635	interleukin-6 production	19_GO:0032501 multicellular organismal process	-3.6	25	8.3	30242	165	22	3	14	7.3	3569|6774|7124	IL6|STAT3|TNF	-2.7
MyList	GO Biological Processes	19	GO:2000058	regulation of ubiquitin-dependent protein catabolic process	19_GO:0050789 regulation of biological process	-3.6	25	8.3	30242	166	22	3	14	7.3	207|1950|5728	AKT1|EGF|PTEN	-2.7
MyList	GO Biological Processes	19	GO:0030307	positive regulation of cell growth	19_GO:0040007 growth	-3.6	25	8.3	30242	166	22	3	14	7.3	207|1956|7422	AKT1|EGFR|VEGFA	-2.7
MyList	GO Biological Processes	19	GO:1903034	regulation of response to wounding	19_GO:0050896 response to stimulus	-3.6	25	8.3	30242	167	22	3	14	7.3	3265|5728|7124	HRAS|PTEN|TNF	-2.7
MyList	GO Biological Processes	19	GO:2000241	regulation of reproductive process	19_GO:0022414 reproductive process	-3.6	24	8.2	30242	170	22	3	14	7.3	2099|6714|7422	ESR1|SRC|VEGFA	-2.7
MyList	GO Biological Processes	19	GO:0042391	regulation of membrane potential	19_GO:0065007 biological regulation	-3.6	13	6.6	30242	434	22	4	18	8.2	207|3725|5728|6714	AKT1|JUN|PTEN|SRC	-2.7
MyList	GO Biological Processes	19	GO:0016482	cytosolic transport	19_GO:0051179 localization	-3.6	24	8.2	30242	172	22	3	14	7.3	5594|5595|6714	MAPK1|MAPK3|SRC	-2.7
MyList	GO Biological Processes	19	GO:0007219	Notch signaling pathway	19_GO:0023052 signaling	-3.6	24	8.2	30242	172	22	3	14	7.3	207|6714|6774	AKT1|SRC|STAT3	-2.7
MyList	GO Biological Processes	19	GO:0048639	positive regulation of developmental growth	19_GO:0040007 growth	-3.6	24	8.1	30242	174	22	3	14	7.3	207|5594|7422	AKT1|MAPK1|VEGFA	-2.7
MyList	GO Biological Processes	19	GO:0007584	response to nutrient	19_GO:0050896 response to stimulus	-3.6	24	8.1	30242	174	22	3	14	7.3	595|1956|5728	CCND1|EGFR|PTEN	-2.7
MyList	GO Biological Processes	19	GO:0001659	temperature homeostasis	19_GO:0032501 multicellular organismal process	-3.6	24	8.1	30242	174	22	3	14	7.3	6774|7124|7422	STAT3|TNF|VEGFA	-2.7
MyList	GO Biological Processes	19	GO:0043534	blood vessel endothelial cell migration	19_GO:0040011 locomotion	-3.6	23	8	30242	177	22	3	14	7.3	207|7124|7422	AKT1|TNF|VEGFA	-2.6
MyList	GO Biological Processes	19	GO:0010876	lipid localization	19_GO:0051179 localization	-3.6	12	6.5	30242	448	22	4	18	8.2	207|1950|3569|7124	AKT1|EGF|IL6|TNF	-2.6
MyList	GO Biological Processes	19	GO:0022411	cellular component disassembly	19_GO:0009987 cellular process	-3.6	12	6.5	30242	448	22	4	18	8.2	3569|4609|7124|7157	IL6|MYC|TNF|TP53	-2.6
MyList	GO Biological Processes	19	GO:1901991	negative regulation of mitotic cell cycle phase transition	19_GO:0048519 negative regulation of biological process	-3.5	23	8	30242	179	22	3	14	7.3	595|5728|7157	CCND1|PTEN|TP53	-2.6
MyList	GO Biological Processes	19	GO:0043409	negative regulation of MAPK cascade	19_GO:0048519 negative regulation of biological process	-3.5	23	8	30242	180	22	3	14	7.3	207|4609|5728	AKT1|MYC|PTEN	-2.6
MyList	GO Biological Processes	19	GO:0008361	regulation of cell size	19_GO:0065007 biological regulation	-3.5	23	7.9	30242	182	22	3	14	7.3	207|5728|7422	AKT1|PTEN|VEGFA	-2.6
MyList	GO Biological Processes	19	GO:0010950	positive regulation of endopeptidase activity	19_GO:0048518 positive regulation of biological process	-3.5	23	7.9	30242	182	22	3	14	7.3	4609|6774|7124	MYC|STAT3|TNF	-2.6
MyList	GO Biological Processes	19	GO:0071478	cellular response to radiation	19_GO:0050896 response to stimulus	-3.5	22	7.8	30242	187	22	3	14	7.3	3265|4609|7157	HRAS|MYC|TP53	-2.6
MyList	GO Biological Processes	19	GO:0016570	histone modification	19_GO:0008152 metabolic process	-3.5	12	6.3	30242	467	22	4	18	8.2	5595|5599|7157|7422	MAPK3|MAPK8|TP53|VEGFA	-2.6
MyList	GO Biological Processes	19	GO:0061564	axon development	19_GO:0032502 developmental process	-3.5	12	6.3	30242	467	22	4	18	8.2	836|3320|5728|7422	CASP3|HSP90AA1|PTEN|VEGFA	-2.6
MyList	GO Biological Processes	19	GO:0051051	negative regulation of transport	19_GO:0048519 negative regulation of biological process	-3.5	12	6.3	30242	473	22	4	18	8.2	207|1950|5728|7124	AKT1|EGF|PTEN|TNF	-2.5
MyList	GO Biological Processes	19	GO:0002285	lymphocyte activation involved in immune response	19_GO:0002376 immune system process	-3.4	21	7.6	30242	195	22	3	14	7.3	3569|6774|7157	IL6|STAT3|TP53	-2.5
MyList	GO Biological Processes	19	GO:0090276	regulation of peptide hormone secretion	19_GO:0051179 localization	-3.4	21	7.6	30242	196	22	3	14	7.3	1956|3569|7124	EGFR|IL6|TNF	-2.5
MyList	GO Biological Processes	19	GO:0022408	negative regulation of cell-cell adhesion	19_GO:0022610 biological adhesion	-3.4	21	7.6	30242	196	22	3	14	7.3	207|836|7422	AKT1|CASP3|VEGFA	-2.5
MyList	GO Biological Processes	19	GO:0048167	regulation of synaptic plasticity	19_GO:0023052 signaling	-3.4	21	7.6	30242	198	22	3	14	7.3	3265|5594|5728	HRAS|MAPK1|PTEN	-2.5
MyList	GO Biological Processes	19	GO:0010952	positive regulation of peptidase activity	19_GO:0048518 positive regulation of biological process	-3.4	21	7.5	30242	200	22	3	14	7.3	4609|6774|7124	MYC|STAT3|TNF	-2.5
MyList	GO Biological Processes	19	GO:0002791	regulation of peptide secretion	19_GO:0051179 localization	-3.4	21	7.5	30242	200	22	3	14	7.3	1956|3569|7124	EGFR|IL6|TNF	-2.5
MyList	GO Biological Processes	19	GO:0042098	T cell proliferation	19_GO:0002376 immune system process	-3.4	21	7.5	30242	201	22	3	14	7.3	836|3569|7157	CASP3|IL6|TP53	-2.5
MyList	GO Biological Processes	19	GO:0045216	cell-cell junction organization	19_GO:0009987 cellular process	-3.4	20	7.5	30242	202	22	3	14	7.3	6714|7124|7422	SRC|TNF|VEGFA	-2.5
MyList	GO Biological Processes	19	GO:0090087	regulation of peptide transport	19_GO:0051179 localization	-3.4	20	7.5	30242	202	22	3	14	7.3	1956|3569|7124	EGFR|IL6|TNF	-2.5
MyList	GO Biological Processes	19	GO:0032388	positive regulation of intracellular transport	19_GO:0048518 positive regulation of biological process	-3.4	20	7.5	30242	202	22	3	14	7.3	3265|5594|5599	HRAS|MAPK1|MAPK8	-2.5
MyList	GO Biological Processes	19	GO:0071383	cellular response to steroid hormone stimulus	19_GO:0050896 response to stimulus	-3.4	20	7.4	30242	204	22	3	14	7.3	1956|2099|6714	EGFR|ESR1|SRC	-2.5
MyList	GO Biological Processes	19	GO:0032869	cellular response to insulin stimulus	19_GO:0050896 response to stimulus	-3.4	20	7.4	30242	205	22	3	14	7.3	207|5728|6714	AKT1|PTEN|SRC	-2.5
MyList	GO Biological Processes	19	GO:0007264	small GTPase mediated signal transduction	19_GO:0023052 signaling	-3.4	11	6.1	30242	503	22	4	18	8.2	3265|3725|6714|7157	HRAS|JUN|SRC|TP53	-2.5
MyList	GO Biological Processes	19	GO:0010817	regulation of hormone levels	19_GO:0065007 biological regulation	-3.4	11	6	30242	506	22	4	18	8.2	1956|2099|3569|7124	EGFR|ESR1|IL6|TNF	-2.4
MyList	GO Biological Processes	19	GO:1901215	negative regulation of neuron death	19_GO:0048519 negative regulation of biological process	-3.3	20	7.4	30242	208	22	3	14	7.3	207|3265|6774	AKT1|HRAS|STAT3	-2.4
MyList	GO Biological Processes	19	GO:0031396	regulation of protein ubiquitination	19_GO:0050789 regulation of biological process	-3.3	20	7.3	30242	210	22	3	14	7.3	207|3320|5728	AKT1|HSP90AA1|PTEN	-2.4
MyList	GO Biological Processes	19	GO:0008015	blood circulation	19_GO:0032501 multicellular organismal process	-3.3	11	6	30242	513	22	4	18	8.2	207|1956|6714|7422	AKT1|EGFR|SRC|VEGFA	-2.4
MyList	GO Biological Processes	19	GO:0051249	regulation of lymphocyte activation	19_GO:0002376 immune system process	-3.3	11	6	30242	515	22	4	18	8.2	207|836|3569|6714	AKT1|CASP3|IL6|SRC	-2.4
MyList	GO Biological Processes	19	GO:0006469	negative regulation of protein kinase activity	19_GO:0048519 negative regulation of biological process	-3.3	19	7.3	30242	213	22	3	14	7.3	207|836|5728	AKT1|CASP3|PTEN	-2.4
MyList	GO Biological Processes	19	GO:0031400	negative regulation of protein modification process	19_GO:0048519 negative regulation of biological process	-3.3	11	6	30242	517	22	4	18	8.2	207|836|5728|7124	AKT1|CASP3|PTEN|TNF	-2.4
MyList	GO Biological Processes	19	GO:0030100	regulation of endocytosis	19_GO:0051179 localization	-3.3	19	7.2	30242	214	22	3	14	7.3	1950|6714|7422	EGF|SRC|VEGFA	-2.4
MyList	GO Biological Processes	19	GO:0090066	regulation of anatomical structure size	19_GO:0065007 biological regulation	-3.3	11	5.9	30242	519	22	4	18	8.2	207|1956|5728|7422	AKT1|EGFR|PTEN|VEGFA	-2.4
MyList	GO Biological Processes	19	GO:0050870	positive regulation of T cell activation	19_GO:0022610 biological adhesion	-3.3	19	7.2	30242	216	22	3	14	7.3	207|3569|6714	AKT1|IL6|SRC	-2.4
MyList	GO Biological Processes	19	GO:2001020	regulation of response to DNA damage stimulus	19_GO:0050896 response to stimulus	-3.3	19	7.1	30242	219	22	3	14	7.3	1956|4609|7157	EGFR|MYC|TP53	-2.4
MyList	GO Biological Processes	19	GO:0010810	regulation of cell-substrate adhesion	19_GO:0022610 biological adhesion	-3.3	19	7.1	30242	221	22	3	14	7.3	5728|6714|7422	PTEN|SRC|VEGFA	-2.4
MyList	GO Biological Processes	19	GO:1903050	regulation of proteolysis involved in cellular protein catabolic process	19_GO:0050789 regulation of biological process	-3.3	19	7.1	30242	222	22	3	14	7.3	207|1950|5728	AKT1|EGF|PTEN	-2.4
MyList	GO Biological Processes	19	GO:0010256	endomembrane system organization	19_GO:0009987 cellular process	-3.3	10	5.8	30242	536	22	4	18	8.2	207|5594|5595|5728	AKT1|MAPK1|MAPK3|PTEN	-2.4
MyList	GO Biological Processes	19	GO:2001234	negative regulation of apoptotic signaling pathway	19_GO:0048519 negative regulation of biological process	-3.3	18	7.1	30242	224	22	3	14	7.3	207|6714|7124	AKT1|SRC|TNF	-2.4
MyList	GO Biological Processes	19	GO:0033157	regulation of intracellular protein transport	19_GO:0051179 localization	-3.2	18	7	30242	229	22	3	14	7.3	3265|5594|5599	HRAS|MAPK1|MAPK8	-2.3
MyList	GO Biological Processes	19	GO:0001649	osteoblast differentiation	19_GO:0032502 developmental process	-3.2	18	7	30242	230	22	3	14	7.3	207|3569|7124	AKT1|IL6|TNF	-2.3
MyList	GO Biological Processes	19	GO:0060560	developmental growth involved in morphogenesis	19_GO:0040007 growth	-3.2	18	6.9	30242	234	22	3	14	7.3	2099|3320|7422	ESR1|HSP90AA1|VEGFA	-2.3
MyList	GO Biological Processes	19	GO:0007160	cell-matrix adhesion	19_GO:0022610 biological adhesion	-3.2	18	6.9	30242	234	22	3	14	7.3	5728|6714|7422	PTEN|SRC|VEGFA	-2.3
MyList	GO Biological Processes	19	GO:0030072	peptide hormone secretion	19_GO:0051179 localization	-3.2	17	6.9	30242	236	22	3	14	7.3	1956|3569|7124	EGFR|IL6|TNF	-2.3
MyList	GO Biological Processes	19	GO:0048738	cardiac muscle tissue development	19_GO:0032502 developmental process	-3.2	17	6.8	30242	237	22	3	14	7.3	5594|5728|7422	MAPK1|PTEN|VEGFA	-2.3
MyList	GO Biological Processes	19	GO:0033673	negative regulation of kinase activity	19_GO:0048519 negative regulation of biological process	-3.2	17	6.8	30242	238	22	3	14	7.3	207|836|5728	AKT1|CASP3|PTEN	-2.3
MyList	GO Biological Processes	19	GO:0071824	protein-DNA complex subunit organization	19_GO:0009987 cellular process	-3.2	17	6.8	30242	241	22	3	14	7.3	2099|4609|7157	ESR1|MYC|TP53	-2.3
MyList	GO Biological Processes	19	GO:1903320	regulation of protein modification by small protein conjugation or removal	19_GO:0050789 regulation of biological process	-3.2	17	6.8	30242	242	22	3	14	7.3	207|3320|5728	AKT1|HSP90AA1|PTEN	-2.3
MyList	GO Biological Processes	19	GO:0002790	peptide secretion	19_GO:0051179 localization	-3.2	17	6.8	30242	242	22	3	14	7.3	1956|3569|7124	EGFR|IL6|TNF	-2.3
MyList	GO Biological Processes	19	GO:0044057	regulation of system process	19_GO:0032501 multicellular organismal process	-3.1	9.5	5.6	30242	581	22	4	18	8.2	207|1956|5728|6714	AKT1|EGFR|PTEN|SRC	-2.2
MyList	GO Biological Processes	19	GO:1901988	negative regulation of cell cycle phase transition	19_GO:0048519 negative regulation of biological process	-3.1	17	6.7	30242	249	22	3	14	7.3	595|5728|7157	CCND1|PTEN|TP53	-2.2
MyList	GO Biological Processes	19	GO:0043122	regulation of I-kappaB kinase/NF-kappaB signaling	19_GO:0023052 signaling	-3.1	17	6.7	30242	249	22	3	14	7.3	2099|2597|7124	ESR1|GAPDH|TNF	-2.2
MyList	GO Biological Processes	19	GO:0046883	regulation of hormone secretion	19_GO:0051179 localization	-3.1	16	6.6	30242	252	22	3	14	7.3	1956|3569|7124	EGFR|IL6|TNF	-2.2
MyList	GO Biological Processes	19	GO:0060828	regulation of canonical Wnt signaling pathway	19_GO:0023052 signaling	-3.1	16	6.6	30242	253	22	3	14	7.3	1950|1956|6714	EGF|EGFR|SRC	-2.2
MyList	GO Biological Processes	19	GO:0048598	embryonic morphogenesis	19_GO:0032502 developmental process	-3.1	9.3	5.5	30242	591	22	4	18	8.2	836|5594|5595|7157	CASP3|MAPK1|MAPK3|TP53	-2.2
MyList	GO Biological Processes	19	GO:0034976	response to endoplasmic reticulum stress	19_GO:0050896 response to stimulus	-3.1	16	6.6	30242	256	22	3	14	7.3	595|3725|7157	CCND1|JUN|TP53	-2.2
MyList	GO Biological Processes	19	GO:0030217	T cell differentiation	19_GO:0002376 immune system process	-3.1	16	6.5	30242	257	22	3	14	7.3	3569|6774|7157	IL6|STAT3|TP53	-2.2
MyList	GO Biological Processes	19	GO:0003013	circulatory system process	19_GO:0032501 multicellular organismal process	-3.1	9.2	5.5	30242	598	22	4	18	8.2	207|1956|6714|7422	AKT1|EGFR|SRC|VEGFA	-2.2
MyList	GO Biological Processes	19	GO:0042593	glucose homeostasis	19_GO:0065007 biological regulation	-3.1	16	6.5	30242	260	22	3	14	7.3	207|3569|6774	AKT1|IL6|STAT3	-2.2
MyList	GO Biological Processes	19	GO:0033500	carbohydrate homeostasis	19_GO:0065007 biological regulation	-3.1	16	6.5	30242	261	22	3	14	7.3	207|3569|6774	AKT1|IL6|STAT3	-2.2
MyList	GO Biological Processes	19	GO:0002694	regulation of leukocyte activation	19_GO:0002376 immune system process	-3.1	9.1	5.4	30242	606	22	4	18	8.2	207|836|3569|6714	AKT1|CASP3|IL6|SRC	-2.2
MyList	GO Biological Processes	19	GO:0009636	response to toxic substance	19_GO:0050896 response to stimulus	-3.1	16	6.5	30242	262	22	3	14	7.3	213|5594|5595	ALB|MAPK1|MAPK3	-2.2
MyList	GO Biological Processes	19	GO:0043588	skin development	19_GO:0032502 developmental process	-3.1	16	6.5	30242	263	22	3	14	7.3	836|1956|7124	CASP3|EGFR|TNF	-2.2
MyList	GO Biological Processes	19	GO:0015833	peptide transport	19_GO:0051179 localization	-3	16	6.4	30242	264	22	3	14	7.3	1956|3569|7124	EGFR|IL6|TNF	-2.2
MyList	GO Biological Processes	19	GO:0031330	negative regulation of cellular catabolic process	19_GO:0048519 negative regulation of biological process	-3	16	6.4	30242	264	22	3	14	7.3	207|6774|7157	AKT1|STAT3|TP53	-2.2
MyList	GO Biological Processes	19	GO:0032868	response to insulin	19_GO:0050896 response to stimulus	-3	16	6.4	30242	266	22	3	14	7.3	207|5728|6714	AKT1|PTEN|SRC	-2.2
MyList	GO Biological Processes	19	GO:0030522	intracellular receptor signaling pathway	19_GO:0023052 signaling	-3	16	6.4	30242	266	22	3	14	7.3	2099|6714|6774	ESR1|SRC|STAT3	-2.2
MyList	GO Biological Processes	19	GO:0048812	neuron projection morphogenesis	19_GO:0032502 developmental process	-3	8.9	5.4	30242	615	22	4	18	8.2	1956|3320|5728|7422	EGFR|HSP90AA1|PTEN|VEGFA	-2.2
MyList	GO Biological Processes	19	GO:0050708	regulation of protein secretion	19_GO:0051179 localization	-3	15	6.4	30242	268	22	3	14	7.3	1956|3569|7124	EGFR|IL6|TNF	-2.1
MyList	GO Biological Processes	19	GO:0051046	regulation of secretion	19_GO:0051179 localization	-3	8.8	5.3	30242	623	22	4	18	8.2	1950|1956|3569|7124	EGF|EGFR|IL6|TNF	-2.1
MyList	GO Biological Processes	19	GO:0002366	leukocyte activation involved in immune response	19_GO:0002376 immune system process	-3	15	6.3	30242	277	22	3	14	7.3	3569|6774|7157	IL6|STAT3|TP53	-2.1
MyList	GO Biological Processes	19	GO:0046034	ATP metabolic process	19_GO:0008152 metabolic process	-3	15	6.3	30242	277	22	3	14	7.3	2597|6774|7157	GAPDH|STAT3|TP53	-2.1
MyList	GO Biological Processes	19	GO:0061061	muscle structure development	19_GO:0032502 developmental process	-3	8.6	5.2	30242	638	22	4	18	8.2	207|836|7124|7422	AKT1|CASP3|TNF|VEGFA	-2.1
MyList	GO Biological Processes	19	GO:1902105	regulation of leukocyte differentiation	19_GO:0002376 immune system process	-3	15	6.2	30242	281	22	3	14	7.3	3725|4609|7124	JUN|MYC|TNF	-2.1
MyList	GO Biological Processes	19	GO:0002263	cell activation involved in immune response	19_GO:0002376 immune system process	-3	15	6.2	30242	281	22	3	14	7.3	3569|6774|7157	IL6|STAT3|TP53	-2.1
MyList	GO Biological Processes	19	GO:0051146	striated muscle cell differentiation	19_GO:0032502 developmental process	-3	14	6.2	30242	285	22	3	14	7.3	207|836|7422	AKT1|CASP3|VEGFA	-2.1
MyList	GO Biological Processes	19	GO:0072659	protein localization to plasma membrane	19_GO:0051179 localization	-2.9	14	6.2	30242	286	22	3	14	7.3	207|1956|7124	AKT1|EGFR|TNF	-2.1
MyList	GO Biological Processes	19	GO:0030003	cellular cation homeostasis	19_GO:0065007 biological regulation	-2.9	8.5	5.2	30242	649	22	4	18	8.2	2099|4609|5594|5595	ESR1|MYC|MAPK1|MAPK3	-2.1
MyList	GO Biological Processes	19	GO:0050865	regulation of cell activation	19_GO:0050789 regulation of biological process	-2.9	8.5	5.2	30242	650	22	4	18	8.2	207|836|3569|6714	AKT1|CASP3|IL6|SRC	-2.1
MyList	GO Biological Processes	19	GO:0046651	lymphocyte proliferation	19_GO:0002376 immune system process	-2.9	14	6.1	30242	290	22	3	14	7.3	836|3569|7157	CASP3|IL6|TP53	-2.1
MyList	GO Biological Processes	19	GO:0002429	immune response-activating cell surface receptor signaling pathway	19_GO:0002376 immune system process	-2.9	14	6.1	30242	291	22	3	14	7.3	3265|5594|6714	HRAS|MAPK1|SRC	-2
MyList	GO Biological Processes	19	GO:0002757	immune response-activating signal transduction	19_GO:0002376 immune system process	-2.9	14	6.1	30242	291	22	3	14	7.3	3265|5594|6714	HRAS|MAPK1|SRC	-2
MyList	GO Biological Processes	19	GO:0032943	mononuclear cell proliferation	19_GO:0009987 cellular process	-2.9	14	6.1	30242	293	22	3	14	7.3	836|3569|7157	CASP3|IL6|TP53	-2
MyList	GO Biological Processes	19	GO:0010948	negative regulation of cell cycle process	19_GO:0048519 negative regulation of biological process	-2.9	14	6.1	30242	294	22	3	14	7.3	595|5728|7157	CCND1|PTEN|TP53	-2
MyList	GO Biological Processes	19	GO:0006873	cellular ion homeostasis	19_GO:0065007 biological regulation	-2.9	8.3	5.1	30242	666	22	4	18	8.2	2099|4609|5594|5595	ESR1|MYC|MAPK1|MAPK3	-2
MyList	GO Biological Processes	19	GO:0046879	hormone secretion	19_GO:0051179 localization	-2.9	14	6	30242	298	22	3	14	7.3	1956|3569|7124	EGFR|IL6|TNF	-2
MyList	GO Biological Processes	19	GO:0042886	amide transport	19_GO:0051179 localization	-2.9	14	5.9	30242	304	22	3	14	7.3	1956|3569|7124	EGFR|IL6|TNF	-2
MyList	GO Biological Processes	19	GO:0006909	phagocytosis	19_GO:0051179 localization	-2.9	13	5.9	30242	309	22	3	14	7.3	5728|6714|7124	PTEN|SRC|TNF	-2
MyList	GO Biological Processes	19	GO:0009914	hormone transport	19_GO:0051179 localization	-2.9	13	5.9	30242	309	22	3	14	7.3	1956|3569|7124	EGFR|IL6|TNF	-2
MyList	GO Biological Processes	19	GO:0019932	second-messenger-mediated signaling	19_GO:0023052 signaling	-2.8	13	5.9	30242	312	22	3	14	7.3	1956|7124|7422	EGFR|TNF|VEGFA	-2
MyList	GO Biological Processes	19	GO:0034330	cell junction organization	19_GO:0009987 cellular process	-2.8	7.9	5	30242	696	22	4	18	8.2	5728|6714|7124|7422	PTEN|SRC|TNF|VEGFA	-2
MyList	GO Biological Processes	19	GO:0015980	energy derivation by oxidation of organic compounds	19_GO:0008152 metabolic process	-2.8	13	5.8	30242	318	22	3	14	7.3	207|4609|7157	AKT1|MYC|TP53	-1.9
MyList	GO Biological Processes	19	GO:0006959	humoral immune response	19_GO:0002376 immune system process	-2.8	13	5.8	30242	319	22	3	14	7.3	2597|3569|7124	GAPDH|IL6|TNF	-1.9
MyList	GO Biological Processes	19	GO:0008544	epidermis development	19_GO:0032502 developmental process	-2.8	13	5.7	30242	324	22	3	14	7.3	836|1956|7124	CASP3|EGFR|TNF	-1.9
MyList	GO Biological Processes	19	GO:0002831	regulation of response to biotic stimulus	19_GO:0050896 response to stimulus	-2.8	13	5.7	30242	327	22	3	14	7.3	3320|5595|6714	HSP90AA1|MAPK3|SRC	-1.9
MyList	GO Biological Processes	19	GO:0030111	regulation of Wnt signaling pathway	19_GO:0023052 signaling	-2.8	13	5.7	30242	329	22	3	14	7.3	1950|1956|6714	EGF|EGFR|SRC	-1.9
MyList	GO Biological Processes	19	GO:0019216	regulation of lipid metabolic process	19_GO:0050789 regulation of biological process	-2.8	12	5.7	30242	331	22	3	14	7.3	207|6714|7124	AKT1|SRC|TNF	-1.9
MyList	GO Biological Processes	19	GO:0002250	adaptive immune response	19_GO:0002376 immune system process	-2.8	7.5	4.8	30242	730	22	4	18	8.2	3265|3569|6774|7124	HRAS|IL6|STAT3|TNF	-1.9
MyList	GO Biological Processes	19	GO:0042113	B cell activation	19_GO:0002376 immune system process	-2.8	12	5.6	30242	334	22	3	14	7.3	836|3569|7157	CASP3|IL6|TP53	-1.9
MyList	GO Biological Processes	19	GO:0007265	Ras protein signal transduction	19_GO:0023052 signaling	-2.7	12	5.6	30242	338	22	3	14	7.3	3265|3725|7157	HRAS|JUN|TP53	-1.9
MyList	GO Biological Processes	19	GO:0001933	negative regulation of protein phosphorylation	19_GO:0048519 negative regulation of biological process	-2.7	12	5.5	30242	343	22	3	14	7.3	207|836|5728	AKT1|CASP3|PTEN	-1.9
MyList	GO Biological Processes	19	GO:0010639	negative regulation of organelle organization	19_GO:0048519 negative regulation of biological process	-2.7	12	5.5	30242	348	22	3	14	7.3	207|6714|7157	AKT1|SRC|TP53	-1.8
MyList	GO Biological Processes	19	GO:0031346	positive regulation of cell projection organization	19_GO:0048518 positive regulation of biological process	-2.7	12	5.4	30242	353	22	3	14	7.3	3265|6714|7422	HRAS|SRC|VEGFA	-1.8
MyList	GO Biological Processes	19	GO:0009306	protein secretion	19_GO:0051179 localization	-2.7	11	5.4	30242	359	22	3	14	7.3	1956|3569|7124	EGFR|IL6|TNF	-1.8
MyList	GO Biological Processes	19	GO:0035592	establishment of protein localization to extracellular region	19_GO:0051179 localization	-2.7	11	5.4	30242	360	22	3	14	7.3	1956|3569|7124	EGFR|IL6|TNF	-1.8
MyList	GO Biological Processes	19	GO:0051251	positive regulation of lymphocyte activation	19_GO:0002376 immune system process	-2.7	11	5.4	30242	362	22	3	14	7.3	207|3569|6714	AKT1|IL6|SRC	-1.8
MyList	GO Biological Processes	19	GO:0031589	cell-substrate adhesion	19_GO:0022610 biological adhesion	-2.6	11	5.3	30242	364	22	3	14	7.3	5728|6714|7422	PTEN|SRC|VEGFA	-1.8
MyList	GO Biological Processes	19	GO:0071692	protein localization to extracellular region	19_GO:0051179 localization	-2.6	11	5.3	30242	368	22	3	14	7.3	1956|3569|7124	EGFR|IL6|TNF	-1.8
MyList	GO Biological Processes	19	GO:0030098	lymphocyte differentiation	19_GO:0002376 immune system process	-2.6	11	5.3	30242	374	22	3	14	7.3	3569|6774|7157	IL6|STAT3|TP53	-1.7
MyList	GO Biological Processes	19	GO:0044282	small molecule catabolic process	19_GO:0008152 metabolic process	-2.6	11	5.2	30242	378	22	3	14	7.3	207|5728|7157	AKT1|PTEN|TP53	-1.7
MyList	GO Biological Processes	19	GO:0030900	forebrain development	19_GO:0032502 developmental process	-2.6	11	5.2	30242	380	22	3	14	7.3	836|5728|6714	CASP3|PTEN|SRC	-1.7
MyList	GO Biological Processes	19	GO:0032535	regulation of cellular component size	19_GO:0065007 biological regulation	-2.6	11	5.2	30242	383	22	3	14	7.3	207|5728|7422	AKT1|PTEN|VEGFA	-1.7
MyList	GO Biological Processes	19	GO:0014706	striated muscle tissue development	19_GO:0032502 developmental process	-2.6	11	5.2	30242	385	22	3	14	7.3	5594|5728|7422	MAPK1|PTEN|VEGFA	-1.7
MyList	GO Biological Processes	19	GO:0042692	muscle cell differentiation	19_GO:0032502 developmental process	-2.6	11	5.2	30242	386	22	3	14	7.3	207|836|7422	AKT1|CASP3|VEGFA	-1.7
MyList	GO Biological Processes	19	GO:0060537	muscle tissue development	19_GO:0032502 developmental process	-2.5	10	5	30242	404	22	3	14	7.3	5594|5728|7422	MAPK1|PTEN|VEGFA	-1.7
MyList	GO Biological Processes	19	GO:0010959	regulation of metal ion transport	19_GO:0051179 localization	-2.5	10	5	30242	406	22	3	14	7.3	207|1950|5728	AKT1|EGF|PTEN	-1.7
MyList	GO Biological Processes	19	GO:0002696	positive regulation of leukocyte activation	19_GO:0002376 immune system process	-2.5	10	5	30242	409	22	3	14	7.3	207|3569|6714	AKT1|IL6|SRC	-1.6
MyList	GO Biological Processes	19	GO:0006325	chromatin organization	19_GO:0009987 cellular process	-2.5	10	5	30242	409	22	3	14	7.3	2099|4609|7157	ESR1|MYC|TP53	-1.6
MyList	GO Biological Processes	19	GO:0016311	dephosphorylation	19_GO:0008152 metabolic process	-2.5	9.9	4.9	30242	418	22	3	14	7.3	5728|6714|7124	PTEN|SRC|TNF	-1.6
MyList	GO Biological Processes	19	GO:0007409	axonogenesis	19_GO:0032502 developmental process	-2.5	9.9	4.9	30242	418	22	3	14	7.3	3320|5728|7422	HSP90AA1|PTEN|VEGFA	-1.6
MyList	GO Biological Processes	19	GO:0050867	positive regulation of cell activation	19_GO:0048518 positive regulation of biological process	-2.5	9.8	4.9	30242	420	22	3	14	7.3	207|3569|6714	AKT1|IL6|SRC	-1.6
MyList	GO Biological Processes	19	GO:0032102	negative regulation of response to external stimulus	19_GO:0048519 negative regulation of biological process	-2.5	9.8	4.9	30242	420	22	3	14	7.3	5728|6714|7124	PTEN|SRC|TNF	-1.6
MyList	GO Biological Processes	19	GO:0010975	regulation of neuron projection development	19_GO:0032502 developmental process	-2.4	9.3	4.7	30242	445	22	3	14	7.3	207|5728|7422	AKT1|PTEN|VEGFA	-1.5
MyList	GO Biological Processes	19	GO:0023061	signal release	19_GO:0051179 localization	-2.3	8.9	4.6	30242	465	22	3	14	7.3	1956|3569|7124	EGFR|IL6|TNF	-1.5
MyList	GO Biological Processes	19	GO:0034660	ncRNA metabolic process	19_GO:0008152 metabolic process	-2.3	8.5	4.5	30242	487	22	3	14	7.3	3265|3569|6774	HRAS|IL6|STAT3	-1.4
MyList	GO Biological Processes	19	GO:0009117	nucleotide metabolic process	19_GO:0008152 metabolic process	-2.3	8.4	4.5	30242	490	22	3	14	7.3	2597|5594|6774	GAPDH|MAPK1|STAT3	-1.4
MyList	GO Biological Processes	19	GO:0006753	nucleoside phosphate metabolic process	19_GO:0008152 metabolic process	-2.3	8.3	4.4	30242	498	22	3	14	7.3	2597|5594|6774	GAPDH|MAPK1|STAT3	-1.4
MyList	GO Biological Processes	19	GO:0001501	skeletal system development	19_GO:0032502 developmental process	-2.2	8.1	4.4	30242	507	22	3	14	7.3	5595|6714|7157	MAPK3|SRC|TP53	-1.4
MyList	GO Biological Processes	19	GO:0051493	regulation of cytoskeleton organization	19_GO:0050789 regulation of biological process	-2.2	7.8	4.3	30242	529	22	3	14	7.3	3265|5594|5595	HRAS|MAPK1|MAPK3	-1.3
MyList	GO Biological Processes	19	GO:1901615	organic hydroxy compound metabolic process	19_GO:0008152 metabolic process	-2.2	7.7	4.2	30242	537	22	3	14	7.3	5728|7124|7157	PTEN|TNF|TP53	-1.3
MyList	GO Biological Processes	19	GO:0048667	cell morphogenesis involved in neuron differentiation	19_GO:0032502 developmental process	-2.2	7.6	4.2	30242	544	22	3	14	7.3	3320|5728|7422	HSP90AA1|PTEN|VEGFA	-1.3
MyList	GO Biological Processes	19	GO:0090407	organophosphate biosynthetic process	19_GO:0008152 metabolic process	-2.1	7.5	4.2	30242	549	22	3	14	7.3	5594|5728|6774	MAPK1|PTEN|STAT3	-1.3
MyList	GO Biological Processes	19	GO:1903530	regulation of secretion by cell	19_GO:0051179 localization	-2.1	7.3	4.1	30242	565	22	3	14	7.3	1956|3569|7124	EGFR|IL6|TNF	-1.3
MyList	GO Biological Processes	19	GO:0055086	nucleobase-containing small molecule metabolic process	19_GO:0008152 metabolic process	-2.1	7.2	4.1	30242	570	22	3	14	7.3	2597|5594|6774	GAPDH|MAPK1|STAT3	-1.3
MyList	GO Biological Processes	19	GO:0034762	regulation of transmembrane transport	19_GO:0051179 localization	-2.1	7	4	30242	590	22	3	14	7.3	207|5728|7124	AKT1|PTEN|TNF	-1.2
MyList	GO Biological Processes	19	GO:0051301	cell division	19_GO:0009987 cellular process	-2	6.7	3.9	30242	613	22	3	14	7.3	595|4609|7422	CCND1|MYC|VEGFA	-1.2
MyList_MCODE_ALL	GO Biological Processes	19	GO:0048732	gland development	19_GO:0032502 developmental process	-20	47	24	30242	437	19	13	68	11	207|595|1950|1956|2099|3265|3569|5594|5595|5728|6714|7124|7422	AKT1|CCND1|EGF|EGFR|ESR1|HRAS|IL6|MAPK1|MAPK3|PTEN|SRC|TNF|VEGFA	-16
MyList_MCODE_ALL	GO Biological Processes	19	GO:0050673	epithelial cell proliferation	19_GO:0009987 cellular process	-19	46	24	30242	448	19	13	68	11	207|595|1950|1956|2099|3265|3569|4609|5594|5728|6774|7124|7422	AKT1|CCND1|EGF|EGFR|ESR1|HRAS|IL6|MYC|MAPK1|PTEN|STAT3|TNF|VEGFA	-16
MyList_MCODE_ALL	GO Biological Processes	19	GO:0051347	positive regulation of transferase activity	19_GO:0065007 biological regulation	-18	37	22	30242	552	19	13	68	11	207|595|1950|1956|3265|3320|4609|5594|5595|5728|6714|7124|7422	AKT1|CCND1|EGF|EGFR|HRAS|HSP90AA1|MYC|MAPK1|MAPK3|PTEN|SRC|TNF|VEGFA	-15
MyList_MCODE_ALL	GO Biological Processes	19	GO:0018105	peptidyl-serine phosphorylation	19_GO:0008152 metabolic process	-17	56	24	30242	315	19	11	58	11	207|1956|3320|3569|5594|5595|5599|5728|6714|7124|7422	AKT1|EGFR|HSP90AA1|IL6|MAPK1|MAPK3|MAPK8|PTEN|SRC|TNF|VEGFA	-14
MyList_MCODE_ALL	GO Biological Processes	19	GO:0001934	positive regulation of protein phosphorylation	19_GO:0048518 positive regulation of biological process	-17	28	19	30242	728	19	13	68	11	207|595|1950|1956|3265|3320|3569|5594|5595|6714|7124|7157|7422	AKT1|CCND1|EGF|EGFR|HRAS|HSP90AA1|IL6|MAPK1|MAPK3|SRC|TNF|TP53|VEGFA	-13
MyList_MCODE_ALL	GO Biological Processes	19	GO:0018209	peptidyl-serine modification	19_GO:0008152 metabolic process	-17	52	24	30242	338	19	11	58	11	207|1956|3320|3569|5594|5595|5599|5728|6714|7124|7422	AKT1|EGFR|HSP90AA1|IL6|MAPK1|MAPK3|MAPK8|PTEN|SRC|TNF|VEGFA	-13
MyList_MCODE_ALL	GO Biological Processes	19	GO:0000165	MAPK cascade	19_GO:0023052 signaling	-16	27	18	30242	780	19	13	68	11	207|1950|1956|3265|3569|4609|5594|5595|5599|5728|6714|7124|7422	AKT1|EGF|EGFR|HRAS|IL6|MYC|MAPK1|MAPK3|MAPK8|PTEN|SRC|TNF|VEGFA	-13
MyList_MCODE_ALL	GO Biological Processes	19	GO:0043408	regulation of MAPK cascade	19_GO:0023052 signaling	-15	28	18	30242	680	19	12	63	11	207|1950|1956|3265|3569|4609|5594|5595|5728|6714|7124|7422	AKT1|EGF|EGFR|HRAS|IL6|MYC|MAPK1|MAPK3|PTEN|SRC|TNF|VEGFA	-12
MyList_MCODE_ALL	GO Biological Processes	19	GO:1903798	regulation of production of miRNAs involved in gene silencing by miRNA	19_GO:0048519 negative regulation of biological process	-14	3.8e+02	48	30242	25	19	6	32	11	1956|2099|3569|6774|7124|7157	EGFR|ESR1|IL6|STAT3|TNF|TP53	-11
MyList_MCODE_ALL	GO Biological Processes	19	GO:0030335	positive regulation of cell migration	19_GO:0040011 locomotion	-14	31	18	30242	557	19	11	58	11	207|1950|1956|3265|3569|5594|5595|6714|6774|7124|7422	AKT1|EGF|EGFR|HRAS|IL6|MAPK1|MAPK3|SRC|STAT3|TNF|VEGFA	-11
MyList_MCODE_ALL	GO Biological Processes	19	GO:0070920	regulation of production of small RNA involved in gene silencing by RNA	19_GO:0048519 negative regulation of biological process	-14	3.7e+02	47	30242	26	19	6	32	11	1956|2099|3569|6774|7124|7157	EGFR|ESR1|IL6|STAT3|TNF|TP53	-11
MyList_MCODE_ALL	GO Biological Processes	19	GO:2000147	positive regulation of cell motility	19_GO:0040011 locomotion	-14	30	18	30242	583	19	11	58	11	207|1950|1956|3265|3569|5594|5595|6714|6774|7124|7422	AKT1|EGF|EGFR|HRAS|IL6|MAPK1|MAPK3|SRC|STAT3|TNF|VEGFA	-11
MyList_MCODE_ALL	GO Biological Processes	19	GO:0050678	regulation of epithelial cell proliferation	19_GO:0050789 regulation of biological process	-14	41	20	30242	390	19	10	53	11	207|595|1950|1956|3265|4609|5728|6774|7124|7422	AKT1|CCND1|EGF|EGFR|HRAS|MYC|PTEN|STAT3|TNF|VEGFA	-11
MyList_MCODE_ALL	GO Biological Processes	19	GO:0051403	stress-activated MAPK cascade	19_GO:0023052 signaling	-14	59	23	30242	241	19	9	47	11	207|1956|3265|4609|5594|5595|5599|7124|7422	AKT1|EGFR|HRAS|MYC|MAPK1|MAPK3|MAPK8|TNF|VEGFA	-11
MyList_MCODE_ALL	GO Biological Processes	19	GO:0051272	positive regulation of cellular component movement	19_GO:0048518 positive regulation of biological process	-14	29	18	30242	595	19	11	58	11	207|1950|1956|3265|3569|5594|5595|6714|6774|7124|7422	AKT1|EGF|EGFR|HRAS|IL6|MAPK1|MAPK3|SRC|STAT3|TNF|VEGFA	-11
MyList_MCODE_ALL	GO Biological Processes	19	GO:0040017	positive regulation of locomotion	19_GO:0040011 locomotion	-14	29	18	30242	597	19	11	58	11	207|1950|1956|3265|3569|5594|5595|6714|6774|7124|7422	AKT1|EGF|EGFR|HRAS|IL6|MAPK1|MAPK3|SRC|STAT3|TNF|VEGFA	-11
MyList_MCODE_ALL	GO Biological Processes	19	GO:0031098	stress-activated protein kinase signaling cascade	19_GO:0023052 signaling	-14	58	22	30242	249	19	9	47	11	207|1956|3265|4609|5594|5595|5599|7124|7422	AKT1|EGFR|HRAS|MYC|MAPK1|MAPK3|MAPK8|TNF|VEGFA	-11
MyList_MCODE_ALL	GO Biological Processes	19	GO:0034614	cellular response to reactive oxygen species	19_GO:0050896 response to stimulus	-14	82	25	30242	155	19	8	42	11	207|1956|3569|3725|5594|5595|5599|6714	AKT1|EGFR|IL6|JUN|MAPK1|MAPK3|MAPK8|SRC	-11
MyList_MCODE_ALL	GO Biological Processes	19	GO:0034599	cellular response to oxidative stress	19_GO:0050896 response to stimulus	-13	49	21	30242	290	19	9	47	11	207|1956|3569|3725|5594|5595|5599|6714|7157	AKT1|EGFR|IL6|JUN|MAPK1|MAPK3|MAPK8|SRC|TP53	-11
MyList_MCODE_ALL	GO Biological Processes	19	GO:0031667	response to nutrient levels	19_GO:0050896 response to stimulus	-13	34	18	30242	474	19	10	53	11	207|595|1956|3725|5594|5595|5599|5728|6714|7157	AKT1|CCND1|EGFR|JUN|MAPK1|MAPK3|MAPK8|PTEN|SRC|TP53	-11
MyList_MCODE_ALL	GO Biological Processes	19	GO:0070848	response to growth factor	19_GO:0050896 response to stimulus	-13	24	16	30242	722	19	11	58	11	207|1956|3725|4609|5594|5595|5728|6714|6774|7157|7422	AKT1|EGFR|JUN|MYC|MAPK1|MAPK3|PTEN|SRC|STAT3|TP53|VEGFA	-11
MyList_MCODE_ALL	GO Biological Processes	19	GO:0071276	cellular response to cadmium ion	19_GO:0050896 response to stimulus	-13	2.4e+02	38	30242	40	19	6	32	11	207|1956|3725|5594|5595|5599	AKT1|EGFR|JUN|MAPK1|MAPK3|MAPK8	-11
MyList_MCODE_ALL	GO Biological Processes	19	GO:0009991	response to extracellular stimulus	19_GO:0050896 response to stimulus	-13	32	17	30242	505	19	10	53	11	207|595|1956|3725|5594|5595|5599|5728|6714|7157	AKT1|CCND1|EGFR|JUN|MAPK1|MAPK3|MAPK8|PTEN|SRC|TP53	-10
MyList_MCODE_ALL	GO Biological Processes	19	GO:1903799	negative regulation of production of miRNAs involved in gene silencing by miRNA	19_GO:0048519 negative regulation of biological process	-13	5.3e+02	51	30242	15	19	5	26	10	2099|3569|6774|7124|7157	ESR1|IL6|STAT3|TNF|TP53	-10
MyList_MCODE_ALL	GO Biological Processes	19	GO:0032872	regulation of stress-activated MAPK cascade	19_GO:0023052 signaling	-13	65	23	30242	195	19	8	42	11	207|1956|3265|4609|5594|5595|7124|7422	AKT1|EGFR|HRAS|MYC|MAPK1|MAPK3|TNF|VEGFA	-10
MyList_MCODE_ALL	GO Biological Processes	19	GO:0070371	ERK1 and ERK2 cascade	19_GO:0023052 signaling	-13	43	19	30242	337	19	9	47	11	1950|1956|3265|4609|5594|5595|5728|6714|7124	EGF|EGFR|HRAS|MYC|MAPK1|MAPK3|PTEN|SRC|TNF	-10
MyList_MCODE_ALL	GO Biological Processes	19	GO:0070302	regulation of stress-activated protein kinase signaling cascade	19_GO:0023052 signaling	-13	64	22	30242	198	19	8	42	11	207|1956|3265|4609|5594|5595|7124|7422	AKT1|EGFR|HRAS|MYC|MAPK1|MAPK3|TNF|VEGFA	-10
MyList_MCODE_ALL	GO Biological Processes	19	GO:0062197	cellular response to chemical stress	19_GO:0050896 response to stimulus	-13	42	19	30242	339	19	9	47	11	207|1956|3569|3725|5594|5595|5599|6714|7157	AKT1|EGFR|IL6|JUN|MAPK1|MAPK3|MAPK8|SRC|TP53	-10
MyList_MCODE_ALL	GO Biological Processes	19	GO:0007568	aging	19_GO:0032502 developmental process	-13	42	19	30242	339	19	9	47	11	207|3265|3725|5594|5595|5599|5728|6774|7157	AKT1|HRAS|JUN|MAPK1|MAPK3|MAPK8|PTEN|STAT3|TP53	-10
MyList_MCODE_ALL	GO Biological Processes	19	GO:0051054	positive regulation of DNA metabolic process	19_GO:0048518 positive regulation of biological process	-13	63	22	30242	201	19	8	42	11	207|1956|3320|3569|4609|5594|5595|6714	AKT1|EGFR|HSP90AA1|IL6|MYC|MAPK1|MAPK3|SRC	-10
MyList_MCODE_ALL	GO Biological Processes	19	GO:0071902	positive regulation of protein serine/threonine kinase activity	19_GO:0048518 positive regulation of biological process	-13	63	22	30242	202	19	8	42	11	207|595|1950|1956|3265|6714|7124|7422	AKT1|CCND1|EGF|EGFR|HRAS|SRC|TNF|VEGFA	-10
MyList_MCODE_ALL	GO Biological Processes	19	GO:0050679	positive regulation of epithelial cell proliferation	19_GO:0048518 positive regulation of biological process	-13	62	22	30242	207	19	8	42	11	207|595|1950|1956|3265|4609|6774|7422	AKT1|CCND1|EGF|EGFR|HRAS|MYC|STAT3|VEGFA	-10
MyList_MCODE_ALL	GO Biological Processes	19	GO:0060964	regulation of gene silencing by miRNA	19_GO:0048519 negative regulation of biological process	-12	1.9e+02	34	30242	49	19	6	32	11	1956|2099|3569|6774|7124|7157	EGFR|ESR1|IL6|STAT3|TNF|TP53	-10
MyList_MCODE_ALL	GO Biological Processes	19	GO:0051052	regulation of DNA metabolic process	19_GO:0050789 regulation of biological process	-12	40	19	30242	361	19	9	47	11	207|1956|3320|3569|4609|5594|5595|6714|7157	AKT1|EGFR|HSP90AA1|IL6|MYC|MAPK1|MAPK3|SRC|TP53	-10
MyList_MCODE_ALL	GO Biological Processes	19	GO:0071900	regulation of protein serine/threonine kinase activity	19_GO:0050789 regulation of biological process	-12	39	18	30242	363	19	9	47	11	207|595|1950|1956|3265|5728|6714|7124|7422	AKT1|CCND1|EGF|EGFR|HRAS|PTEN|SRC|TNF|VEGFA	-10
MyList_MCODE_ALL	GO Biological Processes	19	GO:0051972	regulation of telomerase activity	19_GO:0050789 regulation of biological process	-12	1.9e+02	34	30242	50	19	6	32	11	3320|4609|5594|5595|6714|7157	HSP90AA1|MYC|MAPK1|MAPK3|SRC|TP53	-10
MyList_MCODE_ALL	GO Biological Processes	19	GO:0010035	response to inorganic substance	19_GO:0050896 response to stimulus	-12	28	16	30242	574	19	10	53	11	207|595|1956|3569|3725|5594|5595|5599|5728|6714	AKT1|CCND1|EGFR|IL6|JUN|MAPK1|MAPK3|MAPK8|PTEN|SRC	-10
MyList_MCODE_ALL	GO Biological Processes	19	GO:0035196	production of miRNAs involved in gene silencing by miRNA	19_GO:0048519 negative regulation of biological process	-12	1.8e+02	33	30242	52	19	6	32	11	1956|2099|3569|6774|7124|7157	EGFR|ESR1|IL6|STAT3|TNF|TP53	-10
MyList_MCODE_ALL	GO Biological Processes	19	GO:0060147	regulation of posttranscriptional gene silencing	19_GO:0048519 negative regulation of biological process	-12	1.8e+02	33	30242	52	19	6	32	11	1956|2099|3569|6774|7124|7157	EGFR|ESR1|IL6|STAT3|TNF|TP53	-10
MyList_MCODE_ALL	GO Biological Processes	19	GO:0000302	response to reactive oxygen species	19_GO:0050896 response to stimulus	-12	57	21	30242	223	19	8	42	11	207|1956|3569|3725|5594|5595|5599|6714	AKT1|EGFR|IL6|JUN|MAPK1|MAPK3|MAPK8|SRC	-10
MyList_MCODE_ALL	GO Biological Processes	19	GO:0060966	regulation of gene silencing by RNA	19_GO:0048519 negative regulation of biological process	-12	1.8e+02	33	30242	53	19	6	32	11	1956|2099|3569|6774|7124|7157	EGFR|ESR1|IL6|STAT3|TNF|TP53	-9.9
MyList_MCODE_ALL	GO Biological Processes	19	GO:0010001	glial cell differentiation	19_GO:0032502 developmental process	-12	57	21	30242	225	19	8	42	11	207|1956|3569|5594|5595|5728|6774|7124	AKT1|EGFR|IL6|MAPK1|MAPK3|PTEN|STAT3|TNF	-9.9
MyList_MCODE_ALL	GO Biological Processes	19	GO:0070918	production of small RNA involved in gene silencing by RNA	19_GO:0048519 negative regulation of biological process	-12	1.8e+02	32	30242	54	19	6	32	11	1956|2099|3569|6774|7124|7157	EGFR|ESR1|IL6|STAT3|TNF|TP53	-9.9
MyList_MCODE_ALL	GO Biological Processes	19	GO:0031050	dsRNA processing	19_GO:0008152 metabolic process	-12	1.8e+02	32	30242	54	19	6	32	11	1956|2099|3569|6774|7124|7157	EGFR|ESR1|IL6|STAT3|TNF|TP53	-9.9
MyList_MCODE_ALL	GO Biological Processes	19	GO:0045860	positive regulation of protein kinase activity	19_GO:0048518 positive regulation of biological process	-12	37	18	30242	388	19	9	47	11	207|595|1950|1956|3265|3320|6714|7124|7422	AKT1|CCND1|EGF|EGFR|HRAS|HSP90AA1|SRC|TNF|VEGFA	-9.9
MyList_MCODE_ALL	GO Biological Processes	19	GO:0071216	cellular response to biotic stimulus	19_GO:0050896 response to stimulus	-12	52	20	30242	246	19	8	42	11	207|3569|5594|5595|5599|6714|7124|7157	AKT1|IL6|MAPK1|MAPK3|MAPK8|SRC|TNF|TP53	-9.7
MyList_MCODE_ALL	GO Biological Processes	19	GO:0045859	regulation of protein kinase activity	19_GO:0050789 regulation of biological process	-12	25	15	30242	637	19	10	53	11	207|595|1950|1956|3265|3320|5728|6714|7124|7422	AKT1|CCND1|EGF|EGFR|HRAS|HSP90AA1|PTEN|SRC|TNF|VEGFA	-9.7
MyList_MCODE_ALL	GO Biological Processes	19	GO:0033002	muscle cell proliferation	19_GO:0009987 cellular process	-12	51	20	30242	248	19	8	42	11	207|1956|3569|3725|5594|5728|6774|7124	AKT1|EGFR|IL6|JUN|MAPK1|PTEN|STAT3|TNF	-9.7
MyList_MCODE_ALL	GO Biological Processes	19	GO:0060965	negative regulation of gene silencing by miRNA	19_GO:0048519 negative regulation of biological process	-12	3.6e+02	42	30242	22	19	5	26	10	2099|3569|6774|7124|7157	ESR1|IL6|STAT3|TNF|TP53	-9.7
MyList_MCODE_ALL	GO Biological Processes	19	GO:0030879	mammary gland development	19_GO:0032502 developmental process	-12	81	24	30242	137	19	7	37	11	207|595|1950|2099|5594|6714|7422	AKT1|CCND1|EGF|ESR1|MAPK1|SRC|VEGFA	-9.6
MyList_MCODE_ALL	GO Biological Processes	19	GO:0080135	regulation of cellular response to stress	19_GO:0050896 response to stimulus	-12	24	15	30242	663	19	10	53	11	207|1956|3265|4609|5594|5595|5728|7124|7157|7422	AKT1|EGFR|HRAS|MYC|MAPK1|MAPK3|PTEN|TNF|TP53|VEGFA	-9.6
MyList_MCODE_ALL	GO Biological Processes	19	GO:0051090	regulation of DNA-binding transcription factor activity	19_GO:0050789 regulation of biological process	-12	33	17	30242	440	19	9	47	11	207|2099|3569|5595|5599|5728|6774|7124|7422	AKT1|ESR1|IL6|MAPK3|MAPK8|PTEN|STAT3|TNF|VEGFA	-9.5
MyList_MCODE_ALL	GO Biological Processes	19	GO:0033135	regulation of peptidyl-serine phosphorylation	19_GO:0050789 regulation of biological process	-12	77	23	30242	144	19	7	37	11	207|1956|3320|3569|5728|7124|7422	AKT1|EGFR|HSP90AA1|IL6|PTEN|TNF|VEGFA	-9.5
MyList_MCODE_ALL	GO Biological Processes	19	GO:0060967	negative regulation of gene silencing by RNA	19_GO:0048519 negative regulation of biological process	-12	3.3e+02	41	30242	24	19	5	26	10	2099|3569|6774|7124|7157	ESR1|IL6|STAT3|TNF|TP53	-9.5
MyList_MCODE_ALL	GO Biological Processes	19	GO:0060149	negative regulation of posttranscriptional gene silencing	19_GO:0048519 negative regulation of biological process	-12	3.3e+02	41	30242	24	19	5	26	10	2099|3569|6774|7124|7157	ESR1|IL6|STAT3|TNF|TP53	-9.5
MyList_MCODE_ALL	GO Biological Processes	19	GO:0045596	negative regulation of cell differentiation	19_GO:0048519 negative regulation of biological process	-12	23	15	30242	683	19	10	53	11	595|1956|3569|4609|5594|5728|6774|7124|7157|7422	CCND1|EGFR|IL6|MYC|MAPK1|PTEN|STAT3|TNF|TP53|VEGFA	-9.5
MyList_MCODE_ALL	GO Biological Processes	19	GO:0006979	response to oxidative stress	19_GO:0050896 response to stimulus	-12	32	17	30242	449	19	9	47	11	207|1956|3569|3725|5594|5595|5599|6714|7157	AKT1|EGFR|IL6|JUN|MAPK1|MAPK3|MAPK8|SRC|TP53	-9.5
MyList_MCODE_ALL	GO Biological Processes	19	GO:0046686	response to cadmium ion	19_GO:0050896 response to stimulus	-12	1.4e+02	29	30242	68	19	6	32	11	207|1956|3725|5594|5595|5599	AKT1|EGFR|JUN|MAPK1|MAPK3|MAPK8	-9.5
MyList_MCODE_ALL	GO Biological Processes	19	GO:1903829	positive regulation of cellular protein localization	19_GO:0048518 positive regulation of biological process	-12	46	19	30242	276	19	8	42	11	207|1950|1956|3265|5594|5599|6714|7124	AKT1|EGF|EGFR|HRAS|MAPK1|MAPK8|SRC|TNF	-9.4
MyList_MCODE_ALL	GO Biological Processes	19	GO:0033674	positive regulation of kinase activity	19_GO:0048518 positive regulation of biological process	-11	31	16	30242	469	19	9	47	11	207|595|1950|1956|3265|3320|6714|7124|7422	AKT1|CCND1|EGF|EGFR|HRAS|HSP90AA1|SRC|TNF|VEGFA	-9.3
MyList_MCODE_ALL	GO Biological Processes	19	GO:0043410	positive regulation of MAPK cascade	19_GO:0048518 positive regulation of biological process	-11	30	16	30242	482	19	9	47	11	1950|1956|3265|3569|5595|5728|6714|7124|7422	EGF|EGFR|HRAS|IL6|MAPK3|PTEN|SRC|TNF|VEGFA	-9.2
MyList_MCODE_ALL	GO Biological Processes	19	GO:0042063	gliogenesis	19_GO:0032502 developmental process	-11	42	18	30242	301	19	8	42	11	207|1956|3569|5594|5595|5728|6774|7124	AKT1|EGFR|IL6|MAPK1|MAPK3|PTEN|STAT3|TNF	-9.2
MyList_MCODE_ALL	GO Biological Processes	19	GO:0060969	negative regulation of gene silencing	19_GO:0048519 negative regulation of biological process	-11	2.7e+02	37	30242	29	19	5	26	10	2099|3569|6774|7124|7157	ESR1|IL6|STAT3|TNF|TP53	-9.1
MyList_MCODE_ALL	GO Biological Processes	19	GO:0043549	regulation of kinase activity	19_GO:0050789 regulation of biological process	-11	21	14	30242	758	19	10	53	11	207|595|1950|1956|3265|3320|5728|6714|7124|7422	AKT1|CCND1|EGF|EGFR|HRAS|HSP90AA1|PTEN|SRC|TNF|VEGFA	-9.1
MyList_MCODE_ALL	GO Biological Processes	19	GO:0048708	astrocyte differentiation	19_GO:0032502 developmental process	-11	1.2e+02	26	30242	81	19	6	32	11	1956|3569|5594|5595|6774|7124	EGFR|IL6|MAPK1|MAPK3|STAT3|TNF	-9.1
MyList_MCODE_ALL	GO Biological Processes	19	GO:0060968	regulation of gene silencing	19_GO:0048519 negative regulation of biological process	-11	1.2e+02	26	30242	82	19	6	32	11	1956|2099|3569|6774|7124|7157	EGFR|ESR1|IL6|STAT3|TNF|TP53	-9
MyList_MCODE_ALL	GO Biological Processes	19	GO:1903827	regulation of cellular protein localization	19_GO:0051179 localization	-11	27	15	30242	527	19	9	47	11	207|1950|1956|3265|3320|5594|5599|6714|7124	AKT1|EGF|EGFR|HRAS|HSP90AA1|MAPK1|MAPK8|SRC|TNF	-8.9
MyList_MCODE_ALL	GO Biological Processes	19	GO:0071214	cellular response to abiotic stimulus	19_GO:0050896 response to stimulus	-11	38	17	30242	333	19	8	42	11	207|1956|3265|4609|5595|5599|5728|7157	AKT1|EGFR|HRAS|MYC|MAPK3|MAPK8|PTEN|TP53	-8.9
MyList_MCODE_ALL	GO Biological Processes	19	GO:0104004	cellular response to environmental stimulus	19_GO:0050896 response to stimulus	-11	38	17	30242	333	19	8	42	11	207|1956|3265|4609|5595|5599|5728|7157	AKT1|EGFR|HRAS|MYC|MAPK3|MAPK8|PTEN|TP53	-8.9
MyList_MCODE_ALL	GO Biological Processes	19	GO:0032496	response to lipopolysaccharide	19_GO:0044419 biological process involved in interspecies interaction between organisms	-11	37	17	30242	343	19	8	42	11	207|3569|3725|5594|5595|5599|6714|7124	AKT1|IL6|JUN|MAPK1|MAPK3|MAPK8|SRC|TNF	-8.8
MyList_MCODE_ALL	GO Biological Processes	19	GO:0071396	cellular response to lipid	19_GO:0050896 response to stimulus	-11	25	15	30242	576	19	9	47	11	207|1956|2099|3569|5594|5595|5599|6714|7124	AKT1|EGFR|ESR1|IL6|MAPK1|MAPK3|MAPK8|SRC|TNF	-8.6
MyList_MCODE_ALL	GO Biological Processes	19	GO:0002237	response to molecule of bacterial origin	19_GO:0044419 biological process involved in interspecies interaction between organisms	-11	35	16	30242	363	19	8	42	11	207|3569|3725|5594|5595|5599|6714|7124	AKT1|IL6|JUN|MAPK1|MAPK3|MAPK8|SRC|TNF	-8.6
MyList_MCODE_ALL	GO Biological Processes	19	GO:0051345	positive regulation of hydrolase activity	19_GO:0065007 biological regulation	-11	24	14	30242	593	19	9	47	11	207|1956|2099|3265|4609|5599|6774|7124|7422	AKT1|EGFR|ESR1|HRAS|MYC|MAPK8|STAT3|TNF|VEGFA	-8.5
MyList_MCODE_ALL	GO Biological Processes	19	GO:0071222	cellular response to lipopolysaccharide	19_GO:0044419 biological process involved in interspecies interaction between organisms	-10	53	19	30242	209	19	7	37	11	207|3569|5594|5595|5599|6714|7124	AKT1|IL6|MAPK1|MAPK3|MAPK8|SRC|TNF	-8.5
MyList_MCODE_ALL	GO Biological Processes	19	GO:0010038	response to metal ion	19_GO:0050896 response to stimulus	-10	34	16	30242	373	19	8	42	11	207|595|1956|3725|5594|5595|5599|5728	AKT1|CCND1|EGFR|JUN|MAPK1|MAPK3|MAPK8|PTEN	-8.5
MyList_MCODE_ALL	GO Biological Processes	19	GO:0043491	protein kinase B signaling	19_GO:0023052 signaling	-10	53	19	30242	211	19	7	37	11	207|1950|1956|3320|5728|6714|7124	AKT1|EGF|EGFR|HSP90AA1|PTEN|SRC|TNF	-8.5
MyList_MCODE_ALL	GO Biological Processes	19	GO:0018108	peptidyl-tyrosine phosphorylation	19_GO:0008152 metabolic process	-10	34	16	30242	376	19	8	42	11	1950|1956|3569|5595|6714|7124|7157|7422	EGF|EGFR|IL6|MAPK3|SRC|TNF|TP53|VEGFA	-8.5
MyList_MCODE_ALL	GO Biological Processes	19	GO:0018212	peptidyl-tyrosine modification	19_GO:0008152 metabolic process	-10	34	16	30242	379	19	8	42	11	1950|1956|3569|5595|6714|7124|7157|7422	EGF|EGFR|IL6|MAPK3|SRC|TNF|TP53|VEGFA	-8.5
MyList_MCODE_ALL	GO Biological Processes	19	GO:0033138	positive regulation of peptidyl-serine phosphorylation	19_GO:0048518 positive regulation of biological process	-10	88	23	30242	108	19	6	32	11	207|1956|3320|3569|7124|7422	AKT1|EGFR|HSP90AA1|IL6|TNF|VEGFA	-8.4
MyList_MCODE_ALL	GO Biological Processes	19	GO:0071219	cellular response to molecule of bacterial origin	19_GO:0044419 biological process involved in interspecies interaction between organisms	-10	50	18	30242	221	19	7	37	11	207|3569|5594|5595|5599|6714|7124	AKT1|IL6|MAPK1|MAPK3|MAPK8|SRC|TNF	-8.4
MyList_MCODE_ALL	GO Biological Processes	19	GO:2000278	regulation of DNA biosynthetic process	19_GO:0050789 regulation of biological process	-10	87	23	30242	110	19	6	32	11	3320|4609|5594|5595|6714|7157	HSP90AA1|MYC|MAPK1|MAPK3|SRC|TP53	-8.3
MyList_MCODE_ALL	GO Biological Processes	19	GO:0043406	positive regulation of MAP kinase activity	19_GO:0048518 positive regulation of biological process	-10	84	22	30242	114	19	6	32	11	1950|1956|3265|6714|7124|7422	EGF|EGFR|HRAS|SRC|TNF|VEGFA	-8.3
MyList_MCODE_ALL	GO Biological Processes	19	GO:0048608	reproductive structure development	19_GO:0022414 reproductive process	-10	30	15	30242	425	19	8	42	11	207|595|2099|5594|5595|5728|6714|7422	AKT1|CCND1|ESR1|MAPK1|MAPK3|PTEN|SRC|VEGFA	-8.1
MyList_MCODE_ALL	GO Biological Processes	19	GO:0032103	positive regulation of response to external stimulus	19_GO:0048518 positive regulation of biological process	-10	30	15	30242	427	19	8	42	11	1956|3320|3569|5594|5595|6714|7124|7422	EGFR|HSP90AA1|IL6|MAPK1|MAPK3|SRC|TNF|VEGFA	-8.1
MyList_MCODE_ALL	GO Biological Processes	19	GO:0061458	reproductive system development	19_GO:0032502 developmental process	-10	30	15	30242	428	19	8	42	11	207|595|2099|5594|5595|5728|6714|7422	AKT1|CCND1|ESR1|MAPK1|MAPK3|PTEN|SRC|VEGFA	-8.1
MyList_MCODE_ALL	GO Biological Processes	19	GO:0071363	cellular response to growth factor stimulus	19_GO:0050896 response to stimulus	-9.9	21	13	30242	691	19	9	47	11	207|1956|3725|5595|5728|6714|6774|7157|7422	AKT1|EGFR|JUN|MAPK3|PTEN|SRC|STAT3|TP53|VEGFA	-8
MyList_MCODE_ALL	GO Biological Processes	19	GO:0051091	positive regulation of DNA-binding transcription factor activity	19_GO:0050789 regulation of biological process	-9.8	43	17	30242	260	19	7	37	11	207|2099|3569|5728|6774|7124|7422	AKT1|ESR1|IL6|PTEN|STAT3|TNF|VEGFA	-8
MyList_MCODE_ALL	GO Biological Processes	19	GO:0050730	regulation of peptidyl-tyrosine phosphorylation	19_GO:0050789 regulation of biological process	-9.8	42	17	30242	264	19	7	37	11	1950|1956|3569|6714|7124|7157|7422	EGF|EGFR|IL6|SRC|TNF|TP53|VEGFA	-7.9
MyList_MCODE_ALL	GO Biological Processes	19	GO:0009314	response to radiation	19_GO:0050896 response to stimulus	-9.8	28	15	30242	457	19	8	42	11	207|595|1956|3265|3725|4609|5599|7157	AKT1|CCND1|EGFR|HRAS|JUN|MYC|MAPK8|TP53	-7.9
MyList_MCODE_ALL	GO Biological Processes	19	GO:0030162	regulation of proteolysis	19_GO:0050789 regulation of biological process	-9.6	19	13	30242	752	19	9	47	11	207|1950|4609|5728|6714|6774|7124|7157|7422	AKT1|EGF|MYC|PTEN|SRC|STAT3|TNF|TP53|VEGFA	-7.8
MyList_MCODE_ALL	GO Biological Processes	19	GO:0014065	phosphatidylinositol 3-kinase signaling	19_GO:0023052 signaling	-9.6	66	20	30242	144	19	6	32	11	207|1950|1956|5728|6714|7124	AKT1|EGF|EGFR|PTEN|SRC|TNF	-7.7
MyList_MCODE_ALL	GO Biological Processes	19	GO:0001568	blood vessel development	19_GO:0032502 developmental process	-9.5	19	12	30242	765	19	9	47	11	207|1950|3569|3725|5594|5728|6774|7124|7422	AKT1|EGF|IL6|JUN|MAPK1|PTEN|STAT3|TNF|VEGFA	-7.7
MyList_MCODE_ALL	GO Biological Processes	19	GO:0061377	mammary gland lobule development	19_GO:0032502 developmental process	-9.5	3.5e+02	38	30242	18	19	4	21	9.4	595|1950|2099|7422	CCND1|EGF|ESR1|VEGFA	-7.7
MyList_MCODE_ALL	GO Biological Processes	19	GO:0060749	mammary gland alveolus development	19_GO:0032502 developmental process	-9.5	3.5e+02	38	30242	18	19	4	21	9.4	595|1950|2099|7422	CCND1|EGF|ESR1|VEGFA	-7.7
MyList_MCODE_ALL	GO Biological Processes	19	GO:0009411	response to UV	19_GO:0050896 response to stimulus	-9.5	64	19	30242	150	19	6	32	11	207|595|1956|4609|5599|7157	AKT1|CCND1|EGFR|MYC|MAPK8|TP53	-7.7
MyList_MCODE_ALL	GO Biological Processes	19	GO:0071456	cellular response to hypoxia	19_GO:0050896 response to stimulus	-9.4	63	19	30242	151	19	6	32	11	207|4609|5728|6714|7157|7422	AKT1|MYC|PTEN|SRC|TP53|VEGFA	-7.6
MyList_MCODE_ALL	GO Biological Processes	19	GO:0048754	branching morphogenesis of an epithelial tube	19_GO:0032502 developmental process	-9.4	63	19	30242	151	19	6	32	11	1950|2099|4609|6714|7124|7422	EGF|ESR1|MYC|SRC|TNF|VEGFA	-7.6
MyList_MCODE_ALL	GO Biological Processes	19	GO:0010638	positive regulation of organelle organization	19_GO:0048518 positive regulation of biological process	-9.4	25	14	30242	505	19	8	42	11	1950|3265|5594|5595|5599|6714|7124|7157	EGF|HRAS|MAPK1|MAPK3|MAPK8|SRC|TNF|TP53	-7.6
MyList_MCODE_ALL	GO Biological Processes	19	GO:0048511	rhythmic process	19_GO:0048511 rhythmic process	-9.4	37	16	30242	299	19	7	37	11	1956|2099|3725|5599|5728|6714|7157	EGFR|ESR1|JUN|MAPK8|PTEN|SRC|TP53	-7.6
MyList_MCODE_ALL	GO Biological Processes	19	GO:2000573	positive regulation of DNA biosynthetic process	19_GO:0048518 positive regulation of biological process	-9.3	1.2e+02	24	30242	66	19	5	26	10	3320|4609|5594|5595|6714	HSP90AA1|MYC|MAPK1|MAPK3|SRC	-7.5
MyList_MCODE_ALL	GO Biological Processes	19	GO:0061180	mammary gland epithelium development	19_GO:0032502 developmental process	-9.3	1.2e+02	24	30242	67	19	5	26	10	207|595|2099|5594|6714	AKT1|CCND1|ESR1|MAPK1|SRC	-7.5
MyList_MCODE_ALL	GO Biological Processes	19	GO:0036294	cellular response to decreased oxygen levels	19_GO:0050896 response to stimulus	-9.3	59	19	30242	161	19	6	32	11	207|4609|5728|6714|7157|7422	AKT1|MYC|PTEN|SRC|TP53|VEGFA	-7.5
MyList_MCODE_ALL	GO Biological Processes	19	GO:0043065	positive regulation of apoptotic process	19_GO:0048518 positive regulation of biological process	-9.2	24	13	30242	539	19	8	42	11	207|3569|3725|5599|5728|6714|7124|7157	AKT1|IL6|JUN|MAPK8|PTEN|SRC|TNF|TP53	-7.4
MyList_MCODE_ALL	GO Biological Processes	19	GO:0071496	cellular response to external stimulus	19_GO:0050896 response to stimulus	-9.2	35	15	30242	320	19	7	37	11	207|1956|3725|5594|5595|5599|7157	AKT1|EGFR|JUN|MAPK1|MAPK3|MAPK8|TP53	-7.4
MyList_MCODE_ALL	GO Biological Processes	19	GO:0002521	leukocyte differentiation	19_GO:0002376 immune system process	-9.2	23	13	30242	543	19	8	42	11	3569|3725|4609|6714|6774|7124|7157|7422	IL6|JUN|MYC|SRC|STAT3|TNF|TP53|VEGFA	-7.4
MyList_MCODE_ALL	GO Biological Processes	19	GO:0038083	peptidyl-tyrosine autophosphorylation	19_GO:0008152 metabolic process	-9.2	3e+02	35	30242	21	19	4	21	9.4	1956|5595|6714|7422	EGFR|MAPK3|SRC|VEGFA	-7.4
MyList_MCODE_ALL	GO Biological Processes	19	GO:0043068	positive regulation of programmed cell death	19_GO:0048518 positive regulation of biological process	-9.1	23	13	30242	555	19	8	42	11	207|3569|3725|5599|5728|6714|7124|7157	AKT1|IL6|JUN|MAPK8|PTEN|SRC|TNF|TP53	-7.4
MyList_MCODE_ALL	GO Biological Processes	19	GO:0071453	cellular response to oxygen levels	19_GO:0050896 response to stimulus	-9	54	18	30242	177	19	6	32	11	207|4609|5728|6714|7157|7422	AKT1|MYC|PTEN|SRC|TP53|VEGFA	-7.3
MyList_MCODE_ALL	GO Biological Processes	19	GO:0048015	phosphatidylinositol-mediated signaling	19_GO:0023052 signaling	-9	54	18	30242	178	19	6	32	11	207|1950|1956|5728|6714|7124	AKT1|EGF|EGFR|PTEN|SRC|TNF	-7.3
MyList_MCODE_ALL	GO Biological Processes	19	GO:0048660	regulation of smooth muscle cell proliferation	19_GO:0050789 regulation of biological process	-9	53	18	30242	180	19	6	32	11	207|1956|3569|3725|5728|7124	AKT1|EGFR|IL6|JUN|PTEN|TNF	-7.2
MyList_MCODE_ALL	GO Biological Processes	19	GO:0043405	regulation of MAP kinase activity	19_GO:0050789 regulation of biological process	-9	53	18	30242	181	19	6	32	11	1950|1956|3265|6714|7124|7422	EGF|EGFR|HRAS|SRC|TNF|VEGFA	-7.2
MyList_MCODE_ALL	GO Biological Processes	19	GO:0061138	morphogenesis of a branching epithelium	19_GO:0032502 developmental process	-9	52	17	30242	182	19	6	32	11	1950|2099|4609|6714|7124|7422	EGF|ESR1|MYC|SRC|TNF|VEGFA	-7.2
MyList_MCODE_ALL	GO Biological Processes	19	GO:0048017	inositol lipid-mediated signaling	19_GO:0023052 signaling	-9	52	17	30242	182	19	6	32	11	207|1950|1956|5728|6714|7124	AKT1|EGF|EGFR|PTEN|SRC|TNF	-7.2
MyList_MCODE_ALL	GO Biological Processes	19	GO:0097190	apoptotic signaling pathway	19_GO:0023052 signaling	-8.9	22	13	30242	582	19	8	42	11	207|3265|3725|5599|5728|6714|7124|7157	AKT1|HRAS|JUN|MAPK8|PTEN|SRC|TNF|TP53	-7.2
MyList_MCODE_ALL	GO Biological Processes	19	GO:0071407	cellular response to organic cyclic compound	19_GO:0050896 response to stimulus	-8.9	22	13	30242	586	19	8	42	11	207|1956|2099|5594|5595|6714|6774|7124	AKT1|EGFR|ESR1|MAPK1|MAPK3|SRC|STAT3|TNF	-7.2
MyList_MCODE_ALL	GO Biological Processes	19	GO:0048659	smooth muscle cell proliferation	19_GO:0009987 cellular process	-8.9	52	17	30242	184	19	6	32	11	207|1956|3569|3725|5728|7124	AKT1|EGFR|IL6|JUN|PTEN|TNF	-7.2
MyList_MCODE_ALL	GO Biological Processes	19	GO:0071897	DNA biosynthetic process	19_GO:0008152 metabolic process	-8.9	52	17	30242	184	19	6	32	11	3320|4609|5594|5595|6714|7157	HSP90AA1|MYC|MAPK1|MAPK3|SRC|TP53	-7.2
MyList_MCODE_ALL	GO Biological Processes	19	GO:0051896	regulation of protein kinase B signaling	19_GO:0023052 signaling	-8.9	52	17	30242	185	19	6	32	11	1950|1956|3320|5728|6714|7124	EGF|EGFR|HSP90AA1|PTEN|SRC|TNF	-7.2
MyList_MCODE_ALL	GO Biological Processes	19	GO:0001525	angiogenesis	19_GO:0032502 developmental process	-8.9	21	13	30242	593	19	8	42	11	207|1950|3569|3725|5728|6774|7124|7422	AKT1|EGF|IL6|JUN|PTEN|STAT3|TNF|VEGFA	-7.2
MyList_MCODE_ALL	GO Biological Processes	19	GO:0050731	positive regulation of peptidyl-tyrosine phosphorylation	19_GO:0048518 positive regulation of biological process	-8.8	49	17	30242	193	19	6	32	11	1950|3569|6714|7124|7157|7422	EGF|IL6|SRC|TNF|TP53|VEGFA	-7.1
MyList_MCODE_ALL	GO Biological Processes	19	GO:0001763	morphogenesis of a branching structure	19_GO:0032502 developmental process	-8.8	49	17	30242	196	19	6	32	11	1950|2099|4609|6714|7124|7422	EGF|ESR1|MYC|SRC|TNF|VEGFA	-7.1
MyList_MCODE_ALL	GO Biological Processes	19	GO:0050900	leukocyte migration	19_GO:0040011 locomotion	-8.8	30	14	30242	371	19	7	37	11	207|3569|5594|5595|6714|7124|7422	AKT1|IL6|MAPK1|MAPK3|SRC|TNF|VEGFA	-7
MyList_MCODE_ALL	GO Biological Processes	19	GO:0071248	cellular response to metal ion	19_GO:0050896 response to stimulus	-8.7	48	17	30242	197	19	6	32	11	207|1956|3725|5594|5595|5599	AKT1|EGFR|JUN|MAPK1|MAPK3|MAPK8	-7
MyList_MCODE_ALL	GO Biological Processes	19	GO:0010942	positive regulation of cell death	19_GO:0048518 positive regulation of biological process	-8.7	21	12	30242	618	19	8	42	11	207|3569|3725|5599|5728|6714|7124|7157	AKT1|IL6|JUN|MAPK8|PTEN|SRC|TNF|TP53	-7
MyList_MCODE_ALL	GO Biological Processes	19	GO:0045862	positive regulation of proteolysis	19_GO:0048518 positive regulation of biological process	-8.7	30	14	30242	376	19	7	37	11	207|1950|4609|5728|6714|6774|7124	AKT1|EGF|MYC|PTEN|SRC|STAT3|TNF	-7
MyList_MCODE_ALL	GO Biological Processes	19	GO:0048589	developmental growth	19_GO:0040007 growth	-8.7	20	12	30242	626	19	8	42	11	207|2099|3320|5594|5728|6774|7157|7422	AKT1|ESR1|HSP90AA1|MAPK1|PTEN|STAT3|TP53|VEGFA	-7
MyList_MCODE_ALL	GO Biological Processes	19	GO:0007169	transmembrane receptor protein tyrosine kinase signaling pathway	19_GO:0023052 signaling	-8.7	20	12	30242	630	19	8	42	11	207|1950|1956|5594|5728|6714|6774|7422	AKT1|EGF|EGFR|MAPK1|PTEN|SRC|STAT3|VEGFA	-7
MyList_MCODE_ALL	GO Biological Processes	19	GO:0071417	cellular response to organonitrogen compound	19_GO:0050896 response to stimulus	-8.6	20	12	30242	638	19	8	42	11	207|5594|5595|5728|6714|6774|7124|7157	AKT1|MAPK1|MAPK3|PTEN|SRC|STAT3|TNF|TP53	-7
MyList_MCODE_ALL	GO Biological Processes	19	GO:0045737	positive regulation of cyclin-dependent protein serine/threonine kinase activity	19_GO:0048518 positive regulation of biological process	-8.6	2.2e+02	30	30242	29	19	4	21	9.4	207|595|1956|6714	AKT1|CCND1|EGFR|SRC	-6.9
MyList_MCODE_ALL	GO Biological Processes	19	GO:0002685	regulation of leukocyte migration	19_GO:0040011 locomotion	-8.6	45	16	30242	211	19	6	32	11	207|3569|5594|5595|7124|7422	AKT1|IL6|MAPK1|MAPK3|TNF|VEGFA	-6.9
MyList_MCODE_ALL	GO Biological Processes	19	GO:0000079	regulation of cyclin-dependent protein serine/threonine kinase activity	19_GO:0050789 regulation of biological process	-8.5	85	20	30242	94	19	5	26	10	207|595|1956|5728|6714	AKT1|CCND1|EGFR|PTEN|SRC	-6.9
MyList_MCODE_ALL	GO Biological Processes	19	GO:2000637	positive regulation of gene silencing by miRNA	19_GO:0048519 negative regulation of biological process	-8.5	2.1e+02	29	30242	30	19	4	21	9.4	1956|3569|6774|7157	EGFR|IL6|STAT3|TP53	-6.9
MyList_MCODE_ALL	GO Biological Processes	19	GO:0009612	response to mechanical stimulus	19_GO:0050896 response to stimulus	-8.5	44	16	30242	216	19	6	32	11	207|1956|3725|5595|5599|6714	AKT1|EGFR|JUN|MAPK3|MAPK8|SRC	-6.8
MyList_MCODE_ALL	GO Biological Processes	19	GO:0060148	positive regulation of posttranscriptional gene silencing	19_GO:0048519 negative regulation of biological process	-8.5	2.1e+02	29	30242	31	19	4	21	9.4	1956|3569|6774|7157	EGFR|IL6|STAT3|TP53	-6.8
MyList_MCODE_ALL	GO Biological Processes	19	GO:0070374	positive regulation of ERK1 and ERK2 cascade	19_GO:0048518 positive regulation of biological process	-8.4	43	16	30242	221	19	6	32	11	1956|3265|5595|5728|6714|7124	EGFR|HRAS|MAPK3|PTEN|SRC|TNF	-6.8
MyList_MCODE_ALL	GO Biological Processes	19	GO:1904029	regulation of cyclin-dependent protein kinase activity	19_GO:0050789 regulation of biological process	-8.4	81	20	30242	98	19	5	26	10	207|595|1956|5728|6714	AKT1|CCND1|EGFR|PTEN|SRC	-6.8
MyList_MCODE_ALL	GO Biological Processes	19	GO:0071241	cellular response to inorganic substance	19_GO:0050896 response to stimulus	-8.4	42	16	30242	226	19	6	32	11	207|1956|3725|5594|5595|5599	AKT1|EGFR|JUN|MAPK1|MAPK3|MAPK8	-6.7
MyList_MCODE_ALL	GO Biological Processes	19	GO:0048514	blood vessel morphogenesis	19_GO:0032502 developmental process	-8.4	19	12	30242	687	19	8	42	11	207|1950|3569|3725|5728|6774|7124|7422	AKT1|EGF|IL6|JUN|PTEN|STAT3|TNF|VEGFA	-6.7
MyList_MCODE_ALL	GO Biological Processes	19	GO:0042060	wound healing	19_GO:0050896 response to stimulus	-8.4	26	13	30242	424	19	7	37	11	1956|3265|3569|5728|6714|7124|7422	EGFR|HRAS|IL6|PTEN|SRC|TNF|VEGFA	-6.7
MyList_MCODE_ALL	GO Biological Processes	19	GO:1901699	cellular response to nitrogen compound	19_GO:0050896 response to stimulus	-8.4	18	12	30242	693	19	8	42	11	207|5594|5595|5728|6714|6774|7124|7157	AKT1|MAPK1|MAPK3|PTEN|SRC|STAT3|TNF|TP53	-6.7
MyList_MCODE_ALL	GO Biological Processes	19	GO:1904031	positive regulation of cyclin-dependent protein kinase activity	19_GO:0048518 positive regulation of biological process	-8.3	1.9e+02	28	30242	33	19	4	21	9.4	207|595|1956|6714	AKT1|CCND1|EGFR|SRC	-6.7
MyList_MCODE_ALL	GO Biological Processes	19	GO:0031331	positive regulation of cellular catabolic process	19_GO:0048518 positive regulation of biological process	-8.3	26	13	30242	428	19	7	37	11	207|1950|3320|3569|5595|5728|7124	AKT1|EGF|HSP90AA1|IL6|MAPK3|PTEN|TNF	-6.7
MyList_MCODE_ALL	GO Biological Processes	19	GO:0048661	positive regulation of smooth muscle cell proliferation	19_GO:0048518 positive regulation of biological process	-8.3	77	19	30242	104	19	5	26	10	207|1956|3569|3725|7124	AKT1|EGFR|IL6|JUN|TNF	-6.7
MyList_MCODE_ALL	GO Biological Processes	19	GO:0051973	positive regulation of telomerase activity	19_GO:0048518 positive regulation of biological process	-8.3	1.9e+02	27	30242	34	19	4	21	9.4	3320|4609|5594|5595	HSP90AA1|MYC|MAPK1|MAPK3	-6.7
MyList_MCODE_ALL	GO Biological Processes	19	GO:1905477	positive regulation of protein localization to membrane	19_GO:0048518 positive regulation of biological process	-8.3	75	19	30242	106	19	5	26	10	207|1956|3265|5599|7124	AKT1|EGFR|HRAS|MAPK8|TNF	-6.7
MyList_MCODE_ALL	GO Biological Processes	19	GO:0031334	positive regulation of protein-containing complex assembly	19_GO:0048518 positive regulation of biological process	-8.3	40	15	30242	238	19	6	32	11	2099|3320|6714|7124|7157|7422	ESR1|HSP90AA1|SRC|TNF|TP53|VEGFA	-6.6
MyList_MCODE_ALL	GO Biological Processes	19	GO:0050804	modulation of chemical synaptic transmission	19_GO:0023052 signaling	-8.3	25	13	30242	439	19	7	37	11	1956|3265|5594|5728|6714|6774|7124	EGFR|HRAS|MAPK1|PTEN|SRC|STAT3|TNF	-6.6
MyList_MCODE_ALL	GO Biological Processes	19	GO:0006275	regulation of DNA replication	19_GO:0050789 regulation of biological process	-8.2	74	19	30242	107	19	5	26	10	1950|1956|3265|3725|7157	EGF|EGFR|HRAS|JUN|TP53	-6.6
MyList_MCODE_ALL	GO Biological Processes	19	GO:0099177	regulation of trans-synaptic signaling	19_GO:0023052 signaling	-8.2	25	13	30242	440	19	7	37	11	1956|3265|5594|5728|6714|6774|7124	EGFR|HRAS|MAPK1|PTEN|SRC|STAT3|TNF	-6.6
MyList_MCODE_ALL	GO Biological Processes	19	GO:0007268	chemical synaptic transmission	19_GO:0023052 signaling	-8.2	18	11	30242	720	19	8	42	11	207|1956|3265|5594|5728|6714|6774|7124	AKT1|EGFR|HRAS|MAPK1|PTEN|SRC|STAT3|TNF	-6.6
MyList_MCODE_ALL	GO Biological Processes	19	GO:0098916	anterograde trans-synaptic signaling	19_GO:0023052 signaling	-8.2	18	11	30242	720	19	8	42	11	207|1956|3265|5594|5728|6714|6774|7124	AKT1|EGFR|HRAS|MAPK1|PTEN|SRC|STAT3|TNF	-6.6
MyList_MCODE_ALL	GO Biological Processes	19	GO:0051960	regulation of nervous system development	19_GO:0032502 developmental process	-8.2	25	13	30242	443	19	7	37	11	207|1956|3569|5728|7124|7157|7422	AKT1|EGFR|IL6|PTEN|TNF|TP53|VEGFA	-6.6
MyList_MCODE_ALL	GO Biological Processes	19	GO:0099537	trans-synaptic signaling	19_GO:0023052 signaling	-8.2	17	11	30242	728	19	8	42	11	207|1956|3265|5594|5728|6714|6774|7124	AKT1|EGFR|HRAS|MAPK1|PTEN|SRC|STAT3|TNF	-6.6
MyList_MCODE_ALL	GO Biological Processes	19	GO:0014066	regulation of phosphatidylinositol 3-kinase signaling	19_GO:0023052 signaling	-8.2	72	19	30242	111	19	5	26	10	1950|1956|5728|6714|7124	EGF|EGFR|PTEN|SRC|TNF	-6.6
MyList_MCODE_ALL	GO Biological Processes	19	GO:0007346	regulation of mitotic cell cycle	19_GO:0050789 regulation of biological process	-8.1	24	13	30242	460	19	7	37	11	207|595|1950|1956|5728|7124|7157	AKT1|CCND1|EGF|EGFR|PTEN|TNF|TP53	-6.5
MyList_MCODE_ALL	GO Biological Processes	19	GO:0009617	response to bacterium	19_GO:0044419 biological process involved in interspecies interaction between organisms	-8.1	17	11	30242	749	19	8	42	11	207|3569|3725|5594|5595|5599|6714|7124	AKT1|IL6|JUN|MAPK1|MAPK3|MAPK8|SRC|TNF	-6.5
MyList_MCODE_ALL	GO Biological Processes	19	GO:0099536	synaptic signaling	19_GO:0023052 signaling	-8.1	17	11	30242	752	19	8	42	11	207|1956|3265|5594|5728|6714|6774|7124	AKT1|EGFR|HRAS|MAPK1|PTEN|SRC|STAT3|TNF	-6.5
MyList_MCODE_ALL	GO Biological Processes	19	GO:0021782	glial cell development	19_GO:0032502 developmental process	-8.1	69	18	30242	116	19	5	26	10	207|1956|3569|5728|7124	AKT1|EGFR|IL6|PTEN|TNF	-6.5
MyList_MCODE_ALL	GO Biological Processes	19	GO:0019221	cytokine-mediated signaling pathway	19_GO:0023052 signaling	-8	24	12	30242	472	19	7	37	11	207|3569|5595|6714|6774|7124|7157	AKT1|IL6|MAPK3|SRC|STAT3|TNF|TP53	-6.5
MyList_MCODE_ALL	GO Biological Processes	19	GO:0045740	positive regulation of DNA replication	19_GO:0048518 positive regulation of biological process	-8	1.6e+02	25	30242	40	19	4	21	9.4	1950|1956|3265|3725	EGF|EGFR|HRAS|JUN	-6.4
MyList_MCODE_ALL	GO Biological Processes	19	GO:0051897	positive regulation of protein kinase B signaling	19_GO:0048518 positive regulation of biological process	-8	66	18	30242	120	19	5	26	10	1950|1956|3320|6714|7124	EGF|EGFR|HSP90AA1|SRC|TNF	-6.4
MyList_MCODE_ALL	GO Biological Processes	19	GO:0038127	ERBB signaling pathway	19_GO:0023052 signaling	-8	65	18	30242	122	19	5	26	10	207|1950|1956|5594|6714	AKT1|EGF|EGFR|MAPK1|SRC	-6.4
MyList_MCODE_ALL	GO Biological Processes	19	GO:1902895	positive regulation of pri-miRNA transcription by RNA polymerase II	19_GO:0048518 positive regulation of biological process	-7.9	1.5e+02	24	30242	42	19	4	21	9.4	3725|6774|7124|7157	JUN|STAT3|TNF|TP53	-6.3
MyList_MCODE_ALL	GO Biological Processes	19	GO:0009896	positive regulation of catabolic process	19_GO:0048518 positive regulation of biological process	-7.9	23	12	30242	493	19	7	37	11	207|1950|3320|3569|5595|5728|7124	AKT1|EGF|HSP90AA1|IL6|MAPK3|PTEN|TNF	-6.3
MyList_MCODE_ALL	GO Biological Processes	19	GO:0006974	cellular response to DNA damage stimulus	19_GO:0050896 response to stimulus	-7.9	16	11	30242	799	19	8	42	11	207|595|1956|4609|5594|5595|7124|7157	AKT1|CCND1|EGFR|MYC|MAPK1|MAPK3|TNF|TP53	-6.3
MyList_MCODE_ALL	GO Biological Processes	19	GO:0031349	positive regulation of defense response	19_GO:0048518 positive regulation of biological process	-7.9	34	14	30242	278	19	6	32	11	1956|3320|3569|5595|6714|7124	EGFR|HSP90AA1|IL6|MAPK3|SRC|TNF	-6.3
MyList_MCODE_ALL	GO Biological Processes	19	GO:0060284	regulation of cell development	19_GO:0032502 developmental process	-7.9	22	12	30242	502	19	7	37	11	207|1956|3569|5728|7124|7157|7422	AKT1|EGFR|IL6|PTEN|TNF|TP53|VEGFA	-6.3
MyList_MCODE_ALL	GO Biological Processes	19	GO:0002009	morphogenesis of an epithelium	19_GO:0032502 developmental process	-7.8	22	12	30242	504	19	7	37	11	1950|2099|4609|5728|6714|7124|7422	EGF|ESR1|MYC|PTEN|SRC|TNF|VEGFA	-6.3
MyList_MCODE_ALL	GO Biological Processes	19	GO:0000723	telomere maintenance	19_GO:0008152 metabolic process	-7.8	61	17	30242	131	19	5	26	10	3320|4609|5594|5595|6714	HSP90AA1|MYC|MAPK1|MAPK3|SRC	-6.3
MyList_MCODE_ALL	GO Biological Processes	19	GO:0051223	regulation of protein transport	19_GO:0051179 localization	-7.8	22	12	30242	514	19	7	37	11	1956|3265|3569|5594|5599|6714|7124	EGFR|HRAS|IL6|MAPK1|MAPK8|SRC|TNF	-6.2
MyList_MCODE_ALL	GO Biological Processes	19	GO:0044089	positive regulation of cellular component biogenesis	19_GO:0048518 positive regulation of biological process	-7.7	21	12	30242	520	19	7	37	11	2099|3265|3320|6714|7124|7157|7422	ESR1|HRAS|HSP90AA1|SRC|TNF|TP53|VEGFA	-6.2
MyList_MCODE_ALL	GO Biological Processes	19	GO:0002687	positive regulation of leukocyte migration	19_GO:0040011 locomotion	-7.7	59	17	30242	135	19	5	26	10	3569|5594|5595|7124|7422	IL6|MAPK1|MAPK3|TNF|VEGFA	-6.2
MyList_MCODE_ALL	GO Biological Processes	19	GO:0010632	regulation of epithelial cell migration	19_GO:0040011 locomotion	-7.7	33	14	30242	293	19	6	32	11	207|1950|5728|6714|7124|7422	AKT1|EGF|PTEN|SRC|TNF|VEGFA	-6.2
MyList_MCODE_ALL	GO Biological Processes	19	GO:0006914	autophagy	19_GO:0008152 metabolic process	-7.7	21	12	30242	528	19	7	37	11	207|3320|5595|5599|6714|6774|7157	AKT1|HSP90AA1|MAPK3|MAPK8|SRC|STAT3|TP53	-6.2
MyList_MCODE_ALL	GO Biological Processes	19	GO:0061919	process utilizing autophagic mechanism	19_GO:0009987 cellular process	-7.7	21	12	30242	528	19	7	37	11	207|3320|5595|5599|6714|6774|7157	AKT1|HSP90AA1|MAPK3|MAPK8|SRC|STAT3|TP53	-6.2
MyList_MCODE_ALL	GO Biological Processes	19	GO:0060627	regulation of vesicle-mediated transport	19_GO:0051179 localization	-7.7	21	12	30242	530	19	7	37	11	1950|5594|5595|5728|6714|7124|7422	EGF|MAPK1|MAPK3|PTEN|SRC|TNF|VEGFA	-6.2
MyList_MCODE_ALL	GO Biological Processes	19	GO:0034248	regulation of cellular amide metabolic process	19_GO:0050789 regulation of biological process	-7.7	21	12	30242	532	19	7	37	11	207|3569|5594|5595|6774|7124|7157	AKT1|IL6|MAPK1|MAPK3|STAT3|TNF|TP53	-6.1
MyList_MCODE_ALL	GO Biological Processes	19	GO:0032355	response to estradiol	19_GO:0050896 response to stimulus	-7.6	56	17	30242	141	19	5	26	10	595|1956|2099|5728|6774	CCND1|EGFR|ESR1|PTEN|STAT3	-6.1
MyList_MCODE_ALL	GO Biological Processes	19	GO:0070201	regulation of establishment of protein localization	19_GO:0051179 localization	-7.6	21	12	30242	539	19	7	37	11	1956|3265|3569|5594|5599|6714|7124	EGFR|HRAS|IL6|MAPK1|MAPK8|SRC|TNF	-6.1
MyList_MCODE_ALL	GO Biological Processes	19	GO:0070849	response to epidermal growth factor	19_GO:0050896 response to stimulus	-7.6	1.3e+02	23	30242	49	19	4	21	9.4	207|1956|5594|5595	AKT1|EGFR|MAPK1|MAPK3	-6.1
MyList_MCODE_ALL	GO Biological Processes	19	GO:0051222	positive regulation of protein transport	19_GO:0048518 positive regulation of biological process	-7.6	32	13	30242	303	19	6	32	11	1956|3265|5594|5599|6714|7124	EGFR|HRAS|MAPK1|MAPK8|SRC|TNF	-6.1
MyList_MCODE_ALL	GO Biological Processes	19	GO:2000045	regulation of G1/S transition of mitotic cell cycle	19_GO:0050789 regulation of biological process	-7.6	56	16	30242	142	19	5	26	10	207|595|1956|5728|7157	AKT1|CCND1|EGFR|PTEN|TP53	-6.1
MyList_MCODE_ALL	GO Biological Processes	19	GO:0001666	response to hypoxia	19_GO:0050896 response to stimulus	-7.6	31	13	30242	307	19	6	32	11	207|4609|5728|6714|7157|7422	AKT1|MYC|PTEN|SRC|TP53|VEGFA	-6.1
MyList_MCODE_ALL	GO Biological Processes	19	GO:0009611	response to wounding	19_GO:0050896 response to stimulus	-7.6	20	11	30242	552	19	7	37	11	1956|3265|3569|5728|6714|7124|7422	EGFR|HRAS|IL6|PTEN|SRC|TNF|VEGFA	-6.1
MyList_MCODE_ALL	GO Biological Processes	19	GO:0070372	regulation of ERK1 and ERK2 cascade	19_GO:0023052 signaling	-7.5	30	13	30242	315	19	6	32	11	1956|3265|5595|5728|6714|7124	EGFR|HRAS|MAPK3|PTEN|SRC|TNF	-6
MyList_MCODE_ALL	GO Biological Processes	19	GO:1901214	regulation of neuron death	19_GO:0050789 regulation of biological process	-7.5	30	13	30242	319	19	6	32	11	207|3265|3725|6774|7124|7157	AKT1|HRAS|JUN|STAT3|TNF|TP53	-6
MyList_MCODE_ALL	GO Biological Processes	19	GO:1904951	positive regulation of establishment of protein localization	19_GO:0048518 positive regulation of biological process	-7.5	30	13	30242	319	19	6	32	11	1956|3265|5594|5599|6714|7124	EGFR|HRAS|MAPK1|MAPK8|SRC|TNF	-6
MyList_MCODE_ALL	GO Biological Processes	19	GO:0009416	response to light stimulus	19_GO:0050896 response to stimulus	-7.5	30	13	30242	321	19	6	32	11	207|595|1956|4609|5599|7157	AKT1|CCND1|EGFR|MYC|MAPK8|TP53	-6
MyList_MCODE_ALL	GO Biological Processes	19	GO:0036293	response to decreased oxygen levels	19_GO:0050896 response to stimulus	-7.5	30	13	30242	322	19	6	32	11	207|4609|5728|6714|7157|7422	AKT1|MYC|PTEN|SRC|TP53|VEGFA	-6
MyList_MCODE_ALL	GO Biological Processes	19	GO:0060562	epithelial tube morphogenesis	19_GO:0032502 developmental process	-7.5	29	13	30242	325	19	6	32	11	1950|2099|4609|6714|7124|7422	EGF|ESR1|MYC|SRC|TNF|VEGFA	-6
MyList_MCODE_ALL	GO Biological Processes	19	GO:0061614	pri-miRNA transcription by RNA polymerase II	19_GO:0008152 metabolic process	-7.4	1.2e+02	21	30242	55	19	4	21	9.4	3725|6774|7124|7157	JUN|STAT3|TNF|TP53	-5.9
MyList_MCODE_ALL	GO Biological Processes	19	GO:1902893	regulation of pri-miRNA transcription by RNA polymerase II	19_GO:0050789 regulation of biological process	-7.4	1.2e+02	21	30242	55	19	4	21	9.4	3725|6774|7124|7157	JUN|STAT3|TNF|TP53	-5.9
MyList_MCODE_ALL	GO Biological Processes	19	GO:0009267	cellular response to starvation	19_GO:0050896 response to stimulus	-7.4	51	16	30242	156	19	5	26	10	3725|5594|5595|5599|7157	JUN|MAPK1|MAPK3|MAPK8|TP53	-5.9
MyList_MCODE_ALL	GO Biological Processes	19	GO:2000377	regulation of reactive oxygen species metabolic process	19_GO:0050789 regulation of biological process	-7.4	51	16	30242	157	19	5	26	10	207|1956|6774|7124|7157	AKT1|EGFR|STAT3|TNF|TP53	-5.9
MyList_MCODE_ALL	GO Biological Processes	19	GO:0032200	telomere organization	19_GO:0009987 cellular process	-7.4	50	16	30242	159	19	5	26	10	3320|4609|5594|5595|6714	HSP90AA1|MYC|MAPK1|MAPK3|SRC	-5.9
MyList_MCODE_ALL	GO Biological Processes	19	GO:0005975	carbohydrate metabolic process	19_GO:0008152 metabolic process	-7.4	19	11	30242	593	19	7	37	11	207|1950|5728|6714|6774|7124|7157	AKT1|EGF|PTEN|SRC|STAT3|TNF|TP53	-5.9
MyList_MCODE_ALL	GO Biological Processes	19	GO:0048545	response to steroid hormone	19_GO:0050896 response to stimulus	-7.3	28	13	30242	339	19	6	32	11	595|1956|2099|3569|6714|7124	CCND1|EGFR|ESR1|IL6|SRC|TNF	-5.9
MyList_MCODE_ALL	GO Biological Processes	19	GO:0072584	caveolin-mediated endocytosis	19_GO:0051179 localization	-7.3	4e+02	34	30242	12	19	3	16	8.4	5594|5595|6714	MAPK1|MAPK3|SRC	-5.9
MyList_MCODE_ALL	GO Biological Processes	19	GO:1903800	positive regulation of production of miRNAs involved in gene silencing by miRNA	19_GO:0048519 negative regulation of biological process	-7.3	4e+02	34	30242	12	19	3	16	8.4	1956|3569|7157	EGFR|IL6|TP53	-5.9
MyList_MCODE_ALL	GO Biological Processes	19	GO:0070482	response to oxygen levels	19_GO:0050896 response to stimulus	-7.3	28	12	30242	347	19	6	32	11	207|4609|5728|6714|7157|7422	AKT1|MYC|PTEN|SRC|TP53|VEGFA	-5.8
MyList_MCODE_ALL	GO Biological Processes	19	GO:0031960	response to corticosteroid	19_GO:0050896 response to stimulus	-7.3	48	15	30242	167	19	5	26	10	595|1956|3569|6714|7124	CCND1|EGFR|IL6|SRC|TNF	-5.8
MyList_MCODE_ALL	GO Biological Processes	19	GO:0031663	lipopolysaccharide-mediated signaling pathway	19_GO:0044419 biological process involved in interspecies interaction between organisms	-7.3	1.1e+02	20	30242	60	19	4	21	9.4	207|5594|5595|7124	AKT1|MAPK1|MAPK3|TNF	-5.8
MyList_MCODE_ALL	GO Biological Processes	19	GO:0007254	JNK cascade	19_GO:0023052 signaling	-7.3	47	15	30242	168	19	5	26	10	207|1956|3265|5599|7124	AKT1|EGFR|HRAS|MAPK8|TNF	-5.8
MyList_MCODE_ALL	GO Biological Processes	19	GO:1902806	regulation of cell cycle G1/S phase transition	19_GO:0050789 regulation of biological process	-7.3	47	15	30242	168	19	5	26	10	207|595|1956|5728|7157	AKT1|CCND1|EGFR|PTEN|TP53	-5.8
MyList_MCODE_ALL	GO Biological Processes	19	GO:0048729	tissue morphogenesis	19_GO:0032502 developmental process	-7.3	18	11	30242	614	19	7	37	11	1950|2099|4609|5728|6714|7124|7422	EGF|ESR1|MYC|PTEN|SRC|TNF|VEGFA	-5.8
MyList_MCODE_ALL	GO Biological Processes	19	GO:0007259	receptor signaling pathway via JAK-STAT	19_GO:0023052 signaling	-7.2	47	15	30242	171	19	5	26	10	1950|3569|6774|7124|7422	EGF|IL6|STAT3|TNF|VEGFA	-5.8
MyList_MCODE_ALL	GO Biological Processes	19	GO:0060135	maternal process involved in female pregnancy	19_GO:0051704 multi-organism process	-7.2	1e+02	20	30242	62	19	4	21	9.4	207|2099|5594|5595	AKT1|ESR1|MAPK1|MAPK3	-5.8
MyList_MCODE_ALL	GO Biological Processes	19	GO:0031347	regulation of defense response	19_GO:0050896 response to stimulus	-7.2	18	11	30242	625	19	7	37	11	1956|2099|3320|3569|5595|6714|7124	EGFR|ESR1|HSP90AA1|IL6|MAPK3|SRC|TNF	-5.7
MyList_MCODE_ALL	GO Biological Processes	19	GO:0010631	epithelial cell migration	19_GO:0040011 locomotion	-7.2	27	12	30242	359	19	6	32	11	207|1950|5728|6714|7124|7422	AKT1|EGF|PTEN|SRC|TNF|VEGFA	-5.7
MyList_MCODE_ALL	GO Biological Processes	19	GO:0070997	neuron death	19_GO:0009987 cellular process	-7.2	26	12	30242	361	19	6	32	11	207|3265|3725|6774|7124|7157	AKT1|HRAS|JUN|STAT3|TNF|TP53	-5.7
MyList_MCODE_ALL	GO Biological Processes	19	GO:1905475	regulation of protein localization to membrane	19_GO:0051179 localization	-7.2	45	15	30242	175	19	5	26	10	207|1956|3265|5599|7124	AKT1|EGFR|HRAS|MAPK8|TNF	-5.7
MyList_MCODE_ALL	GO Biological Processes	19	GO:0090132	epithelium migration	19_GO:0032501 multicellular organismal process	-7.2	26	12	30242	362	19	6	32	11	207|1950|5728|6714|7124|7422	AKT1|EGF|PTEN|SRC|TNF|VEGFA	-5.7
MyList_MCODE_ALL	GO Biological Processes	19	GO:0051098	regulation of binding	19_GO:0065007 biological regulation	-7.2	26	12	30242	364	19	6	32	11	207|1950|3725|5595|5599|6714	AKT1|EGF|JUN|MAPK3|MAPK8|SRC	-5.7
MyList_MCODE_ALL	GO Biological Processes	19	GO:0050767	regulation of neurogenesis	19_GO:0032502 developmental process	-7.2	26	12	30242	364	19	6	32	11	1956|3569|5728|7124|7157|7422	EGFR|IL6|PTEN|TNF|TP53|VEGFA	-5.7
MyList_MCODE_ALL	GO Biological Processes	19	GO:0030324	lung development	19_GO:0032502 developmental process	-7.2	45	15	30242	177	19	5	26	10	1956|5594|5595|7124|7422	EGFR|MAPK1|MAPK3|TNF|VEGFA	-5.7
MyList_MCODE_ALL	GO Biological Processes	19	GO:0006109	regulation of carbohydrate metabolic process	19_GO:0050789 regulation of biological process	-7.1	45	15	30242	178	19	5	26	10	207|1950|6714|6774|7157	AKT1|EGF|SRC|STAT3|TP53	-5.7
MyList_MCODE_ALL	GO Biological Processes	19	GO:0090130	tissue migration	19_GO:0032501 multicellular organismal process	-7.1	26	12	30242	367	19	6	32	11	207|1950|5728|6714|7124|7422	AKT1|EGF|PTEN|SRC|TNF|VEGFA	-5.7
MyList_MCODE_ALL	GO Biological Processes	19	GO:1905330	regulation of morphogenesis of an epithelium	19_GO:0032502 developmental process	-7.1	98	20	30242	65	19	4	21	9.4	1950|2099|7124|7422	EGF|ESR1|TNF|VEGFA	-5.7
MyList_MCODE_ALL	GO Biological Processes	19	GO:0070141	response to UV-A	19_GO:0050896 response to stimulus	-7.1	3.4e+02	32	30242	14	19	3	16	8.4	207|595|1956	AKT1|CCND1|EGFR	-5.7
MyList_MCODE_ALL	GO Biological Processes	19	GO:0010721	negative regulation of cell development	19_GO:0048519 negative regulation of biological process	-7.1	44	15	30242	180	19	5	26	10	3569|5728|7124|7157|7422	IL6|PTEN|TNF|TP53|VEGFA	-5.7
MyList_MCODE_ALL	GO Biological Processes	19	GO:1905953	negative regulation of lipid localization	19_GO:0048519 negative regulation of biological process	-7.1	96	19	30242	66	19	4	21	9.4	207|1950|3569|7124	AKT1|EGF|IL6|TNF	-5.7
MyList_MCODE_ALL	GO Biological Processes	19	GO:0030323	respiratory tube development	19_GO:0032502 developmental process	-7.1	44	15	30242	181	19	5	26	10	1956|5594|5595|7124|7422	EGFR|MAPK1|MAPK3|TNF|VEGFA	-5.7
MyList_MCODE_ALL	GO Biological Processes	19	GO:0097696	receptor signaling pathway via STAT	19_GO:0023052 signaling	-7.1	44	14	30242	182	19	5	26	10	1950|3569|6774|7124|7422	EGF|IL6|STAT3|TNF|VEGFA	-5.7
MyList_MCODE_ALL	GO Biological Processes	19	GO:0001936	regulation of endothelial cell proliferation	19_GO:0050789 regulation of biological process	-7.1	43	14	30242	185	19	5	26	10	207|1950|6774|7124|7422	AKT1|EGF|STAT3|TNF|VEGFA	-5.6
MyList_MCODE_ALL	GO Biological Processes	19	GO:0040008	regulation of growth	19_GO:0040007 growth	-7	17	10	30242	661	19	7	37	11	207|1956|5594|5728|6774|7157|7422	AKT1|EGFR|MAPK1|PTEN|STAT3|TP53|VEGFA	-5.6
MyList_MCODE_ALL	GO Biological Processes	19	GO:0030099	myeloid cell differentiation	19_GO:0002376 immune system process	-7	25	12	30242	383	19	6	32	11	3725|4609|6714|6774|7124|7422	JUN|MYC|SRC|STAT3|TNF|VEGFA	-5.6
MyList_MCODE_ALL	GO Biological Processes	19	GO:0007004	telomere maintenance via telomerase	19_GO:0008152 metabolic process	-7	92	19	30242	69	19	4	21	9.4	3320|5594|5595|6714	HSP90AA1|MAPK1|MAPK3|SRC	-5.6
MyList_MCODE_ALL	GO Biological Processes	19	GO:0042176	regulation of protein catabolic process	19_GO:0050789 regulation of biological process	-7	24	12	30242	391	19	6	32	11	207|1950|1956|3320|5728|7124	AKT1|EGF|EGFR|HSP90AA1|PTEN|TNF	-5.6
MyList_MCODE_ALL	GO Biological Processes	19	GO:0007565	female pregnancy	19_GO:0051704 multi-organism process	-7	41	14	30242	193	19	5	26	10	207|2099|5594|5595|7422	AKT1|ESR1|MAPK1|MAPK3|VEGFA	-5.5
MyList_MCODE_ALL	GO Biological Processes	19	GO:0042594	response to starvation	19_GO:0050896 response to stimulus	-6.9	40	14	30242	197	19	5	26	10	3725|5594|5595|5599|7157	JUN|MAPK1|MAPK3|MAPK8|TP53	-5.5
MyList_MCODE_ALL	GO Biological Processes	19	GO:0071674	mononuclear cell migration	19_GO:0040011 locomotion	-6.9	40	14	30242	197	19	5	26	10	207|3569|5594|5595|7124	AKT1|IL6|MAPK1|MAPK3|TNF	-5.5
MyList_MCODE_ALL	GO Biological Processes	19	GO:0001935	endothelial cell proliferation	19_GO:0009987 cellular process	-6.9	40	14	30242	200	19	5	26	10	207|1950|6774|7124|7422	AKT1|EGF|STAT3|TNF|VEGFA	-5.5
MyList_MCODE_ALL	GO Biological Processes	19	GO:0006278	RNA-dependent DNA biosynthetic process	19_GO:0008152 metabolic process	-6.9	85	18	30242	75	19	4	21	9.4	3320|5594|5595|6714	HSP90AA1|MAPK1|MAPK3|SRC	-5.5
MyList_MCODE_ALL	GO Biological Processes	19	GO:0001503	ossification	19_GO:0032501 multicellular organismal process	-6.9	23	11	30242	409	19	6	32	11	207|1956|3569|5594|5595|7124	AKT1|EGFR|IL6|MAPK1|MAPK3|TNF	-5.5
MyList_MCODE_ALL	GO Biological Processes	19	GO:0060541	respiratory system development	19_GO:0032502 developmental process	-6.9	39	14	30242	203	19	5	26	10	1956|5594|5595|7124|7422	EGFR|MAPK1|MAPK3|TNF|VEGFA	-5.4
MyList_MCODE_ALL	GO Biological Processes	19	GO:0017038	protein import	19_GO:0051179 localization	-6.8	39	14	30242	206	19	5	26	10	207|3320|5594|6774|7157	AKT1|HSP90AA1|MAPK1|STAT3|TP53	-5.4
MyList_MCODE_ALL	GO Biological Processes	19	GO:0048863	stem cell differentiation	19_GO:0032502 developmental process	-6.8	38	14	30242	207	19	5	26	10	2099|5594|5595|6774|7157	ESR1|MAPK1|MAPK3|STAT3|TP53	-5.4
MyList_MCODE_ALL	GO Biological Processes	19	GO:0043154	negative regulation of cysteine-type endopeptidase activity involved in apoptotic process	19_GO:0048519 negative regulation of biological process	-6.8	82	18	30242	78	19	4	21	9.4	207|6714|7124|7422	AKT1|SRC|TNF|VEGFA	-5.4
MyList_MCODE_ALL	GO Biological Processes	19	GO:0002573	myeloid leukocyte differentiation	19_GO:0002376 immune system process	-6.8	38	13	30242	209	19	5	26	10	3725|4609|6714|7124|7422	JUN|MYC|SRC|TNF|VEGFA	-5.4
MyList_MCODE_ALL	GO Biological Processes	19	GO:0007623	circadian rhythm	19_GO:0048511 rhythmic process	-6.8	38	13	30242	210	19	5	26	10	1956|3725|5599|5728|7157	EGFR|JUN|MAPK8|PTEN|TP53	-5.4
MyList_MCODE_ALL	GO Biological Processes	19	GO:0072594	establishment of protein localization to organelle	19_GO:0051179 localization	-6.8	23	11	30242	422	19	6	32	11	207|3320|5594|5599|6774|7157	AKT1|HSP90AA1|MAPK1|MAPK8|STAT3|TP53	-5.4
MyList_MCODE_ALL	GO Biological Processes	19	GO:2000641	regulation of early endosome to late endosome transport	19_GO:0051179 localization	-6.8	2.7e+02	28	30242	18	19	3	16	8.4	5594|5595|6714	MAPK1|MAPK3|SRC	-5.4
MyList_MCODE_ALL	GO Biological Processes	19	GO:0032204	regulation of telomere maintenance	19_GO:0050789 regulation of biological process	-6.8	80	18	30242	80	19	4	21	9.4	4609|5594|5595|6714	MYC|MAPK1|MAPK3|SRC	-5.4
MyList_MCODE_ALL	GO Biological Processes	19	GO:0043281	regulation of cysteine-type endopeptidase activity involved in apoptotic process	19_GO:0050789 regulation of biological process	-6.8	38	13	30242	212	19	5	26	10	207|4609|6714|7124|7422	AKT1|MYC|SRC|TNF|VEGFA	-5.4
MyList_MCODE_ALL	GO Biological Processes	19	GO:1903131	mononuclear cell differentiation	19_GO:0002376 immune system process	-6.8	22	11	30242	427	19	6	32	11	3569|3725|4609|6774|7157|7422	IL6|JUN|MYC|STAT3|TP53|VEGFA	-5.4
MyList_MCODE_ALL	GO Biological Processes	19	GO:0071260	cellular response to mechanical stimulus	19_GO:0050896 response to stimulus	-6.7	79	18	30242	81	19	4	21	9.4	207|1956|5595|5599	AKT1|EGFR|MAPK3|MAPK8	-5.4
MyList_MCODE_ALL	GO Biological Processes	19	GO:0010833	telomere maintenance via telomere lengthening	19_GO:0008152 metabolic process	-6.7	79	18	30242	81	19	4	21	9.4	3320|5594|5595|6714	HSP90AA1|MAPK1|MAPK3|SRC	-5.4
MyList_MCODE_ALL	GO Biological Processes	19	GO:0000082	G1/S transition of mitotic cell cycle	19_GO:0009987 cellular process	-6.7	37	13	30242	214	19	5	26	10	207|595|1956|5728|7157	AKT1|CCND1|EGFR|PTEN|TP53	-5.4
MyList_MCODE_ALL	GO Biological Processes	19	GO:0048568	embryonic organ development	19_GO:0032502 developmental process	-6.7	22	11	30242	429	19	6	32	11	207|5594|5595|7124|7157|7422	AKT1|MAPK1|MAPK3|TNF|TP53|VEGFA	-5.4
MyList_MCODE_ALL	GO Biological Processes	19	GO:0043254	regulation of protein-containing complex assembly	19_GO:0050789 regulation of biological process	-6.7	22	11	30242	430	19	6	32	11	2099|3320|6714|7124|7157|7422	ESR1|HSP90AA1|SRC|TNF|TP53|VEGFA	-5.4
MyList_MCODE_ALL	GO Biological Processes	19	GO:0031669	cellular response to nutrient levels	19_GO:0050896 response to stimulus	-6.7	37	13	30242	215	19	5	26	10	3725|5594|5595|5599|7157	JUN|MAPK1|MAPK3|MAPK8|TP53	-5.4
MyList_MCODE_ALL	GO Biological Processes	19	GO:0006412	translation	19_GO:0008152 metabolic process	-6.7	15	9.7	30242	736	19	7	37	11	207|1956|3569|5594|5595|6774|7124	AKT1|EGFR|IL6|MAPK1|MAPK3|STAT3|TNF	-5.3
MyList_MCODE_ALL	GO Biological Processes	19	GO:0052548	regulation of endopeptidase activity	19_GO:0050789 regulation of biological process	-6.7	22	11	30242	435	19	6	32	11	207|4609|6714|6774|7124|7422	AKT1|MYC|SRC|STAT3|TNF|VEGFA	-5.3
MyList_MCODE_ALL	GO Biological Processes	19	GO:0044706	multi-multicellular organism process	19_GO:0051704 multi-organism process	-6.7	36	13	30242	220	19	5	26	10	207|2099|5594|5595|7422	AKT1|ESR1|MAPK1|MAPK3|VEGFA	-5.3
MyList_MCODE_ALL	GO Biological Processes	19	GO:2000117	negative regulation of cysteine-type endopeptidase activity	19_GO:0048519 negative regulation of biological process	-6.6	74	17	30242	86	19	4	21	9.4	207|6714|7124|7422	AKT1|SRC|TNF|VEGFA	-5.3
MyList_MCODE_ALL	GO Biological Processes	19	GO:0002064	epithelial cell development	19_GO:0032502 developmental process	-6.6	35	13	30242	225	19	5	26	10	207|2099|6714|7124|7422	AKT1|ESR1|SRC|TNF|VEGFA	-5.3
MyList_MCODE_ALL	GO Biological Processes	19	GO:0060252	positive regulation of glial cell proliferation	19_GO:0048518 positive regulation of biological process	-6.6	2.4e+02	27	30242	20	19	3	16	8.4	1956|3569|7124	EGFR|IL6|TNF	-5.3
MyList_MCODE_ALL	GO Biological Processes	19	GO:0034103	regulation of tissue remodeling	19_GO:0032501 multicellular organismal process	-6.6	73	17	30242	87	19	4	21	9.4	1956|3569|6714|7157	EGFR|IL6|SRC|TP53	-5.3
MyList_MCODE_ALL	GO Biological Processes	19	GO:0043043	peptide biosynthetic process	19_GO:0008152 metabolic process	-6.6	15	9.6	30242	761	19	7	37	11	207|1956|3569|5594|5595|6774|7124	AKT1|EGFR|IL6|MAPK1|MAPK3|STAT3|TNF	-5.2
MyList_MCODE_ALL	GO Biological Processes	19	GO:0046777	protein autophosphorylation	19_GO:0008152 metabolic process	-6.6	35	13	30242	227	19	5	26	10	207|1956|5595|6714|7422	AKT1|EGFR|MAPK3|SRC|VEGFA	-5.2
MyList_MCODE_ALL	GO Biological Processes	19	GO:0071356	cellular response to tumor necrosis factor	19_GO:0050896 response to stimulus	-6.6	35	13	30242	229	19	5	26	10	207|5594|5595|7124|7157	AKT1|MAPK1|MAPK3|TNF|TP53	-5.2
MyList_MCODE_ALL	GO Biological Processes	19	GO:0045732	positive regulation of protein catabolic process	19_GO:0048518 positive regulation of biological process	-6.6	34	13	30242	232	19	5	26	10	207|1950|3320|5728|7124	AKT1|EGF|HSP90AA1|PTEN|TNF	-5.2
MyList_MCODE_ALL	GO Biological Processes	19	GO:0008285	negative regulation of cell population proliferation	19_GO:0048519 negative regulation of biological process	-6.6	14	9.4	30242	779	19	7	37	11	3265|3569|4609|5728|6774|7124|7157	HRAS|IL6|MYC|PTEN|STAT3|TNF|TP53	-5.2
MyList_MCODE_ALL	GO Biological Processes	19	GO:0009410	response to xenobiotic stimulus	19_GO:0050896 response to stimulus	-6.5	21	11	30242	462	19	6	32	11	1956|3725|4609|5728|6714|6774	EGFR|JUN|MYC|PTEN|SRC|STAT3	-5.2
MyList_MCODE_ALL	GO Biological Processes	19	GO:0045930	negative regulation of mitotic cell cycle	19_GO:0048519 negative regulation of biological process	-6.5	34	13	30242	235	19	5	26	10	595|1956|5728|7124|7157	CCND1|EGFR|PTEN|TNF|TP53	-5.2
MyList_MCODE_ALL	GO Biological Processes	19	GO:0052547	regulation of peptidase activity	19_GO:0050789 regulation of biological process	-6.5	21	11	30242	464	19	6	32	11	207|4609|6714|6774|7124|7422	AKT1|MYC|SRC|STAT3|TNF|VEGFA	-5.2
MyList_MCODE_ALL	GO Biological Processes	19	GO:0001819	positive regulation of cytokine production	19_GO:0048518 positive regulation of biological process	-6.5	20	11	30242	468	19	6	32	11	3265|3320|3569|6714|6774|7124	HRAS|HSP90AA1|IL6|SRC|STAT3|TNF	-5.2
MyList_MCODE_ALL	GO Biological Processes	19	GO:2000116	regulation of cysteine-type endopeptidase activity	19_GO:0050789 regulation of biological process	-6.5	33	13	30242	238	19	5	26	10	207|4609|6714|7124|7422	AKT1|MYC|SRC|TNF|VEGFA	-5.2
MyList_MCODE_ALL	GO Biological Processes	19	GO:0006417	regulation of translation	19_GO:0050789 regulation of biological process	-6.5	20	11	30242	469	19	6	32	11	207|3569|5594|5595|6774|7124	AKT1|IL6|MAPK1|MAPK3|STAT3|TNF	-5.2
MyList_MCODE_ALL	GO Biological Processes	19	GO:0072593	reactive oxygen species metabolic process	19_GO:0008152 metabolic process	-6.5	33	13	30242	239	19	5	26	10	207|1956|6774|7124|7157	AKT1|EGFR|STAT3|TNF|TP53	-5.2
MyList_MCODE_ALL	GO Biological Processes	19	GO:0043086	negative regulation of catalytic activity	19_GO:0065007 biological regulation	-6.5	14	9.3	30242	793	19	7	37	11	207|3265|5728|6714|7124|7157|7422	AKT1|HRAS|PTEN|SRC|TNF|TP53|VEGFA	-5.1
MyList_MCODE_ALL	GO Biological Processes	19	GO:0044843	cell cycle G1/S phase transition	19_GO:0009987 cellular process	-6.5	33	13	30242	241	19	5	26	10	207|595|1956|5728|7157	AKT1|CCND1|EGFR|PTEN|TP53	-5.1
MyList_MCODE_ALL	GO Biological Processes	19	GO:0002690	positive regulation of leukocyte chemotaxis	19_GO:0040011 locomotion	-6.5	68	16	30242	94	19	4	21	9.4	3569|5594|5595|7422	IL6|MAPK1|MAPK3|VEGFA	-5.1
MyList_MCODE_ALL	GO Biological Processes	19	GO:0001667	ameboidal-type cell migration	19_GO:0040011 locomotion	-6.5	20	10	30242	478	19	6	32	11	207|1950|5728|6714|7124|7422	AKT1|EGF|PTEN|SRC|TNF|VEGFA	-5.1
MyList_MCODE_ALL	GO Biological Processes	19	GO:0031668	cellular response to extracellular stimulus	19_GO:0050896 response to stimulus	-6.4	32	12	30242	246	19	5	26	10	3725|5594|5595|5599|7157	JUN|MAPK1|MAPK3|MAPK8|TP53	-5.1
MyList_MCODE_ALL	GO Biological Processes	19	GO:0034612	response to tumor necrosis factor	19_GO:0050896 response to stimulus	-6.4	31	12	30242	253	19	5	26	10	207|5594|5595|7124|7157	AKT1|MAPK1|MAPK3|TNF|TP53	-5
MyList_MCODE_ALL	GO Biological Processes	19	GO:0044321	response to leptin	19_GO:0050896 response to stimulus	-6.4	2e+02	24	30242	24	19	3	16	8.4	595|5728|6774	CCND1|PTEN|STAT3	-5
MyList_MCODE_ALL	GO Biological Processes	19	GO:0006839	mitochondrial transport	19_GO:0051179 localization	-6.4	31	12	30242	254	19	5	26	10	207|3320|5599|6774|7157	AKT1|HSP90AA1|MAPK8|STAT3|TP53	-5
MyList_MCODE_ALL	GO Biological Processes	19	GO:0048143	astrocyte activation	19_GO:0032502 developmental process	-6.3	1.9e+02	24	30242	25	19	3	16	8.4	1956|3569|7124	EGFR|IL6|TNF	-5
MyList_MCODE_ALL	GO Biological Processes	19	GO:0006260	DNA replication	19_GO:0008152 metabolic process	-6.3	30	12	30242	262	19	5	26	10	1950|1956|3265|3725|7157	EGF|EGFR|HRAS|JUN|TP53	-5
MyList_MCODE_ALL	GO Biological Processes	19	GO:0007005	mitochondrion organization	19_GO:0009987 cellular process	-6.3	19	10	30242	509	19	6	32	11	207|3320|3725|5599|6774|7157	AKT1|HSP90AA1|JUN|MAPK8|STAT3|TP53	-5
MyList_MCODE_ALL	GO Biological Processes	19	GO:0048871	multicellular organismal homeostasis	19_GO:0032501 multicellular organismal process	-6.3	19	10	30242	511	19	6	32	11	1956|3569|6714|6774|7124|7422	EGFR|IL6|SRC|STAT3|TNF|VEGFA	-5
MyList_MCODE_ALL	GO Biological Processes	19	GO:0071887	leukocyte apoptotic process	19_GO:0009987 cellular process	-6.3	60	15	30242	106	19	4	21	9.4	207|3569|5728|7157	AKT1|IL6|PTEN|TP53	-5
MyList_MCODE_ALL	GO Biological Processes	19	GO:0033598	mammary gland epithelial cell proliferation	19_GO:0032502 developmental process	-6.3	1.8e+02	23	30242	26	19	3	16	8.4	595|2099|5594	CCND1|ESR1|MAPK1	-5
MyList_MCODE_ALL	GO Biological Processes	19	GO:0070102	interleukin-6-mediated signaling pathway	19_GO:0023052 signaling	-6.3	1.8e+02	23	30242	26	19	3	16	8.4	3569|6714|6774	IL6|SRC|STAT3	-5
MyList_MCODE_ALL	GO Biological Processes	19	GO:1900017	positive regulation of cytokine production involved in inflammatory response	19_GO:0048518 positive regulation of biological process	-6.3	1.8e+02	23	30242	26	19	3	16	8.4	3569|6774|7124	IL6|STAT3|TNF	-5
MyList_MCODE_ALL	GO Biological Processes	19	GO:0008637	apoptotic mitochondrial changes	19_GO:0009987 cellular process	-6.3	60	15	30242	107	19	4	21	9.4	207|3725|5599|7157	AKT1|JUN|MAPK8|TP53	-4.9
MyList_MCODE_ALL	GO Biological Processes	19	GO:0007173	epidermal growth factor receptor signaling pathway	19_GO:0023052 signaling	-6.2	58	15	30242	109	19	4	21	9.4	207|1950|1956|6714	AKT1|EGF|EGFR|SRC	-4.9
MyList_MCODE_ALL	GO Biological Processes	19	GO:0001938	positive regulation of endothelial cell proliferation	19_GO:0048518 positive regulation of biological process	-6.2	57	15	30242	111	19	4	21	9.4	207|1950|6774|7422	AKT1|EGF|STAT3|VEGFA	-4.9
MyList_MCODE_ALL	GO Biological Processes	19	GO:1903649	regulation of cytoplasmic transport	19_GO:0051179 localization	-6.2	1.7e+02	23	30242	28	19	3	16	8.4	5594|5595|6714	MAPK1|MAPK3|SRC	-4.9
MyList_MCODE_ALL	GO Biological Processes	19	GO:0043542	endothelial cell migration	19_GO:0040011 locomotion	-6.2	28	12	30242	281	19	5	26	10	207|1950|5728|7124|7422	AKT1|EGF|PTEN|TNF|VEGFA	-4.9
MyList_MCODE_ALL	GO Biological Processes	19	GO:0071675	regulation of mononuclear cell migration	19_GO:0040011 locomotion	-6.1	55	15	30242	115	19	4	21	9.4	207|5594|5595|7124	AKT1|MAPK1|MAPK3|TNF	-4.8
MyList_MCODE_ALL	GO Biological Processes	19	GO:0044262	cellular carbohydrate metabolic process	19_GO:0008152 metabolic process	-6.1	28	11	30242	284	19	5	26	10	207|5728|6714|6774|7157	AKT1|PTEN|SRC|STAT3|TP53	-4.8
MyList_MCODE_ALL	GO Biological Processes	19	GO:0002360	T cell lineage commitment	19_GO:0002376 immune system process	-6.1	1.6e+02	22	30242	29	19	3	16	8.4	3569|6774|7157	IL6|STAT3|TP53	-4.8
MyList_MCODE_ALL	GO Biological Processes	19	GO:0018107	peptidyl-threonine phosphorylation	19_GO:0008152 metabolic process	-6.1	55	15	30242	116	19	4	21	9.4	207|1950|5594|5599	AKT1|EGF|MAPK1|MAPK8	-4.8
MyList_MCODE_ALL	GO Biological Processes	19	GO:0007006	mitochondrial membrane organization	19_GO:0009987 cellular process	-6.1	55	15	30242	116	19	4	21	9.4	3320|5599|6774|7157	HSP90AA1|MAPK8|STAT3|TP53	-4.8
MyList_MCODE_ALL	GO Biological Processes	19	GO:1905114	cell surface receptor signaling pathway involved in cell-cell signaling	19_GO:0023052 signaling	-6.1	17	9.7	30242	549	19	6	32	11	207|595|1950|1956|5728|6714	AKT1|CCND1|EGF|EGFR|PTEN|SRC	-4.8
MyList_MCODE_ALL	GO Biological Processes	19	GO:0097193	intrinsic apoptotic signaling pathway	19_GO:0023052 signaling	-6.1	28	11	30242	288	19	5	26	10	207|3265|6714|7124|7157	AKT1|HRAS|SRC|TNF|TP53	-4.8
MyList_MCODE_ALL	GO Biological Processes	19	GO:0034504	protein localization to nucleus	19_GO:0051179 localization	-6.1	27	11	30242	290	19	5	26	10	207|5594|6714|6774|7157	AKT1|MAPK1|SRC|STAT3|TP53	-4.8
MyList_MCODE_ALL	GO Biological Processes	19	GO:0022612	gland morphogenesis	19_GO:0032502 developmental process	-6.1	54	14	30242	119	19	4	21	9.4	2099|3569|6714|7124	ESR1|IL6|SRC|TNF	-4.8
MyList_MCODE_ALL	GO Biological Processes	19	GO:0060485	mesenchyme development	19_GO:0032502 developmental process	-6.1	27	11	30242	292	19	5	26	10	3569|4609|5594|5595|5728	IL6|MYC|MAPK1|MAPK3|PTEN	-4.8
MyList_MCODE_ALL	GO Biological Processes	19	GO:0016236	macroautophagy	19_GO:0008152 metabolic process	-6.1	27	11	30242	295	19	5	26	10	207|5595|5599|6714|7157	AKT1|MAPK3|MAPK8|SRC|TP53	-4.8
MyList_MCODE_ALL	GO Biological Processes	19	GO:0050890	cognition	19_GO:0032501 multicellular organismal process	-6	27	11	30242	296	19	5	26	10	1956|3725|5594|5728|7124	EGFR|JUN|MAPK1|PTEN|TNF	-4.8
MyList_MCODE_ALL	GO Biological Processes	19	GO:0002688	regulation of leukocyte chemotaxis	19_GO:0040011 locomotion	-6	52	14	30242	122	19	4	21	9.4	3569|5594|5595|7422	IL6|MAPK1|MAPK3|VEGFA	-4.7
MyList_MCODE_ALL	GO Biological Processes	19	GO:2000144	positive regulation of DNA-templated transcription, initiation	19_GO:0048518 positive regulation of biological process	-6	1.5e+02	21	30242	31	19	3	16	8.4	2099|3725|7157	ESR1|JUN|TP53	-4.7
MyList_MCODE_ALL	GO Biological Processes	19	GO:0031063	regulation of histone deacetylation	19_GO:0050789 regulation of biological process	-6	1.5e+02	21	30242	31	19	3	16	8.4	5599|7157|7422	MAPK8|TP53|VEGFA	-4.7
MyList_MCODE_ALL	GO Biological Processes	19	GO:1901990	regulation of mitotic cell cycle phase transition	19_GO:0050789 regulation of biological process	-6	27	11	30242	299	19	5	26	10	207|595|1956|5728|7157	AKT1|CCND1|EGFR|PTEN|TP53	-4.7
MyList_MCODE_ALL	GO Biological Processes	19	GO:0031647	regulation of protein stability	19_GO:0065007 biological regulation	-6	27	11	30242	300	19	5	26	10	3320|5594|5728|6714|7157	HSP90AA1|MAPK1|PTEN|SRC|TP53	-4.7
MyList_MCODE_ALL	GO Biological Processes	19	GO:0072657	protein localization to membrane	19_GO:0051179 localization	-6	17	9.5	30242	574	19	6	32	11	207|1956|3265|3320|5599|7124	AKT1|EGFR|HRAS|HSP90AA1|MAPK8|TNF	-4.7
MyList_MCODE_ALL	GO Biological Processes	19	GO:0018210	peptidyl-threonine modification	19_GO:0008152 metabolic process	-6	51	14	30242	125	19	4	21	9.4	207|1950|5594|5599	AKT1|EGF|MAPK1|MAPK8	-4.7
MyList_MCODE_ALL	GO Biological Processes	19	GO:1904375	regulation of protein localization to cell periphery	19_GO:0051179 localization	-6	51	14	30242	125	19	4	21	9.4	207|1956|3265|7124	AKT1|EGFR|HRAS|TNF	-4.7
MyList_MCODE_ALL	GO Biological Processes	19	GO:1901889	negative regulation of cell junction assembly	19_GO:0048519 negative regulation of biological process	-6	1.5e+02	21	30242	32	19	3	16	8.4	5728|6714|7124	PTEN|SRC|TNF	-4.7
MyList_MCODE_ALL	GO Biological Processes	19	GO:0050778	positive regulation of immune response	19_GO:0002376 immune system process	-6	17	9.5	30242	577	19	6	32	11	3265|3320|3569|5594|6714|7124	HRAS|HSP90AA1|IL6|MAPK1|SRC|TNF	-4.7
MyList_MCODE_ALL	GO Biological Processes	19	GO:0007610	behavior	19_GO:0007610 behavior	-6	16	9.4	30242	581	19	6	32	11	1956|3725|5594|5728|6774|7157	EGFR|JUN|MAPK1|PTEN|STAT3|TP53	-4.7
MyList_MCODE_ALL	GO Biological Processes	19	GO:0035270	endocrine system development	19_GO:0032502 developmental process	-6	50	14	30242	127	19	4	21	9.4	207|3569|5594|5595	AKT1|IL6|MAPK1|MAPK3	-4.7
MyList_MCODE_ALL	GO Biological Processes	19	GO:0032870	cellular response to hormone stimulus	19_GO:0050896 response to stimulus	-5.9	16	9.4	30242	588	19	6	32	11	207|1956|2099|5728|6714|6774	AKT1|EGFR|ESR1|PTEN|SRC|STAT3	-4.7
MyList_MCODE_ALL	GO Biological Processes	19	GO:0007507	heart development	19_GO:0032502 developmental process	-5.9	16	9.3	30242	590	19	6	32	11	1956|5594|5595|5728|7157|7422	EGFR|MAPK1|MAPK3|PTEN|TP53|VEGFA	-4.7
MyList_MCODE_ALL	GO Biological Processes	19	GO:0045787	positive regulation of cell cycle	19_GO:0048518 positive regulation of biological process	-5.9	25	11	30242	313	19	5	26	10	207|595|1950|1956|6714	AKT1|CCND1|EGF|EGFR|SRC	-4.7
MyList_MCODE_ALL	GO Biological Processes	19	GO:0007569	cell aging	19_GO:0032502 developmental process	-5.9	48	14	30242	132	19	4	21	9.4	3265|5599|5728|7157	HRAS|MAPK8|PTEN|TP53	-4.6
MyList_MCODE_ALL	GO Biological Processes	19	GO:0010506	regulation of autophagy	19_GO:0050789 regulation of biological process	-5.9	25	11	30242	320	19	5	26	10	207|5595|5599|6774|7157	AKT1|MAPK3|MAPK8|STAT3|TP53	-4.6
MyList_MCODE_ALL	GO Biological Processes	19	GO:0046328	regulation of JNK cascade	19_GO:0023052 signaling	-5.9	48	14	30242	134	19	4	21	9.4	207|1956|3265|7124	AKT1|EGFR|HRAS|TNF	-4.6
MyList_MCODE_ALL	GO Biological Processes	19	GO:0097421	liver regeneration	19_GO:0032502 developmental process	-5.9	1.4e+02	20	30242	35	19	3	16	8.4	595|1956|3569	CCND1|EGFR|IL6	-4.6
MyList_MCODE_ALL	GO Biological Processes	19	GO:0001893	maternal placenta development	19_GO:0051704 multi-organism process	-5.9	1.4e+02	20	30242	35	19	3	16	8.4	207|5594|5595	AKT1|MAPK1|MAPK3	-4.6
MyList_MCODE_ALL	GO Biological Processes	19	GO:0009895	negative regulation of catabolic process	19_GO:0048519 negative regulation of biological process	-5.9	25	11	30242	322	19	5	26	10	207|1956|6774|7124|7157	AKT1|EGFR|STAT3|TNF|TP53	-4.6
MyList_MCODE_ALL	GO Biological Processes	19	GO:0045727	positive regulation of translation	19_GO:0048518 positive regulation of biological process	-5.8	47	13	30242	136	19	4	21	9.4	3569|5594|5595|7124	IL6|MAPK1|MAPK3|TNF	-4.6
MyList_MCODE_ALL	GO Biological Processes	19	GO:0030224	monocyte differentiation	19_GO:0002376 immune system process	-5.8	1.3e+02	20	30242	36	19	3	16	8.4	3725|4609|7422	JUN|MYC|VEGFA	-4.6
MyList_MCODE_ALL	GO Biological Processes	19	GO:0060251	regulation of glial cell proliferation	19_GO:0032502 developmental process	-5.8	1.3e+02	20	30242	36	19	3	16	8.4	1956|3569|7124	EGFR|IL6|TNF	-4.6
MyList_MCODE_ALL	GO Biological Processes	19	GO:0048638	regulation of developmental growth	19_GO:0040007 growth	-5.8	24	11	30242	330	19	5	26	10	207|5594|5728|6774|7422	AKT1|MAPK1|PTEN|STAT3|VEGFA	-4.6
MyList_MCODE_ALL	GO Biological Processes	19	GO:0050768	negative regulation of neurogenesis	19_GO:0048519 negative regulation of biological process	-5.8	45	13	30242	140	19	4	21	9.4	3569|5728|7124|7157	IL6|PTEN|TNF|TP53	-4.5
MyList_MCODE_ALL	GO Biological Processes	19	GO:0062012	regulation of small molecule metabolic process	19_GO:0050789 regulation of biological process	-5.8	24	11	30242	335	19	5	26	10	207|6714|6774|7124|7157	AKT1|SRC|STAT3|TNF|TP53	-4.5
MyList_MCODE_ALL	GO Biological Processes	19	GO:0016241	regulation of macroautophagy	19_GO:0050789 regulation of biological process	-5.8	45	13	30242	141	19	4	21	9.4	207|5595|5599|7157	AKT1|MAPK3|MAPK8|TP53	-4.5
MyList_MCODE_ALL	GO Biological Processes	19	GO:0050921	positive regulation of chemotaxis	19_GO:0040011 locomotion	-5.8	45	13	30242	141	19	4	21	9.4	3569|5594|5595|7422	IL6|MAPK1|MAPK3|VEGFA	-4.5
MyList_MCODE_ALL	GO Biological Processes	19	GO:0032386	regulation of intracellular transport	19_GO:0051179 localization	-5.8	24	10	30242	337	19	5	26	10	3265|5594|5595|5599|6714	HRAS|MAPK1|MAPK3|MAPK8|SRC	-4.5
MyList_MCODE_ALL	GO Biological Processes	19	GO:0062013	positive regulation of small molecule metabolic process	19_GO:0048518 positive regulation of biological process	-5.8	45	13	30242	143	19	4	21	9.4	207|6714|6774|7124	AKT1|SRC|STAT3|TNF	-4.5
MyList_MCODE_ALL	GO Biological Processes	19	GO:0006897	endocytosis	19_GO:0051179 localization	-5.7	15	9	30242	636	19	6	32	11	1950|3265|5594|5595|6714|7422	EGF|HRAS|MAPK1|MAPK3|SRC|VEGFA	-4.5
MyList_MCODE_ALL	GO Biological Processes	19	GO:0051961	negative regulation of nervous system development	19_GO:0048519 negative regulation of biological process	-5.7	44	13	30242	145	19	4	21	9.4	3569|5728|7124|7157	IL6|PTEN|TNF|TP53	-4.5
MyList_MCODE_ALL	GO Biological Processes	19	GO:0010675	regulation of cellular carbohydrate metabolic process	19_GO:0050789 regulation of biological process	-5.7	44	13	30242	146	19	4	21	9.4	207|6714|6774|7157	AKT1|SRC|STAT3|TP53	-4.5
MyList_MCODE_ALL	GO Biological Processes	19	GO:0030855	epithelial cell differentiation	19_GO:0032502 developmental process	-5.7	15	8.9	30242	643	19	6	32	11	207|595|2099|6714|7124|7422	AKT1|CCND1|ESR1|SRC|TNF|VEGFA	-4.5
MyList_MCODE_ALL	GO Biological Processes	19	GO:0001889	liver development	19_GO:0032502 developmental process	-5.7	43	13	30242	147	19	4	21	9.4	595|1956|3265|3569	CCND1|EGFR|HRAS|IL6	-4.5
MyList_MCODE_ALL	GO Biological Processes	19	GO:0035195	gene silencing by miRNA	19_GO:0048519 negative regulation of biological process	-5.7	15	8.9	30242	647	19	6	32	11	1956|2099|3569|6774|7124|7157	EGFR|ESR1|IL6|STAT3|TNF|TP53	-4.5
MyList_MCODE_ALL	GO Biological Processes	19	GO:0051384	response to glucocorticoid	19_GO:0050896 response to stimulus	-5.7	43	13	30242	148	19	4	21	9.4	595|1956|3569|7124	CCND1|EGFR|IL6|TNF	-4.5
MyList_MCODE_ALL	GO Biological Processes	19	GO:0045022	early endosome to late endosome transport	19_GO:0051179 localization	-5.7	1.2e+02	19	30242	40	19	3	16	8.4	5594|5595|6714	MAPK1|MAPK3|SRC	-4.5
MyList_MCODE_ALL	GO Biological Processes	19	GO:0045429	positive regulation of nitric oxide biosynthetic process	19_GO:0048518 positive regulation of biological process	-5.7	1.2e+02	19	30242	40	19	3	16	8.4	207|3320|7124	AKT1|HSP90AA1|TNF	-4.5
MyList_MCODE_ALL	GO Biological Processes	19	GO:0010863	positive regulation of phospholipase C activity	19_GO:0065007 biological regulation	-5.7	1.2e+02	19	30242	40	19	3	16	8.4	1956|2099|3265	EGFR|ESR1|HRAS	-4.5
MyList_MCODE_ALL	GO Biological Processes	19	GO:2000142	regulation of DNA-templated transcription, initiation	19_GO:0050789 regulation of biological process	-5.7	1.2e+02	19	30242	40	19	3	16	8.4	2099|3725|7157	ESR1|JUN|TP53	-4.5
MyList_MCODE_ALL	GO Biological Processes	19	GO:0010212	response to ionizing radiation	19_GO:0050896 response to stimulus	-5.7	43	13	30242	149	19	4	21	9.4	595|3265|4609|7157	CCND1|HRAS|MYC|TP53	-4.5
MyList_MCODE_ALL	GO Biological Processes	19	GO:0051668	localization within membrane	19_GO:0051179 localization	-5.7	15	8.8	30242	651	19	6	32	11	207|1956|3265|3320|5599|7124	AKT1|EGFR|HRAS|HSP90AA1|MAPK8|TNF	-4.5
MyList_MCODE_ALL	GO Biological Processes	19	GO:0045861	negative regulation of proteolysis	19_GO:0048519 negative regulation of biological process	-5.7	23	10	30242	351	19	5	26	10	207|6714|7124|7157|7422	AKT1|SRC|TNF|TP53|VEGFA	-4.5
MyList_MCODE_ALL	GO Biological Processes	19	GO:0010564	regulation of cell cycle process	19_GO:0050789 regulation of biological process	-5.7	15	8.8	30242	652	19	6	32	11	207|595|1950|1956|5728|7157	AKT1|CCND1|EGF|EGFR|PTEN|TP53	-4.5
MyList_MCODE_ALL	GO Biological Processes	19	GO:0061008	hepaticobiliary system development	19_GO:0032502 developmental process	-5.7	42	13	30242	150	19	4	21	9.4	595|1956|3265|3569	CCND1|EGFR|HRAS|IL6	-4.5
MyList_MCODE_ALL	GO Biological Processes	19	GO:0035194	post-transcriptional gene silencing by RNA	19_GO:0048519 negative regulation of biological process	-5.7	15	8.8	30242	654	19	6	32	11	1956|2099|3569|6774|7124|7157	EGFR|ESR1|IL6|STAT3|TNF|TP53	-4.5
MyList_MCODE_ALL	GO Biological Processes	19	GO:2001236	regulation of extrinsic apoptotic signaling pathway	19_GO:0023052 signaling	-5.7	42	13	30242	151	19	4	21	9.4	207|5728|6714|7124	AKT1|PTEN|SRC|TNF	-4.4
MyList_MCODE_ALL	GO Biological Processes	19	GO:1904407	positive regulation of nitric oxide metabolic process	19_GO:0048518 positive regulation of biological process	-5.7	1.2e+02	19	30242	41	19	3	16	8.4	207|3320|7124	AKT1|HSP90AA1|TNF	-4.4
MyList_MCODE_ALL	GO Biological Processes	19	GO:2000008	regulation of protein localization to cell surface	19_GO:0051179 localization	-5.7	1.2e+02	19	30242	41	19	3	16	8.4	207|1950|7124	AKT1|EGF|TNF	-4.4
MyList_MCODE_ALL	GO Biological Processes	19	GO:0016441	posttranscriptional gene silencing	19_GO:0048519 negative regulation of biological process	-5.7	15	8.8	30242	658	19	6	32	11	1956|2099|3569|6774|7124|7157	EGFR|ESR1|IL6|STAT3|TNF|TP53	-4.4
MyList_MCODE_ALL	GO Biological Processes	19	GO:2001233	regulation of apoptotic signaling pathway	19_GO:0023052 signaling	-5.7	22	10	30242	356	19	5	26	10	207|5728|6714|7124|7157	AKT1|PTEN|SRC|TNF|TP53	-4.4
MyList_MCODE_ALL	GO Biological Processes	19	GO:0007178	transmembrane receptor protein serine/threonine kinase signaling pathway	19_GO:0023052 signaling	-5.6	22	10	30242	360	19	5	26	10	3725|5595|6714|6774|7157	JUN|MAPK3|SRC|STAT3|TP53	-4.4
MyList_MCODE_ALL	GO Biological Processes	19	GO:0006606	protein import into nucleus	19_GO:0051179 localization	-5.6	41	13	30242	155	19	4	21	9.4	207|5594|6774|7157	AKT1|MAPK1|STAT3|TP53	-4.4
MyList_MCODE_ALL	GO Biological Processes	19	GO:1901653	cellular response to peptide	19_GO:0050896 response to stimulus	-5.6	22	10	30242	363	19	5	26	10	207|5728|6714|6774|7157	AKT1|PTEN|SRC|STAT3|TP53	-4.4
MyList_MCODE_ALL	GO Biological Processes	19	GO:0031056	regulation of histone modification	19_GO:0050789 regulation of biological process	-5.6	41	12	30242	156	19	4	21	9.4	5595|5599|7157|7422	MAPK3|MAPK8|TP53|VEGFA	-4.4
MyList_MCODE_ALL	GO Biological Processes	19	GO:1903364	positive regulation of cellular protein catabolic process	19_GO:0048518 positive regulation of biological process	-5.6	41	12	30242	156	19	4	21	9.4	207|1950|3320|5728	AKT1|EGF|HSP90AA1|PTEN	-4.4
MyList_MCODE_ALL	GO Biological Processes	19	GO:0035051	cardiocyte differentiation	19_GO:0032502 developmental process	-5.6	41	12	30242	157	19	4	21	9.4	1956|5594|5595|7422	EGFR|MAPK1|MAPK3|VEGFA	-4.4
MyList_MCODE_ALL	GO Biological Processes	19	GO:0098927	vesicle-mediated transport between endosomal compartments	19_GO:0051179 localization	-5.6	1.1e+02	18	30242	43	19	3	16	8.4	5594|5595|6714	MAPK1|MAPK3|SRC	-4.4
MyList_MCODE_ALL	GO Biological Processes	19	GO:0014002	astrocyte development	19_GO:0032502 developmental process	-5.6	1.1e+02	18	30242	43	19	3	16	8.4	1956|3569|7124	EGFR|IL6|TNF	-4.4
MyList_MCODE_ALL	GO Biological Processes	19	GO:1900274	regulation of phospholipase C activity	19_GO:0065007 biological regulation	-5.6	1.1e+02	18	30242	43	19	3	16	8.4	1956|2099|3265	EGFR|ESR1|HRAS	-4.4
MyList_MCODE_ALL	GO Biological Processes	19	GO:0051170	import into nucleus	19_GO:0051179 localization	-5.6	40	12	30242	159	19	4	21	9.4	207|5594|6774|7157	AKT1|MAPK1|STAT3|TP53	-4.4
MyList_MCODE_ALL	GO Biological Processes	19	GO:0031047	gene silencing by RNA	19_GO:0048519 negative regulation of biological process	-5.6	14	8.6	30242	682	19	6	32	11	1956|2099|3569|6774|7124|7157	EGFR|ESR1|IL6|STAT3|TNF|TP53	-4.4
MyList_MCODE_ALL	GO Biological Processes	19	GO:0050999	regulation of nitric-oxide synthase activity	19_GO:0065007 biological regulation	-5.6	1.1e+02	18	30242	44	19	3	16	8.4	207|1956|7124	AKT1|EGFR|TNF	-4.4
MyList_MCODE_ALL	GO Biological Processes	19	GO:0045124	regulation of bone resorption	19_GO:0032501 multicellular organismal process	-5.6	1.1e+02	18	30242	44	19	3	16	8.4	1956|3569|6714	EGFR|IL6|SRC	-4.4
MyList_MCODE_ALL	GO Biological Processes	19	GO:0034250	positive regulation of cellular amide metabolic process	19_GO:0048518 positive regulation of biological process	-5.5	39	12	30242	162	19	4	21	9.4	3569|5594|5595|7124	IL6|MAPK1|MAPK3|TNF	-4.3
MyList_MCODE_ALL	GO Biological Processes	19	GO:0051129	negative regulation of cellular component organization	19_GO:0048519 negative regulation of biological process	-5.5	14	8.5	30242	691	19	6	32	11	207|5728|6714|7124|7157|7422	AKT1|PTEN|SRC|TNF|TP53|VEGFA	-4.3
MyList_MCODE_ALL	GO Biological Processes	19	GO:0071354	cellular response to interleukin-6	19_GO:0050896 response to stimulus	-5.5	1.1e+02	18	30242	45	19	3	16	8.4	3569|6714|6774	IL6|SRC|STAT3	-4.3
MyList_MCODE_ALL	GO Biological Processes	19	GO:0051100	negative regulation of binding	19_GO:0065007 biological regulation	-5.5	39	12	30242	163	19	4	21	9.4	207|3725|5595|5599	AKT1|JUN|MAPK3|MAPK8	-4.3
MyList_MCODE_ALL	GO Biological Processes	19	GO:0051346	negative regulation of hydrolase activity	19_GO:0065007 biological regulation	-5.5	21	9.8	30242	379	19	5	26	10	207|3265|6714|7124|7422	AKT1|HRAS|SRC|TNF|VEGFA	-4.3
MyList_MCODE_ALL	GO Biological Processes	19	GO:0050806	positive regulation of synaptic transmission	19_GO:0048518 positive regulation of biological process	-5.5	39	12	30242	164	19	4	21	9.4	1956|5594|5728|7124	EGFR|MAPK1|PTEN|TNF	-4.3
MyList_MCODE_ALL	GO Biological Processes	19	GO:0034198	cellular response to amino acid starvation	19_GO:0050896 response to stimulus	-5.5	1e+02	17	30242	46	19	3	16	8.4	5594|5595|5599	MAPK1|MAPK3|MAPK8	-4.3
MyList_MCODE_ALL	GO Biological Processes	19	GO:1900087	positive regulation of G1/S transition of mitotic cell cycle	19_GO:0048518 positive regulation of biological process	-5.5	1e+02	17	30242	46	19	3	16	8.4	207|595|1956	AKT1|CCND1|EGFR	-4.3
MyList_MCODE_ALL	GO Biological Processes	19	GO:0050878	regulation of body fluid levels	19_GO:0065007 biological regulation	-5.5	21	9.8	30242	382	19	5	26	10	595|1956|3569|6714|7422	CCND1|EGFR|IL6|SRC|VEGFA	-4.3
MyList_MCODE_ALL	GO Biological Processes	19	GO:0045786	negative regulation of cell cycle	19_GO:0048519 negative regulation of biological process	-5.5	21	9.7	30242	385	19	5	26	10	595|1956|5728|7124|7157	CCND1|EGFR|PTEN|TNF|TP53	-4.3
MyList_MCODE_ALL	GO Biological Processes	19	GO:0043618	regulation of transcription from RNA polymerase II promoter in response to stress	19_GO:0050896 response to stimulus	-5.5	1e+02	17	30242	47	19	3	16	8.4	3725|7157|7422	JUN|TP53|VEGFA	-4.3
MyList_MCODE_ALL	GO Biological Processes	19	GO:0050727	regulation of inflammatory response	19_GO:0050896 response to stimulus	-5.5	20	9.7	30242	389	19	5	26	10	1956|2099|3569|6714|7124	EGFR|ESR1|IL6|SRC|TNF	-4.3
MyList_MCODE_ALL	GO Biological Processes	19	GO:1901987	regulation of cell cycle phase transition	19_GO:0050789 regulation of biological process	-5.5	20	9.7	30242	390	19	5	26	10	207|595|1956|5728|7157	AKT1|CCND1|EGFR|PTEN|TP53	-4.3
MyList_MCODE_ALL	GO Biological Processes	19	GO:0090311	regulation of protein deacetylation	19_GO:0050789 regulation of biological process	-5.4	99	17	30242	48	19	3	16	8.4	5599|7157|7422	MAPK8|TP53|VEGFA	-4.3
MyList_MCODE_ALL	GO Biological Processes	19	GO:0010469	regulation of signaling receptor activity	19_GO:0023052 signaling	-5.4	37	12	30242	173	19	4	21	9.4	1950|5728|6714|7124	EGF|PTEN|SRC|TNF	-4.3
MyList_MCODE_ALL	GO Biological Processes	19	GO:0006953	acute-phase response	19_GO:0050896 response to stimulus	-5.4	97	17	30242	49	19	3	16	8.4	3569|6774|7124	IL6|STAT3|TNF	-4.2
MyList_MCODE_ALL	GO Biological Processes	19	GO:1990928	response to amino acid starvation	19_GO:0050896 response to stimulus	-5.4	97	17	30242	49	19	3	16	8.4	5594|5595|5599	MAPK1|MAPK3|MAPK8	-4.2
MyList_MCODE_ALL	GO Biological Processes	19	GO:0070741	response to interleukin-6	19_GO:0050896 response to stimulus	-5.4	97	17	30242	49	19	3	16	8.4	3569|6714|6774	IL6|SRC|STAT3	-4.2
MyList_MCODE_ALL	GO Biological Processes	19	GO:1903047	mitotic cell cycle process	19_GO:0009987 cellular process	-5.4	13	8.3	30242	726	19	6	32	11	207|595|1950|1956|5728|7157	AKT1|CCND1|EGF|EGFR|PTEN|TP53	-4.2
MyList_MCODE_ALL	GO Biological Processes	19	GO:0048771	tissue remodeling	19_GO:0032501 multicellular organismal process	-5.4	36	12	30242	176	19	4	21	9.4	1956|3569|6714|7157	EGFR|IL6|SRC|TP53	-4.2
MyList_MCODE_ALL	GO Biological Processes	19	GO:0060688	regulation of morphogenesis of a branching structure	19_GO:0032502 developmental process	-5.4	96	17	30242	50	19	3	16	8.4	2099|7124|7422	ESR1|TNF|VEGFA	-4.2
MyList_MCODE_ALL	GO Biological Processes	19	GO:0060425	lung morphogenesis	19_GO:0032502 developmental process	-5.4	96	17	30242	50	19	3	16	8.4	5594|5595|7124	MAPK1|MAPK3|TNF	-4.2
MyList_MCODE_ALL	GO Biological Processes	19	GO:0010634	positive regulation of epithelial cell migration	19_GO:0040011 locomotion	-5.4	36	12	30242	177	19	4	21	9.4	207|1950|6714|7422	AKT1|EGF|SRC|VEGFA	-4.2
MyList_MCODE_ALL	GO Biological Processes	19	GO:0035265	organ growth	19_GO:0040007 growth	-5.4	36	12	30242	178	19	4	21	9.4	207|2099|5594|5728	AKT1|ESR1|MAPK1|PTEN	-4.2
MyList_MCODE_ALL	GO Biological Processes	19	GO:0014009	glial cell proliferation	19_GO:0032502 developmental process	-5.4	94	17	30242	51	19	3	16	8.4	1956|3569|7124	EGFR|IL6|TNF	-4.2
MyList_MCODE_ALL	GO Biological Processes	19	GO:0046850	regulation of bone remodeling	19_GO:0032501 multicellular organismal process	-5.4	94	17	30242	51	19	3	16	8.4	1956|3569|6714	EGFR|IL6|SRC	-4.2
MyList_MCODE_ALL	GO Biological Processes	19	GO:0016458	gene silencing	19_GO:0048519 negative regulation of biological process	-5.4	13	8.2	30242	742	19	6	32	11	1956|2099|3569|6774|7124|7157	EGFR|ESR1|IL6|STAT3|TNF|TP53	-4.2
MyList_MCODE_ALL	GO Biological Processes	19	GO:1905952	regulation of lipid localization	19_GO:0051179 localization	-5.3	35	12	30242	181	19	4	21	9.4	207|1950|3569|7124	AKT1|EGF|IL6|TNF	-4.2
MyList_MCODE_ALL	GO Biological Processes	19	GO:2000378	negative regulation of reactive oxygen species metabolic process	19_GO:0048519 negative regulation of biological process	-5.3	92	16	30242	52	19	3	16	8.4	207|6774|7157	AKT1|STAT3|TP53	-4.2
MyList_MCODE_ALL	GO Biological Processes	19	GO:0030155	regulation of cell adhesion	19_GO:0022610 biological adhesion	-5.3	13	8.2	30242	751	19	6	32	11	207|3569|5728|6714|7124|7422	AKT1|IL6|PTEN|SRC|TNF|VEGFA	-4.2
MyList_MCODE_ALL	GO Biological Processes	19	GO:0001541	ovarian follicle development	19_GO:0022414 reproductive process	-5.3	90	16	30242	53	19	3	16	8.4	2099|6714|7422	ESR1|SRC|VEGFA	-4.2
MyList_MCODE_ALL	GO Biological Processes	19	GO:0043620	regulation of DNA-templated transcription in response to stress	19_GO:0050896 response to stimulus	-5.3	90	16	30242	53	19	3	16	8.4	3725|7157|7422	JUN|TP53|VEGFA	-4.2
MyList_MCODE_ALL	GO Biological Processes	19	GO:0032210	regulation of telomere maintenance via telomerase	19_GO:0050789 regulation of biological process	-5.3	90	16	30242	53	19	3	16	8.4	5594|5595|6714	MAPK1|MAPK3|SRC	-4.2
MyList_MCODE_ALL	GO Biological Processes	19	GO:0033044	regulation of chromosome organization	19_GO:0050789 regulation of biological process	-5.3	34	11	30242	187	19	4	21	9.4	4609|5594|5595|6714	MYC|MAPK1|MAPK3|SRC	-4.1
MyList_MCODE_ALL	GO Biological Processes	19	GO:0044772	mitotic cell cycle phase transition	19_GO:0009987 cellular process	-5.3	19	9.2	30242	424	19	5	26	10	207|595|1956|5728|7157	AKT1|CCND1|EGFR|PTEN|TP53	-4.1
MyList_MCODE_ALL	GO Biological Processes	19	GO:0048008	platelet-derived growth factor receptor signaling pathway	19_GO:0023052 signaling	-5.2	85	16	30242	56	19	3	16	8.4	5728|6714|7422	PTEN|SRC|VEGFA	-4.1
MyList_MCODE_ALL	GO Biological Processes	19	GO:0010332	response to gamma radiation	19_GO:0050896 response to stimulus	-5.2	85	16	30242	56	19	3	16	8.4	3265|4609|7157	HRAS|MYC|TP53	-4.1
MyList_MCODE_ALL	GO Biological Processes	19	GO:0010518	positive regulation of phospholipase activity	19_GO:0065007 biological regulation	-5.2	85	16	30242	56	19	3	16	8.4	1956|2099|3265	EGFR|ESR1|HRAS	-4.1
MyList_MCODE_ALL	GO Biological Processes	19	GO:1901654	response to ketone	19_GO:0050896 response to stimulus	-5.2	33	11	30242	194	19	4	21	9.4	207|595|1956|6714	AKT1|CCND1|EGFR|SRC	-4.1
MyList_MCODE_ALL	GO Biological Processes	19	GO:0051205	protein insertion into membrane	19_GO:0051179 localization	-5.2	84	16	30242	57	19	3	16	8.4	1956|3320|5599	EGFR|HSP90AA1|MAPK8	-4.1
MyList_MCODE_ALL	GO Biological Processes	19	GO:0045785	positive regulation of cell adhesion	19_GO:0022610 biological adhesion	-5.2	18	9.1	30242	437	19	5	26	10	207|3569|6714|7124|7422	AKT1|IL6|SRC|TNF|VEGFA	-4.1
MyList_MCODE_ALL	GO Biological Processes	19	GO:0006006	glucose metabolic process	19_GO:0008152 metabolic process	-5.2	32	11	30242	196	19	4	21	9.4	207|6714|7124|7157	AKT1|SRC|TNF|TP53	-4.1
MyList_MCODE_ALL	GO Biological Processes	19	GO:0043393	regulation of protein binding	19_GO:0065007 biological regulation	-5.2	32	11	30242	197	19	4	21	9.4	207|5595|5599|6714	AKT1|MAPK3|MAPK8|SRC	-4.1
MyList_MCODE_ALL	GO Biological Processes	19	GO:1902808	positive regulation of cell cycle G1/S phase transition	19_GO:0048518 positive regulation of biological process	-5.2	82	16	30242	58	19	3	16	8.4	207|595|1956	AKT1|CCND1|EGFR	-4.1
MyList_MCODE_ALL	GO Biological Processes	19	GO:0043525	positive regulation of neuron apoptotic process	19_GO:0048518 positive regulation of biological process	-5.2	82	16	30242	58	19	3	16	8.4	3725|7124|7157	JUN|TNF|TP53	-4.1
MyList_MCODE_ALL	GO Biological Processes	19	GO:0050801	ion homeostasis	19_GO:0065007 biological regulation	-5.2	12	7.9	30242	791	19	6	32	11	1956|2099|4609|5594|5595|6714	EGFR|ESR1|MYC|MAPK1|MAPK3|SRC	-4.1
MyList_MCODE_ALL	GO Biological Processes	19	GO:0031099	regeneration	19_GO:0032502 developmental process	-5.2	32	11	30242	198	19	4	21	9.4	595|1956|3569|5728	CCND1|EGFR|IL6|PTEN	-4.1
MyList_MCODE_ALL	GO Biological Processes	19	GO:0045936	negative regulation of phosphate metabolic process	19_GO:0048519 negative regulation of biological process	-5.2	18	9	30242	442	19	5	26	10	207|5728|6774|7124|7157	AKT1|PTEN|STAT3|TNF|TP53	-4.1
MyList_MCODE_ALL	GO Biological Processes	19	GO:0010563	negative regulation of phosphorus metabolic process	19_GO:0048519 negative regulation of biological process	-5.2	18	9	30242	443	19	5	26	10	207|5728|6774|7124|7157	AKT1|PTEN|STAT3|TNF|TP53	-4.1
MyList_MCODE_ALL	GO Biological Processes	19	GO:0060322	head development	19_GO:0032502 developmental process	-5.2	12	7.9	30242	796	19	6	32	11	1950|5594|5595|5728|6714|7157	EGF|MAPK1|MAPK3|PTEN|SRC|TP53	-4
MyList_MCODE_ALL	GO Biological Processes	19	GO:0016055	Wnt signaling pathway	19_GO:0023052 signaling	-5.2	18	9	30242	445	19	5	26	10	595|1950|1956|5728|6714	CCND1|EGF|EGFR|PTEN|SRC	-4
MyList_MCODE_ALL	GO Biological Processes	19	GO:0001836	release of cytochrome c from mitochondria	19_GO:0023052 signaling	-5.2	81	15	30242	59	19	3	16	8.4	207|3725|7157	AKT1|JUN|TP53	-4
MyList_MCODE_ALL	GO Biological Processes	19	GO:0032768	regulation of monooxygenase activity	19_GO:0065007 biological regulation	-5.2	81	15	30242	59	19	3	16	8.4	207|1956|7124	AKT1|EGFR|TNF	-4
MyList_MCODE_ALL	GO Biological Processes	19	GO:0001817	regulation of cytokine production	19_GO:0032501 multicellular organismal process	-5.2	12	7.9	30242	799	19	6	32	11	3265|3320|3569|6714|6774|7124	HRAS|HSP90AA1|IL6|SRC|STAT3|TNF	-4
MyList_MCODE_ALL	GO Biological Processes	19	GO:0198738	cell-cell signaling by wnt	19_GO:0023052 signaling	-5.2	18	9	30242	447	19	5	26	10	595|1950|1956|5728|6714	CCND1|EGF|EGFR|PTEN|SRC	-4
MyList_MCODE_ALL	GO Biological Processes	19	GO:0007179	transforming growth factor beta receptor signaling pathway	19_GO:0023052 signaling	-5.2	32	11	30242	202	19	4	21	9.4	3725|6714|6774|7157	JUN|SRC|STAT3|TP53	-4
MyList_MCODE_ALL	GO Biological Processes	19	GO:0022407	regulation of cell-cell adhesion	19_GO:0022610 biological adhesion	-5.2	18	8.9	30242	450	19	5	26	10	207|3569|6714|7124|7422	AKT1|IL6|SRC|TNF|VEGFA	-4
MyList_MCODE_ALL	GO Biological Processes	19	GO:1901888	regulation of cell junction assembly	19_GO:0050789 regulation of biological process	-5.1	31	11	30242	204	19	4	21	9.4	5728|6714|7124|7422	PTEN|SRC|TNF|VEGFA	-4
MyList_MCODE_ALL	GO Biological Processes	19	GO:1904356	regulation of telomere maintenance via telomere lengthening	19_GO:0050789 regulation of biological process	-5.1	78	15	30242	61	19	3	16	8.4	5594|5595|6714	MAPK1|MAPK3|SRC	-4
MyList_MCODE_ALL	GO Biological Processes	19	GO:0045428	regulation of nitric oxide biosynthetic process	19_GO:0050789 regulation of biological process	-5.1	77	15	30242	62	19	3	16	8.4	207|3320|7124	AKT1|HSP90AA1|TNF	-4
MyList_MCODE_ALL	GO Biological Processes	19	GO:0032757	positive regulation of interleukin-8 production	19_GO:0048518 positive regulation of biological process	-5.1	77	15	30242	62	19	3	16	8.4	3569|6774|7124	IL6|STAT3|TNF	-4
MyList_MCODE_ALL	GO Biological Processes	19	GO:1903078	positive regulation of protein localization to plasma membrane	19_GO:0048518 positive regulation of biological process	-5.1	77	15	30242	62	19	3	16	8.4	207|1956|7124	AKT1|EGFR|TNF	-4
MyList_MCODE_ALL	GO Biological Processes	19	GO:0032731	positive regulation of interleukin-1 beta production	19_GO:0048518 positive regulation of biological process	-5.1	77	15	30242	62	19	3	16	8.4	3569|6774|7124	IL6|STAT3|TNF	-4
MyList_MCODE_ALL	GO Biological Processes	19	GO:0046902	regulation of mitochondrial membrane permeability	19_GO:0051179 localization	-5.1	76	15	30242	63	19	3	16	8.4	5599|6774|7157	MAPK8|STAT3|TP53	-4
MyList_MCODE_ALL	GO Biological Processes	19	GO:0045637	regulation of myeloid cell differentiation	19_GO:0002376 immune system process	-5.1	30	11	30242	211	19	4	21	9.4	3725|4609|6774|7124	JUN|MYC|STAT3|TNF	-4
MyList_MCODE_ALL	GO Biological Processes	19	GO:0043523	regulation of neuron apoptotic process	19_GO:0050789 regulation of biological process	-5.1	30	11	30242	212	19	4	21	9.4	3265|3725|7124|7157	HRAS|JUN|TNF|TP53	-4
MyList_MCODE_ALL	GO Biological Processes	19	GO:0080164	regulation of nitric oxide metabolic process	19_GO:0050789 regulation of biological process	-5.1	75	15	30242	64	19	3	16	8.4	207|3320|7124	AKT1|HSP90AA1|TNF	-4
MyList_MCODE_ALL	GO Biological Processes	19	GO:0002764	immune response-regulating signaling pathway	19_GO:0002376 immune system process	-5.1	17	8.7	30242	472	19	5	26	10	2099|3265|5594|5599|6714	ESR1|HRAS|MAPK1|MAPK8|SRC	-3.9
MyList_MCODE_ALL	GO Biological Processes	19	GO:0045453	bone resorption	19_GO:0032501 multicellular organismal process	-5	73	15	30242	65	19	3	16	8.4	1956|3569|6714	EGFR|IL6|SRC	-3.9
MyList_MCODE_ALL	GO Biological Processes	19	GO:0090109	regulation of cell-substrate junction assembly	19_GO:0050789 regulation of biological process	-5	72	15	30242	66	19	3	16	8.4	5728|6714|7422	PTEN|SRC|VEGFA	-3.9
MyList_MCODE_ALL	GO Biological Processes	19	GO:0014015	positive regulation of gliogenesis	19_GO:0048518 positive regulation of biological process	-5	72	15	30242	66	19	3	16	8.4	1956|3569|7124	EGFR|IL6|TNF	-3.9
MyList_MCODE_ALL	GO Biological Processes	19	GO:0051893	regulation of focal adhesion assembly	19_GO:0022610 biological adhesion	-5	72	15	30242	66	19	3	16	8.4	5728|6714|7422	PTEN|SRC|VEGFA	-3.9
MyList_MCODE_ALL	GO Biological Processes	19	GO:0097191	extrinsic apoptotic signaling pathway	19_GO:0023052 signaling	-5	29	10	30242	219	19	4	21	9.4	207|5728|6714|7124	AKT1|PTEN|SRC|TNF	-3.9
MyList_MCODE_ALL	GO Biological Processes	19	GO:0008406	gonad development	19_GO:0022414 reproductive process	-5	29	10	30242	221	19	4	21	9.4	595|2099|6714|7422	CCND1|ESR1|SRC|VEGFA	-3.9
MyList_MCODE_ALL	GO Biological Processes	19	GO:0016049	cell growth	19_GO:0040007 growth	-5	16	8.6	30242	485	19	5	26	10	207|1956|3320|7157|7422	AKT1|EGFR|HSP90AA1|TP53|VEGFA	-3.9
MyList_MCODE_ALL	GO Biological Processes	19	GO:0097529	myeloid leukocyte migration	19_GO:0040011 locomotion	-5	29	10	30242	222	19	4	21	9.4	3569|5594|5595|7422	IL6|MAPK1|MAPK3|VEGFA	-3.9
MyList_MCODE_ALL	GO Biological Processes	19	GO:0050920	regulation of chemotaxis	19_GO:0040011 locomotion	-5	29	10	30242	223	19	4	21	9.4	3569|5594|5595|7422	IL6|MAPK1|MAPK3|VEGFA	-3.9
MyList_MCODE_ALL	GO Biological Processes	19	GO:0010517	regulation of phospholipase activity	19_GO:0065007 biological regulation	-5	70	14	30242	68	19	3	16	8.4	1956|2099|3265	EGFR|ESR1|HRAS	-3.9
MyList_MCODE_ALL	GO Biological Processes	19	GO:0034394	protein localization to cell surface	19_GO:0051179 localization	-5	70	14	30242	68	19	3	16	8.4	207|1950|7124	AKT1|EGF|TNF	-3.9
MyList_MCODE_ALL	GO Biological Processes	19	GO:0042110	T cell activation	19_GO:0002376 immune system process	-5	16	8.5	30242	489	19	5	26	10	207|3569|6714|6774|7157	AKT1|IL6|SRC|STAT3|TP53	-3.9
MyList_MCODE_ALL	GO Biological Processes	19	GO:0050769	positive regulation of neurogenesis	19_GO:0048518 positive regulation of biological process	-5	28	10	30242	225	19	4	21	9.4	1956|3569|7124|7422	EGFR|IL6|TNF|VEGFA	-3.9
MyList_MCODE_ALL	GO Biological Processes	19	GO:1904377	positive regulation of protein localization to cell periphery	19_GO:0048518 positive regulation of biological process	-5	69	14	30242	69	19	3	16	8.4	207|1956|7124	AKT1|EGFR|TNF	-3.9
MyList_MCODE_ALL	GO Biological Processes	19	GO:0060193	positive regulation of lipase activity	19_GO:0065007 biological regulation	-5	69	14	30242	69	19	3	16	8.4	1956|2099|3265	EGFR|ESR1|HRAS	-3.9
MyList_MCODE_ALL	GO Biological Processes	19	GO:0042531	positive regulation of tyrosine phosphorylation of STAT protein	19_GO:0048518 positive regulation of biological process	-5	69	14	30242	69	19	3	16	8.4	3569|7124|7422	IL6|TNF|VEGFA	-3.9
MyList_MCODE_ALL	GO Biological Processes	19	GO:0042698	ovulation cycle	19_GO:0048511 rhythmic process	-5	69	14	30242	69	19	3	16	8.4	1956|2099|6714	EGFR|ESR1|SRC	-3.9
MyList_MCODE_ALL	GO Biological Processes	19	GO:0045137	development of primary sexual characteristics	19_GO:0022414 reproductive process	-5	28	10	30242	227	19	4	21	9.4	595|2099|6714|7422	CCND1|ESR1|SRC|VEGFA	-3.9
MyList_MCODE_ALL	GO Biological Processes	19	GO:0045444	fat cell differentiation	19_GO:0032502 developmental process	-4.9	28	10	30242	230	19	4	21	9.4	207|595|3569|7124	AKT1|CCND1|IL6|TNF	-3.8
MyList_MCODE_ALL	GO Biological Processes	19	GO:0150116	regulation of cell-substrate junction organization	19_GO:0050789 regulation of biological process	-4.9	67	14	30242	71	19	3	16	8.4	5728|6714|7422	PTEN|SRC|VEGFA	-3.8
MyList_MCODE_ALL	GO Biological Processes	19	GO:0030595	leukocyte chemotaxis	19_GO:0040011 locomotion	-4.9	28	10	30242	231	19	4	21	9.4	3569|5594|5595|7422	IL6|MAPK1|MAPK3|VEGFA	-3.8
MyList_MCODE_ALL	GO Biological Processes	19	GO:0010594	regulation of endothelial cell migration	19_GO:0040011 locomotion	-4.9	27	10	30242	233	19	4	21	9.4	207|1950|7124|7422	AKT1|EGF|TNF|VEGFA	-3.8
MyList_MCODE_ALL	GO Biological Processes	19	GO:0002534	cytokine production involved in inflammatory response	19_GO:0032501 multicellular organismal process	-4.9	66	14	30242	72	19	3	16	8.4	3569|6774|7124	IL6|STAT3|TNF	-3.8
MyList_MCODE_ALL	GO Biological Processes	19	GO:0070227	lymphocyte apoptotic process	19_GO:0009987 cellular process	-4.9	66	14	30242	72	19	3	16	8.4	207|5728|7157	AKT1|PTEN|TP53	-3.8
MyList_MCODE_ALL	GO Biological Processes	19	GO:1900015	regulation of cytokine production involved in inflammatory response	19_GO:0032501 multicellular organismal process	-4.9	66	14	30242	72	19	3	16	8.4	3569|6774|7124	IL6|STAT3|TNF	-3.8
MyList_MCODE_ALL	GO Biological Processes	19	GO:1901652	response to peptide	19_GO:0050896 response to stimulus	-4.9	16	8.4	30242	508	19	5	26	10	207|5728|6714|6774|7157	AKT1|PTEN|SRC|STAT3|TP53	-3.8
MyList_MCODE_ALL	GO Biological Processes	19	GO:0032732	positive regulation of interleukin-1 production	19_GO:0048518 positive regulation of biological process	-4.9	65	14	30242	73	19	3	16	8.4	3569|6774|7124	IL6|STAT3|TNF	-3.8
MyList_MCODE_ALL	GO Biological Processes	19	GO:0090068	positive regulation of cell cycle process	19_GO:0048518 positive regulation of biological process	-4.9	27	10	30242	236	19	4	21	9.4	207|595|1950|1956	AKT1|CCND1|EGF|EGFR	-3.8
MyList_MCODE_ALL	GO Biological Processes	19	GO:0019318	hexose metabolic process	19_GO:0008152 metabolic process	-4.9	27	10	30242	237	19	4	21	9.4	207|6714|7124|7157	AKT1|SRC|TNF|TP53	-3.8
MyList_MCODE_ALL	GO Biological Processes	19	GO:0048762	mesenchymal cell differentiation	19_GO:0032502 developmental process	-4.9	27	10	30242	238	19	4	21	9.4	3569|5594|5595|5728	IL6|MAPK1|MAPK3|PTEN	-3.8
MyList_MCODE_ALL	GO Biological Processes	19	GO:1903039	positive regulation of leukocyte cell-cell adhesion	19_GO:0022610 biological adhesion	-4.9	27	10	30242	239	19	4	21	9.4	207|3569|6714|7124	AKT1|IL6|SRC|TNF	-3.8
MyList_MCODE_ALL	GO Biological Processes	19	GO:0044770	cell cycle phase transition	19_GO:0009987 cellular process	-4.9	15	8.3	30242	518	19	5	26	10	207|595|1956|5728|7157	AKT1|CCND1|EGFR|PTEN|TP53	-3.8
MyList_MCODE_ALL	GO Biological Processes	19	GO:0043627	response to estrogen	19_GO:0050896 response to stimulus	-4.9	64	14	30242	75	19	3	16	8.4	595|2099|5594	CCND1|ESR1|MAPK1	-3.8
MyList_MCODE_ALL	GO Biological Processes	19	GO:0045913	positive regulation of carbohydrate metabolic process	19_GO:0048518 positive regulation of biological process	-4.9	64	14	30242	75	19	3	16	8.4	207|1950|6714	AKT1|EGF|SRC	-3.8
MyList_MCODE_ALL	GO Biological Processes	19	GO:0014855	striated muscle cell proliferation	19_GO:0009987 cellular process	-4.8	63	14	30242	76	19	3	16	8.4	5594|5728|6774	MAPK1|PTEN|STAT3	-3.8
MyList_MCODE_ALL	GO Biological Processes	19	GO:0006809	nitric oxide biosynthetic process	19_GO:0008152 metabolic process	-4.8	63	14	30242	76	19	3	16	8.4	207|3320|7124	AKT1|HSP90AA1|TNF	-3.8
MyList_MCODE_ALL	GO Biological Processes	19	GO:0031100	animal organ regeneration	19_GO:0032502 developmental process	-4.8	63	14	30242	76	19	3	16	8.4	595|1956|3569	CCND1|EGFR|IL6	-3.8
MyList_MCODE_ALL	GO Biological Processes	19	GO:0051402	neuron apoptotic process	19_GO:0009987 cellular process	-4.8	26	9.8	30242	246	19	4	21	9.4	3265|3725|7124|7157	HRAS|JUN|TNF|TP53	-3.7
MyList_MCODE_ALL	GO Biological Processes	19	GO:0090559	regulation of membrane permeability	19_GO:0065007 biological regulation	-4.8	61	13	30242	78	19	3	16	8.4	5599|6774|7157	MAPK8|STAT3|TP53	-3.7
MyList_MCODE_ALL	GO Biological Processes	19	GO:0014068	positive regulation of phosphatidylinositol 3-kinase signaling	19_GO:0048518 positive regulation of biological process	-4.8	60	13	30242	79	19	3	16	8.4	1950|6714|7124	EGF|SRC|TNF	-3.7
MyList_MCODE_ALL	GO Biological Processes	19	GO:0010951	negative regulation of endopeptidase activity	19_GO:0048519 negative regulation of biological process	-4.8	25	9.7	30242	252	19	4	21	9.4	207|6714|7124|7422	AKT1|SRC|TNF|VEGFA	-3.7
MyList_MCODE_ALL	GO Biological Processes	19	GO:1902532	negative regulation of intracellular signal transduction	19_GO:0048519 negative regulation of biological process	-4.8	15	8.1	30242	538	19	5	26	10	207|2099|4609|5728|6714	AKT1|ESR1|MYC|PTEN|SRC	-3.7
MyList_MCODE_ALL	GO Biological Processes	19	GO:0048145	regulation of fibroblast proliferation	19_GO:0050789 regulation of biological process	-4.8	60	13	30242	80	19	3	16	8.4	2099|4609|7157	ESR1|MYC|TP53	-3.7
MyList_MCODE_ALL	GO Biological Processes	19	GO:0071560	cellular response to transforming growth factor beta stimulus	19_GO:0050896 response to stimulus	-4.8	25	9.7	30242	254	19	4	21	9.4	3725|6714|6774|7157	JUN|SRC|STAT3|TP53	-3.7
MyList_MCODE_ALL	GO Biological Processes	19	GO:0097305	response to alcohol	19_GO:0050896 response to stimulus	-4.8	25	9.7	30242	254	19	4	21	9.4	207|595|5728|6774	AKT1|CCND1|PTEN|STAT3	-3.7
MyList_MCODE_ALL	GO Biological Processes	19	GO:0007611	learning or memory	19_GO:0007610 behavior	-4.8	25	9.6	30242	255	19	4	21	9.4	1956|3725|5594|5728	EGFR|JUN|MAPK1|PTEN	-3.7
MyList_MCODE_ALL	GO Biological Processes	19	GO:1903362	regulation of cellular protein catabolic process	19_GO:0050789 regulation of biological process	-4.8	25	9.6	30242	255	19	4	21	9.4	207|1950|3320|5728	AKT1|EGF|HSP90AA1|PTEN	-3.7
MyList_MCODE_ALL	GO Biological Processes	19	GO:0048144	fibroblast proliferation	19_GO:0009987 cellular process	-4.8	59	13	30242	81	19	3	16	8.4	2099|4609|7157	ESR1|MYC|TP53	-3.7
MyList_MCODE_ALL	GO Biological Processes	19	GO:0046209	nitric oxide metabolic process	19_GO:0008152 metabolic process	-4.8	59	13	30242	81	19	3	16	8.4	207|3320|7124	AKT1|HSP90AA1|TNF	-3.7
MyList_MCODE_ALL	GO Biological Processes	19	GO:0090596	sensory organ morphogenesis	19_GO:0032502 developmental process	-4.8	25	9.6	30242	256	19	4	21	9.4	5594|5595|6774|7422	MAPK1|MAPK3|STAT3|VEGFA	-3.7
MyList_MCODE_ALL	GO Biological Processes	19	GO:0005996	monosaccharide metabolic process	19_GO:0008152 metabolic process	-4.7	25	9.6	30242	257	19	4	21	9.4	207|6714|7124|7157	AKT1|SRC|TNF|TP53	-3.7
MyList_MCODE_ALL	GO Biological Processes	19	GO:2001057	reactive nitrogen species metabolic process	19_GO:0008152 metabolic process	-4.7	58	13	30242	82	19	3	16	8.4	207|3320|7124	AKT1|HSP90AA1|TNF	-3.7
MyList_MCODE_ALL	GO Biological Processes	19	GO:0045927	positive regulation of growth	19_GO:0040007 growth	-4.7	25	9.6	30242	259	19	4	21	9.4	207|1956|5594|7422	AKT1|EGFR|MAPK1|VEGFA	-3.7
MyList_MCODE_ALL	GO Biological Processes	19	GO:0071559	response to transforming growth factor beta	19_GO:0050896 response to stimulus	-4.7	24	9.5	30242	260	19	4	21	9.4	3725|6714|6774|7157	JUN|SRC|STAT3|TP53	-3.7
MyList_MCODE_ALL	GO Biological Processes	19	GO:0016575	histone deacetylation	19_GO:0008152 metabolic process	-4.7	58	13	30242	83	19	3	16	8.4	5599|7157|7422	MAPK8|TP53|VEGFA	-3.7
MyList_MCODE_ALL	GO Biological Processes	19	GO:0007423	sensory organ development	19_GO:0032502 developmental process	-4.7	14	8	30242	554	19	5	26	10	1956|5594|5595|6774|7422	EGFR|MAPK1|MAPK3|STAT3|VEGFA	-3.7
MyList_MCODE_ALL	GO Biological Processes	19	GO:0010466	negative regulation of peptidase activity	19_GO:0048519 negative regulation of biological process	-4.7	24	9.5	30242	262	19	4	21	9.4	207|6714|7124|7422	AKT1|SRC|TNF|VEGFA	-3.7
MyList_MCODE_ALL	GO Biological Processes	19	GO:0090150	establishment of protein localization to membrane	19_GO:0051179 localization	-4.7	24	9.5	30242	262	19	4	21	9.4	1956|3265|3320|5599	EGFR|HRAS|HSP90AA1|MAPK8	-3.7
MyList_MCODE_ALL	GO Biological Processes	19	GO:2000134	negative regulation of G1/S transition of mitotic cell cycle	19_GO:0048519 negative regulation of biological process	-4.7	57	13	30242	84	19	3	16	8.4	595|5728|7157	CCND1|PTEN|TP53	-3.7
MyList_MCODE_ALL	GO Biological Processes	19	GO:0003018	vascular process in circulatory system	19_GO:0032501 multicellular organismal process	-4.7	24	9.5	30242	263	19	4	21	9.4	207|1956|6714|7422	AKT1|EGFR|SRC|VEGFA	-3.7
MyList_MCODE_ALL	GO Biological Processes	19	GO:0097194	execution phase of apoptosis	19_GO:0009987 cellular process	-4.7	56	13	30242	85	19	3	16	8.4	207|3569|7157	AKT1|IL6|TP53	-3.6
MyList_MCODE_ALL	GO Biological Processes	19	GO:0006970	response to osmotic stress	19_GO:0050896 response to stimulus	-4.7	56	13	30242	85	19	3	16	8.4	1956|7124|7157	EGFR|TNF|TP53	-3.6
MyList_MCODE_ALL	GO Biological Processes	19	GO:0042509	regulation of tyrosine phosphorylation of STAT protein	19_GO:0023052 signaling	-4.7	56	13	30242	86	19	3	16	8.4	3569|7124|7422	IL6|TNF|VEGFA	-3.6
MyList_MCODE_ALL	GO Biological Processes	19	GO:0001894	tissue homeostasis	19_GO:0032501 multicellular organismal process	-4.7	24	9.4	30242	268	19	4	21	9.4	1956|3569|6714|7422	EGFR|IL6|SRC|VEGFA	-3.6
MyList_MCODE_ALL	GO Biological Processes	19	GO:2000177	regulation of neural precursor cell proliferation	19_GO:0050789 regulation of biological process	-4.7	55	13	30242	87	19	3	16	8.4	1950|7157|7422	EGF|TP53|VEGFA	-3.6
MyList_MCODE_ALL	GO Biological Processes	19	GO:0010507	negative regulation of autophagy	19_GO:0048519 negative regulation of biological process	-4.7	55	13	30242	87	19	3	16	8.4	207|6774|7157	AKT1|STAT3|TP53	-3.6
MyList_MCODE_ALL	GO Biological Processes	19	GO:1900182	positive regulation of protein localization to nucleus	19_GO:0048518 positive regulation of biological process	-4.7	55	13	30242	87	19	3	16	8.4	207|5594|6714	AKT1|MAPK1|SRC	-3.6
MyList_MCODE_ALL	GO Biological Processes	19	GO:0048041	focal adhesion assembly	19_GO:0022610 biological adhesion	-4.7	55	13	30242	87	19	3	16	8.4	5728|6714|7422	PTEN|SRC|VEGFA	-3.6
MyList_MCODE_ALL	GO Biological Processes	19	GO:0051348	negative regulation of transferase activity	19_GO:0065007 biological regulation	-4.7	24	9.3	30242	270	19	4	21	9.4	207|5728|6714|7157	AKT1|PTEN|SRC|TP53	-3.6
MyList_MCODE_ALL	GO Biological Processes	19	GO:0051962	positive regulation of nervous system development	19_GO:0048518 positive regulation of biological process	-4.7	23	9.3	30242	272	19	4	21	9.4	1956|3569|7124|7422	EGFR|IL6|TNF|VEGFA	-3.6
MyList_MCODE_ALL	GO Biological Processes	19	GO:0048872	homeostasis of number of cells	19_GO:0065007 biological regulation	-4.6	23	9.3	30242	273	19	4	21	9.4	207|3569|6774|7422	AKT1|IL6|STAT3|VEGFA	-3.6
MyList_MCODE_ALL	GO Biological Processes	19	GO:0007260	tyrosine phosphorylation of STAT protein	19_GO:0023052 signaling	-4.6	54	12	30242	89	19	3	16	8.4	3569|7124|7422	IL6|TNF|VEGFA	-3.6
MyList_MCODE_ALL	GO Biological Processes	19	GO:0007548	sex differentiation	19_GO:0022414 reproductive process	-4.6	23	9.2	30242	276	19	4	21	9.4	595|2099|6714|7422	CCND1|ESR1|SRC|VEGFA	-3.6
MyList_MCODE_ALL	GO Biological Processes	19	GO:0046849	bone remodeling	19_GO:0032501 multicellular organismal process	-4.6	53	12	30242	90	19	3	16	8.4	1956|3569|6714	EGFR|IL6|SRC	-3.6
MyList_MCODE_ALL	GO Biological Processes	19	GO:1904705	regulation of vascular associated smooth muscle cell proliferation	19_GO:0050789 regulation of biological process	-4.6	53	12	30242	90	19	3	16	8.4	3725|5728|7124	JUN|PTEN|TNF	-3.6
MyList_MCODE_ALL	GO Biological Processes	19	GO:1990874	vascular associated smooth muscle cell proliferation	19_GO:0009987 cellular process	-4.6	52	12	30242	91	19	3	16	8.4	3725|5728|7124	JUN|PTEN|TNF	-3.6
MyList_MCODE_ALL	GO Biological Processes	19	GO:0031058	positive regulation of histone modification	19_GO:0048518 positive regulation of biological process	-4.6	52	12	30242	92	19	3	16	8.4	5595|7157|7422	MAPK3|TP53|VEGFA	-3.6
MyList_MCODE_ALL	GO Biological Processes	19	GO:0060191	regulation of lipase activity	19_GO:0065007 biological regulation	-4.6	52	12	30242	92	19	3	16	8.4	1956|2099|3265	EGFR|ESR1|HRAS	-3.6
MyList_MCODE_ALL	GO Biological Processes	19	GO:1902807	negative regulation of cell cycle G1/S phase transition	19_GO:0048519 negative regulation of biological process	-4.6	51	12	30242	93	19	3	16	8.4	595|5728|7157	CCND1|PTEN|TP53	-3.5
MyList_MCODE_ALL	GO Biological Processes	19	GO:0032755	positive regulation of interleukin-6 production	19_GO:0048518 positive regulation of biological process	-4.6	51	12	30242	93	19	3	16	8.4	3569|6774|7124	IL6|STAT3|TNF	-3.5
MyList_MCODE_ALL	GO Biological Processes	19	GO:1901992	positive regulation of mitotic cell cycle phase transition	19_GO:0048518 positive regulation of biological process	-4.6	51	12	30242	93	19	3	16	8.4	207|595|1956	AKT1|CCND1|EGFR	-3.5
MyList_MCODE_ALL	GO Biological Processes	19	GO:0090398	cellular senescence	19_GO:0032502 developmental process	-4.6	51	12	30242	93	19	3	16	8.4	3265|5599|7157	HRAS|MAPK8|TP53	-3.5
MyList_MCODE_ALL	GO Biological Processes	19	GO:0022409	positive regulation of cell-cell adhesion	19_GO:0022610 biological adhesion	-4.6	22	9.1	30242	284	19	4	21	9.4	207|3569|6714|7124	AKT1|IL6|SRC|TNF	-3.5
MyList_MCODE_ALL	GO Biological Processes	19	GO:0008593	regulation of Notch signaling pathway	19_GO:0023052 signaling	-4.6	50	12	30242	95	19	3	16	8.4	207|6714|6774	AKT1|SRC|STAT3	-3.5
MyList_MCODE_ALL	GO Biological Processes	19	GO:0007589	body fluid secretion	19_GO:0051179 localization	-4.6	50	12	30242	95	19	3	16	8.4	595|1956|7422	CCND1|EGFR|VEGFA	-3.5
MyList_MCODE_ALL	GO Biological Processes	19	GO:0032091	negative regulation of protein binding	19_GO:0065007 biological regulation	-4.6	50	12	30242	95	19	3	16	8.4	207|5595|5599	AKT1|MAPK3|MAPK8	-3.5
MyList_MCODE_ALL	GO Biological Processes	19	GO:0008585	female gonad development	19_GO:0022414 reproductive process	-4.6	50	12	30242	95	19	3	16	8.4	2099|6714|7422	ESR1|SRC|VEGFA	-3.5
MyList_MCODE_ALL	GO Biological Processes	19	GO:0007044	cell-substrate junction assembly	19_GO:0009987 cellular process	-4.6	50	12	30242	95	19	3	16	8.4	5728|6714|7422	PTEN|SRC|VEGFA	-3.5
MyList_MCODE_ALL	GO Biological Processes	19	GO:1901655	cellular response to ketone	19_GO:0050896 response to stimulus	-4.5	50	12	30242	96	19	3	16	8.4	207|1956|6714	AKT1|EGFR|SRC	-3.5
MyList_MCODE_ALL	GO Biological Processes	19	GO:0006935	chemotaxis	19_GO:0040011 locomotion	-4.5	13	7.6	30242	606	19	5	26	10	3265|3569|5594|5595|7422	HRAS|IL6|MAPK1|MAPK3|VEGFA	-3.5
MyList_MCODE_ALL	GO Biological Processes	19	GO:0071375	cellular response to peptide hormone stimulus	19_GO:0050896 response to stimulus	-4.5	22	9	30242	292	19	4	21	9.4	207|5728|6714|6774	AKT1|PTEN|SRC|STAT3	-3.5
MyList_MCODE_ALL	GO Biological Processes	19	GO:2001237	negative regulation of extrinsic apoptotic signaling pathway	19_GO:0048519 negative regulation of biological process	-4.5	49	12	30242	97	19	3	16	8.4	207|6714|7124	AKT1|SRC|TNF	-3.5
MyList_MCODE_ALL	GO Biological Processes	19	GO:1901216	positive regulation of neuron death	19_GO:0048518 positive regulation of biological process	-4.5	49	12	30242	97	19	3	16	8.4	3725|7124|7157	JUN|TNF|TP53	-3.5
MyList_MCODE_ALL	GO Biological Processes	19	GO:0042330	taxis	19_GO:0040011 locomotion	-4.5	13	7.5	30242	609	19	5	26	10	3265|3569|5594|5595|7422	HRAS|IL6|MAPK1|MAPK3|VEGFA	-3.5
MyList_MCODE_ALL	GO Biological Processes	19	GO:0002532	production of molecular mediator involved in inflammatory response	19_GO:0032501 multicellular organismal process	-4.5	49	12	30242	98	19	3	16	8.4	3569|6774|7124	IL6|STAT3|TNF	-3.5
MyList_MCODE_ALL	GO Biological Processes	19	GO:0010720	positive regulation of cell development	19_GO:0048518 positive regulation of biological process	-4.5	21	8.9	30242	298	19	4	21	9.4	1956|3569|7124|7422	EGFR|IL6|TNF|VEGFA	-3.5
MyList_MCODE_ALL	GO Biological Processes	19	GO:0046545	development of primary female sexual characteristics	19_GO:0022414 reproductive process	-4.5	48	12	30242	100	19	3	16	8.4	2099|6714|7422	ESR1|SRC|VEGFA	-3.5
MyList_MCODE_ALL	GO Biological Processes	19	GO:0051169	nuclear transport	19_GO:0051179 localization	-4.5	21	8.8	30242	301	19	4	21	9.4	207|5594|6774|7157	AKT1|MAPK1|STAT3|TP53	-3.5
MyList_MCODE_ALL	GO Biological Processes	19	GO:0006913	nucleocytoplasmic transport	19_GO:0051179 localization	-4.5	21	8.8	30242	301	19	4	21	9.4	207|5594|6774|7157	AKT1|MAPK1|STAT3|TP53	-3.5
MyList_MCODE_ALL	GO Biological Processes	19	GO:0150115	cell-substrate junction organization	19_GO:0009987 cellular process	-4.5	47	12	30242	101	19	3	16	8.4	5728|6714|7422	PTEN|SRC|VEGFA	-3.4
MyList_MCODE_ALL	GO Biological Processes	19	GO:0007162	negative regulation of cell adhesion	19_GO:0022610 biological adhesion	-4.5	21	8.8	30242	303	19	4	21	9.4	207|5728|6714|7422	AKT1|PTEN|SRC|VEGFA	-3.4
MyList_MCODE_ALL	GO Biological Processes	19	GO:0060070	canonical Wnt signaling pathway	19_GO:0023052 signaling	-4.5	21	8.8	30242	303	19	4	21	9.4	1950|1956|5728|6714	EGF|EGFR|PTEN|SRC	-3.4
MyList_MCODE_ALL	GO Biological Processes	19	GO:0006476	protein deacetylation	19_GO:0008152 metabolic process	-4.5	47	12	30242	102	19	3	16	8.4	5599|7157|7422	MAPK8|TP53|VEGFA	-3.4
MyList_MCODE_ALL	GO Biological Processes	19	GO:0062014	negative regulation of small molecule metabolic process	19_GO:0048519 negative regulation of biological process	-4.5	47	12	30242	102	19	3	16	8.4	207|6774|7157	AKT1|STAT3|TP53	-3.4
MyList_MCODE_ALL	GO Biological Processes	19	GO:0032677	regulation of interleukin-8 production	19_GO:0032501 multicellular organismal process	-4.5	47	12	30242	102	19	3	16	8.4	3569|6774|7124	IL6|STAT3|TNF	-3.4
MyList_MCODE_ALL	GO Biological Processes	19	GO:0120039	plasma membrane bounded cell projection morphogenesis	19_GO:0032502 developmental process	-4.5	13	7.4	30242	630	19	5	26	10	1956|3320|5728|6714|7422	EGFR|HSP90AA1|PTEN|SRC|VEGFA	-3.4
MyList_MCODE_ALL	GO Biological Processes	19	GO:0046425	regulation of receptor signaling pathway via JAK-STAT	19_GO:0023052 signaling	-4.4	46	12	30242	103	19	3	16	8.4	1950|3569|7124	EGF|IL6|TNF	-3.4
MyList_MCODE_ALL	GO Biological Processes	19	GO:0032637	interleukin-8 production	19_GO:0032501 multicellular organismal process	-4.4	46	12	30242	103	19	3	16	8.4	3569|6774|7124	IL6|STAT3|TNF	-3.4
MyList_MCODE_ALL	GO Biological Processes	19	GO:0014013	regulation of gliogenesis	19_GO:0032502 developmental process	-4.4	46	12	30242	103	19	3	16	8.4	1956|3569|7124	EGFR|IL6|TNF	-3.4
MyList_MCODE_ALL	GO Biological Processes	19	GO:0048858	cell projection morphogenesis	19_GO:0032502 developmental process	-4.4	13	7.4	30242	634	19	5	26	10	1956|3320|5728|6714|7422	EGFR|HSP90AA1|PTEN|SRC|VEGFA	-3.4
MyList_MCODE_ALL	GO Biological Processes	19	GO:0045639	positive regulation of myeloid cell differentiation	19_GO:0002376 immune system process	-4.4	46	12	30242	104	19	3	16	8.4	3725|6774|7124	JUN|STAT3|TNF	-3.4
MyList_MCODE_ALL	GO Biological Processes	19	GO:1903076	regulation of protein localization to plasma membrane	19_GO:0051179 localization	-4.4	46	12	30242	104	19	3	16	8.4	207|1956|7124	AKT1|EGFR|TNF	-3.4
MyList_MCODE_ALL	GO Biological Processes	19	GO:0060326	cell chemotaxis	19_GO:0040011 locomotion	-4.4	20	8.7	30242	311	19	4	21	9.4	3569|5594|5595|7422	IL6|MAPK1|MAPK3|VEGFA	-3.4
MyList_MCODE_ALL	GO Biological Processes	19	GO:0046620	regulation of organ growth	19_GO:0040007 growth	-4.4	45	11	30242	106	19	3	16	8.4	207|5594|5728	AKT1|MAPK1|PTEN	-3.4
MyList_MCODE_ALL	GO Biological Processes	19	GO:0090263	positive regulation of canonical Wnt signaling pathway	19_GO:0048518 positive regulation of biological process	-4.4	45	11	30242	106	19	3	16	8.4	1950|1956|6714	EGF|EGFR|SRC	-3.4
MyList_MCODE_ALL	GO Biological Processes	19	GO:0060249	anatomical structure homeostasis	19_GO:0065007 biological regulation	-4.4	20	8.6	30242	314	19	4	21	9.4	1956|3569|6714|7422	EGFR|IL6|SRC|VEGFA	-3.4
MyList_MCODE_ALL	GO Biological Processes	19	GO:0002768	immune response-regulating cell surface receptor signaling pathway	19_GO:0002376 immune system process	-4.4	20	8.6	30242	315	19	4	21	9.4	3265|5594|5599|6714	HRAS|MAPK1|MAPK8|SRC	-3.4
MyList_MCODE_ALL	GO Biological Processes	19	GO:0051341	regulation of oxidoreductase activity	19_GO:0065007 biological regulation	-4.4	45	11	30242	107	19	3	16	8.4	207|1956|7124	AKT1|EGFR|TNF	-3.4
MyList_MCODE_ALL	GO Biological Processes	19	GO:0032990	cell part morphogenesis	19_GO:0032502 developmental process	-4.4	12	7.3	30242	652	19	5	26	10	1956|3320|5728|6714|7422	EGFR|HSP90AA1|PTEN|SRC|VEGFA	-3.4
MyList_MCODE_ALL	GO Biological Processes	19	GO:0070661	leukocyte proliferation	19_GO:0009987 cellular process	-4.4	20	8.5	30242	320	19	4	21	9.4	3569|5594|5595|7157	IL6|MAPK1|MAPK3|TP53	-3.4
MyList_MCODE_ALL	GO Biological Processes	19	GO:0120035	regulation of plasma membrane bounded cell projection organization	19_GO:0050789 regulation of biological process	-4.4	12	7.2	30242	654	19	5	26	10	207|3265|5728|6714|7422	AKT1|HRAS|PTEN|SRC|VEGFA	-3.4
MyList_MCODE_ALL	GO Biological Processes	19	GO:2000060	positive regulation of ubiquitin-dependent protein catabolic process	19_GO:0048518 positive regulation of biological process	-4.4	44	11	30242	109	19	3	16	8.4	207|1950|5728	AKT1|EGF|PTEN	-3.4
MyList_MCODE_ALL	GO Biological Processes	19	GO:0002252	immune effector process	19_GO:0002376 immune system process	-4.4	12	7.2	30242	658	19	5	26	10	3569|6714|6774|7124|7157	IL6|SRC|STAT3|TNF|TP53	-3.4
MyList_MCODE_ALL	GO Biological Processes	19	GO:0032651	regulation of interleukin-1 beta production	19_GO:0032501 multicellular organismal process	-4.3	43	11	30242	111	19	3	16	8.4	3569|6774|7124	IL6|STAT3|TNF	-3.3
MyList_MCODE_ALL	GO Biological Processes	19	GO:0032611	interleukin-1 beta production	19_GO:0032501 multicellular organismal process	-4.3	43	11	30242	111	19	3	16	8.4	3569|6774|7124	IL6|STAT3|TNF	-3.3
MyList_MCODE_ALL	GO Biological Processes	19	GO:0002526	acute inflammatory response	19_GO:0050896 response to stimulus	-4.3	43	11	30242	112	19	3	16	8.4	3569|6774|7124	IL6|STAT3|TNF	-3.3
MyList_MCODE_ALL	GO Biological Processes	19	GO:0035601	protein deacylation	19_GO:0008152 metabolic process	-4.3	42	11	30242	113	19	3	16	8.4	5599|7157|7422	MAPK8|TP53|VEGFA	-3.3
MyList_MCODE_ALL	GO Biological Processes	19	GO:0031344	regulation of cell projection organization	19_GO:0050789 regulation of biological process	-4.3	12	7.1	30242	672	19	5	26	10	207|3265|5728|6714|7422	AKT1|HRAS|PTEN|SRC|VEGFA	-3.3
MyList_MCODE_ALL	GO Biological Processes	19	GO:1904892	regulation of receptor signaling pathway via STAT	19_GO:0023052 signaling	-4.3	42	11	30242	114	19	3	16	8.4	1950|3569|7124	EGF|IL6|TNF	-3.3
MyList_MCODE_ALL	GO Biological Processes	19	GO:0002286	T cell activation involved in immune response	19_GO:0002376 immune system process	-4.3	42	11	30242	114	19	3	16	8.4	3569|6774|7157	IL6|STAT3|TP53	-3.3
MyList_MCODE_ALL	GO Biological Processes	19	GO:0046660	female sex differentiation	19_GO:0022414 reproductive process	-4.3	42	11	30242	114	19	3	16	8.4	2099|6714|7422	ESR1|SRC|VEGFA	-3.3
MyList_MCODE_ALL	GO Biological Processes	19	GO:1901989	positive regulation of cell cycle phase transition	19_GO:0048518 positive regulation of biological process	-4.3	42	11	30242	115	19	3	16	8.4	207|595|1956	AKT1|CCND1|EGFR	-3.3
MyList_MCODE_ALL	GO Biological Processes	19	GO:1990778	protein localization to cell periphery	19_GO:0051179 localization	-4.3	19	8.3	30242	335	19	4	21	9.4	207|1956|3265|7124	AKT1|EGFR|HRAS|TNF	-3.3
MyList_MCODE_ALL	GO Biological Processes	19	GO:1903037	regulation of leukocyte cell-cell adhesion	19_GO:0022610 biological adhesion	-4.3	19	8.3	30242	336	19	4	21	9.4	207|3569|6714|7124	AKT1|IL6|SRC|TNF	-3.3
MyList_MCODE_ALL	GO Biological Processes	19	GO:0098732	macromolecule deacylation	19_GO:0008152 metabolic process	-4.3	41	11	30242	117	19	3	16	8.4	5599|7157|7422	MAPK8|TP53|VEGFA	-3.3
MyList_MCODE_ALL	GO Biological Processes	19	GO:0001655	urogenital system development	19_GO:0032502 developmental process	-4.3	19	8.3	30242	339	19	4	21	9.4	2099|4609|5728|7422	ESR1|MYC|PTEN|VEGFA	-3.3
MyList_MCODE_ALL	GO Biological Processes	19	GO:0051101	regulation of DNA binding	19_GO:0065007 biological regulation	-4.3	40	11	30242	118	19	3	16	8.4	1950|3725|5599	EGF|JUN|MAPK8	-3.3
MyList_MCODE_ALL	GO Biological Processes	19	GO:0010906	regulation of glucose metabolic process	19_GO:0050789 regulation of biological process	-4.3	40	11	30242	119	19	3	16	8.4	207|6714|7157	AKT1|SRC|TP53	-3.3
MyList_MCODE_ALL	GO Biological Processes	19	GO:0045765	regulation of angiogenesis	19_GO:0032502 developmental process	-4.3	19	8.2	30242	344	19	4	21	9.4	3569|6774|7124|7422	IL6|STAT3|TNF|VEGFA	-3.3
MyList_MCODE_ALL	GO Biological Processes	19	GO:0030336	negative regulation of cell migration	19_GO:0040011 locomotion	-4.3	19	8.2	30242	344	19	4	21	9.4	207|5728|6774|7124	AKT1|PTEN|STAT3|TNF	-3.3
MyList_MCODE_ALL	GO Biological Processes	19	GO:0072655	establishment of protein localization to mitochondrion	19_GO:0051179 localization	-4.2	40	11	30242	120	19	3	16	8.4	207|3320|5599	AKT1|HSP90AA1|MAPK8	-3.3
MyList_MCODE_ALL	GO Biological Processes	19	GO:0002761	regulation of myeloid leukocyte differentiation	19_GO:0002376 immune system process	-4.2	40	11	30242	120	19	3	16	8.4	3725|4609|7124	JUN|MYC|TNF	-3.3
MyList_MCODE_ALL	GO Biological Processes	19	GO:0045931	positive regulation of mitotic cell cycle	19_GO:0048518 positive regulation of biological process	-4.2	39	11	30242	121	19	3	16	8.4	207|595|1956	AKT1|CCND1|EGFR	-3.2
MyList_MCODE_ALL	GO Biological Processes	19	GO:1901342	regulation of vasculature development	19_GO:0032502 developmental process	-4.2	18	8.1	30242	350	19	4	21	9.4	3569|6774|7124|7422	IL6|STAT3|TNF|VEGFA	-3.2
MyList_MCODE_ALL	GO Biological Processes	19	GO:0070585	protein localization to mitochondrion	19_GO:0051179 localization	-4.2	38	10	30242	125	19	3	16	8.4	207|3320|5599	AKT1|HSP90AA1|MAPK8	-3.2
MyList_MCODE_ALL	GO Biological Processes	19	GO:0002460	adaptive immune response based on somatic recombination of immune receptors built from immunoglobulin superfamily domains	19_GO:0002376 immune system process	-4.2	18	8	30242	358	19	4	21	9.4	3265|3569|6774|7124	HRAS|IL6|STAT3|TNF	-3.2
MyList_MCODE_ALL	GO Biological Processes	19	GO:0032874	positive regulation of stress-activated MAPK cascade	19_GO:0048518 positive regulation of biological process	-4.2	38	10	30242	126	19	3	16	8.4	3265|7124|7422	HRAS|TNF|VEGFA	-3.2
MyList_MCODE_ALL	GO Biological Processes	19	GO:2001235	positive regulation of apoptotic signaling pathway	19_GO:0048518 positive regulation of biological process	-4.2	38	10	30242	126	19	3	16	8.4	5728|7124|7157	PTEN|TNF|TP53	-3.2
MyList_MCODE_ALL	GO Biological Processes	19	GO:2000146	negative regulation of cell motility	19_GO:0040011 locomotion	-4.2	18	8	30242	359	19	4	21	9.4	207|5728|6774|7124	AKT1|PTEN|STAT3|TNF	-3.2
MyList_MCODE_ALL	GO Biological Processes	19	GO:0048565	digestive tract development	19_GO:0032502 developmental process	-4.2	38	10	30242	127	19	3	16	8.4	1956|6714|7124	EGFR|SRC|TNF	-3.2
MyList_MCODE_ALL	GO Biological Processes	19	GO:0001952	regulation of cell-matrix adhesion	19_GO:0022610 biological adhesion	-4.2	37	10	30242	128	19	3	16	8.4	5728|6714|7422	PTEN|SRC|VEGFA	-3.2
MyList_MCODE_ALL	GO Biological Processes	19	GO:0070304	positive regulation of stress-activated protein kinase signaling cascade	19_GO:0048518 positive regulation of biological process	-4.2	37	10	30242	128	19	3	16	8.4	3265|7124|7422	HRAS|TNF|VEGFA	-3.2
MyList_MCODE_ALL	GO Biological Processes	19	GO:0032652	regulation of interleukin-1 production	19_GO:0032501 multicellular organismal process	-4.2	37	10	30242	129	19	3	16	8.4	3569|6774|7124	IL6|STAT3|TNF	-3.2
MyList_MCODE_ALL	GO Biological Processes	19	GO:0032612	interleukin-1 production	19_GO:0032501 multicellular organismal process	-4.2	37	10	30242	129	19	3	16	8.4	3569|6774|7124	IL6|STAT3|TNF	-3.2
MyList_MCODE_ALL	GO Biological Processes	19	GO:0055080	cation homeostasis	19_GO:0065007 biological regulation	-4.1	11	6.8	30242	730	19	5	26	10	1956|2099|4609|5594|5595	EGFR|ESR1|MYC|MAPK1|MAPK3	-3.2
MyList_MCODE_ALL	GO Biological Processes	19	GO:0006352	DNA-templated transcription, initiation	19_GO:0008152 metabolic process	-4.1	37	10	30242	130	19	3	16	8.4	2099|3725|7157	ESR1|JUN|TP53	-3.2
MyList_MCODE_ALL	GO Biological Processes	19	GO:0043467	regulation of generation of precursor metabolites and energy	19_GO:0050789 regulation of biological process	-4.1	37	10	30242	130	19	3	16	8.4	207|6774|7157	AKT1|STAT3|TP53	-3.2
MyList_MCODE_ALL	GO Biological Processes	19	GO:0051271	negative regulation of cellular component movement	19_GO:0048519 negative regulation of biological process	-4.1	17	7.9	30242	367	19	4	21	9.4	207|5728|6774|7124	AKT1|PTEN|STAT3|TNF	-3.2
MyList_MCODE_ALL	GO Biological Processes	19	GO:0009615	response to virus	19_GO:0044419 biological process involved in interspecies interaction between organisms	-4.1	17	7.9	30242	369	19	4	21	9.4	3320|3569|6714|7124	HSP90AA1|IL6|SRC|TNF	-3.2
MyList_MCODE_ALL	GO Biological Processes	19	GO:0001701	in utero embryonic development	19_GO:0032502 developmental process	-4.1	17	7.9	30242	369	19	4	21	9.4	207|5594|7157|7422	AKT1|MAPK1|TP53|VEGFA	-3.2
MyList_MCODE_ALL	GO Biological Processes	19	GO:1903706	regulation of hemopoiesis	19_GO:0002376 immune system process	-4.1	17	7.9	30242	370	19	4	21	9.4	3725|4609|6774|7124	JUN|MYC|STAT3|TNF	-3.2
MyList_MCODE_ALL	GO Biological Processes	19	GO:0007159	leukocyte cell-cell adhesion	19_GO:0022610 biological adhesion	-4.1	17	7.9	30242	371	19	4	21	9.4	207|3569|6714|7124	AKT1|IL6|SRC|TNF	-3.2
MyList_MCODE_ALL	GO Biological Processes	19	GO:0098771	inorganic ion homeostasis	19_GO:0065007 biological regulation	-4.1	11	6.7	30242	744	19	5	26	10	1956|2099|4609|5594|5595	EGFR|ESR1|MYC|MAPK1|MAPK3	-3.1
MyList_MCODE_ALL	GO Biological Processes	19	GO:0032989	cellular component morphogenesis	19_GO:0032502 developmental process	-4.1	11	6.7	30242	744	19	5	26	10	1956|3320|5728|6714|7422	EGFR|HSP90AA1|PTEN|SRC|VEGFA	-3.1
MyList_MCODE_ALL	GO Biological Processes	19	GO:0061041	regulation of wound healing	19_GO:0050896 response to stimulus	-4.1	36	10	30242	134	19	3	16	8.4	3265|5728|7124	HRAS|PTEN|TNF	-3.1
MyList_MCODE_ALL	GO Biological Processes	19	GO:0032147	activation of protein kinase activity	19_GO:0048518 positive regulation of biological process	-4.1	36	10	30242	134	19	3	16	8.4	1950|6714|7422	EGF|SRC|VEGFA	-3.1
MyList_MCODE_ALL	GO Biological Processes	19	GO:1903052	positive regulation of proteolysis involved in cellular protein catabolic process	19_GO:0048518 positive regulation of biological process	-4.1	36	10	30242	134	19	3	16	8.4	207|1950|5728	AKT1|EGF|PTEN	-3.1
MyList_MCODE_ALL	GO Biological Processes	19	GO:0010595	positive regulation of endothelial cell migration	19_GO:0040011 locomotion	-4.1	36	10	30242	134	19	3	16	8.4	207|1950|7422	AKT1|EGF|VEGFA	-3.1
MyList_MCODE_ALL	GO Biological Processes	19	GO:0002253	activation of immune response	19_GO:0002376 immune system process	-4.1	17	7.8	30242	376	19	4	21	9.4	3265|3320|5594|6714	HRAS|HSP90AA1|MAPK1|SRC	-3.1
MyList_MCODE_ALL	GO Biological Processes	19	GO:1900180	regulation of protein localization to nucleus	19_GO:0051179 localization	-4.1	35	10	30242	136	19	3	16	8.4	207|5594|6714	AKT1|MAPK1|SRC	-3.1
MyList_MCODE_ALL	GO Biological Processes	19	GO:0055123	digestive system development	19_GO:0032502 developmental process	-4.1	35	10	30242	137	19	3	16	8.4	1956|6714|7124	EGFR|SRC|TNF	-3.1
MyList_MCODE_ALL	GO Biological Processes	19	GO:0045471	response to ethanol	19_GO:0050896 response to stimulus	-4.1	35	9.9	30242	138	19	3	16	8.4	595|5728|6774	CCND1|PTEN|STAT3	-3.1
MyList_MCODE_ALL	GO Biological Processes	19	GO:0045598	regulation of fat cell differentiation	19_GO:0032502 developmental process	-4.1	34	9.9	30242	139	19	3	16	8.4	207|3569|7124	AKT1|IL6|TNF	-3.1
MyList_MCODE_ALL	GO Biological Processes	19	GO:0030177	positive regulation of Wnt signaling pathway	19_GO:0048518 positive regulation of biological process	-4.1	34	9.8	30242	140	19	3	16	8.4	1950|1956|6714	EGF|EGFR|SRC	-3.1
MyList_MCODE_ALL	GO Biological Processes	19	GO:0040013	negative regulation of locomotion	19_GO:0040011 locomotion	-4	16	7.6	30242	391	19	4	21	9.4	207|5728|6774|7124	AKT1|PTEN|STAT3|TNF	-3.1
MyList_MCODE_ALL	GO Biological Processes	19	GO:0050729	positive regulation of inflammatory response	19_GO:0048518 positive regulation of biological process	-4	34	9.8	30242	142	19	3	16	8.4	1956|3569|7124	EGFR|IL6|TNF	-3.1
MyList_MCODE_ALL	GO Biological Processes	19	GO:0046649	lymphocyte activation	19_GO:0002376 immune system process	-4	10	6.6	30242	775	19	5	26	10	207|3569|6714|6774|7157	AKT1|IL6|SRC|STAT3|TP53	-3.1
MyList_MCODE_ALL	GO Biological Processes	19	GO:0070555	response to interleukin-1	19_GO:0050896 response to stimulus	-4	33	9.7	30242	143	19	3	16	8.4	3569|5595|6714	IL6|MAPK3|SRC	-3.1
MyList_MCODE_ALL	GO Biological Processes	19	GO:0034763	negative regulation of transmembrane transport	19_GO:0048519 negative regulation of biological process	-4	33	9.7	30242	144	19	3	16	8.4	207|5728|7124	AKT1|PTEN|TNF	-3.1
MyList_MCODE_ALL	GO Biological Processes	19	GO:0010821	regulation of mitochondrion organization	19_GO:0050789 regulation of biological process	-4	33	9.7	30242	144	19	3	16	8.4	207|5599|7157	AKT1|MAPK8|TP53	-3.1
MyList_MCODE_ALL	GO Biological Processes	19	GO:0001890	placenta development	19_GO:0022414 reproductive process	-4	33	9.7	30242	145	19	3	16	8.4	207|5594|5595	AKT1|MAPK1|MAPK3	-3
MyList_MCODE_ALL	GO Biological Processes	19	GO:0061351	neural precursor cell proliferation	19_GO:0009987 cellular process	-4	33	9.6	30242	146	19	3	16	8.4	1950|7157|7422	EGF|TP53|VEGFA	-3
MyList_MCODE_ALL	GO Biological Processes	19	GO:0042542	response to hydrogen peroxide	19_GO:0050896 response to stimulus	-4	33	9.6	30242	146	19	3	16	8.4	3569|3725|6714	IL6|JUN|SRC	-3
MyList_MCODE_ALL	GO Biological Processes	19	GO:0038061	NIK/NF-kappaB signaling	19_GO:0023052 signaling	-4	33	9.6	30242	146	19	3	16	8.4	207|1956|7124	AKT1|EGFR|TNF	-3
MyList_MCODE_ALL	GO Biological Processes	19	GO:0045834	positive regulation of lipid metabolic process	19_GO:0048518 positive regulation of biological process	-4	32	9.5	30242	149	19	3	16	8.4	207|6714|7124	AKT1|SRC|TNF	-3
MyList_MCODE_ALL	GO Biological Processes	19	GO:0070665	positive regulation of leukocyte proliferation	19_GO:0048518 positive regulation of biological process	-4	32	9.5	30242	150	19	3	16	8.4	3569|5594|5595	IL6|MAPK1|MAPK3	-3
MyList_MCODE_ALL	GO Biological Processes	19	GO:0043535	regulation of blood vessel endothelial cell migration	19_GO:0040011 locomotion	-3.9	31	9.4	30242	152	19	3	16	8.4	207|7124|7422	AKT1|TNF|VEGFA	-3
MyList_MCODE_ALL	GO Biological Processes	19	GO:0051092	positive regulation of NF-kappaB transcription factor activity	19_GO:0050789 regulation of biological process	-3.9	31	9.4	30242	153	19	3	16	8.4	3569|6774|7124	IL6|STAT3|TNF	-3
MyList_MCODE_ALL	GO Biological Processes	19	GO:0016032	viral process	19_GO:0016032 viral process	-3.9	15	7.4	30242	416	19	4	21	9.4	1956|3725|7124|7157	EGFR|JUN|TNF|TP53	-3
MyList_MCODE_ALL	GO Biological Processes	19	GO:0043434	response to peptide hormone	19_GO:0050896 response to stimulus	-3.9	15	7.4	30242	416	19	4	21	9.4	207|5728|6714|6774	AKT1|PTEN|SRC|STAT3	-3
MyList_MCODE_ALL	GO Biological Processes	19	GO:0001558	regulation of cell growth	19_GO:0040007 growth	-3.9	15	7.4	30242	417	19	4	21	9.4	207|1956|7157|7422	AKT1|EGFR|TP53|VEGFA	-3
MyList_MCODE_ALL	GO Biological Processes	19	GO:0030856	regulation of epithelial cell differentiation	19_GO:0032502 developmental process	-3.9	31	9.3	30242	155	19	3	16	8.4	595|7124|7422	CCND1|TNF|VEGFA	-3
MyList_MCODE_ALL	GO Biological Processes	19	GO:0034329	cell junction assembly	19_GO:0009987 cellular process	-3.9	15	7.3	30242	421	19	4	21	9.4	5728|6714|7124|7422	PTEN|SRC|TNF|VEGFA	-3
MyList_MCODE_ALL	GO Biological Processes	19	GO:0002262	myeloid cell homeostasis	19_GO:0002376 immune system process	-3.9	30	9.2	30242	158	19	3	16	8.4	3569|6774|7422	IL6|STAT3|VEGFA	-2.9
MyList_MCODE_ALL	GO Biological Processes	19	GO:0090316	positive regulation of intracellular protein transport	19_GO:0048518 positive regulation of biological process	-3.9	30	9.2	30242	160	19	3	16	8.4	3265|5594|5599	HRAS|MAPK1|MAPK8	-2.9
MyList_MCODE_ALL	GO Biological Processes	19	GO:0042391	regulation of membrane potential	19_GO:0065007 biological regulation	-3.9	15	7.2	30242	434	19	4	21	9.4	207|3725|5728|6714	AKT1|JUN|PTEN|SRC	-2.9
MyList_MCODE_ALL	GO Biological Processes	19	GO:0002683	negative regulation of immune system process	19_GO:0002376 immune system process	-3.9	15	7.2	30242	434	19	4	21	9.4	207|4609|6714|7124	AKT1|MYC|SRC|TNF	-2.9
MyList_MCODE_ALL	GO Biological Processes	19	GO:2001242	regulation of intrinsic apoptotic signaling pathway	19_GO:0023052 signaling	-3.8	29	9.1	30242	164	19	3	16	8.4	207|6714|7157	AKT1|SRC|TP53	-2.9
MyList_MCODE_ALL	GO Biological Processes	19	GO:0032635	interleukin-6 production	19_GO:0032501 multicellular organismal process	-3.8	29	9	30242	165	19	3	16	8.4	3569|6774|7124	IL6|STAT3|TNF	-2.9
MyList_MCODE_ALL	GO Biological Processes	19	GO:0032675	regulation of interleukin-6 production	19_GO:0032501 multicellular organismal process	-3.8	29	9	30242	165	19	3	16	8.4	3569|6774|7124	IL6|STAT3|TNF	-2.9
MyList_MCODE_ALL	GO Biological Processes	19	GO:2000058	regulation of ubiquitin-dependent protein catabolic process	19_GO:0050789 regulation of biological process	-3.8	29	9	30242	166	19	3	16	8.4	207|1950|5728	AKT1|EGF|PTEN	-2.9
MyList_MCODE_ALL	GO Biological Processes	19	GO:0030307	positive regulation of cell growth	19_GO:0040007 growth	-3.8	29	9	30242	166	19	3	16	8.4	207|1956|7422	AKT1|EGFR|VEGFA	-2.9
MyList_MCODE_ALL	GO Biological Processes	19	GO:1903034	regulation of response to wounding	19_GO:0050896 response to stimulus	-3.8	29	9	30242	167	19	3	16	8.4	3265|5728|7124	HRAS|PTEN|TNF	-2.9
MyList_MCODE_ALL	GO Biological Processes	19	GO:0010876	lipid localization	19_GO:0051179 localization	-3.8	14	7.1	30242	448	19	4	21	9.4	207|1950|3569|7124	AKT1|EGF|IL6|TNF	-2.9
MyList_MCODE_ALL	GO Biological Processes	19	GO:0022411	cellular component disassembly	19_GO:0009987 cellular process	-3.8	14	7.1	30242	448	19	4	21	9.4	3569|4609|7124|7157	IL6|MYC|TNF|TP53	-2.9
MyList_MCODE_ALL	GO Biological Processes	19	GO:2000241	regulation of reproductive process	19_GO:0022414 reproductive process	-3.8	28	8.9	30242	170	19	3	16	8.4	2099|6714|7422	ESR1|SRC|VEGFA	-2.9
MyList_MCODE_ALL	GO Biological Processes	19	GO:0016482	cytosolic transport	19_GO:0051179 localization	-3.8	28	8.8	30242	172	19	3	16	8.4	5594|5595|6714	MAPK1|MAPK3|SRC	-2.8
MyList_MCODE_ALL	GO Biological Processes	19	GO:0007219	Notch signaling pathway	19_GO:0023052 signaling	-3.8	28	8.8	30242	172	19	3	16	8.4	207|6714|6774	AKT1|SRC|STAT3	-2.8
MyList_MCODE_ALL	GO Biological Processes	19	GO:0048639	positive regulation of developmental growth	19_GO:0040007 growth	-3.8	27	8.8	30242	174	19	3	16	8.4	207|5594|7422	AKT1|MAPK1|VEGFA	-2.8
MyList_MCODE_ALL	GO Biological Processes	19	GO:0007584	response to nutrient	19_GO:0050896 response to stimulus	-3.8	27	8.8	30242	174	19	3	16	8.4	595|1956|5728	CCND1|EGFR|PTEN	-2.8
MyList_MCODE_ALL	GO Biological Processes	19	GO:0001659	temperature homeostasis	19_GO:0032501 multicellular organismal process	-3.8	27	8.8	30242	174	19	3	16	8.4	6774|7124|7422	STAT3|TNF|VEGFA	-2.8
MyList_MCODE_ALL	GO Biological Processes	19	GO:0043534	blood vessel endothelial cell migration	19_GO:0040011 locomotion	-3.7	27	8.7	30242	177	19	3	16	8.4	207|7124|7422	AKT1|TNF|VEGFA	-2.8
MyList_MCODE_ALL	GO Biological Processes	19	GO:0016570	histone modification	19_GO:0008152 metabolic process	-3.7	14	6.9	30242	467	19	4	21	9.4	5595|5599|7157|7422	MAPK3|MAPK8|TP53|VEGFA	-2.8
MyList_MCODE_ALL	GO Biological Processes	19	GO:1901991	negative regulation of mitotic cell cycle phase transition	19_GO:0048519 negative regulation of biological process	-3.7	27	8.6	30242	179	19	3	16	8.4	595|5728|7157	CCND1|PTEN|TP53	-2.8
MyList_MCODE_ALL	GO Biological Processes	19	GO:0043409	negative regulation of MAPK cascade	19_GO:0048519 negative regulation of biological process	-3.7	27	8.6	30242	180	19	3	16	8.4	207|4609|5728	AKT1|MYC|PTEN	-2.8
MyList_MCODE_ALL	GO Biological Processes	19	GO:0051051	negative regulation of transport	19_GO:0048519 negative regulation of biological process	-3.7	13	6.8	30242	473	19	4	21	9.4	207|1950|5728|7124	AKT1|EGF|PTEN|TNF	-2.8
MyList_MCODE_ALL	GO Biological Processes	19	GO:0010950	positive regulation of endopeptidase activity	19_GO:0048518 positive regulation of biological process	-3.7	26	8.6	30242	182	19	3	16	8.4	4609|6774|7124	MYC|STAT3|TNF	-2.8
MyList_MCODE_ALL	GO Biological Processes	19	GO:0008361	regulation of cell size	19_GO:0065007 biological regulation	-3.7	26	8.6	30242	182	19	3	16	8.4	207|5728|7422	AKT1|PTEN|VEGFA	-2.8
MyList_MCODE_ALL	GO Biological Processes	19	GO:0071478	cellular response to radiation	19_GO:0050896 response to stimulus	-3.7	26	8.4	30242	187	19	3	16	8.4	3265|4609|7157	HRAS|MYC|TP53	-2.8
MyList_MCODE_ALL	GO Biological Processes	19	GO:0006091	generation of precursor metabolites and energy	19_GO:0008152 metabolic process	-3.7	13	6.7	30242	490	19	4	21	9.4	207|4609|6774|7157	AKT1|MYC|STAT3|TP53	-2.7
MyList_MCODE_ALL	GO Biological Processes	19	GO:0050821	protein stabilization	19_GO:0065007 biological regulation	-3.7	25	8.3	30242	191	19	3	16	8.4	3320|5728|7157	HSP90AA1|PTEN|TP53	-2.7
MyList_MCODE_ALL	GO Biological Processes	19	GO:0002285	lymphocyte activation involved in immune response	19_GO:0002376 immune system process	-3.6	24	8.3	30242	195	19	3	16	8.4	3569|6774|7157	IL6|STAT3|TP53	-2.7
MyList_MCODE_ALL	GO Biological Processes	19	GO:0007264	small GTPase mediated signal transduction	19_GO:0023052 signaling	-3.6	13	6.6	30242	503	19	4	21	9.4	3265|3725|6714|7157	HRAS|JUN|SRC|TP53	-2.7
MyList_MCODE_ALL	GO Biological Processes	19	GO:0090276	regulation of peptide hormone secretion	19_GO:0051179 localization	-3.6	24	8.2	30242	196	19	3	16	8.4	1956|3569|7124	EGFR|IL6|TNF	-2.7
MyList_MCODE_ALL	GO Biological Processes	19	GO:0010817	regulation of hormone levels	19_GO:0065007 biological regulation	-3.6	13	6.6	30242	506	19	4	21	9.4	1956|2099|3569|7124	EGFR|ESR1|IL6|TNF	-2.7
MyList_MCODE_ALL	GO Biological Processes	19	GO:0048167	regulation of synaptic plasticity	19_GO:0023052 signaling	-3.6	24	8.2	30242	198	19	3	16	8.4	3265|5594|5728	HRAS|MAPK1|PTEN	-2.7
MyList_MCODE_ALL	GO Biological Processes	19	GO:0010952	positive regulation of peptidase activity	19_GO:0048518 positive regulation of biological process	-3.6	24	8.1	30242	200	19	3	16	8.4	4609|6774|7124	MYC|STAT3|TNF	-2.7
MyList_MCODE_ALL	GO Biological Processes	19	GO:0002791	regulation of peptide secretion	19_GO:0051179 localization	-3.6	24	8.1	30242	200	19	3	16	8.4	1956|3569|7124	EGFR|IL6|TNF	-2.7
MyList_MCODE_ALL	GO Biological Processes	19	GO:0008015	blood circulation	19_GO:0032501 multicellular organismal process	-3.6	12	6.5	30242	513	19	4	21	9.4	207|1956|6714|7422	AKT1|EGFR|SRC|VEGFA	-2.7
MyList_MCODE_ALL	GO Biological Processes	19	GO:0032388	positive regulation of intracellular transport	19_GO:0048518 positive regulation of biological process	-3.6	24	8.1	30242	202	19	3	16	8.4	3265|5594|5599	HRAS|MAPK1|MAPK8	-2.7
MyList_MCODE_ALL	GO Biological Processes	19	GO:0045216	cell-cell junction organization	19_GO:0009987 cellular process	-3.6	24	8.1	30242	202	19	3	16	8.4	6714|7124|7422	SRC|TNF|VEGFA	-2.7
MyList_MCODE_ALL	GO Biological Processes	19	GO:0090087	regulation of peptide transport	19_GO:0051179 localization	-3.6	24	8.1	30242	202	19	3	16	8.4	1956|3569|7124	EGFR|IL6|TNF	-2.7
MyList_MCODE_ALL	GO Biological Processes	19	GO:0071383	cellular response to steroid hormone stimulus	19_GO:0050896 response to stimulus	-3.6	23	8.1	30242	204	19	3	16	8.4	1956|2099|6714	EGFR|ESR1|SRC	-2.7
MyList_MCODE_ALL	GO Biological Processes	19	GO:0090066	regulation of anatomical structure size	19_GO:0065007 biological regulation	-3.6	12	6.5	30242	519	19	4	21	9.4	207|1956|5728|7422	AKT1|EGFR|PTEN|VEGFA	-2.7
MyList_MCODE_ALL	GO Biological Processes	19	GO:0032869	cellular response to insulin stimulus	19_GO:0050896 response to stimulus	-3.6	23	8	30242	205	19	3	16	8.4	207|5728|6714	AKT1|PTEN|SRC	-2.6
MyList_MCODE_ALL	GO Biological Processes	19	GO:1901215	negative regulation of neuron death	19_GO:0048519 negative regulation of biological process	-3.5	23	8	30242	208	19	3	16	8.4	207|3265|6774	AKT1|HRAS|STAT3	-2.6
MyList_MCODE_ALL	GO Biological Processes	19	GO:0031396	regulation of protein ubiquitination	19_GO:0050789 regulation of biological process	-3.5	23	7.9	30242	210	19	3	16	8.4	207|3320|5728	AKT1|HSP90AA1|PTEN	-2.6
MyList_MCODE_ALL	GO Biological Processes	19	GO:0010256	endomembrane system organization	19_GO:0009987 cellular process	-3.5	12	6.4	30242	536	19	4	21	9.4	207|5594|5595|5728	AKT1|MAPK1|MAPK3|PTEN	-2.6
MyList_MCODE_ALL	GO Biological Processes	19	GO:0030100	regulation of endocytosis	19_GO:0051179 localization	-3.5	22	7.8	30242	214	19	3	16	8.4	1950|6714|7422	EGF|SRC|VEGFA	-2.6
MyList_MCODE_ALL	GO Biological Processes	19	GO:0050870	positive regulation of T cell activation	19_GO:0022610 biological adhesion	-3.5	22	7.8	30242	216	19	3	16	8.4	207|3569|6714	AKT1|IL6|SRC	-2.6
MyList_MCODE_ALL	GO Biological Processes	19	GO:2001020	regulation of response to DNA damage stimulus	19_GO:0050896 response to stimulus	-3.5	22	7.7	30242	219	19	3	16	8.4	1956|4609|7157	EGFR|MYC|TP53	-2.6
MyList_MCODE_ALL	GO Biological Processes	19	GO:0010810	regulation of cell-substrate adhesion	19_GO:0022610 biological adhesion	-3.5	22	7.7	30242	221	19	3	16	8.4	5728|6714|7422	PTEN|SRC|VEGFA	-2.6
MyList_MCODE_ALL	GO Biological Processes	19	GO:1903050	regulation of proteolysis involved in cellular protein catabolic process	19_GO:0050789 regulation of biological process	-3.5	22	7.7	30242	222	19	3	16	8.4	207|1950|5728	AKT1|EGF|PTEN	-2.5
MyList_MCODE_ALL	GO Biological Processes	19	GO:2001234	negative regulation of apoptotic signaling pathway	19_GO:0048519 negative regulation of biological process	-3.4	21	7.7	30242	224	19	3	16	8.4	207|6714|7124	AKT1|SRC|TNF	-2.5
MyList_MCODE_ALL	GO Biological Processes	19	GO:0033157	regulation of intracellular protein transport	19_GO:0051179 localization	-3.4	21	7.6	30242	229	19	3	16	8.4	3265|5594|5599	HRAS|MAPK1|MAPK8	-2.5
MyList_MCODE_ALL	GO Biological Processes	19	GO:0001649	osteoblast differentiation	19_GO:0032502 developmental process	-3.4	21	7.5	30242	230	19	3	16	8.4	207|3569|7124	AKT1|IL6|TNF	-2.5
MyList_MCODE_ALL	GO Biological Processes	19	GO:0007160	cell-matrix adhesion	19_GO:0022610 biological adhesion	-3.4	20	7.5	30242	234	19	3	16	8.4	5728|6714|7422	PTEN|SRC|VEGFA	-2.5
MyList_MCODE_ALL	GO Biological Processes	19	GO:0060560	developmental growth involved in morphogenesis	19_GO:0040007 growth	-3.4	20	7.5	30242	234	19	3	16	8.4	2099|3320|7422	ESR1|HSP90AA1|VEGFA	-2.5
MyList_MCODE_ALL	GO Biological Processes	19	GO:0030072	peptide hormone secretion	19_GO:0051179 localization	-3.4	20	7.4	30242	236	19	3	16	8.4	1956|3569|7124	EGFR|IL6|TNF	-2.5
MyList_MCODE_ALL	GO Biological Processes	19	GO:0044057	regulation of system process	19_GO:0032501 multicellular organismal process	-3.4	11	6.1	30242	581	19	4	21	9.4	207|1956|5728|6714	AKT1|EGFR|PTEN|SRC	-2.5
MyList_MCODE_ALL	GO Biological Processes	19	GO:0048738	cardiac muscle tissue development	19_GO:0032502 developmental process	-3.4	20	7.4	30242	237	19	3	16	8.4	5594|5728|7422	MAPK1|PTEN|VEGFA	-2.5
MyList_MCODE_ALL	GO Biological Processes	19	GO:0071824	protein-DNA complex subunit organization	19_GO:0009987 cellular process	-3.4	20	7.4	30242	241	19	3	16	8.4	2099|4609|7157	ESR1|MYC|TP53	-2.5
MyList_MCODE_ALL	GO Biological Processes	19	GO:1903320	regulation of protein modification by small protein conjugation or removal	19_GO:0050789 regulation of biological process	-3.4	20	7.3	30242	242	19	3	16	8.4	207|3320|5728	AKT1|HSP90AA1|PTEN	-2.4
MyList_MCODE_ALL	GO Biological Processes	19	GO:0002790	peptide secretion	19_GO:0051179 localization	-3.4	20	7.3	30242	242	19	3	16	8.4	1956|3569|7124	EGFR|IL6|TNF	-2.4
MyList_MCODE_ALL	GO Biological Processes	19	GO:0032787	monocarboxylic acid metabolic process	19_GO:0008152 metabolic process	-3.3	11	6	30242	595	19	4	21	9.4	207|5595|6774|7157	AKT1|MAPK3|STAT3|TP53	-2.4
MyList_MCODE_ALL	GO Biological Processes	19	GO:0003013	circulatory system process	19_GO:0032501 multicellular organismal process	-3.3	11	6	30242	598	19	4	21	9.4	207|1956|6714|7422	AKT1|EGFR|SRC|VEGFA	-2.4
MyList_MCODE_ALL	GO Biological Processes	19	GO:0070663	regulation of leukocyte proliferation	19_GO:0050789 regulation of biological process	-3.3	19	7.3	30242	246	19	3	16	8.4	3569|5594|5595	IL6|MAPK1|MAPK3	-2.4
MyList_MCODE_ALL	GO Biological Processes	19	GO:1901988	negative regulation of cell cycle phase transition	19_GO:0048519 negative regulation of biological process	-3.3	19	7.2	30242	249	19	3	16	8.4	595|5728|7157	CCND1|PTEN|TP53	-2.4
MyList_MCODE_ALL	GO Biological Processes	19	GO:0046883	regulation of hormone secretion	19_GO:0051179 localization	-3.3	19	7.2	30242	252	19	3	16	8.4	1956|3569|7124	EGFR|IL6|TNF	-2.4
MyList_MCODE_ALL	GO Biological Processes	19	GO:0043009	chordate embryonic development	19_GO:0032502 developmental process	-3.3	10	5.9	30242	612	19	4	21	9.4	207|5594|7157|7422	AKT1|MAPK1|TP53|VEGFA	-2.4
MyList_MCODE_ALL	GO Biological Processes	19	GO:0060828	regulation of canonical Wnt signaling pathway	19_GO:0023052 signaling	-3.3	19	7.2	30242	253	19	3	16	8.4	1950|1956|6714	EGF|EGFR|SRC	-2.4
MyList_MCODE_ALL	GO Biological Processes	19	GO:0048812	neuron projection morphogenesis	19_GO:0032502 developmental process	-3.3	10	5.9	30242	615	19	4	21	9.4	1956|3320|5728|7422	EGFR|HSP90AA1|PTEN|VEGFA	-2.4
MyList_MCODE_ALL	GO Biological Processes	19	GO:0034976	response to endoplasmic reticulum stress	19_GO:0050896 response to stimulus	-3.3	19	7.1	30242	256	19	3	16	8.4	595|3725|7157	CCND1|JUN|TP53	-2.4
MyList_MCODE_ALL	GO Biological Processes	19	GO:0030217	T cell differentiation	19_GO:0002376 immune system process	-3.3	19	7.1	30242	257	19	3	16	8.4	3569|6774|7157	IL6|STAT3|TP53	-2.4
MyList_MCODE_ALL	GO Biological Processes	19	GO:0045165	cell fate commitment	19_GO:0032502 developmental process	-3.3	19	7.1	30242	258	19	3	16	8.4	3569|6774|7157	IL6|STAT3|TP53	-2.4
MyList_MCODE_ALL	GO Biological Processes	19	GO:0051046	regulation of secretion	19_GO:0051179 localization	-3.3	10	5.8	30242	623	19	4	21	9.4	1950|1956|3569|7124	EGF|EGFR|IL6|TNF	-2.4
MyList_MCODE_ALL	GO Biological Processes	19	GO:0042593	glucose homeostasis	19_GO:0065007 biological regulation	-3.3	18	7.1	30242	260	19	3	16	8.4	207|3569|6774	AKT1|IL6|STAT3	-2.4
MyList_MCODE_ALL	GO Biological Processes	19	GO:0033500	carbohydrate homeostasis	19_GO:0065007 biological regulation	-3.3	18	7	30242	261	19	3	16	8.4	207|3569|6774	AKT1|IL6|STAT3	-2.4
MyList_MCODE_ALL	GO Biological Processes	19	GO:0009792	embryo development ending in birth or egg hatching	19_GO:0032502 developmental process	-3.2	10	5.8	30242	632	19	4	21	9.4	207|5594|7157|7422	AKT1|MAPK1|TP53|VEGFA	-2.3
MyList_MCODE_ALL	GO Biological Processes	19	GO:0015833	peptide transport	19_GO:0051179 localization	-3.2	18	7	30242	264	19	3	16	8.4	1956|3569|7124	EGFR|IL6|TNF	-2.3
MyList_MCODE_ALL	GO Biological Processes	19	GO:0031330	negative regulation of cellular catabolic process	19_GO:0048519 negative regulation of biological process	-3.2	18	7	30242	264	19	3	16	8.4	207|6774|7157	AKT1|STAT3|TP53	-2.3
MyList_MCODE_ALL	GO Biological Processes	19	GO:0032868	response to insulin	19_GO:0050896 response to stimulus	-3.2	18	7	30242	266	19	3	16	8.4	207|5728|6714	AKT1|PTEN|SRC	-2.3
MyList_MCODE_ALL	GO Biological Processes	19	GO:0030522	intracellular receptor signaling pathway	19_GO:0023052 signaling	-3.2	18	7	30242	266	19	3	16	8.4	2099|6714|6774	ESR1|SRC|STAT3	-2.3
MyList_MCODE_ALL	GO Biological Processes	19	GO:0050708	regulation of protein secretion	19_GO:0051179 localization	-3.2	18	6.9	30242	268	19	3	16	8.4	1956|3569|7124	EGFR|IL6|TNF	-2.3
MyList_MCODE_ALL	GO Biological Processes	19	GO:0030003	cellular cation homeostasis	19_GO:0065007 biological regulation	-3.2	9.8	5.7	30242	649	19	4	21	9.4	2099|4609|5594|5595	ESR1|MYC|MAPK1|MAPK3	-2.3
MyList_MCODE_ALL	GO Biological Processes	19	GO:0002366	leukocyte activation involved in immune response	19_GO:0002376 immune system process	-3.2	17	6.8	30242	277	19	3	16	8.4	3569|6774|7157	IL6|STAT3|TP53	-2.3
MyList_MCODE_ALL	GO Biological Processes	19	GO:1902105	regulation of leukocyte differentiation	19_GO:0002376 immune system process	-3.2	17	6.8	30242	281	19	3	16	8.4	3725|4609|7124	JUN|MYC|TNF	-2.3
MyList_MCODE_ALL	GO Biological Processes	19	GO:0007249	I-kappaB kinase/NF-kappaB signaling	19_GO:0023052 signaling	-3.2	17	6.8	30242	281	19	3	16	8.4	207|2099|7124	AKT1|ESR1|TNF	-2.3
MyList_MCODE_ALL	GO Biological Processes	19	GO:0002263	cell activation involved in immune response	19_GO:0002376 immune system process	-3.2	17	6.8	30242	281	19	3	16	8.4	3569|6774|7157	IL6|STAT3|TP53	-2.3
MyList_MCODE_ALL	GO Biological Processes	19	GO:0006873	cellular ion homeostasis	19_GO:0065007 biological regulation	-3.2	9.6	5.6	30242	666	19	4	21	9.4	2099|4609|5594|5595	ESR1|MYC|MAPK1|MAPK3	-2.3
MyList_MCODE_ALL	GO Biological Processes	19	GO:0072659	protein localization to plasma membrane	19_GO:0051179 localization	-3.1	17	6.7	30242	286	19	3	16	8.4	207|1956|7124	AKT1|EGFR|TNF	-2.3
MyList_MCODE_ALL	GO Biological Processes	19	GO:0002429	immune response-activating cell surface receptor signaling pathway	19_GO:0002376 immune system process	-3.1	16	6.6	30242	291	19	3	16	8.4	3265|5594|6714	HRAS|MAPK1|SRC	-2.2
MyList_MCODE_ALL	GO Biological Processes	19	GO:0044403	biological process involved in symbiotic interaction	19_GO:0044419 biological process involved in interspecies interaction between organisms	-3.1	16	6.6	30242	291	19	3	16	8.4	1956|3725|6714	EGFR|JUN|SRC	-2.2
MyList_MCODE_ALL	GO Biological Processes	19	GO:0002757	immune response-activating signal transduction	19_GO:0002376 immune system process	-3.1	16	6.6	30242	291	19	3	16	8.4	3265|5594|6714	HRAS|MAPK1|SRC	-2.2
MyList_MCODE_ALL	GO Biological Processes	19	GO:0010948	negative regulation of cell cycle process	19_GO:0048519 negative regulation of biological process	-3.1	16	6.6	30242	294	19	3	16	8.4	595|5728|7157	CCND1|PTEN|TP53	-2.2
MyList_MCODE_ALL	GO Biological Processes	19	GO:0000904	cell morphogenesis involved in differentiation	19_GO:0032502 developmental process	-3.1	9.2	5.5	30242	694	19	4	21	9.4	3320|5728|6714|7422	HSP90AA1|PTEN|SRC|VEGFA	-2.2
MyList_MCODE_ALL	GO Biological Processes	19	GO:0046879	hormone secretion	19_GO:0051179 localization	-3.1	16	6.5	30242	298	19	3	16	8.4	1956|3569|7124	EGFR|IL6|TNF	-2.2
MyList_MCODE_ALL	GO Biological Processes	19	GO:0034330	cell junction organization	19_GO:0009987 cellular process	-3.1	9.1	5.5	30242	696	19	4	21	9.4	5728|6714|7124|7422	PTEN|SRC|TNF|VEGFA	-2.2
MyList_MCODE_ALL	GO Biological Processes	19	GO:0042886	amide transport	19_GO:0051179 localization	-3.1	16	6.5	30242	304	19	3	16	8.4	1956|3569|7124	EGFR|IL6|TNF	-2.2
MyList_MCODE_ALL	GO Biological Processes	19	GO:0006909	phagocytosis	19_GO:0051179 localization	-3	15	6.4	30242	309	19	3	16	8.4	5728|6714|7124	PTEN|SRC|TNF	-2.2
MyList_MCODE_ALL	GO Biological Processes	19	GO:0009914	hormone transport	19_GO:0051179 localization	-3	15	6.4	30242	309	19	3	16	8.4	1956|3569|7124	EGFR|IL6|TNF	-2.2
MyList_MCODE_ALL	GO Biological Processes	19	GO:0019932	second-messenger-mediated signaling	19_GO:0023052 signaling	-3	15	6.4	30242	312	19	3	16	8.4	1956|7124|7422	EGFR|TNF|VEGFA	-2.1
MyList_MCODE_ALL	GO Biological Processes	19	GO:0002250	adaptive immune response	19_GO:0002376 immune system process	-3	8.7	5.3	30242	730	19	4	21	9.4	3265|3569|6774|7124	HRAS|IL6|STAT3|TNF	-2.1
MyList_MCODE_ALL	GO Biological Processes	19	GO:0015980	energy derivation by oxidation of organic compounds	19_GO:0008152 metabolic process	-3	15	6.3	30242	318	19	3	16	8.4	207|4609|7157	AKT1|MYC|TP53	-2.1
MyList_MCODE_ALL	GO Biological Processes	19	GO:0002831	regulation of response to biotic stimulus	19_GO:0050896 response to stimulus	-3	15	6.2	30242	327	19	3	16	8.4	3320|5595|6714	HSP90AA1|MAPK3|SRC	-2.1
MyList_MCODE_ALL	GO Biological Processes	19	GO:0051235	maintenance of location	19_GO:0051179 localization	-3	15	6.2	30242	327	19	3	16	8.4	207|3569|7124	AKT1|IL6|TNF	-2.1
MyList_MCODE_ALL	GO Biological Processes	19	GO:0030111	regulation of Wnt signaling pathway	19_GO:0023052 signaling	-3	15	6.2	30242	329	19	3	16	8.4	1950|1956|6714	EGF|EGFR|SRC	-2.1
MyList_MCODE_ALL	GO Biological Processes	19	GO:0050863	regulation of T cell activation	19_GO:0002376 immune system process	-3	14	6.2	30242	330	19	3	16	8.4	207|3569|6714	AKT1|IL6|SRC	-2.1
MyList_MCODE_ALL	GO Biological Processes	19	GO:0007420	brain development	19_GO:0032502 developmental process	-3	8.5	5.2	30242	753	19	4	21	9.4	1950|5728|6714|7157	EGF|PTEN|SRC|TP53	-2.1
MyList_MCODE_ALL	GO Biological Processes	19	GO:0019216	regulation of lipid metabolic process	19_GO:0050789 regulation of biological process	-3	14	6.2	30242	331	19	3	16	8.4	207|6714|7124	AKT1|SRC|TNF	-2.1
MyList_MCODE_ALL	GO Biological Processes	19	GO:0007265	Ras protein signal transduction	19_GO:0023052 signaling	-2.9	14	6.1	30242	338	19	3	16	8.4	3265|3725|7157	HRAS|JUN|TP53	-2.1
MyList_MCODE_ALL	GO Biological Processes	19	GO:0010639	negative regulation of organelle organization	19_GO:0048519 negative regulation of biological process	-2.9	14	6	30242	348	19	3	16	8.4	207|6714|7157	AKT1|SRC|TP53	-2
MyList_MCODE_ALL	GO Biological Processes	19	GO:0031346	positive regulation of cell projection organization	19_GO:0048518 positive regulation of biological process	-2.9	14	5.9	30242	353	19	3	16	8.4	3265|6714|7422	HRAS|SRC|VEGFA	-2
MyList_MCODE_ALL	GO Biological Processes	19	GO:0009306	protein secretion	19_GO:0051179 localization	-2.9	13	5.9	30242	359	19	3	16	8.4	1956|3569|7124	EGFR|IL6|TNF	-2
MyList_MCODE_ALL	GO Biological Processes	19	GO:0035592	establishment of protein localization to extracellular region	19_GO:0051179 localization	-2.9	13	5.9	30242	360	19	3	16	8.4	1956|3569|7124	EGFR|IL6|TNF	-2
MyList_MCODE_ALL	GO Biological Processes	19	GO:0051251	positive regulation of lymphocyte activation	19_GO:0002376 immune system process	-2.8	13	5.9	30242	362	19	3	16	8.4	207|3569|6714	AKT1|IL6|SRC	-2
MyList_MCODE_ALL	GO Biological Processes	19	GO:0031589	cell-substrate adhesion	19_GO:0022610 biological adhesion	-2.8	13	5.8	30242	364	19	3	16	8.4	5728|6714|7422	PTEN|SRC|VEGFA	-2
MyList_MCODE_ALL	GO Biological Processes	19	GO:0071692	protein localization to extracellular region	19_GO:0051179 localization	-2.8	13	5.8	30242	368	19	3	16	8.4	1956|3569|7124	EGFR|IL6|TNF	-2
MyList_MCODE_ALL	GO Biological Processes	19	GO:0030098	lymphocyte differentiation	19_GO:0002376 immune system process	-2.8	13	5.7	30242	374	19	3	16	8.4	3569|6774|7157	IL6|STAT3|TP53	-1.9
MyList_MCODE_ALL	GO Biological Processes	19	GO:0044282	small molecule catabolic process	19_GO:0008152 metabolic process	-2.8	13	5.7	30242	378	19	3	16	8.4	207|5728|7157	AKT1|PTEN|TP53	-1.9
MyList_MCODE_ALL	GO Biological Processes	19	GO:0032535	regulation of cellular component size	19_GO:0065007 biological regulation	-2.8	12	5.7	30242	383	19	3	16	8.4	207|5728|7422	AKT1|PTEN|VEGFA	-1.9
MyList_MCODE_ALL	GO Biological Processes	19	GO:0014706	striated muscle tissue development	19_GO:0032502 developmental process	-2.8	12	5.6	30242	385	19	3	16	8.4	5594|5728|7422	MAPK1|PTEN|VEGFA	-1.9
MyList_MCODE_ALL	GO Biological Processes	19	GO:0042326	negative regulation of phosphorylation	19_GO:0048519 negative regulation of biological process	-2.8	12	5.6	30242	386	19	3	16	8.4	207|5728|6774	AKT1|PTEN|STAT3	-1.9
MyList_MCODE_ALL	GO Biological Processes	19	GO:0060537	muscle tissue development	19_GO:0032502 developmental process	-2.7	12	5.5	30242	404	19	3	16	8.4	5594|5728|7422	MAPK1|PTEN|VEGFA	-1.8
MyList_MCODE_ALL	GO Biological Processes	19	GO:0010959	regulation of metal ion transport	19_GO:0051179 localization	-2.7	12	5.5	30242	406	19	3	16	8.4	207|1950|5728	AKT1|EGF|PTEN	-1.8
MyList_MCODE_ALL	GO Biological Processes	19	GO:0006325	chromatin organization	19_GO:0009987 cellular process	-2.7	12	5.4	30242	409	19	3	16	8.4	2099|4609|7157	ESR1|MYC|TP53	-1.8
MyList_MCODE_ALL	GO Biological Processes	19	GO:0002696	positive regulation of leukocyte activation	19_GO:0002376 immune system process	-2.7	12	5.4	30242	409	19	3	16	8.4	207|3569|6714	AKT1|IL6|SRC	-1.8
MyList_MCODE_ALL	GO Biological Processes	19	GO:0016311	dephosphorylation	19_GO:0008152 metabolic process	-2.7	11	5.4	30242	418	19	3	16	8.4	5728|6714|7124	PTEN|SRC|TNF	-1.8
MyList_MCODE_ALL	GO Biological Processes	19	GO:0007409	axonogenesis	19_GO:0032502 developmental process	-2.7	11	5.4	30242	418	19	3	16	8.4	3320|5728|7422	HSP90AA1|PTEN|VEGFA	-1.8
MyList_MCODE_ALL	GO Biological Processes	19	GO:0050867	positive regulation of cell activation	19_GO:0048518 positive regulation of biological process	-2.7	11	5.4	30242	420	19	3	16	8.4	207|3569|6714	AKT1|IL6|SRC	-1.8
MyList_MCODE_ALL	GO Biological Processes	19	GO:0032102	negative regulation of response to external stimulus	19_GO:0048519 negative regulation of biological process	-2.7	11	5.4	30242	420	19	3	16	8.4	5728|6714|7124	PTEN|SRC|TNF	-1.8
MyList_MCODE_ALL	GO Biological Processes	19	GO:0010975	regulation of neuron projection development	19_GO:0032502 developmental process	-2.6	11	5.2	30242	445	19	3	16	8.4	207|5728|7422	AKT1|PTEN|VEGFA	-1.7
MyList_MCODE_ALL	GO Biological Processes	19	GO:0023061	signal release	19_GO:0051179 localization	-2.5	10	5.1	30242	465	19	3	16	8.4	1956|3569|7124	EGFR|IL6|TNF	-1.7
MyList_MCODE_ALL	GO Biological Processes	19	GO:0061564	axon development	19_GO:0032502 developmental process	-2.5	10	5	30242	467	19	3	16	8.4	3320|5728|7422	HSP90AA1|PTEN|VEGFA	-1.7
MyList_MCODE_ALL	GO Biological Processes	19	GO:0034660	ncRNA metabolic process	19_GO:0008152 metabolic process	-2.5	9.8	4.9	30242	487	19	3	16	8.4	3265|3569|6774	HRAS|IL6|STAT3	-1.6
MyList_MCODE_ALL	GO Biological Processes	19	GO:0001501	skeletal system development	19_GO:0032502 developmental process	-2.4	9.4	4.8	30242	507	19	3	16	8.4	5595|6714|7157	MAPK3|SRC|TP53	-1.6
MyList_MCODE_ALL	GO Biological Processes	19	GO:0051249	regulation of lymphocyte activation	19_GO:0002376 immune system process	-2.4	9.3	4.7	30242	515	19	3	16	8.4	207|3569|6714	AKT1|IL6|SRC	-1.6
MyList_MCODE_ALL	GO Biological Processes	19	GO:0031400	negative regulation of protein modification process	19_GO:0048519 negative regulation of biological process	-2.4	9.2	4.7	30242	517	19	3	16	8.4	207|5728|7124	AKT1|PTEN|TNF	-1.5
MyList_MCODE_ALL	GO Biological Processes	19	GO:0051493	regulation of cytoskeleton organization	19_GO:0050789 regulation of biological process	-2.4	9	4.7	30242	529	19	3	16	8.4	3265|5594|5595	HRAS|MAPK1|MAPK3	-1.5
MyList_MCODE_ALL	GO Biological Processes	19	GO:1901615	organic hydroxy compound metabolic process	19_GO:0008152 metabolic process	-2.4	8.9	4.6	30242	537	19	3	16	8.4	5728|7124|7157	PTEN|TNF|TP53	-1.5
MyList_MCODE_ALL	GO Biological Processes	19	GO:0048667	cell morphogenesis involved in neuron differentiation	19_GO:0032502 developmental process	-2.3	8.8	4.6	30242	544	19	3	16	8.4	3320|5728|7422	HSP90AA1|PTEN|VEGFA	-1.5
MyList_MCODE_ALL	GO Biological Processes	19	GO:0090407	organophosphate biosynthetic process	19_GO:0008152 metabolic process	-2.3	8.7	4.6	30242	549	19	3	16	8.4	5594|5728|6774	MAPK1|PTEN|STAT3	-1.5
MyList_MCODE_ALL	GO Biological Processes	19	GO:1903530	regulation of secretion by cell	19_GO:0051179 localization	-2.3	8.5	4.5	30242	565	19	3	16	8.4	1956|3569|7124	EGFR|IL6|TNF	-1.4
MyList_MCODE_ALL	GO Biological Processes	19	GO:0034762	regulation of transmembrane transport	19_GO:0051179 localization	-2.2	8.1	4.4	30242	590	19	3	16	8.4	207|5728|7124	AKT1|PTEN|TNF	-1.4
MyList_MCODE_ALL	GO Biological Processes	19	GO:0048598	embryonic morphogenesis	19_GO:0032502 developmental process	-2.2	8.1	4.4	30242	591	19	3	16	8.4	5594|5595|7157	MAPK1|MAPK3|TP53	-1.4
MyList_MCODE_ALL	GO Biological Processes	19	GO:0002694	regulation of leukocyte activation	19_GO:0002376 immune system process	-2.2	7.9	4.3	30242	606	19	3	16	8.4	207|3569|6714	AKT1|IL6|SRC	-1.4
MyList_MCODE_ALL	GO Biological Processes	19	GO:0051301	cell division	19_GO:0009987 cellular process	-2.2	7.8	4.3	30242	613	19	3	16	8.4	595|4609|7422	CCND1|MYC|VEGFA	-1.3
MyList_MCODE_ALL	GO Biological Processes	19	GO:0061061	muscle structure development	19_GO:0032502 developmental process	-2.2	7.5	4.2	30242	638	19	3	16	8.4	207|7124|7422	AKT1|TNF|VEGFA	-1.3
MyList_MCODE_ALL	GO Biological Processes	19	GO:0006511	ubiquitin-dependent protein catabolic process	19_GO:0008152 metabolic process	-2.2	7.5	4.1	30242	639	19	3	16	8.4	207|1950|5728	AKT1|EGF|PTEN	-1.3
MyList_MCODE_ALL	GO Biological Processes	19	GO:0019941	modification-dependent protein catabolic process	19_GO:0008152 metabolic process	-2.1	7.4	4.1	30242	649	19	3	16	8.4	207|1950|5728	AKT1|EGF|PTEN	-1.3
MyList_MCODE_ALL	GO Biological Processes	19	GO:0050865	regulation of cell activation	19_GO:0050789 regulation of biological process	-2.1	7.3	4.1	30242	650	19	3	16	8.4	207|3569|6714	AKT1|IL6|SRC	-1.3
MyList_MCODE_ALL	GO Biological Processes	19	GO:0055065	metal ion homeostasis	19_GO:0065007 biological regulation	-2.1	7.3	4.1	30242	658	19	3	16	8.4	1956|2099|4609	EGFR|ESR1|MYC	-1.3
MyList_MCODE_ALL	GO Biological Processes	19	GO:0043632	modification-dependent macromolecule catabolic process	19_GO:0008152 metabolic process	-2.1	7.2	4.1	30242	660	19	3	16	8.4	207|1950|5728	AKT1|EGF|PTEN	-1.3
MyList_MCODE_ALL	GO Biological Processes	19	GO:0008610	lipid biosynthetic process	19_GO:0008152 metabolic process	-2.1	6.9	3.9	30242	694	19	3	16	8.4	207|5728|7124	AKT1|PTEN|TNF	-1.2
MyList_MCODE_ALL	GO Biological Processes	19	GO:0043269	regulation of ion transport	19_GO:0051179 localization	-2.1	6.9	3.9	30242	695	19	3	16	8.4	207|1950|5728	AKT1|EGF|PTEN	-1.2
MyList_MCODE_ALL	GO Biological Processes	19	GO:0016071	mRNA metabolic process	19_GO:0008152 metabolic process	-2	6.8	3.9	30242	706	19	3	16	8.4	207|6774|7157	AKT1|STAT3|TP53	-1.2
MyList_MCODE_ALL	GO Biological Processes	19	GO:0030036	actin cytoskeleton organization	19_GO:0009987 cellular process	-2	6.7	3.9	30242	713	19	3	16	8.4	3265|6714|7124	HRAS|SRC|TNF	-1.2
MyList_SUB1_MCODE_1	GO Biological Processes	19	GO:0018105	peptidyl-serine phosphorylation	19_GO:0008152 metabolic process	-15	62	23	30242	315	14	9	64	13	207|1956|3320|5594|5595|5599|5728|6714|7422	AKT1|EGFR|HSP90AA1|MAPK1|MAPK3|MAPK8|PTEN|SRC|VEGFA	-12
MyList_SUB1_MCODE_1	GO Biological Processes	19	GO:0051347	positive regulation of transferase activity	19_GO:0065007 biological regulation	-14	39	19	30242	552	14	10	71	12	207|595|1956|3320|4609|5594|5595|5728|6714|7422	AKT1|CCND1|EGFR|HSP90AA1|MYC|MAPK1|MAPK3|PTEN|SRC|VEGFA	-11
MyList_SUB1_MCODE_1	GO Biological Processes	19	GO:0018209	peptidyl-serine modification	19_GO:0008152 metabolic process	-14	58	22	30242	338	14	9	64	13	207|1956|3320|5594|5595|5599|5728|6714|7422	AKT1|EGFR|HSP90AA1|MAPK1|MAPK3|MAPK8|PTEN|SRC|VEGFA	-11
MyList_SUB1_MCODE_1	GO Biological Processes	19	GO:0051972	regulation of telomerase activity	19_GO:0050789 regulation of biological process	-13	2.6e+02	39	30242	50	14	6	43	13	3320|4609|5594|5595|6714|7157	HSP90AA1|MYC|MAPK1|MAPK3|SRC|TP53	-11
MyList_SUB1_MCODE_1	GO Biological Processes	19	GO:0048732	gland development	19_GO:0032502 developmental process	-13	44	20	30242	437	14	9	64	13	207|595|1956|2099|5594|5595|5728|6714|7422	AKT1|CCND1|EGFR|ESR1|MAPK1|MAPK3|PTEN|SRC|VEGFA	-11
MyList_SUB1_MCODE_1	GO Biological Processes	19	GO:0070848	response to growth factor	19_GO:0050896 response to stimulus	-13	30	17	30242	722	14	10	71	12	207|1956|4609|5594|5595|5728|6714|6774|7157|7422	AKT1|EGFR|MYC|MAPK1|MAPK3|PTEN|SRC|STAT3|TP53|VEGFA	-11
MyList_SUB1_MCODE_1	GO Biological Processes	19	GO:0050673	epithelial cell proliferation	19_GO:0009987 cellular process	-13	43	19	30242	448	14	9	64	13	207|595|1956|2099|4609|5594|5728|6774|7422	AKT1|CCND1|EGFR|ESR1|MYC|MAPK1|PTEN|STAT3|VEGFA	-11
MyList_SUB1_MCODE_1	GO Biological Processes	19	GO:0031667	response to nutrient levels	19_GO:0050896 response to stimulus	-13	41	19	30242	474	14	9	64	13	207|595|1956|5594|5595|5599|5728|6714|7157	AKT1|CCND1|EGFR|MAPK1|MAPK3|MAPK8|PTEN|SRC|TP53	-11
MyList_SUB1_MCODE_1	GO Biological Processes	19	GO:0009991	response to extracellular stimulus	19_GO:0050896 response to stimulus	-13	38	18	30242	505	14	9	64	13	207|595|1956|5594|5595|5599|5728|6714|7157	AKT1|CCND1|EGFR|MAPK1|MAPK3|MAPK8|PTEN|SRC|TP53	-10
MyList_SUB1_MCODE_1	GO Biological Processes	19	GO:0051052	regulation of DNA metabolic process	19_GO:0050789 regulation of biological process	-12	48	19	30242	361	14	8	57	13	207|1956|3320|4609|5594|5595|6714|7157	AKT1|EGFR|HSP90AA1|MYC|MAPK1|MAPK3|SRC|TP53	-9.7
MyList_SUB1_MCODE_1	GO Biological Processes	19	GO:0051054	positive regulation of DNA metabolic process	19_GO:0048518 positive regulation of biological process	-12	75	23	30242	201	14	7	50	13	207|1956|3320|4609|5594|5595|6714	AKT1|EGFR|HSP90AA1|MYC|MAPK1|MAPK3|SRC	-9.6
MyList_SUB1_MCODE_1	GO Biological Processes	19	GO:0048608	reproductive structure development	19_GO:0022414 reproductive process	-11	41	18	30242	425	14	8	57	13	207|595|2099|5594|5595|5728|6714|7422	AKT1|CCND1|ESR1|MAPK1|MAPK3|PTEN|SRC|VEGFA	-9.3
MyList_SUB1_MCODE_1	GO Biological Processes	19	GO:0061458	reproductive system development	19_GO:0032502 developmental process	-11	40	18	30242	428	14	8	57	13	207|595|2099|5594|5595|5728|6714|7422	AKT1|CCND1|ESR1|MAPK1|MAPK3|PTEN|SRC|VEGFA	-9.3
MyList_SUB1_MCODE_1	GO Biological Processes	19	GO:0001934	positive regulation of protein phosphorylation	19_GO:0048518 positive regulation of biological process	-11	27	15	30242	728	14	9	64	13	207|595|1956|3320|5594|5595|6714|7157|7422	AKT1|CCND1|EGFR|HSP90AA1|MAPK1|MAPK3|SRC|TP53|VEGFA	-9.2
MyList_SUB1_MCODE_1	GO Biological Processes	19	GO:2000278	regulation of DNA biosynthetic process	19_GO:0050789 regulation of biological process	-11	1.2e+02	26	30242	110	14	6	43	13	3320|4609|5594|5595|6714|7157	HSP90AA1|MYC|MAPK1|MAPK3|SRC|TP53	-9.2
MyList_SUB1_MCODE_1	GO Biological Processes	19	GO:0051403	stress-activated MAPK cascade	19_GO:0023052 signaling	-11	63	21	30242	241	14	7	50	13	207|1956|4609|5594|5595|5599|7422	AKT1|EGFR|MYC|MAPK1|MAPK3|MAPK8|VEGFA	-9.2
MyList_SUB1_MCODE_1	GO Biological Processes	19	GO:0071276	cellular response to cadmium ion	19_GO:0050896 response to stimulus	-11	2.7e+02	37	30242	40	14	5	36	13	207|1956|5594|5595|5599	AKT1|EGFR|MAPK1|MAPK3|MAPK8	-9.2
MyList_SUB1_MCODE_1	GO Biological Processes	19	GO:0031098	stress-activated protein kinase signaling cascade	19_GO:0023052 signaling	-11	61	20	30242	249	14	7	50	13	207|1956|4609|5594|5595|5599|7422	AKT1|EGFR|MYC|MAPK1|MAPK3|MAPK8|VEGFA	-9.1
MyList_SUB1_MCODE_1	GO Biological Processes	19	GO:0000165	MAPK cascade	19_GO:0023052 signaling	-11	25	15	30242	780	14	9	64	13	207|1956|4609|5594|5595|5599|5728|6714|7422	AKT1|EGFR|MYC|MAPK1|MAPK3|MAPK8|PTEN|SRC|VEGFA	-9
MyList_SUB1_MCODE_1	GO Biological Processes	19	GO:0034599	cellular response to oxidative stress	19_GO:0050896 response to stimulus	-11	52	19	30242	290	14	7	50	13	207|1956|5594|5595|5599|6714|7157	AKT1|EGFR|MAPK1|MAPK3|MAPK8|SRC|TP53	-8.7
MyList_SUB1_MCODE_1	GO Biological Processes	19	GO:0030879	mammary gland development	19_GO:0032502 developmental process	-11	95	24	30242	137	14	6	43	13	207|595|2099|5594|6714|7422	AKT1|CCND1|ESR1|MAPK1|SRC|VEGFA	-8.7
MyList_SUB1_MCODE_1	GO Biological Processes	19	GO:0009411	response to UV	19_GO:0050896 response to stimulus	-10	86	23	30242	150	14	6	43	13	207|595|1956|4609|5599|7157	AKT1|CCND1|EGFR|MYC|MAPK8|TP53	-8.5
MyList_SUB1_MCODE_1	GO Biological Processes	19	GO:0071456	cellular response to hypoxia	19_GO:0050896 response to stimulus	-10	86	22	30242	151	14	6	43	13	207|4609|5728|6714|7157|7422	AKT1|MYC|PTEN|SRC|TP53|VEGFA	-8.4
MyList_SUB1_MCODE_1	GO Biological Processes	19	GO:0010035	response to inorganic substance	19_GO:0050896 response to stimulus	-10	30	15	30242	574	14	8	57	13	207|595|1956|5594|5595|5599|5728|6714	AKT1|CCND1|EGFR|MAPK1|MAPK3|MAPK8|PTEN|SRC	-8.4
MyList_SUB1_MCODE_1	GO Biological Processes	19	GO:0034614	cellular response to reactive oxygen species	19_GO:0050896 response to stimulus	-10	84	22	30242	155	14	6	43	13	207|1956|5594|5595|5599|6714	AKT1|EGFR|MAPK1|MAPK3|MAPK8|SRC	-8.4
MyList_SUB1_MCODE_1	GO Biological Processes	19	GO:0071214	cellular response to abiotic stimulus	19_GO:0050896 response to stimulus	-10	45	18	30242	333	14	7	50	13	207|1956|4609|5595|5599|5728|7157	AKT1|EGFR|MYC|MAPK3|MAPK8|PTEN|TP53	-8.3
MyList_SUB1_MCODE_1	GO Biological Processes	19	GO:0104004	cellular response to environmental stimulus	19_GO:0050896 response to stimulus	-10	45	18	30242	333	14	7	50	13	207|1956|4609|5595|5599|5728|7157	AKT1|EGFR|MYC|MAPK3|MAPK8|PTEN|TP53	-8.3
MyList_SUB1_MCODE_1	GO Biological Processes	19	GO:0036294	cellular response to decreased oxygen levels	19_GO:0050896 response to stimulus	-10	81	22	30242	161	14	6	43	13	207|4609|5728|6714|7157|7422	AKT1|MYC|PTEN|SRC|TP53|VEGFA	-8.3
MyList_SUB1_MCODE_1	GO Biological Processes	19	GO:0062197	cellular response to chemical stress	19_GO:0050896 response to stimulus	-10	45	17	30242	339	14	7	50	13	207|1956|5594|5595|5599|6714|7157	AKT1|EGFR|MAPK1|MAPK3|MAPK8|SRC|TP53	-8.3
MyList_SUB1_MCODE_1	GO Biological Processes	19	GO:0007568	aging	19_GO:0032502 developmental process	-10	45	17	30242	339	14	7	50	13	207|5594|5595|5599|5728|6774|7157	AKT1|MAPK1|MAPK3|MAPK8|PTEN|STAT3|TP53	-8.3
MyList_SUB1_MCODE_1	GO Biological Processes	19	GO:2000573	positive regulation of DNA biosynthetic process	19_GO:0048518 positive regulation of biological process	-10	1.6e+02	28	30242	66	14	5	36	13	3320|4609|5594|5595|6714	HSP90AA1|MYC|MAPK1|MAPK3|SRC	-8.2
MyList_SUB1_MCODE_1	GO Biological Processes	19	GO:0048589	developmental growth	19_GO:0040007 growth	-10	28	14	30242	626	14	8	57	13	207|2099|3320|5594|5728|6774|7157|7422	AKT1|ESR1|HSP90AA1|MAPK1|PTEN|STAT3|TP53|VEGFA	-8.2
MyList_SUB1_MCODE_1	GO Biological Processes	19	GO:0061180	mammary gland epithelium development	19_GO:0032502 developmental process	-10	1.6e+02	28	30242	67	14	5	36	13	207|595|2099|5594|6714	AKT1|CCND1|ESR1|MAPK1|SRC	-8.2
MyList_SUB1_MCODE_1	GO Biological Processes	19	GO:0046686	response to cadmium ion	19_GO:0050896 response to stimulus	-10	1.6e+02	28	30242	68	14	5	36	13	207|1956|5594|5595|5599	AKT1|EGFR|MAPK1|MAPK3|MAPK8	-8.1
MyList_SUB1_MCODE_1	GO Biological Processes	19	GO:0071453	cellular response to oxygen levels	19_GO:0050896 response to stimulus	-10	73	21	30242	177	14	6	43	13	207|4609|5728|6714|7157|7422	AKT1|MYC|PTEN|SRC|TP53|VEGFA	-8.1
MyList_SUB1_MCODE_1	GO Biological Processes	19	GO:0010038	response to metal ion	19_GO:0050896 response to stimulus	-9.9	41	17	30242	373	14	7	50	13	207|595|1956|5594|5595|5599|5728	AKT1|CCND1|EGFR|MAPK1|MAPK3|MAPK8|PTEN	-8
MyList_SUB1_MCODE_1	GO Biological Processes	19	GO:0071897	DNA biosynthetic process	19_GO:0008152 metabolic process	-9.9	70	20	30242	184	14	6	43	13	3320|4609|5594|5595|6714|7157	HSP90AA1|MYC|MAPK1|MAPK3|SRC|TP53	-8
MyList_SUB1_MCODE_1	GO Biological Processes	19	GO:0080135	regulation of cellular response to stress	19_GO:0050896 response to stimulus	-9.9	26	14	30242	663	14	8	57	13	207|1956|4609|5594|5595|5728|7157|7422	AKT1|EGFR|MYC|MAPK1|MAPK3|PTEN|TP53|VEGFA	-8
MyList_SUB1_MCODE_1	GO Biological Processes	19	GO:0043408	regulation of MAPK cascade	19_GO:0023052 signaling	-9.8	25	14	30242	680	14	8	57	13	207|1956|4609|5594|5595|5728|6714|7422	AKT1|EGFR|MYC|MAPK1|MAPK3|PTEN|SRC|VEGFA	-7.9
MyList_SUB1_MCODE_1	GO Biological Processes	19	GO:0038083	peptidyl-tyrosine autophosphorylation	19_GO:0008152 metabolic process	-9.8	4.1e+02	40	30242	21	14	4	29	12	1956|5595|6714|7422	EGFR|MAPK3|SRC|VEGFA	-7.9
MyList_SUB1_MCODE_1	GO Biological Processes	19	GO:0045596	negative regulation of cell differentiation	19_GO:0048519 negative regulation of biological process	-9.8	25	14	30242	683	14	8	57	13	595|1956|4609|5594|5728|6774|7157|7422	CCND1|EGFR|MYC|MAPK1|PTEN|STAT3|TP53|VEGFA	-7.9
MyList_SUB1_MCODE_1	GO Biological Processes	19	GO:0050678	regulation of epithelial cell proliferation	19_GO:0050789 regulation of biological process	-9.7	39	16	30242	390	14	7	50	13	207|595|1956|4609|5728|6774|7422	AKT1|CCND1|EGFR|MYC|PTEN|STAT3|VEGFA	-7.9
MyList_SUB1_MCODE_1	GO Biological Processes	19	GO:0071363	cellular response to growth factor stimulus	19_GO:0050896 response to stimulus	-9.7	25	14	30242	691	14	8	57	13	207|1956|5595|5728|6714|6774|7157|7422	AKT1|EGFR|MAPK3|PTEN|SRC|STAT3|TP53|VEGFA	-7.9
MyList_SUB1_MCODE_1	GO Biological Processes	19	GO:0032872	regulation of stress-activated MAPK cascade	19_GO:0023052 signaling	-9.7	66	20	30242	195	14	6	43	13	207|1956|4609|5594|5595|7422	AKT1|EGFR|MYC|MAPK1|MAPK3|VEGFA	-7.9
MyList_SUB1_MCODE_1	GO Biological Processes	19	GO:0070302	regulation of stress-activated protein kinase signaling cascade	19_GO:0023052 signaling	-9.7	65	20	30242	198	14	6	43	13	207|1956|4609|5594|5595|7422	AKT1|EGFR|MYC|MAPK1|MAPK3|VEGFA	-7.9
MyList_SUB1_MCODE_1	GO Biological Processes	19	GO:0050679	positive regulation of epithelial cell proliferation	19_GO:0048518 positive regulation of biological process	-9.6	63	19	30242	207	14	6	43	13	207|595|1956|4609|6774|7422	AKT1|CCND1|EGFR|MYC|STAT3|VEGFA	-7.7
MyList_SUB1_MCODE_1	GO Biological Processes	19	GO:1903798	regulation of production of miRNAs involved in gene silencing by miRNA	19_GO:0048519 negative regulation of biological process	-9.4	3.5e+02	37	30242	25	14	4	29	12	1956|2099|6774|7157	EGFR|ESR1|STAT3|TP53	-7.6
MyList_SUB1_MCODE_1	GO Biological Processes	19	GO:0051090	regulation of DNA-binding transcription factor activity	19_GO:0050789 regulation of biological process	-9.4	34	15	30242	440	14	7	50	13	207|2099|5595|5599|5728|6774|7422	AKT1|ESR1|MAPK3|MAPK8|PTEN|STAT3|VEGFA	-7.6
MyList_SUB1_MCODE_1	GO Biological Processes	19	GO:0070920	regulation of production of small RNA involved in gene silencing by RNA	19_GO:0048519 negative regulation of biological process	-9.4	3.3e+02	36	30242	26	14	4	29	12	1956|2099|6774|7157	EGFR|ESR1|STAT3|TP53	-7.6
MyList_SUB1_MCODE_1	GO Biological Processes	19	GO:0000302	response to reactive oxygen species	19_GO:0050896 response to stimulus	-9.4	58	18	30242	223	14	6	43	13	207|1956|5594|5595|5599|6714	AKT1|EGFR|MAPK1|MAPK3|MAPK8|SRC	-7.6
MyList_SUB1_MCODE_1	GO Biological Processes	19	GO:0010001	glial cell differentiation	19_GO:0032502 developmental process	-9.3	58	18	30242	225	14	6	43	13	207|1956|5594|5595|5728|6774	AKT1|EGFR|MAPK1|MAPK3|PTEN|STAT3	-7.6
MyList_SUB1_MCODE_1	GO Biological Processes	19	GO:0006979	response to oxidative stress	19_GO:0050896 response to stimulus	-9.3	34	15	30242	449	14	7	50	13	207|1956|5594|5595|5599|6714|7157	AKT1|EGFR|MAPK1|MAPK3|MAPK8|SRC|TP53	-7.5
MyList_SUB1_MCODE_1	GO Biological Processes	19	GO:0000079	regulation of cyclin-dependent protein serine/threonine kinase activity	19_GO:0050789 regulation of biological process	-9.3	1.1e+02	24	30242	94	14	5	36	13	207|595|1956|5728|6714	AKT1|CCND1|EGFR|PTEN|SRC	-7.5
MyList_SUB1_MCODE_1	GO Biological Processes	19	GO:1904029	regulation of cyclin-dependent protein kinase activity	19_GO:0050789 regulation of biological process	-9.2	1.1e+02	23	30242	98	14	5	36	13	207|595|1956|5728|6714	AKT1|CCND1|EGFR|PTEN|SRC	-7.4
MyList_SUB1_MCODE_1	GO Biological Processes	19	GO:0045737	positive regulation of cyclin-dependent protein serine/threonine kinase activity	19_GO:0048518 positive regulation of biological process	-9.2	3e+02	34	30242	29	14	4	29	12	207|595|1956|6714	AKT1|CCND1|EGFR|SRC	-7.4
MyList_SUB1_MCODE_1	GO Biological Processes	19	GO:0071216	cellular response to biotic stimulus	19_GO:0050896 response to stimulus	-9.1	53	18	30242	246	14	6	43	13	207|5594|5595|5599|6714|7157	AKT1|MAPK1|MAPK3|MAPK8|SRC|TP53	-7.4
MyList_SUB1_MCODE_1	GO Biological Processes	19	GO:1904031	positive regulation of cyclin-dependent protein kinase activity	19_GO:0048518 positive regulation of biological process	-8.9	2.6e+02	32	30242	33	14	4	29	12	207|595|1956|6714	AKT1|CCND1|EGFR|SRC	-7.2
MyList_SUB1_MCODE_1	GO Biological Processes	19	GO:0051973	positive regulation of telomerase activity	19_GO:0048518 positive regulation of biological process	-8.9	2.5e+02	32	30242	34	14	4	29	12	3320|4609|5594|5595	HSP90AA1|MYC|MAPK1|MAPK3	-7.2
MyList_SUB1_MCODE_1	GO Biological Processes	19	GO:0006914	autophagy	19_GO:0008152 metabolic process	-8.8	29	14	30242	528	14	7	50	13	207|3320|5595|5599|6714|6774|7157	AKT1|HSP90AA1|MAPK3|MAPK8|SRC|STAT3|TP53	-7.1
MyList_SUB1_MCODE_1	GO Biological Processes	19	GO:0061919	process utilizing autophagic mechanism	19_GO:0009987 cellular process	-8.8	29	14	30242	528	14	7	50	13	207|3320|5595|5599|6714|6774|7157	AKT1|HSP90AA1|MAPK3|MAPK8|SRC|STAT3|TP53	-7.1
MyList_SUB1_MCODE_1	GO Biological Processes	19	GO:0030335	positive regulation of cell migration	19_GO:0040011 locomotion	-8.7	27	13	30242	557	14	7	50	13	207|1956|5594|5595|6714|6774|7422	AKT1|EGFR|MAPK1|MAPK3|SRC|STAT3|VEGFA	-7
MyList_SUB1_MCODE_1	GO Biological Processes	19	GO:0048511	rhythmic process	19_GO:0048511 rhythmic process	-8.6	43	16	30242	299	14	6	43	13	1956|2099|5599|5728|6714|7157	EGFR|ESR1|MAPK8|PTEN|SRC|TP53	-6.9
MyList_SUB1_MCODE_1	GO Biological Processes	19	GO:0042063	gliogenesis	19_GO:0032502 developmental process	-8.6	43	16	30242	301	14	6	43	13	207|1956|5594|5595|5728|6774	AKT1|EGFR|MAPK1|MAPK3|PTEN|STAT3	-6.9
MyList_SUB1_MCODE_1	GO Biological Processes	19	GO:0071396	cellular response to lipid	19_GO:0050896 response to stimulus	-8.6	26	13	30242	576	14	7	50	13	207|1956|2099|5594|5595|5599|6714	AKT1|EGFR|ESR1|MAPK1|MAPK3|MAPK8|SRC	-6.9
MyList_SUB1_MCODE_1	GO Biological Processes	19	GO:0000723	telomere maintenance	19_GO:0008152 metabolic process	-8.6	82	20	30242	131	14	5	36	13	3320|4609|5594|5595|6714	HSP90AA1|MYC|MAPK1|MAPK3|SRC	-6.9
MyList_SUB1_MCODE_1	GO Biological Processes	19	GO:2000147	positive regulation of cell motility	19_GO:0040011 locomotion	-8.5	26	13	30242	583	14	7	50	13	207|1956|5594|5595|6714|6774|7422	AKT1|EGFR|MAPK1|MAPK3|SRC|STAT3|VEGFA	-6.9
MyList_SUB1_MCODE_1	GO Biological Processes	19	GO:0001666	response to hypoxia	19_GO:0050896 response to stimulus	-8.5	42	16	30242	307	14	6	43	13	207|4609|5728|6714|7157|7422	AKT1|MYC|PTEN|SRC|TP53|VEGFA	-6.9
MyList_SUB1_MCODE_1	GO Biological Processes	19	GO:0071407	cellular response to organic cyclic compound	19_GO:0050896 response to stimulus	-8.5	26	13	30242	586	14	7	50	13	207|1956|2099|5594|5595|6714|6774	AKT1|EGFR|ESR1|MAPK1|MAPK3|SRC|STAT3	-6.9
MyList_SUB1_MCODE_1	GO Biological Processes	19	GO:0051345	positive regulation of hydrolase activity	19_GO:0065007 biological regulation	-8.5	25	13	30242	593	14	7	50	13	207|1956|2099|4609|5599|6774|7422	AKT1|EGFR|ESR1|MYC|MAPK8|STAT3|VEGFA	-6.8
MyList_SUB1_MCODE_1	GO Biological Processes	19	GO:0051272	positive regulation of cellular component movement	19_GO:0048518 positive regulation of biological process	-8.5	25	13	30242	595	14	7	50	13	207|1956|5594|5595|6714|6774|7422	AKT1|EGFR|MAPK1|MAPK3|SRC|STAT3|VEGFA	-6.8
MyList_SUB1_MCODE_1	GO Biological Processes	19	GO:0040017	positive regulation of locomotion	19_GO:0040011 locomotion	-8.5	25	13	30242	597	14	7	50	13	207|1956|5594|5595|6714|6774|7422	AKT1|EGFR|MAPK1|MAPK3|SRC|STAT3|VEGFA	-6.8
MyList_SUB1_MCODE_1	GO Biological Processes	19	GO:0071496	cellular response to external stimulus	19_GO:0050896 response to stimulus	-8.4	41	15	30242	320	14	6	43	13	207|1956|5594|5595|5599|7157	AKT1|EGFR|MAPK1|MAPK3|MAPK8|TP53	-6.8
MyList_SUB1_MCODE_1	GO Biological Processes	19	GO:0009416	response to light stimulus	19_GO:0050896 response to stimulus	-8.4	40	15	30242	321	14	6	43	13	207|595|1956|4609|5599|7157	AKT1|CCND1|EGFR|MYC|MAPK8|TP53	-6.8
MyList_SUB1_MCODE_1	GO Biological Processes	19	GO:0036293	response to decreased oxygen levels	19_GO:0050896 response to stimulus	-8.4	40	15	30242	322	14	6	43	13	207|4609|5728|6714|7157|7422	AKT1|MYC|PTEN|SRC|TP53|VEGFA	-6.8
MyList_SUB1_MCODE_1	GO Biological Processes	19	GO:0032355	response to estradiol	19_GO:0050896 response to stimulus	-8.4	77	19	30242	141	14	5	36	13	595|1956|2099|5728|6774	CCND1|EGFR|ESR1|PTEN|STAT3	-6.8
MyList_SUB1_MCODE_1	GO Biological Processes	19	GO:2000045	regulation of G1/S transition of mitotic cell cycle	19_GO:0050789 regulation of biological process	-8.4	76	19	30242	142	14	5	36	13	207|595|1956|5728|7157	AKT1|CCND1|EGFR|PTEN|TP53	-6.7
MyList_SUB1_MCODE_1	GO Biological Processes	19	GO:0033135	regulation of peptidyl-serine phosphorylation	19_GO:0050789 regulation of biological process	-8.4	75	19	30242	144	14	5	36	13	207|1956|3320|5728|7422	AKT1|EGFR|HSP90AA1|PTEN|VEGFA	-6.7
MyList_SUB1_MCODE_1	GO Biological Processes	19	GO:0007169	transmembrane receptor protein tyrosine kinase signaling pathway	19_GO:0023052 signaling	-8.3	24	13	30242	630	14	7	50	13	207|1956|5594|5728|6714|6774|7422	AKT1|EGFR|MAPK1|PTEN|SRC|STAT3|VEGFA	-6.7
MyList_SUB1_MCODE_1	GO Biological Processes	19	GO:0070371	ERK1 and ERK2 cascade	19_GO:0023052 signaling	-8.3	38	15	30242	337	14	6	43	13	1956|4609|5594|5595|5728|6714	EGFR|MYC|MAPK1|MAPK3|PTEN|SRC	-6.7
MyList_SUB1_MCODE_1	GO Biological Processes	19	GO:0045859	regulation of protein kinase activity	19_GO:0050789 regulation of biological process	-8.3	24	12	30242	637	14	7	50	13	207|595|1956|3320|5728|6714|7422	AKT1|CCND1|EGFR|HSP90AA1|PTEN|SRC|VEGFA	-6.7
MyList_SUB1_MCODE_1	GO Biological Processes	19	GO:0071417	cellular response to organonitrogen compound	19_GO:0050896 response to stimulus	-8.3	24	12	30242	638	14	7	50	13	207|5594|5595|5728|6714|6774|7157	AKT1|MAPK1|MAPK3|PTEN|SRC|STAT3|TP53	-6.6
MyList_SUB1_MCODE_1	GO Biological Processes	19	GO:0070849	response to epidermal growth factor	19_GO:0050896 response to stimulus	-8.2	1.8e+02	26	30242	49	14	4	29	12	207|1956|5594|5595	AKT1|EGFR|MAPK1|MAPK3	-6.6
MyList_SUB1_MCODE_1	GO Biological Processes	19	GO:0060964	regulation of gene silencing by miRNA	19_GO:0048519 negative regulation of biological process	-8.2	1.8e+02	26	30242	49	14	4	29	12	1956|2099|6774|7157	EGFR|ESR1|STAT3|TP53	-6.6
MyList_SUB1_MCODE_1	GO Biological Processes	19	GO:0070482	response to oxygen levels	19_GO:0050896 response to stimulus	-8.2	37	15	30242	347	14	6	43	13	207|4609|5728|6714|7157|7422	AKT1|MYC|PTEN|SRC|TP53|VEGFA	-6.6
MyList_SUB1_MCODE_1	GO Biological Processes	19	GO:0040008	regulation of growth	19_GO:0040007 growth	-8.2	23	12	30242	661	14	7	50	13	207|1956|5594|5728|6774|7157|7422	AKT1|EGFR|MAPK1|PTEN|STAT3|TP53|VEGFA	-6.6
MyList_SUB1_MCODE_1	GO Biological Processes	19	GO:0032200	telomere organization	19_GO:0009987 cellular process	-8.1	68	18	30242	159	14	5	36	13	3320|4609|5594|5595|6714	HSP90AA1|MYC|MAPK1|MAPK3|SRC	-6.5
MyList_SUB1_MCODE_1	GO Biological Processes	19	GO:0035196	production of miRNAs involved in gene silencing by miRNA	19_GO:0048519 negative regulation of biological process	-8.1	1.7e+02	26	30242	52	14	4	29	12	1956|2099|6774|7157	EGFR|ESR1|STAT3|TP53	-6.5
MyList_SUB1_MCODE_1	GO Biological Processes	19	GO:0060147	regulation of posttranscriptional gene silencing	19_GO:0048519 negative regulation of biological process	-8.1	1.7e+02	26	30242	52	14	4	29	12	1956|2099|6774|7157	EGFR|ESR1|STAT3|TP53	-6.5
MyList_SUB1_MCODE_1	GO Biological Processes	19	GO:0071900	regulation of protein serine/threonine kinase activity	19_GO:0050789 regulation of biological process	-8.1	36	14	30242	363	14	6	43	13	207|595|1956|5728|6714|7422	AKT1|CCND1|EGFR|PTEN|SRC|VEGFA	-6.5
MyList_SUB1_MCODE_1	GO Biological Processes	19	GO:0060966	regulation of gene silencing by RNA	19_GO:0048519 negative regulation of biological process	-8.1	1.6e+02	25	30242	53	14	4	29	12	1956|2099|6774|7157	EGFR|ESR1|STAT3|TP53	-6.5
MyList_SUB1_MCODE_1	GO Biological Processes	19	GO:0070918	production of small RNA involved in gene silencing by RNA	19_GO:0048519 negative regulation of biological process	-8	1.6e+02	25	30242	54	14	4	29	12	1956|2099|6774|7157	EGFR|ESR1|STAT3|TP53	-6.5
MyList_SUB1_MCODE_1	GO Biological Processes	19	GO:0031050	dsRNA processing	19_GO:0008152 metabolic process	-8	1.6e+02	25	30242	54	14	4	29	12	1956|2099|6774|7157	EGFR|ESR1|STAT3|TP53	-6.5
MyList_SUB1_MCODE_1	GO Biological Processes	19	GO:1902806	regulation of cell cycle G1/S phase transition	19_GO:0050789 regulation of biological process	-8	64	18	30242	168	14	5	36	13	207|595|1956|5728|7157	AKT1|CCND1|EGFR|PTEN|TP53	-6.4
MyList_SUB1_MCODE_1	GO Biological Processes	19	GO:1901699	cellular response to nitrogen compound	19_GO:0050896 response to stimulus	-8	22	12	30242	693	14	7	50	13	207|5594|5595|5728|6714|6774|7157	AKT1|MAPK1|MAPK3|PTEN|SRC|STAT3|TP53	-6.4
MyList_SUB1_MCODE_1	GO Biological Processes	19	GO:0045860	positive regulation of protein kinase activity	19_GO:0048518 positive regulation of biological process	-7.9	33	14	30242	388	14	6	43	13	207|595|1956|3320|6714|7422	AKT1|CCND1|EGFR|HSP90AA1|SRC|VEGFA	-6.4
MyList_SUB1_MCODE_1	GO Biological Processes	19	GO:0060135	maternal process involved in female pregnancy	19_GO:0051704 multi-organism process	-7.8	1.4e+02	23	30242	62	14	4	29	12	207|2099|5594|5595	AKT1|ESR1|MAPK1|MAPK3	-6.3
MyList_SUB1_MCODE_1	GO Biological Processes	19	GO:0030162	regulation of proteolysis	19_GO:0050789 regulation of biological process	-7.8	20	11	30242	752	14	7	50	13	207|4609|5728|6714|6774|7157|7422	AKT1|MYC|PTEN|SRC|STAT3|TP53|VEGFA	-6.2
MyList_SUB1_MCODE_1	GO Biological Processes	19	GO:0072584	caveolin-mediated endocytosis	19_GO:0051179 localization	-7.8	5.4e+02	40	30242	12	14	3	21	11	5594|5595|6714	MAPK1|MAPK3|SRC	-6.2
MyList_SUB1_MCODE_1	GO Biological Processes	19	GO:0043549	regulation of kinase activity	19_GO:0050789 regulation of biological process	-7.7	20	11	30242	758	14	7	50	13	207|595|1956|3320|5728|6714|7422	AKT1|CCND1|EGFR|HSP90AA1|PTEN|SRC|VEGFA	-6.2
MyList_SUB1_MCODE_1	GO Biological Processes	19	GO:0007565	female pregnancy	19_GO:0051704 multi-organism process	-7.7	56	16	30242	193	14	5	36	13	207|2099|5594|5595|7422	AKT1|ESR1|MAPK1|MAPK3|VEGFA	-6.2
MyList_SUB1_MCODE_1	GO Biological Processes	19	GO:0072594	establishment of protein localization to organelle	19_GO:0051179 localization	-7.7	31	13	30242	422	14	6	43	13	207|3320|5594|5599|6774|7157	AKT1|HSP90AA1|MAPK1|MAPK8|STAT3|TP53	-6.2
MyList_SUB1_MCODE_1	GO Biological Processes	19	GO:0032103	positive regulation of response to external stimulus	19_GO:0048518 positive regulation of biological process	-7.7	30	13	30242	427	14	6	43	13	1956|3320|5594|5595|6714|7422	EGFR|HSP90AA1|MAPK1|MAPK3|SRC|VEGFA	-6.1
MyList_SUB1_MCODE_1	GO Biological Processes	19	GO:0071248	cellular response to metal ion	19_GO:0050896 response to stimulus	-7.7	55	16	30242	197	14	5	36	13	207|1956|5594|5595|5599	AKT1|EGFR|MAPK1|MAPK3|MAPK8	-6.1
MyList_SUB1_MCODE_1	GO Biological Processes	19	GO:0071902	positive regulation of protein serine/threonine kinase activity	19_GO:0048518 positive regulation of biological process	-7.6	53	16	30242	202	14	5	36	13	207|595|1956|6714|7422	AKT1|CCND1|EGFR|SRC|VEGFA	-6.1
MyList_SUB1_MCODE_1	GO Biological Processes	19	GO:0007004	telomere maintenance via telomerase	19_GO:0008152 metabolic process	-7.6	1.3e+02	22	30242	69	14	4	29	12	3320|5594|5595|6714	HSP90AA1|MAPK1|MAPK3|SRC	-6.1
MyList_SUB1_MCODE_1	GO Biological Processes	19	GO:0006974	cellular response to DNA damage stimulus	19_GO:0050896 response to stimulus	-7.6	19	11	30242	799	14	7	50	13	207|595|1956|4609|5594|5595|7157	AKT1|CCND1|EGFR|MYC|MAPK1|MAPK3|TP53	-6.1
MyList_SUB1_MCODE_1	GO Biological Processes	19	GO:0017038	protein import	19_GO:0051179 localization	-7.6	52	16	30242	206	14	5	36	13	207|3320|5594|6774|7157	AKT1|HSP90AA1|MAPK1|STAT3|TP53	-6.1
MyList_SUB1_MCODE_1	GO Biological Processes	19	GO:0048863	stem cell differentiation	19_GO:0032502 developmental process	-7.6	52	16	30242	207	14	5	36	13	2099|5594|5595|6774|7157	ESR1|MAPK1|MAPK3|STAT3|TP53	-6.1
MyList_SUB1_MCODE_1	GO Biological Processes	19	GO:0071222	cellular response to lipopolysaccharide	19_GO:0044419 biological process involved in interspecies interaction between organisms	-7.5	52	16	30242	209	14	5	36	13	207|5594|5595|5599|6714	AKT1|MAPK1|MAPK3|MAPK8|SRC	-6
MyList_SUB1_MCODE_1	GO Biological Processes	19	GO:0070141	response to UV-A	19_GO:0050896 response to stimulus	-7.5	4.6e+02	37	30242	14	14	3	21	11	207|595|1956	AKT1|CCND1|EGFR	-6
MyList_SUB1_MCODE_1	GO Biological Processes	19	GO:0043491	protein kinase B signaling	19_GO:0023052 signaling	-7.5	51	16	30242	211	14	5	36	13	207|1956|3320|5728|6714	AKT1|EGFR|HSP90AA1|PTEN|SRC	-6
MyList_SUB1_MCODE_1	GO Biological Processes	19	GO:0009314	response to radiation	19_GO:0050896 response to stimulus	-7.5	28	13	30242	457	14	6	43	13	207|595|1956|4609|5599|7157	AKT1|CCND1|EGFR|MYC|MAPK8|TP53	-6
MyList_SUB1_MCODE_1	GO Biological Processes	19	GO:0000082	G1/S transition of mitotic cell cycle	19_GO:0009987 cellular process	-7.5	50	16	30242	214	14	5	36	13	207|595|1956|5728|7157	AKT1|CCND1|EGFR|PTEN|TP53	-6
MyList_SUB1_MCODE_1	GO Biological Processes	19	GO:0009612	response to mechanical stimulus	19_GO:0050896 response to stimulus	-7.5	50	16	30242	216	14	5	36	13	207|1956|5595|5599|6714	AKT1|EGFR|MAPK3|MAPK8|SRC	-6
MyList_SUB1_MCODE_1	GO Biological Processes	19	GO:0006278	RNA-dependent DNA biosynthetic process	19_GO:0008152 metabolic process	-7.5	1.2e+02	21	30242	75	14	4	29	12	3320|5594|5595|6714	HSP90AA1|MAPK1|MAPK3|SRC	-6
MyList_SUB1_MCODE_1	GO Biological Processes	19	GO:1903799	negative regulation of production of miRNAs involved in gene silencing by miRNA	19_GO:0048519 negative regulation of biological process	-7.4	4.3e+02	36	30242	15	14	3	21	11	2099|6774|7157	ESR1|STAT3|TP53	-6
MyList_SUB1_MCODE_1	GO Biological Processes	19	GO:0033674	positive regulation of kinase activity	19_GO:0048518 positive regulation of biological process	-7.4	28	13	30242	469	14	6	43	13	207|595|1956|3320|6714|7422	AKT1|CCND1|EGFR|HSP90AA1|SRC|VEGFA	-6
MyList_SUB1_MCODE_1	GO Biological Processes	19	GO:0044706	multi-multicellular organism process	19_GO:0051704 multi-organism process	-7.4	49	15	30242	220	14	5	36	13	207|2099|5594|5595|7422	AKT1|ESR1|MAPK1|MAPK3|VEGFA	-5.9
MyList_SUB1_MCODE_1	GO Biological Processes	19	GO:0071219	cellular response to molecule of bacterial origin	19_GO:0044419 biological process involved in interspecies interaction between organisms	-7.4	49	15	30242	221	14	5	36	13	207|5594|5595|5599|6714	AKT1|MAPK1|MAPK3|MAPK8|SRC	-5.9
MyList_SUB1_MCODE_1	GO Biological Processes	19	GO:0071241	cellular response to inorganic substance	19_GO:0050896 response to stimulus	-7.4	48	15	30242	226	14	5	36	13	207|1956|5594|5595|5599	AKT1|EGFR|MAPK1|MAPK3|MAPK8	-5.9
MyList_SUB1_MCODE_1	GO Biological Processes	19	GO:0046777	protein autophosphorylation	19_GO:0008152 metabolic process	-7.4	48	15	30242	227	14	5	36	13	207|1956|5595|6714|7422	AKT1|EGFR|MAPK3|SRC|VEGFA	-5.9
MyList_SUB1_MCODE_1	GO Biological Processes	19	GO:0032204	regulation of telomere maintenance	19_GO:0050789 regulation of biological process	-7.4	1.1e+02	21	30242	80	14	4	29	12	4609|5594|5595|6714	MYC|MAPK1|MAPK3|SRC	-5.9
MyList_SUB1_MCODE_1	GO Biological Processes	19	GO:0010833	telomere maintenance via telomere lengthening	19_GO:0008152 metabolic process	-7.3	1.1e+02	20	30242	81	14	4	29	12	3320|5594|5595|6714	HSP90AA1|MAPK1|MAPK3|SRC	-5.9
MyList_SUB1_MCODE_1	GO Biological Processes	19	GO:0048708	astrocyte differentiation	19_GO:0032502 developmental process	-7.3	1.1e+02	20	30242	81	14	4	29	12	1956|5594|5595|6774	EGFR|MAPK1|MAPK3|STAT3	-5.9
MyList_SUB1_MCODE_1	GO Biological Processes	19	GO:0071260	cellular response to mechanical stimulus	19_GO:0050896 response to stimulus	-7.3	1.1e+02	20	30242	81	14	4	29	12	207|1956|5595|5599	AKT1|EGFR|MAPK3|MAPK8	-5.9
MyList_SUB1_MCODE_1	GO Biological Processes	19	GO:0060968	regulation of gene silencing	19_GO:0048519 negative regulation of biological process	-7.3	1.1e+02	20	30242	82	14	4	29	12	1956|2099|6774|7157	EGFR|ESR1|STAT3|TP53	-5.8
MyList_SUB1_MCODE_1	GO Biological Processes	19	GO:0031334	positive regulation of protein-containing complex assembly	19_GO:0048518 positive regulation of biological process	-7.3	45	15	30242	238	14	5	36	13	2099|3320|6714|7157|7422	ESR1|HSP90AA1|SRC|TP53|VEGFA	-5.8
MyList_SUB1_MCODE_1	GO Biological Processes	19	GO:0044843	cell cycle G1/S phase transition	19_GO:0009987 cellular process	-7.2	45	15	30242	241	14	5	36	13	207|595|1956|5728|7157	AKT1|CCND1|EGFR|PTEN|TP53	-5.8
MyList_SUB1_MCODE_1	GO Biological Processes	19	GO:0061377	mammary gland lobule development	19_GO:0032502 developmental process	-7.2	3.6e+02	33	30242	18	14	3	21	11	595|2099|7422	CCND1|ESR1|VEGFA	-5.7
MyList_SUB1_MCODE_1	GO Biological Processes	19	GO:0060749	mammary gland alveolus development	19_GO:0032502 developmental process	-7.2	3.6e+02	33	30242	18	14	3	21	11	595|2099|7422	CCND1|ESR1|VEGFA	-5.7
MyList_SUB1_MCODE_1	GO Biological Processes	19	GO:2000641	regulation of early endosome to late endosome transport	19_GO:0051179 localization	-7.2	3.6e+02	33	30242	18	14	3	21	11	5594|5595|6714	MAPK1|MAPK3|SRC	-5.7
MyList_SUB1_MCODE_1	GO Biological Processes	19	GO:0033002	muscle cell proliferation	19_GO:0009987 cellular process	-7.2	44	14	30242	248	14	5	36	13	207|1956|5594|5728|6774	AKT1|EGFR|MAPK1|PTEN|STAT3	-5.7
MyList_SUB1_MCODE_1	GO Biological Processes	19	GO:1903827	regulation of cellular protein localization	19_GO:0051179 localization	-7.1	25	12	30242	527	14	6	43	13	207|1956|3320|5594|5599|6714	AKT1|EGFR|HSP90AA1|MAPK1|MAPK8|SRC	-5.7
MyList_SUB1_MCODE_1	GO Biological Processes	19	GO:0006839	mitochondrial transport	19_GO:0051179 localization	-7.1	43	14	30242	254	14	5	36	13	207|3320|5599|6774|7157	AKT1|HSP90AA1|MAPK8|STAT3|TP53	-5.7
MyList_SUB1_MCODE_1	GO Biological Processes	19	GO:0051091	positive regulation of DNA-binding transcription factor activity	19_GO:0050789 regulation of biological process	-7.1	42	14	30242	260	14	5	36	13	207|2099|5728|6774|7422	AKT1|ESR1|PTEN|STAT3|VEGFA	-5.6
MyList_SUB1_MCODE_1	GO Biological Processes	19	GO:1903829	positive regulation of cellular protein localization	19_GO:0048518 positive regulation of biological process	-6.9	39	14	30242	276	14	5	36	13	207|1956|5594|5599|6714	AKT1|EGFR|MAPK1|MAPK8|SRC	-5.5
MyList_SUB1_MCODE_1	GO Biological Processes	19	GO:0060965	negative regulation of gene silencing by miRNA	19_GO:0048519 negative regulation of biological process	-6.9	2.9e+02	30	30242	22	14	3	21	11	2099|6774|7157	ESR1|STAT3|TP53	-5.5
MyList_SUB1_MCODE_1	GO Biological Processes	19	GO:0044262	cellular carbohydrate metabolic process	19_GO:0008152 metabolic process	-6.9	38	13	30242	284	14	5	36	13	207|5728|6714|6774|7157	AKT1|PTEN|SRC|STAT3|TP53	-5.5
MyList_SUB1_MCODE_1	GO Biological Processes	19	GO:0032870	cellular response to hormone stimulus	19_GO:0050896 response to stimulus	-6.9	22	11	30242	588	14	6	43	13	207|1956|2099|5728|6714|6774	AKT1|EGFR|ESR1|PTEN|SRC|STAT3	-5.5
MyList_SUB1_MCODE_1	GO Biological Processes	19	GO:0007507	heart development	19_GO:0032502 developmental process	-6.8	22	11	30242	590	14	6	43	13	1956|5594|5595|5728|7157|7422	EGFR|MAPK1|MAPK3|PTEN|TP53|VEGFA	-5.4
MyList_SUB1_MCODE_1	GO Biological Processes	19	GO:0034504	protein localization to nucleus	19_GO:0051179 localization	-6.8	37	13	30242	290	14	5	36	13	207|5594|6714|6774|7157	AKT1|MAPK1|SRC|STAT3|TP53	-5.4
MyList_SUB1_MCODE_1	GO Biological Processes	19	GO:0033138	positive regulation of peptidyl-serine phosphorylation	19_GO:0048518 positive regulation of biological process	-6.8	80	18	30242	108	14	4	29	12	207|1956|3320|7422	AKT1|EGFR|HSP90AA1|VEGFA	-5.4
MyList_SUB1_MCODE_1	GO Biological Processes	19	GO:0044321	response to leptin	19_GO:0050896 response to stimulus	-6.8	2.7e+02	28	30242	24	14	3	21	11	595|5728|6774	CCND1|PTEN|STAT3	-5.4
MyList_SUB1_MCODE_1	GO Biological Processes	19	GO:0060967	negative regulation of gene silencing by RNA	19_GO:0048519 negative regulation of biological process	-6.8	2.7e+02	28	30242	24	14	3	21	11	2099|6774|7157	ESR1|STAT3|TP53	-5.4
MyList_SUB1_MCODE_1	GO Biological Processes	19	GO:0060149	negative regulation of posttranscriptional gene silencing	19_GO:0048519 negative regulation of biological process	-6.8	2.7e+02	28	30242	24	14	3	21	11	2099|6774|7157	ESR1|STAT3|TP53	-5.4
MyList_SUB1_MCODE_1	GO Biological Processes	19	GO:0016236	macroautophagy	19_GO:0008152 metabolic process	-6.8	37	13	30242	295	14	5	36	13	207|5595|5599|6714|7157	AKT1|MAPK3|MAPK8|SRC|TP53	-5.4
MyList_SUB1_MCODE_1	GO Biological Processes	19	GO:1901990	regulation of mitotic cell cycle phase transition	19_GO:0050789 regulation of biological process	-6.8	36	13	30242	299	14	5	36	13	207|595|1956|5728|7157	AKT1|CCND1|EGFR|PTEN|TP53	-5.4
MyList_SUB1_MCODE_1	GO Biological Processes	19	GO:0031647	regulation of protein stability	19_GO:0065007 biological regulation	-6.8	36	13	30242	300	14	5	36	13	3320|5594|5728|6714|7157	HSP90AA1|MAPK1|PTEN|SRC|TP53	-5.4
MyList_SUB1_MCODE_1	GO Biological Processes	19	GO:0007006	mitochondrial membrane organization	19_GO:0009987 cellular process	-6.7	74	17	30242	116	14	4	29	12	3320|5599|6774|7157	HSP90AA1|MAPK8|STAT3|TP53	-5.3
MyList_SUB1_MCODE_1	GO Biological Processes	19	GO:0033598	mammary gland epithelial cell proliferation	19_GO:0032502 developmental process	-6.7	2.5e+02	27	30242	26	14	3	21	11	595|2099|5594	CCND1|ESR1|MAPK1	-5.3
MyList_SUB1_MCODE_1	GO Biological Processes	19	GO:0010506	regulation of autophagy	19_GO:0050789 regulation of biological process	-6.6	34	13	30242	320	14	5	36	13	207|5595|5599|6774|7157	AKT1|MAPK3|MAPK8|STAT3|TP53	-5.3
MyList_SUB1_MCODE_1	GO Biological Processes	19	GO:0038127	ERBB signaling pathway	19_GO:0023052 signaling	-6.6	71	17	30242	122	14	4	29	12	207|1956|5594|6714	AKT1|EGFR|MAPK1|SRC	-5.2
MyList_SUB1_MCODE_1	GO Biological Processes	19	GO:1903649	regulation of cytoplasmic transport	19_GO:0051179 localization	-6.6	2.3e+02	26	30242	28	14	3	21	11	5594|5595|6714	MAPK1|MAPK3|SRC	-5.2
MyList_SUB1_MCODE_1	GO Biological Processes	19	GO:0048638	regulation of developmental growth	19_GO:0040007 growth	-6.6	33	12	30242	330	14	5	36	13	207|5594|5728|6774|7422	AKT1|MAPK1|PTEN|STAT3|VEGFA	-5.2
MyList_SUB1_MCODE_1	GO Biological Processes	19	GO:0060969	negative regulation of gene silencing	19_GO:0048519 negative regulation of biological process	-6.5	2.2e+02	26	30242	29	14	3	21	11	2099|6774|7157	ESR1|STAT3|TP53	-5.2
MyList_SUB1_MCODE_1	GO Biological Processes	19	GO:2000637	positive regulation of gene silencing by miRNA	19_GO:0048519 negative regulation of biological process	-6.5	2.2e+02	25	30242	30	14	3	21	11	1956|6774|7157	EGFR|STAT3|TP53	-5.1
MyList_SUB1_MCODE_1	GO Biological Processes	19	GO:0032496	response to lipopolysaccharide	19_GO:0044419 biological process involved in interspecies interaction between organisms	-6.5	31	12	30242	343	14	5	36	13	207|5594|5595|5599|6714	AKT1|MAPK1|MAPK3|MAPK8|SRC	-5.1
MyList_SUB1_MCODE_1	GO Biological Processes	19	GO:0060148	positive regulation of posttranscriptional gene silencing	19_GO:0048519 negative regulation of biological process	-6.5	2.1e+02	25	30242	31	14	3	21	11	1956|6774|7157	EGFR|STAT3|TP53	-5.1
MyList_SUB1_MCODE_1	GO Biological Processes	19	GO:0031063	regulation of histone deacetylation	19_GO:0050789 regulation of biological process	-6.5	2.1e+02	25	30242	31	14	3	21	11	5599|7157|7422	MAPK8|TP53|VEGFA	-5.1
MyList_SUB1_MCODE_1	GO Biological Processes	19	GO:0016241	regulation of macroautophagy	19_GO:0050789 regulation of biological process	-6.4	61	15	30242	141	14	4	29	12	207|5595|5599|7157	AKT1|MAPK3|MAPK8|TP53	-5
MyList_SUB1_MCODE_1	GO Biological Processes	19	GO:0002237	response to molecule of bacterial origin	19_GO:0044419 biological process involved in interspecies interaction between organisms	-6.4	30	12	30242	363	14	5	36	13	207|5594|5595|5599|6714	AKT1|MAPK1|MAPK3|MAPK8|SRC	-5
MyList_SUB1_MCODE_1	GO Biological Processes	19	GO:1901653	cellular response to peptide	19_GO:0050896 response to stimulus	-6.4	30	12	30242	363	14	5	36	13	207|5728|6714|6774|7157	AKT1|PTEN|SRC|STAT3|TP53	-5
MyList_SUB1_MCODE_1	GO Biological Processes	19	GO:0098916	anterograde trans-synaptic signaling	19_GO:0023052 signaling	-6.3	18	9.9	30242	720	14	6	43	13	207|1956|5594|5728|6714|6774	AKT1|EGFR|MAPK1|PTEN|SRC|STAT3	-5
MyList_SUB1_MCODE_1	GO Biological Processes	19	GO:0007268	chemical synaptic transmission	19_GO:0023052 signaling	-6.3	18	9.9	30242	720	14	6	43	13	207|1956|5594|5728|6714|6774	AKT1|EGFR|MAPK1|PTEN|SRC|STAT3	-5
MyList_SUB1_MCODE_1	GO Biological Processes	19	GO:0014065	phosphatidylinositol 3-kinase signaling	19_GO:0023052 signaling	-6.3	60	15	30242	144	14	4	29	12	207|1956|5728|6714	AKT1|EGFR|PTEN|SRC	-5
MyList_SUB1_MCODE_1	GO Biological Processes	19	GO:0099537	trans-synaptic signaling	19_GO:0023052 signaling	-6.3	18	9.9	30242	728	14	6	43	13	207|1956|5594|5728|6714|6774	AKT1|EGFR|MAPK1|PTEN|SRC|STAT3	-5
MyList_SUB1_MCODE_1	GO Biological Processes	19	GO:0050900	leukocyte migration	19_GO:0040011 locomotion	-6.3	29	12	30242	371	14	5	36	13	207|5594|5595|6714|7422	AKT1|MAPK1|MAPK3|SRC|VEGFA	-5
MyList_SUB1_MCODE_1	GO Biological Processes	19	GO:0010675	regulation of cellular carbohydrate metabolic process	19_GO:0050789 regulation of biological process	-6.3	59	15	30242	146	14	4	29	12	207|6714|6774|7157	AKT1|SRC|STAT3|TP53	-5
MyList_SUB1_MCODE_1	GO Biological Processes	19	GO:0001893	maternal placenta development	19_GO:0051704 multi-organism process	-6.3	1.9e+02	23	30242	35	14	3	21	11	207|5594|5595	AKT1|MAPK1|MAPK3	-5
MyList_SUB1_MCODE_1	GO Biological Processes	19	GO:0018108	peptidyl-tyrosine phosphorylation	19_GO:0008152 metabolic process	-6.3	29	12	30242	376	14	5	36	13	1956|5595|6714|7157|7422	EGFR|MAPK3|SRC|TP53|VEGFA	-5
MyList_SUB1_MCODE_1	GO Biological Processes	19	GO:0045862	positive regulation of proteolysis	19_GO:0048518 positive regulation of biological process	-6.3	29	12	30242	376	14	5	36	13	207|4609|5728|6714|6774	AKT1|MYC|PTEN|SRC|STAT3	-5
MyList_SUB1_MCODE_1	GO Biological Processes	19	GO:0018212	peptidyl-tyrosine modification	19_GO:0008152 metabolic process	-6.3	28	12	30242	379	14	5	36	13	1956|5595|6714|7157|7422	EGFR|MAPK3|SRC|TP53|VEGFA	-4.9
MyList_SUB1_MCODE_1	GO Biological Processes	19	GO:0048754	branching morphogenesis of an epithelial tube	19_GO:0032502 developmental process	-6.2	57	15	30242	151	14	4	29	12	2099|4609|6714|7422	ESR1|MYC|SRC|VEGFA	-4.9
MyList_SUB1_MCODE_1	GO Biological Processes	19	GO:0099536	synaptic signaling	19_GO:0023052 signaling	-6.2	17	9.7	30242	752	14	6	43	13	207|1956|5594|5728|6714|6774	AKT1|EGFR|MAPK1|PTEN|SRC|STAT3	-4.9
MyList_SUB1_MCODE_1	GO Biological Processes	19	GO:1901987	regulation of cell cycle phase transition	19_GO:0050789 regulation of biological process	-6.2	28	11	30242	390	14	5	36	13	207|595|1956|5728|7157	AKT1|CCND1|EGFR|PTEN|TP53	-4.9
MyList_SUB1_MCODE_1	GO Biological Processes	19	GO:0006606	protein import into nucleus	19_GO:0051179 localization	-6.2	56	15	30242	155	14	4	29	12	207|5594|6774|7157	AKT1|MAPK1|STAT3|TP53	-4.9
MyList_SUB1_MCODE_1	GO Biological Processes	19	GO:0031056	regulation of histone modification	19_GO:0050789 regulation of biological process	-6.2	55	15	30242	156	14	4	29	12	5595|5599|7157|7422	MAPK3|MAPK8|TP53|VEGFA	-4.9
MyList_SUB1_MCODE_1	GO Biological Processes	19	GO:0009267	cellular response to starvation	19_GO:0050896 response to stimulus	-6.2	55	15	30242	156	14	4	29	12	5594|5595|5599|7157	MAPK1|MAPK3|MAPK8|TP53	-4.9
MyList_SUB1_MCODE_1	GO Biological Processes	19	GO:2000377	regulation of reactive oxygen species metabolic process	19_GO:0050789 regulation of biological process	-6.2	55	15	30242	157	14	4	29	12	207|1956|6774|7157	AKT1|EGFR|STAT3|TP53	-4.9
MyList_SUB1_MCODE_1	GO Biological Processes	19	GO:0035051	cardiocyte differentiation	19_GO:0032502 developmental process	-6.2	55	15	30242	157	14	4	29	12	1956|5594|5595|7422	EGFR|MAPK1|MAPK3|VEGFA	-4.9
MyList_SUB1_MCODE_1	GO Biological Processes	19	GO:0051170	import into nucleus	19_GO:0051179 localization	-6.2	54	15	30242	159	14	4	29	12	207|5594|6774|7157	AKT1|MAPK1|STAT3|TP53	-4.9
MyList_SUB1_MCODE_1	GO Biological Processes	19	GO:0045022	early endosome to late endosome transport	19_GO:0051179 localization	-6.1	1.6e+02	22	30242	40	14	3	21	11	5594|5595|6714	MAPK1|MAPK3|SRC	-4.8
MyList_SUB1_MCODE_1	GO Biological Processes	19	GO:0050801	ion homeostasis	19_GO:0065007 biological regulation	-6.1	16	9.4	30242	791	14	6	43	13	1956|2099|4609|5594|5595|6714	EGFR|ESR1|MYC|MAPK1|MAPK3|SRC	-4.8
MyList_SUB1_MCODE_1	GO Biological Processes	19	GO:0044772	mitotic cell cycle phase transition	19_GO:0009987 cellular process	-6	25	11	30242	424	14	5	36	13	207|595|1956|5728|7157	AKT1|CCND1|EGFR|PTEN|TP53	-4.7
MyList_SUB1_MCODE_1	GO Biological Processes	19	GO:0098927	vesicle-mediated transport between endosomal compartments	19_GO:0051179 localization	-6	1.5e+02	21	30242	43	14	3	21	11	5594|5595|6714	MAPK1|MAPK3|SRC	-4.7
MyList_SUB1_MCODE_1	GO Biological Processes	19	GO:0048568	embryonic organ development	19_GO:0032502 developmental process	-6	25	11	30242	429	14	5	36	13	207|5594|5595|7157|7422	AKT1|MAPK1|MAPK3|TP53|VEGFA	-4.7
MyList_SUB1_MCODE_1	GO Biological Processes	19	GO:0043254	regulation of protein-containing complex assembly	19_GO:0050789 regulation of biological process	-6	25	11	30242	430	14	5	36	13	2099|3320|6714|7157|7422	ESR1|HSP90AA1|SRC|TP53|VEGFA	-4.7
MyList_SUB1_MCODE_1	GO Biological Processes	19	GO:0052548	regulation of endopeptidase activity	19_GO:0050789 regulation of biological process	-6	25	11	30242	435	14	5	36	13	207|4609|6714|6774|7422	AKT1|MYC|SRC|STAT3|VEGFA	-4.7
MyList_SUB1_MCODE_1	GO Biological Processes	19	GO:0030324	lung development	19_GO:0032502 developmental process	-6	49	14	30242	177	14	4	29	12	1956|5594|5595|7422	EGFR|MAPK1|MAPK3|VEGFA	-4.7
MyList_SUB1_MCODE_1	GO Biological Processes	19	GO:0035265	organ growth	19_GO:0040007 growth	-6	49	14	30242	178	14	4	29	12	207|2099|5594|5728	AKT1|ESR1|MAPK1|PTEN	-4.7
MyList_SUB1_MCODE_1	GO Biological Processes	19	GO:0048015	phosphatidylinositol-mediated signaling	19_GO:0023052 signaling	-6	49	14	30242	178	14	4	29	12	207|1956|5728|6714	AKT1|EGFR|PTEN|SRC	-4.7
MyList_SUB1_MCODE_1	GO Biological Processes	19	GO:0006109	regulation of carbohydrate metabolic process	19_GO:0050789 regulation of biological process	-6	49	14	30242	178	14	4	29	12	207|6714|6774|7157	AKT1|SRC|STAT3|TP53	-4.7
MyList_SUB1_MCODE_1	GO Biological Processes	19	GO:0050804	modulation of chemical synaptic transmission	19_GO:0023052 signaling	-5.9	25	11	30242	439	14	5	36	13	1956|5594|5728|6714|6774	EGFR|MAPK1|PTEN|SRC|STAT3	-4.7
MyList_SUB1_MCODE_1	GO Biological Processes	19	GO:0099177	regulation of trans-synaptic signaling	19_GO:0023052 signaling	-5.9	25	11	30242	440	14	5	36	13	1956|5594|5728|6714|6774	EGFR|MAPK1|PTEN|SRC|STAT3	-4.7
MyList_SUB1_MCODE_1	GO Biological Processes	19	GO:0051960	regulation of nervous system development	19_GO:0032502 developmental process	-5.9	24	11	30242	443	14	5	36	13	207|1956|5728|7157|7422	AKT1|EGFR|PTEN|TP53|VEGFA	-4.7
MyList_SUB1_MCODE_1	GO Biological Processes	19	GO:1900087	positive regulation of G1/S transition of mitotic cell cycle	19_GO:0048518 positive regulation of biological process	-5.9	1.4e+02	20	30242	46	14	3	21	11	207|595|1956	AKT1|CCND1|EGFR	-4.7
MyList_SUB1_MCODE_1	GO Biological Processes	19	GO:0034198	cellular response to amino acid starvation	19_GO:0050896 response to stimulus	-5.9	1.4e+02	20	30242	46	14	3	21	11	5594|5595|5599	MAPK1|MAPK3|MAPK8	-4.7
MyList_SUB1_MCODE_1	GO Biological Processes	19	GO:0030323	respiratory tube development	19_GO:0032502 developmental process	-5.9	48	14	30242	181	14	4	29	12	1956|5594|5595|7422	EGFR|MAPK1|MAPK3|VEGFA	-4.7
MyList_SUB1_MCODE_1	GO Biological Processes	19	GO:0048017	inositol lipid-mediated signaling	19_GO:0023052 signaling	-5.9	47	14	30242	182	14	4	29	12	207|1956|5728|6714	AKT1|EGFR|PTEN|SRC	-4.7
MyList_SUB1_MCODE_1	GO Biological Processes	19	GO:0061138	morphogenesis of a branching epithelium	19_GO:0032502 developmental process	-5.9	47	14	30242	182	14	4	29	12	2099|4609|6714|7422	ESR1|MYC|SRC|VEGFA	-4.7
MyList_SUB1_MCODE_1	GO Biological Processes	19	GO:0051896	regulation of protein kinase B signaling	19_GO:0023052 signaling	-5.9	47	13	30242	185	14	4	29	12	1956|3320|5728|6714	EGFR|HSP90AA1|PTEN|SRC	-4.6
MyList_SUB1_MCODE_1	GO Biological Processes	19	GO:0090311	regulation of protein deacetylation	19_GO:0050789 regulation of biological process	-5.9	1.4e+02	20	30242	48	14	3	21	11	5599|7157|7422	MAPK8|TP53|VEGFA	-4.6
MyList_SUB1_MCODE_1	GO Biological Processes	19	GO:0033044	regulation of chromosome organization	19_GO:0050789 regulation of biological process	-5.9	46	13	30242	187	14	4	29	12	4609|5594|5595|6714	MYC|MAPK1|MAPK3|SRC	-4.6
MyList_SUB1_MCODE_1	GO Biological Processes	19	GO:0007346	regulation of mitotic cell cycle	19_GO:0050789 regulation of biological process	-5.8	23	10	30242	460	14	5	36	13	207|595|1956|5728|7157	AKT1|CCND1|EGFR|PTEN|TP53	-4.6
MyList_SUB1_MCODE_1	GO Biological Processes	19	GO:1990928	response to amino acid starvation	19_GO:0050896 response to stimulus	-5.8	1.3e+02	20	30242	49	14	3	21	11	5594|5595|5599	MAPK1|MAPK3|MAPK8	-4.6
MyList_SUB1_MCODE_1	GO Biological Processes	19	GO:0009410	response to xenobiotic stimulus	19_GO:0050896 response to stimulus	-5.8	23	10	30242	462	14	5	36	13	1956|4609|5728|6714|6774	EGFR|MYC|PTEN|SRC|STAT3	-4.6
MyList_SUB1_MCODE_1	GO Biological Processes	19	GO:0052547	regulation of peptidase activity	19_GO:0050789 regulation of biological process	-5.8	23	10	30242	464	14	5	36	13	207|4609|6714|6774|7422	AKT1|MYC|SRC|STAT3|VEGFA	-4.6
MyList_SUB1_MCODE_1	GO Biological Processes	19	GO:1901654	response to ketone	19_GO:0050896 response to stimulus	-5.8	45	13	30242	194	14	4	29	12	207|595|1956|6714	AKT1|CCND1|EGFR|SRC	-4.6
MyList_SUB1_MCODE_1	GO Biological Processes	19	GO:0019221	cytokine-mediated signaling pathway	19_GO:0023052 signaling	-5.8	23	10	30242	472	14	5	36	13	207|5595|6714|6774|7157	AKT1|MAPK3|SRC|STAT3|TP53	-4.5
MyList_SUB1_MCODE_1	GO Biological Processes	19	GO:0001763	morphogenesis of a branching structure	19_GO:0032502 developmental process	-5.8	44	13	30242	196	14	4	29	12	2099|4609|6714|7422	ESR1|MYC|SRC|VEGFA	-4.5
MyList_SUB1_MCODE_1	GO Biological Processes	19	GO:0042594	response to starvation	19_GO:0050896 response to stimulus	-5.8	44	13	30242	197	14	4	29	12	5594|5595|5599|7157	MAPK1|MAPK3|MAPK8|TP53	-4.5
MyList_SUB1_MCODE_1	GO Biological Processes	19	GO:0043393	regulation of protein binding	19_GO:0065007 biological regulation	-5.8	44	13	30242	197	14	4	29	12	207|5595|5599|6714	AKT1|MAPK3|MAPK8|SRC	-4.5
MyList_SUB1_MCODE_1	GO Biological Processes	19	GO:2000378	negative regulation of reactive oxygen species metabolic process	19_GO:0048519 negative regulation of biological process	-5.8	1.2e+02	19	30242	52	14	3	21	11	207|6774|7157	AKT1|STAT3|TP53	-4.5
MyList_SUB1_MCODE_1	GO Biological Processes	19	GO:0043410	positive regulation of MAPK cascade	19_GO:0048518 positive regulation of biological process	-5.7	22	10	30242	482	14	5	36	13	1956|5595|5728|6714|7422	EGFR|MAPK3|PTEN|SRC|VEGFA	-4.5
MyList_SUB1_MCODE_1	GO Biological Processes	19	GO:0001541	ovarian follicle development	19_GO:0022414 reproductive process	-5.7	1.2e+02	19	30242	53	14	3	21	11	2099|6714|7422	ESR1|SRC|VEGFA	-4.5
MyList_SUB1_MCODE_1	GO Biological Processes	19	GO:0032210	regulation of telomere maintenance via telomerase	19_GO:0050789 regulation of biological process	-5.7	1.2e+02	19	30242	53	14	3	21	11	5594|5595|6714	MAPK1|MAPK3|SRC	-4.5
MyList_SUB1_MCODE_1	GO Biological Processes	19	GO:0016049	cell growth	19_GO:0040007 growth	-5.7	22	10	30242	485	14	5	36	13	207|1956|3320|7157|7422	AKT1|EGFR|HSP90AA1|TP53|VEGFA	-4.5
MyList_SUB1_MCODE_1	GO Biological Processes	19	GO:0060541	respiratory system development	19_GO:0032502 developmental process	-5.7	43	13	30242	203	14	4	29	12	1956|5594|5595|7422	EGFR|MAPK1|MAPK3|VEGFA	-4.5
MyList_SUB1_MCODE_1	GO Biological Processes	19	GO:0007623	circadian rhythm	19_GO:0048511 rhythmic process	-5.7	41	13	30242	210	14	4	29	12	1956|5599|5728|7157	EGFR|MAPK8|PTEN|TP53	-4.4
MyList_SUB1_MCODE_1	GO Biological Processes	19	GO:0048008	platelet-derived growth factor receptor signaling pathway	19_GO:0023052 signaling	-5.7	1.2e+02	18	30242	56	14	3	21	11	5728|6714|7422	PTEN|SRC|VEGFA	-4.4
MyList_SUB1_MCODE_1	GO Biological Processes	19	GO:0002685	regulation of leukocyte migration	19_GO:0040011 locomotion	-5.7	41	13	30242	211	14	4	29	12	207|5594|5595|7422	AKT1|MAPK1|MAPK3|VEGFA	-4.4
MyList_SUB1_MCODE_1	GO Biological Processes	19	GO:0060284	regulation of cell development	19_GO:0032502 developmental process	-5.7	22	10	30242	502	14	5	36	13	207|1956|5728|7157|7422	AKT1|EGFR|PTEN|TP53|VEGFA	-4.4
MyList_SUB1_MCODE_1	GO Biological Processes	19	GO:0043281	regulation of cysteine-type endopeptidase activity involved in apoptotic process	19_GO:0050789 regulation of biological process	-5.7	41	13	30242	212	14	4	29	12	207|4609|6714|7422	AKT1|MYC|SRC|VEGFA	-4.4
MyList_SUB1_MCODE_1	GO Biological Processes	19	GO:0002009	morphogenesis of an epithelium	19_GO:0032502 developmental process	-5.7	21	10	30242	504	14	5	36	13	2099|4609|5728|6714|7422	ESR1|MYC|PTEN|SRC|VEGFA	-4.4
MyList_SUB1_MCODE_1	GO Biological Processes	19	GO:0010638	positive regulation of organelle organization	19_GO:0048518 positive regulation of biological process	-5.6	21	9.9	30242	505	14	5	36	13	5594|5595|5599|6714|7157	MAPK1|MAPK3|MAPK8|SRC|TP53	-4.4
MyList_SUB1_MCODE_1	GO Biological Processes	19	GO:0051205	protein insertion into membrane	19_GO:0051179 localization	-5.6	1.1e+02	18	30242	57	14	3	21	11	1956|3320|5599	EGFR|HSP90AA1|MAPK8	-4.4
MyList_SUB1_MCODE_1	GO Biological Processes	19	GO:1901652	response to peptide	19_GO:0050896 response to stimulus	-5.6	21	9.9	30242	508	14	5	36	13	207|5728|6714|6774|7157	AKT1|PTEN|SRC|STAT3|TP53	-4.4
MyList_SUB1_MCODE_1	GO Biological Processes	19	GO:0007005	mitochondrion organization	19_GO:0009987 cellular process	-5.6	21	9.9	30242	509	14	5	36	13	207|3320|5599|6774|7157	AKT1|HSP90AA1|MAPK8|STAT3|TP53	-4.4
MyList_SUB1_MCODE_1	GO Biological Processes	19	GO:0031669	cellular response to nutrient levels	19_GO:0050896 response to stimulus	-5.6	40	12	30242	215	14	4	29	12	5594|5595|5599|7157	MAPK1|MAPK3|MAPK8|TP53	-4.4
MyList_SUB1_MCODE_1	GO Biological Processes	19	GO:1902808	positive regulation of cell cycle G1/S phase transition	19_GO:0048518 positive regulation of biological process	-5.6	1.1e+02	18	30242	58	14	3	21	11	207|595|1956	AKT1|CCND1|EGFR	-4.4
MyList_SUB1_MCODE_1	GO Biological Processes	19	GO:0044770	cell cycle phase transition	19_GO:0009987 cellular process	-5.6	21	9.8	30242	518	14	5	36	13	207|595|1956|5728|7157	AKT1|CCND1|EGFR|PTEN|TP53	-4.4
MyList_SUB1_MCODE_1	GO Biological Processes	19	GO:0044089	positive regulation of cellular component biogenesis	19_GO:0048518 positive regulation of biological process	-5.6	21	9.8	30242	520	14	5	36	13	2099|3320|6714|7157|7422	ESR1|HSP90AA1|SRC|TP53|VEGFA	-4.4
MyList_SUB1_MCODE_1	GO Biological Processes	19	GO:0070374	positive regulation of ERK1 and ERK2 cascade	19_GO:0048518 positive regulation of biological process	-5.6	39	12	30242	221	14	4	29	12	1956|5595|5728|6714	EGFR|MAPK3|PTEN|SRC	-4.4
MyList_SUB1_MCODE_1	GO Biological Processes	19	GO:0008406	gonad development	19_GO:0022414 reproductive process	-5.6	39	12	30242	221	14	4	29	12	595|2099|6714|7422	CCND1|ESR1|SRC|VEGFA	-4.4
MyList_SUB1_MCODE_1	GO Biological Processes	19	GO:0031663	lipopolysaccharide-mediated signaling pathway	19_GO:0044419 biological process involved in interspecies interaction between organisms	-5.6	1.1e+02	18	30242	60	14	3	21	11	207|5594|5595	AKT1|MAPK1|MAPK3	-4.4
MyList_SUB1_MCODE_1	GO Biological Processes	19	GO:1904356	regulation of telomere maintenance via telomere lengthening	19_GO:0050789 regulation of biological process	-5.6	1.1e+02	18	30242	61	14	3	21	11	5594|5595|6714	MAPK1|MAPK3|SRC	-4.4
MyList_SUB1_MCODE_1	GO Biological Processes	19	GO:0002064	epithelial cell development	19_GO:0032502 developmental process	-5.6	38	12	30242	225	14	4	29	12	207|2099|6714|7422	AKT1|ESR1|SRC|VEGFA	-4.4
MyList_SUB1_MCODE_1	GO Biological Processes	19	GO:0060627	regulation of vesicle-mediated transport	19_GO:0051179 localization	-5.5	20	9.7	30242	530	14	5	36	13	5594|5595|5728|6714|7422	MAPK1|MAPK3|PTEN|SRC|VEGFA	-4.3
MyList_SUB1_MCODE_1	GO Biological Processes	19	GO:0034248	regulation of cellular amide metabolic process	19_GO:0050789 regulation of biological process	-5.5	20	9.7	30242	532	14	5	36	13	207|5594|5595|6774|7157	AKT1|MAPK1|MAPK3|STAT3|TP53	-4.3
MyList_SUB1_MCODE_1	GO Biological Processes	19	GO:0045137	development of primary sexual characteristics	19_GO:0022414 reproductive process	-5.5	38	12	30242	227	14	4	29	12	595|2099|6714|7422	CCND1|ESR1|SRC|VEGFA	-4.3
MyList_SUB1_MCODE_1	GO Biological Processes	19	GO:0071356	cellular response to tumor necrosis factor	19_GO:0050896 response to stimulus	-5.5	38	12	30242	229	14	4	29	12	207|5594|5595|7157	AKT1|MAPK1|MAPK3|TP53	-4.3
MyList_SUB1_MCODE_1	GO Biological Processes	19	GO:1902532	negative regulation of intracellular signal transduction	19_GO:0048519 negative regulation of biological process	-5.5	20	9.6	30242	538	14	5	36	13	207|2099|4609|5728|6714	AKT1|ESR1|MYC|PTEN|SRC	-4.3
MyList_SUB1_MCODE_1	GO Biological Processes	19	GO:0046902	regulation of mitochondrial membrane permeability	19_GO:0051179 localization	-5.5	1e+02	17	30242	63	14	3	21	11	5599|6774|7157	MAPK8|STAT3|TP53	-4.3
MyList_SUB1_MCODE_1	GO Biological Processes	19	GO:0043065	positive regulation of apoptotic process	19_GO:0048518 positive regulation of biological process	-5.5	20	9.6	30242	539	14	5	36	13	207|5599|5728|6714|7157	AKT1|MAPK8|PTEN|SRC|TP53	-4.3
MyList_SUB1_MCODE_1	GO Biological Processes	19	GO:0002521	leukocyte differentiation	19_GO:0002376 immune system process	-5.5	20	9.6	30242	543	14	5	36	13	4609|6714|6774|7157|7422	MYC|SRC|STAT3|TP53|VEGFA	-4.3
MyList_SUB1_MCODE_1	GO Biological Processes	19	GO:0045930	negative regulation of mitotic cell cycle	19_GO:0048519 negative regulation of biological process	-5.5	37	12	30242	235	14	4	29	12	595|1956|5728|7157	CCND1|EGFR|PTEN|TP53	-4.3
MyList_SUB1_MCODE_1	GO Biological Processes	19	GO:1905114	cell surface receptor signaling pathway involved in cell-cell signaling	19_GO:0023052 signaling	-5.5	20	9.5	30242	549	14	5	36	13	207|595|1956|5728|6714	AKT1|CCND1|EGFR|PTEN|SRC	-4.3
MyList_SUB1_MCODE_1	GO Biological Processes	19	GO:2000116	regulation of cysteine-type endopeptidase activity	19_GO:0050789 regulation of biological process	-5.5	36	12	30242	238	14	4	29	12	207|4609|6714|7422	AKT1|MYC|SRC|VEGFA	-4.3
MyList_SUB1_MCODE_1	GO Biological Processes	19	GO:0007423	sensory organ development	19_GO:0032502 developmental process	-5.5	19	9.5	30242	554	14	5	36	13	1956|5594|5595|6774|7422	EGFR|MAPK1|MAPK3|STAT3|VEGFA	-4.3
MyList_SUB1_MCODE_1	GO Biological Processes	19	GO:0090109	regulation of cell-substrate junction assembly	19_GO:0050789 regulation of biological process	-5.4	98	17	30242	66	14	3	21	11	5728|6714|7422	PTEN|SRC|VEGFA	-4.3
MyList_SUB1_MCODE_1	GO Biological Processes	19	GO:0051893	regulation of focal adhesion assembly	19_GO:0022610 biological adhesion	-5.4	98	17	30242	66	14	3	21	11	5728|6714|7422	PTEN|SRC|VEGFA	-4.3
MyList_SUB1_MCODE_1	GO Biological Processes	19	GO:0043068	positive regulation of programmed cell death	19_GO:0048518 positive regulation of biological process	-5.4	19	9.4	30242	555	14	5	36	13	207|5599|5728|6714|7157	AKT1|MAPK8|PTEN|SRC|TP53	-4.3
MyList_SUB1_MCODE_1	GO Biological Processes	19	GO:0072593	reactive oxygen species metabolic process	19_GO:0008152 metabolic process	-5.4	36	12	30242	239	14	4	29	12	207|1956|6774|7157	AKT1|EGFR|STAT3|TP53	-4.3
MyList_SUB1_MCODE_1	GO Biological Processes	19	GO:0031668	cellular response to extracellular stimulus	19_GO:0050896 response to stimulus	-5.4	35	12	30242	246	14	4	29	12	5594|5595|5599|7157	MAPK1|MAPK3|MAPK8|TP53	-4.2
MyList_SUB1_MCODE_1	GO Biological Processes	19	GO:0042698	ovulation cycle	19_GO:0048511 rhythmic process	-5.4	94	17	30242	69	14	3	21	11	1956|2099|6714	EGFR|ESR1|SRC	-4.2
MyList_SUB1_MCODE_1	GO Biological Processes	19	GO:0150116	regulation of cell-substrate junction organization	19_GO:0050789 regulation of biological process	-5.4	91	16	30242	71	14	3	21	11	5728|6714|7422	PTEN|SRC|VEGFA	-4.2
MyList_SUB1_MCODE_1	GO Biological Processes	19	GO:0007610	behavior	19_GO:0007610 behavior	-5.4	19	9.2	30242	581	14	5	36	13	1956|5594|5728|6774|7157	EGFR|MAPK1|PTEN|STAT3|TP53	-4.2
MyList_SUB1_MCODE_1	GO Biological Processes	19	GO:0034612	response to tumor necrosis factor	19_GO:0050896 response to stimulus	-5.3	34	11	30242	253	14	4	29	12	207|5594|5595|7157	AKT1|MAPK1|MAPK3|TP53	-4.2
MyList_SUB1_MCODE_1	GO Biological Processes	19	GO:0097190	apoptotic signaling pathway	19_GO:0023052 signaling	-5.3	19	9.2	30242	582	14	5	36	13	207|5599|5728|6714|7157	AKT1|MAPK8|PTEN|SRC|TP53	-4.2
MyList_SUB1_MCODE_1	GO Biological Processes	19	GO:0097305	response to alcohol	19_GO:0050896 response to stimulus	-5.3	34	11	30242	254	14	4	29	12	207|595|5728|6774	AKT1|CCND1|PTEN|STAT3	-4.2
MyList_SUB1_MCODE_1	GO Biological Processes	19	GO:0070227	lymphocyte apoptotic process	19_GO:0009987 cellular process	-5.3	90	16	30242	72	14	3	21	11	207|5728|7157	AKT1|PTEN|TP53	-4.2
MyList_SUB1_MCODE_1	GO Biological Processes	19	GO:0090596	sensory organ morphogenesis	19_GO:0032502 developmental process	-5.3	34	11	30242	256	14	4	29	12	5594|5595|6774|7422	MAPK1|MAPK3|STAT3|VEGFA	-4.2
MyList_SUB1_MCODE_1	GO Biological Processes	19	GO:0045927	positive regulation of growth	19_GO:0040007 growth	-5.3	33	11	30242	259	14	4	29	12	207|1956|5594|7422	AKT1|EGFR|MAPK1|VEGFA	-4.2
MyList_SUB1_MCODE_1	GO Biological Processes	19	GO:0005975	carbohydrate metabolic process	19_GO:0008152 metabolic process	-5.3	18	9.1	30242	593	14	5	36	13	207|5728|6714|6774|7157	AKT1|PTEN|SRC|STAT3|TP53	-4.2
MyList_SUB1_MCODE_1	GO Biological Processes	19	GO:0003018	vascular process in circulatory system	19_GO:0032501 multicellular organismal process	-5.3	33	11	30242	263	14	4	29	12	207|1956|6714|7422	AKT1|EGFR|SRC|VEGFA	-4.1
MyList_SUB1_MCODE_1	GO Biological Processes	19	GO:0043627	response to estrogen	19_GO:0050896 response to stimulus	-5.3	86	16	30242	75	14	3	21	11	595|2099|5594	CCND1|ESR1|MAPK1	-4.1
MyList_SUB1_MCODE_1	GO Biological Processes	19	GO:0050730	regulation of peptidyl-tyrosine phosphorylation	19_GO:0050789 regulation of biological process	-5.3	33	11	30242	264	14	4	29	12	1956|6714|7157|7422	EGFR|SRC|TP53|VEGFA	-4.1
MyList_SUB1_MCODE_1	GO Biological Processes	19	GO:0014855	striated muscle cell proliferation	19_GO:0009987 cellular process	-5.3	85	16	30242	76	14	3	21	11	5594|5728|6774	MAPK1|PTEN|STAT3	-4.1
MyList_SUB1_MCODE_1	GO Biological Processes	19	GO:0051348	negative regulation of transferase activity	19_GO:0065007 biological regulation	-5.2	32	11	30242	270	14	4	29	12	207|5728|6714|7157	AKT1|PTEN|SRC|TP53	-4.1
MyList_SUB1_MCODE_1	GO Biological Processes	19	GO:0048729	tissue morphogenesis	19_GO:0032502 developmental process	-5.2	18	8.9	30242	614	14	5	36	13	2099|4609|5728|6714|7422	ESR1|MYC|PTEN|SRC|VEGFA	-4.1
MyList_SUB1_MCODE_1	GO Biological Processes	19	GO:0043154	negative regulation of cysteine-type endopeptidase activity involved in apoptotic process	19_GO:0048519 negative regulation of biological process	-5.2	83	16	30242	78	14	3	21	11	207|6714|7422	AKT1|SRC|VEGFA	-4.1
MyList_SUB1_MCODE_1	GO Biological Processes	19	GO:0090559	regulation of membrane permeability	19_GO:0065007 biological regulation	-5.2	83	16	30242	78	14	3	21	11	5599|6774|7157	MAPK8|STAT3|TP53	-4.1
[truncated: 340 more rows]
