# Supplementary material for: Active ingredients and molecular targets of Taraxacum mongolicum against hepatocellular carcinoma: network pharmacology, molecular docking, and molecular dynamics simulation analysis
Source: PeerJ. 2022 Jul 18;10:e13737. doi: 10.7717/peerj.13737 (PMC9302432; doi:10.7717/peerj.13737)
Supplement: Supplemental Information 3 [file peerj-10-13737-s003.zip › Enrichment_PPI/GO_MCODE_Top3.csv]

Network	Annotation
MyList	GO:0048732|gland development|-18.4;GO:0050673|epithelial cell proliferation|-18.2;GO:0051347|positive regulation of transferase activity|-17.0
MyList_MCODE_ALL	GO:0048732|gland development|-19.6;GO:0050673|epithelial cell proliferation|-19.5;GO:0051347|positive regulation of transferase activity|-18.3
MyList_SUB1_MCODE_1	GO:0018105|peptidyl-serine phosphorylation|-14.6;GO:0051347|positive regulation of transferase activity|-14.4;GO:0018209|peptidyl-serine modification|-14.3
MyList_SUB1_MCODE_2	GO:0045740|positive regulation of DNA replication|-7.7;GO:1905953|negative regulation of lipid localization|-7.0;GO:0048732|gland development|-6.7
