# Supplementary material for: Active ingredients and molecular targets of Taraxacum mongolicum against hepatocellular carcinoma: network pharmacology, molecular docking, and molecular dynamics simulation analysis
Source: PeerJ. 2022 Jul 18;10:e13737. doi: 10.7717/peerj.13737 (PMC9302432; doi:10.7717/peerj.13737)
Supplement: Supplemental Information 3 [file peerj-10-13737-s003.zip › Enrichment_PPI/PPINetwork.js]

var networks={"MyList_MCODE_ALL_PPIColorByCluster": {"format_version": "1.0", "generated_by": "cytoscape-3.8.2", "target_cytoscapejs_version": "~2.1", "data": {"shared_name": "MyList_MCODE_ALL_PPIColorByCluster", "name": "MyList_MCODE_ALL_PPIColorByCluster", "SUID": 28148883, "__Annotations": [], "selected": true}, "elements": {"nodes": [{"data": {"id": "28148911", "shared_name": "7124", "MCODE_SCORE": 1.2, "Gene": "7124", "Symbol": "TNF", "name": "7124", "MCODE_TYPE": "Clustered", "SUID": 28148911, "DEGREE": 2.0, "id_original": "7124", "MCODE_CLUSTER_ID": 2.0, "selected": false, "canonicalName": "TNF"}, "position": {"x": 441.05819098955567, "y": 324.2623867228524}, "selected": false}, {"data": {"id": "28148910", "shared_name": "3725", "MCODE_SCORE": 1.2, "Gene": "3725", "Symbol": "JUN", "name": "3725", "MCODE_TYPE": "Seed", "SUID": 28148910, "DEGREE": 4.0, "id_original": "3725", "MCODE_CLUSTER_ID": 2.0, "selected": false, "canonicalName": "JUN"}, "position": {"x": 546.9013611555713, "y": 288.17089502363365}, "selected": false}, {"data": {"id": "28148909", "shared_name": "3569", "MCODE_SCORE": 1.2, "Gene": "3569", "Symbol": "IL6", "name": "3569", "MCODE_TYPE": "Clustered", "SUID": 28148909, "DEGREE": 2.0, "id_original": "3569", "MCODE_CLUSTER_ID": 2.0, "selected": false, "canonicalName": "IL6"}, "position": {"x": 519.4695679426807, "y": 396.6395839884774}, "selected": false}, {"data": {"id": "28148908", "shared_name": "3265", "MCODE_SCORE": 1.2, "Gene": "3265", "Symbol": "HRAS", "name": "3265", "MCODE_TYPE": "Clustered", "SUID": 28148908, "DEGREE": 2.0, "id_original": "3265", "MCODE_CLUSTER_ID": 2.0, "selected": false, "canonicalName": "HRAS"}, "position": {"x": 652.7421147108691, "y": 251.6938747599618}, "selected": false}, {"data": {"id": "28148907", "shared_name": "1950", "MCODE_SCORE": 1.2, "Gene": "1950", "Symbol": "EGF", "name": "1950", "MCODE_TYPE": "Clustered", "SUID": 28148907, "DEGREE": 2.0, "id_original": "1950", "MCODE_CLUSTER_ID": 2.0, "selected": false, "canonicalName": "EGF"}, "position": {"x": 574.0117050886768, "y": 179.51165430097743}, "selected": false}, {"data": {"id": "28148906", "shared_name": "7422", "MCODE_SCORE": 5.714285714285714, "Gene": "7422", "Symbol": "VEGFA", "name": "7422", "MCODE_TYPE": "Clustered", "SUID": 28148906, "DEGREE": 9.0, "id_original": "7422", "MCODE_CLUSTER_ID": 1.0, "selected": false, "canonicalName": "VEGFA"}, "position": {"x": 247.57665412432124, "y": 215.48983423261805}, "selected": false}, {"data": {"id": "28148905", "shared_name": "7157", "MCODE_SCORE": 5.714285714285714, "Gene": "7157", "Symbol": "TP53", "name": "7157", "MCODE_TYPE": "Clustered", "SUID": 28148905, "DEGREE": 12.0, "id_original": "7157", "MCODE_CLUSTER_ID": 1.0, "selected": false, "canonicalName": "TP53"}, "position": {"x": 248.2168518782275, "y": 254.7571472361581}, "selected": false}, {"data": {"id": "28148904", "shared_name": "6774", "MCODE_SCORE": 5.714285714285714, "Gene": "6774", "Symbol": "STAT3", "name": "6774", "MCODE_TYPE": "Seed", "SUID": 28148904, "DEGREE": 12.0, "id_original": "6774", "MCODE_CLUSTER_ID": 1.0, "selected": false, "canonicalName": "STAT3"}, "position": {"x": 291.03627936846186, "y": 344.90324060468834}, "selected": false}, {"data": {"id": "28148903", "shared_name": "6714", "MCODE_SCORE": 5.714285714285714, "Gene": "6714", "Symbol": "SRC", "name": "6714", "MCODE_TYPE": "Clustered", "SUID": 28148903, "DEGREE": 12.0, "id_original": "6714", "MCODE_CLUSTER_ID": 1.0, "selected": false, "canonicalName": "SRC"}, "position": {"x": 199.0559632063525, "y": 292.6437706187264}, "selected": false}, {"data": {"id": "28148902", "shared_name": "5728", "MCODE_SCORE": 5.714285714285714, "Gene": "5728", "Symbol": "PTEN", "name": "5728", "MCODE_TYPE": "Clustered", "SUID": 28148902, "DEGREE": 10.0, "id_original": "5728", "MCODE_CLUSTER_ID": 1.0, "selected": false, "canonicalName": "PTEN"}, "position": {"x": 212.26552741533686, "y": 179.51165430097743}, "selected": false}, {"data": {"id": "28148901", "shared_name": "5599", "MCODE_SCORE": 5.714285714285714, "Gene": "5599", "Symbol": "MAPK8", "name": "5599", "MCODE_TYPE": "Clustered", "SUID": 28148901, "DEGREE": 11.0, "id_original": "5599", "MCODE_CLUSTER_ID": 1.0, "selected": false, "canonicalName": "MAPK8"}, "position": {"x": 294.3872925520556, "y": 225.20053903608485}, "selected": false}, {"data": {"id": "28148900", "shared_name": "5595", "MCODE_SCORE": 5.714285714285714, "Gene": "5595", "Symbol": "MAPK3", "name": "5595", "MCODE_TYPE": "Clustered", "SUID": 28148900, "DEGREE": 13.0, "id_original": "5595", "MCODE_CLUSTER_ID": 1.0, "selected": false, "canonicalName": "MAPK3"}, "position": {"x": 273.08800666338374, "y": 294.9882587626473}, "selected": false}, {"data": {"id": "28148899", "shared_name": "5594", "MCODE_SCORE": 5.714285714285714, "Gene": "5594", "Symbol": "MAPK1", "name": "5594", "MCODE_TYPE": "Clustered", "SUID": 28148899, "DEGREE": 13.0, "id_original": "5594", "MCODE_CLUSTER_ID": 1.0, "selected": false, "canonicalName": "MAPK1"}, "position": {"x": 181.40838019854, "y": 234.01436655073329}, "selected": false}, {"data": {"id": "28148898", "shared_name": "4609", "MCODE_SCORE": 5.714285714285714, "Gene": "4609", "Symbol": "MYC", "name": "4609", "MCODE_TYPE": "Clustered", "SUID": 28148898, "DEGREE": 11.0, "id_original": "4609", "MCODE_CLUSTER_ID": 1.0, "selected": false, "canonicalName": "MYC"}, "position": {"x": 163.81237189775874, "y": 281.05970041303794}, "selected": false}, {"data": {"id": "28148897", "shared_name": "3320", "MCODE_SCORE": 5.714285714285714, "Gene": "3320", "Symbol": "HSP90AA1", "name": "3320", "MCODE_TYPE": "Clustered", "SUID": 28148897, "DEGREE": 13.0, "id_original": "3320", "MCODE_CLUSTER_ID": 1.0, "selected": false, "canonicalName": "HSP90AA1"}, "position": {"x": 317.1018616438525, "y": 292.79345933942955}, "selected": false}, {"data": {"id": "28148896", "shared_name": "2099", "MCODE_SCORE": 5.714285714285714, "Gene": "2099", "Symbol": "ESR1", "name": "2099", "MCODE_TYPE": "Clustered", "SUID": 28148896, "DEGREE": 13.0, "id_original": "2099", "MCODE_CLUSTER_ID": 1.0, "selected": false, "canonicalName": "ESR1"}, "position": {"x": 234.99193732744624, "y": 323.0717472270028}, "selected": false}, {"data": {"id": "28148895", "shared_name": "1956", "MCODE_SCORE": 5.714285714285714, "Gene": "1956", "Symbol": "EGFR", "name": "1956", "MCODE_TYPE": "Clustered", "SUID": 28148895, "DEGREE": 11.0, "id_original": "1956", "MCODE_CLUSTER_ID": 1.0, "selected": false, "canonicalName": "EGFR"}, "position": {"x": 341.0581909895556, "y": 240.8608211710946}, "selected": false}, {"data": {"id": "28148894", "shared_name": "595", "MCODE_SCORE": 5.714285714285714, "Gene": "595", "Symbol": "CCND1", "name": "595", "MCODE_TYPE": "Clustered", "SUID": 28148894, "DEGREE": 9.0, "id_original": "595", "MCODE_CLUSTER_ID": 1.0, "selected": false, "canonicalName": "CCND1"}, "position": {"x": 196.12255256182124, "y": 367.32378046064537}, "selected": false}, {"data": {"id": "28148893", "shared_name": "207", "MCODE_SCORE": 5.714285714285714, "Gene": "207", "Symbol": "AKT1", "name": "207", "MCODE_TYPE": "Clustered", "SUID": 28148893, "DEGREE": 11.0, "id_original": "207", "MCODE_CLUSTER_ID": 1.0, "selected": false, "canonicalName": "AKT1"}, "position": {"x": 275.73815314775874, "y": 184.5568889811532}, "selected": false}], "edges": [{"data": {"id": "28148959", "source": "28148910", "target": "28148911", "SCORE": "900", "shared_interaction": "Direct", "source_original": "3725", "Name_B": "TNF", "Name_A": "JUN", "target_original": "7124", "Gene_B": "7124", "interaction": "Direct", "SUID": 28148959, "TYPE": "Direct", "Gene_A": "3725", "support": "{\"StringDB\": \"physical\", \"StringEvidence\": \"database:0.896,textmining:0.866\", \"OmniPath\": \"pathwayextra,kinaseextra\", \"OmniPath_Reference\": \"Wang,ProtMapper;Sparser_ProtMapper;Wang\", \"InWeb_IM\": \"experimental\", \"String_Score_Physical\": 900, \"String_Score_Combined\": 986}", "selected": false}, "selected": false}, {"data": {"id": "28148958", "source": "28148909", "target": "28148911", "SCORE": "432", "shared_interaction": "Direct", "source_original": "3569", "Name_B": "TNF", "Name_A": "IL6", "target_original": "7124", "Gene_B": "7124", "interaction": "Direct", "SUID": 28148958, "TYPE": "Direct", "Gene_A": "3569", "support": "{\"StringDB\": \"functional\", \"StringEvidence\": \"textmining:0.982,coexpression:0.086\", \"OmniPath\": \"pathwayextra\", \"OmniPath_Reference\": \"Wang\", \"String_Score_Combined\": 984, \"String_Score_Physical\": 432}", "selected": false}, "selected": false}, {"data": {"id": "28148957", "source": "28148909", "target": "28148910", "SCORE": "900", "shared_interaction": "Direct", "source_original": "3569", "Name_B": "JUN", "Name_A": "IL6", "target_original": "3725", "Gene_B": "3725", "interaction": "Direct", "SUID": 28148957, "TYPE": "Direct", "Gene_A": "3569", "support": "{\"StringDB\": \"physical\", \"StringEvidence\": \"database:0.896,textmining:0.844,coexpression:0.013\", \"OmniPath\": \"pathwayextra\", \"OmniPath_Reference\": \"Wang\", \"String_Score_Physical\": 900, \"String_Score_Combined\": 984}", "selected": false}, "selected": false}, {"data": {"id": "28148946", "source": "28148908", "target": "28148910", "SCORE": "241", "shared_interaction": "Direct", "source_original": "3265", "Name_B": "JUN", "Name_A": "HRAS", "target_original": "3725", "Gene_B": "3725", "interaction": "Direct", "SUID": 28148946, "TYPE": "Direct", "Gene_A": "3265", "support": "{\"StringDB\": \"physical\", \"StringEvidence\": \"textmining:0.753,experiments:0.210\", \"OmniPath\": \"kinaseextra,pathwayextra\", \"OmniPath_Reference\": \"ProtMapper;SIGNOR_ProtMapper;Wang\", \"InWeb_IM\": \"experimental\", \"String_Score_Physical\": 241, \"String_Score_Combined\": 812}", "selected": false}, "selected": false}, {"data": {"id": "28148913", "source": "28148907", "target": "28148910", "SCORE": "432", "shared_interaction": "Direct", "source_original": "1950", "Name_B": "JUN", "Name_A": "EGF", "target_original": "3725", "Gene_B": "3725", "interaction": "Direct", "SUID": 28148913, "TYPE": "Direct", "Gene_A": "1950", "support": "{\"StringDB\": \"functional\", \"StringEvidence\": \"textmining:0.830\", \"OmniPath\": \"kinaseextra\", \"OmniPath_Reference\": \"ProtMapper;REACH_ProtMapper;Sparser_ProtMapper\", \"String_Score_Combined\": 837, \"String_Score_Physical\": 432}", "selected": false}, "selected": false}, {"data": {"id": "28148912", "source": "28148907", "target": "28148908", "SCORE": "900", "shared_interaction": "Direct", "source_original": "1950", "Name_B": "HRAS", "Name_A": "EGF", "target_original": "3265", "Gene_B": "3265", "interaction": "Direct", "SUID": 28148912, "TYPE": "Direct", "Gene_A": "1950", "support": "{\"StringDB\": \"physical\", \"StringEvidence\": \"database:0.896,textmining:0.776\", \"OmniPath\": \"pathwayextra\", \"OmniPath_Reference\": \"Wang\", \"InWeb_IM\": \"inference\", \"String_Score_Physical\": 900, \"String_Score_Combined\": 977}", "selected": false}, "selected": false}, {"data": {"id": "28148997", "source": "28148904", "target": "28148906", "SCORE": "432", "shared_interaction": "Direct", "source_original": "6774", "Name_B": "VEGFA", "Name_A": "STAT3", "target_original": "7422", "Gene_B": "7422", "interaction": "Direct", "SUID": 28148997, "TYPE": "Direct", "Gene_A": "6774", "support": "{\"OmniPath\": \"omnipath,pathwayextra\", \"OmniPath_Reference\": \"ACSN;SIGNOR;Wang\", \"InWeb_IM\": \"experimental\", \"BioGrid\": \"physical\", \"BioGrid_PubMed\": \"23991099\", \"BioGrid_Type\": \"Co-localization\"}", "selected": false}, "selected": false}, {"data": {"id": "28148996", "source": "28148904", "target": "28148905", "SCORE": "900", "shared_interaction": "Direct", "source_original": "6774", "Name_B": "TP53", "Name_A": "STAT3", "target_original": "7157", "Gene_B": "7157", "interaction": "Direct", "SUID": 28148996, "TYPE": "Direct", "Gene_A": "6774", "support": "{\"StringDB\": \"physical\", \"StringEvidence\": \"database:0.896,textmining:0.865\", \"BioGrid\": \"physical\", \"BioGrid_PubMed\": \"32807901\", \"BioGrid_Type\": \"Affinity Capture-MS\", \"String_Score_Physical\": 900, \"String_Score_Combined\": 986}", "selected": false}, "selected": false}, {"data": {"id": "28148995", "source": "28148903", "target": "28148906", "SCORE": "432", "shared_interaction": "Direct", "source_original": "6714", "Name_B": "VEGFA", "Name_A": "SRC", "target_original": "7422", "Gene_B": "7422", "interaction": "Direct", "SUID": 28148995, "TYPE": "Direct", "Gene_A": "6714", "support": "{\"OmniPath\": \"pathwayextra\", \"OmniPath_Reference\": \"Wang\", \"InWeb_IM\": \"inference\"}", "selected": false}, "selected": false}, {"data": {"id": "28148994", "source": "28148903", "target": "28148905", "SCORE": "384", "shared_interaction": "Direct", "source_original": "6714", "Name_B": "TP53", "Name_A": "SRC", "target_original": "7157", "Gene_B": "7157", "interaction": "Direct", "SUID": 28148994, "TYPE": "Direct", "Gene_A": "6714", "support": "{\"StringDB\": \"physical\", \"StringEvidence\": \"textmining:0.696,experiments:0.359\", \"OmniPath\": \"kinaseextra\", \"OmniPath_Reference\": \"ProtMapper;RLIMS-P_ProtMapper\", \"InWeb_IM\": \"experimental\", \"BioGrid\": \"physical\", \"BioGrid_PubMed\": \"25071020\", \"BioGrid_Type\": \"Biochemical Activity\", \"String_Score_Physical\": 384, \"String_Score_Combined\": 812}", "selected": false}, "selected": false}, {"data": {"id": "28148993", "source": "28148903", "target": "28148904", "SCORE": "940", "shared_interaction": "Direct", "source_original": "6714", "Name_B": "STAT3", "Name_A": "SRC", "target_original": "6774", "Gene_B": "6774", "interaction": "Direct", "SUID": 28148993, "TYPE": "Direct", "Gene_A": "6714", "support": "{\"StringDB\": \"physical\", \"StringEvidence\": \"textmining:0.917,database:0.896,experiments:0.408,coexpression:0.018\", \"OmniPath\": \"omnipath,kinaseextra,pathwayextra\", \"OmniPath_Reference\": \"Adhesome;BEL-Large-Corpus_ProtMapper;CancerCellMap;HPRD;HPRD-phos;HPRD_KEA;HPRD_MIMP;KEA;MIMP;NCI-PID_ProtMapper;NetPath;PhosphoPoint;PhosphoSite_KEA;PhosphoSite_MIMP;PhosphoSite_ProtMapper;PhosphoSite_noref;ProtMapper;RLIMS-P_ProtMapper;SIGNOR;SIGNOR_ProtMapper;SPIKE;Sparser_ProtMapper;Wang;iPTMnet;phosphoELM_KEA;phosphoELM_MIMP,Adhesome;CancerCellMap;HPRD;NetPath\", \"InWeb_IM\": \"experimental\", \"BioGrid\": \"physical\", \"BioGrid_PubMed\": \"8657134,21573184,15735682,15313931,12244095\", \"BioGrid_Type\": \"Reconstituted Complex,Affinity Capture-Western,Co-localization\", \"String_Score_Physical\": 940, \"String_Score_Combined\": 995}", "selected": false}, "selected": false}, {"data": {"id": "28148988", "source": "28148902", "target": "28148905", "SCORE": "944", "shared_interaction": "Direct", "source_original": "5728", "Name_B": "TP53", "Name_A": "PTEN", "target_original": "7157", "Gene_B": "7157", "interaction": "Direct", "SUID": 28148988, "TYPE": "Direct", "Gene_A": "5728", "support": "{\"StringDB\": \"physical\", \"StringEvidence\": \"textmining:0.962,database:0.896,experiments:0.450\", \"OmniPath\": \"omnipath,pathwayextra\", \"OmniPath_Reference\": \"ACSN;BioGRID;HPRD;SPIKE;Wang\", \"InWeb_IM\": \"experimental\", \"BioGrid\": \"physical\", \"BioGrid_PubMed\": \"24141722,18339852,14559824,12620407\", \"BioGrid_Type\": \"Reconstituted Complex,Affinity Capture-Western\", \"String_Score_Physical\": 944, \"String_Score_Combined\": 997}", "selected": false}, "selected": false}, {"data": {"id": "28148987", "source": "28148902", "target": "28148903", "SCORE": "260", "shared_interaction": "Direct", "source_original": "5728", "Name_B": "SRC", "Name_A": "PTEN", "target_original": "6714", "Gene_B": "6714", "interaction": "Direct", "SUID": 28148987, "TYPE": "Direct", "Gene_A": "5728", "support": "{\"StringDB\": \"physical\", \"StringEvidence\": \"textmining:0.850,experiments:0.229,coexpression:0.021\", \"OmniPath\": \"kinaseextra,omnipath\", \"OmniPath_Reference\": \"HPRD_MIMP;MIMP;PhosphoSite;PhosphoSite_MIMP;PhosphoSite_ProtMapper;PhosphoSite_noref;ProtMapper;REACH_ProtMapper;SIGNOR;phosphoELM_MIMP,ProtMapper;Sparser_ProtMapper\", \"String_Score_Physical\": 260, \"String_Score_Combined\": 891}", "selected": false}, "selected": false}, {"data": {"id": "28148986", "source": "28148901", "target": "28148905", "SCORE": "944", "shared_interaction": "Direct", "source_original": "5599", "Name_B": "TP53", "Name_A": "MAPK8", "target_original": "7157", "Gene_B": "7157", "interaction": "Direct", "SUID": 28148986, "TYPE": "Direct", "Gene_A": "5599", "support": "{\"StringDB\": \"physical\", \"StringEvidence\": \"textmining:0.912,database:0.896,experiments:0.450\", \"OmniPath\": \"omnipath,kinaseextra,pathwayextra\", \"OmniPath_Reference\": \"BEL-Large-Corpus_ProtMapper;HPRD;HPRD-phos;HPRD_KEA;HPRD_MIMP;InnateDB;KEA;Lit-BM-17;MIMP;NCI-PID_ProtMapper;NetworKIN_KEA;PhosphoPoint;PhosphoSite;PhosphoSite_KEA;PhosphoSite_MIMP;PhosphoSite_ProtMapper;ProtMapper;RLIMS-P_ProtMapper;SIGNOR;SIGNOR_ProtMapper;Sparser_ProtMapper;Wang;iPTMnet;phosphoELM_MIMP\", \"InWeb_IM\": \"experimental\", \"BioGrid\": \"physical\", \"BioGrid_PubMed\": \"9732264,9724739,9393873,19651615,18813780,15538975,12514174,11108663\", \"BioGrid_Type\": \"Biochemical Activity,Reconstituted Complex,Two-hybrid,Affinity Capture-Western\", \"String_Score_Physical\": 944, \"String_Score_Combined\": 995}", "selected": false}, "selected": false}, {"data": {"id": "28148985", "source": "28148901", "target": "28148904", "SCORE": "379", "shared_interaction": "Direct", "source_original": "5599", "Name_B": "STAT3", "Name_A": "MAPK8", "target_original": "6774", "Gene_B": "6774", "interaction": "Direct", "SUID": 28148985, "TYPE": "Direct", "Gene_A": "5599", "support": "{\"StringDB\": \"physical\", \"StringEvidence\": \"textmining:0.849,experiments:0.352\", \"OmniPath\": \"omnipath,kinaseextra,pathwayextra\", \"OmniPath_Reference\": \"Adhesome;BEL-Large-Corpus_ProtMapper;BioGRID;HPRD;HPRD-phos;HPRD_KEA;HPRD_MIMP;InnateDB;KEA;MIMP;PhosphoPoint;PhosphoSite_KEA;PhosphoSite_MIMP;PhosphoSite_ProtMapper;ProtMapper;SIGNOR;SIGNOR_ProtMapper;SignaLink3;Sparser_ProtMapper;Wang;iPTMnet;phosphoELM_MIMP,Adhesome;BioGRID;HPRD;InnateDB\", \"InWeb_IM\": \"experimental\", \"BioGrid\": \"physical\", \"BioGrid_PubMed\": \"15979846,10521505\", \"BioGrid_Type\": \"Biochemical Activity,Affinity Capture-Western\", \"String_Score_Physical\": 379, \"String_Score_Combined\": 906}", "selected": false}, "selected": false}, {"data": {"id": "28148984", "source": "28148901", "target": "28148903", "SCORE": "913", "shared_interaction": "Direct", "source_original": "5599", "Name_B": "SRC", "Name_A": "MAPK8", "target_original": "6714", "Gene_B": "6714", "interaction": "Direct", "SUID": 28148984, "TYPE": "Direct", "Gene_A": "5599", "support": "{\"StringDB\": \"physical\", \"StringEvidence\": \"database:0.896,textmining:0.860,cooccurrence:0.349,experiments:0.130,coexpression:0.023\", \"OmniPath\": \"omnipath,pathwayextra\", \"OmniPath_Reference\": \"Wang,KEA;NetworKIN_KEA\", \"String_Score_Physical\": 913, \"String_Score_Combined\": 954}", "selected": false}, "selected": false}, {"data": {"id": "28148983", "source": "28148901", "target": "28148902", "SCORE": "263", "shared_interaction": "Direct", "source_original": "5599", "Name_B": "PTEN", "Name_A": "MAPK8", "target_original": "5728", "Gene_B": "5728", "interaction": "Direct", "SUID": 28148983, "TYPE": "Direct", "Gene_A": "5599", "support": "{\"StringDB\": \"physical\", \"StringEvidence\": \"textmining:0.718,experiments:0.231,coexpression:0.021\", \"String_Score_Physical\": 263, \"String_Score_Combined\": 796}", "selected": false}, "selected": false}, {"data": {"id": "28148982", "source": "28148900", "target": "28148906", "SCORE": "432", "shared_interaction": "Direct", "source_original": "5595", "Name_B": "VEGFA", "Name_A": "MAPK3", "target_original": "7422", "Gene_B": "7422", "interaction": "Direct", "SUID": 28148982, "TYPE": "Direct", "Gene_A": "5595", "support": "{\"OmniPath\": \"pathwayextra\", \"OmniPath_Reference\": \"Wang\"}", "selected": false}, "selected": false}, {"data": {"id": "28148981", "source": "28148900", "target": "28148905", "SCORE": "875", "shared_interaction": "Direct", "source_original": "5595", "Name_B": "TP53", "Name_A": "MAPK3", "target_original": "7157", "Gene_B": "7157", "interaction": "Direct", "SUID": 28148981, "TYPE": "Direct", "Gene_A": "5595", "support": "{\"StringDB\": \"physical\", \"StringEvidence\": \"database:0.791,textmining:0.727,experiments:0.378,coexpression:0.022\", \"OmniPath\": \"omnipath,kinaseextra,pathwayextra\", \"OmniPath_Reference\": \"HPRD;HPRD_MIMP;InnateDB;MIMP;PhosphoPoint;PhosphoSite;PhosphoSite_MIMP;PhosphoSite_ProtMapper;ProtMapper;SIGNOR;SIGNOR_ProtMapper;iPTMnet;phosphoELM_MIMP,HPRD;InnateDB;Wang\", \"InWeb_IM\": \"experimental\", \"BioGrid\": \"physical\", \"BioGrid_PubMed\": \"21187340,21147777,10958792\", \"BioGrid_Type\": \"Affinity Capture-Western\", \"String_Score_Physical\": 875, \"String_Score_Combined\": 966}", "selected": false}, "selected": false}, {"data": {"id": "28148980", "source": "28148900", "target": "28148904", "SCORE": "927", "shared_interaction": "Direct", "source_original": "5595", "Name_B": "STAT3", "Name_A": "MAPK3", "target_original": "6774", "Gene_B": "6774", "interaction": "Direct", "SUID": 28148980, "TYPE": "Direct", "Gene_A": "5595", "support": "{\"StringDB\": \"physical\", \"StringEvidence\": \"database:0.896,textmining:0.808,experiments:0.271,coexpression:0.020\", \"OmniPath\": \"omnipath,kinaseextra,pathwayextra\", \"OmniPath_Reference\": \"HPRD;HPRD-phos;HPRD_KEA;HPRD_MIMP;KEA;Kinexus_KEA;MIMP;NCI-PID_ProtMapper;PhosphoPoint;PhosphoSite_KEA;PhosphoSite_MIMP;ProtMapper;SIGNOR;SIGNOR_ProtMapper;SPIKE;SignaLink3;Wang;iPTMnet;phosphoELM_MIMP\", \"InWeb_IM\": \"inference\", \"String_Score_Physical\": 927, \"String_Score_Combined\": 986}", "selected": false}, "selected": false}, {"data": {"id": "28148979", "source": "28148900", "target": "28148903", "SCORE": "939", "shared_interaction": "Direct", "source_original": "5595", "Name_B": "SRC", "Name_A": "MAPK3", "target_original": "6714", "Gene_B": "6714", "interaction": "Direct", "SUID": 28148979, "TYPE": "Direct", "Gene_A": "5595", "support": "{\"StringDB\": \"physical\", \"StringEvidence\": \"database:0.896,textmining:0.861,experiments:0.391,cooccurrence:0.278,coexpression:0.021\", \"OmniPath\": \"pathwayextra\", \"OmniPath_Reference\": \"Wang\", \"InWeb_IM\": \"inference\", \"BioGrid\": \"physical\", \"BioGrid_PubMed\": \"24412244,23242524\", \"BioGrid_Type\": \"Two-hybrid,Affinity Capture-Western\", \"String_Score_Physical\": 939, \"String_Score_Combined\": 964}", "selected": false}, "selected": false}, {"data": {"id": "28148978", "source": "28148900", "target": "28148894", "SCORE": "432", "shared_interaction": "Direct", "source_original": "5595", "Name_B": "CCND1", "Name_A": "MAPK3", "target_original": "595", "Gene_B": "595", "interaction": "Direct", "SUID": 28148978, "TYPE": "Direct", "Gene_A": "5595", "support": "{\"StringDB\": \"functional\", \"StringEvidence\": \"textmining:0.740\", \"OmniPath\": \"pathwayextra\", \"OmniPath_Reference\": \"KEGG-MEDICUS;Wang\", \"String_Score_Combined\": 750, \"String_Score_Physical\": 432}", "selected": false}, "selected": false}, {"data": {"id": "28148977", "source": "28148900", "target": "28148902", "SCORE": "260", "shared_interaction": "Direct", "source_original": "5595", "Name_B": "PTEN", "Name_A": "MAPK3", "target_original": "5728", "Gene_B": "5728", "interaction": "Direct", "SUID": 28148977, "TYPE": "Direct", "Gene_A": "5595", "support": "{\"StringDB\": \"physical\", \"StringEvidence\": \"textmining:0.800,experiments:0.229,coexpression:0.024\", \"String_Score_Physical\": 260, \"String_Score_Combined\": 855}", "selected": false}, "selected": false}, {"data": {"id": "28148976", "source": "28148900", "target": "28148901", "SCORE": "935", "shared_interaction": "Direct", "source_original": "5595", "Name_B": "MAPK8", "Name_A": "MAPK3", "target_original": "5599", "Gene_B": "5599", "interaction": "Direct", "SUID": 28148976, "TYPE": "Direct", "Gene_A": "5595", "support": "{\"StringDB\": \"physical\", \"StringEvidence\": \"textmining:0.949,database:0.896,cooccurrence:0.364,experiments:0.359,coexpression:0.045\", \"OmniPath\": \"omnipath,kinaseextra,pathwayextra\", \"OmniPath_Reference\": \"HPRD;PhosphoNetworks;PhosphoPoint;Wang,HPRD;Wang\", \"String_Score_Physical\": 935, \"String_Score_Combined\": 948}", "selected": false}, "selected": false}, {"data": {"id": "28148975", "source": "28148899", "target": "28148906", "SCORE": "432", "shared_interaction": "Direct", "source_original": "5594", "Name_B": "VEGFA", "Name_A": "MAPK1", "target_original": "7422", "Gene_B": "7422", "interaction": "Direct", "SUID": 28148975, "TYPE": "Direct", "Gene_A": "5594", "support": "{\"OmniPath\": \"pathwayextra\", \"OmniPath_Reference\": \"Wang\"}", "selected": false}, "selected": false}, {"data": {"id": "28148974", "source": "28148899", "target": "28148905", "SCORE": "902", "shared_interaction": "Direct", "source_original": "5594", "Name_B": "TP53", "Name_A": "MAPK1", "target_original": "7157", "Gene_B": "7157", "interaction": "Direct", "SUID": 28148974, "TYPE": "Direct", "Gene_A": "5594", "support": "{\"StringDB\": \"physical\", \"StringEvidence\": \"textmining:0.853,database:0.791,experiments:0.512,coexpression:0.015\", \"OmniPath\": \"omnipath,kinaseextra,pathwayextra\", \"OmniPath_Reference\": \"HPRD;HPRD-phos;HPRD_KEA;HPRD_MIMP;InnateDB;KEA;Lit-BM-17;MIMP;PhosphoNetworks;PhosphoPoint;PhosphoSite_KEA;PhosphoSite_MIMP;PhosphoSite_ProtMapper;ProtMapper;REACH_ProtMapper;RLIMS-P_ProtMapper;Sparser_ProtMapper;Wang;iPTMnet;phosphoELM_MIMP\", \"InWeb_IM\": \"experimental\", \"BioGrid\": \"physical\", \"BioGrid_PubMed\": \"25241761,23443559,21675959,21147777,15867353,10958792\", \"BioGrid_Type\": \"PCA,Co-localization,Biochemical Activity,Affinity Capture-Western,Affinity Capture-MS\", \"String_Score_Physical\": 902, \"String_Score_Combined\": 985}", "selected": false}, "selected": false}, {"data": {"id": "28148973", "source": "28148899", "target": "28148904", "SCORE": "935", "shared_interaction": "Direct", "source_original": "5594", "Name_B": "STAT3", "Name_A": "MAPK1", "target_original": "6774", "Gene_B": "6774", "interaction": "Direct", "SUID": 28148973, "TYPE": "Direct", "Gene_A": "5594", "support": "{\"StringDB\": \"physical\", \"StringEvidence\": \"database:0.896,textmining:0.831,experiments:0.359,coexpression:0.020\", \"OmniPath\": \"omnipath,kinaseextra,pathwayextra\", \"OmniPath_Reference\": \"Adhesome;BEL-Large-Corpus_ProtMapper;HPRD;HPRD-phos;HPRD_KEA;HPRD_MIMP;InnateDB;KEA;Kinexus_KEA;MIMP;NCI-PID_ProtMapper;NetPath;PhosphoPoint;PhosphoSite_KEA;PhosphoSite_MIMP;ProtMapper;SPIKE;Wang;iPTMnet;phosphoELM_MIMP\", \"InWeb_IM\": \"experimental\", \"BioGrid\": \"physical\", \"BioGrid_PubMed\": \"15979846\", \"BioGrid_Type\": \"Affinity Capture-Western\", \"String_Score_Physical\": 935, \"String_Score_Combined\": 989}", "selected": false}, "selected": false}, {"data": {"id": "28148972", "source": "28148899", "target": "28148903", "SCORE": "939", "shared_interaction": "Direct", "source_original": "5594", "Name_B": "SRC", "Name_A": "MAPK1", "target_original": "6714", "Gene_B": "6714", "interaction": "Direct", "SUID": 28148972, "TYPE": "Direct", "Gene_A": "5594", "support": "{\"StringDB\": \"physical\", \"StringEvidence\": \"database:0.896,textmining:0.867,experiments:0.391,cooccurrence:0.282,coexpression:0.021\", \"OmniPath\": \"kinaseextra,pathwayextra\", \"OmniPath_Reference\": \"BEL-Large-Corpus_ProtMapper;ProtMapper;Wang\", \"InWeb_IM\": \"inference\", \"BioGrid\": \"physical\", \"BioGrid_PubMed\": \"23242524\", \"BioGrid_Type\": \"Affinity Capture-Western\", \"String_Score_Physical\": 939, \"String_Score_Combined\": 963}", "selected": false}, "selected": false}, {"data": {"id": "28148971", "source": "28148899", "target": "28148894", "SCORE": "347", "shared_interaction": "Direct", "source_original": "5594", "Name_B": "CCND1", "Name_A": "MAPK1", "target_original": "595", "Gene_B": "595", "interaction": "Direct", "SUID": 28148971, "TYPE": "Direct", "Gene_A": "5594", "support": "{\"StringDB\": \"physical\", \"StringEvidence\": \"textmining:0.827,experiments:0.320\", \"OmniPath\": \"pathwayextra\", \"OmniPath_Reference\": \"KEGG-MEDICUS;Wang\", \"InWeb_IM\": \"experimental\", \"BioGrid\": \"physical\", \"BioGrid_PubMed\": \"17205132\", \"BioGrid_Type\": \"Affinity Capture-Western\", \"String_Score_Physical\": 347, \"String_Score_Combined\": 887}", "selected": false}, "selected": false}, {"data": {"id": "28148970", "source": "28148899", "target": "28148902", "SCORE": "260", "shared_interaction": "Direct", "source_original": "5594", "Name_B": "PTEN", "Name_A": "MAPK1", "target_original": "5728", "Gene_B": "5728", "interaction": "Direct", "SUID": 28148970, "TYPE": "Direct", "Gene_A": "5594", "support": "{\"StringDB\": \"physical\", \"StringEvidence\": \"textmining:0.777,experiments:0.229,coexpression:0.024\", \"BioGrid\": \"physical\", \"BioGrid_PubMed\": \"32249768\", \"BioGrid_Type\": \"Affinity Capture-MS\", \"String_Score_Physical\": 260, \"String_Score_Combined\": 839}", "selected": false}, "selected": false}, {"data": {"id": "28148969", "source": "28148899", "target": "28148901", "SCORE": "935", "shared_interaction": "Direct", "source_original": "5594", "Name_B": "MAPK8", "Name_A": "MAPK1", "target_original": "5599", "Gene_B": "5599", "interaction": "Direct", "SUID": 28148969, "TYPE": "Direct", "Gene_A": "5594", "support": "{\"StringDB\": \"physical\", \"StringEvidence\": \"textmining:0.980,database:0.896,cooccurrence:0.360,experiments:0.359,coexpression:0.042\", \"OmniPath\": \"omnipath,pathwayextra,kinaseextra\", \"OmniPath_Reference\": \"Adhesome;HPRD;Wang,Adhesome;HPRD;PhosphoPoint;Wang\", \"InWeb_IM\": \"inference\", \"String_Score_Physical\": 935, \"String_Score_Combined\": 947}", "selected": false}, "selected": false}, {"data": {"id": "28148968", "source": "28148899", "target": "28148900", "SCORE": "986", "shared_interaction": "Direct", "source_original": "5594", "Name_B": "MAPK3", "Name_A": "MAPK1", "target_original": "5595", "Gene_B": "5595", "interaction": "Direct", "SUID": 28148968, "TYPE": "Direct", "Gene_A": "5594", "support": "{\"StringDB\": \"physical\", \"StringEvidence\": \"textmining:0.949,database:0.896,experiments:0.867,cooccurrence:0.422\", \"OmniPath\": \"omnipath,kinaseextra,pathwayextra\", \"OmniPath_Reference\": \"InnateDB;Lit-BM-17;ProtMapper;REACH_ProtMapper;SIGNOR;Wang,InnateDB;Lit-BM-17;ProtMapper;REACH_ProtMapper\", \"InWeb_IM\": \"experimental\", \"BioGrid\": \"physical\", \"BioGrid_PubMed\": \"33961781,31980649,26344197,23602568,19058874,16424009\", \"BioGrid_Type\": \"Co-fractionation,Affinity Capture-Western,Affinity Capture-MS\", \"BioGrid_Score\": \"0.999986255,0.219860204\", \"String_Score_Physical\": 986, \"String_Score_Combined\": 987}", "selected": false}, "selected": false}, {"data": {"id": "28148967", "source": "28148898", "target": "28148906", "SCORE": "432", "shared_interaction": "Direct", "source_original": "4609", "Name_B": "VEGFA", "Name_A": "MYC", "target_original": "7422", "Gene_B": "7422", "interaction": "Direct", "SUID": 28148967, "TYPE": "Direct", "Gene_A": "4609", "support": "{\"OmniPath\": \"pathwayextra\", \"OmniPath_Reference\": \"Wang\"}", "selected": false}, "selected": false}, {"data": {"id": "28148966", "source": "28148898", "target": "28148905", "SCORE": "432", "shared_interaction": "Direct", "source_original": "4609", "Name_B": "TP53", "Name_A": "MYC", "target_original": "7157", "Gene_B": "7157", "interaction": "Direct", "SUID": 28148966, "TYPE": "Direct", "Gene_A": "4609", "support": "{\"OmniPath\": \"pathwayextra\", \"OmniPath_Reference\": \"Wang\", \"InWeb_IM\": \"experimental\", \"BioGrid\": \"physical\", \"BioGrid_PubMed\": \"30415952,28205554,21150319\", \"BioGrid_Type\": \"FRET,Proximity Label-MS,Affinity Capture-MS\"}", "selected": false}, "selected": false}, {"data": {"id": "28148965", "source": "28148898", "target": "28148904", "SCORE": "432", "shared_interaction": "Direct", "source_original": "4609", "Name_B": "STAT3", "Name_A": "MYC", "target_original": "6774", "Gene_B": "6774", "interaction": "Direct", "SUID": 28148965, "TYPE": "Direct", "Gene_A": "4609", "support": "{\"OmniPath\": \"pathwayextra\", \"OmniPath_Reference\": \"ACSN;Wang\", \"InWeb_IM\": \"experimental\", \"BioGrid\": \"genetic\", \"BioGrid_PubMed\": \"30762338\", \"BioGrid_Type\": \"Negative Genetic\"}", "selected": false}, "selected": false}, {"data": {"id": "28148964", "source": "28148898", "target": "28148894", "SCORE": "432", "shared_interaction": "Direct", "source_original": "4609", "Name_B": "CCND1", "Name_A": "MYC", "target_original": "595", "Gene_B": "595", "interaction": "Direct", "SUID": 28148964, "TYPE": "Direct", "Gene_A": "4609", "support": "{\"OmniPath\": \"pathwayextra\", \"OmniPath_Reference\": \"ACSN;Wang\", \"InWeb_IM\": \"inference\"}", "selected": false}, "selected": false}, {"data": {"id": "28148963", "source": "28148898", "target": "28148902", "SCORE": "208", "shared_interaction": "Direct", "source_original": "4609", "Name_B": "PTEN", "Name_A": "MYC", "target_original": "5728", "Gene_B": "5728", "interaction": "Direct", "SUID": 28148963, "TYPE": "Direct", "Gene_A": "4609", "support": "{\"BioGrid\": \"physical\", \"BioGrid_PubMed\": \"28205554\", \"BioGrid_Type\": \"FRET\"}", "selected": false}, "selected": false}, {"data": {"id": "28148962", "source": "28148898", "target": "28148901", "SCORE": "432", "shared_interaction": "Direct", "source_original": "4609", "Name_B": "MAPK8", "Name_A": "MYC", "target_original": "5599", "Gene_B": "5599", "interaction": "Direct", "SUID": 28148962, "TYPE": "Direct", "Gene_A": "4609", "support": "{\"OmniPath\": \"omnipath,kinaseextra\", \"OmniPath_Reference\": \"HPRD;HPRD-phos;HPRD_KEA;HPRD_MIMP;KEA;Kinexus_KEA;MIMP;PhosphoPoint;PhosphoSite_KEA;PhosphoSite_MIMP;PhosphoSite_ProtMapper;ProtMapper;SIGNOR;SIGNOR_ProtMapper;iPTMnet;phosphoELM_MIMP\", \"InWeb_IM\": \"experimental\", \"BioGrid\": \"physical\", \"BioGrid_PubMed\": \"10551811\", \"BioGrid_Type\": \"Biochemical Activity,Reconstituted Complex,Affinity Capture-Western\"}", "selected": false}, "selected": false}, {"data": {"id": "28148961", "source": "28148898", "target": "28148900", "SCORE": "432", "shared_interaction": "Direct", "source_original": "4609", "Name_B": "MAPK3", "Name_A": "MYC", "target_original": "5595", "Gene_B": "5595", "interaction": "Direct", "SUID": 28148961, "TYPE": "Direct", "Gene_A": "4609", "support": "{\"OmniPath\": \"omnipath,kinaseextra,pathwayextra\", \"OmniPath_Reference\": \"BEL-Large-Corpus_ProtMapper;HPRD;InnateDB;PhosphoPoint;ProtMapper;SignaLink3;Wang\", \"InWeb_IM\": \"experimental\", \"BioGrid\": \"physical\", \"BioGrid_PubMed\": \"15210690\", \"BioGrid_Type\": \"Reconstituted Complex\"}", "selected": false}, "selected": false}, {"data": {"id": "28148960", "source": "28148898", "target": "28148899", "SCORE": "432", "shared_interaction": "Direct", "source_original": "4609", "Name_B": "MAPK1", "Name_A": "MYC", "target_original": "5594", "Gene_B": "5594", "interaction": "Direct", "SUID": 28148960, "TYPE": "Direct", "Gene_A": "4609", "support": "{\"OmniPath\": \"omnipath,kinaseextra,pathwayextra\", \"OmniPath_Reference\": \"BEL-Large-Corpus_ProtMapper;BioGRID;HPRD_MIMP;InnateDB;KEA;MIMP;NetworKIN_KEA;PhosphoNetworks;PhosphoSite_KEA;PhosphoSite_MIMP;PhosphoSite_ProtMapper;ProtMapper;REACH_ProtMapper;RLIMS-P_ProtMapper;SIGNOR_ProtMapper;Sparser_ProtMapper;Wang;iPTMnet;phosphoELM;phosphoELM_KEA;phosphoELM_MIMP\", \"InWeb_IM\": \"experimental\", \"BioGrid\": \"physical\", \"BioGrid_PubMed\": \"7957875,29467282,15210690\", \"BioGrid_Type\": \"Reconstituted Complex,Affinity Capture-MS\"}", "selected": false}, "selected": false}, {"data": {"id": "28148956", "source": "28148897", "target": "28148906", "SCORE": "294", "shared_interaction": "Direct", "source_original": "3320", "Name_B": "VEGFA", "Name_A": "HSP90AA1", "target_original": "7422", "Gene_B": "7422", "interaction": "Direct", "SUID": 28148956, "TYPE": "Direct", "Gene_A": "3320", "support": "{\"InWeb_IM\": \"experimental\", \"BioGrid\": \"physical\", \"BioGrid_PubMed\": \"18211808\", \"BioGrid_Type\": \"Affinity Capture-Western\"}", "selected": false}, "selected": false}, {"data": {"id": "28148955", "source": "28148897", "target": "28148905", "SCORE": "940", "shared_interaction": "Direct", "source_original": "3320", "Name_B": "TP53", "Name_A": "HSP90AA1", "target_original": "7157", "Gene_B": "7157", "interaction": "Direct", "SUID": 28148955, "TYPE": "Direct", "Gene_A": "3320", "support": "{\"StringDB\": \"physical\", \"StringEvidence\": \"database:0.896,textmining:0.843,experiments:0.408,coexpression:0.008\", \"OmniPath\": \"omnipath,pathwayextra\", \"OmniPath_Reference\": \"BioGRID;DIP;HPRD;Wang\", \"InWeb_IM\": \"experimental\", \"BioGrid\": \"physical\", \"BioGrid_PubMed\": \"32807901,32097779,31152661,30911017,23443559,22939624,21268072,15358769,15004035,15001357,12427754,11707401,11507088,11297531,10557093\", \"BioGrid_Type\": \"Affinity Capture-Luminescence,Co-fractionation,Co-purification,Reconstituted Complex,Co-crystal Structure,Biochemical Activity,Affinity Capture-Western,Affinity Capture-MS\", \"String_Score_Physical\": 940, \"String_Score_Combined\": 990}", "selected": false}, "selected": false}, {"data": {"id": "28148954", "source": "28148897", "target": "28148904", "SCORE": "935", "shared_interaction": "Direct", "source_original": "3320", "Name_B": "STAT3", "Name_A": "HSP90AA1", "target_original": "6774", "Gene_B": "6774", "interaction": "Direct", "SUID": 28148954, "TYPE": "Direct", "Gene_A": "3320", "support": "{\"StringDB\": \"physical\", \"StringEvidence\": \"database:0.896,textmining:0.734,experiments:0.352\", \"OmniPath\": \"omnipath\", \"OmniPath_Reference\": \"HPRD;NetPath;SPIKE;Wang\", \"InWeb_IM\": \"experimental\", \"BioGrid\": \"physical\", \"BioGrid_PubMed\": \"12559950\", \"BioGrid_Type\": \"Affinity Capture-Western\", \"String_Score_Physical\": 935, \"String_Score_Combined\": 982}", "selected": false}, "selected": false}, {"data": {"id": "28148953", "source": "28148897", "target": "28148903", "SCORE": "945", "shared_interaction": "Direct", "source_original": "3320", "Name_B": "SRC", "Name_A": "HSP90AA1", "target_original": "6714", "Gene_B": "6714", "interaction": "Direct", "SUID": 28148953, "TYPE": "Direct", "Gene_A": "3320", "support": "{\"StringDB\": \"physical\", \"StringEvidence\": \"database:0.896,textmining:0.663,experiments:0.451\", \"OmniPath\": \"omnipath,kinaseextra\", \"OmniPath_Reference\": \"BioGRID;DIP;HPRD;SPIKE;Wang,BioGRID;DIP;HPRD;PhosphoPoint;Wang\", \"InWeb_IM\": \"experimental\", \"BioGrid\": \"physical\", \"BioGrid_PubMed\": \"31980649,28537252,22315411,1310678\", \"BioGrid_Type\": \"Affinity Capture-Western,Affinity Capture-MS\", \"String_Score_Physical\": 945, \"String_Score_Combined\": 981}", "selected": false}, "selected": false}, {"data": {"id": "28148952", "source": "28148897", "target": "28148894", "SCORE": "208", "shared_interaction": "Direct", "source_original": "3320", "Name_B": "CCND1", "Name_A": "HSP90AA1", "target_original": "595", "Gene_B": "595", "interaction": "Direct", "SUID": 28148952, "TYPE": "Direct", "Gene_A": "3320", "support": "{\"StringDB\": \"functional\", \"StringEvidence\": \"textmining:0.539\", \"BioGrid\": \"physical\", \"BioGrid_PubMed\": \"21654808\", \"BioGrid_Type\": \"Affinity Capture-MS\", \"String_Score_Combined\": 557, \"String_Score_Physical\": 208}", "selected": false}, "selected": false}, {"data": {"id": "28148951", "source": "28148897", "target": "28148902", "SCORE": "198", "shared_interaction": "Direct", "source_original": "3320", "Name_B": "PTEN", "Name_A": "HSP90AA1", "target_original": "5728", "Gene_B": "5728", "interaction": "Direct", "SUID": 28148951, "TYPE": "Direct", "Gene_A": "3320", "support": "{\"StringDB\": \"physical\", \"StringEvidence\": \"textmining:0.580,experiments:0.164\", \"OmniPath\": \"pathwayextra\", \"OmniPath_Reference\": \"Wang\", \"InWeb_IM\": \"experimental\", \"BioGrid\": \"genetic,physical\", \"BioGrid_PubMed\": \"28319113,21532586\", \"BioGrid_Type\": \"Affinity Capture-MS,Positive Genetic\", \"String_Score_Physical\": 198, \"String_Score_Combined\": 663}", "selected": false}, "selected": false}, {"data": {"id": "28148950", "source": "28148897", "target": "28148901", "SCORE": "379", "shared_interaction": "Direct", "source_original": "3320", "Name_B": "MAPK8", "Name_A": "HSP90AA1", "target_original": "5599", "Gene_B": "5599", "interaction": "Direct", "SUID": 28148950, "TYPE": "Direct", "Gene_A": "3320", "support": "{\"StringDB\": \"physical\", \"StringEvidence\": \"textmining:0.733,experiments:0.352\", \"BioGrid\": \"physical\", \"BioGrid_PubMed\": \"17891170\", \"BioGrid_Type\": \"Affinity Capture-Western\", \"String_Score_Physical\": 379, \"String_Score_Combined\": 834}", "selected": false}, "selected": false}, {"data": {"id": "28148949", "source": "28148897", "target": "28148900", "SCORE": "923", "shared_interaction": "Direct", "source_original": "3320", "Name_B": "MAPK3", "Name_A": "HSP90AA1", "target_original": "5595", "Gene_B": "5595", "interaction": "Direct", "SUID": 28148949, "TYPE": "Direct", "Gene_A": "3320", "support": "{\"StringDB\": \"physical\", \"StringEvidence\": \"database:0.896,textmining:0.639,experiments:0.234,coexpression:0.015\", \"InWeb_IM\": \"inference\", \"BioGrid\": \"physical\", \"BioGrid_PubMed\": \"31980649\", \"BioGrid_Type\": \"Affinity Capture-MS\", \"String_Score_Physical\": 923, \"String_Score_Combined\": 972}", "selected": false}, "selected": false}, {"data": {"id": "28148948", "source": "28148897", "target": "28148899", "SCORE": "950", "shared_interaction": "Direct", "source_original": "3320", "Name_B": "MAPK1", "Name_A": "HSP90AA1", "target_original": "5594", "Gene_B": "5594", "interaction": "Direct", "SUID": 28148948, "TYPE": "Direct", "Gene_A": "3320", "support": "{\"StringDB\": \"physical\", \"StringEvidence\": \"database:0.896,textmining:0.589,experiments:0.504,coexpression:0.020\", \"OmniPath\": \"omnipath,kinaseextra\", \"OmniPath_Reference\": \"HPRD;PhosphoPoint\", \"InWeb_IM\": \"inference\", \"String_Score_Physical\": 950, \"String_Score_Combined\": 979}", "selected": false}, "selected": false}, {"data": {"id": "28148947", "source": "28148897", "target": "28148898", "SCORE": "432", "shared_interaction": "Direct", "source_original": "3320", "Name_B": "MYC", "Name_A": "HSP90AA1", "target_original": "4609", "Gene_B": "4609", "interaction": "Direct", "SUID": 28148947, "TYPE": "Direct", "Gene_A": "3320", "support": "{\"OmniPath\": \"omnipath,pathwayextra\", \"OmniPath_Reference\": \"HPRD;Wang\", \"InWeb_IM\": \"experimental\", \"BioGrid\": \"physical\", \"BioGrid_PubMed\": \"29467282,28914785,12644583\", \"BioGrid_Type\": \"Affinity Capture-Western,Affinity Capture-MS\"}", "selected": false}, "selected": false}, {"data": {"id": "28148945", "source": "28148896", "target": "28148906", "SCORE": "432", "shared_interaction": "Direct", "source_original": "2099", "Name_B": "VEGFA", "Name_A": "ESR1", "target_original": "7422", "Gene_B": "7422", "interaction": "Direct", "SUID": 28148945, "TYPE": "Direct", "Gene_A": "2099", "support": "{\"OmniPath\": \"pathwayextra\", \"OmniPath_Reference\": \"Wang\"}", "selected": false}, "selected": false}, {"data": {"id": "28148944", "source": "28148896", "target": "28148905", "SCORE": "379", "shared_interaction": "Direct", "source_original": "2099", "Name_B": "TP53", "Name_A": "ESR1", "target_original": "7157", "Gene_B": "7157", "interaction": "Direct", "SUID": 28148944, "TYPE": "Direct", "Gene_A": "2099", "support": "{\"StringDB\": \"physical\", \"StringEvidence\": \"textmining:0.917,experiments:0.352\", \"OmniPath\": \"omnipath,pathwayextra\", \"OmniPath_Reference\": \"HPRD;Wang\", \"InWeb_IM\": \"experimental\", \"BioGrid\": \"physical\", \"BioGrid_PubMed\": \"26556313,21761334,17545634,10766163\", \"BioGrid_Type\": \"Reconstituted Complex,Affinity Capture-Western\", \"String_Score_Physical\": 379, \"String_Score_Combined\": 948}", "selected": false}, "selected": false}, {"data": {"id": "28148943", "source": "28148896", "target": "28148904", "SCORE": "386", "shared_interaction": "Direct", "source_original": "2099", "Name_B": "STAT3", "Name_A": "ESR1", "target_original": "6774", "Gene_B": "6774", "interaction": "Direct", "SUID": 28148943, "TYPE": "Direct", "Gene_A": "2099", "support": "{\"StringDB\": \"physical\", \"StringEvidence\": \"textmining:0.764,experiments:0.361\", \"InWeb_IM\": \"experimental\", \"BioGrid\": \"physical\", \"BioGrid_PubMed\": \"23874500,11429412\", \"BioGrid_Type\": \"Two-hybrid,Affinity Capture-Western\", \"String_Score_Physical\": 386, \"String_Score_Combined\": 855}", "selected": false}, "selected": false}, {"data": {"id": "28148942", "source": "28148896", "target": "28148903", "SCORE": "950", "shared_interaction": "Direct", "source_original": "2099", "Name_B": "SRC", "Name_A": "ESR1", "target_original": "6714", "Gene_B": "6714", "interaction": "Direct", "SUID": 28148942, "TYPE": "Direct", "Gene_A": "2099", "support": "{\"StringDB\": \"physical\", \"StringEvidence\": \"database:0.896,textmining:0.795,experiments:0.500,coexpression:0.021\", \"OmniPath\": \"omnipath,kinaseextra,pathwayextra\", \"OmniPath_Reference\": \"BioGRID;HPRD;HPRD-phos;HPRD_KEA;HPRD_MIMP;IntAct;KEA;Li2012;Lit-BM-17;MIMP;NetPath;PhosphoPoint;PhosphoSite_KEA;PhosphoSite_MIMP;PhosphoSite_ProtMapper;ProtMapper;REACH_ProtMapper;RLIMS-P_ProtMapper;SIGNOR;SIGNOR_ProtMapper;Sparser_ProtMapper;Wang;iPTMnet;phosphoELM;phosphoELM_KEA;phosphoELM_MIMP,BioGRID;HPRD;IntAct;Li2012;Lit-BM-17;NetPath;Wang\", \"InWeb_IM\": \"experimental\", \"BioGrid\": \"physical\", \"BioGrid_PubMed\": \"29720121,27420286,24051437,22328528,17627277,17400812,17284441,17043237,16957778,15784253,15020686,14766010,12630920,11564893,11032808,11013076\", \"BioGrid_Type\": \"FRET,Two-hybrid,Reconstituted Complex,Co-localization,Affinity Capture-Western\", \"String_Score_Physical\": 950, \"String_Score_Combined\": 990}", "selected": false}, "selected": false}, {"data": {"id": "28148941", "source": "28148896", "target": "28148894", "SCORE": "935", "shared_interaction": "Direct", "source_original": "2099", "Name_B": "CCND1", "Name_A": "ESR1", "target_original": "595", "Gene_B": "595", "interaction": "Direct", "SUID": 28148941, "TYPE": "Direct", "Gene_A": "2099", "support": "{\"StringDB\": \"physical\", \"StringEvidence\": \"database:0.896,textmining:0.853,experiments:0.359\", \"OmniPath\": \"omnipath,pathwayextra\", \"OmniPath_Reference\": \"HPRD;Lit-BM-17;Wang,HPRD;Lit-BM-17;SPIKE;Wang\", \"InWeb_IM\": \"experimental\", \"BioGrid\": \"physical\", \"BioGrid_PubMed\": \"9039267,16061635\", \"BioGrid_Type\": \"Reconstituted Complex,Two-hybrid,Affinity Capture-Western\", \"String_Score_Physical\": 935, \"String_Score_Combined\": 990}", "selected": false}, "selected": false}, {"data": {"id": "28148940", "source": "28148896", "target": "28148902", "SCORE": "393", "shared_interaction": "Direct", "source_original": "2099", "Name_B": "PTEN", "Name_A": "ESR1", "target_original": "5728", "Gene_B": "5728", "interaction": "Direct", "SUID": 28148940, "TYPE": "Direct", "Gene_A": "2099", "support": "{\"StringDB\": \"physical\", \"StringEvidence\": \"textmining:0.673,experiments:0.368\", \"InWeb_IM\": \"experimental\", \"BioGrid\": \"physical\", \"BioGrid_PubMed\": \"15205473\", \"BioGrid_Type\": \"Reconstituted Complex\", \"String_Score_Physical\": 393, \"String_Score_Combined\": 801}", "selected": false}, "selected": false}, {"data": {"id": "28148939", "source": "28148896", "target": "28148901", "SCORE": "800", "shared_interaction": "Direct", "source_original": "2099", "Name_B": "MAPK8", "Name_A": "ESR1", "target_original": "5599", "Gene_B": "5599", "interaction": "Direct", "SUID": 28148939, "TYPE": "Direct", "Gene_A": "2099", "support": "{\"StringDB\": \"physical\", \"StringEvidence\": \"database:0.791,textmining:0.541\", \"OmniPath\": \"omnipath,kinaseextra,pathwayextra\", \"OmniPath_Reference\": \"HPRD_MIMP;KEA;MIMP;NetworKIN_KEA;PhosphoSite_MIMP;phosphoELM_MIMP\", \"String_Score_Physical\": 800, \"String_Score_Combined\": 908}", "selected": false}, "selected": false}, {"data": {"id": "28148938", "source": "28148896", "target": "28148900", "SCORE": "937", "shared_interaction": "Direct", "source_original": "2099", "Name_B": "MAPK3", "Name_A": "ESR1", "target_original": "5595", "Gene_B": "5595", "interaction": "Direct", "SUID": 28148938, "TYPE": "Direct", "Gene_A": "2099", "support": "{\"StringDB\": \"physical\", \"StringEvidence\": \"database:0.896,textmining:0.665,experiments:0.374\", \"OmniPath\": \"omnipath,kinaseextra,pathwayextra\", \"OmniPath_Reference\": \"BEL-Large-Corpus_ProtMapper;HPRD;HPRD_MIMP;KEA;MIMP;PhosphoNetworks;PhosphoPoint;PhosphoSite_KEA;PhosphoSite_MIMP;PhosphoSite_ProtMapper;ProtMapper;SIGNOR;SIGNOR_ProtMapper;Wang;iPTMnet;phosphoELM;phosphoELM_KEA;phosphoELM_MIMP\", \"String_Score_Physical\": 937, \"String_Score_Combined\": 979}", "selected": false}, "selected": false}, {"data": {"id": "28148937", "source": "28148896", "target": "28148899", "SCORE": "937", "shared_interaction": "Direct", "source_original": "2099", "Name_B": "MAPK1", "Name_A": "ESR1", "target_original": "5594", "Gene_B": "5594", "interaction": "Direct", "SUID": 28148937, "TYPE": "Direct", "Gene_A": "2099", "support": "{\"StringDB\": \"physical\", \"StringEvidence\": \"database:0.896,textmining:0.552,experiments:0.374\", \"OmniPath\": \"omnipath,kinaseextra,pathwayextra\", \"OmniPath_Reference\": \"HPRD;HPRD_KEA;HPRD_MIMP;InnateDB;KEA;MIMP;PhosphoPoint;PhosphoSite_KEA;PhosphoSite_MIMP;PhosphoSite_ProtMapper;ProtMapper;REACH_ProtMapper;SIGNOR;SIGNOR_ProtMapper;Sparser_ProtMapper;Wang;iPTMnet;phosphoELM;phosphoELM_MIMP\", \"InWeb_IM\": \"experimental\", \"BioGrid\": \"physical\", \"BioGrid_PubMed\": \"12093745,11358671\", \"BioGrid_Type\": \"Biochemical Activity,Reconstituted Complex\", \"String_Score_Physical\": 937, \"String_Score_Combined\": 971}", "selected": false}, "selected": false}, {"data": {"id": "28148936", "source": "28148896", "target": "28148898", "SCORE": "432", "shared_interaction": "Direct", "source_original": "2099", "Name_B": "MYC", "Name_A": "ESR1", "target_original": "4609", "Gene_B": "4609", "interaction": "Direct", "SUID": 28148936, "TYPE": "Direct", "Gene_A": "2099", "support": "{\"OmniPath\": \"omnipath,pathwayextra\", \"OmniPath_Reference\": \"SPIKE;Wang\", \"InWeb_IM\": \"experimental\", \"BioGrid\": \"physical\", \"BioGrid_PubMed\": \"16455494\", \"BioGrid_Type\": \"Affinity Capture-Western\"}", "selected": false}, "selected": false}, {"data": {"id": "28148935", "source": "28148896", "target": "28148897", "SCORE": "945", "shared_interaction": "Direct", "source_original": "2099", "Name_B": "HSP90AA1", "Name_A": "ESR1", "target_original": "3320", "Gene_B": "3320", "interaction": "Direct", "SUID": 28148935, "TYPE": "Direct", "Gene_A": "2099", "support": "{\"StringDB\": \"physical\", \"StringEvidence\": \"database:0.896,textmining:0.618,experiments:0.452\", \"InWeb_IM\": \"experimental\", \"BioGrid\": \"physical\", \"BioGrid_PubMed\": \"9222609,27483141,23912458,23403292,22939624,21503962,20353944,18388150,17699868,16037132,15538384,12962497,11911945\", \"BioGrid_Type\": \"Affinity Capture-Luminescence,Reconstituted Complex,Affinity Capture-Western,Affinity Capture-MS\", \"String_Score_Physical\": 945, \"String_Score_Combined\": 979}", "selected": false}, "selected": false}, {"data": {"id": "28148924", "source": "28148895", "target": "28148906", "SCORE": "432", "shared_interaction": "Direct", "source_original": "1956", "Name_B": "VEGFA", "Name_A": "EGFR", "target_original": "7422", "Gene_B": "7422", "interaction": "Direct", "SUID": 28148924, "TYPE": "Direct", "Gene_A": "1956", "support": "{\"OmniPath\": \"omnipath,pathwayextra,ligrecextra\", \"OmniPath_Reference\": \"CellTalkDB;EMBRACE;Fantom5_LRdb;LRdb;SIGNOR;STRING_talklr;Wang;iTALK;talklr\"}", "selected": false}, "selected": false}, {"data": {"id": "28148923", "source": "28148895", "target": "28148905", "SCORE": "294", "shared_interaction": "Direct", "source_original": "1956", "Name_B": "TP53", "Name_A": "EGFR", "target_original": "7157", "Gene_B": "7157", "interaction": "Direct", "SUID": 28148923, "TYPE": "Direct", "Gene_A": "1956", "support": "{\"StringDB\": \"physical\", \"StringEvidence\": \"textmining:0.949,experiments:0.264\", \"OmniPath\": \"omnipath,pathwayextra\", \"OmniPath_Reference\": \"SPIKE;Wang\", \"BioGrid\": \"genetic\", \"BioGrid_PubMed\": \"27438146,23284306\", \"BioGrid_Type\": \"Synthetic Lethality,Synthetic Growth Defect\", \"String_Score_Physical\": 294, \"String_Score_Combined\": 964}", "selected": false}, "selected": false}, {"data": {"id": "28148922", "source": "28148895", "target": "28148904", "SCORE": "974", "shared_interaction": "Direct", "source_original": "1956", "Name_B": "STAT3", "Name_A": "EGFR", "target_original": "6774", "Gene_B": "6774", "interaction": "Direct", "SUID": 28148922, "TYPE": "Direct", "Gene_A": "1956", "support": "{\"StringDB\": \"physical\", \"StringEvidence\": \"textmining:0.924,database:0.896,experiments:0.743\", \"OmniPath\": \"omnipath,kinaseextra\", \"OmniPath_Reference\": \"BEL-Large-Corpus_ProtMapper;BioGRID;CancerCellMap;HPRD;InnateDB;IntAct;Lit-BM-17;NetPath;PhosphoPoint;ProtMapper;RLIMS-P_ProtMapper;SIGNOR;SPIKE;Wang,BioGRID;HPRD;InnateDB;IntAct;Lit-BM-17;NetPath;ProtMapper;Sparser_ProtMapper;Wang\", \"InWeb_IM\": \"experimental\", \"BioGrid\": \"physical\", \"BioGrid_PubMed\": \"9756944,25754235,25402006,25241761,24658140,24240702,24189400,24135280,23956138,21573184,20145033,20067773,18258752,15950906,15485908,15284024,12873986,10358079\", \"BioGrid_Type\": \"Affinity Capture-Luminescence,PCA,Two-hybrid,Co-localization,Reconstituted Complex,Biochemical Activity,Affinity Capture-Western,Affinity Capture-MS\", \"String_Score_Physical\": 974, \"String_Score_Combined\": 998}", "selected": false}, "selected": false}, {"data": {"id": "28148921", "source": "28148895", "target": "28148903", "SCORE": "946", "shared_interaction": "Direct", "source_original": "1956", "Name_B": "SRC", "Name_A": "EGFR", "target_original": "6714", "Gene_B": "6714", "interaction": "Direct", "SUID": 28148921, "TYPE": "Direct", "Gene_A": "1956", "support": "{\"StringDB\": \"physical\", \"StringEvidence\": \"textmining:0.952,database:0.896,experiments:0.462\", \"OmniPath\": \"omnipath,kinaseextra,pathwayextra\", \"OmniPath_Reference\": \"BEL-Large-Corpus_ProtMapper;BioGRID;CancerCellMap;HPRD;HPRD-phos;HPRD_KEA;HPRD_MIMP;InnateDB;IntAct;KEA;Kinexus_KEA;Li2012;Lit-BM-17;MIMP;NCI-PID_ProtMapper;NetPath;NetworKIN_KEA;PhosphoPoint;PhosphoSite;PhosphoSite_KEA;PhosphoSite_MIMP;PhosphoSite_ProtMapper;PhosphoSite_noref;ProtMapper;REACH_ProtMapper;RLIMS-P_ProtMapper;Reactome_ProtMapper;SIGNOR;SIGNOR_ProtMapper;SPIKE;Sparser_ProtMapper;Wang;iPTMnet;phosphoELM;phosphoELM_KEA;phosphoELM_MIMP,BioGRID;CancerCellMap;HPRD;InnateDB;IntAct;KEGG-MEDICUS;Li2012;Lit-BM-17;NetPath;PhosphoPoint;ProtMapper;REACH_ProtMapper;RLIMS-P_ProtMapper;Sparser_ProtMapper;Wang\", \"InWeb_IM\": \"experimental\", \"BioGrid\": \"physical\", \"BioGrid_PubMed\": \"9020193,8845374,7797556,7527393,7506422,28065597,25402006,24658140,24189400,23175185,22973453,22227249,21573184,21268077,20333651,19704002,17284441,17158602,10971656,10777553,10358079\", \"BioGrid_Type\": \"PCA,Two-hybrid,Reconstituted Complex,Protein-peptide,Biochemical Activity,Affinity Capture-Western\", \"BioGrid_Score\": \"3.95\", \"String_Score_Physical\": 946, \"String_Score_Combined\": 963}", "selected": false}, "selected": false}, {"data": {"id": "28148920", "source": "28148895", "target": "28148902", "SCORE": "472", "shared_interaction": "Direct", "source_original": "1956", "Name_B": "PTEN", "Name_A": "EGFR", "target_original": "5728", "Gene_B": "5728", "interaction": "Direct", "SUID": 28148920, "TYPE": "Direct", "Gene_A": "1956", "support": "{\"StringDB\": \"physical\", \"StringEvidence\": \"textmining:0.938,experiments:0.450\", \"OmniPath\": \"pathwayextra\", \"OmniPath_Reference\": \"ACSN;Wang\", \"BioGrid\": \"genetic,physical\", \"BioGrid_PubMed\": \"31741433,26531778\", \"BioGrid_Type\": \"Affinity Capture-Western,Positive Genetic\", \"String_Score_Physical\": 472, \"String_Score_Combined\": 967}", "selected": false}, "selected": false}, {"data": {"id": "28148919", "source": "28148895", "target": "28148901", "SCORE": "392", "shared_interaction": "Direct", "source_original": "1956", "Name_B": "MAPK8", "Name_A": "EGFR", "target_original": "5599", "Gene_B": "5599", "interaction": "Direct", "SUID": 28148919, "TYPE": "Direct", "Gene_A": "1956", "support": "{\"StringDB\": \"physical\", \"StringEvidence\": \"textmining:0.754,experiments:0.367\", \"InWeb_IM\": \"experimental\", \"BioGrid\": \"physical\", \"BioGrid_PubMed\": \"25402006,24658140\", \"BioGrid_Type\": \"Affinity Capture-Luminescence,Two-hybrid,PCA\", \"String_Score_Physical\": 392, \"String_Score_Combined\": 593}", "selected": false}, "selected": false}, {"data": {"id": "28148918", "source": "28148895", "target": "28148900", "SCORE": "915", "shared_interaction": "Direct", "source_original": "1956", "Name_B": "MAPK3", "Name_A": "EGFR", "target_original": "5595", "Gene_B": "5595", "interaction": "Direct", "SUID": 28148918, "TYPE": "Direct", "Gene_A": "1956", "support": "{\"StringDB\": \"physical\", \"StringEvidence\": \"database:0.896,textmining:0.882,experiments:0.150\", \"OmniPath\": \"omnipath,kinaseextra,pathwayextra\", \"OmniPath_Reference\": \"HPRD_MIMP;KEA;Kinexus_KEA;MIMP;NetworKIN_KEA;PhosphoSite;PhosphoSite_KEA;PhosphoSite_MIMP;PhosphoSite_ProtMapper;ProtMapper;SIGNOR;SIGNOR_ProtMapper;Wang;iPTMnet;phosphoELM;phosphoELM_KEA;phosphoELM_MIMP,KEGG-MEDICUS;Wang\", \"BioGrid\": \"physical\", \"BioGrid_PubMed\": \"24412244\", \"BioGrid_Type\": \"Two-hybrid\", \"String_Score_Physical\": 915, \"String_Score_Combined\": 946}", "selected": false}, "selected": false}, {"data": {"id": "28148917", "source": "28148895", "target": "28148899", "SCORE": "944", "shared_interaction": "Direct", "source_original": "1956", "Name_B": "MAPK1", "Name_A": "EGFR", "target_original": "5594", "Gene_B": "5594", "interaction": "Direct", "SUID": 28148917, "TYPE": "Direct", "Gene_A": "1956", "support": "{\"StringDB\": \"physical\", \"StringEvidence\": \"database:0.896,textmining:0.882,experiments:0.450\", \"OmniPath\": \"omnipath,kinaseextra,pathwayextra\", \"OmniPath_Reference\": \"CancerCellMap;HPRD;HPRD_MIMP;KEA;Kinexus_KEA;MIMP;NetPath;PhosphoPoint;PhosphoSite_KEA;PhosphoSite_MIMP;PhosphoSite_ProtMapper;ProtMapper;SIGNOR;SIGNOR_ProtMapper;Wang;iPTMnet;phosphoELM;phosphoELM_KEA;phosphoELM_MIMP,CancerCellMap;HPRD;KEGG-MEDICUS;NetPath;Wang\", \"InWeb_IM\": \"inference\", \"String_Score_Physical\": 944, \"String_Score_Combined\": 965}", "selected": false}, "selected": false}, {"data": {"id": "28148916", "source": "28148895", "target": "28148897", "SCORE": "946", "shared_interaction": "Direct", "source_original": "1956", "Name_B": "HSP90AA1", "Name_A": "EGFR", "target_original": "3320", "Gene_B": "3320", "interaction": "Direct", "SUID": 28148916, "TYPE": "Direct", "Gene_A": "1956", "support": "{\"StringDB\": \"physical\", \"StringEvidence\": \"database:0.896,textmining:0.810,experiments:0.466\", \"OmniPath\": \"omnipath,ligrecextra,kinaseextra\", \"OmniPath_Reference\": \"BioGRID;CellTalkDB;EMBRACE;Fantom5_LRdb;IntAct;LRdb;Lit-BM-17;Ramilowski2015;connectomeDB2020;iTALK;talklr,BioGRID;IntAct;Lit-BM-17;PhosphoPoint\", \"InWeb_IM\": \"experimental\", \"BioGrid\": \"physical\", \"BioGrid_PubMed\": \"32669362,31980649,25402006,24658140,23956138,16849543,16024644,12471035,12006493\", \"BioGrid_Type\": \"Two-hybrid,Affinity Capture-Western,PCA,Affinity Capture-MS\", \"String_Score_Physical\": 946, \"String_Score_Combined\": 989}", "selected": false}, "selected": false}, {"data": {"id": "28148915", "source": "28148895", "target": "28148896", "SCORE": "402", "shared_interaction": "Direct", "source_original": "1956", "Name_B": "ESR1", "Name_A": "EGFR", "target_original": "2099", "Gene_B": "2099", "interaction": "Direct", "SUID": 28148915, "TYPE": "Direct", "Gene_A": "1956", "support": "{\"StringDB\": \"physical\", \"StringEvidence\": \"textmining:0.905,experiments:0.377\", \"OmniPath\": \"omnipath,kinaseextra\", \"OmniPath_Reference\": \"HPRD;PhosphoPoint;ProtMapper;REACH_ProtMapper;SIGNOR;SignaLink3\", \"InWeb_IM\": \"experimental\", \"BioGrid\": \"physical\", \"BioGrid_PubMed\": \"28065597,17284441\", \"BioGrid_Type\": \"Affinity Capture-Western,Affinity Capture-MS\", \"String_Score_Physical\": 402, \"String_Score_Combined\": 943}", "selected": false}, "selected": false}, {"data": {"id": "28148914", "source": "28148895", "target": "28148893", "SCORE": "431", "shared_interaction": "Direct", "source_original": "1956", "Name_B": "AKT1", "Name_A": "EGFR", "target_original": "207", "Gene_B": "207", "interaction": "Direct", "SUID": 28148914, "TYPE": "Direct", "Gene_A": "1956", "support": "{\"StringDB\": \"physical\", \"StringEvidence\": \"textmining:0.972,experiments:0.407\", \"OmniPath\": \"omnipath,kinaseextra\", \"OmniPath_Reference\": \"Lit-BM-17;NetPath;PhosphoSite;PhosphoSite_ProtMapper;ProtMapper,ACSN;Lit-BM-17;NetPath\", \"InWeb_IM\": \"experimental\", \"BioGrid\": \"physical\", \"BioGrid_PubMed\": \"25402006,24658140\", \"BioGrid_Type\": \"Affinity Capture-Luminescence,Two-hybrid,PCA\", \"String_Score_Physical\": 431, \"String_Score_Combined\": 678}", "selected": false}, "selected": false}, {"data": {"id": "28148992", "source": "28148894", "target": "28148906", "SCORE": "432", "shared_interaction": "Direct", "source_original": "595", "Name_B": "VEGFA", "Name_A": "CCND1", "target_original": "7422", "Gene_B": "7422", "interaction": "Direct", "SUID": 28148992, "TYPE": "Direct", "Gene_A": "595", "support": "{\"OmniPath\": \"pathwayextra\", \"OmniPath_Reference\": \"Wang\"}", "selected": false}, "selected": false}, {"data": {"id": "28148991", "source": "28148894", "target": "28148905", "SCORE": "379", "shared_interaction": "Direct", "source_original": "595", "Name_B": "TP53", "Name_A": "CCND1", "target_original": "7157", "Gene_B": "7157", "interaction": "Direct", "SUID": 28148991, "TYPE": "Direct", "Gene_A": "595", "support": "{\"StringDB\": \"physical\", \"StringEvidence\": \"textmining:0.940,experiments:0.352,coexpression:0.021\", \"InWeb_IM\": \"experimental\", \"BioGrid\": \"physical\", \"BioGrid_PubMed\": \"27129163\", \"BioGrid_Type\": \"Affinity Capture-Western\", \"String_Score_Physical\": 379, \"String_Score_Combined\": 963}", "selected": false}, "selected": false}, {"data": {"id": "28148990", "source": "28148894", "target": "28148904", "SCORE": "943", "shared_interaction": "Direct", "source_original": "595", "Name_B": "STAT3", "Name_A": "CCND1", "target_original": "6774", "Gene_B": "6774", "interaction": "Direct", "SUID": 28148990, "TYPE": "Direct", "Gene_A": "595", "support": "{\"StringDB\": \"physical\", \"StringEvidence\": \"database:0.896,textmining:0.890,experiments:0.434,coexpression:0.008\", \"OmniPath\": \"omnipath,pathwayextra\", \"OmniPath_Reference\": \"BioGRID;HPRD;Wang\", \"InWeb_IM\": \"experimental\", \"BioGrid\": \"physical\", \"BioGrid_PubMed\": \"15659654,11279133\", \"BioGrid_Type\": \"Reconstituted Complex,Affinity Capture-Western\", \"String_Score_Physical\": 943, \"String_Score_Combined\": 993}", "selected": false}, "selected": false}, {"data": {"id": "28148989", "source": "28148894", "target": "28148903", "SCORE": "305", "shared_interaction": "Direct", "source_original": "595", "Name_B": "SRC", "Name_A": "CCND1", "target_original": "6714", "Gene_B": "6714", "interaction": "Direct", "SUID": 28148989, "TYPE": "Direct", "Gene_A": "595", "support": "{\"StringDB\": \"physical\", \"StringEvidence\": \"textmining:0.668,experiments:0.275,coexpression:0.028\", \"String_Score_Physical\": 305, \"String_Score_Combined\": 776}", "selected": false}, "selected": false}, {"data": {"id": "28148934", "source": "28148893", "target": "28148905", "SCORE": "911", "shared_interaction": "Direct", "source_original": "207", "Name_B": "TP53", "Name_A": "AKT1", "target_original": "7157", "Gene_B": "7157", "interaction": "Direct", "SUID": 28148934, "TYPE": "Direct", "Gene_A": "207", "support": "{\"StringDB\": \"physical\", \"StringEvidence\": \"textmining:0.939,database:0.896,experiments:0.111,coexpression:0.014\", \"BioGrid\": \"physical\", \"BioGrid_PubMed\": \"28205554\", \"BioGrid_Type\": \"FRET\", \"String_Score_Physical\": 911, \"String_Score_Combined\": 994}", "selected": false}, "selected": false}, {"data": {"id": "28148933", "source": "28148893", "target": "28148904", "SCORE": "908", "shared_interaction": "Direct", "source_original": "207", "Name_B": "STAT3", "Name_A": "AKT1", "target_original": "6774", "Gene_B": "6774", "interaction": "Direct", "SUID": 28148933, "TYPE": "Direct", "Gene_A": "207", "support": "{\"StringDB\": \"physical\", \"StringEvidence\": \"textmining:0.936,database:0.896,experiments:0.087\", \"OmniPath\": \"pathwayextra\", \"OmniPath_Reference\": \"Wang\", \"InWeb_IM\": \"experimental\", \"String_Score_Physical\": 908, \"String_Score_Combined\": 994}", "selected": false}, "selected": false}, {"data": {"id": "28148932", "source": "28148893", "target": "28148903", "SCORE": "952", "shared_interaction": "Direct", "source_original": "207", "Name_B": "SRC", "Name_A": "AKT1", "target_original": "6714", "Gene_B": "6714", "interaction": "Direct", "SUID": 28148932, "TYPE": "Direct", "Gene_A": "207", "support": "{\"StringDB\": \"physical\", \"StringEvidence\": \"textmining:0.959,database:0.896,experiments:0.527,cooccurrence:0.365,coexpression:0.059\", \"OmniPath\": \"omnipath,kinaseextra,pathwayextra\", \"OmniPath_Reference\": \"Adhesome;HPRD;InnateDB;Lit-BM-17;PhosphoPoint,Adhesome;HPRD;HPRD-phos;HPRD_KEA;HPRD_MIMP;InnateDB;KEA;Kinexus_KEA;Lit-BM-17;MIMP;PhosphoPoint;PhosphoSite_KEA;PhosphoSite_MIMP;ProtMapper;SIGNOR;SIGNOR_ProtMapper;Wang;iPTMnet;phosphoELM_KEA\", \"InWeb_IM\": \"experimental\", \"BioGrid\": \"physical\", \"BioGrid_PubMed\": \"25241761,23242524\", \"BioGrid_Type\": \"Co-localization,Affinity Capture-Western\", \"String_Score_Physical\": 952, \"String_Score_Combined\": 978}", "selected": false}, "selected": false}, {"data": {"id": "28148931", "source": "28148893", "target": "28148902", "SCORE": "472", "shared_interaction": "Direct", "source_original": "207", "Name_B": "PTEN", "Name_A": "AKT1", "target_original": "5728", "Gene_B": "5728", "interaction": "Direct", "SUID": 28148931, "TYPE": "Direct", "Gene_A": "207", "support": "{\"StringDB\": \"physical\", \"StringEvidence\": \"textmining:0.981,experiments:0.450,coexpression:0.020\", \"OmniPath\": \"omnipath,pathwayextra,kinaseextra\", \"OmniPath_Reference\": \"Adhesome;HPRD;HPRD-phos;HPRD_KEA;HPRD_MIMP;KEA;MIMP;PhosphoPoint;PhosphoSite_KEA;PhosphoSite_MIMP;iPTMnet;phosphoELM_MIMP,Adhesome;HPRD;SPIKE;Wang\", \"InWeb_IM\": \"experimental\", \"BioGrid\": \"physical\", \"BioGrid_PubMed\": \"28205554,20605778\", \"BioGrid_Type\": \"FRET,Affinity Capture-Western\", \"String_Score_Physical\": 472, \"String_Score_Combined\": 990}", "selected": false}, "selected": false}, {"data": {"id": "28148930", "source": "28148893", "target": "28148901", "SCORE": "328", "shared_interaction": "Direct", "source_original": "207", "Name_B": "MAPK8", "Name_A": "AKT1", "target_original": "5599", "Gene_B": "5599", "interaction": "Direct", "SUID": 28148930, "TYPE": "Direct", "Gene_A": "207", "support": "{\"StringDB\": \"physical\", \"StringEvidence\": \"textmining:0.959,cooccurrence:0.392,experiments:0.299,coexpression:0.045\", \"OmniPath\": \"kinaseextra,pathwayextra\", \"OmniPath_Reference\": \"Wang,ProtMapper;SIGNOR_ProtMapper\", \"InWeb_IM\": \"experimental\", \"BioGrid\": \"physical\", \"BioGrid_PubMed\": \"20186153\", \"BioGrid_Type\": \"Biochemical Activity\", \"String_Score_Physical\": 328, \"String_Score_Combined\": 684}", "selected": false}, "selected": false}, {"data": {"id": "28148929", "source": "28148893", "target": "28148900", "SCORE": "821", "shared_interaction": "Direct", "source_original": "207", "Name_B": "MAPK3", "Name_A": "AKT1", "target_original": "5595", "Gene_B": "5595", "interaction": "Direct", "SUID": 28148929, "TYPE": "Direct", "Gene_A": "207", "support": "{\"StringDB\": \"physical\", \"StringEvidence\": \"textmining:0.945,database:0.791,cooccurrence:0.294,experiments:0.109,coexpression:0.024\", \"OmniPath\": \"pathwayextra\", \"OmniPath_Reference\": \"Wang\", \"String_Score_Physical\": 821, \"String_Score_Combined\": 907}", "selected": false}, "selected": false}, {"data": {"id": "28148928", "source": "28148893", "target": "28148899", "SCORE": "821", "shared_interaction": "Direct", "source_original": "207", "Name_B": "MAPK1", "Name_A": "AKT1", "target_original": "5594", "Gene_B": "5594", "interaction": "Direct", "SUID": 28148928, "TYPE": "Direct", "Gene_A": "207", "support": "{\"StringDB\": \"physical\", \"StringEvidence\": \"textmining:0.947,database:0.791,cooccurrence:0.274,experiments:0.109,coexpression:0.027\", \"OmniPath\": \"omnipath\", \"OmniPath_Reference\": \"iPTMnet\", \"String_Score_Physical\": 821, \"String_Score_Combined\": 905}", "selected": false}, "selected": false}, {"data": {"id": "28148927", "source": "28148893", "target": "28148898", "SCORE": "432", "shared_interaction": "Direct", "source_original": "207", "Name_B": "MYC", "Name_A": "AKT1", "target_original": "4609", "Gene_B": "4609", "interaction": "Direct", "SUID": 28148927, "TYPE": "Direct", "Gene_A": "207", "support": "{\"OmniPath\": \"pathwayextra\", \"OmniPath_Reference\": \"ACSN;Wang\", \"BioGrid\": \"physical\", \"BioGrid_PubMed\": \"28205554\", \"BioGrid_Type\": \"FRET\"}", "selected": false}, "selected": false}, {"data": {"id": "28148926", "source": "28148893", "target": "28148897", "SCORE": "979", "shared_interaction": "Direct", "source_original": "207", "Name_B": "HSP90AA1", "Name_A": "AKT1", "target_original": "3320", "Gene_B": "3320", "interaction": "Direct", "SUID": 28148926, "TYPE": "Direct", "Gene_A": "207", "support": "{\"StringDB\": \"physical\", \"StringEvidence\": \"textmining:0.917,database:0.896,experiments:0.798,coexpression:0.021\", \"OmniPath\": \"omnipath,pathwayextra,kinaseextra\", \"OmniPath_Reference\": \"HPRD;InnateDB;NetPath;PhosphoPoint;Wang,ACSN;HPRD;InnateDB;NetPath;SPIKE;Wang\", \"InWeb_IM\": \"experimental\", \"BioGrid\": \"physical\", \"BioGrid_PubMed\": \"31980649,29311840,29139175,25714412,22504172,21767636,16027165,15843522,12586360,12176997,10995457\", \"BioGrid_Type\": \"Reconstituted Complex,Affinity Capture-Western,Affinity Capture-MS,Co-localization\", \"String_Score_Physical\": 979, \"String_Score_Combined\": 998}", "selected": false}, "selected": false}, {"data": {"id": "28148925", "source": "28148893", "target": "28148896", "SCORE": "938", "shared_interaction": "Direct", "source_original": "207", "Name_B": "ESR1", "Name_A": "AKT1", "target_original": "2099", "Gene_B": "2099", "interaction": "Direct", "SUID": 28148925, "TYPE": "Direct", "Gene_A": "207", "support": "{\"StringDB\": \"physical\", \"StringEvidence\": \"database:0.896,textmining:0.861,experiments:0.382,coexpression:0.015\", \"OmniPath\": \"omnipath,kinaseextra,pathwayextra\", \"OmniPath_Reference\": \"HPRD;HPRD-phos;HPRD_KEA;HPRD_MIMP;KEA;MIMP;NetworKIN_KEA;PhosphoPoint;PhosphoSite;PhosphoSite_KEA;PhosphoSite_MIMP;PhosphoSite_ProtMapper;ProtMapper;SIGNOR;SIGNOR_ProtMapper;Sparser_ProtMapper;iPTMnet;phosphoELM_MIMP,HPRD;Wang\", \"InWeb_IM\": \"experimental\", \"BioGrid\": \"physical\", \"BioGrid_PubMed\": \"11139588\", \"BioGrid_Type\": \"Biochemical Activity\", \"String_Score_Physical\": 938, \"String_Score_Combined\": 991}", "selected": false}, "selected": false}]}}, "MyList_PPIColorByCluster": {"format_version": "1.0", "generated_by": "cytoscape-3.8.2", "target_cytoscapejs_version": "~2.1", "data": {"shared_name": "MyList_PPIColorByCluster", "name": "MyList_PPIColorByCluster", "SUID": 28149104, "__Annotations": [], "selected": true}, "elements": {"nodes": [{"data": {"id": "28149135", "shared_name": "7422", "MCODE_SCORE": 5.714285714285714, "Gene": "7422", "Symbol": "VEGFA", "name": "7422", "MCODE_TYPE": "Clustered", "SUID": 28149135, "DEGREE": 11.0, "id_original": "7422", "MCODE_CLUSTER_ID": 1.0, "selected": false, "canonicalName": "VEGFA"}, "position": {"x": 299.93353587571744, "y": 386.09317036559025}, "selected": false}, {"data": {"id": "28149134", "shared_name": "7157", "MCODE_SCORE": 5.714285714285714, "Gene": "7157", "Symbol": "TP53", "name": "7157", "MCODE_TYPE": "Clustered", "SUID": 28149134, "DEGREE": 17.0, "id_original": "7157", "MCODE_CLUSTER_ID": 1.0, "selected": false, "canonicalName": "TP53"}, "position": {"x": 311.2066529411471, "y": 243.01628132750432}, "selected": false}, {"data": {"id": "28149133", "shared_name": "7124", "MCODE_SCORE": 1.2, "Gene": "7124", "Symbol": "TNF", "name": "7124", "MCODE_TYPE": "Clustered", "SUID": 28149133, "DEGREE": 12.0, "id_original": "7124", "MCODE_CLUSTER_ID": 2.0, "selected": false, "canonicalName": "TNF"}, "position": {"x": 236.0956605095065, "y": 280.0487215130512}, "selected": false}, {"data": {"id": "28149132", "shared_name": "6774", "MCODE_SCORE": 5.714285714285714, "Gene": "6774", "Symbol": "STAT3", "name": "6774", "MCODE_TYPE": "Seed", "SUID": 28149132, "DEGREE": 16.0, "id_original": "6774", "MCODE_CLUSTER_ID": 1.0, "selected": false, "canonicalName": "STAT3"}, "position": {"x": 351.4201234001315, "y": 344.6468965618793}, "selected": false}, {"data": {"id": "28149131", "shared_name": "6714", "MCODE_SCORE": 5.714285714285714, "Gene": "6714", "Symbol": "SRC", "name": "6714", "MCODE_TYPE": "Clustered", "SUID": 28149131, "DEGREE": 16.0, "id_original": "6714", "MCODE_CLUSTER_ID": 1.0, "selected": false, "canonicalName": "SRC"}, "position": {"x": 260.7332032341159, "y": 330.3000413983051}, "selected": false}, {"data": {"id": "28149130", "shared_name": "5728", "MCODE_SCORE": 5.714285714285714, "Gene": "5728", "Symbol": "PTEN", "name": "5728", "MCODE_TYPE": "Clustered", "SUID": 28149130, "DEGREE": 12.0, "id_original": "5728", "MCODE_CLUSTER_ID": 1.0, "selected": false, "canonicalName": "PTEN"}, "position": {"x": 303.6824982780612, "y": 191.02610798766057}, "selected": false}, {"data": {"id": "28149129", "shared_name": "5599", "MCODE_SCORE": 5.714285714285714, "Gene": "5599", "Symbol": "MAPK8", "name": "5599", "MCODE_TYPE": "Clustered", "SUID": 28149129, "DEGREE": 16.0, "id_original": "5599", "MCODE_CLUSTER_ID": 1.0, "selected": false, "canonicalName": "MAPK8"}, "position": {"x": 309.9030335563815, "y": 344.49266072203557}, "selected": false}, {"data": {"id": "28149128", "shared_name": "5595", "MCODE_SCORE": 5.714285714285714, "Gene": "5595", "Symbol": "MAPK3", "name": "5595", "MCODE_TYPE": "Clustered", "SUID": 28149128, "DEGREE": 20.0, "id_original": "5595", "MCODE_CLUSTER_ID": 1.0, "selected": false, "canonicalName": "MAPK3"}, "position": {"x": 296.0427735466159, "y": 294.62170430113713}, "selected": false}, {"data": {"id": "28149127", "shared_name": "5594", "MCODE_SCORE": 5.714285714285714, "Gene": "5594", "Symbol": "MAPK1", "name": "5594", "MCODE_TYPE": "Clustered", "SUID": 28149127, "DEGREE": 20.0, "id_original": "5594", "MCODE_CLUSTER_ID": 1.0, "selected": false, "canonicalName": "MAPK1"}, "position": {"x": 330.40912181321744, "y": 296.18907185484807}, "selected": false}, {"data": {"id": "28149126", "shared_name": "4609", "MCODE_SCORE": 5.714285714285714, "Gene": "4609", "Symbol": "MYC", "name": "4609", "MCODE_TYPE": "Clustered", "SUID": 28149126, "DEGREE": 14.0, "id_original": "4609", "MCODE_CLUSTER_ID": 1.0, "selected": false, "canonicalName": "MYC"}, "position": {"x": 243.764727892319, "y": 228.09526081969182}, "selected": false}, {"data": {"id": "28149125", "shared_name": "3725", "MCODE_SCORE": 1.2, "Gene": "3725", "Symbol": "JUN", "name": "3725", "MCODE_TYPE": "Seed", "SUID": 28149125, "DEGREE": 14.0, "id_original": "3725", "MCODE_CLUSTER_ID": 2.0, "selected": false, "canonicalName": "JUN"}, "position": {"x": 247.70660716477994, "y": 388.7465288250629}, "selected": false}, {"data": {"id": "28149124", "shared_name": "3569", "MCODE_SCORE": 1.2, "Gene": "3569", "Symbol": "IL6", "name": "3569", "MCODE_TYPE": "Clustered", "SUID": 28149124, "DEGREE": 10.0, "id_original": "3569", "MCODE_CLUSTER_ID": 2.0, "selected": false, "canonicalName": "IL6"}, "position": {"x": 208.3895600456393, "y": 354.6860506146137}, "selected": false}, {"data": {"id": "28149123", "shared_name": "3320", "MCODE_SCORE": 5.714285714285714, "Gene": "3320", "Symbol": "HSP90AA1", "name": "3320", "MCODE_TYPE": "Clustered", "SUID": 28149123, "DEGREE": 16.0, "id_original": "3320", "MCODE_CLUSTER_ID": 1.0, "selected": false, "canonicalName": "HSP90AA1"}, "position": {"x": 362.15475017015103, "y": 262.66116352965275}, "selected": false}, {"data": {"id": "28149122", "shared_name": "3265", "MCODE_SCORE": 1.2, "Gene": "3265", "Symbol": "HRAS", "name": "3265", "MCODE_TYPE": "Clustered", "SUID": 28149122, "DEGREE": 9.0, "id_original": "3265", "MCODE_CLUSTER_ID": 2.0, "selected": false, "canonicalName": "HRAS"}, "position": {"x": 393.5626900810397, "y": 374.1481744854633}, "selected": false}, {"data": {"id": "28149121", "shared_name": "2597", "MCODE_SCORE": 0.0, "Gene": "2597", "Symbol": "GAPDH", "name": "2597", "MCODE_TYPE": "", "SUID": 28149121, "DEGREE": 8.0, "id_original": "2597", "MCODE_CLUSTER_ID": 0.0, "selected": false, "canonicalName": "GAPDH"}, "position": {"x": 333.92643290940885, "y": 160.66667195250432}, "selected": false}, {"data": {"id": "28149120", "shared_name": "2099", "MCODE_SCORE": 5.714285714285714, "Gene": "2099", "Symbol": "ESR1", "name": "2099", "MCODE_TYPE": "Clustered", "SUID": 28149120, "DEGREE": 17.0, "id_original": "2099", "MCODE_CLUSTER_ID": 1.0, "selected": false, "canonicalName": "ESR1"}, "position": {"x": 265.2546265739596, "y": 267.7333376019184}, "selected": false}, {"data": {"id": "28149119", "shared_name": "1956", "MCODE_SCORE": 5.714285714285714, "Gene": "1956", "Symbol": "EGFR", "name": "1956", "MCODE_TYPE": "Clustered", "SUID": 28149119, "DEGREE": 16.0, "id_original": "1956", "MCODE_CLUSTER_ID": 1.0, "selected": false, "canonicalName": "EGFR"}, "position": {"x": 384.39259654466275, "y": 303.2932588665668}, "selected": false}, {"data": {"id": "28149118", "shared_name": "1950", "MCODE_SCORE": 1.2, "Gene": "1950", "Symbol": "EGF", "name": "1950", "MCODE_TYPE": "Clustered", "SUID": 28149118, "DEGREE": 10.0, "id_original": "1950", "MCODE_CLUSTER_ID": 2.0, "selected": false, "canonicalName": "EGF"}, "position": {"x": 326.68073588792447, "y": 413.5806295483295}, "selected": false}, {"data": {"id": "28149117", "shared_name": "836", "MCODE_SCORE": 0.0, "Gene": "836", "Symbol": "CASP3", "name": "836", "MCODE_TYPE": "", "SUID": 28149117, "DEGREE": 7.0, "id_original": "836", "MCODE_CLUSTER_ID": 0.0, "selected": false, "canonicalName": "CASP3"}, "position": {"x": 415.2647107261813, "y": 262.08506794859807}, "selected": false}, {"data": {"id": "28149116", "shared_name": "595", "MCODE_SCORE": 5.714285714285714, "Gene": "595", "Symbol": "CCND1", "name": "595", "MCODE_TYPE": "Clustered", "SUID": 28149116, "DEGREE": 11.0, "id_original": "595", "MCODE_CLUSTER_ID": 1.0, "selected": false, "canonicalName": "CCND1"}, "position": {"x": 194.71628123704556, "y": 310.5448610394184}, "selected": false}, {"data": {"id": "28149115", "shared_name": "213", "MCODE_SCORE": 0.0, "Gene": "213", "Symbol": "ALB", "name": "213", "MCODE_TYPE": "", "SUID": 28149115, "DEGREE": 3.0, "id_original": "213", "MCODE_CLUSTER_ID": 0.0, "selected": false, "canonicalName": "ALB"}, "position": {"x": 221.49171763841275, "y": 466.14790364195744}, "selected": false}, {"data": {"id": "28149114", "shared_name": "207", "MCODE_SCORE": 5.714285714285714, "Gene": "207", "Symbol": "AKT1", "name": "207", "MCODE_TYPE": "Clustered", "SUID": 28149114, "DEGREE": 13.0, "id_original": "207", "MCODE_CLUSTER_ID": 1.0, "selected": false, "canonicalName": "AKT1"}, "position": {"x": 374.4915230888522, "y": 211.92236348082463}, "selected": false}], "edges": [{"data": {"id": "28149279", "source": "28149134", "target": "28149117", "SCORE": "208", "shared_interaction": "Direct", "source_original": "7157", "Name_B": "CASP3", "Name_A": "TP53", "target_original": "836", "Gene_B": "836", "interaction": "Direct", "SUID": 28149279, "TYPE": "Direct", "Gene_A": "7157", "support": "{\"StringDB\": \"functional\", \"StringEvidence\": \"textmining:0.940,coexpression:0.021\", \"BioGrid\": \"physical\", \"BioGrid_PubMed\": \"21307660\", \"BioGrid_Type\": \"Affinity Capture-Western,Affinity Capture-MS\", \"String_Score_Combined\": 944, \"String_Score_Physical\": 208}", "selected": false}, "selected": false}, {"data": {"id": "28149278", "source": "28149133", "target": "28149117", "SCORE": "302", "shared_interaction": "Direct", "source_original": "7124", "Name_B": "CASP3", "Name_A": "TNF", "target_original": "836", "Gene_B": "836", "interaction": "Direct", "SUID": 28149278, "TYPE": "Direct", "Gene_A": "7124", "support": "{\"StringDB\": \"physical\", \"StringEvidence\": \"textmining:0.818,experiments:0.272\", \"OmniPath\": \"pathwayextra\", \"OmniPath_Reference\": \"Wang\", \"InWeb_IM\": \"inference\", \"String_Score_Physical\": 302, \"String_Score_Combined\": 873}", "selected": false}, "selected": false}, {"data": {"id": "28149277", "source": "28149133", "target": "28149134", "SCORE": "432", "shared_interaction": "Direct", "source_original": "7124", "Name_B": "TP53", "Name_A": "TNF", "target_original": "7157", "Gene_B": "7157", "interaction": "Direct", "SUID": 28149277, "TYPE": "Direct", "Gene_A": "7124", "support": "{\"StringDB\": \"functional\", \"StringEvidence\": \"textmining:0.817\", \"OmniPath\": \"kinaseextra\", \"OmniPath_Reference\": \"ProtMapper;Sparser_ProtMapper\", \"String_Score_Combined\": 825, \"String_Score_Physical\": 432}", "selected": false}, "selected": false}, {"data": {"id": "28149276", "source": "28149132", "target": "28149135", "SCORE": "432", "shared_interaction": "Direct", "source_original": "6774", "Name_B": "VEGFA", "Name_A": "STAT3", "target_original": "7422", "Gene_B": "7422", "interaction": "Direct", "SUID": 28149276, "TYPE": "Direct", "Gene_A": "6774", "support": "{\"OmniPath\": \"omnipath,pathwayextra\", \"OmniPath_Reference\": \"ACSN;SIGNOR;Wang\", \"InWeb_IM\": \"experimental\", \"BioGrid\": \"physical\", \"BioGrid_PubMed\": \"23991099\", \"BioGrid_Type\": \"Co-localization\"}", "selected": false}, "selected": false}, {"data": {"id": "28149275", "source": "28149132", "target": "28149134", "SCORE": "900", "shared_interaction": "Direct", "source_original": "6774", "Name_B": "TP53", "Name_A": "STAT3", "target_original": "7157", "Gene_B": "7157", "interaction": "Direct", "SUID": 28149275, "TYPE": "Direct", "Gene_A": "6774", "support": "{\"StringDB\": \"physical\", \"StringEvidence\": \"database:0.896,textmining:0.865\", \"BioGrid\": \"physical\", \"BioGrid_PubMed\": \"32807901\", \"BioGrid_Type\": \"Affinity Capture-MS\", \"String_Score_Physical\": 900, \"String_Score_Combined\": 986}", "selected": false}, "selected": false}, {"data": {"id": "28149274", "source": "28149132", "target": "28149133", "SCORE": "900", "shared_interaction": "Direct", "source_original": "6774", "Name_B": "TNF", "Name_A": "STAT3", "target_original": "7124", "Gene_B": "7124", "interaction": "Direct", "SUID": 28149274, "TYPE": "Direct", "Gene_A": "6774", "support": "{\"StringDB\": \"physical\", \"StringEvidence\": \"database:0.896,textmining:0.765\", \"OmniPath\": \"pathwayextra,kinaseextra\", \"OmniPath_Reference\": \"ProtMapper;Sparser_ProtMapper,Wang\", \"String_Score_Physical\": 900, \"String_Score_Combined\": 976}", "selected": false}, "selected": false}, {"data": {"id": "28149273", "source": "28149131", "target": "28149135", "SCORE": "432", "shared_interaction": "Direct", "source_original": "6714", "Name_B": "VEGFA", "Name_A": "SRC", "target_original": "7422", "Gene_B": "7422", "interaction": "Direct", "SUID": 28149273, "TYPE": "Direct", "Gene_A": "6714", "support": "{\"OmniPath\": \"pathwayextra\", \"OmniPath_Reference\": \"Wang\", \"InWeb_IM\": \"inference\"}", "selected": false}, "selected": false}, {"data": {"id": "28149272", "source": "28149131", "target": "28149134", "SCORE": "384", "shared_interaction": "Direct", "source_original": "6714", "Name_B": "TP53", "Name_A": "SRC", "target_original": "7157", "Gene_B": "7157", "interaction": "Direct", "SUID": 28149272, "TYPE": "Direct", "Gene_A": "6714", "support": "{\"StringDB\": \"physical\", \"StringEvidence\": \"textmining:0.696,experiments:0.359\", \"OmniPath\": \"kinaseextra\", \"OmniPath_Reference\": \"ProtMapper;RLIMS-P_ProtMapper\", \"InWeb_IM\": \"experimental\", \"BioGrid\": \"physical\", \"BioGrid_PubMed\": \"25071020\", \"BioGrid_Type\": \"Biochemical Activity\", \"String_Score_Physical\": 384, \"String_Score_Combined\": 812}", "selected": false}, "selected": false}, {"data": {"id": "28149271", "source": "28149131", "target": "28149132", "SCORE": "940", "shared_interaction": "Direct", "source_original": "6714", "Name_B": "STAT3", "Name_A": "SRC", "target_original": "6774", "Gene_B": "6774", "interaction": "Direct", "SUID": 28149271, "TYPE": "Direct", "Gene_A": "6714", "support": "{\"StringDB\": \"physical\", \"StringEvidence\": \"textmining:0.917,database:0.896,experiments:0.408,coexpression:0.018\", \"OmniPath\": \"omnipath,kinaseextra,pathwayextra\", \"OmniPath_Reference\": \"Adhesome;BEL-Large-Corpus_ProtMapper;CancerCellMap;HPRD;HPRD-phos;HPRD_KEA;HPRD_MIMP;KEA;MIMP;NCI-PID_ProtMapper;NetPath;PhosphoPoint;PhosphoSite_KEA;PhosphoSite_MIMP;PhosphoSite_ProtMapper;PhosphoSite_noref;ProtMapper;RLIMS-P_ProtMapper;SIGNOR;SIGNOR_ProtMapper;SPIKE;Sparser_ProtMapper;Wang;iPTMnet;phosphoELM_KEA;phosphoELM_MIMP,Adhesome;CancerCellMap;HPRD;NetPath\", \"InWeb_IM\": \"experimental\", \"BioGrid\": \"physical\", \"BioGrid_PubMed\": \"8657134,21573184,15735682,15313931,12244095\", \"BioGrid_Type\": \"Reconstituted Complex,Affinity Capture-Western,Co-localization\", \"String_Score_Physical\": 940, \"String_Score_Combined\": 995}", "selected": false}, "selected": false}, {"data": {"id": "28149265", "source": "28149130", "target": "28149117", "SCORE": "432", "shared_interaction": "Direct", "source_original": "5728", "Name_B": "CASP3", "Name_A": "PTEN", "target_original": "836", "Gene_B": "836", "interaction": "Direct", "SUID": 28149265, "TYPE": "Direct", "Gene_A": "5728", "support": "{\"StringDB\": \"functional\", \"StringEvidence\": \"textmining:0.761,coexpression:0.022\", \"OmniPath\": \"pathwayextra\", \"OmniPath_Reference\": \"Wang\", \"String_Score_Combined\": 776, \"String_Score_Physical\": 432}", "selected": false}, "selected": false}, {"data": {"id": "28149264", "source": "28149130", "target": "28149134", "SCORE": "944", "shared_interaction": "Direct", "source_original": "5728", "Name_B": "TP53", "Name_A": "PTEN", "target_original": "7157", "Gene_B": "7157", "interaction": "Direct", "SUID": 28149264, "TYPE": "Direct", "Gene_A": "5728", "support": "{\"StringDB\": \"physical\", \"StringEvidence\": \"textmining:0.962,database:0.896,experiments:0.450\", \"OmniPath\": \"omnipath,pathwayextra\", \"OmniPath_Reference\": \"ACSN;BioGRID;HPRD;SPIKE;Wang\", \"InWeb_IM\": \"experimental\", \"BioGrid\": \"physical\", \"BioGrid_PubMed\": \"24141722,18339852,14559824,12620407\", \"BioGrid_Type\": \"Reconstituted Complex,Affinity Capture-Western\", \"String_Score_Physical\": 944, \"String_Score_Combined\": 997}", "selected": false}, "selected": false}, {"data": {"id": "28149263", "source": "28149130", "target": "28149133", "SCORE": "432", "shared_interaction": "Direct", "source_original": "5728", "Name_B": "TNF", "Name_A": "PTEN", "target_original": "7124", "Gene_B": "7124", "interaction": "Direct", "SUID": 28149263, "TYPE": "Direct", "Gene_A": "5728", "support": "{\"StringDB\": \"functional\", \"StringEvidence\": \"textmining:0.707\", \"OmniPath\": \"pathwayextra\", \"OmniPath_Reference\": \"Wang\", \"String_Score_Combined\": 719, \"String_Score_Physical\": 432}", "selected": false}, "selected": false}, {"data": {"id": "28149262", "source": "28149130", "target": "28149131", "SCORE": "260", "shared_interaction": "Direct", "source_original": "5728", "Name_B": "SRC", "Name_A": "PTEN", "target_original": "6714", "Gene_B": "6714", "interaction": "Direct", "SUID": 28149262, "TYPE": "Direct", "Gene_A": "5728", "support": "{\"StringDB\": \"physical\", \"StringEvidence\": \"textmining:0.850,experiments:0.229,coexpression:0.021\", \"OmniPath\": \"kinaseextra,omnipath\", \"OmniPath_Reference\": \"HPRD_MIMP;MIMP;PhosphoSite;PhosphoSite_MIMP;PhosphoSite_ProtMapper;PhosphoSite_noref;ProtMapper;REACH_ProtMapper;SIGNOR;phosphoELM_MIMP,ProtMapper;Sparser_ProtMapper\", \"String_Score_Physical\": 260, \"String_Score_Combined\": 891}", "selected": false}, "selected": false}, {"data": {"id": "28149261", "source": "28149129", "target": "28149117", "SCORE": "294", "shared_interaction": "Direct", "source_original": "5599", "Name_B": "CASP3", "Name_A": "MAPK8", "target_original": "836", "Gene_B": "836", "interaction": "Direct", "SUID": 28149261, "TYPE": "Direct", "Gene_A": "5599", "support": "{\"StringDB\": \"physical\", \"StringEvidence\": \"textmining:0.858,experiments:0.264,coexpression:0.015\", \"InWeb_IM\": \"experimental\", \"BioGrid\": \"physical\", \"BioGrid_PubMed\": \"12821118\", \"BioGrid_Type\": \"Biochemical Activity\", \"String_Score_Physical\": 294, \"String_Score_Combined\": 901}", "selected": false}, "selected": false}, {"data": {"id": "28149260", "source": "28149129", "target": "28149134", "SCORE": "944", "shared_interaction": "Direct", "source_original": "5599", "Name_B": "TP53", "Name_A": "MAPK8", "target_original": "7157", "Gene_B": "7157", "interaction": "Direct", "SUID": 28149260, "TYPE": "Direct", "Gene_A": "5599", "support": "{\"StringDB\": \"physical\", \"StringEvidence\": \"textmining:0.912,database:0.896,experiments:0.450\", \"OmniPath\": \"omnipath,kinaseextra,pathwayextra\", \"OmniPath_Reference\": \"BEL-Large-Corpus_ProtMapper;HPRD;HPRD-phos;HPRD_KEA;HPRD_MIMP;InnateDB;KEA;Lit-BM-17;MIMP;NCI-PID_ProtMapper;NetworKIN_KEA;PhosphoPoint;PhosphoSite;PhosphoSite_KEA;PhosphoSite_MIMP;PhosphoSite_ProtMapper;ProtMapper;RLIMS-P_ProtMapper;SIGNOR;SIGNOR_ProtMapper;Sparser_ProtMapper;Wang;iPTMnet;phosphoELM_MIMP\", \"InWeb_IM\": \"experimental\", \"BioGrid\": \"physical\", \"BioGrid_PubMed\": \"9732264,9724739,9393873,19651615,18813780,15538975,12514174,11108663\", \"BioGrid_Type\": \"Biochemical Activity,Reconstituted Complex,Two-hybrid,Affinity Capture-Western\", \"String_Score_Physical\": 944, \"String_Score_Combined\": 995}", "selected": false}, "selected": false}, {"data": {"id": "28149259", "source": "28149129", "target": "28149133", "SCORE": "432", "shared_interaction": "Direct", "source_original": "5599", "Name_B": "TNF", "Name_A": "MAPK8", "target_original": "7124", "Gene_B": "7124", "interaction": "Direct", "SUID": 28149259, "TYPE": "Direct", "Gene_A": "5599", "support": "{\"StringDB\": \"functional\", \"StringEvidence\": \"textmining:0.906\", \"OmniPath\": \"pathwayextra\", \"OmniPath_Reference\": \"Wang\", \"String_Score_Combined\": 910, \"String_Score_Physical\": 432}", "selected": false}, "selected": false}, {"data": {"id": "28149258", "source": "28149129", "target": "28149132", "SCORE": "379", "shared_interaction": "Direct", "source_original": "5599", "Name_B": "STAT3", "Name_A": "MAPK8", "target_original": "6774", "Gene_B": "6774", "interaction": "Direct", "SUID": 28149258, "TYPE": "Direct", "Gene_A": "5599", "support": "{\"StringDB\": \"physical\", \"StringEvidence\": \"textmining:0.849,experiments:0.352\", \"OmniPath\": \"omnipath,kinaseextra,pathwayextra\", \"OmniPath_Reference\": \"Adhesome;BEL-Large-Corpus_ProtMapper;BioGRID;HPRD;HPRD-phos;HPRD_KEA;HPRD_MIMP;InnateDB;KEA;MIMP;PhosphoPoint;PhosphoSite_KEA;PhosphoSite_MIMP;PhosphoSite_ProtMapper;ProtMapper;SIGNOR;SIGNOR_ProtMapper;SignaLink3;Sparser_ProtMapper;Wang;iPTMnet;phosphoELM_MIMP,Adhesome;BioGRID;HPRD;InnateDB\", \"InWeb_IM\": \"experimental\", \"BioGrid\": \"physical\", \"BioGrid_PubMed\": \"15979846,10521505\", \"BioGrid_Type\": \"Biochemical Activity,Affinity Capture-Western\", \"String_Score_Physical\": 379, \"String_Score_Combined\": 906}", "selected": false}, "selected": false}, {"data": {"id": "28149257", "source": "28149129", "target": "28149131", "SCORE": "913", "shared_interaction": "Direct", "source_original": "5599", "Name_B": "SRC", "Name_A": "MAPK8", "target_original": "6714", "Gene_B": "6714", "interaction": "Direct", "SUID": 28149257, "TYPE": "Direct", "Gene_A": "5599", "support": "{\"StringDB\": \"physical\", \"StringEvidence\": \"database:0.896,textmining:0.860,cooccurrence:0.349,experiments:0.130,coexpression:0.023\", \"OmniPath\": \"omnipath,pathwayextra\", \"OmniPath_Reference\": \"Wang,KEA;NetworKIN_KEA\", \"String_Score_Physical\": 913, \"String_Score_Combined\": 954}", "selected": false}, "selected": false}, {"data": {"id": "28149256", "source": "28149129", "target": "28149130", "SCORE": "263", "shared_interaction": "Direct", "source_original": "5599", "Name_B": "PTEN", "Name_A": "MAPK8", "target_original": "5728", "Gene_B": "5728", "interaction": "Direct", "SUID": 28149256, "TYPE": "Direct", "Gene_A": "5599", "support": "{\"StringDB\": \"physical\", \"StringEvidence\": \"textmining:0.718,experiments:0.231,coexpression:0.021\", \"String_Score_Physical\": 263, \"String_Score_Combined\": 796}", "selected": false}, "selected": false}, {"data": {"id": "28149255", "source": "28149128", "target": "28149117", "SCORE": "260", "shared_interaction": "Direct", "source_original": "5595", "Name_B": "CASP3", "Name_A": "MAPK3", "target_original": "836", "Gene_B": "836", "interaction": "Direct", "SUID": 28149255, "TYPE": "Direct", "Gene_A": "5595", "support": "{\"StringDB\": \"physical\", \"StringEvidence\": \"textmining:0.814,experiments:0.229\", \"String_Score_Physical\": 260, \"String_Score_Combined\": 862}", "selected": false}, "selected": false}, {"data": {"id": "28149254", "source": "28149128", "target": "28149135", "SCORE": "432", "shared_interaction": "Direct", "source_original": "5595", "Name_B": "VEGFA", "Name_A": "MAPK3", "target_original": "7422", "Gene_B": "7422", "interaction": "Direct", "SUID": 28149254, "TYPE": "Direct", "Gene_A": "5595", "support": "{\"OmniPath\": \"pathwayextra\", \"OmniPath_Reference\": \"Wang\"}", "selected": false}, "selected": false}, {"data": {"id": "28149253", "source": "28149128", "target": "28149134", "SCORE": "875", "shared_interaction": "Direct", "source_original": "5595", "Name_B": "TP53", "Name_A": "MAPK3", "target_original": "7157", "Gene_B": "7157", "interaction": "Direct", "SUID": 28149253, "TYPE": "Direct", "Gene_A": "5595", "support": "{\"StringDB\": \"physical\", \"StringEvidence\": \"database:0.791,textmining:0.727,experiments:0.378,coexpression:0.022\", \"OmniPath\": \"omnipath,kinaseextra,pathwayextra\", \"OmniPath_Reference\": \"HPRD;HPRD_MIMP;InnateDB;MIMP;PhosphoPoint;PhosphoSite;PhosphoSite_MIMP;PhosphoSite_ProtMapper;ProtMapper;SIGNOR;SIGNOR_ProtMapper;iPTMnet;phosphoELM_MIMP,HPRD;InnateDB;Wang\", \"InWeb_IM\": \"experimental\", \"BioGrid\": \"physical\", \"BioGrid_PubMed\": \"21187340,21147777,10958792\", \"BioGrid_Type\": \"Affinity Capture-Western\", \"String_Score_Physical\": 875, \"String_Score_Combined\": 966}", "selected": false}, "selected": false}, {"data": {"id": "28149252", "source": "28149128", "target": "28149133", "SCORE": "432", "shared_interaction": "Direct", "source_original": "5595", "Name_B": "TNF", "Name_A": "MAPK3", "target_original": "7124", "Gene_B": "7124", "interaction": "Direct", "SUID": 28149252, "TYPE": "Direct", "Gene_A": "5595", "support": "{\"StringDB\": \"functional\", \"StringEvidence\": \"textmining:0.732\", \"OmniPath\": \"kinaseextra,pathwayextra\", \"OmniPath_Reference\": \"BEL-Large-Corpus_ProtMapper;ProtMapper;Wang\", \"String_Score_Combined\": 742, \"String_Score_Physical\": 432}", "selected": false}, "selected": false}, {"data": {"id": "28149251", "source": "28149128", "target": "28149132", "SCORE": "927", "shared_interaction": "Direct", "source_original": "5595", "Name_B": "STAT3", "Name_A": "MAPK3", "target_original": "6774", "Gene_B": "6774", "interaction": "Direct", "SUID": 28149251, "TYPE": "Direct", "Gene_A": "5595", "support": "{\"StringDB\": \"physical\", \"StringEvidence\": \"database:0.896,textmining:0.808,experiments:0.271,coexpression:0.020\", \"OmniPath\": \"omnipath,kinaseextra,pathwayextra\", \"OmniPath_Reference\": \"HPRD;HPRD-phos;HPRD_KEA;HPRD_MIMP;KEA;Kinexus_KEA;MIMP;NCI-PID_ProtMapper;PhosphoPoint;PhosphoSite_KEA;PhosphoSite_MIMP;ProtMapper;SIGNOR;SIGNOR_ProtMapper;SPIKE;SignaLink3;Wang;iPTMnet;phosphoELM_MIMP\", \"InWeb_IM\": \"inference\", \"String_Score_Physical\": 927, \"String_Score_Combined\": 986}", "selected": false}, "selected": false}, {"data": {"id": "28149250", "source": "28149128", "target": "28149131", "SCORE": "939", "shared_interaction": "Direct", "source_original": "5595", "Name_B": "SRC", "Name_A": "MAPK3", "target_original": "6714", "Gene_B": "6714", "interaction": "Direct", "SUID": 28149250, "TYPE": "Direct", "Gene_A": "5595", "support": "{\"StringDB\": \"physical\", \"StringEvidence\": \"database:0.896,textmining:0.861,experiments:0.391,cooccurrence:0.278,coexpression:0.021\", \"OmniPath\": \"pathwayextra\", \"OmniPath_Reference\": \"Wang\", \"InWeb_IM\": \"inference\", \"BioGrid\": \"physical\", \"BioGrid_PubMed\": \"24412244,23242524\", \"BioGrid_Type\": \"Two-hybrid,Affinity Capture-Western\", \"String_Score_Physical\": 939, \"String_Score_Combined\": 964}", "selected": false}, "selected": false}, {"data": {"id": "28149249", "source": "28149128", "target": "28149116", "SCORE": "432", "shared_interaction": "Direct", "source_original": "5595", "Name_B": "CCND1", "Name_A": "MAPK3", "target_original": "595", "Gene_B": "595", "interaction": "Direct", "SUID": 28149249, "TYPE": "Direct", "Gene_A": "5595", "support": "{\"StringDB\": \"functional\", \"StringEvidence\": \"textmining:0.740\", \"OmniPath\": \"pathwayextra\", \"OmniPath_Reference\": \"KEGG-MEDICUS;Wang\", \"String_Score_Combined\": 750, \"String_Score_Physical\": 432}", "selected": false}, "selected": false}, {"data": {"id": "28149248", "source": "28149128", "target": "28149130", "SCORE": "260", "shared_interaction": "Direct", "source_original": "5595", "Name_B": "PTEN", "Name_A": "MAPK3", "target_original": "5728", "Gene_B": "5728", "interaction": "Direct", "SUID": 28149248, "TYPE": "Direct", "Gene_A": "5595", "support": "{\"StringDB\": \"physical\", \"StringEvidence\": \"textmining:0.800,experiments:0.229,coexpression:0.024\", \"String_Score_Physical\": 260, \"String_Score_Combined\": 855}", "selected": false}, "selected": false}, {"data": {"id": "28149247", "source": "28149128", "target": "28149129", "SCORE": "935", "shared_interaction": "Direct", "source_original": "5595", "Name_B": "MAPK8", "Name_A": "MAPK3", "target_original": "5599", "Gene_B": "5599", "interaction": "Direct", "SUID": 28149247, "TYPE": "Direct", "Gene_A": "5595", "support": "{\"StringDB\": \"physical\", \"StringEvidence\": \"textmining:0.949,database:0.896,cooccurrence:0.364,experiments:0.359,coexpression:0.045\", \"OmniPath\": \"omnipath,kinaseextra,pathwayextra\", \"OmniPath_Reference\": \"HPRD;PhosphoNetworks;PhosphoPoint;Wang,HPRD;Wang\", \"String_Score_Physical\": 935, \"String_Score_Combined\": 948}", "selected": false}, "selected": false}, {"data": {"id": "28149246", "source": "28149127", "target": "28149117", "SCORE": "260", "shared_interaction": "Direct", "source_original": "5594", "Name_B": "CASP3", "Name_A": "MAPK1", "target_original": "836", "Gene_B": "836", "interaction": "Direct", "SUID": 28149246, "TYPE": "Direct", "Gene_A": "5594", "support": "{\"StringDB\": \"physical\", \"StringEvidence\": \"textmining:0.747,experiments:0.229,coexpression:0.007\", \"String_Score_Physical\": 260, \"String_Score_Combined\": 814}", "selected": false}, "selected": false}, {"data": {"id": "28149245", "source": "28149127", "target": "28149135", "SCORE": "432", "shared_interaction": "Direct", "source_original": "5594", "Name_B": "VEGFA", "Name_A": "MAPK1", "target_original": "7422", "Gene_B": "7422", "interaction": "Direct", "SUID": 28149245, "TYPE": "Direct", "Gene_A": "5594", "support": "{\"OmniPath\": \"pathwayextra\", \"OmniPath_Reference\": \"Wang\"}", "selected": false}, "selected": false}, {"data": {"id": "28149244", "source": "28149127", "target": "28149134", "SCORE": "902", "shared_interaction": "Direct", "source_original": "5594", "Name_B": "TP53", "Name_A": "MAPK1", "target_original": "7157", "Gene_B": "7157", "interaction": "Direct", "SUID": 28149244, "TYPE": "Direct", "Gene_A": "5594", "support": "{\"StringDB\": \"physical\", \"StringEvidence\": \"textmining:0.853,database:0.791,experiments:0.512,coexpression:0.015\", \"OmniPath\": \"omnipath,kinaseextra,pathwayextra\", \"OmniPath_Reference\": \"HPRD;HPRD-phos;HPRD_KEA;HPRD_MIMP;InnateDB;KEA;Lit-BM-17;MIMP;PhosphoNetworks;PhosphoPoint;PhosphoSite_KEA;PhosphoSite_MIMP;PhosphoSite_ProtMapper;ProtMapper;REACH_ProtMapper;RLIMS-P_ProtMapper;Sparser_ProtMapper;Wang;iPTMnet;phosphoELM_MIMP\", \"InWeb_IM\": \"experimental\", \"BioGrid\": \"physical\", \"BioGrid_PubMed\": \"25241761,23443559,21675959,21147777,15867353,10958792\", \"BioGrid_Type\": \"PCA,Co-localization,Biochemical Activity,Affinity Capture-Western,Affinity Capture-MS\", \"String_Score_Physical\": 902, \"String_Score_Combined\": 985}", "selected": false}, "selected": false}, {"data": {"id": "28149243", "source": "28149127", "target": "28149133", "SCORE": "432", "shared_interaction": "Direct", "source_original": "5594", "Name_B": "TNF", "Name_A": "MAPK1", "target_original": "7124", "Gene_B": "7124", "interaction": "Direct", "SUID": 28149243, "TYPE": "Direct", "Gene_A": "5594", "support": "{\"StringDB\": \"functional\", \"StringEvidence\": \"textmining:0.829\", \"OmniPath\": \"kinaseextra,pathwayextra\", \"OmniPath_Reference\": \"BEL-Large-Corpus_ProtMapper;ProtMapper;Wang\", \"String_Score_Combined\": 836, \"String_Score_Physical\": 432}", "selected": false}, "selected": false}, {"data": {"id": "28149242", "source": "28149127", "target": "28149132", "SCORE": "935", "shared_interaction": "Direct", "source_original": "5594", "Name_B": "STAT3", "Name_A": "MAPK1", "target_original": "6774", "Gene_B": "6774", "interaction": "Direct", "SUID": 28149242, "TYPE": "Direct", "Gene_A": "5594", "support": "{\"StringDB\": \"physical\", \"StringEvidence\": \"database:0.896,textmining:0.831,experiments:0.359,coexpression:0.020\", \"OmniPath\": \"omnipath,kinaseextra,pathwayextra\", \"OmniPath_Reference\": \"Adhesome;BEL-Large-Corpus_ProtMapper;HPRD;HPRD-phos;HPRD_KEA;HPRD_MIMP;InnateDB;KEA;Kinexus_KEA;MIMP;NCI-PID_ProtMapper;NetPath;PhosphoPoint;PhosphoSite_KEA;PhosphoSite_MIMP;ProtMapper;SPIKE;Wang;iPTMnet;phosphoELM_MIMP\", \"InWeb_IM\": \"experimental\", \"BioGrid\": \"physical\", \"BioGrid_PubMed\": \"15979846\", \"BioGrid_Type\": \"Affinity Capture-Western\", \"String_Score_Physical\": 935, \"String_Score_Combined\": 989}", "selected": false}, "selected": false}, {"data": {"id": "28149241", "source": "28149127", "target": "28149131", "SCORE": "939", "shared_interaction": "Direct", "source_original": "5594", "Name_B": "SRC", "Name_A": "MAPK1", "target_original": "6714", "Gene_B": "6714", "interaction": "Direct", "SUID": 28149241, "TYPE": "Direct", "Gene_A": "5594", "support": "{\"StringDB\": \"physical\", \"StringEvidence\": \"database:0.896,textmining:0.867,experiments:0.391,cooccurrence:0.282,coexpression:0.021\", \"OmniPath\": \"kinaseextra,pathwayextra\", \"OmniPath_Reference\": \"BEL-Large-Corpus_ProtMapper;ProtMapper;Wang\", \"InWeb_IM\": \"inference\", \"BioGrid\": \"physical\", \"BioGrid_PubMed\": \"23242524\", \"BioGrid_Type\": \"Affinity Capture-Western\", \"String_Score_Physical\": 939, \"String_Score_Combined\": 963}", "selected": false}, "selected": false}, {"data": {"id": "28149240", "source": "28149127", "target": "28149116", "SCORE": "347", "shared_interaction": "Direct", "source_original": "5594", "Name_B": "CCND1", "Name_A": "MAPK1", "target_original": "595", "Gene_B": "595", "interaction": "Direct", "SUID": 28149240, "TYPE": "Direct", "Gene_A": "5594", "support": "{\"StringDB\": \"physical\", \"StringEvidence\": \"textmining:0.827,experiments:0.320\", \"OmniPath\": \"pathwayextra\", \"OmniPath_Reference\": \"KEGG-MEDICUS;Wang\", \"InWeb_IM\": \"experimental\", \"BioGrid\": \"physical\", \"BioGrid_PubMed\": \"17205132\", \"BioGrid_Type\": \"Affinity Capture-Western\", \"String_Score_Physical\": 347, \"String_Score_Combined\": 887}", "selected": false}, "selected": false}, {"data": {"id": "28149239", "source": "28149127", "target": "28149130", "SCORE": "260", "shared_interaction": "Direct", "source_original": "5594", "Name_B": "PTEN", "Name_A": "MAPK1", "target_original": "5728", "Gene_B": "5728", "interaction": "Direct", "SUID": 28149239, "TYPE": "Direct", "Gene_A": "5594", "support": "{\"StringDB\": \"physical\", \"StringEvidence\": \"textmining:0.777,experiments:0.229,coexpression:0.024\", \"BioGrid\": \"physical\", \"BioGrid_PubMed\": \"32249768\", \"BioGrid_Type\": \"Affinity Capture-MS\", \"String_Score_Physical\": 260, \"String_Score_Combined\": 839}", "selected": false}, "selected": false}, {"data": {"id": "28149238", "source": "28149127", "target": "28149129", "SCORE": "935", "shared_interaction": "Direct", "source_original": "5594", "Name_B": "MAPK8", "Name_A": "MAPK1", "target_original": "5599", "Gene_B": "5599", "interaction": "Direct", "SUID": 28149238, "TYPE": "Direct", "Gene_A": "5594", "support": "{\"StringDB\": \"physical\", \"StringEvidence\": \"textmining:0.980,database:0.896,cooccurrence:0.360,experiments:0.359,coexpression:0.042\", \"OmniPath\": \"omnipath,pathwayextra,kinaseextra\", \"OmniPath_Reference\": \"Adhesome;HPRD;Wang,Adhesome;HPRD;PhosphoPoint;Wang\", \"InWeb_IM\": \"inference\", \"String_Score_Physical\": 935, \"String_Score_Combined\": 947}", "selected": false}, "selected": false}, {"data": {"id": "28149237", "source": "28149127", "target": "28149128", "SCORE": "986", "shared_interaction": "Direct", "source_original": "5594", "Name_B": "MAPK3", "Name_A": "MAPK1", "target_original": "5595", "Gene_B": "5595", "interaction": "Direct", "SUID": 28149237, "TYPE": "Direct", "Gene_A": "5594", "support": "{\"StringDB\": \"physical\", \"StringEvidence\": \"textmining:0.949,database:0.896,experiments:0.867,cooccurrence:0.422\", \"OmniPath\": \"omnipath,kinaseextra,pathwayextra\", \"OmniPath_Reference\": \"InnateDB;Lit-BM-17;ProtMapper;REACH_ProtMapper;SIGNOR;Wang,InnateDB;Lit-BM-17;ProtMapper;REACH_ProtMapper\", \"InWeb_IM\": \"experimental\", \"BioGrid\": \"physical\", \"BioGrid_PubMed\": \"33961781,31980649,26344197,23602568,19058874,16424009\", \"BioGrid_Type\": \"Co-fractionation,Affinity Capture-Western,Affinity Capture-MS\", \"BioGrid_Score\": \"0.999986255,0.219860204\", \"String_Score_Physical\": 986, \"String_Score_Combined\": 987}", "selected": false}, "selected": false}, {"data": {"id": "28149236", "source": "28149126", "target": "28149135", "SCORE": "432", "shared_interaction": "Direct", "source_original": "4609", "Name_B": "VEGFA", "Name_A": "MYC", "target_original": "7422", "Gene_B": "7422", "interaction": "Direct", "SUID": 28149236, "TYPE": "Direct", "Gene_A": "4609", "support": "{\"OmniPath\": \"pathwayextra\", \"OmniPath_Reference\": \"Wang\"}", "selected": false}, "selected": false}, {"data": {"id": "28149235", "source": "28149126", "target": "28149134", "SCORE": "432", "shared_interaction": "Direct", "source_original": "4609", "Name_B": "TP53", "Name_A": "MYC", "target_original": "7157", "Gene_B": "7157", "interaction": "Direct", "SUID": 28149235, "TYPE": "Direct", "Gene_A": "4609", "support": "{\"OmniPath\": \"pathwayextra\", \"OmniPath_Reference\": \"Wang\", \"InWeb_IM\": \"experimental\", \"BioGrid\": \"physical\", \"BioGrid_PubMed\": \"30415952,28205554,21150319\", \"BioGrid_Type\": \"FRET,Proximity Label-MS,Affinity Capture-MS\"}", "selected": false}, "selected": false}, {"data": {"id": "28149234", "source": "28149126", "target": "28149133", "SCORE": "432", "shared_interaction": "Direct", "source_original": "4609", "Name_B": "TNF", "Name_A": "MYC", "target_original": "7124", "Gene_B": "7124", "interaction": "Direct", "SUID": 28149234, "TYPE": "Direct", "Gene_A": "4609", "support": "{\"OmniPath\": \"pathwayextra\", \"OmniPath_Reference\": \"Wang\"}", "selected": false}, "selected": false}, {"data": {"id": "28149233", "source": "28149126", "target": "28149132", "SCORE": "432", "shared_interaction": "Direct", "source_original": "4609", "Name_B": "STAT3", "Name_A": "MYC", "target_original": "6774", "Gene_B": "6774", "interaction": "Direct", "SUID": 28149233, "TYPE": "Direct", "Gene_A": "4609", "support": "{\"OmniPath\": \"pathwayextra\", \"OmniPath_Reference\": \"ACSN;Wang\", \"InWeb_IM\": \"experimental\", \"BioGrid\": \"genetic\", \"BioGrid_PubMed\": \"30762338\", \"BioGrid_Type\": \"Negative Genetic\"}", "selected": false}, "selected": false}, {"data": {"id": "28149232", "source": "28149126", "target": "28149116", "SCORE": "432", "shared_interaction": "Direct", "source_original": "4609", "Name_B": "CCND1", "Name_A": "MYC", "target_original": "595", "Gene_B": "595", "interaction": "Direct", "SUID": 28149232, "TYPE": "Direct", "Gene_A": "4609", "support": "{\"OmniPath\": \"pathwayextra\", \"OmniPath_Reference\": \"ACSN;Wang\", \"InWeb_IM\": \"inference\"}", "selected": false}, "selected": false}, {"data": {"id": "28149231", "source": "28149126", "target": "28149130", "SCORE": "208", "shared_interaction": "Direct", "source_original": "4609", "Name_B": "PTEN", "Name_A": "MYC", "target_original": "5728", "Gene_B": "5728", "interaction": "Direct", "SUID": 28149231, "TYPE": "Direct", "Gene_A": "4609", "support": "{\"BioGrid\": \"physical\", \"BioGrid_PubMed\": \"28205554\", \"BioGrid_Type\": \"FRET\"}", "selected": false}, "selected": false}, {"data": {"id": "28149230", "source": "28149126", "target": "28149129", "SCORE": "432", "shared_interaction": "Direct", "source_original": "4609", "Name_B": "MAPK8", "Name_A": "MYC", "target_original": "5599", "Gene_B": "5599", "interaction": "Direct", "SUID": 28149230, "TYPE": "Direct", "Gene_A": "4609", "support": "{\"OmniPath\": \"omnipath,kinaseextra\", \"OmniPath_Reference\": \"HPRD;HPRD-phos;HPRD_KEA;HPRD_MIMP;KEA;Kinexus_KEA;MIMP;PhosphoPoint;PhosphoSite_KEA;PhosphoSite_MIMP;PhosphoSite_ProtMapper;ProtMapper;SIGNOR;SIGNOR_ProtMapper;iPTMnet;phosphoELM_MIMP\", \"InWeb_IM\": \"experimental\", \"BioGrid\": \"physical\", \"BioGrid_PubMed\": \"10551811\", \"BioGrid_Type\": \"Biochemical Activity,Reconstituted Complex,Affinity Capture-Western\"}", "selected": false}, "selected": false}, {"data": {"id": "28149229", "source": "28149126", "target": "28149128", "SCORE": "432", "shared_interaction": "Direct", "source_original": "4609", "Name_B": "MAPK3", "Name_A": "MYC", "target_original": "5595", "Gene_B": "5595", "interaction": "Direct", "SUID": 28149229, "TYPE": "Direct", "Gene_A": "4609", "support": "{\"OmniPath\": \"omnipath,kinaseextra,pathwayextra\", \"OmniPath_Reference\": \"BEL-Large-Corpus_ProtMapper;HPRD;InnateDB;PhosphoPoint;ProtMapper;SignaLink3;Wang\", \"InWeb_IM\": \"experimental\", \"BioGrid\": \"physical\", \"BioGrid_PubMed\": \"15210690\", \"BioGrid_Type\": \"Reconstituted Complex\"}", "selected": false}, "selected": false}, {"data": {"id": "28149228", "source": "28149126", "target": "28149127", "SCORE": "432", "shared_interaction": "Direct", "source_original": "4609", "Name_B": "MAPK1", "Name_A": "MYC", "target_original": "5594", "Gene_B": "5594", "interaction": "Direct", "SUID": 28149228, "TYPE": "Direct", "Gene_A": "4609", "support": "{\"OmniPath\": \"omnipath,kinaseextra,pathwayextra\", \"OmniPath_Reference\": \"BEL-Large-Corpus_ProtMapper;BioGRID;HPRD_MIMP;InnateDB;KEA;MIMP;NetworKIN_KEA;PhosphoNetworks;PhosphoSite_KEA;PhosphoSite_MIMP;PhosphoSite_ProtMapper;ProtMapper;REACH_ProtMapper;RLIMS-P_ProtMapper;SIGNOR_ProtMapper;Sparser_ProtMapper;Wang;iPTMnet;phosphoELM;phosphoELM_KEA;phosphoELM_MIMP\", \"InWeb_IM\": \"experimental\", \"BioGrid\": \"physical\", \"BioGrid_PubMed\": \"7957875,29467282,15210690\", \"BioGrid_Type\": \"Reconstituted Complex,Affinity Capture-MS\"}", "selected": false}, "selected": false}, {"data": {"id": "28149227", "source": "28149125", "target": "28149135", "SCORE": "432", "shared_interaction": "Direct", "source_original": "3725", "Name_B": "VEGFA", "Name_A": "JUN", "target_original": "7422", "Gene_B": "7422", "interaction": "Direct", "SUID": 28149227, "TYPE": "Direct", "Gene_A": "3725", "support": "{\"OmniPath\": \"pathwayextra\", \"OmniPath_Reference\": \"Wang\", \"InWeb_IM\": \"inference\"}", "selected": false}, "selected": false}, {"data": {"id": "28149226", "source": "28149125", "target": "28149134", "SCORE": "908", "shared_interaction": "Direct", "source_original": "3725", "Name_B": "TP53", "Name_A": "JUN", "target_original": "7157", "Gene_B": "7157", "interaction": "Direct", "SUID": 28149226, "TYPE": "Direct", "Gene_A": "3725", "support": "{\"StringDB\": \"physical\", \"StringEvidence\": \"textmining:0.909,database:0.896,experiments:0.090\", \"OmniPath\": \"pathwayextra\", \"OmniPath_Reference\": \"Wang\", \"InWeb_IM\": \"experimental\", \"BioGrid\": \"physical\", \"BioGrid_PubMed\": \"31182485\", \"BioGrid_Type\": \"Two-hybrid\", \"String_Score_Physical\": 908, \"String_Score_Combined\": 991}", "selected": false}, "selected": false}, {"data": {"id": "28149225", "source": "28149125", "target": "28149133", "SCORE": "900", "shared_interaction": "Direct", "source_original": "3725", "Name_B": "TNF", "Name_A": "JUN", "target_original": "7124", "Gene_B": "7124", "interaction": "Direct", "SUID": 28149225, "TYPE": "Direct", "Gene_A": "3725", "support": "{\"StringDB\": \"physical\", \"StringEvidence\": \"database:0.896,textmining:0.866\", \"OmniPath\": \"pathwayextra,kinaseextra\", \"OmniPath_Reference\": \"Wang,ProtMapper;Sparser_ProtMapper;Wang\", \"InWeb_IM\": \"experimental\", \"String_Score_Physical\": 900, \"String_Score_Combined\": 986}", "selected": false}, "selected": false}, {"data": {"id": "28149224", "source": "28149125", "target": "28149132", "SCORE": "476", "shared_interaction": "Direct", "source_original": "3725", "Name_B": "STAT3", "Name_A": "JUN", "target_original": "6774", "Gene_B": "6774", "interaction": "Direct", "SUID": 28149224, "TYPE": "Direct", "Gene_A": "3725", "support": "{\"StringDB\": \"physical\", \"StringEvidence\": \"textmining:0.846,experiments:0.454,coexpression:0.015\", \"OmniPath\": \"omnipath,kinaseextra\", \"OmniPath_Reference\": \"HPRD;NetPath;ProtMapper;Sparser_ProtMapper;Wang\", \"InWeb_IM\": \"experimental\", \"BioGrid\": \"physical\", \"BioGrid_PubMed\": \"10490649\", \"BioGrid_Type\": \"Reconstituted Complex,Affinity Capture-Western\", \"String_Score_Physical\": 476, \"String_Score_Combined\": 921}", "selected": false}, "selected": false}, {"data": {"id": "28149223", "source": "28149125", "target": "28149131", "SCORE": "807", "shared_interaction": "Direct", "source_original": "3725", "Name_B": "SRC", "Name_A": "JUN", "target_original": "6714", "Gene_B": "6714", "interaction": "Direct", "SUID": 28149223, "TYPE": "Direct", "Gene_A": "3725", "support": "{\"StringDB\": \"physical\", \"StringEvidence\": \"textmining:0.844,database:0.791,experiments:0.040,coexpression:0.025\", \"OmniPath\": \"kinaseextra\", \"OmniPath_Reference\": \"ProtMapper;REACH_ProtMapper\", \"String_Score_Physical\": 807, \"String_Score_Combined\": 970}", "selected": false}, "selected": false}, {"data": {"id": "28149222", "source": "28149125", "target": "28149116", "SCORE": "900", "shared_interaction": "Direct", "source_original": "3725", "Name_B": "CCND1", "Name_A": "JUN", "target_original": "595", "Gene_B": "595", "interaction": "Direct", "SUID": 28149222, "TYPE": "Direct", "Gene_A": "3725", "support": "{\"StringDB\": \"physical\", \"StringEvidence\": \"database:0.896,textmining:0.857\", \"OmniPath\": \"pathwayextra\", \"OmniPath_Reference\": \"ACSN;Wang\", \"InWeb_IM\": \"inference\", \"BioGrid\": \"physical\", \"BioGrid_PubMed\": \"10567390\", \"BioGrid_Type\": \"Reconstituted Complex\", \"String_Score_Physical\": 900, \"String_Score_Combined\": 985}", "selected": false}, "selected": false}, {"data": {"id": "28149221", "source": "28149125", "target": "28149129", "SCORE": "977", "shared_interaction": "Direct", "source_original": "3725", "Name_B": "MAPK8", "Name_A": "JUN", "target_original": "5599", "Gene_B": "5599", "interaction": "Direct", "SUID": 28149221, "TYPE": "Direct", "Gene_A": "3725", "support": "{\"StringDB\": \"physical\", \"StringEvidence\": \"textmining:0.985,database:0.896,experiments:0.779\", \"OmniPath\": \"omnipath,kinaseextra,pathwayextra\", \"OmniPath_Reference\": \"ACSN;BEL-Large-Corpus_ProtMapper;BioGRID;CA1;CancerCellMap;DIP;ELM;HPRD;HPRD-phos;HPRD_KEA;HPRD_MIMP;InnateDB;IntAct;KEA;KEGG-MEDICUS;Lit-BM-17;MIMP;Macrophage;NCI-PID_ProtMapper;NetworKIN_KEA;PhosphoNetworks;PhosphoPoint;PhosphoSite_KEA;PhosphoSite_MIMP;PhosphoSite_ProtMapper;PhosphoSite_noref;ProtMapper;REACH_ProtMapper;RLIMS-P_ProtMapper;Reactome_ProtMapper;SIGNOR;SIGNOR_ProtMapper;SPIKE;SignaLink3;Sparser_ProtMapper;Wang;dbPTM;iPTMnet;phosphoELM;phosphoELM_KEA;phosphoELM_MIMP\", \"InWeb_IM\": \"experimental\", \"BioGrid\": \"physical\", \"BioGrid_PubMed\": \"9990010,9808624,9774977,9692890,9575168,9032244,8846788,8654373,8621542,8586671,8137421,8001819,7527398,25098452,23816567,22904686,22110360,20732415,20514406,20133937,19910486,19527717,19270716,18957422,18922473,18429822,18003900,17875713,17363973,17189706,16983342,16824735,16740711,16549498,16533805,16434970,16291755,16166642,16157600,16142216,16007099,15958389,15749833,15677475,15590691,15299005,15289320,15143066,14701799,14633987,14612408,14572659,14557262,14517282,13130464,12963725,12832416,12407442,12228228,12185592,12149229,12052834,11907583,11532856,11479302,11278395,11108663,10987838,10962563,10908726,10747973,10464310,10419510,10398438,10101227\", \"BioGrid_Type\": \"Biochemical Activity,Reconstituted Complex,Two-hybrid,Affinity Capture-Western\", \"String_Score_Physical\": 977, \"String_Score_Combined\": 999}", "selected": false}, "selected": false}, {"data": {"id": "28149220", "source": "28149125", "target": "28149128", "SCORE": "937", "shared_interaction": "Direct", "source_original": "3725", "Name_B": "MAPK3", "Name_A": "JUN", "target_original": "5595", "Gene_B": "5595", "interaction": "Direct", "SUID": 28149220, "TYPE": "Direct", "Gene_A": "3725", "support": "{\"StringDB\": \"physical\", \"StringEvidence\": \"textmining:0.927,database:0.896,experiments:0.377\", \"OmniPath\": \"omnipath,kinaseextra,pathwayextra\", \"OmniPath_Reference\": \"CancerCellMap;HPRD;KEGG-MEDICUS;NCI-PID_ProtMapper;NetPath;PhosphoPoint;ProtMapper;REACH_ProtMapper;RLIMS-P_ProtMapper;SIGNOR;SIGNOR_ProtMapper;Wang;iPTMnet,ACSN;CancerCellMap;HPRD;NetPath\", \"InWeb_IM\": \"experimental\", \"BioGrid\": \"physical\", \"BioGrid_PubMed\": \"1922387\", \"BioGrid_Type\": \"Biochemical Activity\", \"String_Score_Physical\": 937, \"String_Score_Combined\": 995}", "selected": false}, "selected": false}, {"data": {"id": "28149219", "source": "28149125", "target": "28149127", "SCORE": "938", "shared_interaction": "Direct", "source_original": "3725", "Name_B": "MAPK1", "Name_A": "JUN", "target_original": "5594", "Gene_B": "5594", "interaction": "Direct", "SUID": 28149219, "TYPE": "Direct", "Gene_A": "3725", "support": "{\"StringDB\": \"physical\", \"StringEvidence\": \"textmining:0.950,database:0.896,experiments:0.386\", \"OmniPath\": \"omnipath,kinaseextra,pathwayextra\", \"OmniPath_Reference\": \"CancerCellMap;DIP;KEA;KEGG-MEDICUS;NCI-PID_ProtMapper;NetPath;NetworKIN_KEA;PhosphoPoint;ProtMapper;REACH_ProtMapper;SIGNOR;Wang,ACSN;CancerCellMap;DIP;NetPath\", \"InWeb_IM\": \"experimental\", \"BioGrid\": \"physical\", \"BioGrid_PubMed\": \"29225075,11431474,10419510\", \"BioGrid_Type\": \"Biochemical Activity,Reconstituted Complex,Affinity Capture-Western\", \"String_Score_Physical\": 938, \"String_Score_Combined\": 996}", "selected": false}, "selected": false}, {"data": {"id": "28149218", "source": "28149125", "target": "28149126", "SCORE": "432", "shared_interaction": "Direct", "source_original": "3725", "Name_B": "MYC", "Name_A": "JUN", "target_original": "4609", "Gene_B": "4609", "interaction": "Direct", "SUID": 28149218, "TYPE": "Direct", "Gene_A": "3725", "support": "{\"OmniPath\": \"pathwayextra\", \"OmniPath_Reference\": \"ACSN;Wang\", \"InWeb_IM\": \"experimental\", \"BioGrid\": \"physical\", \"BioGrid_PubMed\": \"20232342\", \"BioGrid_Type\": \"Affinity Capture-Western\"}", "selected": false}, "selected": false}, {"data": {"id": "28149217", "source": "28149124", "target": "28149135", "SCORE": "432", "shared_interaction": "Direct", "source_original": "3569", "Name_B": "VEGFA", "Name_A": "IL6", "target_original": "7422", "Gene_B": "7422", "interaction": "Direct", "SUID": 28149217, "TYPE": "Direct", "Gene_A": "3569", "support": "{\"OmniPath\": \"pathwayextra\", \"OmniPath_Reference\": \"Wang\"}", "selected": false}, "selected": false}, {"data": {"id": "28149216", "source": "28149124", "target": "28149133", "SCORE": "432", "shared_interaction": "Direct", "source_original": "3569", "Name_B": "TNF", "Name_A": "IL6", "target_original": "7124", "Gene_B": "7124", "interaction": "Direct", "SUID": 28149216, "TYPE": "Direct", "Gene_A": "3569", "support": "{\"StringDB\": \"functional\", \"StringEvidence\": \"textmining:0.982,coexpression:0.086\", \"OmniPath\": \"pathwayextra\", \"OmniPath_Reference\": \"Wang\", \"String_Score_Combined\": 984, \"String_Score_Physical\": 432}", "selected": false}, "selected": false}, {"data": {"id": "28149215", "source": "28149124", "target": "28149132", "SCORE": "923", "shared_interaction": "Direct", "source_original": "3569", "Name_B": "STAT3", "Name_A": "IL6", "target_original": "6774", "Gene_B": "6774", "interaction": "Direct", "SUID": 28149215, "TYPE": "Direct", "Gene_A": "3569", "support": "{\"StringDB\": \"physical\", \"StringEvidence\": \"textmining:0.969,database:0.896,experiments:0.238\", \"OmniPath\": \"kinaseextra,pathwayextra\", \"OmniPath_Reference\": \"Wang,BEL-Large-Corpus_ProtMapper;ProtMapper;RLIMS-P_ProtMapper;Sparser_ProtMapper;Wang\", \"InWeb_IM\": \"inference\", \"String_Score_Physical\": 923, \"String_Score_Combined\": 997}", "selected": false}, "selected": false}, {"data": {"id": "28149214", "source": "28149124", "target": "28149129", "SCORE": "432", "shared_interaction": "Direct", "source_original": "3569", "Name_B": "MAPK8", "Name_A": "IL6", "target_original": "5599", "Gene_B": "5599", "interaction": "Direct", "SUID": 28149214, "TYPE": "Direct", "Gene_A": "3569", "support": "{\"StringDB\": \"functional\", \"StringEvidence\": \"textmining:0.881\", \"OmniPath\": \"pathwayextra\", \"OmniPath_Reference\": \"Wang\", \"String_Score_Combined\": 885, \"String_Score_Physical\": 432}", "selected": false}, "selected": false}, {"data": {"id": "28149213", "source": "28149124", "target": "28149128", "SCORE": "900", "shared_interaction": "Direct", "source_original": "3569", "Name_B": "MAPK3", "Name_A": "IL6", "target_original": "5595", "Gene_B": "5595", "interaction": "Direct", "SUID": 28149213, "TYPE": "Direct", "Gene_A": "3569", "support": "{\"StringDB\": \"physical\", \"StringEvidence\": \"database:0.896,textmining:0.762\", \"OmniPath\": \"pathwayextra\", \"OmniPath_Reference\": \"Wang\", \"String_Score_Physical\": 900, \"String_Score_Combined\": 976}", "selected": false}, "selected": false}, {"data": {"id": "28149212", "source": "28149124", "target": "28149127", "SCORE": "900", "shared_interaction": "Direct", "source_original": "3569", "Name_B": "MAPK1", "Name_A": "IL6", "target_original": "5594", "Gene_B": "5594", "interaction": "Direct", "SUID": 28149212, "TYPE": "Direct", "Gene_A": "3569", "support": "{\"StringDB\": \"physical\", \"StringEvidence\": \"database:0.896,textmining:0.828\", \"String_Score_Physical\": 900, \"String_Score_Combined\": 982}", "selected": false}, "selected": false}, {"data": {"id": "28149211", "source": "28149124", "target": "28149125", "SCORE": "900", "shared_interaction": "Direct", "source_original": "3569", "Name_B": "JUN", "Name_A": "IL6", "target_original": "3725", "Gene_B": "3725", "interaction": "Direct", "SUID": 28149211, "TYPE": "Direct", "Gene_A": "3569", "support": "{\"StringDB\": \"physical\", \"StringEvidence\": \"database:0.896,textmining:0.844,coexpression:0.013\", \"OmniPath\": \"pathwayextra\", \"OmniPath_Reference\": \"Wang\", \"String_Score_Physical\": 900, \"String_Score_Combined\": 984}", "selected": false}, "selected": false}, {"data": {"id": "28149210", "source": "28149123", "target": "28149135", "SCORE": "294", "shared_interaction": "Direct", "source_original": "3320", "Name_B": "VEGFA", "Name_A": "HSP90AA1", "target_original": "7422", "Gene_B": "7422", "interaction": "Direct", "SUID": 28149210, "TYPE": "Direct", "Gene_A": "3320", "support": "{\"InWeb_IM\": \"experimental\", \"BioGrid\": \"physical\", \"BioGrid_PubMed\": \"18211808\", \"BioGrid_Type\": \"Affinity Capture-Western\"}", "selected": false}, "selected": false}, {"data": {"id": "28149209", "source": "28149123", "target": "28149134", "SCORE": "940", "shared_interaction": "Direct", "source_original": "3320", "Name_B": "TP53", "Name_A": "HSP90AA1", "target_original": "7157", "Gene_B": "7157", "interaction": "Direct", "SUID": 28149209, "TYPE": "Direct", "Gene_A": "3320", "support": "{\"StringDB\": \"physical\", \"StringEvidence\": \"database:0.896,textmining:0.843,experiments:0.408,coexpression:0.008\", \"OmniPath\": \"omnipath,pathwayextra\", \"OmniPath_Reference\": \"BioGRID;DIP;HPRD;Wang\", \"InWeb_IM\": \"experimental\", \"BioGrid\": \"physical\", \"BioGrid_PubMed\": \"32807901,32097779,31152661,30911017,23443559,22939624,21268072,15358769,15004035,15001357,12427754,11707401,11507088,11297531,10557093\", \"BioGrid_Type\": \"Affinity Capture-Luminescence,Co-fractionation,Co-purification,Reconstituted Complex,Co-crystal Structure,Biochemical Activity,Affinity Capture-Western,Affinity Capture-MS\", \"String_Score_Physical\": 940, \"String_Score_Combined\": 990}", "selected": false}, "selected": false}, {"data": {"id": "28149208", "source": "28149123", "target": "28149132", "SCORE": "935", "shared_interaction": "Direct", "source_original": "3320", "Name_B": "STAT3", "Name_A": "HSP90AA1", "target_original": "6774", "Gene_B": "6774", "interaction": "Direct", "SUID": 28149208, "TYPE": "Direct", "Gene_A": "3320", "support": "{\"StringDB\": \"physical\", \"StringEvidence\": \"database:0.896,textmining:0.734,experiments:0.352\", \"OmniPath\": \"omnipath\", \"OmniPath_Reference\": \"HPRD;NetPath;SPIKE;Wang\", \"InWeb_IM\": \"experimental\", \"BioGrid\": \"physical\", \"BioGrid_PubMed\": \"12559950\", \"BioGrid_Type\": \"Affinity Capture-Western\", \"String_Score_Physical\": 935, \"String_Score_Combined\": 982}", "selected": false}, "selected": false}, {"data": {"id": "28149207", "source": "28149123", "target": "28149131", "SCORE": "945", "shared_interaction": "Direct", "source_original": "3320", "Name_B": "SRC", "Name_A": "HSP90AA1", "target_original": "6714", "Gene_B": "6714", "interaction": "Direct", "SUID": 28149207, "TYPE": "Direct", "Gene_A": "3320", "support": "{\"StringDB\": \"physical\", \"StringEvidence\": \"database:0.896,textmining:0.663,experiments:0.451\", \"OmniPath\": \"omnipath,kinaseextra\", \"OmniPath_Reference\": \"BioGRID;DIP;HPRD;SPIKE;Wang,BioGRID;DIP;HPRD;PhosphoPoint;Wang\", \"InWeb_IM\": \"experimental\", \"BioGrid\": \"physical\", \"BioGrid_PubMed\": \"31980649,28537252,22315411,1310678\", \"BioGrid_Type\": \"Affinity Capture-Western,Affinity Capture-MS\", \"String_Score_Physical\": 945, \"String_Score_Combined\": 981}", "selected": false}, "selected": false}, {"data": {"id": "28149206", "source": "28149123", "target": "28149116", "SCORE": "208", "shared_interaction": "Direct", "source_original": "3320", "Name_B": "CCND1", "Name_A": "HSP90AA1", "target_original": "595", "Gene_B": "595", "interaction": "Direct", "SUID": 28149206, "TYPE": "Direct", "Gene_A": "3320", "support": "{\"StringDB\": \"functional\", \"StringEvidence\": \"textmining:0.539\", \"BioGrid\": \"physical\", \"BioGrid_PubMed\": \"21654808\", \"BioGrid_Type\": \"Affinity Capture-MS\", \"String_Score_Combined\": 557, \"String_Score_Physical\": 208}", "selected": false}, "selected": false}, {"data": {"id": "28149205", "source": "28149123", "target": "28149130", "SCORE": "198", "shared_interaction": "Direct", "source_original": "3320", "Name_B": "PTEN", "Name_A": "HSP90AA1", "target_original": "5728", "Gene_B": "5728", "interaction": "Direct", "SUID": 28149205, "TYPE": "Direct", "Gene_A": "3320", "support": "{\"StringDB\": \"physical\", \"StringEvidence\": \"textmining:0.580,experiments:0.164\", \"OmniPath\": \"pathwayextra\", \"OmniPath_Reference\": \"Wang\", \"InWeb_IM\": \"experimental\", \"BioGrid\": \"genetic,physical\", \"BioGrid_PubMed\": \"28319113,21532586\", \"BioGrid_Type\": \"Affinity Capture-MS,Positive Genetic\", \"String_Score_Physical\": 198, \"String_Score_Combined\": 663}", "selected": false}, "selected": false}, {"data": {"id": "28149204", "source": "28149123", "target": "28149129", "SCORE": "379", "shared_interaction": "Direct", "source_original": "3320", "Name_B": "MAPK8", "Name_A": "HSP90AA1", "target_original": "5599", "Gene_B": "5599", "interaction": "Direct", "SUID": 28149204, "TYPE": "Direct", "Gene_A": "3320", "support": "{\"StringDB\": \"physical\", \"StringEvidence\": \"textmining:0.733,experiments:0.352\", \"BioGrid\": \"physical\", \"BioGrid_PubMed\": \"17891170\", \"BioGrid_Type\": \"Affinity Capture-Western\", \"String_Score_Physical\": 379, \"String_Score_Combined\": 834}", "selected": false}, "selected": false}, {"data": {"id": "28149203", "source": "28149123", "target": "28149128", "SCORE": "923", "shared_interaction": "Direct", "source_original": "3320", "Name_B": "MAPK3", "Name_A": "HSP90AA1", "target_original": "5595", "Gene_B": "5595", "interaction": "Direct", "SUID": 28149203, "TYPE": "Direct", "Gene_A": "3320", "support": "{\"StringDB\": \"physical\", \"StringEvidence\": \"database:0.896,textmining:0.639,experiments:0.234,coexpression:0.015\", \"InWeb_IM\": \"inference\", \"BioGrid\": \"physical\", \"BioGrid_PubMed\": \"31980649\", \"BioGrid_Type\": \"Affinity Capture-MS\", \"String_Score_Physical\": 923, \"String_Score_Combined\": 972}", "selected": false}, "selected": false}, {"data": {"id": "28149202", "source": "28149123", "target": "28149127", "SCORE": "950", "shared_interaction": "Direct", "source_original": "3320", "Name_B": "MAPK1", "Name_A": "HSP90AA1", "target_original": "5594", "Gene_B": "5594", "interaction": "Direct", "SUID": 28149202, "TYPE": "Direct", "Gene_A": "3320", "support": "{\"StringDB\": \"physical\", \"StringEvidence\": \"database:0.896,textmining:0.589,experiments:0.504,coexpression:0.020\", \"OmniPath\": \"omnipath,kinaseextra\", \"OmniPath_Reference\": \"HPRD;PhosphoPoint\", \"InWeb_IM\": \"inference\", \"String_Score_Physical\": 950, \"String_Score_Combined\": 979}", "selected": false}, "selected": false}, {"data": {"id": "28149201", "source": "28149123", "target": "28149126", "SCORE": "432", "shared_interaction": "Direct", "source_original": "3320", "Name_B": "MYC", "Name_A": "HSP90AA1", "target_original": "4609", "Gene_B": "4609", "interaction": "Direct", "SUID": 28149201, "TYPE": "Direct", "Gene_A": "3320", "support": "{\"OmniPath\": \"omnipath,pathwayextra\", \"OmniPath_Reference\": \"HPRD;Wang\", \"InWeb_IM\": \"experimental\", \"BioGrid\": \"physical\", \"BioGrid_PubMed\": \"29467282,28914785,12644583\", \"BioGrid_Type\": \"Affinity Capture-Western,Affinity Capture-MS\"}", "selected": false}, "selected": false}, {"data": {"id": "28149200", "source": "28149122", "target": "28149134", "SCORE": "313", "shared_interaction": "Direct", "source_original": "3265", "Name_B": "TP53", "Name_A": "HRAS", "target_original": "7157", "Gene_B": "7157", "interaction": "Direct", "SUID": 28149200, "TYPE": "Direct", "Gene_A": "3265", "support": "{\"StringDB\": \"physical\", \"StringEvidence\": \"textmining:0.951,experiments:0.284\", \"OmniPath\": \"omnipath\", \"OmniPath_Reference\": \"SPIKE\", \"InWeb_IM\": \"experimental\", \"BioGrid\": \"physical\", \"BioGrid_PubMed\": \"21041410\", \"BioGrid_Type\": \"Affinity Capture-Western\", \"String_Score_Physical\": 313, \"String_Score_Combined\": 966}", "selected": false}, "selected": false}, {"data": {"id": "28149199", "source": "28149122", "target": "28149131", "SCORE": "945", "shared_interaction": "Direct", "source_original": "3265", "Name_B": "SRC", "Name_A": "HRAS", "target_original": "6714", "Gene_B": "6714", "interaction": "Direct", "SUID": 28149199, "TYPE": "Direct", "Gene_A": "3265", "support": "{\"StringDB\": \"physical\", \"StringEvidence\": \"database:0.896,textmining:0.826,experiments:0.450,coexpression:0.070\", \"OmniPath\": \"omnipath,kinaseextra,pathwayextra\", \"OmniPath_Reference\": \"Adhesome;DOMINO;HPRD;PhosphoPoint;PhosphoSite;PhosphoSite_ProtMapper;PhosphoSite_noref;ProtMapper;SIGNOR;SIGNOR_ProtMapper;SPIKE;Wang;iPTMnet\", \"InWeb_IM\": \"experimental\", \"BioGrid\": \"physical\", \"BioGrid_PubMed\": \"30639242,30194290\", \"BioGrid_Type\": \"Proximity Label-MS\", \"BioGrid_Score\": \"2.11266463\", \"String_Score_Physical\": 945, \"String_Score_Combined\": 991}", "selected": false}, "selected": false}, {"data": {"id": "28149198", "source": "28149122", "target": "28149129", "SCORE": "887", "shared_interaction": "Direct", "source_original": "3265", "Name_B": "MAPK8", "Name_A": "HRAS", "target_original": "5599", "Gene_B": "5599", "interaction": "Direct", "SUID": 28149198, "TYPE": "Direct", "Gene_A": "3265", "support": "{\"StringDB\": \"physical\", \"StringEvidence\": \"database:0.791,textmining:0.690,experiments:0.437,coexpression:0.015\", \"OmniPath\": \"omnipath,pathwayextra,kinaseextra\", \"OmniPath_Reference\": \"Adhesome;DIP;HPRD;PhosphoPoint,Adhesome;DIP;HPRD;Wang\", \"BioGrid\": \"genetic\", \"BioGrid_PubMed\": \"8943324\", \"BioGrid_Type\": \"Phenotypic Suppression\", \"String_Score_Physical\": 887, \"String_Score_Combined\": 965}", "selected": false}, "selected": false}, {"data": {"id": "28149197", "source": "28149122", "target": "28149128", "SCORE": "923", "shared_interaction": "Direct", "source_original": "3265", "Name_B": "MAPK3", "Name_A": "HRAS", "target_original": "5595", "Gene_B": "5595", "interaction": "Direct", "SUID": 28149197, "TYPE": "Direct", "Gene_A": "3265", "support": "{\"StringDB\": \"physical\", \"StringEvidence\": \"database:0.896,textmining:0.803,experiments:0.230,coexpression:0.075\", \"OmniPath\": \"kinaseextra\", \"OmniPath_Reference\": \"BEL-Large-Corpus_ProtMapper;ProtMapper\", \"InWeb_IM\": \"inference\", \"String_Score_Physical\": 923, \"String_Score_Combined\": 985}", "selected": false}, "selected": false}, {"data": {"id": "28149196", "source": "28149122", "target": "28149127", "SCORE": "923", "shared_interaction": "Direct", "source_original": "3265", "Name_B": "MAPK1", "Name_A": "HRAS", "target_original": "5594", "Gene_B": "5594", "interaction": "Direct", "SUID": 28149196, "TYPE": "Direct", "Gene_A": "3265", "support": "{\"StringDB\": \"physical\", \"StringEvidence\": \"database:0.896,textmining:0.776,experiments:0.230,coexpression:0.075\", \"OmniPath\": \"kinaseextra\", \"OmniPath_Reference\": \"BEL-Large-Corpus_ProtMapper;ProtMapper\", \"InWeb_IM\": \"inference\", \"String_Score_Physical\": 923, \"String_Score_Combined\": 984}", "selected": false}, "selected": false}, {"data": {"id": "28149195", "source": "28149122", "target": "28149125", "SCORE": "241", "shared_interaction": "Direct", "source_original": "3265", "Name_B": "JUN", "Name_A": "HRAS", "target_original": "3725", "Gene_B": "3725", "interaction": "Direct", "SUID": 28149195, "TYPE": "Direct", "Gene_A": "3265", "support": "{\"StringDB\": \"physical\", \"StringEvidence\": \"textmining:0.753,experiments:0.210\", \"OmniPath\": \"kinaseextra,pathwayextra\", \"OmniPath_Reference\": \"ProtMapper;SIGNOR_ProtMapper;Wang\", \"InWeb_IM\": \"experimental\", \"String_Score_Physical\": 241, \"String_Score_Combined\": 812}", "selected": false}, "selected": false}, {"data": {"id": "28149194", "source": "28149122", "target": "28149123", "SCORE": "901", "shared_interaction": "Direct", "source_original": "3265", "Name_B": "HSP90AA1", "Name_A": "HRAS", "target_original": "3320", "Gene_B": "3320", "interaction": "Direct", "SUID": 28149194, "TYPE": "Direct", "Gene_A": "3265", "support": "{\"StringDB\": \"physical\", \"StringEvidence\": \"database:0.896,textmining:0.625,coexpression:0.015,experiments:0.011\", \"InWeb_IM\": \"inference\", \"String_Score_Physical\": 901, \"String_Score_Combined\": 963}", "selected": false}, "selected": false}, {"data": {"id": "28149193", "source": "28149121", "target": "28149134", "SCORE": "379", "shared_interaction": "Direct", "source_original": "2597", "Name_B": "TP53", "Name_A": "GAPDH", "target_original": "7157", "Gene_B": "7157", "interaction": "Direct", "SUID": 28149193, "TYPE": "Direct", "Gene_A": "2597", "support": "{\"StringDB\": \"physical\", \"StringEvidence\": \"textmining:0.883,experiments:0.352\", \"InWeb_IM\": \"experimental\", \"BioGrid\": \"physical\", \"BioGrid_PubMed\": \"32807901,18552833\", \"BioGrid_Type\": \"Affinity Capture-Western,Affinity Capture-MS\", \"String_Score_Physical\": 379, \"String_Score_Combined\": 927}", "selected": false}, "selected": false}, {"data": {"id": "28149192", "source": "28149121", "target": "28149128", "SCORE": "260", "shared_interaction": "Direct", "source_original": "2597", "Name_B": "MAPK3", "Name_A": "GAPDH", "target_original": "5595", "Gene_B": "5595", "interaction": "Direct", "SUID": 28149192, "TYPE": "Direct", "Gene_A": "2597", "support": "{\"StringDB\": \"physical\", \"StringEvidence\": \"textmining:0.797,experiments:0.228\", \"InWeb_IM\": \"inference\", \"String_Score_Physical\": 260, \"String_Score_Combined\": 849}", "selected": false}, "selected": false}, {"data": {"id": "28149191", "source": "28149121", "target": "28149127", "SCORE": "227", "shared_interaction": "Direct", "source_original": "2597", "Name_B": "MAPK1", "Name_A": "GAPDH", "target_original": "5594", "Gene_B": "5594", "interaction": "Direct", "SUID": 28149191, "TYPE": "Direct", "Gene_A": "2597", "support": "{\"StringDB\": \"physical\", \"StringEvidence\": \"textmining:0.824,experiments:0.195,coexpression:0.029\", \"InWeb_IM\": \"experimental\", \"BioGrid\": \"physical\", \"BioGrid_PubMed\": \"18624398\", \"BioGrid_Type\": \"Two-hybrid\", \"String_Score_Physical\": 227, \"String_Score_Combined\": 868}", "selected": false}, "selected": false}, {"data": {"id": "28149190", "source": "28149121", "target": "28149126", "SCORE": "432", "shared_interaction": "Direct", "source_original": "2597", "Name_B": "MYC", "Name_A": "GAPDH", "target_original": "4609", "Gene_B": "4609", "interaction": "Direct", "SUID": 28149190, "TYPE": "Direct", "Gene_A": "2597", "support": "{\"OmniPath\": \"pathwayextra\", \"OmniPath_Reference\": \"ACSN;Wang\", \"BioGrid\": \"physical\", \"BioGrid_PubMed\": \"29467282\", \"BioGrid_Type\": \"Affinity Capture-MS\"}", "selected": false}, "selected": false}, {"data": {"id": "28149189", "source": "28149121", "target": "28149123", "SCORE": "442", "shared_interaction": "Direct", "source_original": "2597", "Name_B": "HSP90AA1", "Name_A": "GAPDH", "target_original": "3320", "Gene_B": "3320", "interaction": "Direct", "SUID": 28149189, "TYPE": "Direct", "Gene_A": "2597", "support": "{\"StringDB\": \"physical\", \"StringEvidence\": \"textmining:0.764,experiments:0.418,coexpression:0.236\", \"InWeb_IM\": \"experimental\", \"BioGrid\": \"physical\", \"BioGrid_PubMed\": \"26344197,16263121\", \"BioGrid_Type\": \"Co-fractionation,Affinity Capture-MS\", \"BioGrid_Score\": \"0.083884101\", \"String_Score_Physical\": 442, \"String_Score_Combined\": 899}", "selected": false}, "selected": false}, {"data": {"id": "28149186", "source": "28149120", "target": "28149135", "SCORE": "432", "shared_interaction": "Direct", "source_original": "2099", "Name_B": "VEGFA", "Name_A": "ESR1", "target_original": "7422", "Gene_B": "7422", "interaction": "Direct", "SUID": 28149186, "TYPE": "Direct", "Gene_A": "2099", "support": "{\"OmniPath\": \"pathwayextra\", \"OmniPath_Reference\": \"Wang\"}", "selected": false}, "selected": false}, {"data": {"id": "28149185", "source": "28149120", "target": "28149134", "SCORE": "379", "shared_interaction": "Direct", "source_original": "2099", "Name_B": "TP53", "Name_A": "ESR1", "target_original": "7157", "Gene_B": "7157", "interaction": "Direct", "SUID": 28149185, "TYPE": "Direct", "Gene_A": "2099", "support": "{\"StringDB\": \"physical\", \"StringEvidence\": \"textmining:0.917,experiments:0.352\", \"OmniPath\": \"omnipath,pathwayextra\", \"OmniPath_Reference\": \"HPRD;Wang\", \"InWeb_IM\": \"experimental\", \"BioGrid\": \"physical\", \"BioGrid_PubMed\": \"26556313,21761334,17545634,10766163\", \"BioGrid_Type\": \"Reconstituted Complex,Affinity Capture-Western\", \"String_Score_Physical\": 379, \"String_Score_Combined\": 948}", "selected": false}, "selected": false}, {"data": {"id": "28149184", "source": "28149120", "target": "28149132", "SCORE": "386", "shared_interaction": "Direct", "source_original": "2099", "Name_B": "STAT3", "Name_A": "ESR1", "target_original": "6774", "Gene_B": "6774", "interaction": "Direct", "SUID": 28149184, "TYPE": "Direct", "Gene_A": "2099", "support": "{\"StringDB\": \"physical\", \"StringEvidence\": \"textmining:0.764,experiments:0.361\", \"InWeb_IM\": \"experimental\", \"BioGrid\": \"physical\", \"BioGrid_PubMed\": \"23874500,11429412\", \"BioGrid_Type\": \"Two-hybrid,Affinity Capture-Western\", \"String_Score_Physical\": 386, \"String_Score_Combined\": 855}", "selected": false}, "selected": false}, {"data": {"id": "28149183", "source": "28149120", "target": "28149131", "SCORE": "950", "shared_interaction": "Direct", "source_original": "2099", "Name_B": "SRC", "Name_A": "ESR1", "target_original": "6714", "Gene_B": "6714", "interaction": "Direct", "SUID": 28149183, "TYPE": "Direct", "Gene_A": "2099", "support": "{\"StringDB\": \"physical\", \"StringEvidence\": \"database:0.896,textmining:0.795,experiments:0.500,coexpression:0.021\", \"OmniPath\": \"omnipath,kinaseextra,pathwayextra\", \"OmniPath_Reference\": \"BioGRID;HPRD;HPRD-phos;HPRD_KEA;HPRD_MIMP;IntAct;KEA;Li2012;Lit-BM-17;MIMP;NetPath;PhosphoPoint;PhosphoSite_KEA;PhosphoSite_MIMP;PhosphoSite_ProtMapper;ProtMapper;REACH_ProtMapper;RLIMS-P_ProtMapper;SIGNOR;SIGNOR_ProtMapper;Sparser_ProtMapper;Wang;iPTMnet;phosphoELM;phosphoELM_KEA;phosphoELM_MIMP,BioGRID;HPRD;IntAct;Li2012;Lit-BM-17;NetPath;Wang\", \"InWeb_IM\": \"experimental\", \"BioGrid\": \"physical\", \"BioGrid_PubMed\": \"29720121,27420286,24051437,22328528,17627277,17400812,17284441,17043237,16957778,15784253,15020686,14766010,12630920,11564893,11032808,11013076\", \"BioGrid_Type\": \"FRET,Two-hybrid,Reconstituted Complex,Co-localization,Affinity Capture-Western\", \"String_Score_Physical\": 950, \"String_Score_Combined\": 990}", "selected": false}, "selected": false}, {"data": {"id": "28149182", "source": "28149120", "target": "28149116", "SCORE": "935", "shared_interaction": "Direct", "source_original": "2099", "Name_B": "CCND1", "Name_A": "ESR1", "target_original": "595", "Gene_B": "595", "interaction": "Direct", "SUID": 28149182, "TYPE": "Direct", "Gene_A": "2099", "support": "{\"StringDB\": \"physical\", \"StringEvidence\": \"database:0.896,textmining:0.853,experiments:0.359\", \"OmniPath\": \"omnipath,pathwayextra\", \"OmniPath_Reference\": \"HPRD;Lit-BM-17;Wang,HPRD;Lit-BM-17;SPIKE;Wang\", \"InWeb_IM\": \"experimental\", \"BioGrid\": \"physical\", \"BioGrid_PubMed\": \"9039267,16061635\", \"BioGrid_Type\": \"Reconstituted Complex,Two-hybrid,Affinity Capture-Western\", \"String_Score_Physical\": 935, \"String_Score_Combined\": 990}", "selected": false}, "selected": false}, {"data": {"id": "28149181", "source": "28149120", "target": "28149130", "SCORE": "393", "shared_interaction": "Direct", "source_original": "2099", "Name_B": "PTEN", "Name_A": "ESR1", "target_original": "5728", "Gene_B": "5728", "interaction": "Direct", "SUID": 28149181, "TYPE": "Direct", "Gene_A": "2099", "support": "{\"StringDB\": \"physical\", \"StringEvidence\": \"textmining:0.673,experiments:0.368\", \"InWeb_IM\": \"experimental\", \"BioGrid\": \"physical\", \"BioGrid_PubMed\": \"15205473\", \"BioGrid_Type\": \"Reconstituted Complex\", \"String_Score_Physical\": 393, \"String_Score_Combined\": 801}", "selected": false}, "selected": false}, {"data": {"id": "28149180", "source": "28149120", "target": "28149129", "SCORE": "800", "shared_interaction": "Direct", "source_original": "2099", "Name_B": "MAPK8", "Name_A": "ESR1", "target_original": "5599", "Gene_B": "5599", "interaction": "Direct", "SUID": 28149180, "TYPE": "Direct", "Gene_A": "2099", "support": "{\"StringDB\": \"physical\", \"StringEvidence\": \"database:0.791,textmining:0.541\", \"OmniPath\": \"omnipath,kinaseextra,pathwayextra\", \"OmniPath_Reference\": \"HPRD_MIMP;KEA;MIMP;NetworKIN_KEA;PhosphoSite_MIMP;phosphoELM_MIMP\", \"String_Score_Physical\": 800, \"String_Score_Combined\": 908}", "selected": false}, "selected": false}, {"data": {"id": "28149179", "source": "28149120", "target": "28149128", "SCORE": "937", "shared_interaction": "Direct", "source_original": "2099", "Name_B": "MAPK3", "Name_A": "ESR1", "target_original": "5595", "Gene_B": "5595", "interaction": "Direct", "SUID": 28149179, "TYPE": "Direct", "Gene_A": "2099", "support": "{\"StringDB\": \"physical\", \"StringEvidence\": \"database:0.896,textmining:0.665,experiments:0.374\", \"OmniPath\": \"omnipath,kinaseextra,pathwayextra\", \"OmniPath_Reference\": \"BEL-Large-Corpus_ProtMapper;HPRD;HPRD_MIMP;KEA;MIMP;PhosphoNetworks;PhosphoPoint;PhosphoSite_KEA;PhosphoSite_MIMP;PhosphoSite_ProtMapper;ProtMapper;SIGNOR;SIGNOR_ProtMapper;Wang;iPTMnet;phosphoELM;phosphoELM_KEA;phosphoELM_MIMP\", \"String_Score_Physical\": 937, \"String_Score_Combined\": 979}", "selected": false}, "selected": false}, {"data": {"id": "28149178", "source": "28149120", "target": "28149127", "SCORE": "937", "shared_interaction": "Direct", "source_original": "2099", "Name_B": "MAPK1", "Name_A": "ESR1", "target_original": "5594", "Gene_B": "5594", "interaction": "Direct", "SUID": 28149178, "TYPE": "Direct", "Gene_A": "2099", "support": "{\"StringDB\": \"physical\", \"StringEvidence\": \"database:0.896,textmining:0.552,experiments:0.374\", \"OmniPath\": \"omnipath,kinaseextra,pathwayextra\", \"OmniPath_Reference\": \"HPRD;HPRD_KEA;HPRD_MIMP;InnateDB;KEA;MIMP;PhosphoPoint;PhosphoSite_KEA;PhosphoSite_MIMP;PhosphoSite_ProtMapper;ProtMapper;REACH_ProtMapper;SIGNOR;SIGNOR_ProtMapper;Sparser_ProtMapper;Wang;iPTMnet;phosphoELM;phosphoELM_MIMP\", \"InWeb_IM\": \"experimental\", \"BioGrid\": \"physical\", \"BioGrid_PubMed\": \"12093745,11358671\", \"BioGrid_Type\": \"Biochemical Activity,Reconstituted Complex\", \"String_Score_Physical\": 937, \"String_Score_Combined\": 971}", "selected": false}, "selected": false}, {"data": {"id": "28149177", "source": "28149120", "target": "28149126", "SCORE": "432", "shared_interaction": "Direct", "source_original": "2099", "Name_B": "MYC", "Name_A": "ESR1", "target_original": "4609", "Gene_B": "4609", "interaction": "Direct", "SUID": 28149177, "TYPE": "Direct", "Gene_A": "2099", "support": "{\"OmniPath\": \"omnipath,pathwayextra\", \"OmniPath_Reference\": \"SPIKE;Wang\", \"InWeb_IM\": \"experimental\", \"BioGrid\": \"physical\", \"BioGrid_PubMed\": \"16455494\", \"BioGrid_Type\": \"Affinity Capture-Western\"}", "selected": false}, "selected": false}, {"data": {"id": "28149176", "source": "28149120", "target": "28149125", "SCORE": "944", "shared_interaction": "Direct", "source_original": "2099", "Name_B": "JUN", "Name_A": "ESR1", "target_original": "3725", "Gene_B": "3725", "interaction": "Direct", "SUID": 28149176, "TYPE": "Direct", "Gene_A": "2099", "support": "{\"StringDB\": \"physical\", \"StringEvidence\": \"database:0.896,textmining:0.632,experiments:0.450\", \"OmniPath\": \"omnipath,pathwayextra\", \"OmniPath_Reference\": \"BioGRID;HPRD;Wang\", \"InWeb_IM\": \"experimental\", \"BioGrid\": \"physical\", \"BioGrid_PubMed\": \"23747343,17317669,11477071\", \"BioGrid_Type\": \"Reconstituted Complex,Affinity Capture-Western\", \"String_Score_Physical\": 944, \"String_Score_Combined\": 979}", "selected": false}, "selected": false}, {"data": {"id": "28149175", "source": "28149120", "target": "28149124", "SCORE": "432", "shared_interaction": "Direct", "source_original": "2099", "Name_B": "IL6", "Name_A": "ESR1", "target_original": "3569", "Gene_B": "3569", "interaction": "Direct", "SUID": 28149175, "TYPE": "Direct", "Gene_A": "2099", "support": "{\"StringDB\": \"functional\", \"StringEvidence\": \"textmining:0.759\", \"OmniPath\": \"kinaseextra\", \"OmniPath_Reference\": \"ProtMapper;REACH_ProtMapper;Sparser_ProtMapper\", \"String_Score_Combined\": 769, \"String_Score_Physical\": 432}", "selected": false}, "selected": false}, {"data": {"id": "28149174", "source": "28149120", "target": "28149123", "SCORE": "945", "shared_interaction": "Direct", "source_original": "2099", "Name_B": "HSP90AA1", "Name_A": "ESR1", "target_original": "3320", "Gene_B": "3320", "interaction": "Direct", "SUID": 28149174, "TYPE": "Direct", "Gene_A": "2099", "support": "{\"StringDB\": \"physical\", \"StringEvidence\": \"database:0.896,textmining:0.618,experiments:0.452\", \"InWeb_IM\": \"experimental\", \"BioGrid\": \"physical\", \"BioGrid_PubMed\": \"9222609,27483141,23912458,23403292,22939624,21503962,20353944,18388150,17699868,16037132,15538384,12962497,11911945\", \"BioGrid_Type\": \"Affinity Capture-Luminescence,Reconstituted Complex,Affinity Capture-Western,Affinity Capture-MS\", \"String_Score_Physical\": 945, \"String_Score_Combined\": 979}", "selected": false}, "selected": false}, {"data": {"id": "28149173", "source": "28149120", "target": "28149121", "SCORE": "901", "shared_interaction": "Direct", "source_original": "2099", "Name_B": "GAPDH", "Name_A": "ESR1", "target_original": "2597", "Gene_B": "2597", "interaction": "Direct", "SUID": 28149173, "TYPE": "Direct", "Gene_A": "2099", "support": "{\"StringDB\": \"physical\", \"StringEvidence\": \"database:0.896,textmining:0.660,experiments:0.010\", \"OmniPath\": \"pathwayextra\", \"OmniPath_Reference\": \"Wang\", \"InWeb_IM\": \"experimental\", \"BioGrid\": \"physical\", \"BioGrid_PubMed\": \"21182205\", \"BioGrid_Type\": \"Affinity Capture-MS\", \"String_Score_Physical\": 901, \"String_Score_Combined\": 966}", "selected": false}, "selected": false}, {"data": {"id": "28149160", "source": "28149119", "target": "28149135", "SCORE": "432", "shared_interaction": "Direct", "source_original": "1956", "Name_B": "VEGFA", "Name_A": "EGFR", "target_original": "7422", "Gene_B": "7422", "interaction": "Direct", "SUID": 28149160, "TYPE": "Direct", "Gene_A": "1956", "support": "{\"OmniPath\": \"omnipath,pathwayextra,ligrecextra\", \"OmniPath_Reference\": \"CellTalkDB;EMBRACE;Fantom5_LRdb;LRdb;SIGNOR;STRING_talklr;Wang;iTALK;talklr\"}", "selected": false}, "selected": false}, {"data": {"id": "28149159", "source": "28149119", "target": "28149134", "SCORE": "294", "shared_interaction": "Direct", "source_original": "1956", "Name_B": "TP53", "Name_A": "EGFR", "target_original": "7157", "Gene_B": "7157", "interaction": "Direct", "SUID": 28149159, "TYPE": "Direct", "Gene_A": "1956", "support": "{\"StringDB\": \"physical\", \"StringEvidence\": \"textmining:0.949,experiments:0.264\", \"OmniPath\": \"omnipath,pathwayextra\", \"OmniPath_Reference\": \"SPIKE;Wang\", \"BioGrid\": \"genetic\", \"BioGrid_PubMed\": \"27438146,23284306\", \"BioGrid_Type\": \"Synthetic Lethality,Synthetic Growth Defect\", \"String_Score_Physical\": 294, \"String_Score_Combined\": 964}", "selected": false}, "selected": false}, {"data": {"id": "28149158", "source": "28149119", "target": "28149133", "SCORE": "432", "shared_interaction": "Direct", "source_original": "1956", "Name_B": "TNF", "Name_A": "EGFR", "target_original": "7124", "Gene_B": "7124", "interaction": "Direct", "SUID": 28149158, "TYPE": "Direct", "Gene_A": "1956", "support": "{\"StringDB\": \"functional\", \"StringEvidence\": \"textmining:0.698,coexpression:0.022\", \"OmniPath\": \"kinaseextra\", \"OmniPath_Reference\": \"ProtMapper;REACH_ProtMapper;RLIMS-P_ProtMapper;Sparser_ProtMapper\", \"String_Score_Combined\": 716, \"String_Score_Physical\": 432}", "selected": false}, "selected": false}, {"data": {"id": "28149157", "source": "28149119", "target": "28149132", "SCORE": "974", "shared_interaction": "Direct", "source_original": "1956", "Name_B": "STAT3", "Name_A": "EGFR", "target_original": "6774", "Gene_B": "6774", "interaction": "Direct", "SUID": 28149157, "TYPE": "Direct", "Gene_A": "1956", "support": "{\"StringDB\": \"physical\", \"StringEvidence\": \"textmining:0.924,database:0.896,experiments:0.743\", \"OmniPath\": \"omnipath,kinaseextra\", \"OmniPath_Reference\": \"BEL-Large-Corpus_ProtMapper;BioGRID;CancerCellMap;HPRD;InnateDB;IntAct;Lit-BM-17;NetPath;PhosphoPoint;ProtMapper;RLIMS-P_ProtMapper;SIGNOR;SPIKE;Wang,BioGRID;HPRD;InnateDB;IntAct;Lit-BM-17;NetPath;ProtMapper;Sparser_ProtMapper;Wang\", \"InWeb_IM\": \"experimental\", \"BioGrid\": \"physical\", \"BioGrid_PubMed\": \"9756944,25754235,25402006,25241761,24658140,24240702,24189400,24135280,23956138,21573184,20145033,20067773,18258752,15950906,15485908,15284024,12873986,10358079\", \"BioGrid_Type\": \"Affinity Capture-Luminescence,PCA,Two-hybrid,Co-localization,Reconstituted Complex,Biochemical Activity,Affinity Capture-Western,Affinity Capture-MS\", \"String_Score_Physical\": 974, \"String_Score_Combined\": 998}", "selected": false}, "selected": false}, {"data": {"id": "28149156", "source": "28149119", "target": "28149131", "SCORE": "946", "shared_interaction": "Direct", "source_original": "1956", "Name_B": "SRC", "Name_A": "EGFR", "target_original": "6714", "Gene_B": "6714", "interaction": "Direct", "SUID": 28149156, "TYPE": "Direct", "Gene_A": "1956", "support": "{\"StringDB\": \"physical\", \"StringEvidence\": \"textmining:0.952,database:0.896,experiments:0.462\", \"OmniPath\": \"omnipath,kinaseextra,pathwayextra\", \"OmniPath_Reference\": \"BEL-Large-Corpus_ProtMapper;BioGRID;CancerCellMap;HPRD;HPRD-phos;HPRD_KEA;HPRD_MIMP;InnateDB;IntAct;KEA;Kinexus_KEA;Li2012;Lit-BM-17;MIMP;NCI-PID_ProtMapper;NetPath;NetworKIN_KEA;PhosphoPoint;PhosphoSite;PhosphoSite_KEA;PhosphoSite_MIMP;PhosphoSite_ProtMapper;PhosphoSite_noref;ProtMapper;REACH_ProtMapper;RLIMS-P_ProtMapper;Reactome_ProtMapper;SIGNOR;SIGNOR_ProtMapper;SPIKE;Sparser_ProtMapper;Wang;iPTMnet;phosphoELM;phosphoELM_KEA;phosphoELM_MIMP,BioGRID;CancerCellMap;HPRD;InnateDB;IntAct;KEGG-MEDICUS;Li2012;Lit-BM-17;NetPath;PhosphoPoint;ProtMapper;REACH_ProtMapper;RLIMS-P_ProtMapper;Sparser_ProtMapper;Wang\", \"InWeb_IM\": \"experimental\", \"BioGrid\": \"physical\", \"BioGrid_PubMed\": \"9020193,8845374,7797556,7527393,7506422,28065597,25402006,24658140,24189400,23175185,22973453,22227249,21573184,21268077,20333651,19704002,17284441,17158602,10971656,10777553,10358079\", \"BioGrid_Type\": \"PCA,Two-hybrid,Reconstituted Complex,Protein-peptide,Biochemical Activity,Affinity Capture-Western\", \"BioGrid_Score\": \"3.95\", \"String_Score_Physical\": 946, \"String_Score_Combined\": 963}", "selected": false}, "selected": false}, {"data": {"id": "28149155", "source": "28149119", "target": "28149130", "SCORE": "472", "shared_interaction": "Direct", "source_original": "1956", "Name_B": "PTEN", "Name_A": "EGFR", "target_original": "5728", "Gene_B": "5728", "interaction": "Direct", "SUID": 28149155, "TYPE": "Direct", "Gene_A": "1956", "support": "{\"StringDB\": \"physical\", \"StringEvidence\": \"textmining:0.938,experiments:0.450\", \"OmniPath\": \"pathwayextra\", \"OmniPath_Reference\": \"ACSN;Wang\", \"BioGrid\": \"genetic,physical\", \"BioGrid_PubMed\": \"31741433,26531778\", \"BioGrid_Type\": \"Affinity Capture-Western,Positive Genetic\", \"String_Score_Physical\": 472, \"String_Score_Combined\": 967}", "selected": false}, "selected": false}, {"data": {"id": "28149154", "source": "28149119", "target": "28149129", "SCORE": "392", "shared_interaction": "Direct", "source_original": "1956", "Name_B": "MAPK8", "Name_A": "EGFR", "target_original": "5599", "Gene_B": "5599", "interaction": "Direct", "SUID": 28149154, "TYPE": "Direct", "Gene_A": "1956", "support": "{\"StringDB\": \"physical\", \"StringEvidence\": \"textmining:0.754,experiments:0.367\", \"InWeb_IM\": \"experimental\", \"BioGrid\": \"physical\", \"BioGrid_PubMed\": \"25402006,24658140\", \"BioGrid_Type\": \"Affinity Capture-Luminescence,Two-hybrid,PCA\", \"String_Score_Physical\": 392, \"String_Score_Combined\": 593}", "selected": false}, "selected": false}, {"data": {"id": "28149153", "source": "28149119", "target": "28149128", "SCORE": "915", "shared_interaction": "Direct", "source_original": "1956", "Name_B": "MAPK3", "Name_A": "EGFR", "target_original": "5595", "Gene_B": "5595", "interaction": "Direct", "SUID": 28149153, "TYPE": "Direct", "Gene_A": "1956", "support": "{\"StringDB\": \"physical\", \"StringEvidence\": \"database:0.896,textmining:0.882,experiments:0.150\", \"OmniPath\": \"omnipath,kinaseextra,pathwayextra\", \"OmniPath_Reference\": \"HPRD_MIMP;KEA;Kinexus_KEA;MIMP;NetworKIN_KEA;PhosphoSite;PhosphoSite_KEA;PhosphoSite_MIMP;PhosphoSite_ProtMapper;ProtMapper;SIGNOR;SIGNOR_ProtMapper;Wang;iPTMnet;phosphoELM;phosphoELM_KEA;phosphoELM_MIMP,KEGG-MEDICUS;Wang\", \"BioGrid\": \"physical\", \"BioGrid_PubMed\": \"24412244\", \"BioGrid_Type\": \"Two-hybrid\", \"String_Score_Physical\": 915, \"String_Score_Combined\": 946}", "selected": false}, "selected": false}, {"data": {"id": "28149152", "source": "28149119", "target": "28149127", "SCORE": "944", "shared_interaction": "Direct", "source_original": "1956", "Name_B": "MAPK1", "Name_A": "EGFR", "target_original": "5594", "Gene_B": "5594", "interaction": "Direct", "SUID": 28149152, "TYPE": "Direct", "Gene_A": "1956", "support": "{\"StringDB\": \"physical\", \"StringEvidence\": \"database:0.896,textmining:0.882,experiments:0.450\", \"OmniPath\": \"omnipath,kinaseextra,pathwayextra\", \"OmniPath_Reference\": \"CancerCellMap;HPRD;HPRD_MIMP;KEA;Kinexus_KEA;MIMP;NetPath;PhosphoPoint;PhosphoSite_KEA;PhosphoSite_MIMP;PhosphoSite_ProtMapper;ProtMapper;SIGNOR;SIGNOR_ProtMapper;Wang;iPTMnet;phosphoELM;phosphoELM_KEA;phosphoELM_MIMP,CancerCellMap;HPRD;KEGG-MEDICUS;NetPath;Wang\", \"InWeb_IM\": \"inference\", \"String_Score_Physical\": 944, \"String_Score_Combined\": 965}", "selected": false}, "selected": false}, {"data": {"id": "28149151", "source": "28149119", "target": "28149124", "SCORE": "600", "shared_interaction": "Direct", "source_original": "1956", "Name_B": "IL6", "Name_A": "EGFR", "target_original": "3569", "Gene_B": "3569", "interaction": "Direct", "SUID": 28149151, "TYPE": "Direct", "Gene_A": "1956", "support": "{\"StringDB\": \"physical\", \"StringEvidence\": \"textmining:0.803,database:0.583\", \"String_Score_Physical\": 600, \"String_Score_Combined\": 921}", "selected": false}, "selected": false}, {"data": {"id": "28149150", "source": "28149119", "target": "28149123", "SCORE": "946", "shared_interaction": "Direct", "source_original": "1956", "Name_B": "HSP90AA1", "Name_A": "EGFR", "target_original": "3320", "Gene_B": "3320", "interaction": "Direct", "SUID": 28149150, "TYPE": "Direct", "Gene_A": "1956", "support": "{\"StringDB\": \"physical\", \"StringEvidence\": \"database:0.896,textmining:0.810,experiments:0.466\", \"OmniPath\": \"omnipath,ligrecextra,kinaseextra\", \"OmniPath_Reference\": \"BioGRID;CellTalkDB;EMBRACE;Fantom5_LRdb;IntAct;LRdb;Lit-BM-17;Ramilowski2015;connectomeDB2020;iTALK;talklr,BioGRID;IntAct;Lit-BM-17;PhosphoPoint\", \"InWeb_IM\": \"experimental\", \"BioGrid\": \"physical\", \"BioGrid_PubMed\": \"32669362,31980649,25402006,24658140,23956138,16849543,16024644,12471035,12006493\", \"BioGrid_Type\": \"Two-hybrid,Affinity Capture-Western,PCA,Affinity Capture-MS\", \"String_Score_Physical\": 946, \"String_Score_Combined\": 989}", "selected": false}, "selected": false}, {"data": {"id": "28149149", "source": "28149119", "target": "28149122", "SCORE": "930", "shared_interaction": "Direct", "source_original": "1956", "Name_B": "HRAS", "Name_A": "EGFR", "target_original": "3265", "Gene_B": "3265", "interaction": "Direct", "SUID": 28149149, "TYPE": "Direct", "Gene_A": "1956", "support": "{\"StringDB\": \"physical\", \"StringEvidence\": \"textmining:0.971,database:0.896,experiments:0.300,coexpression:0.011\", \"OmniPath\": \"pathwayextra\", \"OmniPath_Reference\": \"ACSN;Wang\", \"InWeb_IM\": \"inference\", \"BioGrid\": \"physical\", \"BioGrid_PubMed\": \"30639242,30194290\", \"BioGrid_Type\": \"Proximity Label-MS\", \"BioGrid_Score\": \"2.11866809\", \"String_Score_Physical\": 930, \"String_Score_Combined\": 998}", "selected": false}, "selected": false}, {"data": {"id": "28149148", "source": "28149119", "target": "28149121", "SCORE": "392", "shared_interaction": "Direct", "source_original": "1956", "Name_B": "GAPDH", "Name_A": "EGFR", "target_original": "2597", "Gene_B": "2597", "interaction": "Direct", "SUID": 28149148, "TYPE": "Direct", "Gene_A": "1956", "support": "{\"StringDB\": \"physical\", \"StringEvidence\": \"textmining:0.810,experiments:0.367\", \"InWeb_IM\": \"experimental\", \"BioGrid\": \"physical\", \"BioGrid_PubMed\": \"25402006,24658140,23956138,16799092\", \"BioGrid_Type\": \"Two-hybrid,Affinity Capture-Western,PCA,Affinity Capture-MS\", \"String_Score_Physical\": 392, \"String_Score_Combined\": 885}", "selected": false}, "selected": false}, {"data": {"id": "28149147", "source": "28149119", "target": "28149120", "SCORE": "402", "shared_interaction": "Direct", "source_original": "1956", "Name_B": "ESR1", "Name_A": "EGFR", "target_original": "2099", "Gene_B": "2099", "interaction": "Direct", "SUID": 28149147, "TYPE": "Direct", "Gene_A": "1956", "support": "{\"StringDB\": \"physical\", \"StringEvidence\": \"textmining:0.905,experiments:0.377\", \"OmniPath\": \"omnipath,kinaseextra\", \"OmniPath_Reference\": \"HPRD;PhosphoPoint;ProtMapper;REACH_ProtMapper;SIGNOR;SignaLink3\", \"InWeb_IM\": \"experimental\", \"BioGrid\": \"physical\", \"BioGrid_PubMed\": \"28065597,17284441\", \"BioGrid_Type\": \"Affinity Capture-Western,Affinity Capture-MS\", \"String_Score_Physical\": 402, \"String_Score_Combined\": 943}", "selected": false}, "selected": false}, {"data": {"id": "28149146", "source": "28149119", "target": "28149114", "SCORE": "431", "shared_interaction": "Direct", "source_original": "1956", "Name_B": "AKT1", "Name_A": "EGFR", "target_original": "207", "Gene_B": "207", "interaction": "Direct", "SUID": 28149146, "TYPE": "Direct", "Gene_A": "1956", "support": "{\"StringDB\": \"physical\", \"StringEvidence\": \"textmining:0.972,experiments:0.407\", \"OmniPath\": \"omnipath,kinaseextra\", \"OmniPath_Reference\": \"Lit-BM-17;NetPath;PhosphoSite;PhosphoSite_ProtMapper;ProtMapper,ACSN;Lit-BM-17;NetPath\", \"InWeb_IM\": \"experimental\", \"BioGrid\": \"physical\", \"BioGrid_PubMed\": \"25402006,24658140\", \"BioGrid_Type\": \"Affinity Capture-Luminescence,Two-hybrid,PCA\", \"String_Score_Physical\": 431, \"String_Score_Combined\": 678}", "selected": false}, "selected": false}, {"data": {"id": "28149145", "source": "28149118", "target": "28149132", "SCORE": "900", "shared_interaction": "Direct", "source_original": "1950", "Name_B": "STAT3", "Name_A": "EGF", "target_original": "6774", "Gene_B": "6774", "interaction": "Direct", "SUID": 28149145, "TYPE": "Direct", "Gene_A": "1950", "support": "{\"StringDB\": \"physical\", \"StringEvidence\": \"database:0.896,textmining:0.848\", \"OmniPath\": \"kinaseextra,pathwayextra\", \"OmniPath_Reference\": \"ProtMapper;Sparser_ProtMapper;Wang\", \"String_Score_Physical\": 900, \"String_Score_Combined\": 984}", "selected": false}, "selected": false}, {"data": {"id": "28149144", "source": "28149118", "target": "28149131", "SCORE": "900", "shared_interaction": "Direct", "source_original": "1950", "Name_B": "SRC", "Name_A": "EGF", "target_original": "6714", "Gene_B": "6714", "interaction": "Direct", "SUID": 28149144, "TYPE": "Direct", "Gene_A": "1950", "support": "{\"StringDB\": \"physical\", \"StringEvidence\": \"textmining:0.906,database:0.896,experiments:0.009\", \"OmniPath\": \"kinaseextra,pathwayextra\", \"OmniPath_Reference\": \"Wang,ProtMapper;Sparser_ProtMapper;Wang\", \"InWeb_IM\": \"inference\", \"String_Score_Physical\": 900, \"String_Score_Combined\": 990}", "selected": false}, "selected": false}, {"data": {"id": "28149143", "source": "28149118", "target": "28149128", "SCORE": "432", "shared_interaction": "Direct", "source_original": "1950", "Name_B": "MAPK3", "Name_A": "EGF", "target_original": "5595", "Gene_B": "5595", "interaction": "Direct", "SUID": 28149143, "TYPE": "Direct", "Gene_A": "1950", "support": "{\"StringDB\": \"functional\", \"StringEvidence\": \"textmining:0.844\", \"OmniPath\": \"pathwayextra,kinaseextra\", \"OmniPath_Reference\": \"BEL-Large-Corpus_ProtMapper;ProtMapper;Wang,Wang\", \"String_Score_Combined\": 849, \"String_Score_Physical\": 432}", "selected": false}, "selected": false}, {"data": {"id": "28149142", "source": "28149118", "target": "28149127", "SCORE": "432", "shared_interaction": "Direct", "source_original": "1950", "Name_B": "MAPK1", "Name_A": "EGF", "target_original": "5594", "Gene_B": "5594", "interaction": "Direct", "SUID": 28149142, "TYPE": "Direct", "Gene_A": "1950", "support": "{\"StringDB\": \"functional\", \"StringEvidence\": \"textmining:0.849\", \"OmniPath\": \"kinaseextra,pathwayextra\", \"OmniPath_Reference\": \"BEL-Large-Corpus_ProtMapper;ProtMapper;Wang,Wang\", \"String_Score_Combined\": 854, \"String_Score_Physical\": 432}", "selected": false}, "selected": false}, {"data": {"id": "28149141", "source": "28149118", "target": "28149125", "SCORE": "432", "shared_interaction": "Direct", "source_original": "1950", "Name_B": "JUN", "Name_A": "EGF", "target_original": "3725", "Gene_B": "3725", "interaction": "Direct", "SUID": 28149141, "TYPE": "Direct", "Gene_A": "1950", "support": "{\"StringDB\": \"functional\", \"StringEvidence\": \"textmining:0.830\", \"OmniPath\": \"kinaseextra\", \"OmniPath_Reference\": \"ProtMapper;REACH_ProtMapper;Sparser_ProtMapper\", \"String_Score_Combined\": 837, \"String_Score_Physical\": 432}", "selected": false}, "selected": false}, {"data": {"id": "28149140", "source": "28149118", "target": "28149123", "SCORE": "902", "shared_interaction": "Direct", "source_original": "1950", "Name_B": "HSP90AA1", "Name_A": "EGF", "target_original": "3320", "Gene_B": "3320", "interaction": "Direct", "SUID": 28149140, "TYPE": "Direct", "Gene_A": "1950", "support": "{\"StringDB\": \"physical\", \"StringEvidence\": \"database:0.896,textmining:0.538,experiments:0.024\", \"InWeb_IM\": \"inference\", \"String_Score_Physical\": 902, \"String_Score_Combined\": 954}", "selected": false}, "selected": false}, {"data": {"id": "28149139", "source": "28149118", "target": "28149122", "SCORE": "900", "shared_interaction": "Direct", "source_original": "1950", "Name_B": "HRAS", "Name_A": "EGF", "target_original": "3265", "Gene_B": "3265", "interaction": "Direct", "SUID": 28149139, "TYPE": "Direct", "Gene_A": "1950", "support": "{\"StringDB\": \"physical\", \"StringEvidence\": \"database:0.896,textmining:0.776\", \"OmniPath\": \"pathwayextra\", \"OmniPath_Reference\": \"Wang\", \"InWeb_IM\": \"inference\", \"String_Score_Physical\": 900, \"String_Score_Combined\": 977}", "selected": false}, "selected": false}, {"data": {"id": "28149138", "source": "28149118", "target": "28149115", "SCORE": "900", "shared_interaction": "Direct", "source_original": "1950", "Name_B": "ALB", "Name_A": "EGF", "target_original": "213", "Gene_B": "213", "interaction": "Direct", "SUID": 28149138, "TYPE": "Direct", "Gene_A": "1950", "support": "{\"StringDB\": \"physical\", \"StringEvidence\": \"database:0.896,textmining:0.801\", \"String_Score_Physical\": 900, \"String_Score_Combined\": 980}", "selected": false}, "selected": false}, {"data": {"id": "28149137", "source": "28149118", "target": "28149120", "SCORE": "432", "shared_interaction": "Direct", "source_original": "1950", "Name_B": "ESR1", "Name_A": "EGF", "target_original": "2099", "Gene_B": "2099", "interaction": "Direct", "SUID": 28149137, "TYPE": "Direct", "Gene_A": "1950", "support": "{\"StringDB\": \"functional\", \"StringEvidence\": \"textmining:0.829\", \"OmniPath\": \"kinaseextra\", \"OmniPath_Reference\": \"BEL-Large-Corpus_ProtMapper;ProtMapper;REACH_ProtMapper;RLIMS-P_ProtMapper;Sparser_ProtMapper\", \"String_Score_Combined\": 836, \"String_Score_Physical\": 432}", "selected": false}, "selected": false}, {"data": {"id": "28149136", "source": "28149118", "target": "28149119", "SCORE": "993", "shared_interaction": "Direct", "source_original": "1950", "Name_B": "EGFR", "Name_A": "EGF", "target_original": "1956", "Gene_B": "1956", "interaction": "Direct", "SUID": 28149136, "TYPE": "Direct", "Gene_A": "1950", "support": "{\"StringDB\": \"physical\", \"StringEvidence\": \"textmining:0.971,experiments:0.931,database:0.896,coexpression:0.124\", \"OmniPath\": \"omnipath,kinaseextra,pathwayextra,ligrecextra\", \"OmniPath_Reference\": \"AlzPathway;Baccin2019;BioGRID;CancerCellMap;CellPhoneDB;DIP;HPRD;IntAct;Lit-BM-17;NetPath;PhosphoPoint;Ramilowski2015_Baccin2019;Wang,AlzPathway;BEL-Large-Corpus_ProtMapper;Baccin2019;BioGRID;CancerCellMap;CellChatDB;CellPhoneDB;CellTalkDB;DIP;DLRP_talklr;EMBRACE;Fantom5_LRdb;Guide2Pharma;Guide2Pharma_LRdb;Guide2Pharma_talklr;HPMR;HPMR_LRdb;HPMR_talklr;HPRD;HPRD_LRdb;HPRD_talklr;ICELLNET;IntAct;KEGG-MEDICUS;Kirouac2010;LRdb;Lit-BM-17;NetPath;ProtMapper;REACH_ProtMapper;Ramilowski2015;Ramilowski2015_Baccin2019;SIGNOR;SPIKE;STRING_talklr;SignaLink3;Sparser_ProtMapper;Wang;connectomeDB2020;iTALK;talklr\", \"InWeb_IM\": \"experimental\", \"BioGrid\": \"physical\", \"BioGrid_PubMed\": \"26280537,25453753,25241761,25080504,22729867,19531499,18271526,12620237,12297050,12093292,10085134\", \"BioGrid_Type\": \"Affinity Capture-Luminescence,Reconstituted Complex,Co-localization,Co-crystal Structure,Affinity Capture-MS\", \"String_Score_Physical\": 993, \"String_Score_Combined\": 999}", "selected": false}, "selected": false}, {"data": {"id": "28149270", "source": "28149116", "target": "28149135", "SCORE": "432", "shared_interaction": "Direct", "source_original": "595", "Name_B": "VEGFA", "Name_A": "CCND1", "target_original": "7422", "Gene_B": "7422", "interaction": "Direct", "SUID": 28149270, "TYPE": "Direct", "Gene_A": "595", "support": "{\"OmniPath\": \"pathwayextra\", \"OmniPath_Reference\": \"Wang\"}", "selected": false}, "selected": false}, {"data": {"id": "28149269", "source": "28149116", "target": "28149134", "SCORE": "379", "shared_interaction": "Direct", "source_original": "595", "Name_B": "TP53", "Name_A": "CCND1", "target_original": "7157", "Gene_B": "7157", "interaction": "Direct", "SUID": 28149269, "TYPE": "Direct", "Gene_A": "595", "support": "{\"StringDB\": \"physical\", \"StringEvidence\": \"textmining:0.940,experiments:0.352,coexpression:0.021\", \"InWeb_IM\": \"experimental\", \"BioGrid\": \"physical\", \"BioGrid_PubMed\": \"27129163\", \"BioGrid_Type\": \"Affinity Capture-Western\", \"String_Score_Physical\": 379, \"String_Score_Combined\": 963}", "selected": false}, "selected": false}, {"data": {"id": "28149268", "source": "28149116", "target": "28149133", "SCORE": "432", "shared_interaction": "Direct", "source_original": "595", "Name_B": "TNF", "Name_A": "CCND1", "target_original": "7124", "Gene_B": "7124", "interaction": "Direct", "SUID": 28149268, "TYPE": "Direct", "Gene_A": "595", "support": "{\"StringDB\": \"functional\", \"StringEvidence\": \"textmining:0.713\", \"OmniPath\": \"pathwayextra\", \"OmniPath_Reference\": \"Wang\", \"String_Score_Combined\": 725, \"String_Score_Physical\": 432}", "selected": false}, "selected": false}, {"data": {"id": "28149267", "source": "28149116", "target": "28149132", "SCORE": "943", "shared_interaction": "Direct", "source_original": "595", "Name_B": "STAT3", "Name_A": "CCND1", "target_original": "6774", "Gene_B": "6774", "interaction": "Direct", "SUID": 28149267, "TYPE": "Direct", "Gene_A": "595", "support": "{\"StringDB\": \"physical\", \"StringEvidence\": \"database:0.896,textmining:0.890,experiments:0.434,coexpression:0.008\", \"OmniPath\": \"omnipath,pathwayextra\", \"OmniPath_Reference\": \"BioGRID;HPRD;Wang\", \"InWeb_IM\": \"experimental\", \"BioGrid\": \"physical\", \"BioGrid_PubMed\": \"15659654,11279133\", \"BioGrid_Type\": \"Reconstituted Complex,Affinity Capture-Western\", \"String_Score_Physical\": 943, \"String_Score_Combined\": 993}", "selected": false}, "selected": false}, {"data": {"id": "28149266", "source": "28149116", "target": "28149131", "SCORE": "305", "shared_interaction": "Direct", "source_original": "595", "Name_B": "SRC", "Name_A": "CCND1", "target_original": "6714", "Gene_B": "6714", "interaction": "Direct", "SUID": 28149266, "TYPE": "Direct", "Gene_A": "595", "support": "{\"StringDB\": \"physical\", \"StringEvidence\": \"textmining:0.668,experiments:0.275,coexpression:0.028\", \"String_Score_Physical\": 305, \"String_Score_Combined\": 776}", "selected": false}, "selected": false}, {"data": {"id": "28149188", "source": "28149115", "target": "28149131", "SCORE": "432", "shared_interaction": "Direct", "source_original": "213", "Name_B": "SRC", "Name_A": "ALB", "target_original": "6714", "Gene_B": "6714", "interaction": "Direct", "SUID": 28149188, "TYPE": "Direct", "Gene_A": "213", "support": "{\"StringDB\": \"functional\", \"StringEvidence\": \"textmining:0.670\", \"OmniPath\": \"kinaseextra\", \"OmniPath_Reference\": \"ProtMapper;Sparser_ProtMapper\", \"String_Score_Combined\": 683, \"String_Score_Physical\": 432}", "selected": false}, "selected": false}, {"data": {"id": "28149187", "source": "28149115", "target": "28149124", "SCORE": "900", "shared_interaction": "Direct", "source_original": "213", "Name_B": "IL6", "Name_A": "ALB", "target_original": "3569", "Gene_B": "3569", "interaction": "Direct", "SUID": 28149187, "TYPE": "Direct", "Gene_A": "213", "support": "{\"StringDB\": \"physical\", \"StringEvidence\": \"database:0.896,textmining:0.835\", \"String_Score_Physical\": 900, \"String_Score_Combined\": 983}", "selected": false}, "selected": false}, {"data": {"id": "28149172", "source": "28149114", "target": "28149117", "SCORE": "393", "shared_interaction": "Direct", "source_original": "207", "Name_B": "CASP3", "Name_A": "AKT1", "target_original": "836", "Gene_B": "836", "interaction": "Direct", "SUID": 28149172, "TYPE": "Direct", "Gene_A": "207", "support": "{\"StringDB\": \"physical\", \"StringEvidence\": \"textmining:0.949,experiments:0.368,coexpression:0.015\", \"OmniPath\": \"omnipath,kinaseextra,pathwayextra\", \"OmniPath_Reference\": \"HPRD;InnateDB;PhosphoPoint;Wang,ACSN;HPRD;HPRD-phos;InnateDB\", \"InWeb_IM\": \"experimental\", \"String_Score_Physical\": 393, \"String_Score_Combined\": 969}", "selected": false}, "selected": false}, {"data": {"id": "28149171", "source": "28149114", "target": "28149134", "SCORE": "911", "shared_interaction": "Direct", "source_original": "207", "Name_B": "TP53", "Name_A": "AKT1", "target_original": "7157", "Gene_B": "7157", "interaction": "Direct", "SUID": 28149171, "TYPE": "Direct", "Gene_A": "207", "support": "{\"StringDB\": \"physical\", \"StringEvidence\": \"textmining:0.939,database:0.896,experiments:0.111,coexpression:0.014\", \"BioGrid\": \"physical\", \"BioGrid_PubMed\": \"28205554\", \"BioGrid_Type\": \"FRET\", \"String_Score_Physical\": 911, \"String_Score_Combined\": 994}", "selected": false}, "selected": false}, {"data": {"id": "28149170", "source": "28149114", "target": "28149132", "SCORE": "908", "shared_interaction": "Direct", "source_original": "207", "Name_B": "STAT3", "Name_A": "AKT1", "target_original": "6774", "Gene_B": "6774", "interaction": "Direct", "SUID": 28149170, "TYPE": "Direct", "Gene_A": "207", "support": "{\"StringDB\": \"physical\", \"StringEvidence\": \"textmining:0.936,database:0.896,experiments:0.087\", \"OmniPath\": \"pathwayextra\", \"OmniPath_Reference\": \"Wang\", \"InWeb_IM\": \"experimental\", \"String_Score_Physical\": 908, \"String_Score_Combined\": 994}", "selected": false}, "selected": false}, {"data": {"id": "28149169", "source": "28149114", "target": "28149131", "SCORE": "952", "shared_interaction": "Direct", "source_original": "207", "Name_B": "SRC", "Name_A": "AKT1", "target_original": "6714", "Gene_B": "6714", "interaction": "Direct", "SUID": 28149169, "TYPE": "Direct", "Gene_A": "207", "support": "{\"StringDB\": \"physical\", \"StringEvidence\": \"textmining:0.959,database:0.896,experiments:0.527,cooccurrence:0.365,coexpression:0.059\", \"OmniPath\": \"omnipath,kinaseextra,pathwayextra\", \"OmniPath_Reference\": \"Adhesome;HPRD;InnateDB;Lit-BM-17;PhosphoPoint,Adhesome;HPRD;HPRD-phos;HPRD_KEA;HPRD_MIMP;InnateDB;KEA;Kinexus_KEA;Lit-BM-17;MIMP;PhosphoPoint;PhosphoSite_KEA;PhosphoSite_MIMP;ProtMapper;SIGNOR;SIGNOR_ProtMapper;Wang;iPTMnet;phosphoELM_KEA\", \"InWeb_IM\": \"experimental\", \"BioGrid\": \"physical\", \"BioGrid_PubMed\": \"25241761,23242524\", \"BioGrid_Type\": \"Co-localization,Affinity Capture-Western\", \"String_Score_Physical\": 952, \"String_Score_Combined\": 978}", "selected": false}, "selected": false}, {"data": {"id": "28149168", "source": "28149114", "target": "28149130", "SCORE": "472", "shared_interaction": "Direct", "source_original": "207", "Name_B": "PTEN", "Name_A": "AKT1", "target_original": "5728", "Gene_B": "5728", "interaction": "Direct", "SUID": 28149168, "TYPE": "Direct", "Gene_A": "207", "support": "{\"StringDB\": \"physical\", \"StringEvidence\": \"textmining:0.981,experiments:0.450,coexpression:0.020\", \"OmniPath\": \"omnipath,pathwayextra,kinaseextra\", \"OmniPath_Reference\": \"Adhesome;HPRD;HPRD-phos;HPRD_KEA;HPRD_MIMP;KEA;MIMP;PhosphoPoint;PhosphoSite_KEA;PhosphoSite_MIMP;iPTMnet;phosphoELM_MIMP,Adhesome;HPRD;SPIKE;Wang\", \"InWeb_IM\": \"experimental\", \"BioGrid\": \"physical\", \"BioGrid_PubMed\": \"28205554,20605778\", \"BioGrid_Type\": \"FRET,Affinity Capture-Western\", \"String_Score_Physical\": 472, \"String_Score_Combined\": 990}", "selected": false}, "selected": false}, {"data": {"id": "28149167", "source": "28149114", "target": "28149129", "SCORE": "328", "shared_interaction": "Direct", "source_original": "207", "Name_B": "MAPK8", "Name_A": "AKT1", "target_original": "5599", "Gene_B": "5599", "interaction": "Direct", "SUID": 28149167, "TYPE": "Direct", "Gene_A": "207", "support": "{\"StringDB\": \"physical\", \"StringEvidence\": \"textmining:0.959,cooccurrence:0.392,experiments:0.299,coexpression:0.045\", \"OmniPath\": \"kinaseextra,pathwayextra\", \"OmniPath_Reference\": \"Wang,ProtMapper;SIGNOR_ProtMapper\", \"InWeb_IM\": \"experimental\", \"BioGrid\": \"physical\", \"BioGrid_PubMed\": \"20186153\", \"BioGrid_Type\": \"Biochemical Activity\", \"String_Score_Physical\": 328, \"String_Score_Combined\": 684}", "selected": false}, "selected": false}, {"data": {"id": "28149166", "source": "28149114", "target": "28149128", "SCORE": "821", "shared_interaction": "Direct", "source_original": "207", "Name_B": "MAPK3", "Name_A": "AKT1", "target_original": "5595", "Gene_B": "5595", "interaction": "Direct", "SUID": 28149166, "TYPE": "Direct", "Gene_A": "207", "support": "{\"StringDB\": \"physical\", \"StringEvidence\": \"textmining:0.945,database:0.791,cooccurrence:0.294,experiments:0.109,coexpression:0.024\", \"OmniPath\": \"pathwayextra\", \"OmniPath_Reference\": \"Wang\", \"String_Score_Physical\": 821, \"String_Score_Combined\": 907}", "selected": false}, "selected": false}, {"data": {"id": "28149165", "source": "28149114", "target": "28149127", "SCORE": "821", "shared_interaction": "Direct", "source_original": "207", "Name_B": "MAPK1", "Name_A": "AKT1", "target_original": "5594", "Gene_B": "5594", "interaction": "Direct", "SUID": 28149165, "TYPE": "Direct", "Gene_A": "207", "support": "{\"StringDB\": \"physical\", \"StringEvidence\": \"textmining:0.947,database:0.791,cooccurrence:0.274,experiments:0.109,coexpression:0.027\", \"OmniPath\": \"omnipath\", \"OmniPath_Reference\": \"iPTMnet\", \"String_Score_Physical\": 821, \"String_Score_Combined\": 905}", "selected": false}, "selected": false}, {"data": {"id": "28149164", "source": "28149114", "target": "28149126", "SCORE": "432", "shared_interaction": "Direct", "source_original": "207", "Name_B": "MYC", "Name_A": "AKT1", "target_original": "4609", "Gene_B": "4609", "interaction": "Direct", "SUID": 28149164, "TYPE": "Direct", "Gene_A": "207", "support": "{\"OmniPath\": \"pathwayextra\", \"OmniPath_Reference\": \"ACSN;Wang\", \"BioGrid\": \"physical\", \"BioGrid_PubMed\": \"28205554\", \"BioGrid_Type\": \"FRET\"}", "selected": false}, "selected": false}, {"data": {"id": "28149163", "source": "28149114", "target": "28149123", "SCORE": "979", "shared_interaction": "Direct", "source_original": "207", "Name_B": "HSP90AA1", "Name_A": "AKT1", "target_original": "3320", "Gene_B": "3320", "interaction": "Direct", "SUID": 28149163, "TYPE": "Direct", "Gene_A": "207", "support": "{\"StringDB\": \"physical\", \"StringEvidence\": \"textmining:0.917,database:0.896,experiments:0.798,coexpression:0.021\", \"OmniPath\": \"omnipath,pathwayextra,kinaseextra\", \"OmniPath_Reference\": \"HPRD;InnateDB;NetPath;PhosphoPoint;Wang,ACSN;HPRD;InnateDB;NetPath;SPIKE;Wang\", \"InWeb_IM\": \"experimental\", \"BioGrid\": \"physical\", \"BioGrid_PubMed\": \"31980649,29311840,29139175,25714412,22504172,21767636,16027165,15843522,12586360,12176997,10995457\", \"BioGrid_Type\": \"Reconstituted Complex,Affinity Capture-Western,Affinity Capture-MS,Co-localization\", \"String_Score_Physical\": 979, \"String_Score_Combined\": 998}", "selected": false}, "selected": false}, {"data": {"id": "28149162", "source": "28149114", "target": "28149121", "SCORE": "349", "shared_interaction": "Direct", "source_original": "207", "Name_B": "GAPDH", "Name_A": "AKT1", "target_original": "2597", "Gene_B": "2597", "interaction": "Direct", "SUID": 28149162, "TYPE": "Direct", "Gene_A": "207", "support": "{\"StringDB\": \"physical\", \"StringEvidence\": \"textmining:0.923,experiments:0.322,coexpression:0.005\", \"OmniPath\": \"kinaseextra\", \"OmniPath_Reference\": \"ProtMapper;REACH_ProtMapper\", \"InWeb_IM\": \"experimental\", \"BioGrid\": \"physical\", \"BioGrid_PubMed\": \"16027165\", \"BioGrid_Type\": \"Affinity Capture-MS\", \"String_Score_Physical\": 349, \"String_Score_Combined\": 950}", "selected": false}, "selected": false}, {"data": {"id": "28149161", "source": "28149114", "target": "28149120", "SCORE": "938", "shared_interaction": "Direct", "source_original": "207", "Name_B": "ESR1", "Name_A": "AKT1", "target_original": "2099", "Gene_B": "2099", "interaction": "Direct", "SUID": 28149161, "TYPE": "Direct", "Gene_A": "207", "support": "{\"StringDB\": \"physical\", \"StringEvidence\": \"database:0.896,textmining:0.861,experiments:0.382,coexpression:0.015\", \"OmniPath\": \"omnipath,kinaseextra,pathwayextra\", \"OmniPath_Reference\": \"HPRD;HPRD-phos;HPRD_KEA;HPRD_MIMP;KEA;MIMP;NetworKIN_KEA;PhosphoPoint;PhosphoSite;PhosphoSite_KEA;PhosphoSite_MIMP;PhosphoSite_ProtMapper;ProtMapper;SIGNOR;SIGNOR_ProtMapper;Sparser_ProtMapper;iPTMnet;phosphoELM_MIMP,HPRD;Wang\", \"InWeb_IM\": \"experimental\", \"BioGrid\": \"physical\", \"BioGrid_PubMed\": \"11139588\", \"BioGrid_Type\": \"Biochemical Activity\", \"String_Score_Physical\": 938, \"String_Score_Combined\": 991}", "selected": false}, "selected": false}]}}};
