# Supplementary material for: Active ingredients and molecular targets of Taraxacum mongolicum against hepatocellular carcinoma: network pharmacology, molecular docking, and molecular dynamics simulation analysis
Source: PeerJ. 2022 Jul 18;10:e13737. doi: 10.7717/peerj.13737 (PMC9302432; doi:10.7717/peerj.13737)
Supplement: Supplemental Information 3 [file peerj-10-13737-s003.zip › Enrichment_PPI/xgmml/MyList_MCODE_ALL.xgmml]

<?xml version="1.0" encoding="UTF-8" standalone="yes"?>
<graph label="MyList_MCODE_ALL" xmlns:dc="http://purl.org/dc/elements/1.1/" xmlns:xlink="http://www.w3.org/1999/xlink" xmlns:rdf="http://www.w3.org/1999/02/22-rdf-syntax-ns#" xmlns:cy="http://www.cytoscape.org" xmlns="http://www.cs.rpi.edu/XGMML" >
  <att name="documentVersion" value="1.1"/>
  <att name="networkMetadata">
    <rdf:RDF>
      <rdf:Description rdf:about="http://www.cytoscape.org/">
        <dc:type>Protein-Protein Interaction</dc:type>
        <dc:description>N/A</dc:description>
        <dc:identifier>N/A</dc:identifier>
        <dc:date>2021-12-07 05:43:12</dc:date>
        <dc:title>Cytoscape Network</dc:title>
        <dc:source>http://www.cytoscape.org/</dc:source>
        <dc:format>Cytoscape-XGMML</dc:format>
      </rdf:Description>
    </rdf:RDF>
  </att>
  <att type="string" name="backgroundColor" value="#ffffff"/>
  <att type="real" name="GRAPH_VIEW_ZOOM" value="1.0"/>
  <att type="real" name="GRAPH_VIEW_CENTER_X" value="300.0"/>
  <att type="real" name="GRAPH_VIEW_CENTER_Y" value="300.0"/>
  <node label="AKT1" id="1">
    <att type="string" name="canonicalName" value="AKT1"/>
    <att type="string" name="Gene" value="207"/>
    <att type="string" name="Symbol" value="AKT1"/>
    <att type="integer" name="MCODE_CLUSTER_ID" value="1"/>
    <att type="real" name="MCODE_SCORE" value="5.714285714285714"/>
    <att type="string" name="MCODE_TYPE" value="Clustered"/>
    <att type="integer" name="DEGREE" value="11"/>
    <graphics type="CIRCLE" x="441.6761865132235" y="422.5856846721715"/>
  </node>
  <node label="CCND1" id="2">
    <att type="string" name="canonicalName" value="CCND1"/>
    <att type="string" name="Gene" value="595"/>
    <att type="string" name="Symbol" value="CCND1"/>
    <att type="integer" name="MCODE_CLUSTER_ID" value="1"/>
    <att type="real" name="MCODE_SCORE" value="5.714285714285714"/>
    <att type="string" name="MCODE_TYPE" value="Clustered"/>
    <att type="integer" name="DEGREE" value="9"/>
    <graphics type="CIRCLE" x="327.5779850989974" y="379.57292566004116"/>
  </node>
  <node label="EGFR" id="3">
    <att type="string" name="canonicalName" value="EGFR"/>
    <att type="string" name="Gene" value="1956"/>
    <att type="string" name="Symbol" value="EGFR"/>
    <att type="integer" name="MCODE_CLUSTER_ID" value="1"/>
    <att type="real" name="MCODE_SCORE" value="5.714285714285714"/>
    <att type="string" name="MCODE_TYPE" value="Clustered"/>
    <att type="integer" name="DEGREE" value="11"/>
    <graphics type="CIRCLE" x="215.84944692283625" y="150.9936942221001"/>
  </node>
  <node label="ESR1" id="4">
    <att type="string" name="canonicalName" value="ESR1"/>
    <att type="string" name="Gene" value="2099"/>
    <att type="string" name="Symbol" value="ESR1"/>
    <att type="integer" name="MCODE_CLUSTER_ID" value="1"/>
    <att type="real" name="MCODE_SCORE" value="5.714285714285714"/>
    <att type="string" name="MCODE_TYPE" value="Clustered"/>
    <att type="integer" name="DEGREE" value="13"/>
    <graphics type="CIRCLE" x="328.84924482345514" y="155.36355181446538"/>
  </node>
  <node label="HSP90AA1" id="5">
    <att type="string" name="canonicalName" value="HSP90AA1"/>
    <att type="string" name="Gene" value="3320"/>
    <att type="string" name="Symbol" value="HSP90AA1"/>
    <att type="integer" name="MCODE_CLUSTER_ID" value="1"/>
    <att type="real" name="MCODE_SCORE" value="5.714285714285714"/>
    <att type="string" name="MCODE_TYPE" value="Clustered"/>
    <att type="integer" name="DEGREE" value="13"/>
    <graphics type="CIRCLE" x="263.2658526411342" y="280.8350840014816"/>
  </node>
  <node label="MYC" id="6">
    <att type="string" name="canonicalName" value="MYC"/>
    <att type="string" name="Gene" value="4609"/>
    <att type="string" name="Symbol" value="MYC"/>
    <att type="integer" name="MCODE_CLUSTER_ID" value="1"/>
    <att type="real" name="MCODE_SCORE" value="5.714285714285714"/>
    <att type="string" name="MCODE_TYPE" value="Clustered"/>
    <att type="integer" name="DEGREE" value="11"/>
    <graphics type="CIRCLE" x="296.1536109047531" y="313.8090501689802"/>
  </node>
  <node label="MAPK1" id="7">
    <att type="string" name="canonicalName" value="MAPK1"/>
    <att type="string" name="Gene" value="5594"/>
    <att type="string" name="Symbol" value="MAPK1"/>
    <att type="integer" name="MCODE_CLUSTER_ID" value="1"/>
    <att type="real" name="MCODE_SCORE" value="5.714285714285714"/>
    <att type="string" name="MCODE_TYPE" value="Clustered"/>
    <att type="integer" name="DEGREE" value="13"/>
    <graphics type="CIRCLE" x="401.9344212649264" y="186.33951329496784"/>
  </node>
  <node label="MAPK3" id="8">
    <att type="string" name="canonicalName" value="MAPK3"/>
    <att type="string" name="Gene" value="5595"/>
    <att type="string" name="Symbol" value="MAPK3"/>
    <att type="integer" name="MCODE_CLUSTER_ID" value="1"/>
    <att type="real" name="MCODE_SCORE" value="5.714285714285714"/>
    <att type="string" name="MCODE_TYPE" value="Clustered"/>
    <att type="integer" name="DEGREE" value="13"/>
    <graphics type="CIRCLE" x="175.90243583433784" y="357.1304084813406"/>
  </node>
  <node label="MAPK8" id="9">
    <att type="string" name="canonicalName" value="MAPK8"/>
    <att type="string" name="Gene" value="5599"/>
    <att type="string" name="Symbol" value="MAPK8"/>
    <att type="integer" name="MCODE_CLUSTER_ID" value="1"/>
    <att type="real" name="MCODE_SCORE" value="5.714285714285714"/>
    <att type="string" name="MCODE_TYPE" value="Clustered"/>
    <att type="integer" name="DEGREE" value="11"/>
    <graphics type="CIRCLE" x="305.87502371149526" y="366.8293511712892"/>
  </node>
  <node label="PTEN" id="10">
    <att type="string" name="canonicalName" value="PTEN"/>
    <att type="string" name="Gene" value="5728"/>
    <att type="string" name="Symbol" value="PTEN"/>
    <att type="integer" name="MCODE_CLUSTER_ID" value="1"/>
    <att type="real" name="MCODE_SCORE" value="5.714285714285714"/>
    <att type="string" name="MCODE_TYPE" value="Clustered"/>
    <att type="integer" name="DEGREE" value="10"/>
    <graphics type="CIRCLE" x="322.75793963128336" y="254.2476288101874"/>
  </node>
  <node label="SRC" id="11">
    <att type="string" name="canonicalName" value="SRC"/>
    <att type="string" name="Gene" value="6714"/>
    <att type="string" name="Symbol" value="SRC"/>
    <att type="integer" name="MCODE_CLUSTER_ID" value="1"/>
    <att type="real" name="MCODE_SCORE" value="5.714285714285714"/>
    <att type="string" name="MCODE_TYPE" value="Clustered"/>
    <att type="integer" name="DEGREE" value="12"/>
    <graphics type="CIRCLE" x="351.6957599490181" y="239.9341076102715"/>
  </node>
  <node label="STAT3" id="12">
    <att type="string" name="canonicalName" value="STAT3"/>
    <att type="string" name="Gene" value="6774"/>
    <att type="string" name="Symbol" value="STAT3"/>
    <att type="integer" name="MCODE_CLUSTER_ID" value="1"/>
    <att type="real" name="MCODE_SCORE" value="5.714285714285714"/>
    <att type="string" name="MCODE_TYPE" value="Seed"/>
    <att type="integer" name="DEGREE" value="12"/>
    <graphics type="CIRCLE" x="410.32319978920043" y="215.92599929362305"/>
  </node>
  <node label="TP53" id="13">
    <att type="string" name="canonicalName" value="TP53"/>
    <att type="string" name="Gene" value="7157"/>
    <att type="string" name="Symbol" value="TP53"/>
    <att type="integer" name="MCODE_CLUSTER_ID" value="1"/>
    <att type="real" name="MCODE_SCORE" value="5.714285714285714"/>
    <att type="string" name="MCODE_TYPE" value="Clustered"/>
    <att type="integer" name="DEGREE" value="12"/>
    <graphics type="CIRCLE" x="213.73477741920388" y="161.9042943383127"/>
  </node>
  <node label="VEGFA" id="14">
    <att type="string" name="canonicalName" value="VEGFA"/>
    <att type="string" name="Gene" value="7422"/>
    <att type="string" name="Symbol" value="VEGFA"/>
    <att type="integer" name="MCODE_CLUSTER_ID" value="1"/>
    <att type="real" name="MCODE_SCORE" value="5.714285714285714"/>
    <att type="string" name="MCODE_TYPE" value="Clustered"/>
    <att type="integer" name="DEGREE" value="9"/>
    <graphics type="CIRCLE" x="371.5157816275997" y="304.0059663446515"/>
  </node>
  <node label="EGF" id="15">
    <att type="string" name="canonicalName" value="EGF"/>
    <att type="string" name="Gene" value="1950"/>
    <att type="string" name="Symbol" value="EGF"/>
    <att type="integer" name="MCODE_CLUSTER_ID" value="2"/>
    <att type="real" name="MCODE_SCORE" value="1.2"/>
    <att type="string" name="MCODE_TYPE" value="Clustered"/>
    <att type="integer" name="DEGREE" value="2"/>
    <graphics type="CIRCLE" x="299.3620170949903" y="200.36234222014207"/>
  </node>
  <node label="HRAS" id="16">
    <att type="string" name="canonicalName" value="HRAS"/>
    <att type="string" name="Gene" value="3265"/>
    <att type="string" name="Symbol" value="HRAS"/>
    <att type="integer" name="MCODE_CLUSTER_ID" value="2"/>
    <att type="real" name="MCODE_SCORE" value="1.2"/>
    <att type="string" name="MCODE_TYPE" value="Clustered"/>
    <att type="integer" name="DEGREE" value="2"/>
    <graphics type="CIRCLE" x="328.7833116260655" y="198.93876123856995"/>
  </node>
  <node label="IL6" id="17">
    <att type="string" name="canonicalName" value="IL6"/>
    <att type="string" name="Gene" value="3569"/>
    <att type="string" name="Symbol" value="IL6"/>
    <att type="integer" name="MCODE_CLUSTER_ID" value="2"/>
    <att type="real" name="MCODE_SCORE" value="1.2"/>
    <att type="string" name="MCODE_TYPE" value="Clustered"/>
    <att type="integer" name="DEGREE" value="2"/>
    <graphics type="CIRCLE" x="307.8048619767077" y="444.2451555345625"/>
  </node>
  <node label="JUN" id="18">
    <att type="string" name="canonicalName" value="JUN"/>
    <att type="string" name="Gene" value="3725"/>
    <att type="string" name="Symbol" value="JUN"/>
    <att type="integer" name="MCODE_CLUSTER_ID" value="2"/>
    <att type="real" name="MCODE_SCORE" value="1.2"/>
    <att type="string" name="MCODE_TYPE" value="Seed"/>
    <att type="integer" name="DEGREE" value="4"/>
    <graphics type="CIRCLE" x="436.4082423006586" y="354.407828730547"/>
  </node>
  <node label="TNF" id="19">
    <att type="string" name="canonicalName" value="TNF"/>
    <att type="string" name="Gene" value="7124"/>
    <att type="string" name="Symbol" value="TNF"/>
    <att type="integer" name="MCODE_CLUSTER_ID" value="2"/>
    <att type="real" name="MCODE_SCORE" value="1.2"/>
    <att type="string" name="MCODE_TYPE" value="Clustered"/>
    <att type="integer" name="DEGREE" value="2"/>
    <graphics type="CIRCLE" x="410.572863732338" y="184.02225612319523"/>
  </node>
  <edge label="1950 (pp) 3265" source="15" target="16">
    <att type="string" name="canonicalName" value="1950 (pp) 3265"/>
    <att type="string" name="interaction" value="pp"/>
    <att type="int" name="SCORE" value="900"/>
    <att type="string" name="support" value="{&quot;StringDB&quot;: &quot;physical&quot;, &quot;StringEvidence&quot;: &quot;database:0.896,textmining:0.776&quot;, &quot;OmniPath&quot;: &quot;pathwayextra&quot;, &quot;OmniPath_Reference&quot;: &quot;Wang&quot;, &quot;InWeb_IM&quot;: &quot;inference&quot;, &quot;String_Score_Physical&quot;: 900, &quot;String_Score_Combined&quot;: 977}"/>
  </edge>
  <edge label="1950 (pp) 3725" source="15" target="18">
    <att type="string" name="canonicalName" value="1950 (pp) 3725"/>
    <att type="string" name="interaction" value="pp"/>
    <att type="int" name="SCORE" value="432"/>
    <att type="string" name="support" value="{&quot;StringDB&quot;: &quot;functional&quot;, &quot;StringEvidence&quot;: &quot;textmining:0.830&quot;, &quot;OmniPath&quot;: &quot;kinaseextra&quot;, &quot;OmniPath_Reference&quot;: &quot;ProtMapper;REACH_ProtMapper;Sparser_ProtMapper&quot;, &quot;String_Score_Combined&quot;: 837, &quot;String_Score_Physical&quot;: 432}"/>
  </edge>
  <edge label="1956 (pp) 207" source="3" target="1">
    <att type="string" name="canonicalName" value="1956 (pp) 207"/>
    <att type="string" name="interaction" value="pp"/>
    <att type="int" name="SCORE" value="431"/>
    <att type="string" name="support" value="{&quot;StringDB&quot;: &quot;physical&quot;, &quot;StringEvidence&quot;: &quot;textmining:0.972,experiments:0.407&quot;, &quot;OmniPath&quot;: &quot;omnipath,kinaseextra&quot;, &quot;OmniPath_Reference&quot;: &quot;Lit-BM-17;NetPath;PhosphoSite;PhosphoSite_ProtMapper;ProtMapper,ACSN;Lit-BM-17;NetPath&quot;, &quot;InWeb_IM&quot;: &quot;experimental&quot;, &quot;BioGrid&quot;: &quot;physical&quot;, &quot;BioGrid_PubMed&quot;: &quot;25402006,24658140&quot;, &quot;BioGrid_Type&quot;: &quot;Affinity Capture-Luminescence,Two-hybrid,PCA&quot;, &quot;String_Score_Physical&quot;: 431, &quot;String_Score_Combined&quot;: 678}"/>
  </edge>
  <edge label="1956 (pp) 2099" source="3" target="4">
    <att type="string" name="canonicalName" value="1956 (pp) 2099"/>
    <att type="string" name="interaction" value="pp"/>
    <att type="int" name="SCORE" value="402"/>
    <att type="string" name="support" value="{&quot;StringDB&quot;: &quot;physical&quot;, &quot;StringEvidence&quot;: &quot;textmining:0.905,experiments:0.377&quot;, &quot;OmniPath&quot;: &quot;omnipath,kinaseextra&quot;, &quot;OmniPath_Reference&quot;: &quot;HPRD;PhosphoPoint;ProtMapper;REACH_ProtMapper;SIGNOR;SignaLink3&quot;, &quot;InWeb_IM&quot;: &quot;experimental&quot;, &quot;BioGrid&quot;: &quot;physical&quot;, &quot;BioGrid_PubMed&quot;: &quot;28065597,17284441&quot;, &quot;BioGrid_Type&quot;: &quot;Affinity Capture-Western,Affinity Capture-MS&quot;, &quot;String_Score_Physical&quot;: 402, &quot;String_Score_Combined&quot;: 943}"/>
  </edge>
  <edge label="1956 (pp) 3320" source="3" target="5">
    <att type="string" name="canonicalName" value="1956 (pp) 3320"/>
    <att type="string" name="interaction" value="pp"/>
    <att type="int" name="SCORE" value="946"/>
    <att type="string" name="support" value="{&quot;StringDB&quot;: &quot;physical&quot;, &quot;StringEvidence&quot;: &quot;database:0.896,textmining:0.810,experiments:0.466&quot;, &quot;OmniPath&quot;: &quot;omnipath,ligrecextra,kinaseextra&quot;, &quot;OmniPath_Reference&quot;: &quot;BioGRID;CellTalkDB;EMBRACE;Fantom5_LRdb;IntAct;LRdb;Lit-BM-17;Ramilowski2015;connectomeDB2020;iTALK;talklr,BioGRID;IntAct;Lit-BM-17;PhosphoPoint&quot;, &quot;InWeb_IM&quot;: &quot;experimental&quot;, &quot;BioGrid&quot;: &quot;physical&quot;, &quot;BioGrid_PubMed&quot;: &quot;32669362,31980649,25402006,24658140,23956138,16849543,16024644,12471035,12006493&quot;, &quot;BioGrid_Type&quot;: &quot;Two-hybrid,Affinity Capture-Western,PCA,Affinity Capture-MS&quot;, &quot;String_Score_Physical&quot;: 946, &quot;String_Score_Combined&quot;: 989}"/>
  </edge>
  <edge label="1956 (pp) 5594" source="3" target="7">
    <att type="string" name="canonicalName" value="1956 (pp) 5594"/>
    <att type="string" name="interaction" value="pp"/>
    <att type="int" name="SCORE" value="944"/>
    <att type="string" name="support" value="{&quot;StringDB&quot;: &quot;physical&quot;, &quot;StringEvidence&quot;: &quot;database:0.896,textmining:0.882,experiments:0.450&quot;, &quot;OmniPath&quot;: &quot;omnipath,kinaseextra,pathwayextra&quot;, &quot;OmniPath_Reference&quot;: &quot;CancerCellMap;HPRD;HPRD_MIMP;KEA;Kinexus_KEA;MIMP;NetPath;PhosphoPoint;PhosphoSite_KEA;PhosphoSite_MIMP;PhosphoSite_ProtMapper;ProtMapper;SIGNOR;SIGNOR_ProtMapper;Wang;iPTMnet;phosphoELM;phosphoELM_KEA;phosphoELM_MIMP,CancerCellMap;HPRD;KEGG-MEDICUS;NetPath;Wang&quot;, &quot;InWeb_IM&quot;: &quot;inference&quot;, &quot;String_Score_Physical&quot;: 944, &quot;String_Score_Combined&quot;: 965}"/>
  </edge>
  <edge label="1956 (pp) 5595" source="3" target="8">
    <att type="string" name="canonicalName" value="1956 (pp) 5595"/>
    <att type="string" name="interaction" value="pp"/>
    <att type="int" name="SCORE" value="915"/>
    <att type="string" name="support" value="{&quot;StringDB&quot;: &quot;physical&quot;, &quot;StringEvidence&quot;: &quot;database:0.896,textmining:0.882,experiments:0.150&quot;, &quot;OmniPath&quot;: &quot;omnipath,kinaseextra,pathwayextra&quot;, &quot;OmniPath_Reference&quot;: &quot;HPRD_MIMP;KEA;Kinexus_KEA;MIMP;NetworKIN_KEA;PhosphoSite;PhosphoSite_KEA;PhosphoSite_MIMP;PhosphoSite_ProtMapper;ProtMapper;SIGNOR;SIGNOR_ProtMapper;Wang;iPTMnet;phosphoELM;phosphoELM_KEA;phosphoELM_MIMP,KEGG-MEDICUS;Wang&quot;, &quot;BioGrid&quot;: &quot;physical&quot;, &quot;BioGrid_PubMed&quot;: &quot;24412244&quot;, &quot;BioGrid_Type&quot;: &quot;Two-hybrid&quot;, &quot;String_Score_Physical&quot;: 915, &quot;String_Score_Combined&quot;: 946}"/>
  </edge>
  <edge label="1956 (pp) 5599" source="3" target="9">
    <att type="string" name="canonicalName" value="1956 (pp) 5599"/>
    <att type="string" name="interaction" value="pp"/>
    <att type="int" name="SCORE" value="392"/>
    <att type="string" name="support" value="{&quot;StringDB&quot;: &quot;physical&quot;, &quot;StringEvidence&quot;: &quot;textmining:0.754,experiments:0.367&quot;, &quot;InWeb_IM&quot;: &quot;experimental&quot;, &quot;BioGrid&quot;: &quot;physical&quot;, &quot;BioGrid_PubMed&quot;: &quot;25402006,24658140&quot;, &quot;BioGrid_Type&quot;: &quot;Affinity Capture-Luminescence,Two-hybrid,PCA&quot;, &quot;String_Score_Physical&quot;: 392, &quot;String_Score_Combined&quot;: 593}"/>
  </edge>
  <edge label="1956 (pp) 5728" source="3" target="10">
    <att type="string" name="canonicalName" value="1956 (pp) 5728"/>
    <att type="string" name="interaction" value="pp"/>
    <att type="int" name="SCORE" value="472"/>
    <att type="string" name="support" value="{&quot;StringDB&quot;: &quot;physical&quot;, &quot;StringEvidence&quot;: &quot;textmining:0.938,experiments:0.450&quot;, &quot;OmniPath&quot;: &quot;pathwayextra&quot;, &quot;OmniPath_Reference&quot;: &quot;ACSN;Wang&quot;, &quot;BioGrid&quot;: &quot;genetic,physical&quot;, &quot;BioGrid_PubMed&quot;: &quot;31741433,26531778&quot;, &quot;BioGrid_Type&quot;: &quot;Affinity Capture-Western,Positive Genetic&quot;, &quot;String_Score_Physical&quot;: 472, &quot;String_Score_Combined&quot;: 967}"/>
  </edge>
  <edge label="1956 (pp) 6714" source="3" target="11">
    <att type="string" name="canonicalName" value="1956 (pp) 6714"/>
    <att type="string" name="interaction" value="pp"/>
    <att type="int" name="SCORE" value="946"/>
    <att type="string" name="support" value="{&quot;StringDB&quot;: &quot;physical&quot;, &quot;StringEvidence&quot;: &quot;textmining:0.952,database:0.896,experiments:0.462&quot;, &quot;OmniPath&quot;: &quot;omnipath,kinaseextra,pathwayextra&quot;, &quot;OmniPath_Reference&quot;: &quot;BEL-Large-Corpus_ProtMapper;BioGRID;CancerCellMap;HPRD;HPRD-phos;HPRD_KEA;HPRD_MIMP;InnateDB;IntAct;KEA;Kinexus_KEA;Li2012;Lit-BM-17;MIMP;NCI-PID_ProtMapper;NetPath;NetworKIN_KEA;PhosphoPoint;PhosphoSite;PhosphoSite_KEA;PhosphoSite_MIMP;PhosphoSite_ProtMapper;PhosphoSite_noref;ProtMapper;REACH_ProtMapper;RLIMS-P_ProtMapper;Reactome_ProtMapper;SIGNOR;SIGNOR_ProtMapper;SPIKE;Sparser_ProtMapper;Wang;iPTMnet;phosphoELM;phosphoELM_KEA;phosphoELM_MIMP,BioGRID;CancerCellMap;HPRD;InnateDB;IntAct;KEGG-MEDICUS;Li2012;Lit-BM-17;NetPath;PhosphoPoint;ProtMapper;REACH_ProtMapper;RLIMS-P_ProtMapper;Sparser_ProtMapper;Wang&quot;, &quot;InWeb_IM&quot;: &quot;experimental&quot;, &quot;BioGrid&quot;: &quot;physical&quot;, &quot;BioGrid_PubMed&quot;: &quot;9020193,8845374,7797556,7527393,7506422,28065597,25402006,24658140,24189400,23175185,22973453,22227249,21573184,21268077,20333651,19704002,17284441,17158602,10971656,10777553,10358079&quot;, &quot;BioGrid_Type&quot;: &quot;PCA,Two-hybrid,Reconstituted Complex,Protein-peptide,Biochemical Activity,Affinity Capture-Western&quot;, &quot;BioGrid_Score&quot;: &quot;3.95&quot;, &quot;String_Score_Physical&quot;: 946, &quot;String_Score_Combined&quot;: 963}"/>
  </edge>
  <edge label="1956 (pp) 6774" source="3" target="12">
    <att type="string" name="canonicalName" value="1956 (pp) 6774"/>
    <att type="string" name="interaction" value="pp"/>
    <att type="int" name="SCORE" value="974"/>
    <att type="string" name="support" value="{&quot;StringDB&quot;: &quot;physical&quot;, &quot;StringEvidence&quot;: &quot;textmining:0.924,database:0.896,experiments:0.743&quot;, &quot;OmniPath&quot;: &quot;omnipath,kinaseextra&quot;, &quot;OmniPath_Reference&quot;: &quot;BEL-Large-Corpus_ProtMapper;BioGRID;CancerCellMap;HPRD;InnateDB;IntAct;Lit-BM-17;NetPath;PhosphoPoint;ProtMapper;RLIMS-P_ProtMapper;SIGNOR;SPIKE;Wang,BioGRID;HPRD;InnateDB;IntAct;Lit-BM-17;NetPath;ProtMapper;Sparser_ProtMapper;Wang&quot;, &quot;InWeb_IM&quot;: &quot;experimental&quot;, &quot;BioGrid&quot;: &quot;physical&quot;, &quot;BioGrid_PubMed&quot;: &quot;9756944,25754235,25402006,25241761,24658140,24240702,24189400,24135280,23956138,21573184,20145033,20067773,18258752,15950906,15485908,15284024,12873986,10358079&quot;, &quot;BioGrid_Type&quot;: &quot;Affinity Capture-Luminescence,PCA,Two-hybrid,Co-localization,Reconstituted Complex,Biochemical Activity,Affinity Capture-Western,Affinity Capture-MS&quot;, &quot;String_Score_Physical&quot;: 974, &quot;String_Score_Combined&quot;: 998}"/>
  </edge>
  <edge label="1956 (pp) 7157" source="3" target="13">
    <att type="string" name="canonicalName" value="1956 (pp) 7157"/>
    <att type="string" name="interaction" value="pp"/>
    <att type="int" name="SCORE" value="294"/>
    <att type="string" name="support" value="{&quot;StringDB&quot;: &quot;physical&quot;, &quot;StringEvidence&quot;: &quot;textmining:0.949,experiments:0.264&quot;, &quot;OmniPath&quot;: &quot;omnipath,pathwayextra&quot;, &quot;OmniPath_Reference&quot;: &quot;SPIKE;Wang&quot;, &quot;BioGrid&quot;: &quot;genetic&quot;, &quot;BioGrid_PubMed&quot;: &quot;27438146,23284306&quot;, &quot;BioGrid_Type&quot;: &quot;Synthetic Lethality,Synthetic Growth Defect&quot;, &quot;String_Score_Physical&quot;: 294, &quot;String_Score_Combined&quot;: 964}"/>
  </edge>
  <edge label="1956 (pp) 7422" source="3" target="14">
    <att type="string" name="canonicalName" value="1956 (pp) 7422"/>
    <att type="string" name="interaction" value="pp"/>
    <att type="int" name="SCORE" value="432"/>
    <att type="string" name="support" value="{&quot;OmniPath&quot;: &quot;omnipath,pathwayextra,ligrecextra&quot;, &quot;OmniPath_Reference&quot;: &quot;CellTalkDB;EMBRACE;Fantom5_LRdb;LRdb;SIGNOR;STRING_talklr;Wang;iTALK;talklr&quot;}"/>
  </edge>
  <edge label="207 (pp) 2099" source="1" target="4">
    <att type="string" name="canonicalName" value="207 (pp) 2099"/>
    <att type="string" name="interaction" value="pp"/>
    <att type="int" name="SCORE" value="938"/>
    <att type="string" name="support" value="{&quot;StringDB&quot;: &quot;physical&quot;, &quot;StringEvidence&quot;: &quot;database:0.896,textmining:0.861,experiments:0.382,coexpression:0.015&quot;, &quot;OmniPath&quot;: &quot;omnipath,kinaseextra,pathwayextra&quot;, &quot;OmniPath_Reference&quot;: &quot;HPRD;HPRD-phos;HPRD_KEA;HPRD_MIMP;KEA;MIMP;NetworKIN_KEA;PhosphoPoint;PhosphoSite;PhosphoSite_KEA;PhosphoSite_MIMP;PhosphoSite_ProtMapper;ProtMapper;SIGNOR;SIGNOR_ProtMapper;Sparser_ProtMapper;iPTMnet;phosphoELM_MIMP,HPRD;Wang&quot;, &quot;InWeb_IM&quot;: &quot;experimental&quot;, &quot;BioGrid&quot;: &quot;physical&quot;, &quot;BioGrid_PubMed&quot;: &quot;11139588&quot;, &quot;BioGrid_Type&quot;: &quot;Biochemical Activity&quot;, &quot;String_Score_Physical&quot;: 938, &quot;String_Score_Combined&quot;: 991}"/>
  </edge>
  <edge label="207 (pp) 3320" source="1" target="5">
    <att type="string" name="canonicalName" value="207 (pp) 3320"/>
    <att type="string" name="interaction" value="pp"/>
    <att type="int" name="SCORE" value="979"/>
    <att type="string" name="support" value="{&quot;StringDB&quot;: &quot;physical&quot;, &quot;StringEvidence&quot;: &quot;textmining:0.917,database:0.896,experiments:0.798,coexpression:0.021&quot;, &quot;OmniPath&quot;: &quot;omnipath,pathwayextra,kinaseextra&quot;, &quot;OmniPath_Reference&quot;: &quot;HPRD;InnateDB;NetPath;PhosphoPoint;Wang,ACSN;HPRD;InnateDB;NetPath;SPIKE;Wang&quot;, &quot;InWeb_IM&quot;: &quot;experimental&quot;, &quot;BioGrid&quot;: &quot;physical&quot;, &quot;BioGrid_PubMed&quot;: &quot;31980649,29311840,29139175,25714412,22504172,21767636,16027165,15843522,12586360,12176997,10995457&quot;, &quot;BioGrid_Type&quot;: &quot;Reconstituted Complex,Affinity Capture-Western,Affinity Capture-MS,Co-localization&quot;, &quot;String_Score_Physical&quot;: 979, &quot;String_Score_Combined&quot;: 998}"/>
  </edge>
  <edge label="207 (pp) 4609" source="1" target="6">
    <att type="string" name="canonicalName" value="207 (pp) 4609"/>
    <att type="string" name="interaction" value="pp"/>
    <att type="int" name="SCORE" value="432"/>
    <att type="string" name="support" value="{&quot;OmniPath&quot;: &quot;pathwayextra&quot;, &quot;OmniPath_Reference&quot;: &quot;ACSN;Wang&quot;, &quot;BioGrid&quot;: &quot;physical&quot;, &quot;BioGrid_PubMed&quot;: &quot;28205554&quot;, &quot;BioGrid_Type&quot;: &quot;FRET&quot;}"/>
  </edge>
  <edge label="207 (pp) 5594" source="1" target="7">
    <att type="string" name="canonicalName" value="207 (pp) 5594"/>
    <att type="string" name="interaction" value="pp"/>
    <att type="int" name="SCORE" value="821"/>
    <att type="string" name="support" value="{&quot;StringDB&quot;: &quot;physical&quot;, &quot;StringEvidence&quot;: &quot;textmining:0.947,database:0.791,cooccurrence:0.274,experiments:0.109,coexpression:0.027&quot;, &quot;OmniPath&quot;: &quot;omnipath&quot;, &quot;OmniPath_Reference&quot;: &quot;iPTMnet&quot;, &quot;String_Score_Physical&quot;: 821, &quot;String_Score_Combined&quot;: 905}"/>
  </edge>
  <edge label="207 (pp) 5595" source="1" target="8">
    <att type="string" name="canonicalName" value="207 (pp) 5595"/>
    <att type="string" name="interaction" value="pp"/>
    <att type="int" name="SCORE" value="821"/>
    <att type="string" name="support" value="{&quot;StringDB&quot;: &quot;physical&quot;, &quot;StringEvidence&quot;: &quot;textmining:0.945,database:0.791,cooccurrence:0.294,experiments:0.109,coexpression:0.024&quot;, &quot;OmniPath&quot;: &quot;pathwayextra&quot;, &quot;OmniPath_Reference&quot;: &quot;Wang&quot;, &quot;String_Score_Physical&quot;: 821, &quot;String_Score_Combined&quot;: 907}"/>
  </edge>
  <edge label="207 (pp) 5599" source="1" target="9">
    <att type="string" name="canonicalName" value="207 (pp) 5599"/>
    <att type="string" name="interaction" value="pp"/>
    <att type="int" name="SCORE" value="328"/>
    <att type="string" name="support" value="{&quot;StringDB&quot;: &quot;physical&quot;, &quot;StringEvidence&quot;: &quot;textmining:0.959,cooccurrence:0.392,experiments:0.299,coexpression:0.045&quot;, &quot;OmniPath&quot;: &quot;kinaseextra,pathwayextra&quot;, &quot;OmniPath_Reference&quot;: &quot;Wang,ProtMapper;SIGNOR_ProtMapper&quot;, &quot;InWeb_IM&quot;: &quot;experimental&quot;, &quot;BioGrid&quot;: &quot;physical&quot;, &quot;BioGrid_PubMed&quot;: &quot;20186153&quot;, &quot;BioGrid_Type&quot;: &quot;Biochemical Activity&quot;, &quot;String_Score_Physical&quot;: 328, &quot;String_Score_Combined&quot;: 684}"/>
  </edge>
  <edge label="207 (pp) 5728" source="1" target="10">
    <att type="string" name="canonicalName" value="207 (pp) 5728"/>
    <att type="string" name="interaction" value="pp"/>
    <att type="int" name="SCORE" value="472"/>
    <att type="string" name="support" value="{&quot;StringDB&quot;: &quot;physical&quot;, &quot;StringEvidence&quot;: &quot;textmining:0.981,experiments:0.450,coexpression:0.020&quot;, &quot;OmniPath&quot;: &quot;omnipath,pathwayextra,kinaseextra&quot;, &quot;OmniPath_Reference&quot;: &quot;Adhesome;HPRD;HPRD-phos;HPRD_KEA;HPRD_MIMP;KEA;MIMP;PhosphoPoint;PhosphoSite_KEA;PhosphoSite_MIMP;iPTMnet;phosphoELM_MIMP,Adhesome;HPRD;SPIKE;Wang&quot;, &quot;InWeb_IM&quot;: &quot;experimental&quot;, &quot;BioGrid&quot;: &quot;physical&quot;, &quot;BioGrid_PubMed&quot;: &quot;28205554,20605778&quot;, &quot;BioGrid_Type&quot;: &quot;FRET,Affinity Capture-Western&quot;, &quot;String_Score_Physical&quot;: 472, &quot;String_Score_Combined&quot;: 990}"/>
  </edge>
  <edge label="207 (pp) 6714" source="1" target="11">
    <att type="string" name="canonicalName" value="207 (pp) 6714"/>
    <att type="string" name="interaction" value="pp"/>
    <att type="int" name="SCORE" value="952"/>
    <att type="string" name="support" value="{&quot;StringDB&quot;: &quot;physical&quot;, &quot;StringEvidence&quot;: &quot;textmining:0.959,database:0.896,experiments:0.527,cooccurrence:0.365,coexpression:0.059&quot;, &quot;OmniPath&quot;: &quot;omnipath,kinaseextra,pathwayextra&quot;, &quot;OmniPath_Reference&quot;: &quot;Adhesome;HPRD;InnateDB;Lit-BM-17;PhosphoPoint,Adhesome;HPRD;HPRD-phos;HPRD_KEA;HPRD_MIMP;InnateDB;KEA;Kinexus_KEA;Lit-BM-17;MIMP;PhosphoPoint;PhosphoSite_KEA;PhosphoSite_MIMP;ProtMapper;SIGNOR;SIGNOR_ProtMapper;Wang;iPTMnet;phosphoELM_KEA&quot;, &quot;InWeb_IM&quot;: &quot;experimental&quot;, &quot;BioGrid&quot;: &quot;physical&quot;, &quot;BioGrid_PubMed&quot;: &quot;25241761,23242524&quot;, &quot;BioGrid_Type&quot;: &quot;Co-localization,Affinity Capture-Western&quot;, &quot;String_Score_Physical&quot;: 952, &quot;String_Score_Combined&quot;: 978}"/>
  </edge>
  <edge label="207 (pp) 6774" source="1" target="12">
    <att type="string" name="canonicalName" value="207 (pp) 6774"/>
    <att type="string" name="interaction" value="pp"/>
    <att type="int" name="SCORE" value="908"/>
    <att type="string" name="support" value="{&quot;StringDB&quot;: &quot;physical&quot;, &quot;StringEvidence&quot;: &quot;textmining:0.936,database:0.896,experiments:0.087&quot;, &quot;OmniPath&quot;: &quot;pathwayextra&quot;, &quot;OmniPath_Reference&quot;: &quot;Wang&quot;, &quot;InWeb_IM&quot;: &quot;experimental&quot;, &quot;String_Score_Physical&quot;: 908, &quot;String_Score_Combined&quot;: 994}"/>
  </edge>
  <edge label="207 (pp) 7157" source="1" target="13">
    <att type="string" name="canonicalName" value="207 (pp) 7157"/>
    <att type="string" name="interaction" value="pp"/>
    <att type="int" name="SCORE" value="911"/>
    <att type="string" name="support" value="{&quot;StringDB&quot;: &quot;physical&quot;, &quot;StringEvidence&quot;: &quot;textmining:0.939,database:0.896,experiments:0.111,coexpression:0.014&quot;, &quot;BioGrid&quot;: &quot;physical&quot;, &quot;BioGrid_PubMed&quot;: &quot;28205554&quot;, &quot;BioGrid_Type&quot;: &quot;FRET&quot;, &quot;String_Score_Physical&quot;: 911, &quot;String_Score_Combined&quot;: 994}"/>
  </edge>
  <edge label="2099 (pp) 3320" source="4" target="5">
    <att type="string" name="canonicalName" value="2099 (pp) 3320"/>
    <att type="string" name="interaction" value="pp"/>
    <att type="int" name="SCORE" value="945"/>
    <att type="string" name="support" value="{&quot;StringDB&quot;: &quot;physical&quot;, &quot;StringEvidence&quot;: &quot;database:0.896,textmining:0.618,experiments:0.452&quot;, &quot;InWeb_IM&quot;: &quot;experimental&quot;, &quot;BioGrid&quot;: &quot;physical&quot;, &quot;BioGrid_PubMed&quot;: &quot;9222609,27483141,23912458,23403292,22939624,21503962,20353944,18388150,17699868,16037132,15538384,12962497,11911945&quot;, &quot;BioGrid_Type&quot;: &quot;Affinity Capture-Luminescence,Reconstituted Complex,Affinity Capture-Western,Affinity Capture-MS&quot;, &quot;String_Score_Physical&quot;: 945, &quot;String_Score_Combined&quot;: 979}"/>
  </edge>
  <edge label="2099 (pp) 4609" source="4" target="6">
    <att type="string" name="canonicalName" value="2099 (pp) 4609"/>
    <att type="string" name="interaction" value="pp"/>
    <att type="int" name="SCORE" value="432"/>
    <att type="string" name="support" value="{&quot;OmniPath&quot;: &quot;omnipath,pathwayextra&quot;, &quot;OmniPath_Reference&quot;: &quot;SPIKE;Wang&quot;, &quot;InWeb_IM&quot;: &quot;experimental&quot;, &quot;BioGrid&quot;: &quot;physical&quot;, &quot;BioGrid_PubMed&quot;: &quot;16455494&quot;, &quot;BioGrid_Type&quot;: &quot;Affinity Capture-Western&quot;}"/>
  </edge>
  <edge label="2099 (pp) 5594" source="4" target="7">
    <att type="string" name="canonicalName" value="2099 (pp) 5594"/>
    <att type="string" name="interaction" value="pp"/>
    <att type="int" name="SCORE" value="937"/>
    <att type="string" name="support" value="{&quot;StringDB&quot;: &quot;physical&quot;, &quot;StringEvidence&quot;: &quot;database:0.896,textmining:0.552,experiments:0.374&quot;, &quot;OmniPath&quot;: &quot;omnipath,kinaseextra,pathwayextra&quot;, &quot;OmniPath_Reference&quot;: &quot;HPRD;HPRD_KEA;HPRD_MIMP;InnateDB;KEA;MIMP;PhosphoPoint;PhosphoSite_KEA;PhosphoSite_MIMP;PhosphoSite_ProtMapper;ProtMapper;REACH_ProtMapper;SIGNOR;SIGNOR_ProtMapper;Sparser_ProtMapper;Wang;iPTMnet;phosphoELM;phosphoELM_MIMP&quot;, &quot;InWeb_IM&quot;: &quot;experimental&quot;, &quot;BioGrid&quot;: &quot;physical&quot;, &quot;BioGrid_PubMed&quot;: &quot;12093745,11358671&quot;, &quot;BioGrid_Type&quot;: &quot;Biochemical Activity,Reconstituted Complex&quot;, &quot;String_Score_Physical&quot;: 937, &quot;String_Score_Combined&quot;: 971}"/>
  </edge>
  <edge label="2099 (pp) 5595" source="4" target="8">
    <att type="string" name="canonicalName" value="2099 (pp) 5595"/>
    <att type="string" name="interaction" value="pp"/>
    <att type="int" name="SCORE" value="937"/>
    <att type="string" name="support" value="{&quot;StringDB&quot;: &quot;physical&quot;, &quot;StringEvidence&quot;: &quot;database:0.896,textmining:0.665,experiments:0.374&quot;, &quot;OmniPath&quot;: &quot;omnipath,kinaseextra,pathwayextra&quot;, &quot;OmniPath_Reference&quot;: &quot;BEL-Large-Corpus_ProtMapper;HPRD;HPRD_MIMP;KEA;MIMP;PhosphoNetworks;PhosphoPoint;PhosphoSite_KEA;PhosphoSite_MIMP;PhosphoSite_ProtMapper;ProtMapper;SIGNOR;SIGNOR_ProtMapper;Wang;iPTMnet;phosphoELM;phosphoELM_KEA;phosphoELM_MIMP&quot;, &quot;String_Score_Physical&quot;: 937, &quot;String_Score_Combined&quot;: 979}"/>
  </edge>
  <edge label="2099 (pp) 5599" source="4" target="9">
    <att type="string" name="canonicalName" value="2099 (pp) 5599"/>
    <att type="string" name="interaction" value="pp"/>
    <att type="int" name="SCORE" value="800"/>
    <att type="string" name="support" value="{&quot;StringDB&quot;: &quot;physical&quot;, &quot;StringEvidence&quot;: &quot;database:0.791,textmining:0.541&quot;, &quot;OmniPath&quot;: &quot;omnipath,kinaseextra,pathwayextra&quot;, &quot;OmniPath_Reference&quot;: &quot;HPRD_MIMP;KEA;MIMP;NetworKIN_KEA;PhosphoSite_MIMP;phosphoELM_MIMP&quot;, &quot;String_Score_Physical&quot;: 800, &quot;String_Score_Combined&quot;: 908}"/>
  </edge>
  <edge label="2099 (pp) 5728" source="4" target="10">
    <att type="string" name="canonicalName" value="2099 (pp) 5728"/>
    <att type="string" name="interaction" value="pp"/>
    <att type="int" name="SCORE" value="393"/>
    <att type="string" name="support" value="{&quot;StringDB&quot;: &quot;physical&quot;, &quot;StringEvidence&quot;: &quot;textmining:0.673,experiments:0.368&quot;, &quot;InWeb_IM&quot;: &quot;experimental&quot;, &quot;BioGrid&quot;: &quot;physical&quot;, &quot;BioGrid_PubMed&quot;: &quot;15205473&quot;, &quot;BioGrid_Type&quot;: &quot;Reconstituted Complex&quot;, &quot;String_Score_Physical&quot;: 393, &quot;String_Score_Combined&quot;: 801}"/>
  </edge>
  <edge label="2099 (pp) 595" source="4" target="2">
    <att type="string" name="canonicalName" value="2099 (pp) 595"/>
    <att type="string" name="interaction" value="pp"/>
    <att type="int" name="SCORE" value="935"/>
    <att type="string" name="support" value="{&quot;StringDB&quot;: &quot;physical&quot;, &quot;StringEvidence&quot;: &quot;database:0.896,textmining:0.853,experiments:0.359&quot;, &quot;OmniPath&quot;: &quot;omnipath,pathwayextra&quot;, &quot;OmniPath_Reference&quot;: &quot;HPRD;Lit-BM-17;Wang,HPRD;Lit-BM-17;SPIKE;Wang&quot;, &quot;InWeb_IM&quot;: &quot;experimental&quot;, &quot;BioGrid&quot;: &quot;physical&quot;, &quot;BioGrid_PubMed&quot;: &quot;9039267,16061635&quot;, &quot;BioGrid_Type&quot;: &quot;Reconstituted Complex,Two-hybrid,Affinity Capture-Western&quot;, &quot;String_Score_Physical&quot;: 935, &quot;String_Score_Combined&quot;: 990}"/>
  </edge>
  <edge label="2099 (pp) 6714" source="4" target="11">
    <att type="string" name="canonicalName" value="2099 (pp) 6714"/>
    <att type="string" name="interaction" value="pp"/>
    <att type="int" name="SCORE" value="950"/>
    <att type="string" name="support" value="{&quot;StringDB&quot;: &quot;physical&quot;, &quot;StringEvidence&quot;: &quot;database:0.896,textmining:0.795,experiments:0.500,coexpression:0.021&quot;, &quot;OmniPath&quot;: &quot;omnipath,kinaseextra,pathwayextra&quot;, &quot;OmniPath_Reference&quot;: &quot;BioGRID;HPRD;HPRD-phos;HPRD_KEA;HPRD_MIMP;IntAct;KEA;Li2012;Lit-BM-17;MIMP;NetPath;PhosphoPoint;PhosphoSite_KEA;PhosphoSite_MIMP;PhosphoSite_ProtMapper;ProtMapper;REACH_ProtMapper;RLIMS-P_ProtMapper;SIGNOR;SIGNOR_ProtMapper;Sparser_ProtMapper;Wang;iPTMnet;phosphoELM;phosphoELM_KEA;phosphoELM_MIMP,BioGRID;HPRD;IntAct;Li2012;Lit-BM-17;NetPath;Wang&quot;, &quot;InWeb_IM&quot;: &quot;experimental&quot;, &quot;BioGrid&quot;: &quot;physical&quot;, &quot;BioGrid_PubMed&quot;: &quot;29720121,27420286,24051437,22328528,17627277,17400812,17284441,17043237,16957778,15784253,15020686,14766010,12630920,11564893,11032808,11013076&quot;, &quot;BioGrid_Type&quot;: &quot;FRET,Two-hybrid,Reconstituted Complex,Co-localization,Affinity Capture-Western&quot;, &quot;String_Score_Physical&quot;: 950, &quot;String_Score_Combined&quot;: 990}"/>
  </edge>
  <edge label="2099 (pp) 6774" source="4" target="12">
    <att type="string" name="canonicalName" value="2099 (pp) 6774"/>
    <att type="string" name="interaction" value="pp"/>
    <att type="int" name="SCORE" value="386"/>
    <att type="string" name="support" value="{&quot;StringDB&quot;: &quot;physical&quot;, &quot;StringEvidence&quot;: &quot;textmining:0.764,experiments:0.361&quot;, &quot;InWeb_IM&quot;: &quot;experimental&quot;, &quot;BioGrid&quot;: &quot;physical&quot;, &quot;BioGrid_PubMed&quot;: &quot;23874500,11429412&quot;, &quot;BioGrid_Type&quot;: &quot;Two-hybrid,Affinity Capture-Western&quot;, &quot;String_Score_Physical&quot;: 386, &quot;String_Score_Combined&quot;: 855}"/>
  </edge>
  <edge label="2099 (pp) 7157" source="4" target="13">
    <att type="string" name="canonicalName" value="2099 (pp) 7157"/>
    <att type="string" name="interaction" value="pp"/>
    <att type="int" name="SCORE" value="379"/>
    <att type="string" name="support" value="{&quot;StringDB&quot;: &quot;physical&quot;, &quot;StringEvidence&quot;: &quot;textmining:0.917,experiments:0.352&quot;, &quot;OmniPath&quot;: &quot;omnipath,pathwayextra&quot;, &quot;OmniPath_Reference&quot;: &quot;HPRD;Wang&quot;, &quot;InWeb_IM&quot;: &quot;experimental&quot;, &quot;BioGrid&quot;: &quot;physical&quot;, &quot;BioGrid_PubMed&quot;: &quot;26556313,21761334,17545634,10766163&quot;, &quot;BioGrid_Type&quot;: &quot;Reconstituted Complex,Affinity Capture-Western&quot;, &quot;String_Score_Physical&quot;: 379, &quot;String_Score_Combined&quot;: 948}"/>
  </edge>
  <edge label="2099 (pp) 7422" source="4" target="14">
    <att type="string" name="canonicalName" value="2099 (pp) 7422"/>
    <att type="string" name="interaction" value="pp"/>
    <att type="int" name="SCORE" value="432"/>
    <att type="string" name="support" value="{&quot;OmniPath&quot;: &quot;pathwayextra&quot;, &quot;OmniPath_Reference&quot;: &quot;Wang&quot;}"/>
  </edge>
  <edge label="3265 (pp) 3725" source="16" target="18">
    <att type="string" name="canonicalName" value="3265 (pp) 3725"/>
    <att type="string" name="interaction" value="pp"/>
    <att type="int" name="SCORE" value="241"/>
    <att type="string" name="support" value="{&quot;StringDB&quot;: &quot;physical&quot;, &quot;StringEvidence&quot;: &quot;textmining:0.753,experiments:0.210&quot;, &quot;OmniPath&quot;: &quot;kinaseextra,pathwayextra&quot;, &quot;OmniPath_Reference&quot;: &quot;ProtMapper;SIGNOR_ProtMapper;Wang&quot;, &quot;InWeb_IM&quot;: &quot;experimental&quot;, &quot;String_Score_Physical&quot;: 241, &quot;String_Score_Combined&quot;: 812}"/>
  </edge>
  <edge label="3320 (pp) 4609" source="5" target="6">
    <att type="string" name="canonicalName" value="3320 (pp) 4609"/>
    <att type="string" name="interaction" value="pp"/>
    <att type="int" name="SCORE" value="432"/>
    <att type="string" name="support" value="{&quot;OmniPath&quot;: &quot;omnipath,pathwayextra&quot;, &quot;OmniPath_Reference&quot;: &quot;HPRD;Wang&quot;, &quot;InWeb_IM&quot;: &quot;experimental&quot;, &quot;BioGrid&quot;: &quot;physical&quot;, &quot;BioGrid_PubMed&quot;: &quot;29467282,28914785,12644583&quot;, &quot;BioGrid_Type&quot;: &quot;Affinity Capture-Western,Affinity Capture-MS&quot;}"/>
  </edge>
  <edge label="3320 (pp) 5594" source="5" target="7">
    <att type="string" name="canonicalName" value="3320 (pp) 5594"/>
    <att type="string" name="interaction" value="pp"/>
    <att type="int" name="SCORE" value="950"/>
    <att type="string" name="support" value="{&quot;StringDB&quot;: &quot;physical&quot;, &quot;StringEvidence&quot;: &quot;database:0.896,textmining:0.589,experiments:0.504,coexpression:0.020&quot;, &quot;OmniPath&quot;: &quot;omnipath,kinaseextra&quot;, &quot;OmniPath_Reference&quot;: &quot;HPRD;PhosphoPoint&quot;, &quot;InWeb_IM&quot;: &quot;inference&quot;, &quot;String_Score_Physical&quot;: 950, &quot;String_Score_Combined&quot;: 979}"/>
  </edge>
  <edge label="3320 (pp) 5595" source="5" target="8">
    <att type="string" name="canonicalName" value="3320 (pp) 5595"/>
    <att type="string" name="interaction" value="pp"/>
    <att type="int" name="SCORE" value="923"/>
    <att type="string" name="support" value="{&quot;StringDB&quot;: &quot;physical&quot;, &quot;StringEvidence&quot;: &quot;database:0.896,textmining:0.639,experiments:0.234,coexpression:0.015&quot;, &quot;InWeb_IM&quot;: &quot;inference&quot;, &quot;BioGrid&quot;: &quot;physical&quot;, &quot;BioGrid_PubMed&quot;: &quot;31980649&quot;, &quot;BioGrid_Type&quot;: &quot;Affinity Capture-MS&quot;, &quot;String_Score_Physical&quot;: 923, &quot;String_Score_Combined&quot;: 972}"/>
  </edge>
  <edge label="3320 (pp) 5599" source="5" target="9">
    <att type="string" name="canonicalName" value="3320 (pp) 5599"/>
    <att type="string" name="interaction" value="pp"/>
    <att type="int" name="SCORE" value="379"/>
    <att type="string" name="support" value="{&quot;StringDB&quot;: &quot;physical&quot;, &quot;StringEvidence&quot;: &quot;textmining:0.733,experiments:0.352&quot;, &quot;BioGrid&quot;: &quot;physical&quot;, &quot;BioGrid_PubMed&quot;: &quot;17891170&quot;, &quot;BioGrid_Type&quot;: &quot;Affinity Capture-Western&quot;, &quot;String_Score_Physical&quot;: 379, &quot;String_Score_Combined&quot;: 834}"/>
  </edge>
  <edge label="3320 (pp) 5728" source="5" target="10">
    <att type="string" name="canonicalName" value="3320 (pp) 5728"/>
    <att type="string" name="interaction" value="pp"/>
    <att type="int" name="SCORE" value="198"/>
    <att type="string" name="support" value="{&quot;StringDB&quot;: &quot;physical&quot;, &quot;StringEvidence&quot;: &quot;textmining:0.580,experiments:0.164&quot;, &quot;OmniPath&quot;: &quot;pathwayextra&quot;, &quot;OmniPath_Reference&quot;: &quot;Wang&quot;, &quot;InWeb_IM&quot;: &quot;experimental&quot;, &quot;BioGrid&quot;: &quot;genetic,physical&quot;, &quot;BioGrid_PubMed&quot;: &quot;28319113,21532586&quot;, &quot;BioGrid_Type&quot;: &quot;Affinity Capture-MS,Positive Genetic&quot;, &quot;String_Score_Physical&quot;: 198, &quot;String_Score_Combined&quot;: 663}"/>
  </edge>
  <edge label="3320 (pp) 595" source="5" target="2">
    <att type="string" name="canonicalName" value="3320 (pp) 595"/>
    <att type="string" name="interaction" value="pp"/>
    <att type="int" name="SCORE" value="208"/>
    <att type="string" name="support" value="{&quot;StringDB&quot;: &quot;functional&quot;, &quot;StringEvidence&quot;: &quot;textmining:0.539&quot;, &quot;BioGrid&quot;: &quot;physical&quot;, &quot;BioGrid_PubMed&quot;: &quot;21654808&quot;, &quot;BioGrid_Type&quot;: &quot;Affinity Capture-MS&quot;, &quot;String_Score_Combined&quot;: 557, &quot;String_Score_Physical&quot;: 208}"/>
  </edge>
  <edge label="3320 (pp) 6714" source="5" target="11">
    <att type="string" name="canonicalName" value="3320 (pp) 6714"/>
    <att type="string" name="interaction" value="pp"/>
    <att type="int" name="SCORE" value="945"/>
    <att type="string" name="support" value="{&quot;StringDB&quot;: &quot;physical&quot;, &quot;StringEvidence&quot;: &quot;database:0.896,textmining:0.663,experiments:0.451&quot;, &quot;OmniPath&quot;: &quot;omnipath,kinaseextra&quot;, &quot;OmniPath_Reference&quot;: &quot;BioGRID;DIP;HPRD;SPIKE;Wang,BioGRID;DIP;HPRD;PhosphoPoint;Wang&quot;, &quot;InWeb_IM&quot;: &quot;experimental&quot;, &quot;BioGrid&quot;: &quot;physical&quot;, &quot;BioGrid_PubMed&quot;: &quot;31980649,28537252,22315411,1310678&quot;, &quot;BioGrid_Type&quot;: &quot;Affinity Capture-Western,Affinity Capture-MS&quot;, &quot;String_Score_Physical&quot;: 945, &quot;String_Score_Combined&quot;: 981}"/>
  </edge>
  <edge label="3320 (pp) 6774" source="5" target="12">
    <att type="string" name="canonicalName" value="3320 (pp) 6774"/>
    <att type="string" name="interaction" value="pp"/>
    <att type="int" name="SCORE" value="935"/>
    <att type="string" name="support" value="{&quot;StringDB&quot;: &quot;physical&quot;, &quot;StringEvidence&quot;: &quot;database:0.896,textmining:0.734,experiments:0.352&quot;, &quot;OmniPath&quot;: &quot;omnipath&quot;, &quot;OmniPath_Reference&quot;: &quot;HPRD;NetPath;SPIKE;Wang&quot;, &quot;InWeb_IM&quot;: &quot;experimental&quot;, &quot;BioGrid&quot;: &quot;physical&quot;, &quot;BioGrid_PubMed&quot;: &quot;12559950&quot;, &quot;BioGrid_Type&quot;: &quot;Affinity Capture-Western&quot;, &quot;String_Score_Physical&quot;: 935, &quot;String_Score_Combined&quot;: 982}"/>
  </edge>
  <edge label="3320 (pp) 7157" source="5" target="13">
    <att type="string" name="canonicalName" value="3320 (pp) 7157"/>
    <att type="string" name="interaction" value="pp"/>
    <att type="int" name="SCORE" value="940"/>
    <att type="string" name="support" value="{&quot;StringDB&quot;: &quot;physical&quot;, &quot;StringEvidence&quot;: &quot;database:0.896,textmining:0.843,experiments:0.408,coexpression:0.008&quot;, &quot;OmniPath&quot;: &quot;omnipath,pathwayextra&quot;, &quot;OmniPath_Reference&quot;: &quot;BioGRID;DIP;HPRD;Wang&quot;, &quot;InWeb_IM&quot;: &quot;experimental&quot;, &quot;BioGrid&quot;: &quot;physical&quot;, &quot;BioGrid_PubMed&quot;: &quot;32807901,32097779,31152661,30911017,23443559,22939624,21268072,15358769,15004035,15001357,12427754,11707401,11507088,11297531,10557093&quot;, &quot;BioGrid_Type&quot;: &quot;Affinity Capture-Luminescence,Co-fractionation,Co-purification,Reconstituted Complex,Co-crystal Structure,Biochemical Activity,Affinity Capture-Western,Affinity Capture-MS&quot;, &quot;String_Score_Physical&quot;: 940, &quot;String_Score_Combined&quot;: 990}"/>
  </edge>
  <edge label="3320 (pp) 7422" source="5" target="14">
    <att type="string" name="canonicalName" value="3320 (pp) 7422"/>
    <att type="string" name="interaction" value="pp"/>
    <att type="int" name="SCORE" value="294"/>
    <att type="string" name="support" value="{&quot;InWeb_IM&quot;: &quot;experimental&quot;, &quot;BioGrid&quot;: &quot;physical&quot;, &quot;BioGrid_PubMed&quot;: &quot;18211808&quot;, &quot;BioGrid_Type&quot;: &quot;Affinity Capture-Western&quot;}"/>
  </edge>
  <edge label="3569 (pp) 3725" source="17" target="18">
    <att type="string" name="canonicalName" value="3569 (pp) 3725"/>
    <att type="string" name="interaction" value="pp"/>
    <att type="int" name="SCORE" value="900"/>
    <att type="string" name="support" value="{&quot;StringDB&quot;: &quot;physical&quot;, &quot;StringEvidence&quot;: &quot;database:0.896,textmining:0.844,coexpression:0.013&quot;, &quot;OmniPath&quot;: &quot;pathwayextra&quot;, &quot;OmniPath_Reference&quot;: &quot;Wang&quot;, &quot;String_Score_Physical&quot;: 900, &quot;String_Score_Combined&quot;: 984}"/>
  </edge>
  <edge label="3569 (pp) 7124" source="17" target="19">
    <att type="string" name="canonicalName" value="3569 (pp) 7124"/>
    <att type="string" name="interaction" value="pp"/>
    <att type="int" name="SCORE" value="432"/>
    <att type="string" name="support" value="{&quot;StringDB&quot;: &quot;functional&quot;, &quot;StringEvidence&quot;: &quot;textmining:0.982,coexpression:0.086&quot;, &quot;OmniPath&quot;: &quot;pathwayextra&quot;, &quot;OmniPath_Reference&quot;: &quot;Wang&quot;, &quot;String_Score_Combined&quot;: 984, &quot;String_Score_Physical&quot;: 432}"/>
  </edge>
  <edge label="3725 (pp) 7124" source="18" target="19">
    <att type="string" name="canonicalName" value="3725 (pp) 7124"/>
    <att type="string" name="interaction" value="pp"/>
    <att type="int" name="SCORE" value="900"/>
    <att type="string" name="support" value="{&quot;StringDB&quot;: &quot;physical&quot;, &quot;StringEvidence&quot;: &quot;database:0.896,textmining:0.866&quot;, &quot;OmniPath&quot;: &quot;pathwayextra,kinaseextra&quot;, &quot;OmniPath_Reference&quot;: &quot;Wang,ProtMapper;Sparser_ProtMapper;Wang&quot;, &quot;InWeb_IM&quot;: &quot;experimental&quot;, &quot;String_Score_Physical&quot;: 900, &quot;String_Score_Combined&quot;: 986}"/>
  </edge>
  <edge label="4609 (pp) 5594" source="6" target="7">
    <att type="string" name="canonicalName" value="4609 (pp) 5594"/>
    <att type="string" name="interaction" value="pp"/>
    <att type="int" name="SCORE" value="432"/>
    <att type="string" name="support" value="{&quot;OmniPath&quot;: &quot;omnipath,kinaseextra,pathwayextra&quot;, &quot;OmniPath_Reference&quot;: &quot;BEL-Large-Corpus_ProtMapper;BioGRID;HPRD_MIMP;InnateDB;KEA;MIMP;NetworKIN_KEA;PhosphoNetworks;PhosphoSite_KEA;PhosphoSite_MIMP;PhosphoSite_ProtMapper;ProtMapper;REACH_ProtMapper;RLIMS-P_ProtMapper;SIGNOR_ProtMapper;Sparser_ProtMapper;Wang;iPTMnet;phosphoELM;phosphoELM_KEA;phosphoELM_MIMP&quot;, &quot;InWeb_IM&quot;: &quot;experimental&quot;, &quot;BioGrid&quot;: &quot;physical&quot;, &quot;BioGrid_PubMed&quot;: &quot;7957875,29467282,15210690&quot;, &quot;BioGrid_Type&quot;: &quot;Reconstituted Complex,Affinity Capture-MS&quot;}"/>
  </edge>
  <edge label="4609 (pp) 5595" source="6" target="8">
    <att type="string" name="canonicalName" value="4609 (pp) 5595"/>
    <att type="string" name="interaction" value="pp"/>
    <att type="int" name="SCORE" value="432"/>
    <att type="string" name="support" value="{&quot;OmniPath&quot;: &quot;omnipath,kinaseextra,pathwayextra&quot;, &quot;OmniPath_Reference&quot;: &quot;BEL-Large-Corpus_ProtMapper;HPRD;InnateDB;PhosphoPoint;ProtMapper;SignaLink3;Wang&quot;, &quot;InWeb_IM&quot;: &quot;experimental&quot;, &quot;BioGrid&quot;: &quot;physical&quot;, &quot;BioGrid_PubMed&quot;: &quot;15210690&quot;, &quot;BioGrid_Type&quot;: &quot;Reconstituted Complex&quot;}"/>
  </edge>
  <edge label="4609 (pp) 5599" source="6" target="9">
    <att type="string" name="canonicalName" value="4609 (pp) 5599"/>
    <att type="string" name="interaction" value="pp"/>
    <att type="int" name="SCORE" value="432"/>
    <att type="string" name="support" value="{&quot;OmniPath&quot;: &quot;omnipath,kinaseextra&quot;, &quot;OmniPath_Reference&quot;: &quot;HPRD;HPRD-phos;HPRD_KEA;HPRD_MIMP;KEA;Kinexus_KEA;MIMP;PhosphoPoint;PhosphoSite_KEA;PhosphoSite_MIMP;PhosphoSite_ProtMapper;ProtMapper;SIGNOR;SIGNOR_ProtMapper;iPTMnet;phosphoELM_MIMP&quot;, &quot;InWeb_IM&quot;: &quot;experimental&quot;, &quot;BioGrid&quot;: &quot;physical&quot;, &quot;BioGrid_PubMed&quot;: &quot;10551811&quot;, &quot;BioGrid_Type&quot;: &quot;Biochemical Activity,Reconstituted Complex,Affinity Capture-Western&quot;}"/>
  </edge>
  <edge label="4609 (pp) 5728" source="6" target="10">
    <att type="string" name="canonicalName" value="4609 (pp) 5728"/>
    <att type="string" name="interaction" value="pp"/>
    <att type="int" name="SCORE" value="208"/>
    <att type="string" name="support" value="{&quot;BioGrid&quot;: &quot;physical&quot;, &quot;BioGrid_PubMed&quot;: &quot;28205554&quot;, &quot;BioGrid_Type&quot;: &quot;FRET&quot;}"/>
  </edge>
  <edge label="4609 (pp) 595" source="6" target="2">
    <att type="string" name="canonicalName" value="4609 (pp) 595"/>
    <att type="string" name="interaction" value="pp"/>
    <att type="int" name="SCORE" value="432"/>
    <att type="string" name="support" value="{&quot;OmniPath&quot;: &quot;pathwayextra&quot;, &quot;OmniPath_Reference&quot;: &quot;ACSN;Wang&quot;, &quot;InWeb_IM&quot;: &quot;inference&quot;}"/>
  </edge>
  <edge label="4609 (pp) 6774" source="6" target="12">
    <att type="string" name="canonicalName" value="4609 (pp) 6774"/>
    <att type="string" name="interaction" value="pp"/>
    <att type="int" name="SCORE" value="432"/>
    <att type="string" name="support" value="{&quot;OmniPath&quot;: &quot;pathwayextra&quot;, &quot;OmniPath_Reference&quot;: &quot;ACSN;Wang&quot;, &quot;InWeb_IM&quot;: &quot;experimental&quot;, &quot;BioGrid&quot;: &quot;genetic&quot;, &quot;BioGrid_PubMed&quot;: &quot;30762338&quot;, &quot;BioGrid_Type&quot;: &quot;Negative Genetic&quot;}"/>
  </edge>
  <edge label="4609 (pp) 7157" source="6" target="13">
    <att type="string" name="canonicalName" value="4609 (pp) 7157"/>
    <att type="string" name="interaction" value="pp"/>
    <att type="int" name="SCORE" value="432"/>
    <att type="string" name="support" value="{&quot;OmniPath&quot;: &quot;pathwayextra&quot;, &quot;OmniPath_Reference&quot;: &quot;Wang&quot;, &quot;InWeb_IM&quot;: &quot;experimental&quot;, &quot;BioGrid&quot;: &quot;physical&quot;, &quot;BioGrid_PubMed&quot;: &quot;30415952,28205554,21150319&quot;, &quot;BioGrid_Type&quot;: &quot;FRET,Proximity Label-MS,Affinity Capture-MS&quot;}"/>
  </edge>
  <edge label="4609 (pp) 7422" source="6" target="14">
    <att type="string" name="canonicalName" value="4609 (pp) 7422"/>
    <att type="string" name="interaction" value="pp"/>
    <att type="int" name="SCORE" value="432"/>
    <att type="string" name="support" value="{&quot;OmniPath&quot;: &quot;pathwayextra&quot;, &quot;OmniPath_Reference&quot;: &quot;Wang&quot;}"/>
  </edge>
  <edge label="5594 (pp) 5595" source="7" target="8">
    <att type="string" name="canonicalName" value="5594 (pp) 5595"/>
    <att type="string" name="interaction" value="pp"/>
    <att type="int" name="SCORE" value="986"/>
    <att type="string" name="support" value="{&quot;StringDB&quot;: &quot;physical&quot;, &quot;StringEvidence&quot;: &quot;textmining:0.949,database:0.896,experiments:0.867,cooccurrence:0.422&quot;, &quot;OmniPath&quot;: &quot;omnipath,kinaseextra,pathwayextra&quot;, &quot;OmniPath_Reference&quot;: &quot;InnateDB;Lit-BM-17;ProtMapper;REACH_ProtMapper;SIGNOR;Wang,InnateDB;Lit-BM-17;ProtMapper;REACH_ProtMapper&quot;, &quot;InWeb_IM&quot;: &quot;experimental&quot;, &quot;BioGrid&quot;: &quot;physical&quot;, &quot;BioGrid_PubMed&quot;: &quot;33961781,31980649,26344197,23602568,19058874,16424009&quot;, &quot;BioGrid_Type&quot;: &quot;Co-fractionation,Affinity Capture-Western,Affinity Capture-MS&quot;, &quot;BioGrid_Score&quot;: &quot;0.999986255,0.219860204&quot;, &quot;String_Score_Physical&quot;: 986, &quot;String_Score_Combined&quot;: 987}"/>
  </edge>
  <edge label="5594 (pp) 5599" source="7" target="9">
    <att type="string" name="canonicalName" value="5594 (pp) 5599"/>
    <att type="string" name="interaction" value="pp"/>
    <att type="int" name="SCORE" value="935"/>
    <att type="string" name="support" value="{&quot;StringDB&quot;: &quot;physical&quot;, &quot;StringEvidence&quot;: &quot;textmining:0.980,database:0.896,cooccurrence:0.360,experiments:0.359,coexpression:0.042&quot;, &quot;OmniPath&quot;: &quot;omnipath,pathwayextra,kinaseextra&quot;, &quot;OmniPath_Reference&quot;: &quot;Adhesome;HPRD;Wang,Adhesome;HPRD;PhosphoPoint;Wang&quot;, &quot;InWeb_IM&quot;: &quot;inference&quot;, &quot;String_Score_Physical&quot;: 935, &quot;String_Score_Combined&quot;: 947}"/>
  </edge>
  <edge label="5594 (pp) 5728" source="7" target="10">
    <att type="string" name="canonicalName" value="5594 (pp) 5728"/>
    <att type="string" name="interaction" value="pp"/>
    <att type="int" name="SCORE" value="260"/>
    <att type="string" name="support" value="{&quot;StringDB&quot;: &quot;physical&quot;, &quot;StringEvidence&quot;: &quot;textmining:0.777,experiments:0.229,coexpression:0.024&quot;, &quot;BioGrid&quot;: &quot;physical&quot;, &quot;BioGrid_PubMed&quot;: &quot;32249768&quot;, &quot;BioGrid_Type&quot;: &quot;Affinity Capture-MS&quot;, &quot;String_Score_Physical&quot;: 260, &quot;String_Score_Combined&quot;: 839}"/>
  </edge>
  <edge label="5594 (pp) 595" source="7" target="2">
    <att type="string" name="canonicalName" value="5594 (pp) 595"/>
    <att type="string" name="interaction" value="pp"/>
    <att type="int" name="SCORE" value="347"/>
    <att type="string" name="support" value="{&quot;StringDB&quot;: &quot;physical&quot;, &quot;StringEvidence&quot;: &quot;textmining:0.827,experiments:0.320&quot;, &quot;OmniPath&quot;: &quot;pathwayextra&quot;, &quot;OmniPath_Reference&quot;: &quot;KEGG-MEDICUS;Wang&quot;, &quot;InWeb_IM&quot;: &quot;experimental&quot;, &quot;BioGrid&quot;: &quot;physical&quot;, &quot;BioGrid_PubMed&quot;: &quot;17205132&quot;, &quot;BioGrid_Type&quot;: &quot;Affinity Capture-Western&quot;, &quot;String_Score_Physical&quot;: 347, &quot;String_Score_Combined&quot;: 887}"/>
  </edge>
  <edge label="5594 (pp) 6714" source="7" target="11">
    <att type="string" name="canonicalName" value="5594 (pp) 6714"/>
    <att type="string" name="interaction" value="pp"/>
    <att type="int" name="SCORE" value="939"/>
    <att type="string" name="support" value="{&quot;StringDB&quot;: &quot;physical&quot;, &quot;StringEvidence&quot;: &quot;database:0.896,textmining:0.867,experiments:0.391,cooccurrence:0.282,coexpression:0.021&quot;, &quot;OmniPath&quot;: &quot;kinaseextra,pathwayextra&quot;, &quot;OmniPath_Reference&quot;: &quot;BEL-Large-Corpus_ProtMapper;ProtMapper;Wang&quot;, &quot;InWeb_IM&quot;: &quot;inference&quot;, &quot;BioGrid&quot;: &quot;physical&quot;, &quot;BioGrid_PubMed&quot;: &quot;23242524&quot;, &quot;BioGrid_Type&quot;: &quot;Affinity Capture-Western&quot;, &quot;String_Score_Physical&quot;: 939, &quot;String_Score_Combined&quot;: 963}"/>
  </edge>
  <edge label="5594 (pp) 6774" source="7" target="12">
    <att type="string" name="canonicalName" value="5594 (pp) 6774"/>
    <att type="string" name="interaction" value="pp"/>
    <att type="int" name="SCORE" value="935"/>
    <att type="string" name="support" value="{&quot;StringDB&quot;: &quot;physical&quot;, &quot;StringEvidence&quot;: &quot;database:0.896,textmining:0.831,experiments:0.359,coexpression:0.020&quot;, &quot;OmniPath&quot;: &quot;omnipath,kinaseextra,pathwayextra&quot;, &quot;OmniPath_Reference&quot;: &quot;Adhesome;BEL-Large-Corpus_ProtMapper;HPRD;HPRD-phos;HPRD_KEA;HPRD_MIMP;InnateDB;KEA;Kinexus_KEA;MIMP;NCI-PID_ProtMapper;NetPath;PhosphoPoint;PhosphoSite_KEA;PhosphoSite_MIMP;ProtMapper;SPIKE;Wang;iPTMnet;phosphoELM_MIMP&quot;, &quot;InWeb_IM&quot;: &quot;experimental&quot;, &quot;BioGrid&quot;: &quot;physical&quot;, &quot;BioGrid_PubMed&quot;: &quot;15979846&quot;, &quot;BioGrid_Type&quot;: &quot;Affinity Capture-Western&quot;, &quot;String_Score_Physical&quot;: 935, &quot;String_Score_Combined&quot;: 989}"/>
  </edge>
  <edge label="5594 (pp) 7157" source="7" target="13">
    <att type="string" name="canonicalName" value="5594 (pp) 7157"/>
    <att type="string" name="interaction" value="pp"/>
    <att type="int" name="SCORE" value="902"/>
    <att type="string" name="support" value="{&quot;StringDB&quot;: &quot;physical&quot;, &quot;StringEvidence&quot;: &quot;textmining:0.853,database:0.791,experiments:0.512,coexpression:0.015&quot;, &quot;OmniPath&quot;: &quot;omnipath,kinaseextra,pathwayextra&quot;, &quot;OmniPath_Reference&quot;: &quot;HPRD;HPRD-phos;HPRD_KEA;HPRD_MIMP;InnateDB;KEA;Lit-BM-17;MIMP;PhosphoNetworks;PhosphoPoint;PhosphoSite_KEA;PhosphoSite_MIMP;PhosphoSite_ProtMapper;ProtMapper;REACH_ProtMapper;RLIMS-P_ProtMapper;Sparser_ProtMapper;Wang;iPTMnet;phosphoELM_MIMP&quot;, &quot;InWeb_IM&quot;: &quot;experimental&quot;, &quot;BioGrid&quot;: &quot;physical&quot;, &quot;BioGrid_PubMed&quot;: &quot;25241761,23443559,21675959,21147777,15867353,10958792&quot;, &quot;BioGrid_Type&quot;: &quot;PCA,Co-localization,Biochemical Activity,Affinity Capture-Western,Affinity Capture-MS&quot;, &quot;String_Score_Physical&quot;: 902, &quot;String_Score_Combined&quot;: 985}"/>
  </edge>
  <edge label="5594 (pp) 7422" source="7" target="14">
    <att type="string" name="canonicalName" value="5594 (pp) 7422"/>
    <att type="string" name="interaction" value="pp"/>
    <att type="int" name="SCORE" value="432"/>
    <att type="string" name="support" value="{&quot;OmniPath&quot;: &quot;pathwayextra&quot;, &quot;OmniPath_Reference&quot;: &quot;Wang&quot;}"/>
  </edge>
  <edge label="5595 (pp) 5599" source="8" target="9">
    <att type="string" name="canonicalName" value="5595 (pp) 5599"/>
    <att type="string" name="interaction" value="pp"/>
    <att type="int" name="SCORE" value="935"/>
    <att type="string" name="support" value="{&quot;StringDB&quot;: &quot;physical&quot;, &quot;StringEvidence&quot;: &quot;textmining:0.949,database:0.896,cooccurrence:0.364,experiments:0.359,coexpression:0.045&quot;, &quot;OmniPath&quot;: &quot;omnipath,kinaseextra,pathwayextra&quot;, &quot;OmniPath_Reference&quot;: &quot;HPRD;PhosphoNetworks;PhosphoPoint;Wang,HPRD;Wang&quot;, &quot;String_Score_Physical&quot;: 935, &quot;String_Score_Combined&quot;: 948}"/>
  </edge>
  <edge label="5595 (pp) 5728" source="8" target="10">
    <att type="string" name="canonicalName" value="5595 (pp) 5728"/>
    <att type="string" name="interaction" value="pp"/>
    <att type="int" name="SCORE" value="260"/>
    <att type="string" name="support" value="{&quot;StringDB&quot;: &quot;physical&quot;, &quot;StringEvidence&quot;: &quot;textmining:0.800,experiments:0.229,coexpression:0.024&quot;, &quot;String_Score_Physical&quot;: 260, &quot;String_Score_Combined&quot;: 855}"/>
  </edge>
  <edge label="5595 (pp) 595" source="8" target="2">
    <att type="string" name="canonicalName" value="5595 (pp) 595"/>
    <att type="string" name="interaction" value="pp"/>
    <att type="int" name="SCORE" value="432"/>
    <att type="string" name="support" value="{&quot;StringDB&quot;: &quot;functional&quot;, &quot;StringEvidence&quot;: &quot;textmining:0.740&quot;, &quot;OmniPath&quot;: &quot;pathwayextra&quot;, &quot;OmniPath_Reference&quot;: &quot;KEGG-MEDICUS;Wang&quot;, &quot;String_Score_Combined&quot;: 750, &quot;String_Score_Physical&quot;: 432}"/>
  </edge>
  <edge label="5595 (pp) 6714" source="8" target="11">
    <att type="string" name="canonicalName" value="5595 (pp) 6714"/>
    <att type="string" name="interaction" value="pp"/>
    <att type="int" name="SCORE" value="939"/>
    <att type="string" name="support" value="{&quot;StringDB&quot;: &quot;physical&quot;, &quot;StringEvidence&quot;: &quot;database:0.896,textmining:0.861,experiments:0.391,cooccurrence:0.278,coexpression:0.021&quot;, &quot;OmniPath&quot;: &quot;pathwayextra&quot;, &quot;OmniPath_Reference&quot;: &quot;Wang&quot;, &quot;InWeb_IM&quot;: &quot;inference&quot;, &quot;BioGrid&quot;: &quot;physical&quot;, &quot;BioGrid_PubMed&quot;: &quot;24412244,23242524&quot;, &quot;BioGrid_Type&quot;: &quot;Two-hybrid,Affinity Capture-Western&quot;, &quot;String_Score_Physical&quot;: 939, &quot;String_Score_Combined&quot;: 964}"/>
  </edge>
  <edge label="5595 (pp) 6774" source="8" target="12">
    <att type="string" name="canonicalName" value="5595 (pp) 6774"/>
    <att type="string" name="interaction" value="pp"/>
    <att type="int" name="SCORE" value="927"/>
    <att type="string" name="support" value="{&quot;StringDB&quot;: &quot;physical&quot;, &quot;StringEvidence&quot;: &quot;database:0.896,textmining:0.808,experiments:0.271,coexpression:0.020&quot;, &quot;OmniPath&quot;: &quot;omnipath,kinaseextra,pathwayextra&quot;, &quot;OmniPath_Reference&quot;: &quot;HPRD;HPRD-phos;HPRD_KEA;HPRD_MIMP;KEA;Kinexus_KEA;MIMP;NCI-PID_ProtMapper;PhosphoPoint;PhosphoSite_KEA;PhosphoSite_MIMP;ProtMapper;SIGNOR;SIGNOR_ProtMapper;SPIKE;SignaLink3;Wang;iPTMnet;phosphoELM_MIMP&quot;, &quot;InWeb_IM&quot;: &quot;inference&quot;, &quot;String_Score_Physical&quot;: 927, &quot;String_Score_Combined&quot;: 986}"/>
  </edge>
  <edge label="5595 (pp) 7157" source="8" target="13">
    <att type="string" name="canonicalName" value="5595 (pp) 7157"/>
    <att type="string" name="interaction" value="pp"/>
    <att type="int" name="SCORE" value="875"/>
    <att type="string" name="support" value="{&quot;StringDB&quot;: &quot;physical&quot;, &quot;StringEvidence&quot;: &quot;database:0.791,textmining:0.727,experiments:0.378,coexpression:0.022&quot;, &quot;OmniPath&quot;: &quot;omnipath,kinaseextra,pathwayextra&quot;, &quot;OmniPath_Reference&quot;: &quot;HPRD;HPRD_MIMP;InnateDB;MIMP;PhosphoPoint;PhosphoSite;PhosphoSite_MIMP;PhosphoSite_ProtMapper;ProtMapper;SIGNOR;SIGNOR_ProtMapper;iPTMnet;phosphoELM_MIMP,HPRD;InnateDB;Wang&quot;, &quot;InWeb_IM&quot;: &quot;experimental&quot;, &quot;BioGrid&quot;: &quot;physical&quot;, &quot;BioGrid_PubMed&quot;: &quot;21187340,21147777,10958792&quot;, &quot;BioGrid_Type&quot;: &quot;Affinity Capture-Western&quot;, &quot;String_Score_Physical&quot;: 875, &quot;String_Score_Combined&quot;: 966}"/>
  </edge>
  <edge label="5595 (pp) 7422" source="8" target="14">
    <att type="string" name="canonicalName" value="5595 (pp) 7422"/>
    <att type="string" name="interaction" value="pp"/>
    <att type="int" name="SCORE" value="432"/>
    <att type="string" name="support" value="{&quot;OmniPath&quot;: &quot;pathwayextra&quot;, &quot;OmniPath_Reference&quot;: &quot;Wang&quot;}"/>
  </edge>
  <edge label="5599 (pp) 5728" source="9" target="10">
    <att type="string" name="canonicalName" value="5599 (pp) 5728"/>
    <att type="string" name="interaction" value="pp"/>
    <att type="int" name="SCORE" value="263"/>
    <att type="string" name="support" value="{&quot;StringDB&quot;: &quot;physical&quot;, &quot;StringEvidence&quot;: &quot;textmining:0.718,experiments:0.231,coexpression:0.021&quot;, &quot;String_Score_Physical&quot;: 263, &quot;String_Score_Combined&quot;: 796}"/>
  </edge>
  <edge label="5599 (pp) 6714" source="9" target="11">
    <att type="string" name="canonicalName" value="5599 (pp) 6714"/>
    <att type="string" name="interaction" value="pp"/>
    <att type="int" name="SCORE" value="913"/>
    <att type="string" name="support" value="{&quot;StringDB&quot;: &quot;physical&quot;, &quot;StringEvidence&quot;: &quot;database:0.896,textmining:0.860,cooccurrence:0.349,experiments:0.130,coexpression:0.023&quot;, &quot;OmniPath&quot;: &quot;omnipath,pathwayextra&quot;, &quot;OmniPath_Reference&quot;: &quot;Wang,KEA;NetworKIN_KEA&quot;, &quot;String_Score_Physical&quot;: 913, &quot;String_Score_Combined&quot;: 954}"/>
  </edge>
  <edge label="5599 (pp) 6774" source="9" target="12">
    <att type="string" name="canonicalName" value="5599 (pp) 6774"/>
    <att type="string" name="interaction" value="pp"/>
    <att type="int" name="SCORE" value="379"/>
    <att type="string" name="support" value="{&quot;StringDB&quot;: &quot;physical&quot;, &quot;StringEvidence&quot;: &quot;textmining:0.849,experiments:0.352&quot;, &quot;OmniPath&quot;: &quot;omnipath,kinaseextra,pathwayextra&quot;, &quot;OmniPath_Reference&quot;: &quot;Adhesome;BEL-Large-Corpus_ProtMapper;BioGRID;HPRD;HPRD-phos;HPRD_KEA;HPRD_MIMP;InnateDB;KEA;MIMP;PhosphoPoint;PhosphoSite_KEA;PhosphoSite_MIMP;PhosphoSite_ProtMapper;ProtMapper;SIGNOR;SIGNOR_ProtMapper;SignaLink3;Sparser_ProtMapper;Wang;iPTMnet;phosphoELM_MIMP,Adhesome;BioGRID;HPRD;InnateDB&quot;, &quot;InWeb_IM&quot;: &quot;experimental&quot;, &quot;BioGrid&quot;: &quot;physical&quot;, &quot;BioGrid_PubMed&quot;: &quot;15979846,10521505&quot;, &quot;BioGrid_Type&quot;: &quot;Biochemical Activity,Affinity Capture-Western&quot;, &quot;String_Score_Physical&quot;: 379, &quot;String_Score_Combined&quot;: 906}"/>
  </edge>
  <edge label="5599 (pp) 7157" source="9" target="13">
    <att type="string" name="canonicalName" value="5599 (pp) 7157"/>
    <att type="string" name="interaction" value="pp"/>
    <att type="int" name="SCORE" value="944"/>
    <att type="string" name="support" value="{&quot;StringDB&quot;: &quot;physical&quot;, &quot;StringEvidence&quot;: &quot;textmining:0.912,database:0.896,experiments:0.450&quot;, &quot;OmniPath&quot;: &quot;omnipath,kinaseextra,pathwayextra&quot;, &quot;OmniPath_Reference&quot;: &quot;BEL-Large-Corpus_ProtMapper;HPRD;HPRD-phos;HPRD_KEA;HPRD_MIMP;InnateDB;KEA;Lit-BM-17;MIMP;NCI-PID_ProtMapper;NetworKIN_KEA;PhosphoPoint;PhosphoSite;PhosphoSite_KEA;PhosphoSite_MIMP;PhosphoSite_ProtMapper;ProtMapper;RLIMS-P_ProtMapper;SIGNOR;SIGNOR_ProtMapper;Sparser_ProtMapper;Wang;iPTMnet;phosphoELM_MIMP&quot;, &quot;InWeb_IM&quot;: &quot;experimental&quot;, &quot;BioGrid&quot;: &quot;physical&quot;, &quot;BioGrid_PubMed&quot;: &quot;9732264,9724739,9393873,19651615,18813780,15538975,12514174,11108663&quot;, &quot;BioGrid_Type&quot;: &quot;Biochemical Activity,Reconstituted Complex,Two-hybrid,Affinity Capture-Western&quot;, &quot;String_Score_Physical&quot;: 944, &quot;String_Score_Combined&quot;: 995}"/>
  </edge>
  <edge label="5728 (pp) 6714" source="10" target="11">
    <att type="string" name="canonicalName" value="5728 (pp) 6714"/>
    <att type="string" name="interaction" value="pp"/>
    <att type="int" name="SCORE" value="260"/>
    <att type="string" name="support" value="{&quot;StringDB&quot;: &quot;physical&quot;, &quot;StringEvidence&quot;: &quot;textmining:0.850,experiments:0.229,coexpression:0.021&quot;, &quot;OmniPath&quot;: &quot;kinaseextra,omnipath&quot;, &quot;OmniPath_Reference&quot;: &quot;HPRD_MIMP;MIMP;PhosphoSite;PhosphoSite_MIMP;PhosphoSite_ProtMapper;PhosphoSite_noref;ProtMapper;REACH_ProtMapper;SIGNOR;phosphoELM_MIMP,ProtMapper;Sparser_ProtMapper&quot;, &quot;String_Score_Physical&quot;: 260, &quot;String_Score_Combined&quot;: 891}"/>
  </edge>
  <edge label="5728 (pp) 7157" source="10" target="13">
    <att type="string" name="canonicalName" value="5728 (pp) 7157"/>
    <att type="string" name="interaction" value="pp"/>
    <att type="int" name="SCORE" value="944"/>
    <att type="string" name="support" value="{&quot;StringDB&quot;: &quot;physical&quot;, &quot;StringEvidence&quot;: &quot;textmining:0.962,database:0.896,experiments:0.450&quot;, &quot;OmniPath&quot;: &quot;omnipath,pathwayextra&quot;, &quot;OmniPath_Reference&quot;: &quot;ACSN;BioGRID;HPRD;SPIKE;Wang&quot;, &quot;InWeb_IM&quot;: &quot;experimental&quot;, &quot;BioGrid&quot;: &quot;physical&quot;, &quot;BioGrid_PubMed&quot;: &quot;24141722,18339852,14559824,12620407&quot;, &quot;BioGrid_Type&quot;: &quot;Reconstituted Complex,Affinity Capture-Western&quot;, &quot;String_Score_Physical&quot;: 944, &quot;String_Score_Combined&quot;: 997}"/>
  </edge>
  <edge label="595 (pp) 6714" source="2" target="11">
    <att type="string" name="canonicalName" value="595 (pp) 6714"/>
    <att type="string" name="interaction" value="pp"/>
    <att type="int" name="SCORE" value="305"/>
    <att type="string" name="support" value="{&quot;StringDB&quot;: &quot;physical&quot;, &quot;StringEvidence&quot;: &quot;textmining:0.668,experiments:0.275,coexpression:0.028&quot;, &quot;String_Score_Physical&quot;: 305, &quot;String_Score_Combined&quot;: 776}"/>
  </edge>
  <edge label="595 (pp) 6774" source="2" target="12">
    <att type="string" name="canonicalName" value="595 (pp) 6774"/>
    <att type="string" name="interaction" value="pp"/>
    <att type="int" name="SCORE" value="943"/>
    <att type="string" name="support" value="{&quot;StringDB&quot;: &quot;physical&quot;, &quot;StringEvidence&quot;: &quot;database:0.896,textmining:0.890,experiments:0.434,coexpression:0.008&quot;, &quot;OmniPath&quot;: &quot;omnipath,pathwayextra&quot;, &quot;OmniPath_Reference&quot;: &quot;BioGRID;HPRD;Wang&quot;, &quot;InWeb_IM&quot;: &quot;experimental&quot;, &quot;BioGrid&quot;: &quot;physical&quot;, &quot;BioGrid_PubMed&quot;: &quot;15659654,11279133&quot;, &quot;BioGrid_Type&quot;: &quot;Reconstituted Complex,Affinity Capture-Western&quot;, &quot;String_Score_Physical&quot;: 943, &quot;String_Score_Combined&quot;: 993}"/>
  </edge>
  <edge label="595 (pp) 7157" source="2" target="13">
    <att type="string" name="canonicalName" value="595 (pp) 7157"/>
    <att type="string" name="interaction" value="pp"/>
    <att type="int" name="SCORE" value="379"/>
    <att type="string" name="support" value="{&quot;StringDB&quot;: &quot;physical&quot;, &quot;StringEvidence&quot;: &quot;textmining:0.940,experiments:0.352,coexpression:0.021&quot;, &quot;InWeb_IM&quot;: &quot;experimental&quot;, &quot;BioGrid&quot;: &quot;physical&quot;, &quot;BioGrid_PubMed&quot;: &quot;27129163&quot;, &quot;BioGrid_Type&quot;: &quot;Affinity Capture-Western&quot;, &quot;String_Score_Physical&quot;: 379, &quot;String_Score_Combined&quot;: 963}"/>
  </edge>
  <edge label="595 (pp) 7422" source="2" target="14">
    <att type="string" name="canonicalName" value="595 (pp) 7422"/>
    <att type="string" name="interaction" value="pp"/>
    <att type="int" name="SCORE" value="432"/>
    <att type="string" name="support" value="{&quot;OmniPath&quot;: &quot;pathwayextra&quot;, &quot;OmniPath_Reference&quot;: &quot;Wang&quot;}"/>
  </edge>
  <edge label="6714 (pp) 6774" source="11" target="12">
    <att type="string" name="canonicalName" value="6714 (pp) 6774"/>
    <att type="string" name="interaction" value="pp"/>
    <att type="int" name="SCORE" value="940"/>
    <att type="string" name="support" value="{&quot;StringDB&quot;: &quot;physical&quot;, &quot;StringEvidence&quot;: &quot;textmining:0.917,database:0.896,experiments:0.408,coexpression:0.018&quot;, &quot;OmniPath&quot;: &quot;omnipath,kinaseextra,pathwayextra&quot;, &quot;OmniPath_Reference&quot;: &quot;Adhesome;BEL-Large-Corpus_ProtMapper;CancerCellMap;HPRD;HPRD-phos;HPRD_KEA;HPRD_MIMP;KEA;MIMP;NCI-PID_ProtMapper;NetPath;PhosphoPoint;PhosphoSite_KEA;PhosphoSite_MIMP;PhosphoSite_ProtMapper;PhosphoSite_noref;ProtMapper;RLIMS-P_ProtMapper;SIGNOR;SIGNOR_ProtMapper;SPIKE;Sparser_ProtMapper;Wang;iPTMnet;phosphoELM_KEA;phosphoELM_MIMP,Adhesome;CancerCellMap;HPRD;NetPath&quot;, &quot;InWeb_IM&quot;: &quot;experimental&quot;, &quot;BioGrid&quot;: &quot;physical&quot;, &quot;BioGrid_PubMed&quot;: &quot;8657134,21573184,15735682,15313931,12244095&quot;, &quot;BioGrid_Type&quot;: &quot;Reconstituted Complex,Affinity Capture-Western,Co-localization&quot;, &quot;String_Score_Physical&quot;: 940, &quot;String_Score_Combined&quot;: 995}"/>
  </edge>
  <edge label="6714 (pp) 7157" source="11" target="13">
    <att type="string" name="canonicalName" value="6714 (pp) 7157"/>
    <att type="string" name="interaction" value="pp"/>
    <att type="int" name="SCORE" value="384"/>
    <att type="string" name="support" value="{&quot;StringDB&quot;: &quot;physical&quot;, &quot;StringEvidence&quot;: &quot;textmining:0.696,experiments:0.359&quot;, &quot;OmniPath&quot;: &quot;kinaseextra&quot;, &quot;OmniPath_Reference&quot;: &quot;ProtMapper;RLIMS-P_ProtMapper&quot;, &quot;InWeb_IM&quot;: &quot;experimental&quot;, &quot;BioGrid&quot;: &quot;physical&quot;, &quot;BioGrid_PubMed&quot;: &quot;25071020&quot;, &quot;BioGrid_Type&quot;: &quot;Biochemical Activity&quot;, &quot;String_Score_Physical&quot;: 384, &quot;String_Score_Combined&quot;: 812}"/>
  </edge>
  <edge label="6714 (pp) 7422" source="11" target="14">
    <att type="string" name="canonicalName" value="6714 (pp) 7422"/>
    <att type="string" name="interaction" value="pp"/>
    <att type="int" name="SCORE" value="432"/>
    <att type="string" name="support" value="{&quot;OmniPath&quot;: &quot;pathwayextra&quot;, &quot;OmniPath_Reference&quot;: &quot;Wang&quot;, &quot;InWeb_IM&quot;: &quot;inference&quot;}"/>
  </edge>
  <edge label="6774 (pp) 7157" source="12" target="13">
    <att type="string" name="canonicalName" value="6774 (pp) 7157"/>
    <att type="string" name="interaction" value="pp"/>
    <att type="int" name="SCORE" value="900"/>
    <att type="string" name="support" value="{&quot;StringDB&quot;: &quot;physical&quot;, &quot;StringEvidence&quot;: &quot;database:0.896,textmining:0.865&quot;, &quot;BioGrid&quot;: &quot;physical&quot;, &quot;BioGrid_PubMed&quot;: &quot;32807901&quot;, &quot;BioGrid_Type&quot;: &quot;Affinity Capture-MS&quot;, &quot;String_Score_Physical&quot;: 900, &quot;String_Score_Combined&quot;: 986}"/>
  </edge>
  <edge label="6774 (pp) 7422" source="12" target="14">
    <att type="string" name="canonicalName" value="6774 (pp) 7422"/>
    <att type="string" name="interaction" value="pp"/>
    <att type="int" name="SCORE" value="432"/>
    <att type="string" name="support" value="{&quot;OmniPath&quot;: &quot;omnipath,pathwayextra&quot;, &quot;OmniPath_Reference&quot;: &quot;ACSN;SIGNOR;Wang&quot;, &quot;InWeb_IM&quot;: &quot;experimental&quot;, &quot;BioGrid&quot;: &quot;physical&quot;, &quot;BioGrid_PubMed&quot;: &quot;23991099&quot;, &quot;BioGrid_Type&quot;: &quot;Co-localization&quot;}"/>
  </edge>
</graph>
