# Supplementary material for: Active ingredients and molecular targets of Taraxacum mongolicum against hepatocellular carcinoma: network pharmacology, molecular docking, and molecular dynamics simulation analysis
Source: PeerJ. 2022 Jul 18;10:e13737. doi: 10.7717/peerj.13737 (PMC9302432; doi:10.7717/peerj.13737)
Supplement: Supplemental Information 3 [file peerj-10-13737-s003.zip › Enrichment_PPI/xgmml/MyList.xgmml]

<?xml version="1.0" encoding="UTF-8" standalone="yes"?>
<graph label="MyList" xmlns:dc="http://purl.org/dc/elements/1.1/" xmlns:xlink="http://www.w3.org/1999/xlink" xmlns:rdf="http://www.w3.org/1999/02/22-rdf-syntax-ns#" xmlns:cy="http://www.cytoscape.org" xmlns="http://www.cs.rpi.edu/XGMML" >
  <att name="documentVersion" value="1.1"/>
  <att name="networkMetadata">
    <rdf:RDF>
      <rdf:Description rdf:about="http://www.cytoscape.org/">
        <dc:type>Protein-Protein Interaction</dc:type>
        <dc:description>N/A</dc:description>
        <dc:identifier>N/A</dc:identifier>
        <dc:date>2021-12-07 05:43:12</dc:date>
        <dc:title>Cytoscape Network</dc:title>
        <dc:source>http://www.cytoscape.org/</dc:source>
        <dc:format>Cytoscape-XGMML</dc:format>
      </rdf:Description>
    </rdf:RDF>
  </att>
  <att type="string" name="backgroundColor" value="#ffffff"/>
  <att type="real" name="GRAPH_VIEW_ZOOM" value="1.0"/>
  <att type="real" name="GRAPH_VIEW_CENTER_X" value="300.0"/>
  <att type="real" name="GRAPH_VIEW_CENTER_Y" value="300.0"/>
  <node label="AKT1" id="1">
    <att type="string" name="canonicalName" value="AKT1"/>
    <att type="string" name="Gene" value="207"/>
    <att type="string" name="Symbol" value="AKT1"/>
    <att type="integer" name="MCODE_CLUSTER_ID" value="1"/>
    <att type="real" name="MCODE_SCORE" value="5.714285714285714"/>
    <att type="string" name="MCODE_TYPE" value="Clustered"/>
    <att type="integer" name="DEGREE" value="13"/>
    <graphics type="CIRCLE" x="160.38159426833064" y="320.9213809957205"/>
  </node>
  <node label="ALB" id="2">
    <att type="string" name="canonicalName" value="ALB"/>
    <att type="string" name="Gene" value="213"/>
    <att type="string" name="Symbol" value="ALB"/>
    <att type="integer" name="MCODE_CLUSTER_ID" value="0"/>
    <att type="real" name="MCODE_SCORE" value="0.0"/>
    <att type="string" name="MCODE_TYPE" value=""/>
    <att type="integer" name="DEGREE" value="3"/>
    <graphics type="CIRCLE" x="310.3020801421178" y="364.61618192372987"/>
  </node>
  <node label="CCND1" id="3">
    <att type="string" name="canonicalName" value="CCND1"/>
    <att type="string" name="Gene" value="595"/>
    <att type="string" name="Symbol" value="CCND1"/>
    <att type="integer" name="MCODE_CLUSTER_ID" value="1"/>
    <att type="real" name="MCODE_SCORE" value="5.714285714285714"/>
    <att type="string" name="MCODE_TYPE" value="Clustered"/>
    <att type="integer" name="DEGREE" value="11"/>
    <graphics type="CIRCLE" x="390.4037424631706" y="428.4600999583687"/>
  </node>
  <node label="CASP3" id="4">
    <att type="string" name="canonicalName" value="CASP3"/>
    <att type="string" name="Gene" value="836"/>
    <att type="string" name="Symbol" value="CASP3"/>
    <att type="integer" name="MCODE_CLUSTER_ID" value="0"/>
    <att type="real" name="MCODE_SCORE" value="0.0"/>
    <att type="string" name="MCODE_TYPE" value=""/>
    <att type="integer" name="DEGREE" value="7"/>
    <graphics type="CIRCLE" x="160.3065355935425" y="280.01850660647756"/>
  </node>
  <node label="EGF" id="5">
    <att type="string" name="canonicalName" value="EGF"/>
    <att type="string" name="Gene" value="1950"/>
    <att type="string" name="Symbol" value="EGF"/>
    <att type="integer" name="MCODE_CLUSTER_ID" value="2"/>
    <att type="real" name="MCODE_SCORE" value="1.2"/>
    <att type="string" name="MCODE_TYPE" value="Clustered"/>
    <att type="integer" name="DEGREE" value="10"/>
    <graphics type="CIRCLE" x="243.80398694783412" y="406.2319230374724"/>
  </node>
  <node label="EGFR" id="6">
    <att type="string" name="canonicalName" value="EGFR"/>
    <att type="string" name="Gene" value="1956"/>
    <att type="string" name="Symbol" value="EGFR"/>
    <att type="integer" name="MCODE_CLUSTER_ID" value="1"/>
    <att type="real" name="MCODE_SCORE" value="5.714285714285714"/>
    <att type="string" name="MCODE_TYPE" value="Clustered"/>
    <att type="integer" name="DEGREE" value="16"/>
    <graphics type="CIRCLE" x="446.2229160717086" y="252.89046006079272"/>
  </node>
  <node label="ESR1" id="7">
    <att type="string" name="canonicalName" value="ESR1"/>
    <att type="string" name="Gene" value="2099"/>
    <att type="string" name="Symbol" value="ESR1"/>
    <att type="integer" name="MCODE_CLUSTER_ID" value="1"/>
    <att type="real" name="MCODE_SCORE" value="5.714285714285714"/>
    <att type="string" name="MCODE_TYPE" value="Clustered"/>
    <att type="integer" name="DEGREE" value="17"/>
    <graphics type="CIRCLE" x="204.35078999110146" y="186.9979892737202"/>
  </node>
  <node label="GAPDH" id="8">
    <att type="string" name="canonicalName" value="GAPDH"/>
    <att type="string" name="Gene" value="2597"/>
    <att type="string" name="Symbol" value="GAPDH"/>
    <att type="integer" name="MCODE_CLUSTER_ID" value="0"/>
    <att type="real" name="MCODE_SCORE" value="0.0"/>
    <att type="string" name="MCODE_TYPE" value=""/>
    <att type="integer" name="DEGREE" value="8"/>
    <graphics type="CIRCLE" x="188.76847343856605" y="334.4425790074716"/>
  </node>
  <node label="HRAS" id="9">
    <att type="string" name="canonicalName" value="HRAS"/>
    <att type="string" name="Gene" value="3265"/>
    <att type="string" name="Symbol" value="HRAS"/>
    <att type="integer" name="MCODE_CLUSTER_ID" value="2"/>
    <att type="real" name="MCODE_SCORE" value="1.2"/>
    <att type="string" name="MCODE_TYPE" value="Clustered"/>
    <att type="integer" name="DEGREE" value="9"/>
    <graphics type="CIRCLE" x="295.43186041163995" y="303.83985499900444"/>
  </node>
  <node label="HSP90AA1" id="10">
    <att type="string" name="canonicalName" value="HSP90AA1"/>
    <att type="string" name="Gene" value="3320"/>
    <att type="string" name="Symbol" value="HSP90AA1"/>
    <att type="integer" name="MCODE_CLUSTER_ID" value="1"/>
    <att type="real" name="MCODE_SCORE" value="5.714285714285714"/>
    <att type="string" name="MCODE_TYPE" value="Clustered"/>
    <att type="integer" name="DEGREE" value="16"/>
    <graphics type="CIRCLE" x="404.7037493973579" y="359.87612504226587"/>
  </node>
  <node label="IL6" id="11">
    <att type="string" name="canonicalName" value="IL6"/>
    <att type="string" name="Gene" value="3569"/>
    <att type="string" name="Symbol" value="IL6"/>
    <att type="integer" name="MCODE_CLUSTER_ID" value="2"/>
    <att type="real" name="MCODE_SCORE" value="1.2"/>
    <att type="string" name="MCODE_TYPE" value="Clustered"/>
    <att type="integer" name="DEGREE" value="10"/>
    <graphics type="CIRCLE" x="202.21601113700189" y="228.3917560347218"/>
  </node>
  <node label="JUN" id="12">
    <att type="string" name="canonicalName" value="JUN"/>
    <att type="string" name="Gene" value="3725"/>
    <att type="string" name="Symbol" value="JUN"/>
    <att type="integer" name="MCODE_CLUSTER_ID" value="2"/>
    <att type="real" name="MCODE_SCORE" value="1.2"/>
    <att type="string" name="MCODE_TYPE" value="Seed"/>
    <att type="integer" name="DEGREE" value="14"/>
    <graphics type="CIRCLE" x="354.60811397086206" y="335.5507072569751"/>
  </node>
  <node label="MYC" id="13">
    <att type="string" name="canonicalName" value="MYC"/>
    <att type="string" name="Gene" value="4609"/>
    <att type="string" name="Symbol" value="MYC"/>
    <att type="integer" name="MCODE_CLUSTER_ID" value="1"/>
    <att type="real" name="MCODE_SCORE" value="5.714285714285714"/>
    <att type="string" name="MCODE_TYPE" value="Clustered"/>
    <att type="integer" name="DEGREE" value="14"/>
    <graphics type="CIRCLE" x="308.76526501086016" y="348.870691431176"/>
  </node>
  <node label="MAPK1" id="14">
    <att type="string" name="canonicalName" value="MAPK1"/>
    <att type="string" name="Gene" value="5594"/>
    <att type="string" name="Symbol" value="MAPK1"/>
    <att type="integer" name="MCODE_CLUSTER_ID" value="1"/>
    <att type="real" name="MCODE_SCORE" value="5.714285714285714"/>
    <att type="string" name="MCODE_TYPE" value="Clustered"/>
    <att type="integer" name="DEGREE" value="20"/>
    <graphics type="CIRCLE" x="283.99718469103277" y="155.57600841014545"/>
  </node>
  <node label="MAPK3" id="15">
    <att type="string" name="canonicalName" value="MAPK3"/>
    <att type="string" name="Gene" value="5595"/>
    <att type="string" name="Symbol" value="MAPK3"/>
    <att type="integer" name="MCODE_CLUSTER_ID" value="1"/>
    <att type="real" name="MCODE_SCORE" value="5.714285714285714"/>
    <att type="string" name="MCODE_TYPE" value="Clustered"/>
    <att type="integer" name="DEGREE" value="20"/>
    <graphics type="CIRCLE" x="434.97464564913685" y="413.50980368078126"/>
  </node>
  <node label="MAPK8" id="16">
    <att type="string" name="canonicalName" value="MAPK8"/>
    <att type="string" name="Gene" value="5599"/>
    <att type="string" name="Symbol" value="MAPK8"/>
    <att type="integer" name="MCODE_CLUSTER_ID" value="1"/>
    <att type="real" name="MCODE_SCORE" value="5.714285714285714"/>
    <att type="string" name="MCODE_TYPE" value="Clustered"/>
    <att type="integer" name="DEGREE" value="16"/>
    <graphics type="CIRCLE" x="399.73565979638806" y="158.12269350028777"/>
  </node>
  <node label="PTEN" id="17">
    <att type="string" name="canonicalName" value="PTEN"/>
    <att type="string" name="Gene" value="5728"/>
    <att type="string" name="Symbol" value="PTEN"/>
    <att type="integer" name="MCODE_CLUSTER_ID" value="1"/>
    <att type="real" name="MCODE_SCORE" value="5.714285714285714"/>
    <att type="string" name="MCODE_TYPE" value="Clustered"/>
    <att type="integer" name="DEGREE" value="12"/>
    <graphics type="CIRCLE" x="404.3520669892338" y="196.88228953792037"/>
  </node>
  <node label="SRC" id="18">
    <att type="string" name="canonicalName" value="SRC"/>
    <att type="string" name="Gene" value="6714"/>
    <att type="string" name="Symbol" value="SRC"/>
    <att type="integer" name="MCODE_CLUSTER_ID" value="1"/>
    <att type="real" name="MCODE_SCORE" value="5.714285714285714"/>
    <att type="string" name="MCODE_TYPE" value="Clustered"/>
    <att type="integer" name="DEGREE" value="16"/>
    <graphics type="CIRCLE" x="406.0656554069359" y="398.08473061334803"/>
  </node>
  <node label="STAT3" id="19">
    <att type="string" name="canonicalName" value="STAT3"/>
    <att type="string" name="Gene" value="6774"/>
    <att type="string" name="Symbol" value="STAT3"/>
    <att type="integer" name="MCODE_CLUSTER_ID" value="1"/>
    <att type="real" name="MCODE_SCORE" value="5.714285714285714"/>
    <att type="string" name="MCODE_TYPE" value="Seed"/>
    <att type="integer" name="DEGREE" value="16"/>
    <graphics type="CIRCLE" x="227.9449797141335" y="263.162929272225"/>
  </node>
  <node label="TNF" id="20">
    <att type="string" name="canonicalName" value="TNF"/>
    <att type="string" name="Gene" value="7124"/>
    <att type="string" name="Symbol" value="TNF"/>
    <att type="integer" name="MCODE_CLUSTER_ID" value="2"/>
    <att type="real" name="MCODE_SCORE" value="1.2"/>
    <att type="string" name="MCODE_TYPE" value="Clustered"/>
    <att type="integer" name="DEGREE" value="12"/>
    <graphics type="CIRCLE" x="294.10469707453126" y="234.7489123774592"/>
  </node>
  <node label="TP53" id="21">
    <att type="string" name="canonicalName" value="TP53"/>
    <att type="string" name="Gene" value="7157"/>
    <att type="string" name="Symbol" value="TP53"/>
    <att type="integer" name="MCODE_CLUSTER_ID" value="1"/>
    <att type="real" name="MCODE_SCORE" value="5.714285714285714"/>
    <att type="string" name="MCODE_TYPE" value="Clustered"/>
    <att type="integer" name="DEGREE" value="17"/>
    <graphics type="CIRCLE" x="330.545425289567" y="382.39215974963986"/>
  </node>
  <node label="VEGFA" id="22">
    <att type="string" name="canonicalName" value="VEGFA"/>
    <att type="string" name="Gene" value="7422"/>
    <att type="string" name="Symbol" value="VEGFA"/>
    <att type="integer" name="MCODE_CLUSTER_ID" value="1"/>
    <att type="real" name="MCODE_SCORE" value="5.714285714285714"/>
    <att type="string" name="MCODE_TYPE" value="Clustered"/>
    <att type="integer" name="DEGREE" value="11"/>
    <graphics type="CIRCLE" x="219.2381296602155" y="361.1581456169106"/>
  </node>
  <edge label="1950 (pp) 1956" source="5" target="6">
    <att type="string" name="canonicalName" value="1950 (pp) 1956"/>
    <att type="string" name="interaction" value="pp"/>
    <att type="int" name="SCORE" value="993"/>
    <att type="string" name="support" value="{&quot;StringDB&quot;: &quot;physical&quot;, &quot;StringEvidence&quot;: &quot;textmining:0.971,experiments:0.931,database:0.896,coexpression:0.124&quot;, &quot;OmniPath&quot;: &quot;omnipath,kinaseextra,pathwayextra,ligrecextra&quot;, &quot;OmniPath_Reference&quot;: &quot;AlzPathway;Baccin2019;BioGRID;CancerCellMap;CellPhoneDB;DIP;HPRD;IntAct;Lit-BM-17;NetPath;PhosphoPoint;Ramilowski2015_Baccin2019;Wang,AlzPathway;BEL-Large-Corpus_ProtMapper;Baccin2019;BioGRID;CancerCellMap;CellChatDB;CellPhoneDB;CellTalkDB;DIP;DLRP_talklr;EMBRACE;Fantom5_LRdb;Guide2Pharma;Guide2Pharma_LRdb;Guide2Pharma_talklr;HPMR;HPMR_LRdb;HPMR_talklr;HPRD;HPRD_LRdb;HPRD_talklr;ICELLNET;IntAct;KEGG-MEDICUS;Kirouac2010;LRdb;Lit-BM-17;NetPath;ProtMapper;REACH_ProtMapper;Ramilowski2015;Ramilowski2015_Baccin2019;SIGNOR;SPIKE;STRING_talklr;SignaLink3;Sparser_ProtMapper;Wang;connectomeDB2020;iTALK;talklr&quot;, &quot;InWeb_IM&quot;: &quot;experimental&quot;, &quot;BioGrid&quot;: &quot;physical&quot;, &quot;BioGrid_PubMed&quot;: &quot;26280537,25453753,25241761,25080504,22729867,19531499,18271526,12620237,12297050,12093292,10085134&quot;, &quot;BioGrid_Type&quot;: &quot;Affinity Capture-Luminescence,Reconstituted Complex,Co-localization,Co-crystal Structure,Affinity Capture-MS&quot;, &quot;String_Score_Physical&quot;: 993, &quot;String_Score_Combined&quot;: 999}"/>
  </edge>
  <edge label="1950 (pp) 2099" source="5" target="7">
    <att type="string" name="canonicalName" value="1950 (pp) 2099"/>
    <att type="string" name="interaction" value="pp"/>
    <att type="int" name="SCORE" value="432"/>
    <att type="string" name="support" value="{&quot;StringDB&quot;: &quot;functional&quot;, &quot;StringEvidence&quot;: &quot;textmining:0.829&quot;, &quot;OmniPath&quot;: &quot;kinaseextra&quot;, &quot;OmniPath_Reference&quot;: &quot;BEL-Large-Corpus_ProtMapper;ProtMapper;REACH_ProtMapper;RLIMS-P_ProtMapper;Sparser_ProtMapper&quot;, &quot;String_Score_Combined&quot;: 836, &quot;String_Score_Physical&quot;: 432}"/>
  </edge>
  <edge label="1950 (pp) 213" source="5" target="2">
    <att type="string" name="canonicalName" value="1950 (pp) 213"/>
    <att type="string" name="interaction" value="pp"/>
    <att type="int" name="SCORE" value="900"/>
    <att type="string" name="support" value="{&quot;StringDB&quot;: &quot;physical&quot;, &quot;StringEvidence&quot;: &quot;database:0.896,textmining:0.801&quot;, &quot;String_Score_Physical&quot;: 900, &quot;String_Score_Combined&quot;: 980}"/>
  </edge>
  <edge label="1950 (pp) 3265" source="5" target="9">
    <att type="string" name="canonicalName" value="1950 (pp) 3265"/>
    <att type="string" name="interaction" value="pp"/>
    <att type="int" name="SCORE" value="900"/>
    <att type="string" name="support" value="{&quot;StringDB&quot;: &quot;physical&quot;, &quot;StringEvidence&quot;: &quot;database:0.896,textmining:0.776&quot;, &quot;OmniPath&quot;: &quot;pathwayextra&quot;, &quot;OmniPath_Reference&quot;: &quot;Wang&quot;, &quot;InWeb_IM&quot;: &quot;inference&quot;, &quot;String_Score_Physical&quot;: 900, &quot;String_Score_Combined&quot;: 977}"/>
  </edge>
  <edge label="1950 (pp) 3320" source="5" target="10">
    <att type="string" name="canonicalName" value="1950 (pp) 3320"/>
    <att type="string" name="interaction" value="pp"/>
    <att type="int" name="SCORE" value="902"/>
    <att type="string" name="support" value="{&quot;StringDB&quot;: &quot;physical&quot;, &quot;StringEvidence&quot;: &quot;database:0.896,textmining:0.538,experiments:0.024&quot;, &quot;InWeb_IM&quot;: &quot;inference&quot;, &quot;String_Score_Physical&quot;: 902, &quot;String_Score_Combined&quot;: 954}"/>
  </edge>
  <edge label="1950 (pp) 3725" source="5" target="12">
    <att type="string" name="canonicalName" value="1950 (pp) 3725"/>
    <att type="string" name="interaction" value="pp"/>
    <att type="int" name="SCORE" value="432"/>
    <att type="string" name="support" value="{&quot;StringDB&quot;: &quot;functional&quot;, &quot;StringEvidence&quot;: &quot;textmining:0.830&quot;, &quot;OmniPath&quot;: &quot;kinaseextra&quot;, &quot;OmniPath_Reference&quot;: &quot;ProtMapper;REACH_ProtMapper;Sparser_ProtMapper&quot;, &quot;String_Score_Combined&quot;: 837, &quot;String_Score_Physical&quot;: 432}"/>
  </edge>
  <edge label="1950 (pp) 5594" source="5" target="14">
    <att type="string" name="canonicalName" value="1950 (pp) 5594"/>
    <att type="string" name="interaction" value="pp"/>
    <att type="int" name="SCORE" value="432"/>
    <att type="string" name="support" value="{&quot;StringDB&quot;: &quot;functional&quot;, &quot;StringEvidence&quot;: &quot;textmining:0.849&quot;, &quot;OmniPath&quot;: &quot;kinaseextra,pathwayextra&quot;, &quot;OmniPath_Reference&quot;: &quot;BEL-Large-Corpus_ProtMapper;ProtMapper;Wang,Wang&quot;, &quot;String_Score_Combined&quot;: 854, &quot;String_Score_Physical&quot;: 432}"/>
  </edge>
  <edge label="1950 (pp) 5595" source="5" target="15">
    <att type="string" name="canonicalName" value="1950 (pp) 5595"/>
    <att type="string" name="interaction" value="pp"/>
    <att type="int" name="SCORE" value="432"/>
    <att type="string" name="support" value="{&quot;StringDB&quot;: &quot;functional&quot;, &quot;StringEvidence&quot;: &quot;textmining:0.844&quot;, &quot;OmniPath&quot;: &quot;pathwayextra,kinaseextra&quot;, &quot;OmniPath_Reference&quot;: &quot;BEL-Large-Corpus_ProtMapper;ProtMapper;Wang,Wang&quot;, &quot;String_Score_Combined&quot;: 849, &quot;String_Score_Physical&quot;: 432}"/>
  </edge>
  <edge label="1950 (pp) 6714" source="5" target="18">
    <att type="string" name="canonicalName" value="1950 (pp) 6714"/>
    <att type="string" name="interaction" value="pp"/>
    <att type="int" name="SCORE" value="900"/>
    <att type="string" name="support" value="{&quot;StringDB&quot;: &quot;physical&quot;, &quot;StringEvidence&quot;: &quot;textmining:0.906,database:0.896,experiments:0.009&quot;, &quot;OmniPath&quot;: &quot;kinaseextra,pathwayextra&quot;, &quot;OmniPath_Reference&quot;: &quot;Wang,ProtMapper;Sparser_ProtMapper;Wang&quot;, &quot;InWeb_IM&quot;: &quot;inference&quot;, &quot;String_Score_Physical&quot;: 900, &quot;String_Score_Combined&quot;: 990}"/>
  </edge>
  <edge label="1950 (pp) 6774" source="5" target="19">
    <att type="string" name="canonicalName" value="1950 (pp) 6774"/>
    <att type="string" name="interaction" value="pp"/>
    <att type="int" name="SCORE" value="900"/>
    <att type="string" name="support" value="{&quot;StringDB&quot;: &quot;physical&quot;, &quot;StringEvidence&quot;: &quot;database:0.896,textmining:0.848&quot;, &quot;OmniPath&quot;: &quot;kinaseextra,pathwayextra&quot;, &quot;OmniPath_Reference&quot;: &quot;ProtMapper;Sparser_ProtMapper;Wang&quot;, &quot;String_Score_Physical&quot;: 900, &quot;String_Score_Combined&quot;: 984}"/>
  </edge>
  <edge label="1956 (pp) 207" source="6" target="1">
    <att type="string" name="canonicalName" value="1956 (pp) 207"/>
    <att type="string" name="interaction" value="pp"/>
    <att type="int" name="SCORE" value="431"/>
    <att type="string" name="support" value="{&quot;StringDB&quot;: &quot;physical&quot;, &quot;StringEvidence&quot;: &quot;textmining:0.972,experiments:0.407&quot;, &quot;OmniPath&quot;: &quot;omnipath,kinaseextra&quot;, &quot;OmniPath_Reference&quot;: &quot;Lit-BM-17;NetPath;PhosphoSite;PhosphoSite_ProtMapper;ProtMapper,ACSN;Lit-BM-17;NetPath&quot;, &quot;InWeb_IM&quot;: &quot;experimental&quot;, &quot;BioGrid&quot;: &quot;physical&quot;, &quot;BioGrid_PubMed&quot;: &quot;25402006,24658140&quot;, &quot;BioGrid_Type&quot;: &quot;Affinity Capture-Luminescence,Two-hybrid,PCA&quot;, &quot;String_Score_Physical&quot;: 431, &quot;String_Score_Combined&quot;: 678}"/>
  </edge>
  <edge label="1956 (pp) 2099" source="6" target="7">
    <att type="string" name="canonicalName" value="1956 (pp) 2099"/>
    <att type="string" name="interaction" value="pp"/>
    <att type="int" name="SCORE" value="402"/>
    <att type="string" name="support" value="{&quot;StringDB&quot;: &quot;physical&quot;, &quot;StringEvidence&quot;: &quot;textmining:0.905,experiments:0.377&quot;, &quot;OmniPath&quot;: &quot;omnipath,kinaseextra&quot;, &quot;OmniPath_Reference&quot;: &quot;HPRD;PhosphoPoint;ProtMapper;REACH_ProtMapper;SIGNOR;SignaLink3&quot;, &quot;InWeb_IM&quot;: &quot;experimental&quot;, &quot;BioGrid&quot;: &quot;physical&quot;, &quot;BioGrid_PubMed&quot;: &quot;28065597,17284441&quot;, &quot;BioGrid_Type&quot;: &quot;Affinity Capture-Western,Affinity Capture-MS&quot;, &quot;String_Score_Physical&quot;: 402, &quot;String_Score_Combined&quot;: 943}"/>
  </edge>
  <edge label="1956 (pp) 2597" source="6" target="8">
    <att type="string" name="canonicalName" value="1956 (pp) 2597"/>
    <att type="string" name="interaction" value="pp"/>
    <att type="int" name="SCORE" value="392"/>
    <att type="string" name="support" value="{&quot;StringDB&quot;: &quot;physical&quot;, &quot;StringEvidence&quot;: &quot;textmining:0.810,experiments:0.367&quot;, &quot;InWeb_IM&quot;: &quot;experimental&quot;, &quot;BioGrid&quot;: &quot;physical&quot;, &quot;BioGrid_PubMed&quot;: &quot;25402006,24658140,23956138,16799092&quot;, &quot;BioGrid_Type&quot;: &quot;Two-hybrid,Affinity Capture-Western,PCA,Affinity Capture-MS&quot;, &quot;String_Score_Physical&quot;: 392, &quot;String_Score_Combined&quot;: 885}"/>
  </edge>
  <edge label="1956 (pp) 3265" source="6" target="9">
    <att type="string" name="canonicalName" value="1956 (pp) 3265"/>
    <att type="string" name="interaction" value="pp"/>
    <att type="int" name="SCORE" value="930"/>
    <att type="string" name="support" value="{&quot;StringDB&quot;: &quot;physical&quot;, &quot;StringEvidence&quot;: &quot;textmining:0.971,database:0.896,experiments:0.300,coexpression:0.011&quot;, &quot;OmniPath&quot;: &quot;pathwayextra&quot;, &quot;OmniPath_Reference&quot;: &quot;ACSN;Wang&quot;, &quot;InWeb_IM&quot;: &quot;inference&quot;, &quot;BioGrid&quot;: &quot;physical&quot;, &quot;BioGrid_PubMed&quot;: &quot;30639242,30194290&quot;, &quot;BioGrid_Type&quot;: &quot;Proximity Label-MS&quot;, &quot;BioGrid_Score&quot;: &quot;2.11866809&quot;, &quot;String_Score_Physical&quot;: 930, &quot;String_Score_Combined&quot;: 998}"/>
  </edge>
  <edge label="1956 (pp) 3320" source="6" target="10">
    <att type="string" name="canonicalName" value="1956 (pp) 3320"/>
    <att type="string" name="interaction" value="pp"/>
    <att type="int" name="SCORE" value="946"/>
    <att type="string" name="support" value="{&quot;StringDB&quot;: &quot;physical&quot;, &quot;StringEvidence&quot;: &quot;database:0.896,textmining:0.810,experiments:0.466&quot;, &quot;OmniPath&quot;: &quot;omnipath,ligrecextra,kinaseextra&quot;, &quot;OmniPath_Reference&quot;: &quot;BioGRID;CellTalkDB;EMBRACE;Fantom5_LRdb;IntAct;LRdb;Lit-BM-17;Ramilowski2015;connectomeDB2020;iTALK;talklr,BioGRID;IntAct;Lit-BM-17;PhosphoPoint&quot;, &quot;InWeb_IM&quot;: &quot;experimental&quot;, &quot;BioGrid&quot;: &quot;physical&quot;, &quot;BioGrid_PubMed&quot;: &quot;32669362,31980649,25402006,24658140,23956138,16849543,16024644,12471035,12006493&quot;, &quot;BioGrid_Type&quot;: &quot;Two-hybrid,Affinity Capture-Western,PCA,Affinity Capture-MS&quot;, &quot;String_Score_Physical&quot;: 946, &quot;String_Score_Combined&quot;: 989}"/>
  </edge>
  <edge label="1956 (pp) 3569" source="6" target="11">
    <att type="string" name="canonicalName" value="1956 (pp) 3569"/>
    <att type="string" name="interaction" value="pp"/>
    <att type="int" name="SCORE" value="600"/>
    <att type="string" name="support" value="{&quot;StringDB&quot;: &quot;physical&quot;, &quot;StringEvidence&quot;: &quot;textmining:0.803,database:0.583&quot;, &quot;String_Score_Physical&quot;: 600, &quot;String_Score_Combined&quot;: 921}"/>
  </edge>
  <edge label="1956 (pp) 5594" source="6" target="14">
    <att type="string" name="canonicalName" value="1956 (pp) 5594"/>
    <att type="string" name="interaction" value="pp"/>
    <att type="int" name="SCORE" value="944"/>
    <att type="string" name="support" value="{&quot;StringDB&quot;: &quot;physical&quot;, &quot;StringEvidence&quot;: &quot;database:0.896,textmining:0.882,experiments:0.450&quot;, &quot;OmniPath&quot;: &quot;omnipath,kinaseextra,pathwayextra&quot;, &quot;OmniPath_Reference&quot;: &quot;CancerCellMap;HPRD;HPRD_MIMP;KEA;Kinexus_KEA;MIMP;NetPath;PhosphoPoint;PhosphoSite_KEA;PhosphoSite_MIMP;PhosphoSite_ProtMapper;ProtMapper;SIGNOR;SIGNOR_ProtMapper;Wang;iPTMnet;phosphoELM;phosphoELM_KEA;phosphoELM_MIMP,CancerCellMap;HPRD;KEGG-MEDICUS;NetPath;Wang&quot;, &quot;InWeb_IM&quot;: &quot;inference&quot;, &quot;String_Score_Physical&quot;: 944, &quot;String_Score_Combined&quot;: 965}"/>
  </edge>
  <edge label="1956 (pp) 5595" source="6" target="15">
    <att type="string" name="canonicalName" value="1956 (pp) 5595"/>
    <att type="string" name="interaction" value="pp"/>
    <att type="int" name="SCORE" value="915"/>
    <att type="string" name="support" value="{&quot;StringDB&quot;: &quot;physical&quot;, &quot;StringEvidence&quot;: &quot;database:0.896,textmining:0.882,experiments:0.150&quot;, &quot;OmniPath&quot;: &quot;omnipath,kinaseextra,pathwayextra&quot;, &quot;OmniPath_Reference&quot;: &quot;HPRD_MIMP;KEA;Kinexus_KEA;MIMP;NetworKIN_KEA;PhosphoSite;PhosphoSite_KEA;PhosphoSite_MIMP;PhosphoSite_ProtMapper;ProtMapper;SIGNOR;SIGNOR_ProtMapper;Wang;iPTMnet;phosphoELM;phosphoELM_KEA;phosphoELM_MIMP,KEGG-MEDICUS;Wang&quot;, &quot;BioGrid&quot;: &quot;physical&quot;, &quot;BioGrid_PubMed&quot;: &quot;24412244&quot;, &quot;BioGrid_Type&quot;: &quot;Two-hybrid&quot;, &quot;String_Score_Physical&quot;: 915, &quot;String_Score_Combined&quot;: 946}"/>
  </edge>
  <edge label="1956 (pp) 5599" source="6" target="16">
    <att type="string" name="canonicalName" value="1956 (pp) 5599"/>
    <att type="string" name="interaction" value="pp"/>
    <att type="int" name="SCORE" value="392"/>
    <att type="string" name="support" value="{&quot;StringDB&quot;: &quot;physical&quot;, &quot;StringEvidence&quot;: &quot;textmining:0.754,experiments:0.367&quot;, &quot;InWeb_IM&quot;: &quot;experimental&quot;, &quot;BioGrid&quot;: &quot;physical&quot;, &quot;BioGrid_PubMed&quot;: &quot;25402006,24658140&quot;, &quot;BioGrid_Type&quot;: &quot;Affinity Capture-Luminescence,Two-hybrid,PCA&quot;, &quot;String_Score_Physical&quot;: 392, &quot;String_Score_Combined&quot;: 593}"/>
  </edge>
  <edge label="1956 (pp) 5728" source="6" target="17">
    <att type="string" name="canonicalName" value="1956 (pp) 5728"/>
    <att type="string" name="interaction" value="pp"/>
    <att type="int" name="SCORE" value="472"/>
    <att type="string" name="support" value="{&quot;StringDB&quot;: &quot;physical&quot;, &quot;StringEvidence&quot;: &quot;textmining:0.938,experiments:0.450&quot;, &quot;OmniPath&quot;: &quot;pathwayextra&quot;, &quot;OmniPath_Reference&quot;: &quot;ACSN;Wang&quot;, &quot;BioGrid&quot;: &quot;genetic,physical&quot;, &quot;BioGrid_PubMed&quot;: &quot;31741433,26531778&quot;, &quot;BioGrid_Type&quot;: &quot;Affinity Capture-Western,Positive Genetic&quot;, &quot;String_Score_Physical&quot;: 472, &quot;String_Score_Combined&quot;: 967}"/>
  </edge>
  <edge label="1956 (pp) 6714" source="6" target="18">
    <att type="string" name="canonicalName" value="1956 (pp) 6714"/>
    <att type="string" name="interaction" value="pp"/>
    <att type="int" name="SCORE" value="946"/>
    <att type="string" name="support" value="{&quot;StringDB&quot;: &quot;physical&quot;, &quot;StringEvidence&quot;: &quot;textmining:0.952,database:0.896,experiments:0.462&quot;, &quot;OmniPath&quot;: &quot;omnipath,kinaseextra,pathwayextra&quot;, &quot;OmniPath_Reference&quot;: &quot;BEL-Large-Corpus_ProtMapper;BioGRID;CancerCellMap;HPRD;HPRD-phos;HPRD_KEA;HPRD_MIMP;InnateDB;IntAct;KEA;Kinexus_KEA;Li2012;Lit-BM-17;MIMP;NCI-PID_ProtMapper;NetPath;NetworKIN_KEA;PhosphoPoint;PhosphoSite;PhosphoSite_KEA;PhosphoSite_MIMP;PhosphoSite_ProtMapper;PhosphoSite_noref;ProtMapper;REACH_ProtMapper;RLIMS-P_ProtMapper;Reactome_ProtMapper;SIGNOR;SIGNOR_ProtMapper;SPIKE;Sparser_ProtMapper;Wang;iPTMnet;phosphoELM;phosphoELM_KEA;phosphoELM_MIMP,BioGRID;CancerCellMap;HPRD;InnateDB;IntAct;KEGG-MEDICUS;Li2012;Lit-BM-17;NetPath;PhosphoPoint;ProtMapper;REACH_ProtMapper;RLIMS-P_ProtMapper;Sparser_ProtMapper;Wang&quot;, &quot;InWeb_IM&quot;: &quot;experimental&quot;, &quot;BioGrid&quot;: &quot;physical&quot;, &quot;BioGrid_PubMed&quot;: &quot;9020193,8845374,7797556,7527393,7506422,28065597,25402006,24658140,24189400,23175185,22973453,22227249,21573184,21268077,20333651,19704002,17284441,17158602,10971656,10777553,10358079&quot;, &quot;BioGrid_Type&quot;: &quot;PCA,Two-hybrid,Reconstituted Complex,Protein-peptide,Biochemical Activity,Affinity Capture-Western&quot;, &quot;BioGrid_Score&quot;: &quot;3.95&quot;, &quot;String_Score_Physical&quot;: 946, &quot;String_Score_Combined&quot;: 963}"/>
  </edge>
  <edge label="1956 (pp) 6774" source="6" target="19">
    <att type="string" name="canonicalName" value="1956 (pp) 6774"/>
    <att type="string" name="interaction" value="pp"/>
    <att type="int" name="SCORE" value="974"/>
    <att type="string" name="support" value="{&quot;StringDB&quot;: &quot;physical&quot;, &quot;StringEvidence&quot;: &quot;textmining:0.924,database:0.896,experiments:0.743&quot;, &quot;OmniPath&quot;: &quot;omnipath,kinaseextra&quot;, &quot;OmniPath_Reference&quot;: &quot;BEL-Large-Corpus_ProtMapper;BioGRID;CancerCellMap;HPRD;InnateDB;IntAct;Lit-BM-17;NetPath;PhosphoPoint;ProtMapper;RLIMS-P_ProtMapper;SIGNOR;SPIKE;Wang,BioGRID;HPRD;InnateDB;IntAct;Lit-BM-17;NetPath;ProtMapper;Sparser_ProtMapper;Wang&quot;, &quot;InWeb_IM&quot;: &quot;experimental&quot;, &quot;BioGrid&quot;: &quot;physical&quot;, &quot;BioGrid_PubMed&quot;: &quot;9756944,25754235,25402006,25241761,24658140,24240702,24189400,24135280,23956138,21573184,20145033,20067773,18258752,15950906,15485908,15284024,12873986,10358079&quot;, &quot;BioGrid_Type&quot;: &quot;Affinity Capture-Luminescence,PCA,Two-hybrid,Co-localization,Reconstituted Complex,Biochemical Activity,Affinity Capture-Western,Affinity Capture-MS&quot;, &quot;String_Score_Physical&quot;: 974, &quot;String_Score_Combined&quot;: 998}"/>
  </edge>
  <edge label="1956 (pp) 7124" source="6" target="20">
    <att type="string" name="canonicalName" value="1956 (pp) 7124"/>
    <att type="string" name="interaction" value="pp"/>
    <att type="int" name="SCORE" value="432"/>
    <att type="string" name="support" value="{&quot;StringDB&quot;: &quot;functional&quot;, &quot;StringEvidence&quot;: &quot;textmining:0.698,coexpression:0.022&quot;, &quot;OmniPath&quot;: &quot;kinaseextra&quot;, &quot;OmniPath_Reference&quot;: &quot;ProtMapper;REACH_ProtMapper;RLIMS-P_ProtMapper;Sparser_ProtMapper&quot;, &quot;String_Score_Combined&quot;: 716, &quot;String_Score_Physical&quot;: 432}"/>
  </edge>
  <edge label="1956 (pp) 7157" source="6" target="21">
    <att type="string" name="canonicalName" value="1956 (pp) 7157"/>
    <att type="string" name="interaction" value="pp"/>
    <att type="int" name="SCORE" value="294"/>
    <att type="string" name="support" value="{&quot;StringDB&quot;: &quot;physical&quot;, &quot;StringEvidence&quot;: &quot;textmining:0.949,experiments:0.264&quot;, &quot;OmniPath&quot;: &quot;omnipath,pathwayextra&quot;, &quot;OmniPath_Reference&quot;: &quot;SPIKE;Wang&quot;, &quot;BioGrid&quot;: &quot;genetic&quot;, &quot;BioGrid_PubMed&quot;: &quot;27438146,23284306&quot;, &quot;BioGrid_Type&quot;: &quot;Synthetic Lethality,Synthetic Growth Defect&quot;, &quot;String_Score_Physical&quot;: 294, &quot;String_Score_Combined&quot;: 964}"/>
  </edge>
  <edge label="1956 (pp) 7422" source="6" target="22">
    <att type="string" name="canonicalName" value="1956 (pp) 7422"/>
    <att type="string" name="interaction" value="pp"/>
    <att type="int" name="SCORE" value="432"/>
    <att type="string" name="support" value="{&quot;OmniPath&quot;: &quot;omnipath,pathwayextra,ligrecextra&quot;, &quot;OmniPath_Reference&quot;: &quot;CellTalkDB;EMBRACE;Fantom5_LRdb;LRdb;SIGNOR;STRING_talklr;Wang;iTALK;talklr&quot;}"/>
  </edge>
  <edge label="207 (pp) 2099" source="1" target="7">
    <att type="string" name="canonicalName" value="207 (pp) 2099"/>
    <att type="string" name="interaction" value="pp"/>
    <att type="int" name="SCORE" value="938"/>
    <att type="string" name="support" value="{&quot;StringDB&quot;: &quot;physical&quot;, &quot;StringEvidence&quot;: &quot;database:0.896,textmining:0.861,experiments:0.382,coexpression:0.015&quot;, &quot;OmniPath&quot;: &quot;omnipath,kinaseextra,pathwayextra&quot;, &quot;OmniPath_Reference&quot;: &quot;HPRD;HPRD-phos;HPRD_KEA;HPRD_MIMP;KEA;MIMP;NetworKIN_KEA;PhosphoPoint;PhosphoSite;PhosphoSite_KEA;PhosphoSite_MIMP;PhosphoSite_ProtMapper;ProtMapper;SIGNOR;SIGNOR_ProtMapper;Sparser_ProtMapper;iPTMnet;phosphoELM_MIMP,HPRD;Wang&quot;, &quot;InWeb_IM&quot;: &quot;experimental&quot;, &quot;BioGrid&quot;: &quot;physical&quot;, &quot;BioGrid_PubMed&quot;: &quot;11139588&quot;, &quot;BioGrid_Type&quot;: &quot;Biochemical Activity&quot;, &quot;String_Score_Physical&quot;: 938, &quot;String_Score_Combined&quot;: 991}"/>
  </edge>
  <edge label="207 (pp) 2597" source="1" target="8">
    <att type="string" name="canonicalName" value="207 (pp) 2597"/>
    <att type="string" name="interaction" value="pp"/>
    <att type="int" name="SCORE" value="349"/>
    <att type="string" name="support" value="{&quot;StringDB&quot;: &quot;physical&quot;, &quot;StringEvidence&quot;: &quot;textmining:0.923,experiments:0.322,coexpression:0.005&quot;, &quot;OmniPath&quot;: &quot;kinaseextra&quot;, &quot;OmniPath_Reference&quot;: &quot;ProtMapper;REACH_ProtMapper&quot;, &quot;InWeb_IM&quot;: &quot;experimental&quot;, &quot;BioGrid&quot;: &quot;physical&quot;, &quot;BioGrid_PubMed&quot;: &quot;16027165&quot;, &quot;BioGrid_Type&quot;: &quot;Affinity Capture-MS&quot;, &quot;String_Score_Physical&quot;: 349, &quot;String_Score_Combined&quot;: 950}"/>
  </edge>
  <edge label="207 (pp) 3320" source="1" target="10">
    <att type="string" name="canonicalName" value="207 (pp) 3320"/>
    <att type="string" name="interaction" value="pp"/>
    <att type="int" name="SCORE" value="979"/>
    <att type="string" name="support" value="{&quot;StringDB&quot;: &quot;physical&quot;, &quot;StringEvidence&quot;: &quot;textmining:0.917,database:0.896,experiments:0.798,coexpression:0.021&quot;, &quot;OmniPath&quot;: &quot;omnipath,pathwayextra,kinaseextra&quot;, &quot;OmniPath_Reference&quot;: &quot;HPRD;InnateDB;NetPath;PhosphoPoint;Wang,ACSN;HPRD;InnateDB;NetPath;SPIKE;Wang&quot;, &quot;InWeb_IM&quot;: &quot;experimental&quot;, &quot;BioGrid&quot;: &quot;physical&quot;, &quot;BioGrid_PubMed&quot;: &quot;31980649,29311840,29139175,25714412,22504172,21767636,16027165,15843522,12586360,12176997,10995457&quot;, &quot;BioGrid_Type&quot;: &quot;Reconstituted Complex,Affinity Capture-Western,Affinity Capture-MS,Co-localization&quot;, &quot;String_Score_Physical&quot;: 979, &quot;String_Score_Combined&quot;: 998}"/>
  </edge>
  <edge label="207 (pp) 4609" source="1" target="13">
    <att type="string" name="canonicalName" value="207 (pp) 4609"/>
    <att type="string" name="interaction" value="pp"/>
    <att type="int" name="SCORE" value="432"/>
    <att type="string" name="support" value="{&quot;OmniPath&quot;: &quot;pathwayextra&quot;, &quot;OmniPath_Reference&quot;: &quot;ACSN;Wang&quot;, &quot;BioGrid&quot;: &quot;physical&quot;, &quot;BioGrid_PubMed&quot;: &quot;28205554&quot;, &quot;BioGrid_Type&quot;: &quot;FRET&quot;}"/>
  </edge>
  <edge label="207 (pp) 5594" source="1" target="14">
    <att type="string" name="canonicalName" value="207 (pp) 5594"/>
    <att type="string" name="interaction" value="pp"/>
    <att type="int" name="SCORE" value="821"/>
    <att type="string" name="support" value="{&quot;StringDB&quot;: &quot;physical&quot;, &quot;StringEvidence&quot;: &quot;textmining:0.947,database:0.791,cooccurrence:0.274,experiments:0.109,coexpression:0.027&quot;, &quot;OmniPath&quot;: &quot;omnipath&quot;, &quot;OmniPath_Reference&quot;: &quot;iPTMnet&quot;, &quot;String_Score_Physical&quot;: 821, &quot;String_Score_Combined&quot;: 905}"/>
  </edge>
  <edge label="207 (pp) 5595" source="1" target="15">
    <att type="string" name="canonicalName" value="207 (pp) 5595"/>
    <att type="string" name="interaction" value="pp"/>
    <att type="int" name="SCORE" value="821"/>
    <att type="string" name="support" value="{&quot;StringDB&quot;: &quot;physical&quot;, &quot;StringEvidence&quot;: &quot;textmining:0.945,database:0.791,cooccurrence:0.294,experiments:0.109,coexpression:0.024&quot;, &quot;OmniPath&quot;: &quot;pathwayextra&quot;, &quot;OmniPath_Reference&quot;: &quot;Wang&quot;, &quot;String_Score_Physical&quot;: 821, &quot;String_Score_Combined&quot;: 907}"/>
  </edge>
  <edge label="207 (pp) 5599" source="1" target="16">
    <att type="string" name="canonicalName" value="207 (pp) 5599"/>
    <att type="string" name="interaction" value="pp"/>
    <att type="int" name="SCORE" value="328"/>
    <att type="string" name="support" value="{&quot;StringDB&quot;: &quot;physical&quot;, &quot;StringEvidence&quot;: &quot;textmining:0.959,cooccurrence:0.392,experiments:0.299,coexpression:0.045&quot;, &quot;OmniPath&quot;: &quot;kinaseextra,pathwayextra&quot;, &quot;OmniPath_Reference&quot;: &quot;Wang,ProtMapper;SIGNOR_ProtMapper&quot;, &quot;InWeb_IM&quot;: &quot;experimental&quot;, &quot;BioGrid&quot;: &quot;physical&quot;, &quot;BioGrid_PubMed&quot;: &quot;20186153&quot;, &quot;BioGrid_Type&quot;: &quot;Biochemical Activity&quot;, &quot;String_Score_Physical&quot;: 328, &quot;String_Score_Combined&quot;: 684}"/>
  </edge>
  <edge label="207 (pp) 5728" source="1" target="17">
    <att type="string" name="canonicalName" value="207 (pp) 5728"/>
    <att type="string" name="interaction" value="pp"/>
    <att type="int" name="SCORE" value="472"/>
    <att type="string" name="support" value="{&quot;StringDB&quot;: &quot;physical&quot;, &quot;StringEvidence&quot;: &quot;textmining:0.981,experiments:0.450,coexpression:0.020&quot;, &quot;OmniPath&quot;: &quot;omnipath,pathwayextra,kinaseextra&quot;, &quot;OmniPath_Reference&quot;: &quot;Adhesome;HPRD;HPRD-phos;HPRD_KEA;HPRD_MIMP;KEA;MIMP;PhosphoPoint;PhosphoSite_KEA;PhosphoSite_MIMP;iPTMnet;phosphoELM_MIMP,Adhesome;HPRD;SPIKE;Wang&quot;, &quot;InWeb_IM&quot;: &quot;experimental&quot;, &quot;BioGrid&quot;: &quot;physical&quot;, &quot;BioGrid_PubMed&quot;: &quot;28205554,20605778&quot;, &quot;BioGrid_Type&quot;: &quot;FRET,Affinity Capture-Western&quot;, &quot;String_Score_Physical&quot;: 472, &quot;String_Score_Combined&quot;: 990}"/>
  </edge>
  <edge label="207 (pp) 6714" source="1" target="18">
    <att type="string" name="canonicalName" value="207 (pp) 6714"/>
    <att type="string" name="interaction" value="pp"/>
    <att type="int" name="SCORE" value="952"/>
    <att type="string" name="support" value="{&quot;StringDB&quot;: &quot;physical&quot;, &quot;StringEvidence&quot;: &quot;textmining:0.959,database:0.896,experiments:0.527,cooccurrence:0.365,coexpression:0.059&quot;, &quot;OmniPath&quot;: &quot;omnipath,kinaseextra,pathwayextra&quot;, &quot;OmniPath_Reference&quot;: &quot;Adhesome;HPRD;InnateDB;Lit-BM-17;PhosphoPoint,Adhesome;HPRD;HPRD-phos;HPRD_KEA;HPRD_MIMP;InnateDB;KEA;Kinexus_KEA;Lit-BM-17;MIMP;PhosphoPoint;PhosphoSite_KEA;PhosphoSite_MIMP;ProtMapper;SIGNOR;SIGNOR_ProtMapper;Wang;iPTMnet;phosphoELM_KEA&quot;, &quot;InWeb_IM&quot;: &quot;experimental&quot;, &quot;BioGrid&quot;: &quot;physical&quot;, &quot;BioGrid_PubMed&quot;: &quot;25241761,23242524&quot;, &quot;BioGrid_Type&quot;: &quot;Co-localization,Affinity Capture-Western&quot;, &quot;String_Score_Physical&quot;: 952, &quot;String_Score_Combined&quot;: 978}"/>
  </edge>
  <edge label="207 (pp) 6774" source="1" target="19">
    <att type="string" name="canonicalName" value="207 (pp) 6774"/>
    <att type="string" name="interaction" value="pp"/>
    <att type="int" name="SCORE" value="908"/>
    <att type="string" name="support" value="{&quot;StringDB&quot;: &quot;physical&quot;, &quot;StringEvidence&quot;: &quot;textmining:0.936,database:0.896,experiments:0.087&quot;, &quot;OmniPath&quot;: &quot;pathwayextra&quot;, &quot;OmniPath_Reference&quot;: &quot;Wang&quot;, &quot;InWeb_IM&quot;: &quot;experimental&quot;, &quot;String_Score_Physical&quot;: 908, &quot;String_Score_Combined&quot;: 994}"/>
  </edge>
  <edge label="207 (pp) 7157" source="1" target="21">
    <att type="string" name="canonicalName" value="207 (pp) 7157"/>
    <att type="string" name="interaction" value="pp"/>
    <att type="int" name="SCORE" value="911"/>
    <att type="string" name="support" value="{&quot;StringDB&quot;: &quot;physical&quot;, &quot;StringEvidence&quot;: &quot;textmining:0.939,database:0.896,experiments:0.111,coexpression:0.014&quot;, &quot;BioGrid&quot;: &quot;physical&quot;, &quot;BioGrid_PubMed&quot;: &quot;28205554&quot;, &quot;BioGrid_Type&quot;: &quot;FRET&quot;, &quot;String_Score_Physical&quot;: 911, &quot;String_Score_Combined&quot;: 994}"/>
  </edge>
  <edge label="207 (pp) 836" source="1" target="4">
    <att type="string" name="canonicalName" value="207 (pp) 836"/>
    <att type="string" name="interaction" value="pp"/>
    <att type="int" name="SCORE" value="393"/>
    <att type="string" name="support" value="{&quot;StringDB&quot;: &quot;physical&quot;, &quot;StringEvidence&quot;: &quot;textmining:0.949,experiments:0.368,coexpression:0.015&quot;, &quot;OmniPath&quot;: &quot;omnipath,kinaseextra,pathwayextra&quot;, &quot;OmniPath_Reference&quot;: &quot;HPRD;InnateDB;PhosphoPoint;Wang,ACSN;HPRD;HPRD-phos;InnateDB&quot;, &quot;InWeb_IM&quot;: &quot;experimental&quot;, &quot;String_Score_Physical&quot;: 393, &quot;String_Score_Combined&quot;: 969}"/>
  </edge>
  <edge label="2099 (pp) 2597" source="7" target="8">
    <att type="string" name="canonicalName" value="2099 (pp) 2597"/>
    <att type="string" name="interaction" value="pp"/>
    <att type="int" name="SCORE" value="901"/>
    <att type="string" name="support" value="{&quot;StringDB&quot;: &quot;physical&quot;, &quot;StringEvidence&quot;: &quot;database:0.896,textmining:0.660,experiments:0.010&quot;, &quot;OmniPath&quot;: &quot;pathwayextra&quot;, &quot;OmniPath_Reference&quot;: &quot;Wang&quot;, &quot;InWeb_IM&quot;: &quot;experimental&quot;, &quot;BioGrid&quot;: &quot;physical&quot;, &quot;BioGrid_PubMed&quot;: &quot;21182205&quot;, &quot;BioGrid_Type&quot;: &quot;Affinity Capture-MS&quot;, &quot;String_Score_Physical&quot;: 901, &quot;String_Score_Combined&quot;: 966}"/>
  </edge>
  <edge label="2099 (pp) 3320" source="7" target="10">
    <att type="string" name="canonicalName" value="2099 (pp) 3320"/>
    <att type="string" name="interaction" value="pp"/>
    <att type="int" name="SCORE" value="945"/>
    <att type="string" name="support" value="{&quot;StringDB&quot;: &quot;physical&quot;, &quot;StringEvidence&quot;: &quot;database:0.896,textmining:0.618,experiments:0.452&quot;, &quot;InWeb_IM&quot;: &quot;experimental&quot;, &quot;BioGrid&quot;: &quot;physical&quot;, &quot;BioGrid_PubMed&quot;: &quot;9222609,27483141,23912458,23403292,22939624,21503962,20353944,18388150,17699868,16037132,15538384,12962497,11911945&quot;, &quot;BioGrid_Type&quot;: &quot;Affinity Capture-Luminescence,Reconstituted Complex,Affinity Capture-Western,Affinity Capture-MS&quot;, &quot;String_Score_Physical&quot;: 945, &quot;String_Score_Combined&quot;: 979}"/>
  </edge>
  <edge label="2099 (pp) 3569" source="7" target="11">
    <att type="string" name="canonicalName" value="2099 (pp) 3569"/>
    <att type="string" name="interaction" value="pp"/>
    <att type="int" name="SCORE" value="432"/>
    <att type="string" name="support" value="{&quot;StringDB&quot;: &quot;functional&quot;, &quot;StringEvidence&quot;: &quot;textmining:0.759&quot;, &quot;OmniPath&quot;: &quot;kinaseextra&quot;, &quot;OmniPath_Reference&quot;: &quot;ProtMapper;REACH_ProtMapper;Sparser_ProtMapper&quot;, &quot;String_Score_Combined&quot;: 769, &quot;String_Score_Physical&quot;: 432}"/>
  </edge>
  <edge label="2099 (pp) 3725" source="7" target="12">
    <att type="string" name="canonicalName" value="2099 (pp) 3725"/>
    <att type="string" name="interaction" value="pp"/>
    <att type="int" name="SCORE" value="944"/>
    <att type="string" name="support" value="{&quot;StringDB&quot;: &quot;physical&quot;, &quot;StringEvidence&quot;: &quot;database:0.896,textmining:0.632,experiments:0.450&quot;, &quot;OmniPath&quot;: &quot;omnipath,pathwayextra&quot;, &quot;OmniPath_Reference&quot;: &quot;BioGRID;HPRD;Wang&quot;, &quot;InWeb_IM&quot;: &quot;experimental&quot;, &quot;BioGrid&quot;: &quot;physical&quot;, &quot;BioGrid_PubMed&quot;: &quot;23747343,17317669,11477071&quot;, &quot;BioGrid_Type&quot;: &quot;Reconstituted Complex,Affinity Capture-Western&quot;, &quot;String_Score_Physical&quot;: 944, &quot;String_Score_Combined&quot;: 979}"/>
  </edge>
  <edge label="2099 (pp) 4609" source="7" target="13">
    <att type="string" name="canonicalName" value="2099 (pp) 4609"/>
    <att type="string" name="interaction" value="pp"/>
    <att type="int" name="SCORE" value="432"/>
    <att type="string" name="support" value="{&quot;OmniPath&quot;: &quot;omnipath,pathwayextra&quot;, &quot;OmniPath_Reference&quot;: &quot;SPIKE;Wang&quot;, &quot;InWeb_IM&quot;: &quot;experimental&quot;, &quot;BioGrid&quot;: &quot;physical&quot;, &quot;BioGrid_PubMed&quot;: &quot;16455494&quot;, &quot;BioGrid_Type&quot;: &quot;Affinity Capture-Western&quot;}"/>
  </edge>
  <edge label="2099 (pp) 5594" source="7" target="14">
    <att type="string" name="canonicalName" value="2099 (pp) 5594"/>
    <att type="string" name="interaction" value="pp"/>
    <att type="int" name="SCORE" value="937"/>
    <att type="string" name="support" value="{&quot;StringDB&quot;: &quot;physical&quot;, &quot;StringEvidence&quot;: &quot;database:0.896,textmining:0.552,experiments:0.374&quot;, &quot;OmniPath&quot;: &quot;omnipath,kinaseextra,pathwayextra&quot;, &quot;OmniPath_Reference&quot;: &quot;HPRD;HPRD_KEA;HPRD_MIMP;InnateDB;KEA;MIMP;PhosphoPoint;PhosphoSite_KEA;PhosphoSite_MIMP;PhosphoSite_ProtMapper;ProtMapper;REACH_ProtMapper;SIGNOR;SIGNOR_ProtMapper;Sparser_ProtMapper;Wang;iPTMnet;phosphoELM;phosphoELM_MIMP&quot;, &quot;InWeb_IM&quot;: &quot;experimental&quot;, &quot;BioGrid&quot;: &quot;physical&quot;, &quot;BioGrid_PubMed&quot;: &quot;12093745,11358671&quot;, &quot;BioGrid_Type&quot;: &quot;Biochemical Activity,Reconstituted Complex&quot;, &quot;String_Score_Physical&quot;: 937, &quot;String_Score_Combined&quot;: 971}"/>
  </edge>
  <edge label="2099 (pp) 5595" source="7" target="15">
    <att type="string" name="canonicalName" value="2099 (pp) 5595"/>
    <att type="string" name="interaction" value="pp"/>
    <att type="int" name="SCORE" value="937"/>
    <att type="string" name="support" value="{&quot;StringDB&quot;: &quot;physical&quot;, &quot;StringEvidence&quot;: &quot;database:0.896,textmining:0.665,experiments:0.374&quot;, &quot;OmniPath&quot;: &quot;omnipath,kinaseextra,pathwayextra&quot;, &quot;OmniPath_Reference&quot;: &quot;BEL-Large-Corpus_ProtMapper;HPRD;HPRD_MIMP;KEA;MIMP;PhosphoNetworks;PhosphoPoint;PhosphoSite_KEA;PhosphoSite_MIMP;PhosphoSite_ProtMapper;ProtMapper;SIGNOR;SIGNOR_ProtMapper;Wang;iPTMnet;phosphoELM;phosphoELM_KEA;phosphoELM_MIMP&quot;, &quot;String_Score_Physical&quot;: 937, &quot;String_Score_Combined&quot;: 979}"/>
  </edge>
  <edge label="2099 (pp) 5599" source="7" target="16">
    <att type="string" name="canonicalName" value="2099 (pp) 5599"/>
    <att type="string" name="interaction" value="pp"/>
    <att type="int" name="SCORE" value="800"/>
    <att type="string" name="support" value="{&quot;StringDB&quot;: &quot;physical&quot;, &quot;StringEvidence&quot;: &quot;database:0.791,textmining:0.541&quot;, &quot;OmniPath&quot;: &quot;omnipath,kinaseextra,pathwayextra&quot;, &quot;OmniPath_Reference&quot;: &quot;HPRD_MIMP;KEA;MIMP;NetworKIN_KEA;PhosphoSite_MIMP;phosphoELM_MIMP&quot;, &quot;String_Score_Physical&quot;: 800, &quot;String_Score_Combined&quot;: 908}"/>
  </edge>
  <edge label="2099 (pp) 5728" source="7" target="17">
    <att type="string" name="canonicalName" value="2099 (pp) 5728"/>
    <att type="string" name="interaction" value="pp"/>
    <att type="int" name="SCORE" value="393"/>
    <att type="string" name="support" value="{&quot;StringDB&quot;: &quot;physical&quot;, &quot;StringEvidence&quot;: &quot;textmining:0.673,experiments:0.368&quot;, &quot;InWeb_IM&quot;: &quot;experimental&quot;, &quot;BioGrid&quot;: &quot;physical&quot;, &quot;BioGrid_PubMed&quot;: &quot;15205473&quot;, &quot;BioGrid_Type&quot;: &quot;Reconstituted Complex&quot;, &quot;String_Score_Physical&quot;: 393, &quot;String_Score_Combined&quot;: 801}"/>
  </edge>
  <edge label="2099 (pp) 595" source="7" target="3">
    <att type="string" name="canonicalName" value="2099 (pp) 595"/>
    <att type="string" name="interaction" value="pp"/>
    <att type="int" name="SCORE" value="935"/>
    <att type="string" name="support" value="{&quot;StringDB&quot;: &quot;physical&quot;, &quot;StringEvidence&quot;: &quot;database:0.896,textmining:0.853,experiments:0.359&quot;, &quot;OmniPath&quot;: &quot;omnipath,pathwayextra&quot;, &quot;OmniPath_Reference&quot;: &quot;HPRD;Lit-BM-17;Wang,HPRD;Lit-BM-17;SPIKE;Wang&quot;, &quot;InWeb_IM&quot;: &quot;experimental&quot;, &quot;BioGrid&quot;: &quot;physical&quot;, &quot;BioGrid_PubMed&quot;: &quot;9039267,16061635&quot;, &quot;BioGrid_Type&quot;: &quot;Reconstituted Complex,Two-hybrid,Affinity Capture-Western&quot;, &quot;String_Score_Physical&quot;: 935, &quot;String_Score_Combined&quot;: 990}"/>
  </edge>
  <edge label="2099 (pp) 6714" source="7" target="18">
    <att type="string" name="canonicalName" value="2099 (pp) 6714"/>
    <att type="string" name="interaction" value="pp"/>
    <att type="int" name="SCORE" value="950"/>
    <att type="string" name="support" value="{&quot;StringDB&quot;: &quot;physical&quot;, &quot;StringEvidence&quot;: &quot;database:0.896,textmining:0.795,experiments:0.500,coexpression:0.021&quot;, &quot;OmniPath&quot;: &quot;omnipath,kinaseextra,pathwayextra&quot;, &quot;OmniPath_Reference&quot;: &quot;BioGRID;HPRD;HPRD-phos;HPRD_KEA;HPRD_MIMP;IntAct;KEA;Li2012;Lit-BM-17;MIMP;NetPath;PhosphoPoint;PhosphoSite_KEA;PhosphoSite_MIMP;PhosphoSite_ProtMapper;ProtMapper;REACH_ProtMapper;RLIMS-P_ProtMapper;SIGNOR;SIGNOR_ProtMapper;Sparser_ProtMapper;Wang;iPTMnet;phosphoELM;phosphoELM_KEA;phosphoELM_MIMP,BioGRID;HPRD;IntAct;Li2012;Lit-BM-17;NetPath;Wang&quot;, &quot;InWeb_IM&quot;: &quot;experimental&quot;, &quot;BioGrid&quot;: &quot;physical&quot;, &quot;BioGrid_PubMed&quot;: &quot;29720121,27420286,24051437,22328528,17627277,17400812,17284441,17043237,16957778,15784253,15020686,14766010,12630920,11564893,11032808,11013076&quot;, &quot;BioGrid_Type&quot;: &quot;FRET,Two-hybrid,Reconstituted Complex,Co-localization,Affinity Capture-Western&quot;, &quot;String_Score_Physical&quot;: 950, &quot;String_Score_Combined&quot;: 990}"/>
  </edge>
  <edge label="2099 (pp) 6774" source="7" target="19">
    <att type="string" name="canonicalName" value="2099 (pp) 6774"/>
    <att type="string" name="interaction" value="pp"/>
    <att type="int" name="SCORE" value="386"/>
    <att type="string" name="support" value="{&quot;StringDB&quot;: &quot;physical&quot;, &quot;StringEvidence&quot;: &quot;textmining:0.764,experiments:0.361&quot;, &quot;InWeb_IM&quot;: &quot;experimental&quot;, &quot;BioGrid&quot;: &quot;physical&quot;, &quot;BioGrid_PubMed&quot;: &quot;23874500,11429412&quot;, &quot;BioGrid_Type&quot;: &quot;Two-hybrid,Affinity Capture-Western&quot;, &quot;String_Score_Physical&quot;: 386, &quot;String_Score_Combined&quot;: 855}"/>
  </edge>
  <edge label="2099 (pp) 7157" source="7" target="21">
    <att type="string" name="canonicalName" value="2099 (pp) 7157"/>
    <att type="string" name="interaction" value="pp"/>
    <att type="int" name="SCORE" value="379"/>
    <att type="string" name="support" value="{&quot;StringDB&quot;: &quot;physical&quot;, &quot;StringEvidence&quot;: &quot;textmining:0.917,experiments:0.352&quot;, &quot;OmniPath&quot;: &quot;omnipath,pathwayextra&quot;, &quot;OmniPath_Reference&quot;: &quot;HPRD;Wang&quot;, &quot;InWeb_IM&quot;: &quot;experimental&quot;, &quot;BioGrid&quot;: &quot;physical&quot;, &quot;BioGrid_PubMed&quot;: &quot;26556313,21761334,17545634,10766163&quot;, &quot;BioGrid_Type&quot;: &quot;Reconstituted Complex,Affinity Capture-Western&quot;, &quot;String_Score_Physical&quot;: 379, &quot;String_Score_Combined&quot;: 948}"/>
  </edge>
  <edge label="2099 (pp) 7422" source="7" target="22">
    <att type="string" name="canonicalName" value="2099 (pp) 7422"/>
    <att type="string" name="interaction" value="pp"/>
    <att type="int" name="SCORE" value="432"/>
    <att type="string" name="support" value="{&quot;OmniPath&quot;: &quot;pathwayextra&quot;, &quot;OmniPath_Reference&quot;: &quot;Wang&quot;}"/>
  </edge>
  <edge label="213 (pp) 3569" source="2" target="11">
    <att type="string" name="canonicalName" value="213 (pp) 3569"/>
    <att type="string" name="interaction" value="pp"/>
    <att type="int" name="SCORE" value="900"/>
    <att type="string" name="support" value="{&quot;StringDB&quot;: &quot;physical&quot;, &quot;StringEvidence&quot;: &quot;database:0.896,textmining:0.835&quot;, &quot;String_Score_Physical&quot;: 900, &quot;String_Score_Combined&quot;: 983}"/>
  </edge>
  <edge label="213 (pp) 6714" source="2" target="18">
    <att type="string" name="canonicalName" value="213 (pp) 6714"/>
    <att type="string" name="interaction" value="pp"/>
    <att type="int" name="SCORE" value="432"/>
    <att type="string" name="support" value="{&quot;StringDB&quot;: &quot;functional&quot;, &quot;StringEvidence&quot;: &quot;textmining:0.670&quot;, &quot;OmniPath&quot;: &quot;kinaseextra&quot;, &quot;OmniPath_Reference&quot;: &quot;ProtMapper;Sparser_ProtMapper&quot;, &quot;String_Score_Combined&quot;: 683, &quot;String_Score_Physical&quot;: 432}"/>
  </edge>
  <edge label="2597 (pp) 3320" source="8" target="10">
    <att type="string" name="canonicalName" value="2597 (pp) 3320"/>
    <att type="string" name="interaction" value="pp"/>
    <att type="int" name="SCORE" value="442"/>
    <att type="string" name="support" value="{&quot;StringDB&quot;: &quot;physical&quot;, &quot;StringEvidence&quot;: &quot;textmining:0.764,experiments:0.418,coexpression:0.236&quot;, &quot;InWeb_IM&quot;: &quot;experimental&quot;, &quot;BioGrid&quot;: &quot;physical&quot;, &quot;BioGrid_PubMed&quot;: &quot;26344197,16263121&quot;, &quot;BioGrid_Type&quot;: &quot;Co-fractionation,Affinity Capture-MS&quot;, &quot;BioGrid_Score&quot;: &quot;0.083884101&quot;, &quot;String_Score_Physical&quot;: 442, &quot;String_Score_Combined&quot;: 899}"/>
  </edge>
  <edge label="2597 (pp) 4609" source="8" target="13">
    <att type="string" name="canonicalName" value="2597 (pp) 4609"/>
    <att type="string" name="interaction" value="pp"/>
    <att type="int" name="SCORE" value="432"/>
    <att type="string" name="support" value="{&quot;OmniPath&quot;: &quot;pathwayextra&quot;, &quot;OmniPath_Reference&quot;: &quot;ACSN;Wang&quot;, &quot;BioGrid&quot;: &quot;physical&quot;, &quot;BioGrid_PubMed&quot;: &quot;29467282&quot;, &quot;BioGrid_Type&quot;: &quot;Affinity Capture-MS&quot;}"/>
  </edge>
  <edge label="2597 (pp) 5594" source="8" target="14">
    <att type="string" name="canonicalName" value="2597 (pp) 5594"/>
    <att type="string" name="interaction" value="pp"/>
    <att type="int" name="SCORE" value="227"/>
    <att type="string" name="support" value="{&quot;StringDB&quot;: &quot;physical&quot;, &quot;StringEvidence&quot;: &quot;textmining:0.824,experiments:0.195,coexpression:0.029&quot;, &quot;InWeb_IM&quot;: &quot;experimental&quot;, &quot;BioGrid&quot;: &quot;physical&quot;, &quot;BioGrid_PubMed&quot;: &quot;18624398&quot;, &quot;BioGrid_Type&quot;: &quot;Two-hybrid&quot;, &quot;String_Score_Physical&quot;: 227, &quot;String_Score_Combined&quot;: 868}"/>
  </edge>
  <edge label="2597 (pp) 5595" source="8" target="15">
    <att type="string" name="canonicalName" value="2597 (pp) 5595"/>
    <att type="string" name="interaction" value="pp"/>
    <att type="int" name="SCORE" value="260"/>
    <att type="string" name="support" value="{&quot;StringDB&quot;: &quot;physical&quot;, &quot;StringEvidence&quot;: &quot;textmining:0.797,experiments:0.228&quot;, &quot;InWeb_IM&quot;: &quot;inference&quot;, &quot;String_Score_Physical&quot;: 260, &quot;String_Score_Combined&quot;: 849}"/>
  </edge>
  <edge label="2597 (pp) 7157" source="8" target="21">
    <att type="string" name="canonicalName" value="2597 (pp) 7157"/>
    <att type="string" name="interaction" value="pp"/>
    <att type="int" name="SCORE" value="379"/>
    <att type="string" name="support" value="{&quot;StringDB&quot;: &quot;physical&quot;, &quot;StringEvidence&quot;: &quot;textmining:0.883,experiments:0.352&quot;, &quot;InWeb_IM&quot;: &quot;experimental&quot;, &quot;BioGrid&quot;: &quot;physical&quot;, &quot;BioGrid_PubMed&quot;: &quot;32807901,18552833&quot;, &quot;BioGrid_Type&quot;: &quot;Affinity Capture-Western,Affinity Capture-MS&quot;, &quot;String_Score_Physical&quot;: 379, &quot;String_Score_Combined&quot;: 927}"/>
  </edge>
  <edge label="3265 (pp) 3320" source="9" target="10">
    <att type="string" name="canonicalName" value="3265 (pp) 3320"/>
    <att type="string" name="interaction" value="pp"/>
    <att type="int" name="SCORE" value="901"/>
    <att type="string" name="support" value="{&quot;StringDB&quot;: &quot;physical&quot;, &quot;StringEvidence&quot;: &quot;database:0.896,textmining:0.625,coexpression:0.015,experiments:0.011&quot;, &quot;InWeb_IM&quot;: &quot;inference&quot;, &quot;String_Score_Physical&quot;: 901, &quot;String_Score_Combined&quot;: 963}"/>
  </edge>
  <edge label="3265 (pp) 3725" source="9" target="12">
    <att type="string" name="canonicalName" value="3265 (pp) 3725"/>
    <att type="string" name="interaction" value="pp"/>
    <att type="int" name="SCORE" value="241"/>
    <att type="string" name="support" value="{&quot;StringDB&quot;: &quot;physical&quot;, &quot;StringEvidence&quot;: &quot;textmining:0.753,experiments:0.210&quot;, &quot;OmniPath&quot;: &quot;kinaseextra,pathwayextra&quot;, &quot;OmniPath_Reference&quot;: &quot;ProtMapper;SIGNOR_ProtMapper;Wang&quot;, &quot;InWeb_IM&quot;: &quot;experimental&quot;, &quot;String_Score_Physical&quot;: 241, &quot;String_Score_Combined&quot;: 812}"/>
  </edge>
  <edge label="3265 (pp) 5594" source="9" target="14">
    <att type="string" name="canonicalName" value="3265 (pp) 5594"/>
    <att type="string" name="interaction" value="pp"/>
    <att type="int" name="SCORE" value="923"/>
    <att type="string" name="support" value="{&quot;StringDB&quot;: &quot;physical&quot;, &quot;StringEvidence&quot;: &quot;database:0.896,textmining:0.776,experiments:0.230,coexpression:0.075&quot;, &quot;OmniPath&quot;: &quot;kinaseextra&quot;, &quot;OmniPath_Reference&quot;: &quot;BEL-Large-Corpus_ProtMapper;ProtMapper&quot;, &quot;InWeb_IM&quot;: &quot;inference&quot;, &quot;String_Score_Physical&quot;: 923, &quot;String_Score_Combined&quot;: 984}"/>
  </edge>
  <edge label="3265 (pp) 5595" source="9" target="15">
    <att type="string" name="canonicalName" value="3265 (pp) 5595"/>
    <att type="string" name="interaction" value="pp"/>
    <att type="int" name="SCORE" value="923"/>
    <att type="string" name="support" value="{&quot;StringDB&quot;: &quot;physical&quot;, &quot;StringEvidence&quot;: &quot;database:0.896,textmining:0.803,experiments:0.230,coexpression:0.075&quot;, &quot;OmniPath&quot;: &quot;kinaseextra&quot;, &quot;OmniPath_Reference&quot;: &quot;BEL-Large-Corpus_ProtMapper;ProtMapper&quot;, &quot;InWeb_IM&quot;: &quot;inference&quot;, &quot;String_Score_Physical&quot;: 923, &quot;String_Score_Combined&quot;: 985}"/>
  </edge>
  <edge label="3265 (pp) 5599" source="9" target="16">
    <att type="string" name="canonicalName" value="3265 (pp) 5599"/>
    <att type="string" name="interaction" value="pp"/>
    <att type="int" name="SCORE" value="887"/>
    <att type="string" name="support" value="{&quot;StringDB&quot;: &quot;physical&quot;, &quot;StringEvidence&quot;: &quot;database:0.791,textmining:0.690,experiments:0.437,coexpression:0.015&quot;, &quot;OmniPath&quot;: &quot;omnipath,pathwayextra,kinaseextra&quot;, &quot;OmniPath_Reference&quot;: &quot;Adhesome;DIP;HPRD;PhosphoPoint,Adhesome;DIP;HPRD;Wang&quot;, &quot;BioGrid&quot;: &quot;genetic&quot;, &quot;BioGrid_PubMed&quot;: &quot;8943324&quot;, &quot;BioGrid_Type&quot;: &quot;Phenotypic Suppression&quot;, &quot;String_Score_Physical&quot;: 887, &quot;String_Score_Combined&quot;: 965}"/>
  </edge>
  <edge label="3265 (pp) 6714" source="9" target="18">
    <att type="string" name="canonicalName" value="3265 (pp) 6714"/>
    <att type="string" name="interaction" value="pp"/>
    <att type="int" name="SCORE" value="945"/>
    <att type="string" name="support" value="{&quot;StringDB&quot;: &quot;physical&quot;, &quot;StringEvidence&quot;: &quot;database:0.896,textmining:0.826,experiments:0.450,coexpression:0.070&quot;, &quot;OmniPath&quot;: &quot;omnipath,kinaseextra,pathwayextra&quot;, &quot;OmniPath_Reference&quot;: &quot;Adhesome;DOMINO;HPRD;PhosphoPoint;PhosphoSite;PhosphoSite_ProtMapper;PhosphoSite_noref;ProtMapper;SIGNOR;SIGNOR_ProtMapper;SPIKE;Wang;iPTMnet&quot;, &quot;InWeb_IM&quot;: &quot;experimental&quot;, &quot;BioGrid&quot;: &quot;physical&quot;, &quot;BioGrid_PubMed&quot;: &quot;30639242,30194290&quot;, &quot;BioGrid_Type&quot;: &quot;Proximity Label-MS&quot;, &quot;BioGrid_Score&quot;: &quot;2.11266463&quot;, &quot;String_Score_Physical&quot;: 945, &quot;String_Score_Combined&quot;: 991}"/>
  </edge>
  <edge label="3265 (pp) 7157" source="9" target="21">
    <att type="string" name="canonicalName" value="3265 (pp) 7157"/>
    <att type="string" name="interaction" value="pp"/>
    <att type="int" name="SCORE" value="313"/>
    <att type="string" name="support" value="{&quot;StringDB&quot;: &quot;physical&quot;, &quot;StringEvidence&quot;: &quot;textmining:0.951,experiments:0.284&quot;, &quot;OmniPath&quot;: &quot;omnipath&quot;, &quot;OmniPath_Reference&quot;: &quot;SPIKE&quot;, &quot;InWeb_IM&quot;: &quot;experimental&quot;, &quot;BioGrid&quot;: &quot;physical&quot;, &quot;BioGrid_PubMed&quot;: &quot;21041410&quot;, &quot;BioGrid_Type&quot;: &quot;Affinity Capture-Western&quot;, &quot;String_Score_Physical&quot;: 313, &quot;String_Score_Combined&quot;: 966}"/>
  </edge>
  <edge label="3320 (pp) 4609" source="10" target="13">
    <att type="string" name="canonicalName" value="3320 (pp) 4609"/>
    <att type="string" name="interaction" value="pp"/>
    <att type="int" name="SCORE" value="432"/>
    <att type="string" name="support" value="{&quot;OmniPath&quot;: &quot;omnipath,pathwayextra&quot;, &quot;OmniPath_Reference&quot;: &quot;HPRD;Wang&quot;, &quot;InWeb_IM&quot;: &quot;experimental&quot;, &quot;BioGrid&quot;: &quot;physical&quot;, &quot;BioGrid_PubMed&quot;: &quot;29467282,28914785,12644583&quot;, &quot;BioGrid_Type&quot;: &quot;Affinity Capture-Western,Affinity Capture-MS&quot;}"/>
  </edge>
  <edge label="3320 (pp) 5594" source="10" target="14">
    <att type="string" name="canonicalName" value="3320 (pp) 5594"/>
    <att type="string" name="interaction" value="pp"/>
    <att type="int" name="SCORE" value="950"/>
    <att type="string" name="support" value="{&quot;StringDB&quot;: &quot;physical&quot;, &quot;StringEvidence&quot;: &quot;database:0.896,textmining:0.589,experiments:0.504,coexpression:0.020&quot;, &quot;OmniPath&quot;: &quot;omnipath,kinaseextra&quot;, &quot;OmniPath_Reference&quot;: &quot;HPRD;PhosphoPoint&quot;, &quot;InWeb_IM&quot;: &quot;inference&quot;, &quot;String_Score_Physical&quot;: 950, &quot;String_Score_Combined&quot;: 979}"/>
  </edge>
  <edge label="3320 (pp) 5595" source="10" target="15">
    <att type="string" name="canonicalName" value="3320 (pp) 5595"/>
    <att type="string" name="interaction" value="pp"/>
    <att type="int" name="SCORE" value="923"/>
    <att type="string" name="support" value="{&quot;StringDB&quot;: &quot;physical&quot;, &quot;StringEvidence&quot;: &quot;database:0.896,textmining:0.639,experiments:0.234,coexpression:0.015&quot;, &quot;InWeb_IM&quot;: &quot;inference&quot;, &quot;BioGrid&quot;: &quot;physical&quot;, &quot;BioGrid_PubMed&quot;: &quot;31980649&quot;, &quot;BioGrid_Type&quot;: &quot;Affinity Capture-MS&quot;, &quot;String_Score_Physical&quot;: 923, &quot;String_Score_Combined&quot;: 972}"/>
  </edge>
  <edge label="3320 (pp) 5599" source="10" target="16">
    <att type="string" name="canonicalName" value="3320 (pp) 5599"/>
    <att type="string" name="interaction" value="pp"/>
    <att type="int" name="SCORE" value="379"/>
    <att type="string" name="support" value="{&quot;StringDB&quot;: &quot;physical&quot;, &quot;StringEvidence&quot;: &quot;textmining:0.733,experiments:0.352&quot;, &quot;BioGrid&quot;: &quot;physical&quot;, &quot;BioGrid_PubMed&quot;: &quot;17891170&quot;, &quot;BioGrid_Type&quot;: &quot;Affinity Capture-Western&quot;, &quot;String_Score_Physical&quot;: 379, &quot;String_Score_Combined&quot;: 834}"/>
  </edge>
  <edge label="3320 (pp) 5728" source="10" target="17">
    <att type="string" name="canonicalName" value="3320 (pp) 5728"/>
    <att type="string" name="interaction" value="pp"/>
    <att type="int" name="SCORE" value="198"/>
    <att type="string" name="support" value="{&quot;StringDB&quot;: &quot;physical&quot;, &quot;StringEvidence&quot;: &quot;textmining:0.580,experiments:0.164&quot;, &quot;OmniPath&quot;: &quot;pathwayextra&quot;, &quot;OmniPath_Reference&quot;: &quot;Wang&quot;, &quot;InWeb_IM&quot;: &quot;experimental&quot;, &quot;BioGrid&quot;: &quot;genetic,physical&quot;, &quot;BioGrid_PubMed&quot;: &quot;28319113,21532586&quot;, &quot;BioGrid_Type&quot;: &quot;Affinity Capture-MS,Positive Genetic&quot;, &quot;String_Score_Physical&quot;: 198, &quot;String_Score_Combined&quot;: 663}"/>
  </edge>
  <edge label="3320 (pp) 595" source="10" target="3">
    <att type="string" name="canonicalName" value="3320 (pp) 595"/>
    <att type="string" name="interaction" value="pp"/>
    <att type="int" name="SCORE" value="208"/>
    <att type="string" name="support" value="{&quot;StringDB&quot;: &quot;functional&quot;, &quot;StringEvidence&quot;: &quot;textmining:0.539&quot;, &quot;BioGrid&quot;: &quot;physical&quot;, &quot;BioGrid_PubMed&quot;: &quot;21654808&quot;, &quot;BioGrid_Type&quot;: &quot;Affinity Capture-MS&quot;, &quot;String_Score_Combined&quot;: 557, &quot;String_Score_Physical&quot;: 208}"/>
  </edge>
  <edge label="3320 (pp) 6714" source="10" target="18">
    <att type="string" name="canonicalName" value="3320 (pp) 6714"/>
    <att type="string" name="interaction" value="pp"/>
    <att type="int" name="SCORE" value="945"/>
    <att type="string" name="support" value="{&quot;StringDB&quot;: &quot;physical&quot;, &quot;StringEvidence&quot;: &quot;database:0.896,textmining:0.663,experiments:0.451&quot;, &quot;OmniPath&quot;: &quot;omnipath,kinaseextra&quot;, &quot;OmniPath_Reference&quot;: &quot;BioGRID;DIP;HPRD;SPIKE;Wang,BioGRID;DIP;HPRD;PhosphoPoint;Wang&quot;, &quot;InWeb_IM&quot;: &quot;experimental&quot;, &quot;BioGrid&quot;: &quot;physical&quot;, &quot;BioGrid_PubMed&quot;: &quot;31980649,28537252,22315411,1310678&quot;, &quot;BioGrid_Type&quot;: &quot;Affinity Capture-Western,Affinity Capture-MS&quot;, &quot;String_Score_Physical&quot;: 945, &quot;String_Score_Combined&quot;: 981}"/>
  </edge>
  <edge label="3320 (pp) 6774" source="10" target="19">
    <att type="string" name="canonicalName" value="3320 (pp) 6774"/>
    <att type="string" name="interaction" value="pp"/>
    <att type="int" name="SCORE" value="935"/>
    <att type="string" name="support" value="{&quot;StringDB&quot;: &quot;physical&quot;, &quot;StringEvidence&quot;: &quot;database:0.896,textmining:0.734,experiments:0.352&quot;, &quot;OmniPath&quot;: &quot;omnipath&quot;, &quot;OmniPath_Reference&quot;: &quot;HPRD;NetPath;SPIKE;Wang&quot;, &quot;InWeb_IM&quot;: &quot;experimental&quot;, &quot;BioGrid&quot;: &quot;physical&quot;, &quot;BioGrid_PubMed&quot;: &quot;12559950&quot;, &quot;BioGrid_Type&quot;: &quot;Affinity Capture-Western&quot;, &quot;String_Score_Physical&quot;: 935, &quot;String_Score_Combined&quot;: 982}"/>
  </edge>
  <edge label="3320 (pp) 7157" source="10" target="21">
    <att type="string" name="canonicalName" value="3320 (pp) 7157"/>
    <att type="string" name="interaction" value="pp"/>
    <att type="int" name="SCORE" value="940"/>
    <att type="string" name="support" value="{&quot;StringDB&quot;: &quot;physical&quot;, &quot;StringEvidence&quot;: &quot;database:0.896,textmining:0.843,experiments:0.408,coexpression:0.008&quot;, &quot;OmniPath&quot;: &quot;omnipath,pathwayextra&quot;, &quot;OmniPath_Reference&quot;: &quot;BioGRID;DIP;HPRD;Wang&quot;, &quot;InWeb_IM&quot;: &quot;experimental&quot;, &quot;BioGrid&quot;: &quot;physical&quot;, &quot;BioGrid_PubMed&quot;: &quot;32807901,32097779,31152661,30911017,23443559,22939624,21268072,15358769,15004035,15001357,12427754,11707401,11507088,11297531,10557093&quot;, &quot;BioGrid_Type&quot;: &quot;Affinity Capture-Luminescence,Co-fractionation,Co-purification,Reconstituted Complex,Co-crystal Structure,Biochemical Activity,Affinity Capture-Western,Affinity Capture-MS&quot;, &quot;String_Score_Physical&quot;: 940, &quot;String_Score_Combined&quot;: 990}"/>
  </edge>
  <edge label="3320 (pp) 7422" source="10" target="22">
    <att type="string" name="canonicalName" value="3320 (pp) 7422"/>
    <att type="string" name="interaction" value="pp"/>
    <att type="int" name="SCORE" value="294"/>
    <att type="string" name="support" value="{&quot;InWeb_IM&quot;: &quot;experimental&quot;, &quot;BioGrid&quot;: &quot;physical&quot;, &quot;BioGrid_PubMed&quot;: &quot;18211808&quot;, &quot;BioGrid_Type&quot;: &quot;Affinity Capture-Western&quot;}"/>
  </edge>
  <edge label="3569 (pp) 3725" source="11" target="12">
    <att type="string" name="canonicalName" value="3569 (pp) 3725"/>
    <att type="string" name="interaction" value="pp"/>
    <att type="int" name="SCORE" value="900"/>
    <att type="string" name="support" value="{&quot;StringDB&quot;: &quot;physical&quot;, &quot;StringEvidence&quot;: &quot;database:0.896,textmining:0.844,coexpression:0.013&quot;, &quot;OmniPath&quot;: &quot;pathwayextra&quot;, &quot;OmniPath_Reference&quot;: &quot;Wang&quot;, &quot;String_Score_Physical&quot;: 900, &quot;String_Score_Combined&quot;: 984}"/>
  </edge>
  <edge label="3569 (pp) 5594" source="11" target="14">
    <att type="string" name="canonicalName" value="3569 (pp) 5594"/>
    <att type="string" name="interaction" value="pp"/>
    <att type="int" name="SCORE" value="900"/>
    <att type="string" name="support" value="{&quot;StringDB&quot;: &quot;physical&quot;, &quot;StringEvidence&quot;: &quot;database:0.896,textmining:0.828&quot;, &quot;String_Score_Physical&quot;: 900, &quot;String_Score_Combined&quot;: 982}"/>
  </edge>
  <edge label="3569 (pp) 5595" source="11" target="15">
    <att type="string" name="canonicalName" value="3569 (pp) 5595"/>
    <att type="string" name="interaction" value="pp"/>
    <att type="int" name="SCORE" value="900"/>
    <att type="string" name="support" value="{&quot;StringDB&quot;: &quot;physical&quot;, &quot;StringEvidence&quot;: &quot;database:0.896,textmining:0.762&quot;, &quot;OmniPath&quot;: &quot;pathwayextra&quot;, &quot;OmniPath_Reference&quot;: &quot;Wang&quot;, &quot;String_Score_Physical&quot;: 900, &quot;String_Score_Combined&quot;: 976}"/>
  </edge>
  <edge label="3569 (pp) 5599" source="11" target="16">
    <att type="string" name="canonicalName" value="3569 (pp) 5599"/>
    <att type="string" name="interaction" value="pp"/>
    <att type="int" name="SCORE" value="432"/>
    <att type="string" name="support" value="{&quot;StringDB&quot;: &quot;functional&quot;, &quot;StringEvidence&quot;: &quot;textmining:0.881&quot;, &quot;OmniPath&quot;: &quot;pathwayextra&quot;, &quot;OmniPath_Reference&quot;: &quot;Wang&quot;, &quot;String_Score_Combined&quot;: 885, &quot;String_Score_Physical&quot;: 432}"/>
  </edge>
  <edge label="3569 (pp) 6774" source="11" target="19">
    <att type="string" name="canonicalName" value="3569 (pp) 6774"/>
    <att type="string" name="interaction" value="pp"/>
    <att type="int" name="SCORE" value="923"/>
    <att type="string" name="support" value="{&quot;StringDB&quot;: &quot;physical&quot;, &quot;StringEvidence&quot;: &quot;textmining:0.969,database:0.896,experiments:0.238&quot;, &quot;OmniPath&quot;: &quot;kinaseextra,pathwayextra&quot;, &quot;OmniPath_Reference&quot;: &quot;Wang,BEL-Large-Corpus_ProtMapper;ProtMapper;RLIMS-P_ProtMapper;Sparser_ProtMapper;Wang&quot;, &quot;InWeb_IM&quot;: &quot;inference&quot;, &quot;String_Score_Physical&quot;: 923, &quot;String_Score_Combined&quot;: 997}"/>
  </edge>
  <edge label="3569 (pp) 7124" source="11" target="20">
    <att type="string" name="canonicalName" value="3569 (pp) 7124"/>
    <att type="string" name="interaction" value="pp"/>
    <att type="int" name="SCORE" value="432"/>
    <att type="string" name="support" value="{&quot;StringDB&quot;: &quot;functional&quot;, &quot;StringEvidence&quot;: &quot;textmining:0.982,coexpression:0.086&quot;, &quot;OmniPath&quot;: &quot;pathwayextra&quot;, &quot;OmniPath_Reference&quot;: &quot;Wang&quot;, &quot;String_Score_Combined&quot;: 984, &quot;String_Score_Physical&quot;: 432}"/>
  </edge>
  <edge label="3569 (pp) 7422" source="11" target="22">
    <att type="string" name="canonicalName" value="3569 (pp) 7422"/>
    <att type="string" name="interaction" value="pp"/>
    <att type="int" name="SCORE" value="432"/>
    <att type="string" name="support" value="{&quot;OmniPath&quot;: &quot;pathwayextra&quot;, &quot;OmniPath_Reference&quot;: &quot;Wang&quot;}"/>
  </edge>
  <edge label="3725 (pp) 4609" source="12" target="13">
    <att type="string" name="canonicalName" value="3725 (pp) 4609"/>
    <att type="string" name="interaction" value="pp"/>
    <att type="int" name="SCORE" value="432"/>
    <att type="string" name="support" value="{&quot;OmniPath&quot;: &quot;pathwayextra&quot;, &quot;OmniPath_Reference&quot;: &quot;ACSN;Wang&quot;, &quot;InWeb_IM&quot;: &quot;experimental&quot;, &quot;BioGrid&quot;: &quot;physical&quot;, &quot;BioGrid_PubMed&quot;: &quot;20232342&quot;, &quot;BioGrid_Type&quot;: &quot;Affinity Capture-Western&quot;}"/>
  </edge>
  <edge label="3725 (pp) 5594" source="12" target="14">
    <att type="string" name="canonicalName" value="3725 (pp) 5594"/>
    <att type="string" name="interaction" value="pp"/>
    <att type="int" name="SCORE" value="938"/>
    <att type="string" name="support" value="{&quot;StringDB&quot;: &quot;physical&quot;, &quot;StringEvidence&quot;: &quot;textmining:0.950,database:0.896,experiments:0.386&quot;, &quot;OmniPath&quot;: &quot;omnipath,kinaseextra,pathwayextra&quot;, &quot;OmniPath_Reference&quot;: &quot;CancerCellMap;DIP;KEA;KEGG-MEDICUS;NCI-PID_ProtMapper;NetPath;NetworKIN_KEA;PhosphoPoint;ProtMapper;REACH_ProtMapper;SIGNOR;Wang,ACSN;CancerCellMap;DIP;NetPath&quot;, &quot;InWeb_IM&quot;: &quot;experimental&quot;, &quot;BioGrid&quot;: &quot;physical&quot;, &quot;BioGrid_PubMed&quot;: &quot;29225075,11431474,10419510&quot;, &quot;BioGrid_Type&quot;: &quot;Biochemical Activity,Reconstituted Complex,Affinity Capture-Western&quot;, &quot;String_Score_Physical&quot;: 938, &quot;String_Score_Combined&quot;: 996}"/>
  </edge>
  <edge label="3725 (pp) 5595" source="12" target="15">
    <att type="string" name="canonicalName" value="3725 (pp) 5595"/>
    <att type="string" name="interaction" value="pp"/>
    <att type="int" name="SCORE" value="937"/>
    <att type="string" name="support" value="{&quot;StringDB&quot;: &quot;physical&quot;, &quot;StringEvidence&quot;: &quot;textmining:0.927,database:0.896,experiments:0.377&quot;, &quot;OmniPath&quot;: &quot;omnipath,kinaseextra,pathwayextra&quot;, &quot;OmniPath_Reference&quot;: &quot;CancerCellMap;HPRD;KEGG-MEDICUS;NCI-PID_ProtMapper;NetPath;PhosphoPoint;ProtMapper;REACH_ProtMapper;RLIMS-P_ProtMapper;SIGNOR;SIGNOR_ProtMapper;Wang;iPTMnet,ACSN;CancerCellMap;HPRD;NetPath&quot;, &quot;InWeb_IM&quot;: &quot;experimental&quot;, &quot;BioGrid&quot;: &quot;physical&quot;, &quot;BioGrid_PubMed&quot;: &quot;1922387&quot;, &quot;BioGrid_Type&quot;: &quot;Biochemical Activity&quot;, &quot;String_Score_Physical&quot;: 937, &quot;String_Score_Combined&quot;: 995}"/>
  </edge>
  <edge label="3725 (pp) 5599" source="12" target="16">
    <att type="string" name="canonicalName" value="3725 (pp) 5599"/>
    <att type="string" name="interaction" value="pp"/>
    <att type="int" name="SCORE" value="977"/>
    <att type="string" name="support" value="{&quot;StringDB&quot;: &quot;physical&quot;, &quot;StringEvidence&quot;: &quot;textmining:0.985,database:0.896,experiments:0.779&quot;, &quot;OmniPath&quot;: &quot;omnipath,kinaseextra,pathwayextra&quot;, &quot;OmniPath_Reference&quot;: &quot;ACSN;BEL-Large-Corpus_ProtMapper;BioGRID;CA1;CancerCellMap;DIP;ELM;HPRD;HPRD-phos;HPRD_KEA;HPRD_MIMP;InnateDB;IntAct;KEA;KEGG-MEDICUS;Lit-BM-17;MIMP;Macrophage;NCI-PID_ProtMapper;NetworKIN_KEA;PhosphoNetworks;PhosphoPoint;PhosphoSite_KEA;PhosphoSite_MIMP;PhosphoSite_ProtMapper;PhosphoSite_noref;ProtMapper;REACH_ProtMapper;RLIMS-P_ProtMapper;Reactome_ProtMapper;SIGNOR;SIGNOR_ProtMapper;SPIKE;SignaLink3;Sparser_ProtMapper;Wang;dbPTM;iPTMnet;phosphoELM;phosphoELM_KEA;phosphoELM_MIMP&quot;, &quot;InWeb_IM&quot;: &quot;experimental&quot;, &quot;BioGrid&quot;: &quot;physical&quot;, &quot;BioGrid_PubMed&quot;: &quot;9990010,9808624,9774977,9692890,9575168,9032244,8846788,8654373,8621542,8586671,8137421,8001819,7527398,25098452,23816567,22904686,22110360,20732415,20514406,20133937,19910486,19527717,19270716,18957422,18922473,18429822,18003900,17875713,17363973,17189706,16983342,16824735,16740711,16549498,16533805,16434970,16291755,16166642,16157600,16142216,16007099,15958389,15749833,15677475,15590691,15299005,15289320,15143066,14701799,14633987,14612408,14572659,14557262,14517282,13130464,12963725,12832416,12407442,12228228,12185592,12149229,12052834,11907583,11532856,11479302,11278395,11108663,10987838,10962563,10908726,10747973,10464310,10419510,10398438,10101227&quot;, &quot;BioGrid_Type&quot;: &quot;Biochemical Activity,Reconstituted Complex,Two-hybrid,Affinity Capture-Western&quot;, &quot;String_Score_Physical&quot;: 977, &quot;String_Score_Combined&quot;: 999}"/>
  </edge>
  <edge label="3725 (pp) 595" source="12" target="3">
    <att type="string" name="canonicalName" value="3725 (pp) 595"/>
    <att type="string" name="interaction" value="pp"/>
    <att type="int" name="SCORE" value="900"/>
    <att type="string" name="support" value="{&quot;StringDB&quot;: &quot;physical&quot;, &quot;StringEvidence&quot;: &quot;database:0.896,textmining:0.857&quot;, &quot;OmniPath&quot;: &quot;pathwayextra&quot;, &quot;OmniPath_Reference&quot;: &quot;ACSN;Wang&quot;, &quot;InWeb_IM&quot;: &quot;inference&quot;, &quot;BioGrid&quot;: &quot;physical&quot;, &quot;BioGrid_PubMed&quot;: &quot;10567390&quot;, &quot;BioGrid_Type&quot;: &quot;Reconstituted Complex&quot;, &quot;String_Score_Physical&quot;: 900, &quot;String_Score_Combined&quot;: 985}"/>
  </edge>
  <edge label="3725 (pp) 6714" source="12" target="18">
    <att type="string" name="canonicalName" value="3725 (pp) 6714"/>
    <att type="string" name="interaction" value="pp"/>
    <att type="int" name="SCORE" value="807"/>
    <att type="string" name="support" value="{&quot;StringDB&quot;: &quot;physical&quot;, &quot;StringEvidence&quot;: &quot;textmining:0.844,database:0.791,experiments:0.040,coexpression:0.025&quot;, &quot;OmniPath&quot;: &quot;kinaseextra&quot;, &quot;OmniPath_Reference&quot;: &quot;ProtMapper;REACH_ProtMapper&quot;, &quot;String_Score_Physical&quot;: 807, &quot;String_Score_Combined&quot;: 970}"/>
  </edge>
  <edge label="3725 (pp) 6774" source="12" target="19">
    <att type="string" name="canonicalName" value="3725 (pp) 6774"/>
    <att type="string" name="interaction" value="pp"/>
    <att type="int" name="SCORE" value="476"/>
    <att type="string" name="support" value="{&quot;StringDB&quot;: &quot;physical&quot;, &quot;StringEvidence&quot;: &quot;textmining:0.846,experiments:0.454,coexpression:0.015&quot;, &quot;OmniPath&quot;: &quot;omnipath,kinaseextra&quot;, &quot;OmniPath_Reference&quot;: &quot;HPRD;NetPath;ProtMapper;Sparser_ProtMapper;Wang&quot;, &quot;InWeb_IM&quot;: &quot;experimental&quot;, &quot;BioGrid&quot;: &quot;physical&quot;, &quot;BioGrid_PubMed&quot;: &quot;10490649&quot;, &quot;BioGrid_Type&quot;: &quot;Reconstituted Complex,Affinity Capture-Western&quot;, &quot;String_Score_Physical&quot;: 476, &quot;String_Score_Combined&quot;: 921}"/>
  </edge>
  <edge label="3725 (pp) 7124" source="12" target="20">
    <att type="string" name="canonicalName" value="3725 (pp) 7124"/>
    <att type="string" name="interaction" value="pp"/>
    <att type="int" name="SCORE" value="900"/>
    <att type="string" name="support" value="{&quot;StringDB&quot;: &quot;physical&quot;, &quot;StringEvidence&quot;: &quot;database:0.896,textmining:0.866&quot;, &quot;OmniPath&quot;: &quot;pathwayextra,kinaseextra&quot;, &quot;OmniPath_Reference&quot;: &quot;Wang,ProtMapper;Sparser_ProtMapper;Wang&quot;, &quot;InWeb_IM&quot;: &quot;experimental&quot;, &quot;String_Score_Physical&quot;: 900, &quot;String_Score_Combined&quot;: 986}"/>
  </edge>
  <edge label="3725 (pp) 7157" source="12" target="21">
    <att type="string" name="canonicalName" value="3725 (pp) 7157"/>
    <att type="string" name="interaction" value="pp"/>
    <att type="int" name="SCORE" value="908"/>
    <att type="string" name="support" value="{&quot;StringDB&quot;: &quot;physical&quot;, &quot;StringEvidence&quot;: &quot;textmining:0.909,database:0.896,experiments:0.090&quot;, &quot;OmniPath&quot;: &quot;pathwayextra&quot;, &quot;OmniPath_Reference&quot;: &quot;Wang&quot;, &quot;InWeb_IM&quot;: &quot;experimental&quot;, &quot;BioGrid&quot;: &quot;physical&quot;, &quot;BioGrid_PubMed&quot;: &quot;31182485&quot;, &quot;BioGrid_Type&quot;: &quot;Two-hybrid&quot;, &quot;String_Score_Physical&quot;: 908, &quot;String_Score_Combined&quot;: 991}"/>
  </edge>
  <edge label="3725 (pp) 7422" source="12" target="22">
    <att type="string" name="canonicalName" value="3725 (pp) 7422"/>
    <att type="string" name="interaction" value="pp"/>
    <att type="int" name="SCORE" value="432"/>
    <att type="string" name="support" value="{&quot;OmniPath&quot;: &quot;pathwayextra&quot;, &quot;OmniPath_Reference&quot;: &quot;Wang&quot;, &quot;InWeb_IM&quot;: &quot;inference&quot;}"/>
  </edge>
  <edge label="4609 (pp) 5594" source="13" target="14">
    <att type="string" name="canonicalName" value="4609 (pp) 5594"/>
    <att type="string" name="interaction" value="pp"/>
    <att type="int" name="SCORE" value="432"/>
    <att type="string" name="support" value="{&quot;OmniPath&quot;: &quot;omnipath,kinaseextra,pathwayextra&quot;, &quot;OmniPath_Reference&quot;: &quot;BEL-Large-Corpus_ProtMapper;BioGRID;HPRD_MIMP;InnateDB;KEA;MIMP;NetworKIN_KEA;PhosphoNetworks;PhosphoSite_KEA;PhosphoSite_MIMP;PhosphoSite_ProtMapper;ProtMapper;REACH_ProtMapper;RLIMS-P_ProtMapper;SIGNOR_ProtMapper;Sparser_ProtMapper;Wang;iPTMnet;phosphoELM;phosphoELM_KEA;phosphoELM_MIMP&quot;, &quot;InWeb_IM&quot;: &quot;experimental&quot;, &quot;BioGrid&quot;: &quot;physical&quot;, &quot;BioGrid_PubMed&quot;: &quot;7957875,29467282,15210690&quot;, &quot;BioGrid_Type&quot;: &quot;Reconstituted Complex,Affinity Capture-MS&quot;}"/>
  </edge>
  <edge label="4609 (pp) 5595" source="13" target="15">
    <att type="string" name="canonicalName" value="4609 (pp) 5595"/>
    <att type="string" name="interaction" value="pp"/>
    <att type="int" name="SCORE" value="432"/>
    <att type="string" name="support" value="{&quot;OmniPath&quot;: &quot;omnipath,kinaseextra,pathwayextra&quot;, &quot;OmniPath_Reference&quot;: &quot;BEL-Large-Corpus_ProtMapper;HPRD;InnateDB;PhosphoPoint;ProtMapper;SignaLink3;Wang&quot;, &quot;InWeb_IM&quot;: &quot;experimental&quot;, &quot;BioGrid&quot;: &quot;physical&quot;, &quot;BioGrid_PubMed&quot;: &quot;15210690&quot;, &quot;BioGrid_Type&quot;: &quot;Reconstituted Complex&quot;}"/>
  </edge>
  <edge label="4609 (pp) 5599" source="13" target="16">
    <att type="string" name="canonicalName" value="4609 (pp) 5599"/>
    <att type="string" name="interaction" value="pp"/>
    <att type="int" name="SCORE" value="432"/>
    <att type="string" name="support" value="{&quot;OmniPath&quot;: &quot;omnipath,kinaseextra&quot;, &quot;OmniPath_Reference&quot;: &quot;HPRD;HPRD-phos;HPRD_KEA;HPRD_MIMP;KEA;Kinexus_KEA;MIMP;PhosphoPoint;PhosphoSite_KEA;PhosphoSite_MIMP;PhosphoSite_ProtMapper;ProtMapper;SIGNOR;SIGNOR_ProtMapper;iPTMnet;phosphoELM_MIMP&quot;, &quot;InWeb_IM&quot;: &quot;experimental&quot;, &quot;BioGrid&quot;: &quot;physical&quot;, &quot;BioGrid_PubMed&quot;: &quot;10551811&quot;, &quot;BioGrid_Type&quot;: &quot;Biochemical Activity,Reconstituted Complex,Affinity Capture-Western&quot;}"/>
  </edge>
  <edge label="4609 (pp) 5728" source="13" target="17">
    <att type="string" name="canonicalName" value="4609 (pp) 5728"/>
    <att type="string" name="interaction" value="pp"/>
    <att type="int" name="SCORE" value="208"/>
    <att type="string" name="support" value="{&quot;BioGrid&quot;: &quot;physical&quot;, &quot;BioGrid_PubMed&quot;: &quot;28205554&quot;, &quot;BioGrid_Type&quot;: &quot;FRET&quot;}"/>
  </edge>
  <edge label="4609 (pp) 595" source="13" target="3">
    <att type="string" name="canonicalName" value="4609 (pp) 595"/>
    <att type="string" name="interaction" value="pp"/>
    <att type="int" name="SCORE" value="432"/>
    <att type="string" name="support" value="{&quot;OmniPath&quot;: &quot;pathwayextra&quot;, &quot;OmniPath_Reference&quot;: &quot;ACSN;Wang&quot;, &quot;InWeb_IM&quot;: &quot;inference&quot;}"/>
  </edge>
  <edge label="4609 (pp) 6774" source="13" target="19">
    <att type="string" name="canonicalName" value="4609 (pp) 6774"/>
    <att type="string" name="interaction" value="pp"/>
    <att type="int" name="SCORE" value="432"/>
    <att type="string" name="support" value="{&quot;OmniPath&quot;: &quot;pathwayextra&quot;, &quot;OmniPath_Reference&quot;: &quot;ACSN;Wang&quot;, &quot;InWeb_IM&quot;: &quot;experimental&quot;, &quot;BioGrid&quot;: &quot;genetic&quot;, &quot;BioGrid_PubMed&quot;: &quot;30762338&quot;, &quot;BioGrid_Type&quot;: &quot;Negative Genetic&quot;}"/>
  </edge>
  <edge label="4609 (pp) 7124" source="13" target="20">
    <att type="string" name="canonicalName" value="4609 (pp) 7124"/>
    <att type="string" name="interaction" value="pp"/>
    <att type="int" name="SCORE" value="432"/>
    <att type="string" name="support" value="{&quot;OmniPath&quot;: &quot;pathwayextra&quot;, &quot;OmniPath_Reference&quot;: &quot;Wang&quot;}"/>
  </edge>
  <edge label="4609 (pp) 7157" source="13" target="21">
    <att type="string" name="canonicalName" value="4609 (pp) 7157"/>
    <att type="string" name="interaction" value="pp"/>
    <att type="int" name="SCORE" value="432"/>
    <att type="string" name="support" value="{&quot;OmniPath&quot;: &quot;pathwayextra&quot;, &quot;OmniPath_Reference&quot;: &quot;Wang&quot;, &quot;InWeb_IM&quot;: &quot;experimental&quot;, &quot;BioGrid&quot;: &quot;physical&quot;, &quot;BioGrid_PubMed&quot;: &quot;30415952,28205554,21150319&quot;, &quot;BioGrid_Type&quot;: &quot;FRET,Proximity Label-MS,Affinity Capture-MS&quot;}"/>
  </edge>
  <edge label="4609 (pp) 7422" source="13" target="22">
    <att type="string" name="canonicalName" value="4609 (pp) 7422"/>
    <att type="string" name="interaction" value="pp"/>
    <att type="int" name="SCORE" value="432"/>
    <att type="string" name="support" value="{&quot;OmniPath&quot;: &quot;pathwayextra&quot;, &quot;OmniPath_Reference&quot;: &quot;Wang&quot;}"/>
  </edge>
  <edge label="5594 (pp) 5595" source="14" target="15">
    <att type="string" name="canonicalName" value="5594 (pp) 5595"/>
    <att type="string" name="interaction" value="pp"/>
    <att type="int" name="SCORE" value="986"/>
    <att type="string" name="support" value="{&quot;StringDB&quot;: &quot;physical&quot;, &quot;StringEvidence&quot;: &quot;textmining:0.949,database:0.896,experiments:0.867,cooccurrence:0.422&quot;, &quot;OmniPath&quot;: &quot;omnipath,kinaseextra,pathwayextra&quot;, &quot;OmniPath_Reference&quot;: &quot;InnateDB;Lit-BM-17;ProtMapper;REACH_ProtMapper;SIGNOR;Wang,InnateDB;Lit-BM-17;ProtMapper;REACH_ProtMapper&quot;, &quot;InWeb_IM&quot;: &quot;experimental&quot;, &quot;BioGrid&quot;: &quot;physical&quot;, &quot;BioGrid_PubMed&quot;: &quot;33961781,31980649,26344197,23602568,19058874,16424009&quot;, &quot;BioGrid_Type&quot;: &quot;Co-fractionation,Affinity Capture-Western,Affinity Capture-MS&quot;, &quot;BioGrid_Score&quot;: &quot;0.999986255,0.219860204&quot;, &quot;String_Score_Physical&quot;: 986, &quot;String_Score_Combined&quot;: 987}"/>
  </edge>
  <edge label="5594 (pp) 5599" source="14" target="16">
    <att type="string" name="canonicalName" value="5594 (pp) 5599"/>
    <att type="string" name="interaction" value="pp"/>
    <att type="int" name="SCORE" value="935"/>
    <att type="string" name="support" value="{&quot;StringDB&quot;: &quot;physical&quot;, &quot;StringEvidence&quot;: &quot;textmining:0.980,database:0.896,cooccurrence:0.360,experiments:0.359,coexpression:0.042&quot;, &quot;OmniPath&quot;: &quot;omnipath,pathwayextra,kinaseextra&quot;, &quot;OmniPath_Reference&quot;: &quot;Adhesome;HPRD;Wang,Adhesome;HPRD;PhosphoPoint;Wang&quot;, &quot;InWeb_IM&quot;: &quot;inference&quot;, &quot;String_Score_Physical&quot;: 935, &quot;String_Score_Combined&quot;: 947}"/>
  </edge>
  <edge label="5594 (pp) 5728" source="14" target="17">
    <att type="string" name="canonicalName" value="5594 (pp) 5728"/>
    <att type="string" name="interaction" value="pp"/>
    <att type="int" name="SCORE" value="260"/>
    <att type="string" name="support" value="{&quot;StringDB&quot;: &quot;physical&quot;, &quot;StringEvidence&quot;: &quot;textmining:0.777,experiments:0.229,coexpression:0.024&quot;, &quot;BioGrid&quot;: &quot;physical&quot;, &quot;BioGrid_PubMed&quot;: &quot;32249768&quot;, &quot;BioGrid_Type&quot;: &quot;Affinity Capture-MS&quot;, &quot;String_Score_Physical&quot;: 260, &quot;String_Score_Combined&quot;: 839}"/>
  </edge>
  <edge label="5594 (pp) 595" source="14" target="3">
    <att type="string" name="canonicalName" value="5594 (pp) 595"/>
    <att type="string" name="interaction" value="pp"/>
    <att type="int" name="SCORE" value="347"/>
    <att type="string" name="support" value="{&quot;StringDB&quot;: &quot;physical&quot;, &quot;StringEvidence&quot;: &quot;textmining:0.827,experiments:0.320&quot;, &quot;OmniPath&quot;: &quot;pathwayextra&quot;, &quot;OmniPath_Reference&quot;: &quot;KEGG-MEDICUS;Wang&quot;, &quot;InWeb_IM&quot;: &quot;experimental&quot;, &quot;BioGrid&quot;: &quot;physical&quot;, &quot;BioGrid_PubMed&quot;: &quot;17205132&quot;, &quot;BioGrid_Type&quot;: &quot;Affinity Capture-Western&quot;, &quot;String_Score_Physical&quot;: 347, &quot;String_Score_Combined&quot;: 887}"/>
  </edge>
  <edge label="5594 (pp) 6714" source="14" target="18">
    <att type="string" name="canonicalName" value="5594 (pp) 6714"/>
    <att type="string" name="interaction" value="pp"/>
    <att type="int" name="SCORE" value="939"/>
    <att type="string" name="support" value="{&quot;StringDB&quot;: &quot;physical&quot;, &quot;StringEvidence&quot;: &quot;database:0.896,textmining:0.867,experiments:0.391,cooccurrence:0.282,coexpression:0.021&quot;, &quot;OmniPath&quot;: &quot;kinaseextra,pathwayextra&quot;, &quot;OmniPath_Reference&quot;: &quot;BEL-Large-Corpus_ProtMapper;ProtMapper;Wang&quot;, &quot;InWeb_IM&quot;: &quot;inference&quot;, &quot;BioGrid&quot;: &quot;physical&quot;, &quot;BioGrid_PubMed&quot;: &quot;23242524&quot;, &quot;BioGrid_Type&quot;: &quot;Affinity Capture-Western&quot;, &quot;String_Score_Physical&quot;: 939, &quot;String_Score_Combined&quot;: 963}"/>
  </edge>
  <edge label="5594 (pp) 6774" source="14" target="19">
    <att type="string" name="canonicalName" value="5594 (pp) 6774"/>
    <att type="string" name="interaction" value="pp"/>
    <att type="int" name="SCORE" value="935"/>
    <att type="string" name="support" value="{&quot;StringDB&quot;: &quot;physical&quot;, &quot;StringEvidence&quot;: &quot;database:0.896,textmining:0.831,experiments:0.359,coexpression:0.020&quot;, &quot;OmniPath&quot;: &quot;omnipath,kinaseextra,pathwayextra&quot;, &quot;OmniPath_Reference&quot;: &quot;Adhesome;BEL-Large-Corpus_ProtMapper;HPRD;HPRD-phos;HPRD_KEA;HPRD_MIMP;InnateDB;KEA;Kinexus_KEA;MIMP;NCI-PID_ProtMapper;NetPath;PhosphoPoint;PhosphoSite_KEA;PhosphoSite_MIMP;ProtMapper;SPIKE;Wang;iPTMnet;phosphoELM_MIMP&quot;, &quot;InWeb_IM&quot;: &quot;experimental&quot;, &quot;BioGrid&quot;: &quot;physical&quot;, &quot;BioGrid_PubMed&quot;: &quot;15979846&quot;, &quot;BioGrid_Type&quot;: &quot;Affinity Capture-Western&quot;, &quot;String_Score_Physical&quot;: 935, &quot;String_Score_Combined&quot;: 989}"/>
  </edge>
  <edge label="5594 (pp) 7124" source="14" target="20">
    <att type="string" name="canonicalName" value="5594 (pp) 7124"/>
    <att type="string" name="interaction" value="pp"/>
    <att type="int" name="SCORE" value="432"/>
    <att type="string" name="support" value="{&quot;StringDB&quot;: &quot;functional&quot;, &quot;StringEvidence&quot;: &quot;textmining:0.829&quot;, &quot;OmniPath&quot;: &quot;kinaseextra,pathwayextra&quot;, &quot;OmniPath_Reference&quot;: &quot;BEL-Large-Corpus_ProtMapper;ProtMapper;Wang&quot;, &quot;String_Score_Combined&quot;: 836, &quot;String_Score_Physical&quot;: 432}"/>
  </edge>
  <edge label="5594 (pp) 7157" source="14" target="21">
    <att type="string" name="canonicalName" value="5594 (pp) 7157"/>
    <att type="string" name="interaction" value="pp"/>
    <att type="int" name="SCORE" value="902"/>
    <att type="string" name="support" value="{&quot;StringDB&quot;: &quot;physical&quot;, &quot;StringEvidence&quot;: &quot;textmining:0.853,database:0.791,experiments:0.512,coexpression:0.015&quot;, &quot;OmniPath&quot;: &quot;omnipath,kinaseextra,pathwayextra&quot;, &quot;OmniPath_Reference&quot;: &quot;HPRD;HPRD-phos;HPRD_KEA;HPRD_MIMP;InnateDB;KEA;Lit-BM-17;MIMP;PhosphoNetworks;PhosphoPoint;PhosphoSite_KEA;PhosphoSite_MIMP;PhosphoSite_ProtMapper;ProtMapper;REACH_ProtMapper;RLIMS-P_ProtMapper;Sparser_ProtMapper;Wang;iPTMnet;phosphoELM_MIMP&quot;, &quot;InWeb_IM&quot;: &quot;experimental&quot;, &quot;BioGrid&quot;: &quot;physical&quot;, &quot;BioGrid_PubMed&quot;: &quot;25241761,23443559,21675959,21147777,15867353,10958792&quot;, &quot;BioGrid_Type&quot;: &quot;PCA,Co-localization,Biochemical Activity,Affinity Capture-Western,Affinity Capture-MS&quot;, &quot;String_Score_Physical&quot;: 902, &quot;String_Score_Combined&quot;: 985}"/>
  </edge>
  <edge label="5594 (pp) 7422" source="14" target="22">
    <att type="string" name="canonicalName" value="5594 (pp) 7422"/>
    <att type="string" name="interaction" value="pp"/>
    <att type="int" name="SCORE" value="432"/>
    <att type="string" name="support" value="{&quot;OmniPath&quot;: &quot;pathwayextra&quot;, &quot;OmniPath_Reference&quot;: &quot;Wang&quot;}"/>
  </edge>
  <edge label="5594 (pp) 836" source="14" target="4">
    <att type="string" name="canonicalName" value="5594 (pp) 836"/>
    <att type="string" name="interaction" value="pp"/>
    <att type="int" name="SCORE" value="260"/>
    <att type="string" name="support" value="{&quot;StringDB&quot;: &quot;physical&quot;, &quot;StringEvidence&quot;: &quot;textmining:0.747,experiments:0.229,coexpression:0.007&quot;, &quot;String_Score_Physical&quot;: 260, &quot;String_Score_Combined&quot;: 814}"/>
  </edge>
  <edge label="5595 (pp) 5599" source="15" target="16">
    <att type="string" name="canonicalName" value="5595 (pp) 5599"/>
    <att type="string" name="interaction" value="pp"/>
    <att type="int" name="SCORE" value="935"/>
    <att type="string" name="support" value="{&quot;StringDB&quot;: &quot;physical&quot;, &quot;StringEvidence&quot;: &quot;textmining:0.949,database:0.896,cooccurrence:0.364,experiments:0.359,coexpression:0.045&quot;, &quot;OmniPath&quot;: &quot;omnipath,kinaseextra,pathwayextra&quot;, &quot;OmniPath_Reference&quot;: &quot;HPRD;PhosphoNetworks;PhosphoPoint;Wang,HPRD;Wang&quot;, &quot;String_Score_Physical&quot;: 935, &quot;String_Score_Combined&quot;: 948}"/>
  </edge>
  <edge label="5595 (pp) 5728" source="15" target="17">
    <att type="string" name="canonicalName" value="5595 (pp) 5728"/>
    <att type="string" name="interaction" value="pp"/>
    <att type="int" name="SCORE" value="260"/>
    <att type="string" name="support" value="{&quot;StringDB&quot;: &quot;physical&quot;, &quot;StringEvidence&quot;: &quot;textmining:0.800,experiments:0.229,coexpression:0.024&quot;, &quot;String_Score_Physical&quot;: 260, &quot;String_Score_Combined&quot;: 855}"/>
  </edge>
  <edge label="5595 (pp) 595" source="15" target="3">
    <att type="string" name="canonicalName" value="5595 (pp) 595"/>
    <att type="string" name="interaction" value="pp"/>
    <att type="int" name="SCORE" value="432"/>
    <att type="string" name="support" value="{&quot;StringDB&quot;: &quot;functional&quot;, &quot;StringEvidence&quot;: &quot;textmining:0.740&quot;, &quot;OmniPath&quot;: &quot;pathwayextra&quot;, &quot;OmniPath_Reference&quot;: &quot;KEGG-MEDICUS;Wang&quot;, &quot;String_Score_Combined&quot;: 750, &quot;String_Score_Physical&quot;: 432}"/>
  </edge>
  <edge label="5595 (pp) 6714" source="15" target="18">
    <att type="string" name="canonicalName" value="5595 (pp) 6714"/>
    <att type="string" name="interaction" value="pp"/>
    <att type="int" name="SCORE" value="939"/>
    <att type="string" name="support" value="{&quot;StringDB&quot;: &quot;physical&quot;, &quot;StringEvidence&quot;: &quot;database:0.896,textmining:0.861,experiments:0.391,cooccurrence:0.278,coexpression:0.021&quot;, &quot;OmniPath&quot;: &quot;pathwayextra&quot;, &quot;OmniPath_Reference&quot;: &quot;Wang&quot;, &quot;InWeb_IM&quot;: &quot;inference&quot;, &quot;BioGrid&quot;: &quot;physical&quot;, &quot;BioGrid_PubMed&quot;: &quot;24412244,23242524&quot;, &quot;BioGrid_Type&quot;: &quot;Two-hybrid,Affinity Capture-Western&quot;, &quot;String_Score_Physical&quot;: 939, &quot;String_Score_Combined&quot;: 964}"/>
  </edge>
  <edge label="5595 (pp) 6774" source="15" target="19">
    <att type="string" name="canonicalName" value="5595 (pp) 6774"/>
    <att type="string" name="interaction" value="pp"/>
    <att type="int" name="SCORE" value="927"/>
    <att type="string" name="support" value="{&quot;StringDB&quot;: &quot;physical&quot;, &quot;StringEvidence&quot;: &quot;database:0.896,textmining:0.808,experiments:0.271,coexpression:0.020&quot;, &quot;OmniPath&quot;: &quot;omnipath,kinaseextra,pathwayextra&quot;, &quot;OmniPath_Reference&quot;: &quot;HPRD;HPRD-phos;HPRD_KEA;HPRD_MIMP;KEA;Kinexus_KEA;MIMP;NCI-PID_ProtMapper;PhosphoPoint;PhosphoSite_KEA;PhosphoSite_MIMP;ProtMapper;SIGNOR;SIGNOR_ProtMapper;SPIKE;SignaLink3;Wang;iPTMnet;phosphoELM_MIMP&quot;, &quot;InWeb_IM&quot;: &quot;inference&quot;, &quot;String_Score_Physical&quot;: 927, &quot;String_Score_Combined&quot;: 986}"/>
  </edge>
  <edge label="5595 (pp) 7124" source="15" target="20">
    <att type="string" name="canonicalName" value="5595 (pp) 7124"/>
    <att type="string" name="interaction" value="pp"/>
    <att type="int" name="SCORE" value="432"/>
    <att type="string" name="support" value="{&quot;StringDB&quot;: &quot;functional&quot;, &quot;StringEvidence&quot;: &quot;textmining:0.732&quot;, &quot;OmniPath&quot;: &quot;kinaseextra,pathwayextra&quot;, &quot;OmniPath_Reference&quot;: &quot;BEL-Large-Corpus_ProtMapper;ProtMapper;Wang&quot;, &quot;String_Score_Combined&quot;: 742, &quot;String_Score_Physical&quot;: 432}"/>
  </edge>
  <edge label="5595 (pp) 7157" source="15" target="21">
    <att type="string" name="canonicalName" value="5595 (pp) 7157"/>
    <att type="string" name="interaction" value="pp"/>
    <att type="int" name="SCORE" value="875"/>
    <att type="string" name="support" value="{&quot;StringDB&quot;: &quot;physical&quot;, &quot;StringEvidence&quot;: &quot;database:0.791,textmining:0.727,experiments:0.378,coexpression:0.022&quot;, &quot;OmniPath&quot;: &quot;omnipath,kinaseextra,pathwayextra&quot;, &quot;OmniPath_Reference&quot;: &quot;HPRD;HPRD_MIMP;InnateDB;MIMP;PhosphoPoint;PhosphoSite;PhosphoSite_MIMP;PhosphoSite_ProtMapper;ProtMapper;SIGNOR;SIGNOR_ProtMapper;iPTMnet;phosphoELM_MIMP,HPRD;InnateDB;Wang&quot;, &quot;InWeb_IM&quot;: &quot;experimental&quot;, &quot;BioGrid&quot;: &quot;physical&quot;, &quot;BioGrid_PubMed&quot;: &quot;21187340,21147777,10958792&quot;, &quot;BioGrid_Type&quot;: &quot;Affinity Capture-Western&quot;, &quot;String_Score_Physical&quot;: 875, &quot;String_Score_Combined&quot;: 966}"/>
  </edge>
  <edge label="5595 (pp) 7422" source="15" target="22">
    <att type="string" name="canonicalName" value="5595 (pp) 7422"/>
    <att type="string" name="interaction" value="pp"/>
    <att type="int" name="SCORE" value="432"/>
    <att type="string" name="support" value="{&quot;OmniPath&quot;: &quot;pathwayextra&quot;, &quot;OmniPath_Reference&quot;: &quot;Wang&quot;}"/>
  </edge>
  <edge label="5595 (pp) 836" source="15" target="4">
    <att type="string" name="canonicalName" value="5595 (pp) 836"/>
    <att type="string" name="interaction" value="pp"/>
    <att type="int" name="SCORE" value="260"/>
    <att type="string" name="support" value="{&quot;StringDB&quot;: &quot;physical&quot;, &quot;StringEvidence&quot;: &quot;textmining:0.814,experiments:0.229&quot;, &quot;String_Score_Physical&quot;: 260, &quot;String_Score_Combined&quot;: 862}"/>
  </edge>
  <edge label="5599 (pp) 5728" source="16" target="17">
    <att type="string" name="canonicalName" value="5599 (pp) 5728"/>
    <att type="string" name="interaction" value="pp"/>
    <att type="int" name="SCORE" value="263"/>
    <att type="string" name="support" value="{&quot;StringDB&quot;: &quot;physical&quot;, &quot;StringEvidence&quot;: &quot;textmining:0.718,experiments:0.231,coexpression:0.021&quot;, &quot;String_Score_Physical&quot;: 263, &quot;String_Score_Combined&quot;: 796}"/>
  </edge>
  <edge label="5599 (pp) 6714" source="16" target="18">
    <att type="string" name="canonicalName" value="5599 (pp) 6714"/>
    <att type="string" name="interaction" value="pp"/>
    <att type="int" name="SCORE" value="913"/>
    <att type="string" name="support" value="{&quot;StringDB&quot;: &quot;physical&quot;, &quot;StringEvidence&quot;: &quot;database:0.896,textmining:0.860,cooccurrence:0.349,experiments:0.130,coexpression:0.023&quot;, &quot;OmniPath&quot;: &quot;omnipath,pathwayextra&quot;, &quot;OmniPath_Reference&quot;: &quot;Wang,KEA;NetworKIN_KEA&quot;, &quot;String_Score_Physical&quot;: 913, &quot;String_Score_Combined&quot;: 954}"/>
  </edge>
  <edge label="5599 (pp) 6774" source="16" target="19">
    <att type="string" name="canonicalName" value="5599 (pp) 6774"/>
    <att type="string" name="interaction" value="pp"/>
    <att type="int" name="SCORE" value="379"/>
    <att type="string" name="support" value="{&quot;StringDB&quot;: &quot;physical&quot;, &quot;StringEvidence&quot;: &quot;textmining:0.849,experiments:0.352&quot;, &quot;OmniPath&quot;: &quot;omnipath,kinaseextra,pathwayextra&quot;, &quot;OmniPath_Reference&quot;: &quot;Adhesome;BEL-Large-Corpus_ProtMapper;BioGRID;HPRD;HPRD-phos;HPRD_KEA;HPRD_MIMP;InnateDB;KEA;MIMP;PhosphoPoint;PhosphoSite_KEA;PhosphoSite_MIMP;PhosphoSite_ProtMapper;ProtMapper;SIGNOR;SIGNOR_ProtMapper;SignaLink3;Sparser_ProtMapper;Wang;iPTMnet;phosphoELM_MIMP,Adhesome;BioGRID;HPRD;InnateDB&quot;, &quot;InWeb_IM&quot;: &quot;experimental&quot;, &quot;BioGrid&quot;: &quot;physical&quot;, &quot;BioGrid_PubMed&quot;: &quot;15979846,10521505&quot;, &quot;BioGrid_Type&quot;: &quot;Biochemical Activity,Affinity Capture-Western&quot;, &quot;String_Score_Physical&quot;: 379, &quot;String_Score_Combined&quot;: 906}"/>
  </edge>
  <edge label="5599 (pp) 7124" source="16" target="20">
    <att type="string" name="canonicalName" value="5599 (pp) 7124"/>
    <att type="string" name="interaction" value="pp"/>
    <att type="int" name="SCORE" value="432"/>
    <att type="string" name="support" value="{&quot;StringDB&quot;: &quot;functional&quot;, &quot;StringEvidence&quot;: &quot;textmining:0.906&quot;, &quot;OmniPath&quot;: &quot;pathwayextra&quot;, &quot;OmniPath_Reference&quot;: &quot;Wang&quot;, &quot;String_Score_Combined&quot;: 910, &quot;String_Score_Physical&quot;: 432}"/>
  </edge>
  <edge label="5599 (pp) 7157" source="16" target="21">
    <att type="string" name="canonicalName" value="5599 (pp) 7157"/>
    <att type="string" name="interaction" value="pp"/>
    <att type="int" name="SCORE" value="944"/>
    <att type="string" name="support" value="{&quot;StringDB&quot;: &quot;physical&quot;, &quot;StringEvidence&quot;: &quot;textmining:0.912,database:0.896,experiments:0.450&quot;, &quot;OmniPath&quot;: &quot;omnipath,kinaseextra,pathwayextra&quot;, &quot;OmniPath_Reference&quot;: &quot;BEL-Large-Corpus_ProtMapper;HPRD;HPRD-phos;HPRD_KEA;HPRD_MIMP;InnateDB;KEA;Lit-BM-17;MIMP;NCI-PID_ProtMapper;NetworKIN_KEA;PhosphoPoint;PhosphoSite;PhosphoSite_KEA;PhosphoSite_MIMP;PhosphoSite_ProtMapper;ProtMapper;RLIMS-P_ProtMapper;SIGNOR;SIGNOR_ProtMapper;Sparser_ProtMapper;Wang;iPTMnet;phosphoELM_MIMP&quot;, &quot;InWeb_IM&quot;: &quot;experimental&quot;, &quot;BioGrid&quot;: &quot;physical&quot;, &quot;BioGrid_PubMed&quot;: &quot;9732264,9724739,9393873,19651615,18813780,15538975,12514174,11108663&quot;, &quot;BioGrid_Type&quot;: &quot;Biochemical Activity,Reconstituted Complex,Two-hybrid,Affinity Capture-Western&quot;, &quot;String_Score_Physical&quot;: 944, &quot;String_Score_Combined&quot;: 995}"/>
  </edge>
  <edge label="5599 (pp) 836" source="16" target="4">
    <att type="string" name="canonicalName" value="5599 (pp) 836"/>
    <att type="string" name="interaction" value="pp"/>
    <att type="int" name="SCORE" value="294"/>
    <att type="string" name="support" value="{&quot;StringDB&quot;: &quot;physical&quot;, &quot;StringEvidence&quot;: &quot;textmining:0.858,experiments:0.264,coexpression:0.015&quot;, &quot;InWeb_IM&quot;: &quot;experimental&quot;, &quot;BioGrid&quot;: &quot;physical&quot;, &quot;BioGrid_PubMed&quot;: &quot;12821118&quot;, &quot;BioGrid_Type&quot;: &quot;Biochemical Activity&quot;, &quot;String_Score_Physical&quot;: 294, &quot;String_Score_Combined&quot;: 901}"/>
  </edge>
  <edge label="5728 (pp) 6714" source="17" target="18">
    <att type="string" name="canonicalName" value="5728 (pp) 6714"/>
    <att type="string" name="interaction" value="pp"/>
    <att type="int" name="SCORE" value="260"/>
    <att type="string" name="support" value="{&quot;StringDB&quot;: &quot;physical&quot;, &quot;StringEvidence&quot;: &quot;textmining:0.850,experiments:0.229,coexpression:0.021&quot;, &quot;OmniPath&quot;: &quot;kinaseextra,omnipath&quot;, &quot;OmniPath_Reference&quot;: &quot;HPRD_MIMP;MIMP;PhosphoSite;PhosphoSite_MIMP;PhosphoSite_ProtMapper;PhosphoSite_noref;ProtMapper;REACH_ProtMapper;SIGNOR;phosphoELM_MIMP,ProtMapper;Sparser_ProtMapper&quot;, &quot;String_Score_Physical&quot;: 260, &quot;String_Score_Combined&quot;: 891}"/>
  </edge>
  <edge label="5728 (pp) 7124" source="17" target="20">
    <att type="string" name="canonicalName" value="5728 (pp) 7124"/>
    <att type="string" name="interaction" value="pp"/>
    <att type="int" name="SCORE" value="432"/>
    <att type="string" name="support" value="{&quot;StringDB&quot;: &quot;functional&quot;, &quot;StringEvidence&quot;: &quot;textmining:0.707&quot;, &quot;OmniPath&quot;: &quot;pathwayextra&quot;, &quot;OmniPath_Reference&quot;: &quot;Wang&quot;, &quot;String_Score_Combined&quot;: 719, &quot;String_Score_Physical&quot;: 432}"/>
  </edge>
  <edge label="5728 (pp) 7157" source="17" target="21">
    <att type="string" name="canonicalName" value="5728 (pp) 7157"/>
    <att type="string" name="interaction" value="pp"/>
    <att type="int" name="SCORE" value="944"/>
    <att type="string" name="support" value="{&quot;StringDB&quot;: &quot;physical&quot;, &quot;StringEvidence&quot;: &quot;textmining:0.962,database:0.896,experiments:0.450&quot;, &quot;OmniPath&quot;: &quot;omnipath,pathwayextra&quot;, &quot;OmniPath_Reference&quot;: &quot;ACSN;BioGRID;HPRD;SPIKE;Wang&quot;, &quot;InWeb_IM&quot;: &quot;experimental&quot;, &quot;BioGrid&quot;: &quot;physical&quot;, &quot;BioGrid_PubMed&quot;: &quot;24141722,18339852,14559824,12620407&quot;, &quot;BioGrid_Type&quot;: &quot;Reconstituted Complex,Affinity Capture-Western&quot;, &quot;String_Score_Physical&quot;: 944, &quot;String_Score_Combined&quot;: 997}"/>
  </edge>
  <edge label="5728 (pp) 836" source="17" target="4">
    <att type="string" name="canonicalName" value="5728 (pp) 836"/>
    <att type="string" name="interaction" value="pp"/>
    <att type="int" name="SCORE" value="432"/>
    <att type="string" name="support" value="{&quot;StringDB&quot;: &quot;functional&quot;, &quot;StringEvidence&quot;: &quot;textmining:0.761,coexpression:0.022&quot;, &quot;OmniPath&quot;: &quot;pathwayextra&quot;, &quot;OmniPath_Reference&quot;: &quot;Wang&quot;, &quot;String_Score_Combined&quot;: 776, &quot;String_Score_Physical&quot;: 432}"/>
  </edge>
  <edge label="595 (pp) 6714" source="3" target="18">
    <att type="string" name="canonicalName" value="595 (pp) 6714"/>
    <att type="string" name="interaction" value="pp"/>
    <att type="int" name="SCORE" value="305"/>
    <att type="string" name="support" value="{&quot;StringDB&quot;: &quot;physical&quot;, &quot;StringEvidence&quot;: &quot;textmining:0.668,experiments:0.275,coexpression:0.028&quot;, &quot;String_Score_Physical&quot;: 305, &quot;String_Score_Combined&quot;: 776}"/>
  </edge>
  <edge label="595 (pp) 6774" source="3" target="19">
    <att type="string" name="canonicalName" value="595 (pp) 6774"/>
    <att type="string" name="interaction" value="pp"/>
    <att type="int" name="SCORE" value="943"/>
    <att type="string" name="support" value="{&quot;StringDB&quot;: &quot;physical&quot;, &quot;StringEvidence&quot;: &quot;database:0.896,textmining:0.890,experiments:0.434,coexpression:0.008&quot;, &quot;OmniPath&quot;: &quot;omnipath,pathwayextra&quot;, &quot;OmniPath_Reference&quot;: &quot;BioGRID;HPRD;Wang&quot;, &quot;InWeb_IM&quot;: &quot;experimental&quot;, &quot;BioGrid&quot;: &quot;physical&quot;, &quot;BioGrid_PubMed&quot;: &quot;15659654,11279133&quot;, &quot;BioGrid_Type&quot;: &quot;Reconstituted Complex,Affinity Capture-Western&quot;, &quot;String_Score_Physical&quot;: 943, &quot;String_Score_Combined&quot;: 993}"/>
  </edge>
  <edge label="595 (pp) 7124" source="3" target="20">
    <att type="string" name="canonicalName" value="595 (pp) 7124"/>
    <att type="string" name="interaction" value="pp"/>
    <att type="int" name="SCORE" value="432"/>
    <att type="string" name="support" value="{&quot;StringDB&quot;: &quot;functional&quot;, &quot;StringEvidence&quot;: &quot;textmining:0.713&quot;, &quot;OmniPath&quot;: &quot;pathwayextra&quot;, &quot;OmniPath_Reference&quot;: &quot;Wang&quot;, &quot;String_Score_Combined&quot;: 725, &quot;String_Score_Physical&quot;: 432}"/>
  </edge>
  <edge label="595 (pp) 7157" source="3" target="21">
    <att type="string" name="canonicalName" value="595 (pp) 7157"/>
    <att type="string" name="interaction" value="pp"/>
    <att type="int" name="SCORE" value="379"/>
    <att type="string" name="support" value="{&quot;StringDB&quot;: &quot;physical&quot;, &quot;StringEvidence&quot;: &quot;textmining:0.940,experiments:0.352,coexpression:0.021&quot;, &quot;InWeb_IM&quot;: &quot;experimental&quot;, &quot;BioGrid&quot;: &quot;physical&quot;, &quot;BioGrid_PubMed&quot;: &quot;27129163&quot;, &quot;BioGrid_Type&quot;: &quot;Affinity Capture-Western&quot;, &quot;String_Score_Physical&quot;: 379, &quot;String_Score_Combined&quot;: 963}"/>
  </edge>
  <edge label="595 (pp) 7422" source="3" target="22">
    <att type="string" name="canonicalName" value="595 (pp) 7422"/>
    <att type="string" name="interaction" value="pp"/>
    <att type="int" name="SCORE" value="432"/>
    <att type="string" name="support" value="{&quot;OmniPath&quot;: &quot;pathwayextra&quot;, &quot;OmniPath_Reference&quot;: &quot;Wang&quot;}"/>
  </edge>
  <edge label="6714 (pp) 6774" source="18" target="19">
    <att type="string" name="canonicalName" value="6714 (pp) 6774"/>
    <att type="string" name="interaction" value="pp"/>
    <att type="int" name="SCORE" value="940"/>
    <att type="string" name="support" value="{&quot;StringDB&quot;: &quot;physical&quot;, &quot;StringEvidence&quot;: &quot;textmining:0.917,database:0.896,experiments:0.408,coexpression:0.018&quot;, &quot;OmniPath&quot;: &quot;omnipath,kinaseextra,pathwayextra&quot;, &quot;OmniPath_Reference&quot;: &quot;Adhesome;BEL-Large-Corpus_ProtMapper;CancerCellMap;HPRD;HPRD-phos;HPRD_KEA;HPRD_MIMP;KEA;MIMP;NCI-PID_ProtMapper;NetPath;PhosphoPoint;PhosphoSite_KEA;PhosphoSite_MIMP;PhosphoSite_ProtMapper;PhosphoSite_noref;ProtMapper;RLIMS-P_ProtMapper;SIGNOR;SIGNOR_ProtMapper;SPIKE;Sparser_ProtMapper;Wang;iPTMnet;phosphoELM_KEA;phosphoELM_MIMP,Adhesome;CancerCellMap;HPRD;NetPath&quot;, &quot;InWeb_IM&quot;: &quot;experimental&quot;, &quot;BioGrid&quot;: &quot;physical&quot;, &quot;BioGrid_PubMed&quot;: &quot;8657134,21573184,15735682,15313931,12244095&quot;, &quot;BioGrid_Type&quot;: &quot;Reconstituted Complex,Affinity Capture-Western,Co-localization&quot;, &quot;String_Score_Physical&quot;: 940, &quot;String_Score_Combined&quot;: 995}"/>
  </edge>
  <edge label="6714 (pp) 7157" source="18" target="21">
    <att type="string" name="canonicalName" value="6714 (pp) 7157"/>
    <att type="string" name="interaction" value="pp"/>
    <att type="int" name="SCORE" value="384"/>
    <att type="string" name="support" value="{&quot;StringDB&quot;: &quot;physical&quot;, &quot;StringEvidence&quot;: &quot;textmining:0.696,experiments:0.359&quot;, &quot;OmniPath&quot;: &quot;kinaseextra&quot;, &quot;OmniPath_Reference&quot;: &quot;ProtMapper;RLIMS-P_ProtMapper&quot;, &quot;InWeb_IM&quot;: &quot;experimental&quot;, &quot;BioGrid&quot;: &quot;physical&quot;, &quot;BioGrid_PubMed&quot;: &quot;25071020&quot;, &quot;BioGrid_Type&quot;: &quot;Biochemical Activity&quot;, &quot;String_Score_Physical&quot;: 384, &quot;String_Score_Combined&quot;: 812}"/>
  </edge>
  <edge label="6714 (pp) 7422" source="18" target="22">
    <att type="string" name="canonicalName" value="6714 (pp) 7422"/>
    <att type="string" name="interaction" value="pp"/>
    <att type="int" name="SCORE" value="432"/>
    <att type="string" name="support" value="{&quot;OmniPath&quot;: &quot;pathwayextra&quot;, &quot;OmniPath_Reference&quot;: &quot;Wang&quot;, &quot;InWeb_IM&quot;: &quot;inference&quot;}"/>
  </edge>
  <edge label="6774 (pp) 7124" source="19" target="20">
    <att type="string" name="canonicalName" value="6774 (pp) 7124"/>
    <att type="string" name="interaction" value="pp"/>
    <att type="int" name="SCORE" value="900"/>
    <att type="string" name="support" value="{&quot;StringDB&quot;: &quot;physical&quot;, &quot;StringEvidence&quot;: &quot;database:0.896,textmining:0.765&quot;, &quot;OmniPath&quot;: &quot;pathwayextra,kinaseextra&quot;, &quot;OmniPath_Reference&quot;: &quot;ProtMapper;Sparser_ProtMapper,Wang&quot;, &quot;String_Score_Physical&quot;: 900, &quot;String_Score_Combined&quot;: 976}"/>
  </edge>
  <edge label="6774 (pp) 7157" source="19" target="21">
    <att type="string" name="canonicalName" value="6774 (pp) 7157"/>
    <att type="string" name="interaction" value="pp"/>
    <att type="int" name="SCORE" value="900"/>
    <att type="string" name="support" value="{&quot;StringDB&quot;: &quot;physical&quot;, &quot;StringEvidence&quot;: &quot;database:0.896,textmining:0.865&quot;, &quot;BioGrid&quot;: &quot;physical&quot;, &quot;BioGrid_PubMed&quot;: &quot;32807901&quot;, &quot;BioGrid_Type&quot;: &quot;Affinity Capture-MS&quot;, &quot;String_Score_Physical&quot;: 900, &quot;String_Score_Combined&quot;: 986}"/>
  </edge>
  <edge label="6774 (pp) 7422" source="19" target="22">
    <att type="string" name="canonicalName" value="6774 (pp) 7422"/>
    <att type="string" name="interaction" value="pp"/>
    <att type="int" name="SCORE" value="432"/>
    <att type="string" name="support" value="{&quot;OmniPath&quot;: &quot;omnipath,pathwayextra&quot;, &quot;OmniPath_Reference&quot;: &quot;ACSN;SIGNOR;Wang&quot;, &quot;InWeb_IM&quot;: &quot;experimental&quot;, &quot;BioGrid&quot;: &quot;physical&quot;, &quot;BioGrid_PubMed&quot;: &quot;23991099&quot;, &quot;BioGrid_Type&quot;: &quot;Co-localization&quot;}"/>
  </edge>
  <edge label="7124 (pp) 7157" source="20" target="21">
    <att type="string" name="canonicalName" value="7124 (pp) 7157"/>
    <att type="string" name="interaction" value="pp"/>
    <att type="int" name="SCORE" value="432"/>
    <att type="string" name="support" value="{&quot;StringDB&quot;: &quot;functional&quot;, &quot;StringEvidence&quot;: &quot;textmining:0.817&quot;, &quot;OmniPath&quot;: &quot;kinaseextra&quot;, &quot;OmniPath_Reference&quot;: &quot;ProtMapper;Sparser_ProtMapper&quot;, &quot;String_Score_Combined&quot;: 825, &quot;String_Score_Physical&quot;: 432}"/>
  </edge>
  <edge label="7124 (pp) 836" source="20" target="4">
    <att type="string" name="canonicalName" value="7124 (pp) 836"/>
    <att type="string" name="interaction" value="pp"/>
    <att type="int" name="SCORE" value="302"/>
    <att type="string" name="support" value="{&quot;StringDB&quot;: &quot;physical&quot;, &quot;StringEvidence&quot;: &quot;textmining:0.818,experiments:0.272&quot;, &quot;OmniPath&quot;: &quot;pathwayextra&quot;, &quot;OmniPath_Reference&quot;: &quot;Wang&quot;, &quot;InWeb_IM&quot;: &quot;inference&quot;, &quot;String_Score_Physical&quot;: 302, &quot;String_Score_Combined&quot;: 873}"/>
  </edge>
  <edge label="7157 (pp) 836" source="21" target="4">
    <att type="string" name="canonicalName" value="7157 (pp) 836"/>
    <att type="string" name="interaction" value="pp"/>
    <att type="int" name="SCORE" value="208"/>
    <att type="string" name="support" value="{&quot;StringDB&quot;: &quot;functional&quot;, &quot;StringEvidence&quot;: &quot;textmining:0.940,coexpression:0.021&quot;, &quot;BioGrid&quot;: &quot;physical&quot;, &quot;BioGrid_PubMed&quot;: &quot;21307660&quot;, &quot;BioGrid_Type&quot;: &quot;Affinity Capture-Western,Affinity Capture-MS&quot;, &quot;String_Score_Combined&quot;: 944, &quot;String_Score_Physical&quot;: 208}"/>
  </edge>
</graph>
