# Supplementary material for: Active ingredients and molecular targets of Taraxacum mongolicum against hepatocellular carcinoma: network pharmacology, molecular docking, and molecular dynamics simulation analysis
Source: PeerJ. 2022 Jul 18;10:e13737. doi: 10.7717/peerj.13737 (PMC9302432; doi:10.7717/peerj.13737)
Supplement: Supplemental Information 3 [file peerj-10-13737-s003.zip › metascape_result.xlsx]

## Sheet: Annotation
MyList	Gene ID	Type	Tax ID	Homologene Gene ID	Homologene Gene Tax ID	GO:0048732 gland development	GO:0050673 epithelial cell proliferation	GO:0018105 peptidyl-serine phosphorylatio	GO:0031667 response to nutrient levels	GO:1903798 regulation of production of mi	GO:0070848 response to growth factor	GO:0071214 cellular response to abiotic s	GO:0010001 glial cell differentiation	GO:0030879 mammary gland development	GO:0051090 regulation of DNA-binding tran	GO:1903829 positive regulation of cellula	GO:0048511 rhythmic process	GO:0030162 regulation of proteolysis	GO:0000079 regulation of cyclin-dependent	GO:0006914 autophagy	GO:0070997 neuron death	GO:0060749 mammary gland alveolus develop	GO:0038083 peptidyl-tyrosine autophosphor	GO:0031647 regulation of protein stabilit	GO:0048589 developmental growth
GAPDH	2597	symbol	H. sapiens	2597	H. sapiens	0	0	0	0	1	0	0	1	0	0	0	0	1	0	1	1	0	0	1	0
TP53	7157	symbol	H. sapiens	7157	H. sapiens	1	1	1	1	1	1	1	1	0	1	1	1	1	1	1	1	1	1	1	1
AKT1	207	symbol	H. sapiens	207	H. sapiens	1	1	1	1	1	1	1	1	1	1	1	1	1	1	1	1	1	1	0	1
MYC	4609	symbol	H. sapiens	4609	H. sapiens	1	1	1	0	0	1	1	1	0	0	0	0	1	0	1	1	1	0	0	0
ALB	213	symbol	H. sapiens	213	H. sapiens	0	0	0	1	1	0	0	0	0	0	0	0	0	0	0	0	0	0	0	0
EGFR	1956	symbol	H. sapiens	1956	H. sapiens	1	1	1	1	1	1	1	1	0	1	1	1	1	1	0	1	0	1	0	1
MAPK3	5595	symbol	H. sapiens	5595	H. sapiens	1	1	1	1	1	1	1	1	1	1	1	0	0	0	1	0	0	1	1	0
VEGFA	7422	symbol	H. sapiens	7422	H. sapiens	1	1	1	0	1	1	0	1	1	1	0	0	1	0	0	1	1	1	0	1
CASP3	836	symbol	H. sapiens	836	H. sapiens	1	0	0	1	1	1	1	1	1	1	0	1	1	1	1	1	1	1	1	1
STAT3	6774	symbol	H. sapiens	6774	H. sapiens	1	1	1	1	1	1	0	1	0	1	0	0	1	1	1	1	0	1	0	1
CCND1	595	symbol	H. sapiens	595	H. sapiens	1	1	0	1	1	0	1	0	1	0	0	0	0	1	0	0	1	0	0	0
JUN	3725	symbol	H. sapiens	3725	H. sapiens	0	0	0	1	1	1	1	1	0	1	0	1	1	0	1	1	0	0	0	0
PTEN	5728	symbol	H. sapiens	5728	H. sapiens	1	1	1	1	1	1	1	1	1	1	0	1	1	1	1	0	1	0	1	1
EGF	1950	symbol	H. sapiens	1950	H. sapiens	1	1	0	1	1	1	0	0	1	1	1	0	1	1	0	0	1	0	1	0
IL6	3569	symbol	H. sapiens	3569	H. sapiens	1	1	1	1	1	0	0	1	0	1	1	1	1	0	0	1	0	1	0	0
MAPK1	5594	symbol	H. sapiens	5594	H. sapiens	1	1	1	1	0	1	1	1	1	1	1	0	0	0	1	0	0	1	1	1
MAPK8	5599	symbol	H. sapiens	5599	H. sapiens	1	1	1	1	0	0	1	0	0	1	1	1	0	0	1	0	0	0	0	0
HRAS	3265	symbol	H. sapiens	3265	H. sapiens	1	1	0	1	1	0	1	1	0	0	1	1	1	0	0	1	1	0	0	1
SRC	6714	symbol	H. sapiens	6714	H. sapiens	1	0	1	1	1	1	0	1	1	1	1	1	1	1	1	1	1	1	1	1
TNF	7124	symbol	H. sapiens	7124	H. sapiens	1	1	1	1	1	0	1	1	0	1	1	1	1	1	0	1	1	1	0	1
ESR1	2099	symbol	H. sapiens	2099	H. sapiens	1	1	1	1	1	0	0	1	1	1	1	1	1	1	0	0	1	0	0	1
HSP90AA1	3320	symbol	H. sapiens	3320	H. sapiens	1	0	1	0	1	0	0	0	0	1	1	0	0	0	1	0	1	1	1	1

## Sheet: Enrichment
GroupID	Category	Term	Description	LogP	Log(q-value)	InTerm_InList	Genes	Symbols
1_Summary	GO Biological Processes	GO:0048732	gland development	-18.3533	-14.3174	13/437	207,595,1950,1956,2099,3265,3569,5594,5595,5728,6714,7124,7422,3320,4609,7157,5599,836,6774	AKT1,CCND1,EGF,EGFR,ESR1,HRAS,IL6,MAPK1,MAPK3,PTEN,SRC,TNF,VEGFA,HSP90AA1,MYC,TP53,MAPK8,CASP3,STAT3
1_Member	GO Biological Processes	GO:0048732	gland development	-18.3533	-14.3174	13/437	207,595,1950,1956,2099,3265,3569,5594,5595,5728,6714,7124,7422	AKT1,CCND1,EGF,EGFR,ESR1,HRAS,IL6,MAPK1,MAPK3,PTEN,SRC,TNF,VEGFA
1_Member	GO Biological Processes	GO:0051347	positive regulation of transferase activity	-17.032	-13.3131	13/552	207,595,1950,1956,3265,3320,4609,5594,5595,5728,6714,7124,7422	AKT1,CCND1,EGF,EGFR,HRAS,HSP90AA1,MYC,MAPK1,MAPK3,PTEN,SRC,TNF,VEGFA
1_Member	GO Biological Processes	GO:0001934	positive regulation of protein phosphorylation	-15.476	-12.0581	13/728	207,595,1950,1956,3265,3320,3569,5594,5595,6714,7124,7157,7422	AKT1,CCND1,EGF,EGFR,HRAS,HSP90AA1,IL6,MAPK1,MAPK3,SRC,TNF,TP53,VEGFA
1_Member	GO Biological Processes	GO:0000165	MAPK cascade	-15.0897	-11.7388	13/780	207,1950,1956,3265,3569,4609,5594,5595,5599,5728,6714,7124,7422	AKT1,EGF,EGFR,HRAS,IL6,MYC,MAPK1,MAPK3,MAPK8,PTEN,SRC,TNF,VEGFA
1_Member	GO Biological Processes	GO:0043408	regulation of MAPK cascade	-14.0975	-10.8557	12/680	207,1950,1956,3265,3569,4609,5594,5595,5728,6714,7124,7422	AKT1,EGF,EGFR,HRAS,IL6,MYC,MAPK1,MAPK3,PTEN,SRC,TNF,VEGFA
1_Member	GO Biological Processes	GO:0071900	regulation of protein serine/threonine kinase activity	-13.5056	-10.5138	10/363	207,595,836,1950,1956,3265,5728,6714,7124,7422	AKT1,CCND1,CASP3,EGF,EGFR,HRAS,PTEN,SRC,TNF,VEGFA
1_Member	GO Biological Processes	GO:0030335	positive regulation of cell migration	-13.3559	-10.3904	11/557	207,1950,1956,3265,3569,5594,5595,6714,6774,7124,7422	AKT1,EGF,EGFR,HRAS,IL6,MAPK1,MAPK3,SRC,STAT3,TNF,VEGFA
1_Member	GO Biological Processes	GO:2000147	positive regulation of cell motility	-13.1399	-10.2863	11/583	207,1950,1956,3265,3569,5594,5595,6714,6774,7124,7422	AKT1,EGF,EGFR,HRAS,IL6,MAPK1,MAPK3,SRC,STAT3,TNF,VEGFA
1_Member	GO Biological Processes	GO:0051272	positive regulation of cellular component movement	-13.0435	-10.2118	11/595	207,1950,1956,3265,3569,5594,5595,6714,6774,7124,7422	AKT1,EGF,EGFR,HRAS,IL6,MAPK1,MAPK3,SRC,STAT3,TNF,VEGFA
1_Member	GO Biological Processes	GO:0040017	positive regulation of locomotion	-13.0276	-10.2118	11/597	207,1950,1956,3265,3569,5594,5595,6714,6774,7124,7422	AKT1,EGF,EGFR,HRAS,IL6,MAPK1,MAPK3,SRC,STAT3,TNF,VEGFA
1_Member	GO Biological Processes	GO:0045859	regulation of protein kinase activity	-12.7211	-9.94014	11/637	207,595,836,1950,1956,3265,3320,5728,6714,7124,7422	AKT1,CCND1,CASP3,EGF,EGFR,HRAS,HSP90AA1,PTEN,SRC,TNF,VEGFA
1_Member	GO Biological Processes	GO:0071902	positive regulation of protein serine/threonine kinase activity	-11.9926	-9.36555	8/202	207,595,1950,1956,3265,6714,7124,7422	AKT1,CCND1,EGF,EGFR,HRAS,SRC,TNF,VEGFA
1_Member	GO Biological Processes	GO:0070371	ERK1 and ERK2 cascade	-11.9817	-9.36555	9/337	1950,1956,3265,4609,5594,5595,5728,6714,7124	EGF,EGFR,HRAS,MYC,MAPK1,MAPK3,PTEN,SRC,TNF
1_Member	GO Biological Processes	GO:0043549	regulation of kinase activity	-11.9021	-9.33963	11/758	207,595,836,1950,1956,3265,3320,5728,6714,7124,7422	AKT1,CCND1,CASP3,EGF,EGFR,HRAS,HSP90AA1,PTEN,SRC,TNF,VEGFA
1_Member	GO Biological Processes	GO:0045860	positive regulation of protein kinase activity	-11.4334	-8.9698	9/388	207,595,1950,1956,3265,3320,6714,7124,7422	AKT1,CCND1,EGF,EGFR,HRAS,HSP90AA1,SRC,TNF,VEGFA
1_Member	GO Biological Processes	GO:0033674	positive regulation of kinase activity	-10.699	-8.36038	9/469	207,595,1950,1956,3265,3320,6714,7124,7422	AKT1,CCND1,EGF,EGFR,HRAS,HSP90AA1,SRC,TNF,VEGFA
1_Member	GO Biological Processes	GO:0043410	positive regulation of MAPK cascade	-10.5935	-8.28397	9/482	1950,1956,3265,3569,5595,5728,6714,7124,7422	EGF,EGFR,HRAS,IL6,MAPK3,PTEN,SRC,TNF,VEGFA
1_Member	GO Biological Processes	GO:0043491	protein kinase B signaling	-9.94439	-7.70265	7/211	207,1950,1956,3320,5728,6714,7124	AKT1,EGF,EGFR,HSP90AA1,PTEN,SRC,TNF
1_Member	GO Biological Processes	GO:0043406	positive regulation of MAP kinase activity	-9.74859	-7.55261	6/114	1950,1956,3265,6714,7124,7422	EGF,EGFR,HRAS,SRC,TNF,VEGFA
1_Member	GO Biological Processes	GO:0042060	wound healing	-9.42433	-7.24538	8/424	836,1956,3265,3569,5728,6714,7124,7422	CASP3,EGFR,HRAS,IL6,PTEN,SRC,TNF,VEGFA
1_Member	GO Biological Processes	GO:0014065	phosphatidylinositol 3-kinase signaling	-9.13351	-6.99061	6/144	207,1950,1956,5728,6714,7124	AKT1,EGF,EGFR,PTEN,SRC,TNF
1_Member	GO Biological Processes	GO:0048015	phosphatidylinositol-mediated signaling	-8.57904	-6.52294	6/178	207,1950,1956,5728,6714,7124	AKT1,EGF,EGFR,PTEN,SRC,TNF
1_Member	GO Biological Processes	GO:0043405	regulation of MAP kinase activity	-8.53546	-6.48561	6/181	1950,1956,3265,6714,7124,7422	EGF,EGFR,HRAS,SRC,TNF,VEGFA
1_Member	GO Biological Processes	GO:0009611	response to wounding	-8.52418	-6.48045	8/552	836,1956,3265,3569,5728,6714,7124,7422	CASP3,EGFR,HRAS,IL6,PTEN,SRC,TNF,VEGFA
1_Member	GO Biological Processes	GO:0048017	inositol lipid-mediated signaling	-8.5211	-6.48045	6/182	207,1950,1956,5728,6714,7124	AKT1,EGF,EGFR,PTEN,SRC,TNF
1_Member	GO Biological Processes	GO:0051896	regulation of protein kinase B signaling	-8.4785	-6.44983	6/185	1950,1956,3320,5728,6714,7124	EGF,EGFR,HSP90AA1,PTEN,SRC,TNF
1_Member	GO Biological Processes	GO:0070374	positive regulation of ERK1 and ERK2 cascade	-8.01645	-6.04578	6/221	1956,3265,5595,5728,6714,7124	EGFR,HRAS,MAPK3,PTEN,SRC,TNF
1_Member	GO Biological Processes	GO:0014066	regulation of phosphatidylinositol 3-kinase signaling	-7.81703	-5.86409	5/111	1950,1956,5728,6714,7124	EGF,EGFR,PTEN,SRC,TNF
1_Member	GO Biological Processes	GO:0050804	modulation of chemical synaptic transmission	-7.73762	-5.79931	7/439	1956,3265,5594,5728,6714,6774,7124	EGFR,HRAS,MAPK1,PTEN,SRC,STAT3,TNF
1_Member	GO Biological Processes	GO:0099177	regulation of trans-synaptic signaling	-7.73084	-5.79493	7/440	1956,3265,5594,5728,6714,6774,7124	EGFR,HRAS,MAPK1,PTEN,SRC,STAT3,TNF
1_Member	GO Biological Processes	GO:0051897	positive regulation of protein kinase B signaling	-7.64656	-5.72242	5/120	1950,1956,3320,6714,7124	EGF,EGFR,HSP90AA1,SRC,TNF
1_Member	GO Biological Processes	GO:0007268	chemical synaptic transmission	-7.62635	-5.70913	8/720	207,1956,3265,5594,5728,6714,6774,7124	AKT1,EGFR,HRAS,MAPK1,PTEN,SRC,STAT3,TNF
1_Member	GO Biological Processes	GO:0098916	anterograde trans-synaptic signaling	-7.62635	-5.70913	8/720	207,1956,3265,5594,5728,6714,6774,7124	AKT1,EGFR,HRAS,MAPK1,PTEN,SRC,STAT3,TNF
1_Member	GO Biological Processes	GO:0038127	ERBB signaling pathway	-7.61047	-5.69552	5/122	207,1950,1956,5594,6714	AKT1,EGF,EGFR,MAPK1,SRC
1_Member	GO Biological Processes	GO:0099537	trans-synaptic signaling	-7.58923	-5.67881	8/728	207,1956,3265,5594,5728,6714,6774,7124	AKT1,EGFR,HRAS,MAPK1,PTEN,SRC,STAT3,TNF
1_Member	GO Biological Processes	GO:0099536	synaptic signaling	-7.48037	-5.58542	8/752	207,1956,3265,5594,5728,6714,6774,7124	AKT1,EGFR,HRAS,MAPK1,PTEN,SRC,STAT3,TNF
1_Member	GO Biological Processes	GO:0060627	regulation of vesicle-mediated transport	-7.17868	-5.32116	7/530	1950,5594,5595,5728,6714,7124,7422	EGF,MAPK1,MAPK3,PTEN,SRC,TNF,VEGFA
1_Member	GO Biological Processes	GO:0070372	regulation of ERK1 and ERK2 cascade	-7.10264	-5.25884	6/315	1956,3265,5595,5728,6714,7124	EGFR,HRAS,MAPK3,PTEN,SRC,TNF
1_Member	GO Biological Processes	GO:0007173	epidermal growth factor receptor signaling pathway	-5.95433	-4.2729	4/109	207,1950,1956,6714	AKT1,EGF,EGFR,SRC
1_Member	GO Biological Processes	GO:1901889	negative regulation of cell junction assembly	-5.78657	-4.12715	3/32	5728,6714,7124	PTEN,SRC,TNF
1_Member	GO Biological Processes	GO:0006897	endocytosis	-5.32505	-3.72895	6/636	1950,3265,5594,5595,6714,7422	EGF,HRAS,MAPK1,MAPK3,SRC,VEGFA
1_Member	GO Biological Processes	GO:0010469	regulation of signaling receptor activity	-5.15611	-3.59055	4/173	1950,5728,6714,7124	EGF,PTEN,SRC,TNF
1_Member	GO Biological Processes	GO:0016055	Wnt signaling pathway	-4.84022	-3.31356	5/445	595,1950,1956,5728,6714	CCND1,EGF,EGFR,PTEN,SRC
1_Member	GO Biological Processes	GO:0198738	cell-cell signaling by wnt	-4.83085	-3.30648	5/447	595,1950,1956,5728,6714	CCND1,EGF,EGFR,PTEN,SRC
1_Member	GO Biological Processes	GO:0045913	positive regulation of carbohydrate metabolic process	-4.66139	-3.15845	3/75	207,1950,6714	AKT1,EGF,SRC
1_Member	GO Biological Processes	GO:0014068	positive regulation of phosphatidylinositol 3-kinase signaling	-4.59361	-3.10006	3/79	1950,6714,7124	EGF,SRC,TNF
1_Member	GO Biological Processes	GO:0090263	positive regulation of canonical Wnt signaling pathway	-4.21182	-2.76942	3/106	1950,1956,6714	EGF,EGFR,SRC
1_Member	GO Biological Processes	GO:0060070	canonical Wnt signaling pathway	-4.20293	-2.76129	4/303	1950,1956,5728,6714	EGF,EGFR,PTEN,SRC
1_Member	GO Biological Processes	GO:0048565	digestive tract development	-3.97856	-2.56577	3/127	1956,6714,7124	EGFR,SRC,TNF
1_Member	GO Biological Processes	GO:0055123	digestive system development	-3.8811	-2.48169	3/137	1956,6714,7124	EGFR,SRC,TNF
1_Member	GO Biological Processes	GO:0030177	positive regulation of Wnt signaling pathway	-3.85328	-2.45802	3/140	1950,1956,6714	EGF,EGFR,SRC
1_Member	GO Biological Processes	GO:0060828	regulation of canonical Wnt signaling pathway	-3.10121	-1.76557	3/253	1950,1956,6714	EGF,EGFR,SRC
1_Member	GO Biological Processes	GO:0006909	phagocytosis	-2.85121	-1.53604	3/309	5728,6714,7124	PTEN,SRC,TNF
1_Member	GO Biological Processes	GO:0030111	regulation of Wnt signaling pathway	-2.77332	-1.46214	3/329	1950,1956,6714	EGF,EGFR,SRC
1_Member	GO Biological Processes	GO:0016311	dephosphorylation	-2.47871	-1.18091	3/418	5728,6714,7124	PTEN,SRC,TNF
1_Member	GO Biological Processes	GO:0032102	negative regulation of response to external stimulus	-2.47289	-1.17618	3/420	5728,6714,7124	PTEN,SRC,TNF
2_Summary	GO Biological Processes	GO:0050673	epithelial cell proliferation	-18.2124	-14.3174	13/448	207,595,1950,1956,2099,3265,3569,4609,5594,5728,6774,7124,7422,5595,5599,7157	AKT1,CCND1,EGF,EGFR,ESR1,HRAS,IL6,MYC,MAPK1,PTEN,STAT3,TNF,VEGFA,MAPK3,MAPK8,TP53
2_Member	GO Biological Processes	GO:0050673	epithelial cell proliferation	-18.2124	-14.3174	13/448	207,595,1950,1956,2099,3265,3569,4609,5594,5728,6774,7124,7422	AKT1,CCND1,EGF,EGFR,ESR1,HRAS,IL6,MYC,MAPK1,PTEN,STAT3,TNF,VEGFA
2_Member	GO Biological Processes	GO:0051403	stress-activated MAPK cascade	-13.2949	-10.3542	9/241	207,1956,3265,4609,5594,5595,5599,7124,7422	AKT1,EGFR,HRAS,MYC,MAPK1,MAPK3,MAPK8,TNF,VEGFA
2_Member	GO Biological Processes	GO:0050678	regulation of epithelial cell proliferation	-13.1945	-10.2996	10/390	207,595,1950,1956,3265,4609,5728,6774,7124,7422	AKT1,CCND1,EGF,EGFR,HRAS,MYC,PTEN,STAT3,TNF,VEGFA
2_Member	GO Biological Processes	GO:0031098	stress-activated protein kinase signaling cascade	-13.1664	-10.2927	9/249	207,1956,3265,4609,5594,5595,5599,7124,7422	AKT1,EGFR,HRAS,MYC,MAPK1,MAPK3,MAPK8,TNF,VEGFA
2_Member	GO Biological Processes	GO:0032872	regulation of stress-activated MAPK cascade	-12.1161	-9.41143	8/195	207,1956,3265,4609,5594,5595,7124,7422	AKT1,EGFR,HRAS,MYC,MAPK1,MAPK3,TNF,VEGFA
2_Member	GO Biological Processes	GO:0070302	regulation of stress-activated protein kinase signaling cascade	-12.0626	-9.37175	8/198	207,1956,3265,4609,5594,5595,7124,7422	AKT1,EGFR,HRAS,MYC,MAPK1,MAPK3,TNF,VEGFA
2_Member	GO Biological Processes	GO:0050679	positive regulation of epithelial cell proliferation	-11.907	-9.33963	8/207	207,595,1950,1956,3265,4609,6774,7422	AKT1,CCND1,EGF,EGFR,HRAS,MYC,STAT3,VEGFA
2_Member	GO Biological Processes	GO:0080135	regulation of cellular response to stress	-10.9125	-8.53611	10/663	207,1956,3265,4609,5594,5595,5728,7124,7157,7422	AKT1,EGFR,HRAS,MYC,MAPK1,MAPK3,PTEN,TNF,TP53,VEGFA
2_Member	GO Biological Processes	GO:0045596	negative regulation of cell differentiation	-10.7858	-8.43491	10/683	595,1956,3569,4609,5594,5728,6774,7124,7157,7422	CCND1,EGFR,IL6,MYC,MAPK1,PTEN,STAT3,TNF,TP53,VEGFA
2_Member	GO Biological Processes	GO:0051345	positive regulation of hydrolase activity	-9.79618	-7.59583	9/593	207,1956,2099,3265,4609,5599,6774,7124,7422	AKT1,EGFR,ESR1,HRAS,MYC,MAPK8,STAT3,TNF,VEGFA
3_Summary	GO Biological Processes	GO:0018105	peptidyl-serine phosphorylation	-16.077	-12.4831	11/315	207,1956,3320,3569,5594,5595,5599,5728,6714,7124,7422,4609,7157,2099,6774	AKT1,EGFR,HSP90AA1,IL6,MAPK1,MAPK3,MAPK8,PTEN,SRC,TNF,VEGFA,MYC,TP53,ESR1,STAT3
3_Member	GO Biological Processes	GO:0018105	peptidyl-serine phosphorylation	-16.077	-12.4831	11/315	207,1956,3320,3569,5594,5595,5599,5728,6714,7124,7422	AKT1,EGFR,HSP90AA1,IL6,MAPK1,MAPK3,MAPK8,PTEN,SRC,TNF,VEGFA
3_Member	GO Biological Processes	GO:0018209	peptidyl-serine modification	-15.7384	-12.2414	11/338	207,1956,3320,3569,5594,5595,5599,5728,6714,7124,7422	AKT1,EGFR,HSP90AA1,IL6,MAPK1,MAPK3,MAPK8,PTEN,SRC,TNF,VEGFA
3_Member	GO Biological Processes	GO:0051054	positive regulation of DNA metabolic process	-12.0099	-9.37025	8/201	207,1956,3320,3569,4609,5594,5595,6714	AKT1,EGFR,HSP90AA1,IL6,MYC,MAPK1,MAPK3,SRC
3_Member	GO Biological Processes	GO:0051972	regulation of telomerase activity	-11.9608	-9.36476	6/50	3320,4609,5594,5595,6714,7157	HSP90AA1,MYC,MAPK1,MAPK3,SRC,TP53
3_Member	GO Biological Processes	GO:0051052	regulation of DNA metabolic process	-11.7138	-9.208	9/361	207,1956,3320,3569,4609,5594,5595,6714,7157	AKT1,EGFR,HSP90AA1,IL6,MYC,MAPK1,MAPK3,SRC,TP53
3_Member	GO Biological Processes	GO:2000278	regulation of DNA biosynthetic process	-9.84302	-7.62346	6/110	3320,4609,5594,5595,6714,7157	HSP90AA1,MYC,MAPK1,MAPK3,SRC,TP53
3_Member	GO Biological Processes	GO:0032103	positive regulation of response to external stimulus	-9.40017	-7.22538	8/427	1956,3320,3569,5594,5595,6714,7124,7422	EGFR,HSP90AA1,IL6,MAPK1,MAPK3,SRC,TNF,VEGFA
3_Member	GO Biological Processes	GO:2000573	positive regulation of DNA biosynthetic process	-8.96444	-6.83292	5/66	3320,4609,5594,5595,6714	HSP90AA1,MYC,MAPK1,MAPK3,SRC
3_Member	GO Biological Processes	GO:0071897	DNA biosynthetic process	-8.49262	-6.46099	6/184	3320,4609,5594,5595,6714,7157	HSP90AA1,MYC,MAPK1,MAPK3,SRC,TP53
3_Member	GO Biological Processes	GO:0051973	positive regulation of telomerase activity	-8.01784	-6.04578	4/34	3320,4609,5594,5595	HSP90AA1,MYC,MAPK1,MAPK3
3_Member	GO Biological Processes	GO:0000723	telomere maintenance	-7.45524	-5.56246	5/131	3320,4609,5594,5595,6714	HSP90AA1,MYC,MAPK1,MAPK3,SRC
3_Member	GO Biological Processes	GO:0031349	positive regulation of defense response	-7.42369	-5.5352	6/278	1956,3320,3569,5595,6714,7124	EGFR,HSP90AA1,IL6,MAPK3,SRC,TNF
3_Member	GO Biological Processes	GO:0072584	caveolin-mediated endocytosis	-7.13554	-5.28786	3/12	5594,5595,6714	MAPK1,MAPK3,SRC
3_Member	GO Biological Processes	GO:0032200	telomere organization	-7.03436	-5.19821	5/159	3320,4609,5594,5595,6714	HSP90AA1,MYC,MAPK1,MAPK3,SRC
3_Member	GO Biological Processes	GO:0007004	telomere maintenance via telomerase	-6.75461	-4.95428	4/69	3320,5594,5595,6714	HSP90AA1,MAPK1,MAPK3,SRC
3_Member	GO Biological Processes	GO:0031347	regulation of defense response	-6.69296	-4.90522	7/625	1956,2099,3320,3569,5595,6714,7124	EGFR,ESR1,HSP90AA1,IL6,MAPK3,SRC,TNF
3_Member	GO Biological Processes	GO:0006278	RNA-dependent DNA biosynthetic process	-6.60788	-4.82688	4/75	3320,5594,5595,6714	HSP90AA1,MAPK1,MAPK3,SRC
3_Member	GO Biological Processes	GO:2000641	regulation of early endosome to late endosome transport	-6.5675	-4.79312	3/18	5594,5595,6714	MAPK1,MAPK3,SRC
3_Member	GO Biological Processes	GO:0032204	regulation of telomere maintenance	-6.49457	-4.72995	4/80	4609,5594,5595,6714	MYC,MAPK1,MAPK3,SRC
3_Member	GO Biological Processes	GO:0010833	telomere maintenance via telomere lengthening	-6.47278	-4.71296	4/81	3320,5594,5595,6714	HSP90AA1,MAPK1,MAPK3,SRC
3_Member	GO Biological Processes	GO:0048863	stem cell differentiation	-6.46485	-4.70662	5/207	2099,5594,5595,6774,7157	ESR1,MAPK1,MAPK3,STAT3,TP53
3_Member	GO Biological Processes	GO:1903649	regulation of cytoplasmic transport	-5.96589	-4.28045	3/28	5594,5595,6714	MAPK1,MAPK3,SRC
3_Member	GO Biological Processes	GO:0045022	early endosome to late endosome transport	-5.48893	-3.86582	3/40	5594,5595,6714	MAPK1,MAPK3,SRC
3_Member	GO Biological Processes	GO:0098927	vesicle-mediated transport between endosomal compartments	-5.39295	-3.78692	3/43	5594,5595,6714	MAPK1,MAPK3,SRC
3_Member	GO Biological Processes	GO:0032210	regulation of telomere maintenance via telomerase	-5.11665	-3.56115	3/53	5594,5595,6714	MAPK1,MAPK3,SRC
3_Member	GO Biological Processes	GO:0033044	regulation of chromosome organization	-5.02268	-3.4731	4/187	4609,5594,5595,6714	MYC,MAPK1,MAPK3,SRC
3_Member	GO Biological Processes	GO:1904356	regulation of telomere maintenance via telomere lengthening	-4.93181	-3.39288	3/61	5594,5595,6714	MAPK1,MAPK3,SRC
3_Member	GO Biological Processes	GO:0050801	ion homeostasis	-4.78567	-3.26729	6/791	1956,2099,4609,5594,5595,6714	EGFR,ESR1,MYC,MAPK1,MAPK3,SRC
3_Member	GO Biological Processes	GO:0070555	response to interleukin-1	-3.82607	-2.43286	3/143	3569,5595,6714	IL6,MAPK3,SRC
3_Member	GO Biological Processes	GO:0055080	cation homeostasis	-3.82007	-2.42755	5/730	1956,2099,4609,5594,5595	EGFR,ESR1,MYC,MAPK1,MAPK3
3_Member	GO Biological Processes	GO:0098771	inorganic ion homeostasis	-3.78159	-2.39516	5/744	1956,2099,4609,5594,5595	EGFR,ESR1,MYC,MAPK1,MAPK3
3_Member	GO Biological Processes	GO:0016482	cytosolic transport	-3.58987	-2.21867	3/172	5594,5595,6714	MAPK1,MAPK3,SRC
3_Member	GO Biological Processes	GO:0030003	cellular cation homeostasis	-2.94692	-1.62541	4/649	2099,4609,5594,5595	ESR1,MYC,MAPK1,MAPK3
3_Member	GO Biological Processes	GO:0006873	cellular ion homeostasis	-2.90543	-1.58797	4/666	2099,4609,5594,5595	ESR1,MYC,MAPK1,MAPK3
3_Member	GO Biological Processes	GO:0002831	regulation of response to biotic stimulus	-2.78088	-1.46913	3/327	3320,5595,6714	HSP90AA1,MAPK3,SRC
3_Member	GO Biological Processes	GO:0001501	skeletal system development	-2.24483	-0.951399	3/507	5595,6714,7157	MAPK3,SRC,TP53
4_Summary	GO Biological Processes	GO:0031667	response to nutrient levels	-14.1222	-10.8557	11/474	207,213,595,1956,3725,5594,5595,5599,5728,6714,7157,836,3569,3265,6774,7124,2099,1950	AKT1,ALB,CCND1,EGFR,JUN,MAPK1,MAPK3,MAPK8,PTEN,SRC,TP53,CASP3,IL6,HRAS,STAT3,TNF,ESR1,EGF
4_Member	GO Biological Processes	GO:0031667	response to nutrient levels	-14.1222	-10.8557	11/474	207,213,595,1956,3725,5594,5595,5599,5728,6714,7157	AKT1,ALB,CCND1,EGFR,JUN,MAPK1,MAPK3,MAPK8,PTEN,SRC,TP53
4_Member	GO Biological Processes	GO:0009991	response to extracellular stimulus	-13.821	-10.7385	11/505	207,213,595,1956,3725,5594,5595,5599,5728,6714,7157	AKT1,ALB,CCND1,EGFR,JUN,MAPK1,MAPK3,MAPK8,PTEN,SRC,TP53
4_Member	GO Biological Processes	GO:0062197	cellular response to chemical stress	-13.8028	-10.7385	10/339	207,836,1956,3569,3725,5594,5595,5599,6714,7157	AKT1,CASP3,EGFR,IL6,JUN,MAPK1,MAPK3,MAPK8,SRC,TP53
4_Member	GO Biological Processes	GO:0000302	response to reactive oxygen species	-13.6006	-10.5807	9/223	207,836,1956,3569,3725,5594,5595,5599,6714	AKT1,CASP3,EGFR,IL6,JUN,MAPK1,MAPK3,MAPK8,SRC
4_Member	GO Biological Processes	GO:0010035	response to inorganic substance	-13.2135	-10.2996	11/574	207,595,836,1956,3569,3725,5594,5595,5599,5728,6714	AKT1,CCND1,CASP3,EGFR,IL6,JUN,MAPK1,MAPK3,MAPK8,PTEN,SRC
4_Member	GO Biological Processes	GO:0034614	cellular response to reactive oxygen species	-12.9231	-10.125	8/155	207,1956,3569,3725,5594,5595,5599,6714	AKT1,EGFR,IL6,JUN,MAPK1,MAPK3,MAPK8,SRC
4_Member	GO Biological Processes	GO:0006979	response to oxidative stress	-12.5854	-9.83494	10/449	207,836,1956,3569,3725,5594,5595,5599,6714,7157	AKT1,CASP3,EGFR,IL6,JUN,MAPK1,MAPK3,MAPK8,SRC,TP53
4_Member	GO Biological Processes	GO:0071276	cellular response to cadmium ion	-12.5759	-9.83494	6/40	207,1956,3725,5594,5595,5599	AKT1,EGFR,JUN,MAPK1,MAPK3,MAPK8
4_Member	GO Biological Processes	GO:0034599	cellular response to oxidative stress	-12.5685	-9.83494	9/290	207,1956,3569,3725,5594,5595,5599,6714,7157	AKT1,EGFR,IL6,JUN,MAPK1,MAPK3,MAPK8,SRC,TP53
4_Member	GO Biological Processes	GO:0007568	aging	-11.9587	-9.36476	9/339	207,3265,3725,5594,5595,5599,5728,6774,7157	AKT1,HRAS,JUN,MAPK1,MAPK3,MAPK8,PTEN,STAT3,TP53
4_Member	GO Biological Processes	GO:0032496	response to lipopolysaccharide	-11.913	-9.33963	9/343	207,836,3569,3725,5594,5595,5599,6714,7124	AKT1,CASP3,IL6,JUN,MAPK1,MAPK3,MAPK8,SRC,TNF
4_Member	GO Biological Processes	GO:0002237	response to molecule of bacterial origin	-11.6923	-9.19528	9/363	207,836,3569,3725,5594,5595,5599,6714,7124	AKT1,CASP3,IL6,JUN,MAPK1,MAPK3,MAPK8,SRC,TNF
4_Member	GO Biological Processes	GO:0010038	response to metal ion	-11.5866	-9.10661	9/373	207,595,836,1956,3725,5594,5595,5599,5728	AKT1,CCND1,CASP3,EGFR,JUN,MAPK1,MAPK3,MAPK8,PTEN
4_Member	GO Biological Processes	GO:0071216	cellular response to biotic stimulus	-11.3048	-8.84916	8/246	207,3569,5594,5595,5599,6714,7124,7157	AKT1,IL6,MAPK1,MAPK3,MAPK8,SRC,TNF,TP53
4_Member	GO Biological Processes	GO:0046686	response to cadmium ion	-11.1263	-8.70846	6/68	207,1956,3725,5594,5595,5599	AKT1,EGFR,JUN,MAPK1,MAPK3,MAPK8
4_Member	GO Biological Processes	GO:0071496	cellular response to external stimulus	-10.3927	-8.08886	8/320	207,213,1956,3725,5594,5595,5599,7157	AKT1,ALB,EGFR,JUN,MAPK1,MAPK3,MAPK8,TP53
4_Member	GO Biological Processes	GO:0071222	cellular response to lipopolysaccharide	-9.97339	-7.72679	7/209	207,3569,5594,5595,5599,6714,7124	AKT1,IL6,MAPK1,MAPK3,MAPK8,SRC,TNF
4_Member	GO Biological Processes	GO:0071396	cellular response to lipid	-9.90775	-7.67081	9/576	207,1956,2099,3569,5594,5595,5599,6714,7124	AKT1,EGFR,ESR1,IL6,MAPK1,MAPK3,MAPK8,SRC,TNF
4_Member	GO Biological Processes	GO:0071219	cellular response to molecule of bacterial origin	-9.80352	-7.59876	7/221	207,3569,5594,5595,5599,6714,7124	AKT1,IL6,MAPK1,MAPK3,MAPK8,SRC,TNF
4_Member	GO Biological Processes	GO:0009267	cellular response to starvation	-8.92374	-6.80331	6/156	213,3725,5594,5595,5599,7157	ALB,JUN,MAPK1,MAPK3,MAPK8,TP53
4_Member	GO Biological Processes	GO:0009617	response to bacterium	-8.90448	-6.79119	9/749	207,836,3569,3725,5594,5595,5599,6714,7124	AKT1,CASP3,IL6,JUN,MAPK1,MAPK3,MAPK8,SRC,TNF
4_Member	GO Biological Processes	GO:0042594	response to starvation	-8.31492	-6.30078	6/197	213,3725,5594,5595,5599,7157	ALB,JUN,MAPK1,MAPK3,MAPK8,TP53
4_Member	GO Biological Processes	GO:0071248	cellular response to metal ion	-8.31492	-6.30078	6/197	207,1956,3725,5594,5595,5599	AKT1,EGFR,JUN,MAPK1,MAPK3,MAPK8
4_Member	GO Biological Processes	GO:0031669	cellular response to nutrient levels	-8.08783	-6.10669	6/215	213,3725,5594,5595,5599,7157	ALB,JUN,MAPK1,MAPK3,MAPK8,TP53
4_Member	GO Biological Processes	GO:0009612	response to mechanical stimulus	-8.07579	-6.09729	6/216	207,1956,3725,5595,5599,6714	AKT1,EGFR,JUN,MAPK3,MAPK8,SRC
4_Member	GO Biological Processes	GO:0071241	cellular response to inorganic substance	-7.95848	-5.99295	6/226	207,1956,3725,5594,5595,5599	AKT1,EGFR,JUN,MAPK1,MAPK3,MAPK8
4_Member	GO Biological Processes	GO:0031668	cellular response to extracellular stimulus	-7.7391	-5.79931	6/246	213,3725,5594,5595,5599,7157	ALB,JUN,MAPK1,MAPK3,MAPK8,TP53
4_Member	GO Biological Processes	GO:0051098	regulation of binding	-6.73279	-4.93993	6/364	207,1950,3725,5595,5599,6714	AKT1,EGF,JUN,MAPK3,MAPK8,SRC
4_Member	GO Biological Processes	GO:0071260	cellular response to mechanical stimulus	-6.47278	-4.71296	4/81	207,1956,5595,5599	AKT1,EGFR,MAPK3,MAPK8
4_Member	GO Biological Processes	GO:0034198	cellular response to amino acid starvation	-5.30365	-3.71404	3/46	5594,5595,5599	MAPK1,MAPK3,MAPK8
4_Member	GO Biological Processes	GO:0051100	negative regulation of binding	-5.2584	-3.67837	4/163	207,3725,5595,5599	AKT1,JUN,MAPK3,MAPK8
4_Member	GO Biological Processes	GO:1990928	response to amino acid starvation	-5.22015	-3.64845	3/49	5594,5595,5599	MAPK1,MAPK3,MAPK8
4_Member	GO Biological Processes	GO:0043393	regulation of protein binding	-4.93354	-3.39365	4/197	207,5595,5599,6714	AKT1,MAPK3,MAPK8,SRC
4_Member	GO Biological Processes	GO:0032091	negative regulation of protein binding	-4.35376	-2.89418	3/95	207,5595,5599	AKT1,MAPK3,MAPK8
4_Member	GO Biological Processes	GO:0009636	response to toxic substance	-3.05733	-1.72646	3/262	213,5594,5595	ALB,MAPK1,MAPK3
4_Member	GO Biological Processes	GO:0051493	regulation of cytoskeleton organization	-2.19387	-0.90098	3/529	3265,5594,5595	HRAS,MAPK1,MAPK3
5_Summary	GO Biological Processes	GO:1903798	regulation of production of miRNAs involved in gene silencing by miRNA	-13.9088	-10.7385	6/25	1956,2099,3569,6774,7124,7157,207,3320,5728,7422,1950,5595,6714,595,836,3725,213,3265,2597	EGFR,ESR1,IL6,STAT3,TNF,TP53,AKT1,HSP90AA1,PTEN,VEGFA,EGF,MAPK3,SRC,CCND1,CASP3,JUN,ALB,HRAS,GAPDH
5_Member	GO Biological Processes	GO:1903798	regulation of production of miRNAs involved in gene silencing by miRNA	-13.9088	-10.7385	6/25	1956,2099,3569,6774,7124,7157	EGFR,ESR1,IL6,STAT3,TNF,TP53
5_Member	GO Biological Processes	GO:0070920	regulation of production of small RNA involved in gene silencing by RNA	-13.7951	-10.7385	6/26	1956,2099,3569,6774,7124,7157	EGFR,ESR1,IL6,STAT3,TNF,TP53
5_Member	GO Biological Processes	GO:1903799	negative regulation of production of miRNAs involved in gene silencing by miRNA	-12.4277	-9.70883	5/15	2099,3569,6774,7124,7157	ESR1,IL6,STAT3,TNF,TP53
5_Member	GO Biological Processes	GO:0060964	regulation of gene silencing by miRNA	-12.0162	-9.37025	6/49	1956,2099,3569,6774,7124,7157	EGFR,ESR1,IL6,STAT3,TNF,TP53
5_Member	GO Biological Processes	GO:0035196	production of miRNAs involved in gene silencing by miRNA	-11.8536	-9.31085	6/52	1956,2099,3569,6774,7124,7157	EGFR,ESR1,IL6,STAT3,TNF,TP53
5_Member	GO Biological Processes	GO:0060147	regulation of posttranscriptional gene silencing	-11.8536	-9.31085	6/52	1956,2099,3569,6774,7124,7157	EGFR,ESR1,IL6,STAT3,TNF,TP53
5_Member	GO Biological Processes	GO:0060966	regulation of gene silencing by RNA	-11.8016	-9.26842	6/53	1956,2099,3569,6774,7124,7157	EGFR,ESR1,IL6,STAT3,TNF,TP53
5_Member	GO Biological Processes	GO:0031050	dsRNA processing	-11.7507	-9.23594	6/54	1956,2099,3569,6774,7124,7157	EGFR,ESR1,IL6,STAT3,TNF,TP53
5_Member	GO Biological Processes	GO:0070918	production of small RNA involved in gene silencing by RNA	-11.7507	-9.23594	6/54	1956,2099,3569,6774,7124,7157	EGFR,ESR1,IL6,STAT3,TNF,TP53
5_Member	GO Biological Processes	GO:0060965	negative regulation of gene silencing by miRNA	-11.4862	-9.01445	5/22	2099,3569,6774,7124,7157	ESR1,IL6,STAT3,TNF,TP53
5_Member	GO Biological Processes	GO:0060149	negative regulation of posttranscriptional gene silencing	-11.2786	-8.84405	5/24	2099,3569,6774,7124,7157	ESR1,IL6,STAT3,TNF,TP53
5_Member	GO Biological Processes	GO:0060967	negative regulation of gene silencing by RNA	-11.2786	-8.84405	5/24	2099,3569,6774,7124,7157	ESR1,IL6,STAT3,TNF,TP53
5_Member	GO Biological Processes	GO:0033135	regulation of peptidyl-serine phosphorylation	-11.1138	-8.70313	7/144	207,1956,3320,3569,5728,7124,7422	AKT1,EGFR,HSP90AA1,IL6,PTEN,TNF,VEGFA
5_Member	GO Biological Processes	GO:0060969	negative regulation of gene silencing	-10.8334	-8.46997	5/29	2099,3569,6774,7124,7157	ESR1,IL6,STAT3,TNF,TP53
5_Member	GO Biological Processes	GO:0060968	regulation of gene silencing	-10.624	-8.3031	6/82	1956,2099,3569,6774,7124,7157	EGFR,ESR1,IL6,STAT3,TNF,TP53
5_Member	GO Biological Processes	GO:0033138	positive regulation of peptidyl-serine phosphorylation	-9.89158	-7.65938	6/108	207,1956,3320,3569,7124,7422	AKT1,EGFR,HSP90AA1,IL6,TNF,VEGFA
5_Member	GO Biological Processes	GO:0018108	peptidyl-tyrosine phosphorylation	-9.83679	-7.62308	8/376	1950,1956,3569,5595,6714,7124,7157,7422	EGF,EGFR,IL6,MAPK3,SRC,TNF,TP53,VEGFA
5_Member	GO Biological Processes	GO:0018212	peptidyl-tyrosine modification	-9.80947	-7.60025	8/379	1950,1956,3569,5595,6714,7124,7157,7422	EGF,EGFR,IL6,MAPK3,SRC,TNF,TP53,VEGFA
5_Member	GO Biological Processes	GO:0050730	regulation of peptidyl-tyrosine phosphorylation	-9.26434	-7.09774	7/264	1950,1956,3569,6714,7124,7157,7422	EGF,EGFR,IL6,SRC,TNF,TP53,VEGFA
5_Member	GO Biological Processes	GO:0031960	response to corticosteroid	-8.74555	-6.65678	6/167	595,836,1956,3569,6714,7124	CCND1,CASP3,EGFR,IL6,SRC,TNF
5_Member	GO Biological Processes	GO:0048660	regulation of smooth muscle cell proliferation	-8.5499	-6.49694	6/180	207,1956,3569,3725,5728,7124	AKT1,EGFR,IL6,JUN,PTEN,TNF
5_Member	GO Biological Processes	GO:0048545	response to steroid hormone	-8.51065	-6.47303	7/339	595,836,1956,2099,3569,6714,7124	CCND1,CASP3,EGFR,ESR1,IL6,SRC,TNF
5_Member	GO Biological Processes	GO:0048659	smooth muscle cell proliferation	-8.49262	-6.46099	6/184	207,1956,3569,3725,5728,7124	AKT1,EGFR,IL6,JUN,PTEN,TNF
5_Member	GO Biological Processes	GO:0050731	positive regulation of peptidyl-tyrosine phosphorylation	-8.36828	-6.34548	6/193	1950,3569,6714,7124,7157,7422	EGF,IL6,SRC,TNF,TP53,VEGFA
5_Member	GO Biological Processes	GO:2000637	positive regulation of gene silencing by miRNA	-8.24548	-6.24262	4/30	1956,3569,6774,7157	EGFR,IL6,STAT3,TP53
5_Member	GO Biological Processes	GO:0060148	positive regulation of posttranscriptional gene silencing	-8.18569	-6.1911	4/31	1956,3569,6774,7157	EGFR,IL6,STAT3,TP53
5_Member	GO Biological Processes	GO:0048661	positive regulation of smooth muscle cell proliferation	-7.95976	-5.99295	5/104	207,1956,3569,3725,7124	AKT1,EGFR,IL6,JUN,TNF
5_Member	GO Biological Processes	GO:0021782	glial cell development	-7.72064	-5.78948	5/116	207,1956,3569,5728,7124	AKT1,EGFR,IL6,PTEN,TNF
5_Member	GO Biological Processes	GO:0051960	regulation of nervous system development	-7.71062	-5.78181	7/443	207,1956,3569,5728,7124,7157,7422	AKT1,EGFR,IL6,PTEN,TNF,TP53,VEGFA
5_Member	GO Biological Processes	GO:0019221	cytokine-mediated signaling pathway	-7.5221	-5.62497	7/472	207,3569,5595,6714,6774,7124,7157	AKT1,IL6,MAPK3,SRC,STAT3,TNF,TP53
5_Member	GO Biological Processes	GO:0060284	regulation of cell development	-7.33932	-5.4614	7/502	207,1956,3569,5728,7124,7157,7422	AKT1,EGFR,IL6,PTEN,TNF,TP53,VEGFA
5_Member	GO Biological Processes	GO:0048871	multicellular organismal homeostasis	-7.28669	-5.41499	7/511	213,1956,3569,6714,6774,7124,7422	ALB,EGFR,IL6,SRC,STAT3,TNF,VEGFA
5_Member	GO Biological Processes	GO:0051384	response to glucocorticoid	-7.18986	-5.33034	5/148	595,836,1956,3569,7124	CCND1,CASP3,EGFR,IL6,TNF
5_Member	GO Biological Processes	GO:1903800	positive regulation of production of miRNAs involved in gene silencing by miRNA	-7.13554	-5.28786	3/12	1956,3569,7157	EGFR,IL6,TP53
5_Member	GO Biological Processes	GO:0007259	receptor signaling pathway via JAK-STAT	-6.87686	-5.05563	5/171	1950,3569,6774,7124,7422	EGF,IL6,STAT3,TNF,VEGFA
5_Member	GO Biological Processes	GO:0097696	receptor signaling pathway via STAT	-6.74217	-4.94586	5/182	1950,3569,6774,7124,7422	EGF,IL6,STAT3,TNF,VEGFA
5_Member	GO Biological Processes	GO:0050767	regulation of neurogenesis	-6.73279	-4.93993	6/364	1956,3569,5728,7124,7157,7422	EGFR,IL6,PTEN,TNF,TP53,VEGFA
5_Member	GO Biological Processes	GO:0060252	positive regulation of glial cell proliferation	-6.42269	-4.67075	3/20	1956,3569,7124	EGFR,IL6,TNF
5_Member	GO Biological Processes	GO:0034103	regulation of tissue remodeling	-6.3476	-4.60798	4/87	1956,3569,6714,7157	EGFR,IL6,SRC,TP53
5_Member	GO Biological Processes	GO:0048143	astrocyte activation	-6.11889	-4.41427	3/25	1956,3569,7124	EGFR,IL6,TNF
5_Member	GO Biological Processes	GO:1900017	positive regulation of cytokine production involved in inflammatory response	-6.06585	-4.3668	3/26	3569,6774,7124	IL6,STAT3,TNF
5_Member	GO Biological Processes	GO:0002360	T cell lineage commitment	-5.91867	-4.23988	3/29	3569,6774,7157	IL6,STAT3,TP53
5_Member	GO Biological Processes	GO:0001894	tissue homeostasis	-5.91165	-4.23418	5/268	213,1956,3569,6714,7422	ALB,EGFR,IL6,SRC,VEGFA
5_Member	GO Biological Processes	GO:0022612	gland morphogenesis	-5.80187	-4.13991	4/119	2099,3569,6714,7124	ESR1,IL6,SRC,TNF
5_Member	GO Biological Processes	GO:0097421	liver regeneration	-5.66676	-4.021	3/35	595,1956,3569	CCND1,EGFR,IL6
5_Member	GO Biological Processes	GO:0060251	regulation of glial cell proliferation	-5.62917	-3.98707	3/36	1956,3569,7124	EGFR,IL6,TNF
5_Member	GO Biological Processes	GO:0060249	anatomical structure homeostasis	-5.57467	-3.9386	5/314	213,1956,3569,6714,7422	ALB,EGFR,IL6,SRC,VEGFA
5_Member	GO Biological Processes	GO:0001889	liver development	-5.43634	-3.82356	4/147	595,1956,3265,3569	CCND1,EGFR,HRAS,IL6
5_Member	GO Biological Processes	GO:0061008	hepaticobiliary system development	-5.4015	-3.79211	4/150	595,1956,3265,3569	CCND1,EGFR,HRAS,IL6
5_Member	GO Biological Processes	GO:0014002	astrocyte development	-5.39295	-3.78692	3/43	1956,3569,7124	EGFR,IL6,TNF
5_Member	GO Biological Processes	GO:0045124	regulation of bone resorption	-5.36249	-3.75979	3/44	1956,3569,6714	EGFR,IL6,SRC
5_Member	GO Biological Processes	GO:0035195	gene silencing by miRNA	-5.28238	-3.69599	6/647	1956,2099,3569,6774,7124,7157	EGFR,ESR1,IL6,STAT3,TNF,TP53
5_Member	GO Biological Processes	GO:0035194	post-transcriptional gene silencing by RNA	-5.25563	-3.67665	6/654	1956,2099,3569,6774,7124,7157	EGFR,ESR1,IL6,STAT3,TNF,TP53
5_Member	GO Biological Processes	GO:0016441	posttranscriptional gene silencing	-5.24048	-3.66463	6/658	1956,2099,3569,6774,7124,7157	EGFR,ESR1,IL6,STAT3,TNF,TP53
5_Member	GO Biological Processes	GO:0006953	acute-phase response	-5.22015	-3.64845	3/49	3569,6774,7124	IL6,STAT3,TNF
5_Member	GO Biological Processes	GO:0014009	glial cell proliferation	-5.16736	-3.59976	3/51	1956,3569,7124	EGFR,IL6,TNF
5_Member	GO Biological Processes	GO:0046850	regulation of bone remodeling	-5.16736	-3.59976	3/51	1956,3569,6714	EGFR,IL6,SRC
5_Member	GO Biological Processes	GO:0050878	regulation of body fluid levels	-5.16043	-3.59386	5/382	595,1956,3569,6714,7422	CCND1,EGFR,IL6,SRC,VEGFA
5_Member	GO Biological Processes	GO:0031047	gene silencing by RNA	-5.15157	-3.58703	6/682	1956,2099,3569,6774,7124,7157	EGFR,ESR1,IL6,STAT3,TNF,TP53
5_Member	GO Biological Processes	GO:0048771	tissue remodeling	-5.1266	-3.56409	4/176	1956,3569,6714,7157	EGFR,IL6,SRC,TP53
5_Member	GO Biological Processes	GO:0050727	regulation of inflammatory response	-5.12223	-3.56115	5/389	1956,2099,3569,6714,7124	EGFR,ESR1,IL6,SRC,TNF
5_Member	GO Biological Processes	GO:0016458	gene silencing	-4.94306	-3.40125	6/742	1956,2099,3569,6774,7124,7157	EGFR,ESR1,IL6,STAT3,TNF,TP53
5_Member	GO Biological Processes	GO:0031099	regeneration	-4.92488	-3.38691	4/198	595,1956,3569,5728	CCND1,EGFR,IL6,PTEN
5_Member	GO Biological Processes	GO:0032731	positive regulation of interleukin-1 beta production	-4.91047	-3.3763	3/62	3569,6774,7124	IL6,STAT3,TNF
5_Member	GO Biological Processes	GO:0032757	positive regulation of interleukin-8 production	-4.91047	-3.3763	3/62	3569,6774,7124	IL6,STAT3,TNF
5_Member	GO Biological Processes	GO:0045453	bone resorption	-4.84852	-3.32093	3/65	1956,3569,6714	EGFR,IL6,SRC
5_Member	GO Biological Processes	GO:0014015	positive regulation of gliogenesis	-4.82853	-3.30648	3/66	1956,3569,7124	EGFR,IL6,TNF
5_Member	GO Biological Processes	GO:0042531	positive regulation of tyrosine phosphorylation of STAT protein	-4.77034	-3.2547	3/69	3569,7124,7422	IL6,TNF,VEGFA
5_Member	GO Biological Processes	GO:0002534	cytokine production involved in inflammatory response	-4.7147	-3.20625	3/72	3569,6774,7124	IL6,STAT3,TNF
5_Member	GO Biological Processes	GO:1900015	regulation of cytokine production involved in inflammatory response	-4.7147	-3.20625	3/72	3569,6774,7124	IL6,STAT3,TNF
5_Member	GO Biological Processes	GO:0050769	positive regulation of neurogenesis	-4.70681	-3.19925	4/225	1956,3569,7124,7422	EGFR,IL6,TNF,VEGFA
5_Member	GO Biological Processes	GO:0032732	positive regulation of interleukin-1 production	-4.69668	-3.19001	3/73	3569,6774,7124	IL6,STAT3,TNF
5_Member	GO Biological Processes	GO:0031100	animal organ regeneration	-4.6441	-3.14535	3/76	595,1956,3569	CCND1,EGFR,IL6
5_Member	GO Biological Processes	GO:0042509	regulation of tyrosine phosphorylation of STAT protein	-4.48306	-3.00141	3/86	3569,7124,7422	IL6,TNF,VEGFA
5_Member	GO Biological Processes	GO:0007260	tyrosine phosphorylation of STAT protein	-4.43848	-2.96677	3/89	3569,7124,7422	IL6,TNF,VEGFA
5_Member	GO Biological Processes	GO:0046849	bone remodeling	-4.42396	-2.95389	3/90	1956,3569,6714	EGFR,IL6,SRC
5_Member	GO Biological Processes	GO:0051962	positive regulation of nervous system development	-4.38498	-2.91888	4/272	1956,3569,7124,7422	EGFR,IL6,TNF,VEGFA
5_Member	GO Biological Processes	GO:0032755	positive regulation of interleukin-6 production	-4.38138	-2.91859	3/93	3569,6774,7124	IL6,STAT3,TNF
5_Member	GO Biological Processes	GO:0007589	body fluid secretion	-4.35376	-2.89418	3/95	595,1956,7422	CCND1,EGFR,VEGFA
5_Member	GO Biological Processes	GO:0002532	production of molecular mediator involved in inflammatory response	-4.31344	-2.85703	3/98	3569,6774,7124	IL6,STAT3,TNF
5_Member	GO Biological Processes	GO:0032677	regulation of interleukin-8 production	-4.26161	-2.8107	3/102	3569,6774,7124	IL6,STAT3,TNF
5_Member	GO Biological Processes	GO:0014013	regulation of gliogenesis	-4.24897	-2.8004	3/103	1956,3569,7124	EGFR,IL6,TNF
5_Member	GO Biological Processes	GO:0032637	interleukin-8 production	-4.24897	-2.8004	3/103	3569,6774,7124	IL6,STAT3,TNF
5_Member	GO Biological Processes	GO:0010720	positive regulation of cell development	-4.23094	-2.78547	4/298	1956,3569,7124,7422	EGFR,IL6,TNF,VEGFA
5_Member	GO Biological Processes	GO:0032611	interleukin-1 beta production	-4.15223	-2.71667	3/111	3569,6774,7124	IL6,STAT3,TNF
5_Member	GO Biological Processes	GO:0032651	regulation of interleukin-1 beta production	-4.15223	-2.71667	3/111	3569,6774,7124	IL6,STAT3,TNF
5_Member	GO Biological Processes	GO:0002526	acute inflammatory response	-4.14064	-2.70583	3/112	3569,6774,7124	IL6,STAT3,TNF
5_Member	GO Biological Processes	GO:0002286	T cell activation involved in immune response	-4.11778	-2.68672	3/114	3569,6774,7157	IL6,STAT3,TP53
5_Member	GO Biological Processes	GO:0002252	immune effector process	-4.03141	-2.61286	5/658	3569,6714,6774,7124,7157	IL6,SRC,STAT3,TNF,TP53
5_Member	GO Biological Processes	GO:0045765	regulation of angiogenesis	-3.98993	-2.57492	4/344	3569,6774,7124,7422	IL6,STAT3,TNF,VEGFA
5_Member	GO Biological Processes	GO:1901342	regulation of vasculature development	-3.96101	-2.55035	4/350	3569,6774,7124,7422	IL6,STAT3,TNF,VEGFA
5_Member	GO Biological Processes	GO:0032612	interleukin-1 production	-3.95845	-2.54922	3/129	3569,6774,7124	IL6,STAT3,TNF
5_Member	GO Biological Processes	GO:0032652	regulation of interleukin-1 production	-3.95845	-2.54922	3/129	3569,6774,7124	IL6,STAT3,TNF
5_Member	GO Biological Processes	GO:0002460	adaptive immune response based on somatic recombination of immune receptors built from immunoglobulin superfamily domains	-3.92324	-2.5171	4/358	3265,3569,6774,7124	HRAS,IL6,STAT3,TNF
5_Member	GO Biological Processes	GO:0050729	positive regulation of inflammatory response	-3.83508	-2.44118	3/142	1956,3569,7124	EGFR,IL6,TNF
5_Member	GO Biological Processes	GO:0051092	positive regulation of NF-kappaB transcription factor activity	-3.73945	-2.35705	3/153	3569,6774,7124	IL6,STAT3,TNF
5_Member	GO Biological Processes	GO:0032635	interleukin-6 production	-3.6429	-2.26712	3/165	3569,6774,7124	IL6,STAT3,TNF
5_Member	GO Biological Processes	GO:0032675	regulation of interleukin-6 production	-3.6429	-2.26712	3/165	3569,6774,7124	IL6,STAT3,TNF
5_Member	GO Biological Processes	GO:0001659	temperature homeostasis	-3.57513	-2.20587	3/174	6774,7124,7422	STAT3,TNF,VEGFA
5_Member	GO Biological Processes	GO:0002285	lymphocyte activation involved in immune response	-3.43016	-2.0686	3/195	3569,6774,7157	IL6,STAT3,TP53
5_Member	GO Biological Processes	GO:0090276	regulation of peptide hormone secretion	-3.42366	-2.06337	3/196	1956,3569,7124	EGFR,IL6,TNF
5_Member	GO Biological Processes	GO:0002791	regulation of peptide secretion	-3.39803	-2.03963	3/200	1956,3569,7124	EGFR,IL6,TNF
5_Member	GO Biological Processes	GO:0090087	regulation of peptide transport	-3.38541	-2.02953	3/202	1956,3569,7124	EGFR,IL6,TNF
5_Member	GO Biological Processes	GO:0010817	regulation of hormone levels	-3.35074	-1.99736	4/506	1956,2099,3569,7124	EGFR,ESR1,IL6,TNF
5_Member	GO Biological Processes	GO:1901215	negative regulation of neuron death	-3.34831	-1.99556	3/208	207,3265,6774	AKT1,HRAS,STAT3
5_Member	GO Biological Processes	GO:0030072	peptide hormone secretion	-3.18874	-1.84706	3/236	1956,3569,7124	EGFR,IL6,TNF
5_Member	GO Biological Processes	GO:0002790	peptide secretion	-3.15712	-1.81847	3/242	1956,3569,7124	EGFR,IL6,TNF
5_Member	GO Biological Processes	GO:0046883	regulation of hormone secretion	-3.10619	-1.76995	3/252	1956,3569,7124	EGFR,IL6,TNF
5_Member	GO Biological Processes	GO:0030217	T cell differentiation	-3.08151	-1.74766	3/257	3569,6774,7157	IL6,STAT3,TP53
5_Member	GO Biological Processes	GO:0042593	glucose homeostasis	-3.06695	-1.73429	3/260	207,3569,6774	AKT1,IL6,STAT3
5_Member	GO Biological Processes	GO:0033500	carbohydrate homeostasis	-3.06213	-1.73007	3/261	207,3569,6774	AKT1,IL6,STAT3
5_Member	GO Biological Processes	GO:0015833	peptide transport	-3.0478	-1.71869	3/264	1956,3569,7124	EGFR,IL6,TNF
5_Member	GO Biological Processes	GO:0050708	regulation of protein secretion	-3.02895	-1.7022	3/268	1956,3569,7124	EGFR,IL6,TNF
5_Member	GO Biological Processes	GO:0051046	regulation of secretion	-3.01271	-1.68654	4/623	1950,1956,3569,7124	EGF,EGFR,IL6,TNF
5_Member	GO Biological Processes	GO:0002366	leukocyte activation involved in immune response	-2.98759	-1.6626	3/277	3569,6774,7157	IL6,STAT3,TP53
5_Member	GO Biological Processes	GO:0002263	cell activation involved in immune response	-2.96966	-1.64642	3/281	3569,6774,7157	IL6,STAT3,TP53
5_Member	GO Biological Processes	GO:0046879	hormone secretion	-2.89634	-1.57946	3/298	1956,3569,7124	EGFR,IL6,TNF
5_Member	GO Biological Processes	GO:0042886	amide transport	-2.87151	-1.5552	3/304	1956,3569,7124	EGFR,IL6,TNF
5_Member	GO Biological Processes	GO:0009914	hormone transport	-2.85121	-1.53604	3/309	1956,3569,7124	EGFR,IL6,TNF
5_Member	GO Biological Processes	GO:0019932	second-messenger-mediated signaling	-2.83919	-1.52459	3/312	1956,7124,7422	EGFR,TNF,VEGFA
5_Member	GO Biological Processes	GO:0006959	humoral immune response	-2.81162	-1.49873	3/319	2597,3569,7124	GAPDH,IL6,TNF
5_Member	GO Biological Processes	GO:0002250	adaptive immune response	-2.75899	-1.44893	4/730	3265,3569,6774,7124	HRAS,IL6,STAT3,TNF
5_Member	GO Biological Processes	GO:0009306	protein secretion	-2.66542	-1.35874	3/359	1956,3569,7124	EGFR,IL6,TNF
5_Member	GO Biological Processes	GO:0035592	establishment of protein localization to extracellular region	-2.66199	-1.35587	3/360	1956,3569,7124	EGFR,IL6,TNF
5_Member	GO Biological Processes	GO:0071692	protein localization to extracellular region	-2.63491	-1.33047	3/368	1956,3569,7124	EGFR,IL6,TNF
5_Member	GO Biological Processes	GO:0030098	lymphocyte differentiation	-2.61501	-1.31112	3/374	3569,6774,7157	IL6,STAT3,TP53
5_Member	GO Biological Processes	GO:0023061	signal release	-2.34916	-1.05355	3/465	1956,3569,7124	EGFR,IL6,TNF
5_Member	GO Biological Processes	GO:0034660	ncRNA metabolic process	-2.2933	-0.998227	3/487	3265,3569,6774	HRAS,IL6,STAT3
5_Member	GO Biological Processes	GO:1903530	regulation of secretion by cell	-2.11528	-0.824553	3/565	1956,3569,7124	EGFR,IL6,TNF
6_Summary	GO Biological Processes	GO:0070848	response to growth factor	-13.7883	-10.7385	12/722	207,836,1956,3725,4609,5594,5595,5728,6714,6774,7157,7422,1950	AKT1,CASP3,EGFR,JUN,MYC,MAPK1,MAPK3,PTEN,SRC,STAT3,TP53,VEGFA,EGF
6_Member	GO Biological Processes	GO:0070848	response to growth factor	-13.7883	-10.7385	12/722	207,836,1956,3725,4609,5594,5595,5728,6714,6774,7157,7422	AKT1,CASP3,EGFR,JUN,MYC,MAPK1,MAPK3,PTEN,SRC,STAT3,TP53,VEGFA
6_Member	GO Biological Processes	GO:0071363	cellular response to growth factor stimulus	-10.7362	-8.39144	10/691	207,836,1956,3725,5595,5728,6714,6774,7157,7422	AKT1,CASP3,EGFR,JUN,MAPK3,PTEN,SRC,STAT3,TP53,VEGFA
6_Member	GO Biological Processes	GO:0007169	transmembrane receptor protein tyrosine kinase signaling pathway	-9.56436	-7.37698	9/630	207,836,1950,1956,5594,5728,6714,6774,7422	AKT1,CASP3,EGF,EGFR,MAPK1,PTEN,SRC,STAT3,VEGFA
6_Member	GO Biological Processes	GO:0009410	response to xenobiotic stimulus	-7.58571	-5.67753	7/462	836,1956,3725,4609,5728,6714,6774	CASP3,EGFR,JUN,MYC,PTEN,SRC,STAT3
7_Summary	GO Biological Processes	GO:0071214	cellular response to abiotic stimulus	-12.0283	-9.37025	9/333	207,836,1956,3265,4609,5595,5599,5728,7157,595,3725,5594,7124	AKT1,CASP3,EGFR,HRAS,MYC,MAPK3,MAPK8,PTEN,TP53,CCND1,JUN,MAPK1,TNF
7_Member	GO Biological Processes	GO:0071214	cellular response to abiotic stimulus	-12.0283	-9.37025	9/333	207,836,1956,3265,4609,5595,5599,5728,7157	AKT1,CASP3,EGFR,HRAS,MYC,MAPK3,MAPK8,PTEN,TP53
7_Member	GO Biological Processes	GO:0104004	cellular response to environmental stimulus	-12.0283	-9.37025	9/333	207,836,1956,3265,4609,5595,5599,5728,7157	AKT1,CASP3,EGFR,HRAS,MYC,MAPK3,MAPK8,PTEN,TP53
7_Member	GO Biological Processes	GO:0009411	response to UV	-10.9882	-8.5984	7/150	207,595,836,1956,4609,5599,7157	AKT1,CCND1,CASP3,EGFR,MYC,MAPK8,TP53
7_Member	GO Biological Processes	GO:0009314	response to radiation	-10.7992	-8.44205	9/457	207,595,836,1956,3265,3725,4609,5599,7157	AKT1,CCND1,CASP3,EGFR,HRAS,JUN,MYC,MAPK8,TP53
7_Member	GO Biological Processes	GO:0009416	response to light stimulus	-8.67462	-6.59922	7/321	207,595,836,1956,4609,5599,7157	AKT1,CCND1,CASP3,EGFR,MYC,MAPK8,TP53
7_Member	GO Biological Processes	GO:0006974	cellular response to DNA damage stimulus	-8.65916	-6.59028	9/799	207,595,836,1956,4609,5594,5595,7124,7157	AKT1,CCND1,CASP3,EGFR,MYC,MAPK1,MAPK3,TNF,TP53
8_Summary	GO Biological Processes	GO:0010001	glial cell differentiation	-11.6157	-9.12733	8/225	207,1956,3569,5594,5595,5728,6774,7124,3725,836,2597,7157,2099,6714,7422,4609,3265	AKT1,EGFR,IL6,MAPK1,MAPK3,PTEN,STAT3,TNF,JUN,CASP3,GAPDH,TP53,ESR1,SRC,VEGFA,MYC,HRAS
8_Member	GO Biological Processes	GO:0010001	glial cell differentiation	-11.6157	-9.12733	8/225	207,1956,3569,5594,5595,5728,6774,7124	AKT1,EGFR,IL6,MAPK1,MAPK3,PTEN,STAT3,TNF
8_Member	GO Biological Processes	GO:0033002	muscle cell proliferation	-11.2766	-8.84405	8/248	207,1956,3569,3725,5594,5728,6774,7124	AKT1,EGFR,IL6,JUN,MAPK1,PTEN,STAT3,TNF
8_Member	GO Biological Processes	GO:0048708	astrocyte differentiation	-10.6568	-8.32416	6/81	1956,3569,5594,5595,6774,7124	EGFR,IL6,MAPK1,MAPK3,STAT3,TNF
8_Member	GO Biological Processes	GO:0042063	gliogenesis	-10.6044	-8.28926	8/301	207,1956,3569,5594,5595,5728,6774,7124	AKT1,EGFR,IL6,MAPK1,MAPK3,PTEN,STAT3,TNF
8_Member	GO Biological Processes	GO:0034248	regulation of cellular amide metabolic process	-10.2131	-7.94141	9/532	207,836,2597,3569,5594,5595,6774,7124,7157	AKT1,CASP3,GAPDH,IL6,MAPK1,MAPK3,STAT3,TNF,TP53
8_Member	GO Biological Processes	GO:0071407	cellular response to organic cyclic compound	-9.84172	-7.62346	9/586	207,836,1956,2099,5594,5595,6714,6774,7124	AKT1,CASP3,EGFR,ESR1,MAPK1,MAPK3,SRC,STAT3,TNF
8_Member	GO Biological Processes	GO:0050900	leukocyte migration	-8.24017	-6.24008	7/371	207,3569,5594,5595,6714,7124,7422	AKT1,IL6,MAPK1,MAPK3,SRC,TNF,VEGFA
8_Member	GO Biological Processes	GO:0002685	regulation of leukocyte migration	-8.13656	-6.15009	6/211	207,3569,5594,5595,7124,7422	AKT1,IL6,MAPK1,MAPK3,TNF,VEGFA
8_Member	GO Biological Processes	GO:0034612	response to tumor necrosis factor	-7.66663	-5.74016	6/253	207,836,5594,5595,7124,7157	AKT1,CASP3,MAPK1,MAPK3,TNF,TP53
8_Member	GO Biological Processes	GO:0006412	translation	-7.55253	-5.64881	8/736	207,1956,2597,3569,5594,5595,6774,7124	AKT1,EGFR,GAPDH,IL6,MAPK1,MAPK3,STAT3,TNF
8_Member	GO Biological Processes	GO:0006417	regulation of translation	-7.54103	-5.64172	7/469	207,2597,3569,5594,5595,6774,7124	AKT1,GAPDH,IL6,MAPK1,MAPK3,STAT3,TNF
8_Member	GO Biological Processes	GO:0043043	peptide biosynthetic process	-7.44049	-5.54985	8/761	207,1956,2597,3569,5594,5595,6774,7124	AKT1,EGFR,GAPDH,IL6,MAPK1,MAPK3,STAT3,TNF
8_Member	GO Biological Processes	GO:0002687	positive regulation of leukocyte migration	-7.38974	-5.50551	5/135	3569,5594,5595,7124,7422	IL6,MAPK1,MAPK3,TNF,VEGFA
8_Member	GO Biological Processes	GO:0070849	response to epidermal growth factor	-7.36116	-5.48115	4/49	207,1956,5594,5595	AKT1,EGFR,MAPK1,MAPK3
8_Member	GO Biological Processes	GO:0031663	lipopolysaccharide-mediated signaling pathway	-7.00142	-5.16717	4/60	207,5594,5595,7124	AKT1,MAPK1,MAPK3,TNF
8_Member	GO Biological Processes	GO:0034250	positive regulation of cellular amide metabolic process	-6.99387	-5.1615	5/162	836,3569,5594,5595,7124	CASP3,IL6,MAPK1,MAPK3,TNF
8_Member	GO Biological Processes	GO:0060135	maternal process involved in female pregnancy	-6.94342	-5.11292	4/62	207,2099,5594,5595	AKT1,ESR1,MAPK1,MAPK3
8_Member	GO Biological Processes	GO:0007507	heart development	-6.86234	-5.04294	7/590	836,1956,5594,5595,5728,7157,7422	CASP3,EGFR,MAPK1,MAPK3,PTEN,TP53,VEGFA
8_Member	GO Biological Processes	GO:0030324	lung development	-6.80232	-4.99195	5/177	1956,5594,5595,7124,7422	EGFR,MAPK1,MAPK3,TNF,VEGFA
8_Member	GO Biological Processes	GO:0030323	respiratory tube development	-6.75406	-4.95428	5/181	1956,5594,5595,7124,7422	EGFR,MAPK1,MAPK3,TNF,VEGFA
8_Member	GO Biological Processes	GO:0007565	female pregnancy	-6.6156	-4.83124	5/193	207,2099,5594,5595,7422	AKT1,ESR1,MAPK1,MAPK3,VEGFA
8_Member	GO Biological Processes	GO:0071674	mononuclear cell migration	-6.57141	-4.79538	5/197	207,3569,5594,5595,7124	AKT1,IL6,MAPK1,MAPK3,TNF
8_Member	GO Biological Processes	GO:0060541	respiratory system development	-6.50682	-4.74059	5/203	1956,5594,5595,7124,7422	EGFR,MAPK1,MAPK3,TNF,VEGFA
8_Member	GO Biological Processes	GO:0001503	ossification	-6.43601	-4.68093	6/409	207,1956,3569,5594,5595,7124	AKT1,EGFR,IL6,MAPK1,MAPK3,TNF
8_Member	GO Biological Processes	GO:0044706	multi-multicellular organism process	-6.33398	-4.59588	5/220	207,2099,5594,5595,7422	AKT1,ESR1,MAPK1,MAPK3,VEGFA
8_Member	GO Biological Processes	GO:0048568	embryonic organ development	-6.31482	-4.58124	6/429	207,5594,5595,7124,7157,7422	AKT1,MAPK1,MAPK3,TNF,TP53,VEGFA
8_Member	GO Biological Processes	GO:0071356	cellular response to tumor necrosis factor	-6.24797	-4.52181	5/229	207,5594,5595,7124,7157	AKT1,MAPK1,MAPK3,TNF,TP53
8_Member	GO Biological Processes	GO:0002690	positive regulation of leukocyte chemotaxis	-6.21233	-4.49201	4/94	3569,5594,5595,7422	IL6,MAPK1,MAPK3,VEGFA
8_Member	GO Biological Processes	GO:0071675	regulation of mononuclear cell migration	-5.86121	-4.19028	4/115	207,5594,5595,7124	AKT1,MAPK1,MAPK3,TNF
8_Member	GO Biological Processes	GO:0002688	regulation of leukocyte chemotaxis	-5.75869	-4.10053	4/122	3569,5594,5595,7422	IL6,MAPK1,MAPK3,VEGFA
8_Member	GO Biological Processes	GO:0060485	mesenchyme development	-5.72896	-4.07456	5/292	3569,4609,5594,5595,5728	IL6,MYC,MAPK1,MAPK3,PTEN
8_Member	GO Biological Processes	GO:0035270	endocrine system development	-5.68909	-4.03965	4/127	207,3569,5594,5595	AKT1,IL6,MAPK1,MAPK3
8_Member	GO Biological Processes	GO:0001893	maternal placenta development	-5.66676	-4.021	3/35	207,5594,5595	AKT1,MAPK1,MAPK3
8_Member	GO Biological Processes	GO:0045727	positive regulation of translation	-5.57063	-3.93575	4/136	3569,5594,5595,7124	IL6,MAPK1,MAPK3,TNF
8_Member	GO Biological Processes	GO:0070661	leukocyte proliferation	-5.53454	-3.90204	5/320	836,3569,5594,5595,7157	CASP3,IL6,MAPK1,MAPK3,TP53
8_Member	GO Biological Processes	GO:0050921	positive regulation of chemotaxis	-5.50826	-3.88048	4/141	3569,5594,5595,7422	IL6,MAPK1,MAPK3,VEGFA
8_Member	GO Biological Processes	GO:0035051	cardiocyte differentiation	-5.32293	-3.72792	4/157	1956,5594,5595,7422	EGFR,MAPK1,MAPK3,VEGFA
8_Member	GO Biological Processes	GO:0060425	lung morphogenesis	-5.19348	-3.62384	3/50	5594,5595,7124	MAPK1,MAPK3,TNF
8_Member	GO Biological Processes	GO:0035265	organ growth	-5.10722	-3.55271	4/178	207,2099,5594,5728	AKT1,ESR1,MAPK1,PTEN
8_Member	GO Biological Processes	GO:0097529	myeloid leukocyte migration	-4.72966	-3.21673	4/222	3569,5594,5595,7422	IL6,MAPK1,MAPK3,VEGFA
8_Member	GO Biological Processes	GO:0050920	regulation of chemotaxis	-4.72201	-3.20997	4/223	3569,5594,5595,7422	IL6,MAPK1,MAPK3,VEGFA
8_Member	GO Biological Processes	GO:0030595	leukocyte chemotaxis	-4.66203	-3.15845	4/231	3569,5594,5595,7422	IL6,MAPK1,MAPK3,VEGFA
8_Member	GO Biological Processes	GO:0048762	mesenchymal cell differentiation	-4.61129	-3.11514	4/238	3569,5594,5595,5728	IL6,MAPK1,MAPK3,PTEN
8_Member	GO Biological Processes	GO:0070663	regulation of leukocyte proliferation	-4.55515	-3.06589	4/246	836,3569,5594,5595	CASP3,IL6,MAPK1,MAPK3
8_Member	GO Biological Processes	GO:0090596	sensory organ morphogenesis	-4.48759	-3.00509	4/256	5594,5595,6774,7422	MAPK1,MAPK3,STAT3,VEGFA
8_Member	GO Biological Processes	GO:1900182	positive regulation of protein localization to nucleus	-4.46802	-2.99203	3/87	207,5594,6714	AKT1,MAPK1,SRC
8_Member	GO Biological Processes	GO:0007423	sensory organ development	-4.38489	-2.91888	5/554	1956,5594,5595,6774,7422	EGFR,MAPK1,MAPK3,STAT3,VEGFA
8_Member	GO Biological Processes	GO:0046620	regulation of organ growth	-4.21182	-2.76942	3/106	207,5594,5728	AKT1,MAPK1,PTEN
8_Member	GO Biological Processes	GO:0006935	chemotaxis	-4.20007	-2.75956	5/606	3265,3569,5594,5595,7422	HRAS,IL6,MAPK1,MAPK3,VEGFA
8_Member	GO Biological Processes	GO:0042330	taxis	-4.18992	-2.75058	5/609	3265,3569,5594,5595,7422	HRAS,IL6,MAPK1,MAPK3,VEGFA
8_Member	GO Biological Processes	GO:0060326	cell chemotaxis	-4.15909	-2.72202	4/311	3569,5594,5595,7422	IL6,MAPK1,MAPK3,VEGFA
8_Member	GO Biological Processes	GO:1900180	regulation of protein localization to nucleus	-3.89051	-2.48971	3/136	207,5594,6714	AKT1,MAPK1,SRC
8_Member	GO Biological Processes	GO:0001890	placenta development	-3.80826	-2.41778	3/145	207,5594,5595	AKT1,MAPK1,MAPK3
8_Member	GO Biological Processes	GO:0070665	positive regulation of leukocyte proliferation	-3.76481	-2.3804	3/150	3569,5594,5595	IL6,MAPK1,MAPK3
8_Member	GO Biological Processes	GO:0010256	endomembrane system organization	-3.25662	-1.91128	4/536	207,5594,5595,5728	AKT1,MAPK1,MAPK3,PTEN
8_Member	GO Biological Processes	GO:0048598	embryonic morphogenesis	-3.09789	-1.76285	4/591	836,5594,5595,7157	CASP3,MAPK1,MAPK3,TP53
9_Summary	GO Biological Processes	GO:0030879	mammary gland development	-11.2673	-8.84216	7/137	207,595,1950,2099,5594,6714,7422,836,5595,5728	AKT1,CCND1,EGF,ESR1,MAPK1,SRC,VEGFA,CASP3,MAPK3,PTEN
9_Member	GO Biological Processes	GO:0030879	mammary gland development	-11.2673	-8.84216	7/137	207,595,1950,2099,5594,6714,7422	AKT1,CCND1,EGF,ESR1,MAPK1,SRC,VEGFA
9_Member	GO Biological Processes	GO:0048608	reproductive structure development	-11.0801	-8.67651	9/425	207,595,836,2099,5594,5595,5728,6714,7422	AKT1,CCND1,CASP3,ESR1,MAPK1,MAPK3,PTEN,SRC,VEGFA
9_Member	GO Biological Processes	GO:0061458	reproductive system development	-11.0529	-8.65621	9/428	207,595,836,2099,5594,5595,5728,6714,7422	AKT1,CCND1,CASP3,ESR1,MAPK1,MAPK3,PTEN,SRC,VEGFA
9_Member	GO Biological Processes	GO:0061180	mammary gland epithelium development	-8.93096	-6.80491	5/67	207,595,2099,5594,6714	AKT1,CCND1,ESR1,MAPK1,SRC
9_Member	GO Biological Processes	GO:0033598	mammary gland epithelial cell proliferation	-6.06585	-4.3668	3/26	595,2099,5594	CCND1,ESR1,MAPK1
9_Member	GO Biological Processes	GO:0043627	response to estrogen	-4.66139	-3.15845	3/75	595,2099,5594	CCND1,ESR1,MAPK1
10_Summary	GO Biological Processes	GO:0051090	regulation of DNA-binding transcription factor activity	-10.9458	-8.56274	9/440	207,2099,3569,5595,5599,5728,6774,7124,7422,836,5594,6714,7157,1950,3725,3320,1956	AKT1,ESR1,IL6,MAPK3,MAPK8,PTEN,STAT3,TNF,VEGFA,CASP3,MAPK1,SRC,TP53,EGF,JUN,HSP90AA1,EGFR
10_Member	GO Biological Processes	GO:0051090	regulation of DNA-binding transcription factor activity	-10.9458	-8.56274	9/440	207,2099,3569,5595,5599,5728,6774,7124,7422	AKT1,ESR1,IL6,MAPK3,MAPK8,PTEN,STAT3,TNF,VEGFA
10_Member	GO Biological Processes	GO:0071417	cellular response to organonitrogen compound	-9.51609	-7.33295	9/638	207,836,5594,5595,5728,6714,6774,7124,7157	AKT1,CASP3,MAPK1,MAPK3,PTEN,SRC,STAT3,TNF,TP53
10_Member	GO Biological Processes	GO:0051091	positive regulation of DNA-binding transcription factor activity	-9.31054	-7.13986	7/260	207,2099,3569,5728,6774,7124,7422	AKT1,ESR1,IL6,PTEN,STAT3,TNF,VEGFA
10_Member	GO Biological Processes	GO:1901699	cellular response to nitrogen compound	-9.20033	-7.042	9/693	207,836,5594,5595,5728,6714,6774,7124,7157	AKT1,CASP3,MAPK1,MAPK3,PTEN,SRC,STAT3,TNF,TP53
10_Member	GO Biological Processes	GO:0001568	blood vessel development	-8.82417	-6.72855	9/765	207,1950,3569,3725,5594,5728,6774,7124,7422	AKT1,EGF,IL6,JUN,MAPK1,PTEN,STAT3,TNF,VEGFA
10_Member	GO Biological Processes	GO:0001525	angiogenesis	-8.28115	-6.2755	8/593	207,1950,3569,3725,5728,6774,7124,7422	AKT1,EGF,IL6,JUN,PTEN,STAT3,TNF,VEGFA
10_Member	GO Biological Processes	GO:0031331	positive regulation of cellular catabolic process	-7.81321	-5.86274	7/428	207,1950,3320,3569,5595,5728,7124	AKT1,EGF,HSP90AA1,IL6,MAPK3,PTEN,TNF
10_Member	GO Biological Processes	GO:0048514	blood vessel morphogenesis	-7.78418	-5.83617	8/687	207,1950,3569,3725,5728,6774,7124,7422	AKT1,EGF,IL6,JUN,PTEN,STAT3,TNF,VEGFA
10_Member	GO Biological Processes	GO:0009896	positive regulation of catabolic process	-7.39293	-5.50658	7/493	207,1950,3320,3569,5595,5728,7124	AKT1,EGF,HSP90AA1,IL6,MAPK3,PTEN,TNF
10_Member	GO Biological Processes	GO:0042176	regulation of protein catabolic process	-6.55045	-4.77771	6/391	207,1950,1956,3320,5728,7124	AKT1,EGF,EGFR,HSP90AA1,PTEN,TNF
10_Member	GO Biological Processes	GO:0045936	negative regulation of phosphate metabolic process	-6.23917	-4.51448	6/442	207,836,5728,6774,7124,7157	AKT1,CASP3,PTEN,STAT3,TNF,TP53
10_Member	GO Biological Processes	GO:0010563	negative regulation of phosphorus metabolic process	-6.23344	-4.51022	6/443	207,836,5728,6774,7124,7157	AKT1,CASP3,PTEN,STAT3,TNF,TP53
10_Member	GO Biological Processes	GO:0045732	positive regulation of protein catabolic process	-6.22007	-4.4983	5/232	207,1950,3320,5728,7124	AKT1,EGF,HSP90AA1,PTEN,TNF
10_Member	GO Biological Processes	GO:1903364	positive regulation of cellular protein catabolic process	-5.33394	-3.73554	4/156	207,1950,3320,5728	AKT1,EGF,HSP90AA1,PTEN
10_Member	GO Biological Processes	GO:1903362	regulation of cellular protein catabolic process	-4.49422	-3.01089	4/255	207,1950,3320,5728	AKT1,EGF,HSP90AA1,PTEN
10_Member	GO Biological Processes	GO:2000060	positive regulation of ubiquitin-dependent protein catabolic process	-4.17573	-2.7379	3/109	207,1950,5728	AKT1,EGF,PTEN
10_Member	GO Biological Processes	GO:0071901	negative regulation of protein serine/threonine kinase activity	-4.0516	-2.62867	3/120	207,836,5728	AKT1,CASP3,PTEN
10_Member	GO Biological Processes	GO:0030336	negative regulation of cell migration	-3.98993	-2.57492	4/344	207,5728,6774,7124	AKT1,PTEN,STAT3,TNF
10_Member	GO Biological Processes	GO:2000146	negative regulation of cell motility	-3.91858	-2.51359	4/359	207,5728,6774,7124	AKT1,PTEN,STAT3,TNF
10_Member	GO Biological Processes	GO:1903052	positive regulation of proteolysis involved in cellular protein catabolic process	-3.90954	-2.50735	3/134	207,1950,5728	AKT1,EGF,PTEN
10_Member	GO Biological Processes	GO:0051271	negative regulation of cellular component movement	-3.88179	-2.48169	4/367	207,5728,6774,7124	AKT1,PTEN,STAT3,TNF
10_Member	GO Biological Processes	GO:0034763	negative regulation of transmembrane transport	-3.81713	-2.42597	3/144	207,5728,7124	AKT1,PTEN,TNF
10_Member	GO Biological Processes	GO:0042326	negative regulation of phosphorylation	-3.7977	-2.40925	4/386	207,836,5728,6774	AKT1,CASP3,PTEN,STAT3
10_Member	GO Biological Processes	GO:0040013	negative regulation of locomotion	-3.77629	-2.39054	4/391	207,5728,6774,7124	AKT1,PTEN,STAT3,TNF
10_Member	GO Biological Processes	GO:2000058	regulation of ubiquitin-dependent protein catabolic process	-3.63518	-2.26072	3/166	207,1950,5728	AKT1,EGF,PTEN
10_Member	GO Biological Processes	GO:0031396	regulation of protein ubiquitination	-3.33619	-1.98406	3/210	207,3320,5728	AKT1,HSP90AA1,PTEN
10_Member	GO Biological Processes	GO:0006469	negative regulation of protein kinase activity	-3.31823	-1.96797	3/213	207,836,5728	AKT1,CASP3,PTEN
10_Member	GO Biological Processes	GO:0031400	negative regulation of protein modification process	-3.31555	-1.9659	4/517	207,836,5728,7124	AKT1,CASP3,PTEN,TNF
10_Member	GO Biological Processes	GO:1903050	regulation of proteolysis involved in cellular protein catabolic process	-3.2659	-1.91995	3/222	207,1950,5728	AKT1,EGF,PTEN
10_Member	GO Biological Processes	GO:0033673	negative regulation of kinase activity	-3.17811	-1.83764	3/238	207,836,5728	AKT1,CASP3,PTEN
10_Member	GO Biological Processes	GO:1903320	regulation of protein modification by small protein conjugation or removal	-3.15712	-1.81847	3/242	207,3320,5728	AKT1,HSP90AA1,PTEN
10_Member	GO Biological Processes	GO:0001933	negative regulation of protein phosphorylation	-2.72173	-1.41336	3/343	207,836,5728	AKT1,CASP3,PTEN
10_Member	GO Biological Processes	GO:0010959	regulation of metal ion transport	-2.51431	-1.2143	3/406	207,1950,5728	AKT1,EGF,PTEN
10_Member	GO Biological Processes	GO:0034762	regulation of transmembrane transport	-2.06387	-0.774221	3/590	207,5728,7124	AKT1,PTEN,TNF
11_Summary	GO Biological Processes	GO:1903829	positive regulation of cellular protein localization	-10.9049	-8.535	8/276	207,1950,1956,3265,5594,5599,6714,7124,3320,5595,7157,3569,2099	AKT1,EGF,EGFR,HRAS,MAPK1,MAPK8,SRC,TNF,HSP90AA1,MAPK3,TP53,IL6,ESR1
11_Member	GO Biological Processes	GO:1903829	positive regulation of cellular protein localization	-10.9049	-8.535	8/276	207,1950,1956,3265,5594,5599,6714,7124	AKT1,EGF,EGFR,HRAS,MAPK1,MAPK8,SRC,TNF
11_Member	GO Biological Processes	GO:1903827	regulation of cellular protein localization	-10.2495	-7.96526	9/527	207,1950,1956,3265,3320,5594,5599,6714,7124	AKT1,EGF,EGFR,HRAS,HSP90AA1,MAPK1,MAPK8,SRC,TNF
11_Member	GO Biological Processes	GO:0010638	positive regulation of organelle organization	-8.82692	-6.72855	8/505	1950,3265,5594,5595,5599,6714,7124,7157	EGF,HRAS,MAPK1,MAPK3,MAPK8,SRC,TNF,TP53
11_Member	GO Biological Processes	GO:0051223	regulation of protein transport	-7.26936	-5.40176	7/514	1956,3265,3569,5594,5599,6714,7124	EGFR,HRAS,IL6,MAPK1,MAPK8,SRC,TNF
11_Member	GO Biological Processes	GO:0051222	positive regulation of protein transport	-7.20229	-5.34077	6/303	1956,3265,5594,5599,6714,7124	EGFR,HRAS,MAPK1,MAPK8,SRC,TNF
11_Member	GO Biological Processes	GO:0070201	regulation of establishment of protein localization	-7.12892	-5.28319	7/539	1956,3265,3569,5594,5599,6714,7124	EGFR,HRAS,IL6,MAPK1,MAPK8,SRC,TNF
11_Member	GO Biological Processes	GO:1904951	positive regulation of establishment of protein localization	-7.07029	-5.22841	6/319	1956,3265,5594,5599,6714,7124	EGFR,HRAS,MAPK1,MAPK8,SRC,TNF
11_Member	GO Biological Processes	GO:0032386	regulation of intracellular transport	-5.42492	-3.8144	5/337	3265,5594,5595,5599,6714	HRAS,MAPK1,MAPK3,MAPK8,SRC
11_Member	GO Biological Processes	GO:0002764	immune response-regulating signaling pathway	-4.71728	-3.20625	5/472	2099,3265,5594,5599,6714	ESR1,HRAS,MAPK1,MAPK8,SRC
11_Member	GO Biological Processes	GO:0002768	immune response-regulating cell surface receptor signaling pathway	-4.13761	-2.70356	4/315	3265,5594,5599,6714	HRAS,MAPK1,MAPK8,SRC
11_Member	GO Biological Processes	GO:0002253	activation of immune response	-3.8414	-2.44682	4/376	3265,3320,5594,6714	HRAS,HSP90AA1,MAPK1,SRC
11_Member	GO Biological Processes	GO:0090316	positive regulation of intracellular protein transport	-3.68222	-2.30181	3/160	3265,5594,5599	HRAS,MAPK1,MAPK8
11_Member	GO Biological Processes	GO:0032388	positive regulation of intracellular transport	-3.38541	-2.02953	3/202	3265,5594,5599	HRAS,MAPK1,MAPK8
11_Member	GO Biological Processes	GO:0033157	regulation of intracellular protein transport	-3.22671	-1.88259	3/229	3265,5594,5599	HRAS,MAPK1,MAPK8
11_Member	GO Biological Processes	GO:0002429	immune response-activating cell surface receptor signaling pathway	-2.92599	-1.6068	3/291	3265,5594,6714	HRAS,MAPK1,SRC
11_Member	GO Biological Processes	GO:0002757	immune response-activating signal transduction	-2.92599	-1.6068	3/291	3265,5594,6714	HRAS,MAPK1,SRC
12_Summary	GO Biological Processes	GO:0048511	rhythmic process	-10.6275	-8.3031	8/299	836,1956,2099,3725,5599,5728,6714,7157,207,3569,7124,3265	CASP3,EGFR,ESR1,JUN,MAPK8,PTEN,SRC,TP53,AKT1,IL6,TNF,HRAS
12_Member	GO Biological Processes	GO:0048511	rhythmic process	-10.6275	-8.3031	8/299	836,1956,2099,3725,5599,5728,6714,7157	CASP3,EGFR,ESR1,JUN,MAPK8,PTEN,SRC,TP53
12_Member	GO Biological Processes	GO:0043065	positive regulation of apoptotic process	-10.1628	-7.89627	9/539	207,836,3569,3725,5599,5728,6714,7124,7157	AKT1,CASP3,IL6,JUN,MAPK8,PTEN,SRC,TNF,TP53
12_Member	GO Biological Processes	GO:0043068	positive regulation of programmed cell death	-10.0504	-7.79391	9/555	207,836,3569,3725,5599,5728,6714,7124,7157	AKT1,CASP3,IL6,JUN,MAPK8,PTEN,SRC,TNF,TP53
12_Member	GO Biological Processes	GO:0097190	apoptotic signaling pathway	-9.86799	-7.64049	9/582	207,836,3265,3725,5599,5728,6714,7124,7157	AKT1,CASP3,HRAS,JUN,MAPK8,PTEN,SRC,TNF,TP53
12_Member	GO Biological Processes	GO:0010942	positive regulation of cell death	-9.63797	-7.44631	9/618	207,836,3569,3725,5599,5728,6714,7124,7157	AKT1,CASP3,IL6,JUN,MAPK8,PTEN,SRC,TNF,TP53
12_Member	GO Biological Processes	GO:0007623	circadian rhythm	-6.43391	-4.68041	5/210	1956,3725,5599,5728,7157	EGFR,JUN,MAPK8,PTEN,TP53
13_Summary	GO Biological Processes	GO:0030162	regulation of proteolysis	-10.3762	-8.07785	10/752	207,1950,2597,4609,5728,6714,6774,7124,7157,7422,836,3265,2099,1956,3569,3725	AKT1,EGF,GAPDH,MYC,PTEN,SRC,STAT3,TNF,TP53,VEGFA,CASP3,HRAS,ESR1,EGFR,IL6,JUN
13_Member	GO Biological Processes	GO:0030162	regulation of proteolysis	-10.3762	-8.07785	10/752	207,1950,2597,4609,5728,6714,6774,7124,7157,7422	AKT1,EGF,GAPDH,MYC,PTEN,SRC,STAT3,TNF,TP53,VEGFA
13_Member	GO Biological Processes	GO:0071456	cellular response to hypoxia	-9.00906	-6.87377	6/151	207,4609,5728,6714,7157,7422	AKT1,MYC,PTEN,SRC,TP53,VEGFA
13_Member	GO Biological Processes	GO:0036294	cellular response to decreased oxygen levels	-8.84119	-6.73512	6/161	207,4609,5728,6714,7157,7422	AKT1,MYC,PTEN,SRC,TP53,VEGFA
13_Member	GO Biological Processes	GO:0001666	response to hypoxia	-8.80885	-6.71667	7/307	207,836,4609,5728,6714,7157,7422	AKT1,CASP3,MYC,PTEN,SRC,TP53,VEGFA
13_Member	GO Biological Processes	GO:0043086	negative regulation of catalytic activity	-8.68774	-6.6057	9/793	207,836,2597,3265,5728,6714,7124,7157,7422	AKT1,CASP3,GAPDH,HRAS,PTEN,SRC,TNF,TP53,VEGFA
13_Member	GO Biological Processes	GO:0036293	response to decreased oxygen levels	-8.66527	-6.59314	7/322	207,836,4609,5728,6714,7157,7422	AKT1,CASP3,MYC,PTEN,SRC,TP53,VEGFA
13_Member	GO Biological Processes	GO:0071453	cellular response to oxygen levels	-8.59373	-6.53129	6/177	207,4609,5728,6714,7157,7422	AKT1,MYC,PTEN,SRC,TP53,VEGFA
13_Member	GO Biological Processes	GO:0070482	response to oxygen levels	-8.44064	-6.41491	7/347	207,836,4609,5728,6714,7157,7422	AKT1,CASP3,MYC,PTEN,SRC,TP53,VEGFA
13_Member	GO Biological Processes	GO:0005975	carbohydrate metabolic process	-8.28115	-6.2755	8/593	207,1950,2597,5728,6714,6774,7124,7157	AKT1,EGF,GAPDH,PTEN,SRC,STAT3,TNF,TP53
13_Member	GO Biological Processes	GO:0045862	positive regulation of proteolysis	-8.20009	-6.20276	7/376	207,1950,4609,5728,6714,6774,7124	AKT1,EGF,MYC,PTEN,SRC,STAT3,TNF
13_Member	GO Biological Processes	GO:0052548	regulation of endopeptidase activity	-7.76488	-5.81931	7/435	207,2597,4609,6714,6774,7124,7422	AKT1,GAPDH,MYC,SRC,STAT3,TNF,VEGFA
13_Member	GO Biological Processes	GO:0052547	regulation of peptidase activity	-7.57288	-5.66693	7/464	207,2597,4609,6714,6774,7124,7422	AKT1,GAPDH,MYC,SRC,STAT3,TNF,VEGFA
13_Member	GO Biological Processes	GO:0097193	intrinsic apoptotic signaling pathway	-7.33276	-5.45692	6/288	207,836,3265,6714,7124,7157	AKT1,CASP3,HRAS,SRC,TNF,TP53
13_Member	GO Biological Processes	GO:0010632	regulation of epithelial cell migration	-7.28851	-5.41499	6/293	207,1950,5728,6714,7124,7422	AKT1,EGF,PTEN,SRC,TNF,VEGFA
13_Member	GO Biological Processes	GO:0045861	negative regulation of proteolysis	-6.82565	-5.01348	6/351	207,2597,6714,7124,7157,7422	AKT1,GAPDH,SRC,TNF,TP53,VEGFA
13_Member	GO Biological Processes	GO:0006109	regulation of carbohydrate metabolic process	-6.79015	-4.98156	5/178	207,1950,6714,6774,7157	AKT1,EGF,SRC,STAT3,TP53
13_Member	GO Biological Processes	GO:0010631	epithelial cell migration	-6.7681	-4.96128	6/359	207,1950,5728,6714,7124,7422	AKT1,EGF,PTEN,SRC,TNF,VEGFA
13_Member	GO Biological Processes	GO:0090132	epithelium migration	-6.74685	-4.94881	6/362	207,1950,5728,6714,7124,7422	AKT1,EGF,PTEN,SRC,TNF,VEGFA
13_Member	GO Biological Processes	GO:0090130	tissue migration	-6.71185	-4.9207	6/367	207,1950,5728,6714,7124,7422	AKT1,EGF,PTEN,SRC,TNF,VEGFA
13_Member	GO Biological Processes	GO:0001936	regulation of endothelial cell proliferation	-6.70688	-4.91744	5/185	207,1950,6774,7124,7422	AKT1,EGF,STAT3,TNF,VEGFA
13_Member	GO Biological Processes	GO:0051346	negative regulation of hydrolase activity	-6.62983	-4.84378	6/379	207,2597,3265,6714,7124,7422	AKT1,GAPDH,HRAS,SRC,TNF,VEGFA
13_Member	GO Biological Processes	GO:0006006	glucose metabolic process	-6.58237	-4.80469	5/196	207,2597,6714,7124,7157	AKT1,GAPDH,SRC,TNF,TP53
13_Member	GO Biological Processes	GO:0043154	negative regulation of cysteine-type endopeptidase activity involved in apoptotic process	-6.53899	-4.76939	4/78	207,6714,7124,7422	AKT1,SRC,TNF,VEGFA
13_Member	GO Biological Processes	GO:0001935	endothelial cell proliferation	-6.53887	-4.76939	5/200	207,1950,6774,7124,7422	AKT1,EGF,STAT3,TNF,VEGFA
13_Member	GO Biological Processes	GO:0043281	regulation of cysteine-type endopeptidase activity involved in apoptotic process	-6.41354	-4.66471	5/212	207,4609,6714,7124,7422	AKT1,MYC,SRC,TNF,VEGFA
13_Member	GO Biological Processes	GO:2000117	negative regulation of cysteine-type endopeptidase activity	-6.36784	-4.62517	4/86	207,6714,7124,7422	AKT1,SRC,TNF,VEGFA
13_Member	GO Biological Processes	GO:0002064	epithelial cell development	-6.28576	-4.55516	5/225	207,2099,6714,7124,7422	AKT1,ESR1,SRC,TNF,VEGFA
13_Member	GO Biological Processes	GO:0019318	hexose metabolic process	-6.17439	-4.4611	5/237	207,2597,6714,7124,7157	AKT1,GAPDH,SRC,TNF,TP53
13_Member	GO Biological Processes	GO:2000116	regulation of cysteine-type endopeptidase activity	-6.16537	-4.45369	5/238	207,4609,6714,7124,7422	AKT1,MYC,SRC,TNF,VEGFA
13_Member	GO Biological Processes	GO:0010951	negative regulation of endopeptidase activity	-6.04309	-4.34542	5/252	207,2597,6714,7124,7422	AKT1,GAPDH,SRC,TNF,VEGFA
13_Member	GO Biological Processes	GO:0001667	ameboidal-type cell migration	-6.04117	-4.34487	6/478	207,1950,5728,6714,7124,7422	AKT1,EGF,PTEN,SRC,TNF,VEGFA
13_Member	GO Biological Processes	GO:0005996	monosaccharide metabolic process	-6.00111	-4.30892	5/257	207,2597,6714,7124,7157	AKT1,GAPDH,SRC,TNF,TP53
13_Member	GO Biological Processes	GO:0010466	negative regulation of peptidase activity	-5.95996	-4.2772	5/262	207,2597,6714,7124,7422	AKT1,GAPDH,SRC,TNF,VEGFA
13_Member	GO Biological Processes	GO:0001938	positive regulation of endothelial cell proliferation	-5.92272	-4.24261	4/111	207,1950,6774,7422	AKT1,EGF,STAT3,VEGFA
13_Member	GO Biological Processes	GO:0051348	negative regulation of transferase activity	-5.89579	-4.21963	5/270	207,836,5728,6714,7157	AKT1,CASP3,PTEN,SRC,TP53
13_Member	GO Biological Processes	GO:0043542	endothelial cell migration	-5.81069	-4.14746	5/281	207,1950,5728,7124,7422	AKT1,EGF,PTEN,TNF,VEGFA
13_Member	GO Biological Processes	GO:0044262	cellular carbohydrate metabolic process	-5.78807	-4.12739	5/284	207,5728,6714,6774,7157	AKT1,PTEN,SRC,STAT3,TP53
13_Member	GO Biological Processes	GO:0007162	negative regulation of cell adhesion	-5.65037	-4.00583	5/303	207,836,5728,6714,7422	AKT1,CASP3,PTEN,SRC,VEGFA
13_Member	GO Biological Processes	GO:0032870	cellular response to hormone stimulus	-5.5208	-3.89159	6/588	207,1956,2099,5728,6714,6774	AKT1,EGFR,ESR1,PTEN,SRC,STAT3
13_Member	GO Biological Processes	GO:0062013	positive regulation of small molecule metabolic process	-5.48394	-3.86199	4/143	207,6714,6774,7124	AKT1,SRC,STAT3,TNF
13_Member	GO Biological Processes	GO:0010675	regulation of cellular carbohydrate metabolic process	-5.44811	-3.83306	4/146	207,6714,6774,7157	AKT1,SRC,STAT3,TP53
13_Member	GO Biological Processes	GO:0062012	regulation of small molecule metabolic process	-5.43752	-3.8236	5/335	207,6714,6774,7124,7157	AKT1,SRC,STAT3,TNF,TP53
13_Member	GO Biological Processes	GO:2001236	regulation of extrinsic apoptotic signaling pathway	-5.39005	-3.78513	4/151	207,5728,6714,7124	AKT1,PTEN,SRC,TNF
13_Member	GO Biological Processes	GO:2001233	regulation of apoptotic signaling pathway	-5.30901	-3.71618	5/356	207,5728,6714,7124,7157	AKT1,PTEN,SRC,TNF,TP53
13_Member	GO Biological Processes	GO:1901653	cellular response to peptide	-5.26793	-3.68492	5/363	207,5728,6714,6774,7157	AKT1,PTEN,SRC,STAT3,TP53
13_Member	GO Biological Processes	GO:0051129	negative regulation of cellular component organization	-5.11908	-3.56115	6/691	207,5728,6714,7124,7157,7422	AKT1,PTEN,SRC,TNF,TP53,VEGFA
13_Member	GO Biological Processes	GO:0010634	positive regulation of epithelial cell migration	-5.11688	-3.56115	4/177	207,1950,6714,7422	AKT1,EGF,SRC,VEGFA
13_Member	GO Biological Processes	GO:0002683	negative regulation of immune system process	-4.89257	-3.35935	5/434	207,836,4609,6714,7124	AKT1,CASP3,MYC,SRC,TNF
13_Member	GO Biological Processes	GO:0045785	positive regulation of cell adhesion	-4.87816	-3.34776	5/437	207,3569,6714,7124,7422	AKT1,IL6,SRC,TNF,VEGFA
13_Member	GO Biological Processes	GO:0097191	extrinsic apoptotic signaling pathway	-4.75284	-3.2381	4/219	207,5728,6714,7124	AKT1,PTEN,SRC,TNF
13_Member	GO Biological Processes	GO:0010594	regulation of endothelial cell migration	-4.64737	-3.14599	4/233	207,1950,7124,7422	AKT1,EGF,TNF,VEGFA
13_Member	GO Biological Processes	GO:1903039	positive regulation of leukocyte cell-cell adhesion	-4.60416	-3.10975	4/239	207,3569,6714,7124	AKT1,IL6,SRC,TNF
13_Member	GO Biological Processes	GO:1901652	response to peptide	-4.5644	-3.07257	5/508	207,5728,6714,6774,7157	AKT1,PTEN,SRC,STAT3,TP53
13_Member	GO Biological Processes	GO:1902532	negative regulation of intracellular signal transduction	-4.44548	-2.97213	5/538	207,2099,4609,5728,6714	AKT1,ESR1,MYC,PTEN,SRC
13_Member	GO Biological Processes	GO:0008593	regulation of Notch signaling pathway	-4.35376	-2.89418	3/95	207,6714,6774	AKT1,SRC,STAT3
13_Member	GO Biological Processes	GO:2001237	negative regulation of extrinsic apoptotic signaling pathway	-4.32674	-2.86954	3/97	207,6714,7124	AKT1,SRC,TNF
13_Member	GO Biological Processes	GO:0022409	positive regulation of cell-cell adhesion	-4.31206	-2.85644	4/284	207,3569,6714,7124	AKT1,IL6,SRC,TNF
13_Member	GO Biological Processes	GO:0071375	cellular response to peptide hormone stimulus	-4.26521	-2.81195	4/292	207,5728,6714,6774	AKT1,PTEN,SRC,STAT3
13_Member	GO Biological Processes	GO:0010906	regulation of glucose metabolic process	-4.06239	-2.63652	3/119	207,6714,7157	AKT1,SRC,TP53
13_Member	GO Biological Processes	GO:0010595	positive regulation of endothelial cell migration	-3.90954	-2.50735	3/134	207,1950,7422	AKT1,EGF,VEGFA
13_Member	GO Biological Processes	GO:0032147	activation of protein kinase activity	-3.90954	-2.50735	3/134	1950,6714,7422	EGF,SRC,VEGFA
13_Member	GO Biological Processes	GO:0045834	positive regulation of lipid metabolic process	-3.77338	-2.3883	3/149	207,6714,7124	AKT1,SRC,TNF
13_Member	GO Biological Processes	GO:0043434	response to peptide hormone	-3.67341	-2.29433	4/416	207,5728,6714,6774	AKT1,PTEN,SRC,STAT3
13_Member	GO Biological Processes	GO:2001242	regulation of intrinsic apoptotic signaling pathway	-3.65067	-2.27357	3/164	207,6714,7157	AKT1,SRC,TP53
13_Member	GO Biological Processes	GO:0042391	regulation of membrane potential	-3.60329	-2.23079	4/434	207,3725,5728,6714	AKT1,JUN,PTEN,SRC
13_Member	GO Biological Processes	GO:0007219	Notch signaling pathway	-3.58987	-2.21867	3/172	207,6714,6774	AKT1,SRC,STAT3
13_Member	GO Biological Processes	GO:0043409	negative regulation of MAPK cascade	-3.53194	-2.1659	3/180	207,4609,5728	AKT1,MYC,PTEN
13_Member	GO Biological Processes	GO:0045216	cell-cell junction organization	-3.38541	-2.02953	3/202	6714,7124,7422	SRC,TNF,VEGFA
13_Member	GO Biological Processes	GO:0032869	cellular response to insulin stimulus	-3.36672	-2.01209	3/205	207,5728,6714	AKT1,PTEN,SRC
13_Member	GO Biological Processes	GO:0030100	regulation of endocytosis	-3.31231	-1.96328	3/214	1950,6714,7422	EGF,SRC,VEGFA
13_Member	GO Biological Processes	GO:2001234	negative regulation of apoptotic signaling pathway	-3.25458	-1.90985	3/224	207,6714,7124	AKT1,SRC,TNF
13_Member	GO Biological Processes	GO:0044057	regulation of system process	-3.12554	-1.78749	4/581	207,1956,5728,6714	AKT1,EGFR,PTEN,SRC
13_Member	GO Biological Processes	GO:0032868	response to insulin	-3.03834	-1.71041	3/266	207,5728,6714	AKT1,PTEN,SRC
13_Member	GO Biological Processes	GO:0019216	regulation of lipid metabolic process	-2.76581	-1.45519	3/331	207,6714,7124	AKT1,SRC,TNF
13_Member	GO Biological Processes	GO:0010639	negative regulation of organelle organization	-2.70384	-1.39603	3/348	207,6714,7157	AKT1,SRC,TP53
14_Summary	GO Biological Processes	GO:0000079	regulation of cyclin-dependent protein serine/threonine kinase activity	-10.2599	-7.96702	6/94	207,595,836,1956,5728,6714,2099,6774,1950,7124,7157	AKT1,CCND1,CASP3,EGFR,PTEN,SRC,ESR1,STAT3,EGF,TNF,TP53
14_Member	GO Biological Processes	GO:0000079	regulation of cyclin-dependent protein serine/threonine kinase activity	-10.2599	-7.96702	6/94	207,595,836,1956,5728,6714	AKT1,CCND1,CASP3,EGFR,PTEN,SRC
14_Member	GO Biological Processes	GO:1904029	regulation of cyclin-dependent protein kinase activity	-10.1492	-7.88769	6/98	207,595,836,1956,5728,6714	AKT1,CCND1,CASP3,EGFR,PTEN,SRC
14_Member	GO Biological Processes	GO:0032355	response to estradiol	-9.18877	-7.042	6/141	595,836,1956,2099,5728,6774	CCND1,CASP3,EGFR,ESR1,PTEN,STAT3
14_Member	GO Biological Processes	GO:0045737	positive regulation of cyclin-dependent protein serine/threonine kinase activity	-8.30742	-6.29613	4/29	207,595,1956,6714	AKT1,CCND1,EGFR,SRC
14_Member	GO Biological Processes	GO:1904031	positive regulation of cyclin-dependent protein kinase activity	-8.07199	-6.09612	4/33	207,595,1956,6714	AKT1,CCND1,EGFR,SRC
14_Member	GO Biological Processes	GO:0007346	regulation of mitotic cell cycle	-7.59861	-5.68593	7/460	207,595,1950,1956,5728,7124,7157	AKT1,CCND1,EGF,EGFR,PTEN,TNF,TP53
14_Member	GO Biological Processes	GO:2000045	regulation of G1/S transition of mitotic cell cycle	-7.27977	-5.41013	5/142	207,595,1956,5728,7157	AKT1,CCND1,EGFR,PTEN,TP53
14_Member	GO Biological Processes	GO:0070141	response to UV-A	-6.91727	-5.09023	3/14	207,595,1956	AKT1,CCND1,EGFR
14_Member	GO Biological Processes	GO:1902806	regulation of cell cycle G1/S phase transition	-6.91514	-5.09023	5/168	207,595,1956,5728,7157	AKT1,CCND1,EGFR,PTEN,TP53
14_Member	GO Biological Processes	GO:0045786	negative regulation of cell cycle	-6.58982	-4.81048	6/385	595,836,1956,5728,7124,7157	CCND1,CASP3,EGFR,PTEN,TNF,TP53
14_Member	GO Biological Processes	GO:0000082	G1/S transition of mitotic cell cycle	-6.39336	-4.64609	5/214	207,595,1956,5728,7157	AKT1,CCND1,EGFR,PTEN,TP53
14_Member	GO Biological Processes	GO:0045930	negative regulation of mitotic cell cycle	-6.19254	-4.47657	5/235	595,1956,5728,7124,7157	CCND1,EGFR,PTEN,TNF,TP53
14_Member	GO Biological Processes	GO:0044321	response to leptin	-6.1742	-4.4611	3/24	595,5728,6774	CCND1,PTEN,STAT3
14_Member	GO Biological Processes	GO:0044843	cell cycle G1/S phase transition	-6.13856	-4.43253	5/241	207,595,1956,5728,7157	AKT1,CCND1,EGFR,PTEN,TP53
14_Member	GO Biological Processes	GO:1905114	cell surface receptor signaling pathway involved in cell-cell signaling	-5.69265	-4.04198	6/549	207,595,1950,1956,5728,6714	AKT1,CCND1,EGF,EGFR,PTEN,SRC
14_Member	GO Biological Processes	GO:1901990	regulation of mitotic cell cycle phase transition	-5.6786	-4.03039	5/299	207,595,1956,5728,7157	AKT1,CCND1,EGFR,PTEN,TP53
14_Member	GO Biological Processes	GO:0045787	positive regulation of cell cycle	-5.58144	-3.9438	5/313	207,595,1950,1956,6714	AKT1,CCND1,EGF,EGFR,SRC
14_Member	GO Biological Processes	GO:1900087	positive regulation of G1/S transition of mitotic cell cycle	-5.30365	-3.71404	3/46	207,595,1956	AKT1,CCND1,EGFR
14_Member	GO Biological Processes	GO:0010564	regulation of cell cycle process	-5.26324	-3.68216	6/652	207,595,1950,1956,5728,7157	AKT1,CCND1,EGF,EGFR,PTEN,TP53
14_Member	GO Biological Processes	GO:1901987	regulation of cell cycle phase transition	-5.11683	-3.56115	5/390	207,595,1956,5728,7157	AKT1,CCND1,EGFR,PTEN,TP53
14_Member	GO Biological Processes	GO:1902808	positive regulation of cell cycle G1/S phase transition	-4.99803	-3.45041	3/58	207,595,1956	AKT1,CCND1,EGFR
14_Member	GO Biological Processes	GO:1903047	mitotic cell cycle process	-4.99686	-3.45021	6/726	207,595,1950,1956,5728,7157	AKT1,CCND1,EGF,EGFR,PTEN,TP53
14_Member	GO Biological Processes	GO:1901654	response to ketone	-4.95978	-3.41701	4/194	207,595,1956,6714	AKT1,CCND1,EGFR,SRC
14_Member	GO Biological Processes	GO:0044772	mitotic cell cycle phase transition	-4.94138	-3.40054	5/424	207,595,1956,5728,7157	AKT1,CCND1,EGFR,PTEN,TP53
14_Member	GO Biological Processes	GO:0090068	positive regulation of cell cycle process	-4.62563	-3.12861	4/236	207,595,1950,1956	AKT1,CCND1,EGF,EGFR
14_Member	GO Biological Processes	GO:0044770	cell cycle phase transition	-4.52395	-3.03724	5/518	207,595,1956,5728,7157	AKT1,CCND1,EGFR,PTEN,TP53
14_Member	GO Biological Processes	GO:2000134	negative regulation of G1/S transition of mitotic cell cycle	-4.51367	-3.02781	3/84	595,5728,7157	CCND1,PTEN,TP53
14_Member	GO Biological Processes	GO:0097305	response to alcohol	-4.50088	-3.0167	4/254	207,595,5728,6774	AKT1,CCND1,PTEN,STAT3
14_Member	GO Biological Processes	GO:1901992	positive regulation of mitotic cell cycle phase transition	-4.38138	-2.91859	3/93	207,595,1956	AKT1,CCND1,EGFR
14_Member	GO Biological Processes	GO:1902807	negative regulation of cell cycle G1/S phase transition	-4.38138	-2.91859	3/93	595,5728,7157	CCND1,PTEN,TP53
14_Member	GO Biological Processes	GO:1901655	cellular response to ketone	-4.34018	-2.88139	3/96	207,1956,6714	AKT1,EGFR,SRC
14_Member	GO Biological Processes	GO:1901989	positive regulation of cell cycle phase transition	-4.10651	-2.67768	3/115	207,595,1956	AKT1,CCND1,EGFR
14_Member	GO Biological Processes	GO:0045931	positive regulation of mitotic cell cycle	-4.0409	-2.62089	3/121	207,595,1956	AKT1,CCND1,EGFR
14_Member	GO Biological Processes	GO:0045471	response to ethanol	-3.87175	-2.47442	3/138	595,5728,6774	CCND1,PTEN,STAT3
14_Member	GO Biological Processes	GO:0007584	response to nutrient	-3.57513	-2.20587	3/174	595,1956,5728	CCND1,EGFR,PTEN
14_Member	GO Biological Processes	GO:1901991	negative regulation of mitotic cell cycle phase transition	-3.53903	-2.17235	3/179	595,5728,7157	CCND1,PTEN,TP53
14_Member	GO Biological Processes	GO:1901988	negative regulation of cell cycle phase transition	-3.12124	-1.7844	3/249	595,5728,7157	CCND1,PTEN,TP53
14_Member	GO Biological Processes	GO:0010948	negative regulation of cell cycle process	-2.91319	-1.59516	3/294	595,5728,7157	CCND1,PTEN,TP53
15_Summary	GO Biological Processes	GO:0006914	autophagy	-10.2422	-7.96526	9/528	207,836,2597,3320,5595,5599,6714,6774,7157,5594,3725,5728,4609	AKT1,CASP3,GAPDH,HSP90AA1,MAPK3,MAPK8,SRC,STAT3,TP53,MAPK1,JUN,PTEN,MYC
15_Member	GO Biological Processes	GO:0006914	autophagy	-10.2422	-7.96526	9/528	207,836,2597,3320,5595,5599,6714,6774,7157	AKT1,CASP3,GAPDH,HSP90AA1,MAPK3,MAPK8,SRC,STAT3,TP53
15_Member	GO Biological Processes	GO:0061919	process utilizing autophagic mechanism	-10.2422	-7.96526	9/528	207,836,2597,3320,5595,5599,6714,6774,7157	AKT1,CASP3,GAPDH,HSP90AA1,MAPK3,MAPK8,SRC,STAT3,TP53
15_Member	GO Biological Processes	GO:0016241	regulation of macroautophagy	-9.18877	-7.042	6/141	207,836,2597,5595,5599,7157	AKT1,CASP3,GAPDH,MAPK3,MAPK8,TP53
15_Member	GO Biological Processes	GO:0016236	macroautophagy	-8.92901	-6.80491	7/295	207,836,2597,5595,5599,6714,7157	AKT1,CASP3,GAPDH,MAPK3,MAPK8,SRC,TP53
15_Member	GO Biological Processes	GO:0010506	regulation of autophagy	-8.68401	-6.6053	7/320	207,836,2597,5595,5599,6774,7157	AKT1,CASP3,GAPDH,MAPK3,MAPK8,STAT3,TP53
15_Member	GO Biological Processes	GO:0017038	protein import	-6.47526	-4.71296	5/206	207,3320,5594,6774,7157	AKT1,HSP90AA1,MAPK1,STAT3,TP53
15_Member	GO Biological Processes	GO:0072594	establishment of protein localization to organelle	-6.35656	-4.61542	6/422	207,3320,5594,5599,6774,7157	AKT1,HSP90AA1,MAPK1,MAPK8,STAT3,TP53
15_Member	GO Biological Processes	GO:0006839	mitochondrial transport	-6.02619	-4.33127	5/254	207,3320,5599,6774,7157	AKT1,HSP90AA1,MAPK8,STAT3,TP53
15_Member	GO Biological Processes	GO:0008637	apoptotic mitochondrial changes	-5.98655	-4.29707	4/107	207,3725,5599,7157	AKT1,JUN,MAPK8,TP53
15_Member	GO Biological Processes	GO:0007005	mitochondrion organization	-5.88276	-4.20791	6/509	207,3320,3725,5599,6774,7157	AKT1,HSP90AA1,JUN,MAPK8,STAT3,TP53
15_Member	GO Biological Processes	GO:0007006	mitochondrial membrane organization	-5.84618	-4.17912	4/116	3320,5599,6774,7157	HSP90AA1,MAPK8,STAT3,TP53
15_Member	GO Biological Processes	GO:0034504	protein localization to nucleus	-5.74358	-4.08793	5/290	207,5594,6714,6774,7157	AKT1,MAPK1,SRC,STAT3,TP53
15_Member	GO Biological Processes	GO:0006606	protein import into nucleus	-5.34501	-3.74342	4/155	207,5594,6774,7157	AKT1,MAPK1,STAT3,TP53
15_Member	GO Biological Processes	GO:0051170	import into nucleus	-5.30115	-3.71262	4/159	207,5594,6774,7157	AKT1,MAPK1,STAT3,TP53
15_Member	GO Biological Processes	GO:2000378	negative regulation of reactive oxygen species metabolic process	-5.14175	-3.57823	3/52	207,6774,7157	AKT1,STAT3,TP53
15_Member	GO Biological Processes	GO:0001836	release of cytochrome c from mitochondria	-4.97557	-3.43184	3/59	207,3725,7157	AKT1,JUN,TP53
15_Member	GO Biological Processes	GO:0046902	regulation of mitochondrial membrane permeability	-4.88949	-3.35815	3/63	5599,6774,7157	MAPK8,STAT3,TP53
15_Member	GO Biological Processes	GO:0070227	lymphocyte apoptotic process	-4.7147	-3.20625	3/72	207,5728,7157	AKT1,PTEN,TP53
15_Member	GO Biological Processes	GO:0006091	generation of precursor metabolites and energy	-4.63936	-3.14148	5/490	207,2597,4609,6774,7157	AKT1,GAPDH,MYC,STAT3,TP53
15_Member	GO Biological Processes	GO:0090559	regulation of membrane permeability	-4.61022	-3.11494	3/78	5599,6774,7157	MAPK8,STAT3,TP53
15_Member	GO Biological Processes	GO:0010507	negative regulation of autophagy	-4.46802	-2.99203	3/87	207,6774,7157	AKT1,STAT3,TP53
15_Member	GO Biological Processes	GO:0062014	negative regulation of small molecule metabolic process	-4.26161	-2.8107	3/102	207,6774,7157	AKT1,STAT3,TP53
15_Member	GO Biological Processes	GO:0032787	monocarboxylic acid metabolic process	-4.23772	-2.79022	5/595	207,2597,5595,6774,7157	AKT1,GAPDH,MAPK3,STAT3,TP53
15_Member	GO Biological Processes	GO:0006913	nucleocytoplasmic transport	-4.21407	-2.77014	4/301	207,5594,6774,7157	AKT1,MAPK1,STAT3,TP53
15_Member	GO Biological Processes	GO:0051169	nuclear transport	-4.21407	-2.77014	4/301	207,5594,6774,7157	AKT1,MAPK1,STAT3,TP53
15_Member	GO Biological Processes	GO:0043467	regulation of generation of precursor metabolites and energy	-3.94851	-2.54141	3/130	207,6774,7157	AKT1,STAT3,TP53
15_Member	GO Biological Processes	GO:0010821	regulation of mitochondrion organization	-3.81713	-2.42597	3/144	207,5599,7157	AKT1,MAPK8,TP53
15_Member	GO Biological Processes	GO:0016052	carbohydrate catabolic process	-3.73111	-2.34938	3/154	2597,6774,7157	GAPDH,STAT3,TP53
15_Member	GO Biological Processes	GO:0031330	negative regulation of cellular catabolic process	-3.0478	-1.71869	3/264	207,6774,7157	AKT1,STAT3,TP53
15_Member	GO Biological Processes	GO:0046034	ATP metabolic process	-2.98759	-1.6626	3/277	2597,6774,7157	GAPDH,STAT3,TP53
15_Member	GO Biological Processes	GO:0015980	energy derivation by oxidation of organic compounds	-2.81552	-1.50206	3/318	207,4609,7157	AKT1,MYC,TP53
15_Member	GO Biological Processes	GO:0044282	small molecule catabolic process	-2.60193	-1.2986	3/378	207,5728,7157	AKT1,PTEN,TP53
16_Summary	GO Biological Processes	GO:0070997	neuron death	-9.9769	-7.72679	8/361	207,836,2597,3265,3725,6774,7124,7157,3569,4609,6714,7422,1956	AKT1,CASP3,GAPDH,HRAS,JUN,STAT3,TNF,TP53,IL6,MYC,SRC,VEGFA,EGFR
16_Member	GO Biological Processes	GO:0070997	neuron death	-9.9769	-7.72679	8/361	207,836,2597,3265,3725,6774,7124,7157	AKT1,CASP3,GAPDH,HRAS,JUN,STAT3,TNF,TP53
16_Member	GO Biological Processes	GO:1901214	regulation of neuron death	-8.69343	-6.60803	7/319	207,836,3265,3725,6774,7124,7157	AKT1,CASP3,HRAS,JUN,STAT3,TNF,TP53
16_Member	GO Biological Processes	GO:0002521	leukocyte differentiation	-8.58003	-6.52294	8/543	3569,3725,4609,6714,6774,7124,7157,7422	IL6,JUN,MYC,SRC,STAT3,TNF,TP53,VEGFA
16_Member	GO Biological Processes	GO:0030099	myeloid cell differentiation	-8.14489	-6.15574	7/383	836,3725,4609,6714,6774,7124,7422	CASP3,JUN,MYC,SRC,STAT3,TNF,VEGFA
16_Member	GO Biological Processes	GO:0051402	neuron apoptotic process	-7.7391	-5.79931	6/246	836,2597,3265,3725,7124,7157	CASP3,GAPDH,HRAS,JUN,TNF,TP53
16_Member	GO Biological Processes	GO:1902895	positive regulation of pri-miRNA transcription by RNA polymerase II	-7.63685	-5.71502	4/42	3725,6774,7124,7157	JUN,STAT3,TNF,TP53
16_Member	GO Biological Processes	GO:0061614	pri-miRNA transcription by RNA polymerase II	-7.15566	-5.30407	4/55	3725,6774,7124,7157	JUN,STAT3,TNF,TP53
16_Member	GO Biological Processes	GO:1902893	regulation of pri-miRNA transcription by RNA polymerase II	-7.15566	-5.30407	4/55	3725,6774,7124,7157	JUN,STAT3,TNF,TP53
16_Member	GO Biological Processes	GO:0043525	positive regulation of neuron apoptotic process	-7.06146	-5.22341	4/58	836,3725,7124,7157	CASP3,JUN,TNF,TP53
16_Member	GO Biological Processes	GO:0002573	myeloid leukocyte differentiation	-6.44417	-4.68752	5/209	3725,4609,6714,7124,7422	JUN,MYC,SRC,TNF,VEGFA
16_Member	GO Biological Processes	GO:0043523	regulation of neuron apoptotic process	-6.41354	-4.66471	5/212	836,3265,3725,7124,7157	CASP3,HRAS,JUN,TNF,TP53
16_Member	GO Biological Processes	GO:1903131	mononuclear cell differentiation	-6.32668	-4.59009	6/427	3569,3725,4609,6774,7157,7422	IL6,JUN,MYC,STAT3,TP53,VEGFA
16_Member	GO Biological Processes	GO:1901216	positive regulation of neuron death	-6.15749	-4.44887	4/97	836,3725,7124,7157	CASP3,JUN,TNF,TP53
16_Member	GO Biological Processes	GO:0045637	regulation of myeloid cell differentiation	-4.81629	-3.29516	4/211	3725,4609,6774,7124	JUN,MYC,STAT3,TNF
16_Member	GO Biological Processes	GO:0045639	positive regulation of myeloid cell differentiation	-4.23647	-2.79022	3/104	3725,6774,7124	JUN,STAT3,TNF
16_Member	GO Biological Processes	GO:0002761	regulation of myeloid leukocyte differentiation	-4.0516	-2.62867	3/120	3725,4609,7124	JUN,MYC,TNF
16_Member	GO Biological Processes	GO:1903706	regulation of hemopoiesis	-3.86821	-2.47157	4/370	3725,4609,6774,7124	JUN,MYC,STAT3,TNF
16_Member	GO Biological Processes	GO:0016032	viral process	-3.67341	-2.29433	4/416	1956,3725,7124,7157	EGFR,JUN,TNF,TP53
16_Member	GO Biological Processes	GO:0010950	positive regulation of endopeptidase activity	-3.51787	-2.15312	3/182	4609,6774,7124	MYC,STAT3,TNF
16_Member	GO Biological Processes	GO:0010952	positive regulation of peptidase activity	-3.39803	-2.03963	3/200	4609,6774,7124	MYC,STAT3,TNF
16_Member	GO Biological Processes	GO:1902105	regulation of leukocyte differentiation	-2.96966	-1.64642	3/281	3725,4609,7124	JUN,MYC,TNF
17_Summary	GO Biological Processes	GO:0060749	mammary gland alveolus development	-9.19511	-7.042	4/18	595,1950,2099,7422,4609,6714,7124,836,5728,3320,7157,3265,207	CCND1,EGF,ESR1,VEGFA,MYC,SRC,TNF,CASP3,PTEN,HSP90AA1,TP53,HRAS,AKT1
17_Member	GO Biological Processes	GO:0060749	mammary gland alveolus development	-9.19511	-7.042	4/18	595,1950,2099,7422	CCND1,EGF,ESR1,VEGFA
17_Member	GO Biological Processes	GO:0061377	mammary gland lobule development	-9.19511	-7.042	4/18	595,1950,2099,7422	CCND1,EGF,ESR1,VEGFA
17_Member	GO Biological Processes	GO:0048754	branching morphogenesis of an epithelial tube	-9.00906	-6.87377	6/151	1950,2099,4609,6714,7124,7422	EGF,ESR1,MYC,SRC,TNF,VEGFA
17_Member	GO Biological Processes	GO:0002009	morphogenesis of an epithelium	-8.83367	-6.73111	8/504	836,1950,2099,4609,5728,6714,7124,7422	CASP3,EGF,ESR1,MYC,PTEN,SRC,TNF,VEGFA
17_Member	GO Biological Processes	GO:0060562	epithelial tube morphogenesis	-8.63738	-6.57173	7/325	836,1950,2099,4609,6714,7124,7422	CASP3,EGF,ESR1,MYC,SRC,TNF,VEGFA
17_Member	GO Biological Processes	GO:0061138	morphogenesis of a branching epithelium	-8.5211	-6.48045	6/182	1950,2099,4609,6714,7124,7422	EGF,ESR1,MYC,SRC,TNF,VEGFA
17_Member	GO Biological Processes	GO:0001763	morphogenesis of a branching structure	-8.32815	-6.30826	6/196	1950,2099,4609,6714,7124,7422	EGF,ESR1,MYC,SRC,TNF,VEGFA
17_Member	GO Biological Processes	GO:0048729	tissue morphogenesis	-8.16334	-6.17148	8/614	836,1950,2099,4609,5728,6714,7124,7422	CASP3,EGF,ESR1,MYC,PTEN,SRC,TNF,VEGFA
17_Member	GO Biological Processes	GO:0031334	positive regulation of protein-containing complex assembly	-7.82457	-5.86914	6/238	2099,3320,6714,7124,7157,7422	ESR1,HSP90AA1,SRC,TNF,TP53,VEGFA
17_Member	GO Biological Processes	GO:0044089	positive regulation of cellular component biogenesis	-7.23502	-5.37147	7/520	2099,3265,3320,6714,7124,7157,7422	ESR1,HRAS,HSP90AA1,SRC,TNF,TP53,VEGFA
17_Member	GO Biological Processes	GO:1905330	regulation of morphogenesis of an epithelium	-6.85994	-5.04235	4/65	1950,2099,7124,7422	EGF,ESR1,TNF,VEGFA
17_Member	GO Biological Processes	GO:0030855	epithelial cell differentiation	-6.60968	-4.82699	7/643	207,595,836,2099,6714,7124,7422	AKT1,CCND1,CASP3,ESR1,SRC,TNF,VEGFA
17_Member	GO Biological Processes	GO:0008406	gonad development	-6.32425	-4.58916	5/221	595,836,2099,6714,7422	CCND1,CASP3,ESR1,SRC,VEGFA
17_Member	GO Biological Processes	GO:0043254	regulation of protein-containing complex assembly	-6.30892	-4.57683	6/430	2099,3320,6714,7124,7157,7422	ESR1,HSP90AA1,SRC,TNF,TP53,VEGFA
17_Member	GO Biological Processes	GO:0045137	development of primary sexual characteristics	-6.26678	-4.53914	5/227	595,836,2099,6714,7422	CCND1,CASP3,ESR1,SRC,VEGFA
17_Member	GO Biological Processes	GO:0008585	female gonad development	-6.19385	-4.47657	4/95	836,2099,6714,7422	CASP3,ESR1,SRC,VEGFA
17_Member	GO Biological Processes	GO:0046545	development of primary female sexual characteristics	-6.10438	-4.40115	4/100	836,2099,6714,7422	CASP3,ESR1,SRC,VEGFA
17_Member	GO Biological Processes	GO:0046660	female sex differentiation	-5.87638	-4.20284	4/114	836,2099,6714,7422	CASP3,ESR1,SRC,VEGFA
17_Member	GO Biological Processes	GO:0007548	sex differentiation	-5.84893	-4.17929	5/276	595,836,2099,6714,7422	CCND1,CASP3,ESR1,SRC,VEGFA
17_Member	GO Biological Processes	GO:0022602	ovulation cycle process	-5.33273	-3.73554	3/45	836,2099,6714	CASP3,ESR1,SRC
17_Member	GO Biological Processes	GO:0060688	regulation of morphogenesis of a branching structure	-5.19348	-3.62384	3/50	2099,7124,7422	ESR1,TNF,VEGFA
17_Member	GO Biological Processes	GO:0001541	ovarian follicle development	-5.11665	-3.56115	3/53	2099,6714,7422	ESR1,SRC,VEGFA
17_Member	GO Biological Processes	GO:2000177	regulation of neural precursor cell proliferation	-4.46802	-2.99203	3/87	1950,7157,7422	EGF,TP53,VEGFA
17_Member	GO Biological Processes	GO:0061351	neural precursor cell proliferation	-3.79945	-2.41032	3/146	1950,7157,7422	EGF,TP53,VEGFA
17_Member	GO Biological Processes	GO:0035148	tube formation	-3.78201	-2.39516	3/148	836,1950,7422	CASP3,EGF,VEGFA
17_Member	GO Biological Processes	GO:2000241	regulation of reproductive process	-3.60479	-2.23163	3/170	2099,6714,7422	ESR1,SRC,VEGFA
17_Member	GO Biological Processes	GO:0060560	developmental growth involved in morphogenesis	-3.19947	-1.85718	3/234	2099,3320,7422	ESR1,HSP90AA1,VEGFA
18_Summary	GO Biological Processes	GO:0038083	peptidyl-tyrosine autophosphorylation	-8.90438	-6.79119	4/21	1956,5595,6714,7422,207,836,3569,6774,3320,7157,5594,7124	EGFR,MAPK3,SRC,VEGFA,AKT1,CASP3,IL6,STAT3,HSP90AA1,TP53,MAPK1,TNF
18_Member	GO Biological Processes	GO:0038083	peptidyl-tyrosine autophosphorylation	-8.90438	-6.79119	4/21	1956,5595,6714,7422	EGFR,MAPK3,SRC,VEGFA
18_Member	GO Biological Processes	GO:0046777	protein autophosphorylation	-6.26678	-4.53914	5/227	207,1956,5595,6714,7422	AKT1,EGFR,MAPK3,SRC,VEGFA
18_Member	GO Biological Processes	GO:0048872	homeostasis of number of cells	-5.87223	-4.19999	5/273	207,836,3569,6774,7422	AKT1,CASP3,IL6,STAT3,VEGFA
18_Member	GO Biological Processes	GO:0002262	myeloid cell homeostasis	-5.312	-3.71808	4/158	836,3569,6774,7422	CASP3,IL6,STAT3,VEGFA
18_Member	GO Biological Processes	GO:0016049	cell growth	-4.6607	-3.15845	5/485	207,1956,3320,7157,7422	AKT1,EGFR,HSP90AA1,TP53,VEGFA
18_Member	GO Biological Processes	GO:0045927	positive regulation of growth	-4.46785	-2.99203	4/259	207,1956,5594,7422	AKT1,EGFR,MAPK1,VEGFA
18_Member	GO Biological Processes	GO:0003018	vascular process in circulatory system	-4.4419	-2.96937	4/263	207,1956,6714,7422	AKT1,EGFR,SRC,VEGFA
18_Member	GO Biological Processes	GO:0043009	chordate embryonic development	-4.17983	-2.74125	5/612	207,836,5594,7157,7422	AKT1,CASP3,MAPK1,TP53,VEGFA
18_Member	GO Biological Processes	GO:0009792	embryo development ending in birth or egg hatching	-4.11389	-2.68357	5/632	207,836,5594,7157,7422	AKT1,CASP3,MAPK1,TP53,VEGFA
18_Member	GO Biological Processes	GO:0030218	erythrocyte differentiation	-4.0409	-2.62089	3/121	836,6774,7422	CASP3,STAT3,VEGFA
18_Member	GO Biological Processes	GO:0034101	erythrocyte homeostasis	-3.94851	-2.54141	3/130	836,6774,7422	CASP3,STAT3,VEGFA
18_Member	GO Biological Processes	GO:0001101	response to acid chemical	-3.89999	-2.4985	3/135	836,7124,7422	CASP3,TNF,VEGFA
18_Member	GO Biological Processes	GO:0001701	in utero embryonic development	-3.87273	-2.47471	4/369	207,5594,7157,7422	AKT1,MAPK1,TP53,VEGFA
18_Member	GO Biological Processes	GO:0043535	regulation of blood vessel endothelial cell migration	-3.74785	-2.36478	3/152	207,7124,7422	AKT1,TNF,VEGFA
18_Member	GO Biological Processes	GO:0001558	regulation of cell growth	-3.66943	-2.29101	4/417	207,1956,7157,7422	AKT1,EGFR,TP53,VEGFA
18_Member	GO Biological Processes	GO:0030307	positive regulation of cell growth	-3.63518	-2.26072	3/166	207,1956,7422	AKT1,EGFR,VEGFA
18_Member	GO Biological Processes	GO:0048639	positive regulation of developmental growth	-3.57513	-2.20587	3/174	207,5594,7422	AKT1,MAPK1,VEGFA
18_Member	GO Biological Processes	GO:0043534	blood vessel endothelial cell migration	-3.55335	-2.18473	3/177	207,7124,7422	AKT1,TNF,VEGFA
18_Member	GO Biological Processes	GO:0022408	negative regulation of cell-cell adhesion	-3.42366	-2.06337	3/196	207,836,7422	AKT1,CASP3,VEGFA
18_Member	GO Biological Processes	GO:0008015	blood circulation	-3.32825	-1.97675	4/513	207,1956,6714,7422	AKT1,EGFR,SRC,VEGFA
18_Member	GO Biological Processes	GO:0003013	circulatory system process	-3.07884	-1.74558	4/598	207,1956,6714,7422	AKT1,EGFR,SRC,VEGFA
18_Member	GO Biological Processes	GO:0061061	muscle structure development	-2.9744	-1.64999	4/638	207,836,7124,7422	AKT1,CASP3,TNF,VEGFA
18_Member	GO Biological Processes	GO:0051146	striated muscle cell differentiation	-2.952	-1.62934	3/285	207,836,7422	AKT1,CASP3,VEGFA
18_Member	GO Biological Processes	GO:0042692	muscle cell differentiation	-2.57621	-1.27509	3/386	207,836,7422	AKT1,CASP3,VEGFA
19_Summary	GO Biological Processes	GO:0031647	regulation of protein stability	-8.87834	-6.76872	7/300	836,2597,3320,5594,5728,6714,7157,1950,5595	CASP3,GAPDH,HSP90AA1,MAPK1,PTEN,SRC,TP53,EGF,MAPK3
19_Member	GO Biological Processes	GO:0031647	regulation of protein stability	-8.87834	-6.76872	7/300	836,2597,3320,5594,5728,6714,7157	CASP3,GAPDH,HSP90AA1,MAPK1,PTEN,SRC,TP53
19_Member	GO Biological Processes	GO:0060322	head development	-5.98733	-4.29707	7/796	836,1950,5594,5595,5728,6714,7157	CASP3,EGF,MAPK1,MAPK3,PTEN,SRC,TP53
19_Member	GO Biological Processes	GO:0050821	protein stabilization	-4.98645	-3.44077	4/191	2597,3320,5728,7157	GAPDH,HSP90AA1,PTEN,TP53
19_Member	GO Biological Processes	GO:0007420	brain development	-3.75726	-2.37352	5/753	836,1950,5728,6714,7157	CASP3,EGF,PTEN,SRC,TP53
19_Member	GO Biological Processes	GO:0030900	forebrain development	-2.59544	-1.29267	3/380	836,5728,6714	CASP3,PTEN,SRC
20_Summary	GO Biological Processes	GO:0048589	developmental growth	-8.09789	-6.1141	8/626	207,2099,3320,5594,5728,6774,7157,7422,1956,6714,7124,3265,836	AKT1,ESR1,HSP90AA1,MAPK1,PTEN,STAT3,TP53,VEGFA,EGFR,SRC,TNF,HRAS,CASP3
20_Member	GO Biological Processes	GO:0048589	developmental growth	-8.09789	-6.1141	8/626	207,2099,3320,5594,5728,6774,7157,7422	AKT1,ESR1,HSP90AA1,MAPK1,PTEN,STAT3,TP53,VEGFA
20_Member	GO Biological Processes	GO:0040008	regulation of growth	-6.5288	-4.76095	7/661	207,1956,5594,5728,6774,7157,7422	AKT1,EGFR,MAPK1,PTEN,STAT3,TP53,VEGFA
20_Member	GO Biological Processes	GO:0048638	regulation of developmental growth	-5.46935	-3.84855	5/330	207,5594,5728,6774,7422	AKT1,MAPK1,PTEN,STAT3,VEGFA
20_Member	GO Biological Processes	GO:0048008	platelet-derived growth factor receptor signaling pathway	-5.04417	-3.49361	3/56	5728,6714,7422	PTEN,SRC,VEGFA
20_Member	GO Biological Processes	GO:1901888	regulation of cell junction assembly	-4.87387	-3.34441	4/204	5728,6714,7124,7422	PTEN,SRC,TNF,VEGFA
20_Member	GO Biological Processes	GO:0051893	regulation of focal adhesion assembly	-4.82853	-3.30648	3/66	5728,6714,7422	PTEN,SRC,VEGFA
20_Member	GO Biological Processes	GO:0090109	regulation of cell-substrate junction assembly	-4.82853	-3.30648	3/66	5728,6714,7422	PTEN,SRC,VEGFA
20_Member	GO Biological Processes	GO:0150116	regulation of cell-substrate junction organization	-4.73298	-3.21914	3/71	5728,6714,7422	PTEN,SRC,VEGFA
20_Member	GO Biological Processes	GO:0014855	striated muscle cell proliferation	-4.6441	-3.14535	3/76	5594,5728,6774	MAPK1,PTEN,STAT3
20_Member	GO Biological Processes	GO:0048041	focal adhesion assembly	-4.46802	-2.99203	3/87	5728,6714,7422	PTEN,SRC,VEGFA
20_Member	GO Biological Processes	GO:0007044	cell-substrate junction assembly	-4.35376	-2.89418	3/95	5728,6714,7422	PTEN,SRC,VEGFA
20_Member	GO Biological Processes	GO:0150115	cell-substrate junction organization	-4.27437	-2.81954	3/101	5728,6714,7422	PTEN,SRC,VEGFA
20_Member	GO Biological Processes	GO:0120039	plasma membrane bounded cell projection morphogenesis	-4.12038	-2.68783	5/630	1956,3320,5728,6714,7422	EGFR,HSP90AA1,PTEN,SRC,VEGFA
20_Member	GO Biological Processes	GO:0048858	cell projection morphogenesis	-4.10742	-2.67785	5/634	1956,3320,5728,6714,7422	EGFR,HSP90AA1,PTEN,SRC,VEGFA
20_Member	GO Biological Processes	GO:0032990	cell part morphogenesis	-4.05013	-2.62793	5/652	1956,3320,5728,6714,7422	EGFR,HSP90AA1,PTEN,SRC,VEGFA
20_Member	GO Biological Processes	GO:0120035	regulation of plasma membrane bounded cell projection organization	-4.04387	-2.6224	5/654	207,3265,5728,6714,7422	AKT1,HRAS,PTEN,SRC,VEGFA
20_Member	GO Biological Processes	GO:0031344	regulation of cell projection organization	-3.98843	-2.57492	5/672	207,3265,5728,6714,7422	AKT1,HRAS,PTEN,SRC,VEGFA
20_Member	GO Biological Processes	GO:0001952	regulation of cell-matrix adhesion	-3.96846	-2.5571	3/128	5728,6714,7422	PTEN,SRC,VEGFA
20_Member	GO Biological Processes	GO:0000904	cell morphogenesis involved in differentiation	-3.9228	-2.5171	5/694	836,3320,5728,6714,7422	CASP3,HSP90AA1,PTEN,SRC,VEGFA
20_Member	GO Biological Processes	GO:0032989	cellular component morphogenesis	-3.78159	-2.39516	5/744	1956,3320,5728,6714,7422	EGFR,HSP90AA1,PTEN,SRC,VEGFA
20_Member	GO Biological Processes	GO:0034329	cell junction assembly	-3.65361	-2.27586	4/421	5728,6714,7124,7422	PTEN,SRC,TNF,VEGFA
20_Member	GO Biological Processes	GO:0008361	regulation of cell size	-3.51787	-2.15312	3/182	207,5728,7422	AKT1,PTEN,VEGFA
20_Member	GO Biological Processes	GO:0061564	axon development	-3.48241	-2.11957	4/467	836,3320,5728,7422	CASP3,HSP90AA1,PTEN,VEGFA
20_Member	GO Biological Processes	GO:0090066	regulation of anatomical structure size	-3.30924	-1.96083	4/519	207,1956,5728,7422	AKT1,EGFR,PTEN,VEGFA
20_Member	GO Biological Processes	GO:0010810	regulation of cell-substrate adhesion	-3.27161	-1.92505	3/221	5728,6714,7422	PTEN,SRC,VEGFA
20_Member	GO Biological Processes	GO:0007160	cell-matrix adhesion	-3.19947	-1.85718	3/234	5728,6714,7422	PTEN,SRC,VEGFA
20_Member	GO Biological Processes	GO:0048738	cardiac muscle tissue development	-3.18341	-1.84234	3/237	5594,5728,7422	MAPK1,PTEN,VEGFA
20_Member	GO Biological Processes	GO:0048812	neuron projection morphogenesis	-3.03355	-1.70622	4/615	1956,3320,5728,7422	EGFR,HSP90AA1,PTEN,VEGFA
20_Member	GO Biological Processes	GO:0034330	cell junction organization	-2.83495	-1.52092	4/696	5728,6714,7124,7422	PTEN,SRC,TNF,VEGFA
20_Member	GO Biological Processes	GO:0031346	positive regulation of cell projection organization	-2.68622	-1.37898	3/353	3265,6714,7422	HRAS,SRC,VEGFA
20_Member	GO Biological Processes	GO:0031589	cell-substrate adhesion	-2.64837	-1.34337	3/364	5728,6714,7422	PTEN,SRC,VEGFA
20_Member	GO Biological Processes	GO:0032535	regulation of cellular component size	-2.58578	-1.28356	3/383	207,5728,7422	AKT1,PTEN,VEGFA
20_Member	GO Biological Processes	GO:0014706	striated muscle tissue development	-2.57939	-1.27772	3/385	5594,5728,7422	MAPK1,PTEN,VEGFA
20_Member	GO Biological Processes	GO:0060537	muscle tissue development	-2.52035	-1.21979	3/404	5594,5728,7422	MAPK1,PTEN,VEGFA
20_Member	GO Biological Processes	GO:0007409	axonogenesis	-2.47871	-1.18091	3/418	3320,5728,7422	HSP90AA1,PTEN,VEGFA
20_Member	GO Biological Processes	GO:0010975	regulation of neuron projection development	-2.40248	-1.10632	3/445	207,5728,7422	AKT1,PTEN,VEGFA
20_Member	GO Biological Processes	GO:0048667	cell morphogenesis involved in neuron differentiation	-2.16043	-0.868626	3/544	3320,5728,7422	HSP90AA1,PTEN,VEGFA
20_Member	GO Biological Processes	GO:0090407	organophosphate biosynthetic process	-2.14951	-0.858245	3/549	5594,5728,6774	MAPK1,PTEN,STAT3
