# Supplementary material for: Active ingredients and molecular targets of Taraxacum mongolicum against hepatocellular carcinoma: network pharmacology, molecular docking, and molecular dynamics simulation analysis
Source: PeerJ. 2022 Jul 18;10:e13737. doi: 10.7717/peerj.13737 (PMC9302432; doi:10.7717/peerj.13737)
Supplement: Supplemental Information 4 [file peerj-10-13737-s004.zip › Enrichment_GO/GO_AllLists.csv]

Category	CategoryID	GO	Description	PARENT_GO	LogP	Enrichment	Z-score	#TotalGeneInLibrary	#GeneInGO	#GeneInHitList	#GeneInGOAndHitList	%InGO	STDV %InGO	GeneID	Hits	Log(q-value)	GeneList
GO Cellular Components	20	GO:0031983	vesicle lumen		-7	25	12	30242	327	22	6	27	9.5	213|1950|1956|3320|5594|7422	ALB|EGF|EGFR|HSP90AA1|MAPK1|VEGFA	-4.1	MyList
GO Cellular Components	20	GO:0045121	membrane raft		-6.9	24	12	30242	337	22	6	27	9.5	836|1956|5594|5595|6714|7124	CASP3|EGFR|MAPK1|MAPK3|SRC|TNF	-4.1	MyList
GO Cellular Components	20	GO:0098857	membrane microdomain		-6.9	24	12	30242	337	22	6	27	9.5	836|1956|5594|5595|6714|7124	CASP3|EGFR|MAPK1|MAPK3|SRC|TNF	-4.1	MyList
GO Cellular Components	20	GO:0034774	secretory granule lumen		-5.5	21	9.9	30242	322	22	5	23	8.9	213|1950|3320|5594|7422	ALB|EGF|HSP90AA1|MAPK1|VEGFA	-2.9	MyList
GO Cellular Components	20	GO:0060205	cytoplasmic vesicle lumen		-5.5	21	9.9	30242	325	22	5	23	8.9	213|1950|3320|5594|7422	ALB|EGF|HSP90AA1|MAPK1|VEGFA	-2.9	MyList
GO Cellular Components	20	GO:0031093	platelet alpha granule lumen		-4.8	62	13	30242	67	22	3	14	7.3	213|1950|7422	ALB|EGF|VEGFA	-2.3	MyList
GO Cellular Components	20	GO:0005901	caveola		-4.5	49	12	30242	85	22	3	14	7.3	5594|5595|6714	MAPK1|MAPK3|SRC	-2.1	MyList
GO Cellular Components	20	GO:0031091	platelet alpha granule		-4.4	45	11	30242	91	22	3	14	7.3	213|1950|7422	ALB|EGF|VEGFA	-2	MyList
GO Cellular Components	20	GO:0005770	late endosome		-4.3	19	8.4	30242	282	22	4	18	8.2	1956|5594|5595|6714	EGFR|MAPK1|MAPK3|SRC	-2	MyList
GO Cellular Components	20	GO:0005788	endoplasmic reticulum lumen		-4.1	18	7.9	30242	313	22	4	18	8.2	213|3569|5594|5595	ALB|IL6|MAPK1|MAPK3	-1.9	MyList
GO Cellular Components	20	GO:0098794	postsynapse		-4.1	11	6.8	30242	632	22	5	23	8.9	207|5594|5728|6714|6774	AKT1|MAPK1|PTEN|SRC|STAT3	-1.9	MyList
GO Cellular Components	20	GO:0044853	plasma membrane raft		-4.1	35	10	30242	117	22	3	14	7.3	5594|5595|6714	MAPK1|MAPK3|SRC	-1.9	MyList
GO Cellular Components	20	GO:0048471	perinuclear region of cytoplasm		-3.8	9.3	6.2	30242	738	22	5	23	8.9	1956|2597|3265|3320|6714	EGFR|GAPDH|HRAS|HSP90AA1|SRC	-1.6	MyList
GO Cellular Components	20	GO:0005667	transcription regulator complex		-3.7	13	6.8	30242	413	22	4	18	8.2	595|3725|6774|7157	CCND1|JUN|STAT3|TP53	-1.6	MyList
GO Cellular Components	20	GO:0005925	focal adhesion		-3.7	13	6.7	30242	421	22	4	18	8.2	1956|5594|5595|6714	EGFR|MAPK1|MAPK3|SRC	-1.6	MyList
GO Cellular Components	20	GO:0030055	cell-substrate junction		-3.6	13	6.7	30242	428	22	4	18	8.2	1956|5594|5595|6714	EGFR|MAPK1|MAPK3|SRC	-1.6	MyList
GO Cellular Components	20	GO:0009898	cytoplasmic side of plasma membrane		-3.6	24	8.2	30242	172	22	3	14	7.3	207|5728|6714	AKT1|PTEN|SRC	-1.5	MyList
GO Cellular Components	20	GO:0005635	nuclear envelope		-3.5	12	6.3	30242	468	22	4	18	8.2	595|1956|2597|5595	CCND1|EGFR|GAPDH|MAPK3	-1.5	MyList
GO Cellular Components	20	GO:0098562	cytoplasmic side of membrane		-3.4	21	7.6	30242	197	22	3	14	7.3	207|5728|6714	AKT1|PTEN|SRC	-1.4	MyList
GO Cellular Components	20	GO:0098552	side of membrane		-3	8.6	5.2	30242	638	22	4	18	8.2	207|5728|6714|7124	AKT1|PTEN|SRC|TNF	-1	MyList
GO Cellular Components	20	GO:0030425	dendrite		-3	8.6	5.2	30242	639	22	4	18	8.2	3320|5594|5599|5728	HSP90AA1|MAPK1|MAPK8|PTEN	-1	MyList
GO Cellular Components	20	GO:0097447	dendritic tree		-3	8.6	5.2	30242	641	22	4	18	8.2	3320|5594|5599|5728	HSP90AA1|MAPK1|MAPK8|PTEN	-1	MyList
GO Cellular Components	20	GO:0031965	nuclear membrane		-2.9	14	6	30242	297	22	3	14	7.3	595|1956|2597	CCND1|EGFR|GAPDH	-0.98	MyList
GO Cellular Components	20	GO:0014069	postsynaptic density		-2.8	12	5.7	30242	330	22	3	14	7.3	5594|6714|6774	MAPK1|SRC|STAT3	-0.92	MyList
GO Cellular Components	20	GO:0000323	lytic vacuole		-2.8	7.5	4.8	30242	729	22	4	18	8.2	1950|3320|5594|6714	EGF|HSP90AA1|MAPK1|SRC	-0.92	MyList
GO Cellular Components	20	GO:0005764	lysosome		-2.8	7.5	4.8	30242	729	22	4	18	8.2	1950|3320|5594|6714	EGF|HSP90AA1|MAPK1|SRC	-0.92	MyList
GO Cellular Components	20	GO:0032279	asymmetric synapse		-2.8	12	5.6	30242	335	22	3	14	7.3	5594|6714|6774	MAPK1|SRC|STAT3	-0.92	MyList
GO Cellular Components	20	GO:0030139	endocytic vesicle		-2.7	12	5.6	30242	336	22	3	14	7.3	1950|1956|3320	EGF|EGFR|HSP90AA1	-0.92	MyList
GO Cellular Components	20	GO:0098978	glutamatergic synapse		-2.7	12	5.6	30242	338	22	3	14	7.3	3265|6714|6774	HRAS|SRC|STAT3	-0.92	MyList
GO Cellular Components	20	GO:0099572	postsynaptic specialization		-2.7	12	5.4	30242	356	22	3	14	7.3	5594|6714|6774	MAPK1|SRC|STAT3	-0.87	MyList
GO Cellular Components	20	GO:0098984	neuron to neuron synapse		-2.7	11	5.4	30242	361	22	3	14	7.3	5594|6714|6774	MAPK1|SRC|STAT3	-0.87	MyList
GO Cellular Components	20	GO:0005769	early endosome		-2.5	10	5	30242	401	22	3	14	7.3	1956|5594|5595	EGFR|MAPK1|MAPK3	-0.76	MyList
GO Cellular Components	20	GO:0031252	cell leading edge		-2.5	9.7	4.9	30242	423	22	3	14	7.3	207|1956|6714	AKT1|EGFR|SRC	-0.7	MyList
GO Cellular Components	20	GO:0005911	cell-cell junction		-2.3	8.3	4.4	30242	494	22	3	14	7.3	207|595|7422	AKT1|CCND1|VEGFA	-0.53	MyList
GO Cellular Components	20	GO:0043025	neuronal cell body		-2.2	8.2	4.4	30242	506	22	3	14	7.3	836|3320|5594	CASP3|HSP90AA1|MAPK1	-0.51	MyList
GO Cellular Components	20	GO:0044297	cell body		-2.1	7.1	4	30242	577	22	3	14	7.3	836|3320|5594	CASP3|HSP90AA1|MAPK1	-0.37	MyList
