# Supplementary material for: Active ingredients and molecular targets of Taraxacum mongolicum against hepatocellular carcinoma: network pharmacology, molecular docking, and molecular dynamics simulation analysis
Source: PeerJ. 2022 Jul 18;10:e13737. doi: 10.7717/peerj.13737 (PMC9302432; doi:10.7717/peerj.13737)
Supplement: Supplemental Information 4 [file peerj-10-13737-s004.zip › Enrichment_GO/GONetwork.xgmml]

<?xml version="1.0" encoding="UTF-8" standalone="yes"?>
<graph label="GONetwork" xmlns:dc="http://purl.org/dc/elements/1.1/" xmlns:xlink="http://www.w3.org/1999/xlink" xmlns:rdf="http://www.w3.org/1999/02/22-rdf-syntax-ns#" xmlns:cy="http://www.cytoscape.org" xmlns="http://www.cs.rpi.edu/XGMML" >
  <att name="documentVersion" value="1.1"/>
  <att name="networkMetadata">
    <rdf:RDF>
      <rdf:Description rdf:about="http://www.cytoscape.org/">
        <dc:type>Protein-Protein Interaction</dc:type>
        <dc:description>N/A</dc:description>
        <dc:identifier>N/A</dc:identifier>
        <dc:date>2021-12-07 05:50:11</dc:date>
        <dc:title>Cytoscape Network</dc:title>
        <dc:source>http://www.cytoscape.org/</dc:source>
        <dc:format>Cytoscape-XGMML</dc:format>
      </rdf:Description>
    </rdf:RDF>
  </att>
  <att type="string" name="backgroundColor" value="#ffffff"/>
  <att type="real" name="GRAPH_VIEW_ZOOM" value="1.0"/>
  <att type="real" name="GRAPH_VIEW_CENTER_X" value="300.0"/>
  <att type="real" name="GRAPH_VIEW_CENTER_Y" value="300.0"/>
  <node label="GO:0034774" id="1">
    <att type="string" name="canonicalName" value="GO:0034774"/>
    <att type="string" name="Description" value="secretory granule lumen"/>
    <att type="string" name="Category" value="GO Cellular Components"/>
    <att type="real" name="LogP" value="-5.521331128091766"/>
    <att type="real" name="Log(q-value)" value="-2.922126479294482"/>
    <att type="integer" name="GROUP_ID" value="1"/>
    <att type="string" name="Hits" value="ALB|EGF|HSP90AA1|MAPK1|VEGFA"/>
    <att type="real" name="Enrichment" value="21.345285149632975"/>
    <att type="real" name="Z-score" value="9.90314429058935"/>
    <att type="integer" name="#GeneInGOAndHitList" value="5"/>
    <att type="integer" name="#GeneInGO" value="322"/>
    <att type="integer" name="#GeneInHitList" value="22"/>
    <att type="integer" name="#TotalGeneInLibrary" value="30242"/>
    <att type="real" name="%InGO" value="22.727272727272727"/>
    <att type="real" name="STDV %InGO" value="8.934606739851096"/>
    <att type="real" name="BestLogPInGroup" value="-7.006824129006636"/>
    <att type="real" name="BestEnrichmentInGroup" value="61.55088195386703"/>
    <att type="integer" name="FirstInGroupByEnrichment" value="0"/>
    <att type="integer" name="FirstInGroupByLogP" value="0"/>
    <att type="string" name="GeneID" value="213|1950|3320|5594|7422"/>
    <att type="integer" name="_RANK_" value="1"/>
    <att type="string" name="_PATTERN_" value="M1"/>
    <att type="string" name="CLUSTER_LABEL" value=" "/>
    <att type="integer" name="#COUNT_001" value="5"/>
    <att type="integer" name="_MEMBER_MyList" value="1"/>
    <att type="real" name="_LogP_MyList" value="-5.521331128091766"/>
    <att type="string" name="Gene" value="GO:0034774"/>
    <att type="integer" name="GiniIndex" value="0"/>
    <att type="integer" name="CategoryID" value="20"/>
    <att type="string" name="PARENT_GO" value=""/>
    <att type="integer" name="EvidenceCutoff" value="0"/>
    <graphics type="CIRCLE" x="223.41117791679108" y="412.42347732887146"/>
  </node>
  <node label="GO:0060205" id="2">
    <att type="string" name="canonicalName" value="GO:0060205"/>
    <att type="string" name="Description" value="cytoplasmic vesicle lumen"/>
    <att type="string" name="Category" value="GO Cellular Components"/>
    <att type="real" name="LogP" value="-5.5016814396954805"/>
    <att type="real" name="Log(q-value)" value="-2.922126479294482"/>
    <att type="integer" name="GROUP_ID" value="1"/>
    <att type="string" name="Hits" value="ALB|EGF|HSP90AA1|MAPK1|VEGFA"/>
    <att type="real" name="Enrichment" value="21.14825174825175"/>
    <att type="real" name="Z-score" value="9.853311505249922"/>
    <att type="integer" name="#GeneInGOAndHitList" value="5"/>
    <att type="integer" name="#GeneInGO" value="325"/>
    <att type="integer" name="#GeneInHitList" value="22"/>
    <att type="integer" name="#TotalGeneInLibrary" value="30242"/>
    <att type="real" name="%InGO" value="22.727272727272727"/>
    <att type="real" name="STDV %InGO" value="8.934606739851096"/>
    <att type="real" name="BestLogPInGroup" value="-7.006824129006636"/>
    <att type="real" name="BestEnrichmentInGroup" value="61.55088195386703"/>
    <att type="integer" name="FirstInGroupByEnrichment" value="0"/>
    <att type="integer" name="FirstInGroupByLogP" value="0"/>
    <att type="string" name="GeneID" value="213|1950|3320|5594|7422"/>
    <att type="integer" name="_RANK_" value="1"/>
    <att type="string" name="_PATTERN_" value="M1"/>
    <att type="string" name="CLUSTER_LABEL" value=" "/>
    <att type="integer" name="#COUNT_001" value="5"/>
    <att type="integer" name="_MEMBER_MyList" value="1"/>
    <att type="real" name="_LogP_MyList" value="-5.5016814396954805"/>
    <att type="string" name="Gene" value="GO:0060205"/>
    <att type="integer" name="GiniIndex" value="0"/>
    <att type="integer" name="CategoryID" value="20"/>
    <att type="string" name="PARENT_GO" value=""/>
    <att type="integer" name="EvidenceCutoff" value="0"/>
    <graphics type="CIRCLE" x="155.85190578002562" y="271.58759205047534"/>
  </node>
  <node label="GO:0031093" id="3">
    <att type="string" name="canonicalName" value="GO:0031093"/>
    <att type="string" name="Description" value="platelet alpha granule lumen"/>
    <att type="string" name="Category" value="GO Cellular Components"/>
    <att type="real" name="LogP" value="-4.808834812425488"/>
    <att type="real" name="Log(q-value)" value="-2.308461098072114"/>
    <att type="integer" name="GROUP_ID" value="1"/>
    <att type="string" name="Hits" value="ALB|EGF|VEGFA"/>
    <att type="real" name="Enrichment" value="61.55088195386703"/>
    <att type="real" name="Z-score" value="13.387405545824908"/>
    <att type="integer" name="#GeneInGOAndHitList" value="3"/>
    <att type="integer" name="#GeneInGO" value="67"/>
    <att type="integer" name="#GeneInHitList" value="22"/>
    <att type="integer" name="#TotalGeneInLibrary" value="30242"/>
    <att type="real" name="%InGO" value="13.636363636363637"/>
    <att type="real" name="STDV %InGO" value="7.31650049984536"/>
    <att type="real" name="BestLogPInGroup" value="-7.006824129006636"/>
    <att type="real" name="BestEnrichmentInGroup" value="61.55088195386703"/>
    <att type="integer" name="FirstInGroupByEnrichment" value="0"/>
    <att type="integer" name="FirstInGroupByLogP" value="0"/>
    <att type="string" name="GeneID" value="213|1950|7422"/>
    <att type="integer" name="_RANK_" value="1"/>
    <att type="string" name="_PATTERN_" value="M1"/>
    <att type="string" name="CLUSTER_LABEL" value=" "/>
    <att type="integer" name="#COUNT_001" value="3"/>
    <att type="integer" name="_MEMBER_MyList" value="1"/>
    <att type="real" name="_LogP_MyList" value="-4.808834812425488"/>
    <att type="string" name="Gene" value="GO:0031093"/>
    <att type="integer" name="GiniIndex" value="0"/>
    <att type="integer" name="CategoryID" value="20"/>
    <att type="string" name="PARENT_GO" value=""/>
    <att type="integer" name="EvidenceCutoff" value="0"/>
    <graphics type="CIRCLE" x="352.0841224093906" y="240.80957660530436"/>
  </node>
  <node label="GO:0031091" id="4">
    <att type="string" name="canonicalName" value="GO:0031091"/>
    <att type="string" name="Description" value="platelet alpha granule"/>
    <att type="string" name="Category" value="GO Cellular Components"/>
    <att type="real" name="LogP" value="-4.409604051686327"/>
    <att type="real" name="Log(q-value)" value="-2.034169073941253"/>
    <att type="integer" name="GROUP_ID" value="1"/>
    <att type="string" name="Hits" value="ALB|EGF|VEGFA"/>
    <att type="real" name="Enrichment" value="45.31768231768232"/>
    <att type="real" name="Z-score" value="11.423759732236835"/>
    <att type="integer" name="#GeneInGOAndHitList" value="3"/>
    <att type="integer" name="#GeneInGO" value="91"/>
    <att type="integer" name="#GeneInHitList" value="22"/>
    <att type="integer" name="#TotalGeneInLibrary" value="30242"/>
    <att type="real" name="%InGO" value="13.636363636363637"/>
    <att type="real" name="STDV %InGO" value="7.31650049984536"/>
    <att type="real" name="BestLogPInGroup" value="-7.006824129006636"/>
    <att type="real" name="BestEnrichmentInGroup" value="61.55088195386703"/>
    <att type="integer" name="FirstInGroupByEnrichment" value="0"/>
    <att type="integer" name="FirstInGroupByLogP" value="0"/>
    <att type="string" name="GeneID" value="213|1950|7422"/>
    <att type="integer" name="_RANK_" value="1"/>
    <att type="string" name="_PATTERN_" value="M1"/>
    <att type="string" name="CLUSTER_LABEL" value=" "/>
    <att type="integer" name="#COUNT_001" value="3"/>
    <att type="integer" name="_MEMBER_MyList" value="1"/>
    <att type="real" name="_LogP_MyList" value="-4.409604051686327"/>
    <att type="string" name="Gene" value="GO:0031091"/>
    <att type="integer" name="GiniIndex" value="0"/>
    <att type="integer" name="CategoryID" value="20"/>
    <att type="string" name="PARENT_GO" value=""/>
    <att type="integer" name="EvidenceCutoff" value="0"/>
    <graphics type="CIRCLE" x="341.49482008289374" y="183.67057990685433"/>
  </node>
  <node label="GO:0000323" id="5">
    <att type="string" name="canonicalName" value="GO:0000323"/>
    <att type="string" name="Description" value="lytic vacuole"/>
    <att type="string" name="Category" value="GO Cellular Components"/>
    <att type="real" name="LogP" value="-2.7611655924269343"/>
    <att type="real" name="Log(q-value)" value="-0.9237671706922134"/>
    <att type="integer" name="GROUP_ID" value="1"/>
    <att type="string" name="Hits" value="EGF|HSP90AA1|MAPK1|SRC"/>
    <att type="real" name="Enrichment" value="7.542586357401173"/>
    <att type="real" name="Z-score" value="4.824682440612861"/>
    <att type="integer" name="#GeneInGOAndHitList" value="4"/>
    <att type="integer" name="#GeneInGO" value="729"/>
    <att type="integer" name="#GeneInHitList" value="22"/>
    <att type="integer" name="#TotalGeneInLibrary" value="30242"/>
    <att type="real" name="%InGO" value="18.181818181818183"/>
    <att type="real" name="STDV %InGO" value="8.223036670302644"/>
    <att type="real" name="BestLogPInGroup" value="-7.006824129006636"/>
    <att type="real" name="BestEnrichmentInGroup" value="61.55088195386703"/>
    <att type="integer" name="FirstInGroupByEnrichment" value="0"/>
    <att type="integer" name="FirstInGroupByLogP" value="0"/>
    <att type="string" name="GeneID" value="1950|3320|5594|6714"/>
    <att type="integer" name="_RANK_" value="1"/>
    <att type="string" name="_PATTERN_" value="M1"/>
    <att type="string" name="CLUSTER_LABEL" value=" "/>
    <att type="integer" name="#COUNT_001" value="4"/>
    <att type="integer" name="_MEMBER_MyList" value="1"/>
    <att type="real" name="_LogP_MyList" value="-2.7611655924269343"/>
    <att type="string" name="Gene" value="GO:0000323"/>
    <att type="integer" name="GiniIndex" value="0"/>
    <att type="integer" name="CategoryID" value="20"/>
    <att type="string" name="PARENT_GO" value=""/>
    <att type="integer" name="EvidenceCutoff" value="0"/>
    <graphics type="CIRCLE" x="353.95426818482645" y="262.41476742590777"/>
  </node>
  <node label="GO:0005764" id="6">
    <att type="string" name="canonicalName" value="GO:0005764"/>
    <att type="string" name="Description" value="lysosome"/>
    <att type="string" name="Category" value="GO Cellular Components"/>
    <att type="real" name="LogP" value="-2.7611655924269343"/>
    <att type="real" name="Log(q-value)" value="-0.9237671706922134"/>
    <att type="integer" name="GROUP_ID" value="1"/>
    <att type="string" name="Hits" value="EGF|HSP90AA1|MAPK1|SRC"/>
    <att type="real" name="Enrichment" value="7.542586357401173"/>
    <att type="real" name="Z-score" value="4.824682440612861"/>
    <att type="integer" name="#GeneInGOAndHitList" value="4"/>
    <att type="integer" name="#GeneInGO" value="729"/>
    <att type="integer" name="#GeneInHitList" value="22"/>
    <att type="integer" name="#TotalGeneInLibrary" value="30242"/>
    <att type="real" name="%InGO" value="18.181818181818183"/>
    <att type="real" name="STDV %InGO" value="8.223036670302644"/>
    <att type="real" name="BestLogPInGroup" value="-7.006824129006636"/>
    <att type="real" name="BestEnrichmentInGroup" value="61.55088195386703"/>
    <att type="integer" name="FirstInGroupByEnrichment" value="0"/>
    <att type="integer" name="FirstInGroupByLogP" value="0"/>
    <att type="string" name="GeneID" value="1950|3320|5594|6714"/>
    <att type="integer" name="_RANK_" value="1"/>
    <att type="string" name="_PATTERN_" value="M1"/>
    <att type="string" name="CLUSTER_LABEL" value=" "/>
    <att type="integer" name="#COUNT_001" value="4"/>
    <att type="integer" name="_MEMBER_MyList" value="1"/>
    <att type="real" name="_LogP_MyList" value="-2.7611655924269343"/>
    <att type="string" name="Gene" value="GO:0005764"/>
    <att type="integer" name="GiniIndex" value="0"/>
    <att type="integer" name="CategoryID" value="20"/>
    <att type="string" name="PARENT_GO" value=""/>
    <att type="integer" name="EvidenceCutoff" value="0"/>
    <graphics type="CIRCLE" x="443.46097228822083" y="288.37088559352355"/>
  </node>
  <node label="GO:0030139" id="7">
    <att type="string" name="canonicalName" value="GO:0030139"/>
    <att type="string" name="Description" value="endocytic vesicle"/>
    <att type="string" name="Category" value="GO Cellular Components"/>
    <att type="real" name="LogP" value="-2.747240868499183"/>
    <att type="real" name="Log(q-value)" value="-0.9237671706922134"/>
    <att type="integer" name="GROUP_ID" value="1"/>
    <att type="string" name="Hits" value="EGF|EGFR|HSP90AA1"/>
    <att type="real" name="Enrichment" value="12.27353896103896"/>
    <att type="real" name="Z-score" value="5.606772425580824"/>
    <att type="integer" name="#GeneInGOAndHitList" value="3"/>
    <att type="integer" name="#GeneInGO" value="336"/>
    <att type="integer" name="#GeneInHitList" value="22"/>
    <att type="integer" name="#TotalGeneInLibrary" value="30242"/>
    <att type="real" name="%InGO" value="13.636363636363637"/>
    <att type="real" name="STDV %InGO" value="7.31650049984536"/>
    <att type="real" name="BestLogPInGroup" value="-7.006824129006636"/>
    <att type="real" name="BestEnrichmentInGroup" value="61.55088195386703"/>
    <att type="integer" name="FirstInGroupByEnrichment" value="0"/>
    <att type="integer" name="FirstInGroupByLogP" value="0"/>
    <att type="string" name="GeneID" value="1950|1956|3320"/>
    <att type="integer" name="_RANK_" value="1"/>
    <att type="string" name="_PATTERN_" value="M1"/>
    <att type="string" name="CLUSTER_LABEL" value=" "/>
    <att type="integer" name="#COUNT_001" value="3"/>
    <att type="integer" name="_MEMBER_MyList" value="1"/>
    <att type="real" name="_LogP_MyList" value="-2.747240868499183"/>
    <att type="string" name="Gene" value="GO:0030139"/>
    <att type="integer" name="GiniIndex" value="0"/>
    <att type="integer" name="CategoryID" value="20"/>
    <att type="string" name="PARENT_GO" value=""/>
    <att type="integer" name="EvidenceCutoff" value="0"/>
    <graphics type="CIRCLE" x="253.29725511079735" y="444.37514440771656"/>
  </node>
  <node label="GO:0098857" id="8">
    <att type="string" name="canonicalName" value="GO:0098857"/>
    <att type="string" name="Description" value="membrane microdomain"/>
    <att type="string" name="Category" value="GO Cellular Components"/>
    <att type="real" name="LogP" value="-6.9297162114895725"/>
    <att type="real" name="Log(q-value)" value="-4.128312501472218"/>
    <att type="integer" name="GROUP_ID" value="2"/>
    <att type="string" name="Hits" value="CASP3|EGFR|MAPK1|MAPK3|SRC|TNF"/>
    <att type="real" name="Enrichment" value="24.474237928243863"/>
    <att type="real" name="Z-score" value="11.692213412110586"/>
    <att type="integer" name="#GeneInGOAndHitList" value="6"/>
    <att type="integer" name="#GeneInGO" value="337"/>
    <att type="integer" name="#GeneInHitList" value="22"/>
    <att type="integer" name="#TotalGeneInLibrary" value="30242"/>
    <att type="real" name="%InGO" value="27.272727272727273"/>
    <att type="real" name="STDV %InGO" value="9.495144870310792"/>
    <att type="real" name="BestLogPInGroup" value="-6.9297162114895725"/>
    <att type="real" name="BestEnrichmentInGroup" value="48.51657754010695"/>
    <att type="integer" name="FirstInGroupByEnrichment" value="0"/>
    <att type="integer" name="FirstInGroupByLogP" value="0"/>
    <att type="string" name="GeneID" value="836|1956|5594|5595|6714|7124"/>
    <att type="integer" name="_RANK_" value="1"/>
    <att type="string" name="_PATTERN_" value="M1"/>
    <att type="string" name="CLUSTER_LABEL" value=" "/>
    <att type="integer" name="#COUNT_001" value="6"/>
    <att type="integer" name="_MEMBER_MyList" value="1"/>
    <att type="real" name="_LogP_MyList" value="-6.9297162114895725"/>
    <att type="string" name="Gene" value="GO:0098857"/>
    <att type="integer" name="GiniIndex" value="0"/>
    <att type="integer" name="CategoryID" value="20"/>
    <att type="string" name="PARENT_GO" value=""/>
    <att type="integer" name="EvidenceCutoff" value="0"/>
    <graphics type="CIRCLE" x="241.48509874420083" y="334.82074697080077"/>
  </node>
  <node label="GO:0005901" id="9">
    <att type="string" name="canonicalName" value="GO:0005901"/>
    <att type="string" name="Description" value="caveola"/>
    <att type="string" name="Category" value="GO Cellular Components"/>
    <att type="real" name="LogP" value="-4.498273952921846"/>
    <att type="real" name="Log(q-value)" value="-2.064847028199085"/>
    <att type="integer" name="GROUP_ID" value="2"/>
    <att type="string" name="Hits" value="MAPK1|MAPK3|SRC"/>
    <att type="real" name="Enrichment" value="48.51657754010695"/>
    <att type="real" name="Z-score" value="11.836484444338403"/>
    <att type="integer" name="#GeneInGOAndHitList" value="3"/>
    <att type="integer" name="#GeneInGO" value="85"/>
    <att type="integer" name="#GeneInHitList" value="22"/>
    <att type="integer" name="#TotalGeneInLibrary" value="30242"/>
    <att type="real" name="%InGO" value="13.636363636363637"/>
    <att type="real" name="STDV %InGO" value="7.31650049984536"/>
    <att type="real" name="BestLogPInGroup" value="-6.9297162114895725"/>
    <att type="real" name="BestEnrichmentInGroup" value="48.51657754010695"/>
    <att type="integer" name="FirstInGroupByEnrichment" value="0"/>
    <att type="integer" name="FirstInGroupByLogP" value="0"/>
    <att type="string" name="GeneID" value="5594|5595|6714"/>
    <att type="integer" name="_RANK_" value="1"/>
    <att type="string" name="_PATTERN_" value="M1"/>
    <att type="string" name="CLUSTER_LABEL" value=" "/>
    <att type="integer" name="#COUNT_001" value="3"/>
    <att type="integer" name="_MEMBER_MyList" value="1"/>
    <att type="real" name="_LogP_MyList" value="-4.498273952921846"/>
    <att type="string" name="Gene" value="GO:0005901"/>
    <att type="integer" name="GiniIndex" value="0"/>
    <att type="integer" name="CategoryID" value="20"/>
    <att type="string" name="PARENT_GO" value=""/>
    <att type="integer" name="EvidenceCutoff" value="0"/>
    <graphics type="CIRCLE" x="413.4392688917966" y="449.46264860508995"/>
  </node>
  <node label="GO:0005770" id="10">
    <att type="string" name="canonicalName" value="GO:0005770"/>
    <att type="string" name="Description" value="late endosome"/>
    <att type="string" name="Category" value="GO Cellular Components"/>
    <att type="real" name="LogP" value="-4.323992625717204"/>
    <att type="real" name="Log(q-value)" value="-1.9997101704195113"/>
    <att type="integer" name="GROUP_ID" value="2"/>
    <att type="string" name="Hits" value="EGFR|MAPK1|MAPK3|SRC"/>
    <att type="real" name="Enrichment" value="19.49838813668601"/>
    <att type="real" name="Z-score" value="8.420729599109693"/>
    <att type="integer" name="#GeneInGOAndHitList" value="4"/>
    <att type="integer" name="#GeneInGO" value="282"/>
    <att type="integer" name="#GeneInHitList" value="22"/>
    <att type="integer" name="#TotalGeneInLibrary" value="30242"/>
    <att type="real" name="%InGO" value="18.181818181818183"/>
    <att type="real" name="STDV %InGO" value="8.223036670302644"/>
    <att type="real" name="BestLogPInGroup" value="-6.9297162114895725"/>
    <att type="real" name="BestEnrichmentInGroup" value="48.51657754010695"/>
    <att type="integer" name="FirstInGroupByEnrichment" value="0"/>
    <att type="integer" name="FirstInGroupByLogP" value="0"/>
    <att type="string" name="GeneID" value="1956|5594|5595|6714"/>
    <att type="integer" name="_RANK_" value="1"/>
    <att type="string" name="_PATTERN_" value="M1"/>
    <att type="string" name="CLUSTER_LABEL" value=" "/>
    <att type="integer" name="#COUNT_001" value="4"/>
    <att type="integer" name="_MEMBER_MyList" value="1"/>
    <att type="real" name="_LogP_MyList" value="-4.323992625717204"/>
    <att type="string" name="Gene" value="GO:0005770"/>
    <att type="integer" name="GiniIndex" value="0"/>
    <att type="integer" name="CategoryID" value="20"/>
    <att type="string" name="PARENT_GO" value=""/>
    <att type="integer" name="EvidenceCutoff" value="0"/>
    <graphics type="CIRCLE" x="269.7545139433946" y="328.40061934113584"/>
  </node>
  <node label="GO:0005788" id="11">
    <att type="string" name="canonicalName" value="GO:0005788"/>
    <att type="string" name="Description" value="endoplasmic reticulum lumen"/>
    <att type="string" name="Category" value="GO Cellular Components"/>
    <att type="real" name="LogP" value="-4.148315795222526"/>
    <att type="real" name="Log(q-value)" value="-1.8849121241723137"/>
    <att type="integer" name="GROUP_ID" value="2"/>
    <att type="string" name="Hits" value="ALB|IL6|MAPK1|MAPK3"/>
    <att type="real" name="Enrichment" value="17.56723787394714"/>
    <att type="real" name="Z-score" value="7.949473356096081"/>
    <att type="integer" name="#GeneInGOAndHitList" value="4"/>
    <att type="integer" name="#GeneInGO" value="313"/>
    <att type="integer" name="#GeneInHitList" value="22"/>
    <att type="integer" name="#TotalGeneInLibrary" value="30242"/>
    <att type="real" name="%InGO" value="18.181818181818183"/>
    <att type="real" name="STDV %InGO" value="8.223036670302644"/>
    <att type="real" name="BestLogPInGroup" value="-6.9297162114895725"/>
    <att type="real" name="BestEnrichmentInGroup" value="48.51657754010695"/>
    <att type="integer" name="FirstInGroupByEnrichment" value="0"/>
    <att type="integer" name="FirstInGroupByLogP" value="0"/>
    <att type="string" name="GeneID" value="213|3569|5594|5595"/>
    <att type="integer" name="_RANK_" value="1"/>
    <att type="string" name="_PATTERN_" value="M1"/>
    <att type="string" name="CLUSTER_LABEL" value=" "/>
    <att type="integer" name="#COUNT_001" value="4"/>
    <att type="integer" name="_MEMBER_MyList" value="1"/>
    <att type="real" name="_LogP_MyList" value="-4.148315795222526"/>
    <att type="string" name="Gene" value="GO:0005788"/>
    <att type="integer" name="GiniIndex" value="0"/>
    <att type="integer" name="CategoryID" value="20"/>
    <att type="string" name="PARENT_GO" value=""/>
    <att type="integer" name="EvidenceCutoff" value="0"/>
    <graphics type="CIRCLE" x="151.58003371240156" y="402.51369432131173"/>
  </node>
  <node label="GO:0098794" id="12">
    <att type="string" name="canonicalName" value="GO:0098794"/>
    <att type="string" name="Description" value="postsynapse"/>
    <att type="string" name="Category" value="GO Cellular Components"/>
    <att type="real" name="LogP" value="-4.113887429476177"/>
    <att type="real" name="Log(q-value)" value="-1.8849121241723137"/>
    <att type="integer" name="GROUP_ID" value="2"/>
    <att type="string" name="Hits" value="AKT1|MAPK1|PTEN|SRC|STAT3"/>
    <att type="real" name="Enrichment" value="10.875287686996547"/>
    <att type="real" name="Z-score" value="6.769417133883217"/>
    <att type="integer" name="#GeneInGOAndHitList" value="5"/>
    <att type="integer" name="#GeneInGO" value="632"/>
    <att type="integer" name="#GeneInHitList" value="22"/>
    <att type="integer" name="#TotalGeneInLibrary" value="30242"/>
    <att type="real" name="%InGO" value="22.727272727272727"/>
    <att type="real" name="STDV %InGO" value="8.934606739851096"/>
    <att type="real" name="BestLogPInGroup" value="-6.9297162114895725"/>
    <att type="real" name="BestEnrichmentInGroup" value="48.51657754010695"/>
    <att type="integer" name="FirstInGroupByEnrichment" value="0"/>
    <att type="integer" name="FirstInGroupByLogP" value="0"/>
    <att type="string" name="GeneID" value="207|5594|5728|6714|6774"/>
    <att type="integer" name="_RANK_" value="1"/>
    <att type="string" name="_PATTERN_" value="M1"/>
    <att type="string" name="CLUSTER_LABEL" value=" "/>
    <att type="integer" name="#COUNT_001" value="5"/>
    <att type="integer" name="_MEMBER_MyList" value="1"/>
    <att type="real" name="_LogP_MyList" value="-4.113887429476177"/>
    <att type="string" name="Gene" value="GO:0098794"/>
    <att type="integer" name="GiniIndex" value="0"/>
    <att type="integer" name="CategoryID" value="20"/>
    <att type="string" name="PARENT_GO" value=""/>
    <att type="integer" name="EvidenceCutoff" value="0"/>
    <graphics type="CIRCLE" x="399.11647910579745" y="169.8043644326742"/>
  </node>
  <node label="GO:0044853" id="13">
    <att type="string" name="canonicalName" value="GO:0044853"/>
    <att type="string" name="Description" value="plasma membrane raft"/>
    <att type="string" name="Category" value="GO Cellular Components"/>
    <att type="real" name="LogP" value="-4.084255842861706"/>
    <att type="real" name="Log(q-value)" value="-1.8849121241723137"/>
    <att type="integer" name="GROUP_ID" value="2"/>
    <att type="string" name="Hits" value="MAPK1|MAPK3|SRC"/>
    <att type="real" name="Enrichment" value="35.247086247086244"/>
    <att type="real" name="Z-score" value="10.014175888811273"/>
    <att type="integer" name="#GeneInGOAndHitList" value="3"/>
    <att type="integer" name="#GeneInGO" value="117"/>
    <att type="integer" name="#GeneInHitList" value="22"/>
    <att type="integer" name="#TotalGeneInLibrary" value="30242"/>
    <att type="real" name="%InGO" value="13.636363636363637"/>
    <att type="real" name="STDV %InGO" value="7.31650049984536"/>
    <att type="real" name="BestLogPInGroup" value="-6.9297162114895725"/>
    <att type="real" name="BestEnrichmentInGroup" value="48.51657754010695"/>
    <att type="integer" name="FirstInGroupByEnrichment" value="0"/>
    <att type="integer" name="FirstInGroupByLogP" value="0"/>
    <att type="string" name="GeneID" value="5594|5595|6714"/>
    <att type="integer" name="_RANK_" value="1"/>
    <att type="string" name="_PATTERN_" value="M1"/>
    <att type="string" name="CLUSTER_LABEL" value=" "/>
    <att type="integer" name="#COUNT_001" value="3"/>
    <att type="integer" name="_MEMBER_MyList" value="1"/>
    <att type="real" name="_LogP_MyList" value="-4.084255842861706"/>
    <att type="string" name="Gene" value="GO:0044853"/>
    <att type="integer" name="GiniIndex" value="0"/>
    <att type="integer" name="CategoryID" value="20"/>
    <att type="string" name="PARENT_GO" value=""/>
    <att type="integer" name="EvidenceCutoff" value="0"/>
    <graphics type="CIRCLE" x="329.8910369499959" y="285.1685483458435"/>
  </node>
  <node label="GO:0005925" id="14">
    <att type="string" name="canonicalName" value="GO:0005925"/>
    <att type="string" name="Description" value="focal adhesion"/>
    <att type="string" name="Category" value="GO Cellular Components"/>
    <att type="real" name="LogP" value="-3.6536144779918125"/>
    <att type="real" name="Log(q-value)" value="-1.5519133558103992"/>
    <att type="integer" name="GROUP_ID" value="2"/>
    <att type="string" name="Hits" value="EGFR|MAPK1|MAPK3|SRC"/>
    <att type="real" name="Enrichment" value="13.060678039300369"/>
    <att type="real" name="Z-score" value="6.72378557546129"/>
    <att type="integer" name="#GeneInGOAndHitList" value="4"/>
    <att type="integer" name="#GeneInGO" value="421"/>
    <att type="integer" name="#GeneInHitList" value="22"/>
    <att type="integer" name="#TotalGeneInLibrary" value="30242"/>
    <att type="real" name="%InGO" value="18.181818181818183"/>
    <att type="real" name="STDV %InGO" value="8.223036670302644"/>
    <att type="real" name="BestLogPInGroup" value="-6.9297162114895725"/>
    <att type="real" name="BestEnrichmentInGroup" value="48.51657754010695"/>
    <att type="integer" name="FirstInGroupByEnrichment" value="0"/>
    <att type="integer" name="FirstInGroupByLogP" value="0"/>
    <att type="string" name="GeneID" value="1956|5594|5595|6714"/>
    <att type="integer" name="_RANK_" value="1"/>
    <att type="string" name="_PATTERN_" value="M1"/>
    <att type="string" name="CLUSTER_LABEL" value=" "/>
    <att type="integer" name="#COUNT_001" value="4"/>
    <att type="integer" name="_MEMBER_MyList" value="1"/>
    <att type="real" name="_LogP_MyList" value="-3.6536144779918125"/>
    <att type="string" name="Gene" value="GO:0005925"/>
    <att type="integer" name="GiniIndex" value="0"/>
    <att type="integer" name="CategoryID" value="20"/>
    <att type="string" name="PARENT_GO" value=""/>
    <att type="integer" name="EvidenceCutoff" value="0"/>
    <graphics type="CIRCLE" x="202.3373401459013" y="248.48964181851866"/>
  </node>
  <node label="GO:0030055" id="15">
    <att type="string" name="canonicalName" value="GO:0030055"/>
    <att type="string" name="Description" value="cell-substrate junction"/>
    <att type="string" name="Category" value="GO Cellular Components"/>
    <att type="real" name="LogP" value="-3.626318337891492"/>
    <att type="real" name="Log(q-value)" value="-1.5519133558103992"/>
    <att type="integer" name="GROUP_ID" value="2"/>
    <att type="string" name="Hits" value="EGFR|MAPK1|MAPK3|SRC"/>
    <att type="real" name="Enrichment" value="12.847068819031437"/>
    <att type="real" name="Z-score" value="6.660162977479959"/>
    <att type="integer" name="#GeneInGOAndHitList" value="4"/>
    <att type="integer" name="#GeneInGO" value="428"/>
    <att type="integer" name="#GeneInHitList" value="22"/>
    <att type="integer" name="#TotalGeneInLibrary" value="30242"/>
    <att type="real" name="%InGO" value="18.181818181818183"/>
    <att type="real" name="STDV %InGO" value="8.223036670302644"/>
    <att type="real" name="BestLogPInGroup" value="-6.9297162114895725"/>
    <att type="real" name="BestEnrichmentInGroup" value="48.51657754010695"/>
    <att type="integer" name="FirstInGroupByEnrichment" value="0"/>
    <att type="integer" name="FirstInGroupByLogP" value="0"/>
    <att type="string" name="GeneID" value="1956|5594|5595|6714"/>
    <att type="integer" name="_RANK_" value="1"/>
    <att type="string" name="_PATTERN_" value="M1"/>
    <att type="string" name="CLUSTER_LABEL" value=" "/>
    <att type="integer" name="#COUNT_001" value="4"/>
    <att type="integer" name="_MEMBER_MyList" value="1"/>
    <att type="real" name="_LogP_MyList" value="-3.626318337891492"/>
    <att type="string" name="Gene" value="GO:0030055"/>
    <att type="integer" name="GiniIndex" value="0"/>
    <att type="integer" name="CategoryID" value="20"/>
    <att type="string" name="PARENT_GO" value=""/>
    <att type="integer" name="EvidenceCutoff" value="0"/>
    <graphics type="CIRCLE" x="275.5382094684743" y="253.49815903937326"/>
  </node>
  <node label="GO:0014069" id="16">
    <att type="string" name="canonicalName" value="GO:0014069"/>
    <att type="string" name="Description" value="postsynaptic density"/>
    <att type="string" name="Category" value="GO Cellular Components"/>
    <att type="real" name="LogP" value="-2.7695619145378334"/>
    <att type="real" name="Log(q-value)" value="-0.9237671706922134"/>
    <att type="integer" name="GROUP_ID" value="2"/>
    <att type="string" name="Hits" value="MAPK1|SRC|STAT3"/>
    <att type="real" name="Enrichment" value="12.496694214876033"/>
    <att type="real" name="Z-score" value="5.66590656839028"/>
    <att type="integer" name="#GeneInGOAndHitList" value="3"/>
    <att type="integer" name="#GeneInGO" value="330"/>
    <att type="integer" name="#GeneInHitList" value="22"/>
    <att type="integer" name="#TotalGeneInLibrary" value="30242"/>
    <att type="real" name="%InGO" value="13.636363636363637"/>
    <att type="real" name="STDV %InGO" value="7.31650049984536"/>
    <att type="real" name="BestLogPInGroup" value="-6.9297162114895725"/>
    <att type="real" name="BestEnrichmentInGroup" value="48.51657754010695"/>
    <att type="integer" name="FirstInGroupByEnrichment" value="0"/>
    <att type="integer" name="FirstInGroupByLogP" value="0"/>
    <att type="string" name="GeneID" value="5594|6714|6774"/>
    <att type="integer" name="_RANK_" value="1"/>
    <att type="string" name="_PATTERN_" value="M1"/>
    <att type="string" name="CLUSTER_LABEL" value=" "/>
    <att type="integer" name="#COUNT_001" value="3"/>
    <att type="integer" name="_MEMBER_MyList" value="1"/>
    <att type="real" name="_LogP_MyList" value="-2.7695619145378334"/>
    <att type="string" name="Gene" value="GO:0014069"/>
    <att type="integer" name="GiniIndex" value="0"/>
    <att type="integer" name="CategoryID" value="20"/>
    <att type="string" name="PARENT_GO" value=""/>
    <att type="integer" name="EvidenceCutoff" value="0"/>
    <graphics type="CIRCLE" x="416.0504480632183" y="331.5981179085418"/>
  </node>
  <node label="GO:0005635" id="17">
    <att type="string" name="canonicalName" value="GO:0005635"/>
    <att type="string" name="Description" value="nuclear envelope"/>
    <att type="string" name="Category" value="GO Cellular Components"/>
    <att type="real" name="LogP" value="-3.4788872108241558"/>
    <att type="real" name="Log(q-value)" value="-1.4556347511904444"/>
    <att type="integer" name="GROUP_ID" value="3"/>
    <att type="string" name="Hits" value="CCND1|EGFR|GAPDH|MAPK3"/>
    <att type="real" name="Enrichment" value="11.74902874902875"/>
    <att type="real" name="Z-score" value="6.323182890734197"/>
    <att type="integer" name="#GeneInGOAndHitList" value="4"/>
    <att type="integer" name="#GeneInGO" value="468"/>
    <att type="integer" name="#GeneInHitList" value="22"/>
    <att type="integer" name="#TotalGeneInLibrary" value="30242"/>
    <att type="real" name="%InGO" value="18.181818181818183"/>
    <att type="real" name="STDV %InGO" value="8.223036670302644"/>
    <att type="real" name="BestLogPInGroup" value="-3.797983708484017"/>
    <att type="real" name="BestEnrichmentInGroup" value="13.885215794306704"/>
    <att type="integer" name="FirstInGroupByEnrichment" value="0"/>
    <att type="integer" name="FirstInGroupByLogP" value="0"/>
    <att type="string" name="GeneID" value="595|1956|2597|5595"/>
    <att type="integer" name="_RANK_" value="1"/>
    <att type="string" name="_PATTERN_" value="M1"/>
    <att type="string" name="CLUSTER_LABEL" value=" "/>
    <att type="integer" name="#COUNT_001" value="4"/>
    <att type="integer" name="_MEMBER_MyList" value="1"/>
    <att type="real" name="_LogP_MyList" value="-3.4788872108241558"/>
    <att type="string" name="Gene" value="GO:0005635"/>
    <att type="integer" name="GiniIndex" value="0"/>
    <att type="integer" name="CategoryID" value="20"/>
    <att type="string" name="PARENT_GO" value=""/>
    <att type="integer" name="EvidenceCutoff" value="0"/>
    <graphics type="CIRCLE" x="415.7549618917734" y="235.26055795320318"/>
  </node>
  <node label="GO:0031965" id="18">
    <att type="string" name="canonicalName" value="GO:0031965"/>
    <att type="string" name="Description" value="nuclear membrane"/>
    <att type="string" name="Category" value="GO Cellular Components"/>
    <att type="real" name="LogP" value="-2.90053247572572"/>
    <att type="real" name="Log(q-value)" value="-0.9837353470062951"/>
    <att type="integer" name="GROUP_ID" value="3"/>
    <att type="string" name="Hits" value="CCND1|EGFR|GAPDH"/>
    <att type="real" name="Enrichment" value="13.885215794306704"/>
    <att type="real" name="Z-score" value="6.021018293508317"/>
    <att type="integer" name="#GeneInGOAndHitList" value="3"/>
    <att type="integer" name="#GeneInGO" value="297"/>
    <att type="integer" name="#GeneInHitList" value="22"/>
    <att type="integer" name="#TotalGeneInLibrary" value="30242"/>
    <att type="real" name="%InGO" value="13.636363636363637"/>
    <att type="real" name="STDV %InGO" value="7.31650049984536"/>
    <att type="real" name="BestLogPInGroup" value="-3.797983708484017"/>
    <att type="real" name="BestEnrichmentInGroup" value="13.885215794306704"/>
    <att type="integer" name="FirstInGroupByEnrichment" value="0"/>
    <att type="integer" name="FirstInGroupByLogP" value="0"/>
    <att type="string" name="GeneID" value="595|1956|2597"/>
    <att type="integer" name="_RANK_" value="1"/>
    <att type="string" name="_PATTERN_" value="M1"/>
    <att type="string" name="CLUSTER_LABEL" value=" "/>
    <att type="integer" name="#COUNT_001" value="3"/>
    <att type="integer" name="_MEMBER_MyList" value="1"/>
    <att type="real" name="_LogP_MyList" value="-2.90053247572572"/>
    <att type="string" name="Gene" value="GO:0031965"/>
    <att type="integer" name="GiniIndex" value="0"/>
    <att type="integer" name="CategoryID" value="20"/>
    <att type="string" name="PARENT_GO" value=""/>
    <att type="integer" name="EvidenceCutoff" value="0"/>
    <graphics type="CIRCLE" x="276.52473499067816" y="306.0821428371092"/>
  </node>
  <node label="GO:0098562" id="19">
    <att type="string" name="canonicalName" value="GO:0098562"/>
    <att type="string" name="Description" value="cytoplasmic side of membrane"/>
    <att type="string" name="Category" value="GO Cellular Components"/>
    <att type="real" name="LogP" value="-3.4172035328746646"/>
    <att type="real" name="Log(q-value)" value="-1.417432169090476"/>
    <att type="integer" name="GROUP_ID" value="5"/>
    <att type="string" name="Hits" value="AKT1|PTEN|SRC"/>
    <att type="real" name="Enrichment" value="20.93354868481772"/>
    <att type="real" name="Z-score" value="7.573450907573442"/>
    <att type="integer" name="#GeneInGOAndHitList" value="3"/>
    <att type="integer" name="#GeneInGO" value="197"/>
    <att type="integer" name="#GeneInHitList" value="22"/>
    <att type="integer" name="#TotalGeneInLibrary" value="30242"/>
    <att type="real" name="%InGO" value="13.636363636363637"/>
    <att type="real" name="STDV %InGO" value="7.31650049984536"/>
    <att type="real" name="BestLogPInGroup" value="-3.5898743906266244"/>
    <att type="real" name="BestEnrichmentInGroup" value="23.976215644820297"/>
    <att type="integer" name="FirstInGroupByEnrichment" value="0"/>
    <att type="integer" name="FirstInGroupByLogP" value="0"/>
    <att type="string" name="GeneID" value="207|5728|6714"/>
    <att type="integer" name="_RANK_" value="1"/>
    <att type="string" name="_PATTERN_" value="M1"/>
    <att type="string" name="CLUSTER_LABEL" value=" "/>
    <att type="integer" name="#COUNT_001" value="3"/>
    <att type="integer" name="_MEMBER_MyList" value="1"/>
    <att type="real" name="_LogP_MyList" value="-3.4172035328746646"/>
    <att type="string" name="Gene" value="GO:0098562"/>
    <att type="integer" name="GiniIndex" value="0"/>
    <att type="integer" name="CategoryID" value="20"/>
    <att type="string" name="PARENT_GO" value=""/>
    <att type="integer" name="EvidenceCutoff" value="0"/>
    <graphics type="CIRCLE" x="429.6960102183858" y="425.5914466900945"/>
  </node>
  <node label="GO:0098552" id="20">
    <att type="string" name="canonicalName" value="GO:0098552"/>
    <att type="string" name="Description" value="side of membrane"/>
    <att type="string" name="Category" value="GO Cellular Components"/>
    <att type="real" name="LogP" value="-2.974396042283814"/>
    <att type="real" name="Log(q-value)" value="-1.0307483829367274"/>
    <att type="integer" name="GROUP_ID" value="5"/>
    <att type="string" name="Hits" value="AKT1|PTEN|SRC|TNF"/>
    <att type="real" name="Enrichment" value="8.618409803362782"/>
    <att type="real" name="Z-score" value="5.247611271947554"/>
    <att type="integer" name="#GeneInGOAndHitList" value="4"/>
    <att type="integer" name="#GeneInGO" value="638"/>
    <att type="integer" name="#GeneInHitList" value="22"/>
    <att type="integer" name="#TotalGeneInLibrary" value="30242"/>
    <att type="real" name="%InGO" value="18.181818181818183"/>
    <att type="real" name="STDV %InGO" value="8.223036670302644"/>
    <att type="real" name="BestLogPInGroup" value="-3.5898743906266244"/>
    <att type="real" name="BestEnrichmentInGroup" value="23.976215644820297"/>
    <att type="integer" name="FirstInGroupByEnrichment" value="0"/>
    <att type="integer" name="FirstInGroupByLogP" value="0"/>
    <att type="string" name="GeneID" value="207|5728|6714|7124"/>
    <att type="integer" name="_RANK_" value="1"/>
    <att type="string" name="_PATTERN_" value="M1"/>
    <att type="string" name="CLUSTER_LABEL" value=" "/>
    <att type="integer" name="#COUNT_001" value="4"/>
    <att type="integer" name="_MEMBER_MyList" value="1"/>
    <att type="real" name="_LogP_MyList" value="-2.974396042283814"/>
    <att type="string" name="Gene" value="GO:0098552"/>
    <att type="integer" name="GiniIndex" value="0"/>
    <att type="integer" name="CategoryID" value="20"/>
    <att type="string" name="PARENT_GO" value=""/>
    <att type="integer" name="EvidenceCutoff" value="0"/>
    <graphics type="CIRCLE" x="211.06277245877877" y="389.81205491040294"/>
  </node>
  <node label="GO:0031252" id="21">
    <att type="string" name="canonicalName" value="GO:0031252"/>
    <att type="string" name="Description" value="cell leading edge"/>
    <att type="string" name="Category" value="GO Cellular Components"/>
    <att type="real" name="LogP" value="-2.464204979350775"/>
    <att type="real" name="Log(q-value)" value="-0.7041939544916451"/>
    <att type="integer" name="GROUP_ID" value="5"/>
    <att type="string" name="Hits" value="AKT1|EGFR|SRC"/>
    <att type="real" name="Enrichment" value="9.749194068343005"/>
    <att type="real" name="Z-score" value="4.889380999956502"/>
    <att type="integer" name="#GeneInGOAndHitList" value="3"/>
    <att type="integer" name="#GeneInGO" value="423"/>
    <att type="integer" name="#GeneInHitList" value="22"/>
    <att type="integer" name="#TotalGeneInLibrary" value="30242"/>
    <att type="real" name="%InGO" value="13.636363636363637"/>
    <att type="real" name="STDV %InGO" value="7.31650049984536"/>
    <att type="real" name="BestLogPInGroup" value="-3.5898743906266244"/>
    <att type="real" name="BestEnrichmentInGroup" value="23.976215644820297"/>
    <att type="integer" name="FirstInGroupByEnrichment" value="0"/>
    <att type="integer" name="FirstInGroupByLogP" value="0"/>
    <att type="string" name="GeneID" value="207|1956|6714"/>
    <att type="integer" name="_RANK_" value="1"/>
    <att type="string" name="_PATTERN_" value="M1"/>
    <att type="string" name="CLUSTER_LABEL" value=" "/>
    <att type="integer" name="#COUNT_001" value="3"/>
    <att type="integer" name="_MEMBER_MyList" value="1"/>
    <att type="real" name="_LogP_MyList" value="-2.464204979350775"/>
    <att type="string" name="Gene" value="GO:0031252"/>
    <att type="integer" name="GiniIndex" value="0"/>
    <att type="integer" name="CategoryID" value="20"/>
    <att type="string" name="PARENT_GO" value=""/>
    <att type="integer" name="EvidenceCutoff" value="0"/>
    <graphics type="CIRCLE" x="168.6132041392105" y="336.4932997458946"/>
  </node>
  <node label="GO:0097447" id="22">
    <att type="string" name="canonicalName" value="GO:0097447"/>
    <att type="string" name="Description" value="dendritic tree"/>
    <att type="string" name="Category" value="GO Cellular Components"/>
    <att type="real" name="LogP" value="-2.966850666851539"/>
    <att type="real" name="Log(q-value)" value="-1.0307483829367274"/>
    <att type="integer" name="GROUP_ID" value="6"/>
    <att type="string" name="Hits" value="HSP90AA1|MAPK1|MAPK8|PTEN"/>
    <att type="real" name="Enrichment" value="8.578074032052191"/>
    <att type="real" name="Z-score" value="5.232350777916081"/>
    <att type="integer" name="#GeneInGOAndHitList" value="4"/>
    <att type="integer" name="#GeneInGO" value="641"/>
    <att type="integer" name="#GeneInHitList" value="22"/>
    <att type="integer" name="#TotalGeneInLibrary" value="30242"/>
    <att type="real" name="%InGO" value="18.181818181818183"/>
    <att type="real" name="STDV %InGO" value="8.223036670302644"/>
    <att type="real" name="BestLogPInGroup" value="-2.971876645986896"/>
    <att type="real" name="BestEnrichmentInGroup" value="8.604922464077394"/>
    <att type="integer" name="FirstInGroupByEnrichment" value="0"/>
    <att type="integer" name="FirstInGroupByLogP" value="0"/>
    <att type="string" name="GeneID" value="3320|5594|5599|5728"/>
    <att type="integer" name="_RANK_" value="1"/>
    <att type="string" name="_PATTERN_" value="M1"/>
    <att type="string" name="CLUSTER_LABEL" value=" "/>
    <att type="integer" name="#COUNT_001" value="4"/>
    <att type="integer" name="_MEMBER_MyList" value="1"/>
    <att type="real" name="_LogP_MyList" value="-2.966850666851539"/>
    <att type="string" name="Gene" value="GO:0097447"/>
    <att type="integer" name="GiniIndex" value="0"/>
    <att type="integer" name="CategoryID" value="20"/>
    <att type="string" name="PARENT_GO" value=""/>
    <att type="integer" name="EvidenceCutoff" value="0"/>
    <graphics type="CIRCLE" x="216.82613712409199" y="366.35485650789167"/>
  </node>
  <node label="GO:0043025" id="23">
    <att type="string" name="canonicalName" value="GO:0043025"/>
    <att type="string" name="Description" value="neuronal cell body"/>
    <att type="string" name="Category" value="GO Cellular Components"/>
    <att type="real" name="LogP" value="-2.2472080386154074"/>
    <att type="real" name="Log(q-value)" value="-0.5127511182286655"/>
    <att type="integer" name="GROUP_ID" value="6"/>
    <att type="string" name="Hits" value="CASP3|HSP90AA1|MAPK1"/>
    <att type="real" name="Enrichment" value="8.1500179662235"/>
    <att type="real" name="Z-score" value="4.376261872171528"/>
    <att type="integer" name="#GeneInGOAndHitList" value="3"/>
    <att type="integer" name="#GeneInGO" value="506"/>
    <att type="integer" name="#GeneInHitList" value="22"/>
    <att type="integer" name="#TotalGeneInLibrary" value="30242"/>
    <att type="real" name="%InGO" value="13.636363636363637"/>
    <att type="real" name="STDV %InGO" value="7.31650049984536"/>
    <att type="real" name="BestLogPInGroup" value="-2.971876645986896"/>
    <att type="real" name="BestEnrichmentInGroup" value="8.604922464077394"/>
    <att type="integer" name="FirstInGroupByEnrichment" value="0"/>
    <att type="integer" name="FirstInGroupByLogP" value="0"/>
    <att type="string" name="GeneID" value="836|3320|5594"/>
    <att type="integer" name="_RANK_" value="1"/>
    <att type="string" name="_PATTERN_" value="M1"/>
    <att type="string" name="CLUSTER_LABEL" value=" "/>
    <att type="integer" name="#COUNT_001" value="3"/>
    <att type="integer" name="_MEMBER_MyList" value="1"/>
    <att type="real" name="_LogP_MyList" value="-2.2472080386154074"/>
    <att type="string" name="Gene" value="GO:0043025"/>
    <att type="integer" name="GiniIndex" value="0"/>
    <att type="integer" name="CategoryID" value="20"/>
    <att type="string" name="PARENT_GO" value=""/>
    <att type="integer" name="EvidenceCutoff" value="0"/>
    <graphics type="CIRCLE" x="278.0851340692588" y="414.276915605413"/>
  </node>
  <node label="GO:0044297" id="24">
    <att type="string" name="canonicalName" value="GO:0044297"/>
    <att type="string" name="Description" value="cell body"/>
    <att type="string" name="Category" value="GO Cellular Components"/>
    <att type="real" name="LogP" value="-2.0902965884495974"/>
    <att type="real" name="Log(q-value)" value="-0.36807412447986715"/>
    <att type="integer" name="GROUP_ID" value="6"/>
    <att type="string" name="Hits" value="CASP3|HSP90AA1|MAPK1"/>
    <att type="real" name="Enrichment" value="7.147156136757523"/>
    <att type="real" name="Z-score" value="4.022556557300199"/>
    <att type="integer" name="#GeneInGOAndHitList" value="3"/>
    <att type="integer" name="#GeneInGO" value="577"/>
    <att type="integer" name="#GeneInHitList" value="22"/>
    <att type="integer" name="#TotalGeneInLibrary" value="30242"/>
    <att type="real" name="%InGO" value="13.636363636363637"/>
    <att type="real" name="STDV %InGO" value="7.31650049984536"/>
    <att type="real" name="BestLogPInGroup" value="-2.971876645986896"/>
    <att type="real" name="BestEnrichmentInGroup" value="8.604922464077394"/>
    <att type="integer" name="FirstInGroupByEnrichment" value="0"/>
    <att type="integer" name="FirstInGroupByLogP" value="0"/>
    <att type="string" name="GeneID" value="836|3320|5594"/>
    <att type="integer" name="_RANK_" value="1"/>
    <att type="string" name="_PATTERN_" value="M1"/>
    <att type="string" name="CLUSTER_LABEL" value=" "/>
    <att type="integer" name="#COUNT_001" value="3"/>
    <att type="integer" name="_MEMBER_MyList" value="1"/>
    <att type="real" name="_LogP_MyList" value="-2.0902965884495974"/>
    <att type="string" name="Gene" value="GO:0044297"/>
    <att type="integer" name="GiniIndex" value="0"/>
    <att type="integer" name="CategoryID" value="20"/>
    <att type="string" name="PARENT_GO" value=""/>
    <att type="integer" name="EvidenceCutoff" value="0"/>
    <graphics type="CIRCLE" x="168.71413027481347" y="416.86865187031316"/>
  </node>
  <node label="GO:0005911" id="25">
    <att type="string" name="canonicalName" value="GO:0005911"/>
    <att type="string" name="Description" value="cell-cell junction"/>
    <att type="string" name="Category" value="GO Cellular Components"/>
    <att type="real" name="LogP" value="-2.276092950515119"/>
    <att type="real" name="Log(q-value)" value="-0.5290469028203565"/>
    <att type="integer" name="GROUP_ID" value="7"/>
    <att type="string" name="Hits" value="AKT1|CCND1|VEGFA"/>
    <att type="real" name="Enrichment" value="8.347994111152007"/>
    <att type="real" name="Z-score" value="4.442890115705306"/>
    <att type="integer" name="#GeneInGOAndHitList" value="3"/>
    <att type="integer" name="#GeneInGO" value="494"/>
    <att type="integer" name="#GeneInHitList" value="22"/>
    <att type="integer" name="#TotalGeneInLibrary" value="30242"/>
    <att type="real" name="%InGO" value="13.636363636363637"/>
    <att type="real" name="STDV %InGO" value="7.31650049984536"/>
    <att type="real" name="BestLogPInGroup" value="-2.276092950515119"/>
    <att type="real" name="BestEnrichmentInGroup" value="8.347994111152007"/>
    <att type="integer" name="FirstInGroupByEnrichment" value="1"/>
    <att type="integer" name="FirstInGroupByLogP" value="1"/>
    <att type="string" name="GeneID" value="207|595|7422"/>
    <att type="integer" name="_RANK_" value="1"/>
    <att type="string" name="_PATTERN_" value="M1"/>
    <att type="string" name="CLUSTER_LABEL" value="cell-cell junction"/>
    <att type="integer" name="#COUNT_001" value="3"/>
    <att type="integer" name="_MEMBER_MyList" value="1"/>
    <att type="real" name="_LogP_MyList" value="-2.276092950515119"/>
    <att type="string" name="Gene" value="GO:0005911"/>
    <att type="integer" name="GiniIndex" value="0"/>
    <att type="integer" name="CategoryID" value="20"/>
    <att type="string" name="PARENT_GO" value=""/>
    <att type="integer" name="EvidenceCutoff" value="0"/>
    <graphics type="CIRCLE" x="294.85734389886204" y="264.9367111851947"/>
  </node>
  <node label="GO:0009898" id="26">
    <att type="string" name="canonicalName" value="GO:0009898"/>
    <att type="string" name="Description" value="cytoplasmic side of plasma membrane"/>
    <att type="string" name="Category" value="GO Cellular Components"/>
    <att type="real" name="LogP" value="-3.5898743906266244"/>
    <att type="real" name="Log(q-value)" value="-1.5417983472678807"/>
    <att type="integer" name="GROUP_ID" value="5"/>
    <att type="string" name="Hits" value="AKT1|PTEN|SRC"/>
    <att type="real" name="Enrichment" value="23.976215644820297"/>
    <att type="real" name="Z-score" value="8.153389553471088"/>
    <att type="integer" name="#GeneInGOAndHitList" value="3"/>
    <att type="integer" name="#GeneInGO" value="172"/>
    <att type="integer" name="#GeneInHitList" value="22"/>
    <att type="integer" name="#TotalGeneInLibrary" value="30242"/>
    <att type="real" name="%InGO" value="13.636363636363637"/>
    <att type="real" name="STDV %InGO" value="7.31650049984536"/>
    <att type="real" name="BestLogPInGroup" value="-3.5898743906266244"/>
    <att type="real" name="BestEnrichmentInGroup" value="23.976215644820297"/>
    <att type="integer" name="FirstInGroupByEnrichment" value="1"/>
    <att type="integer" name="FirstInGroupByLogP" value="1"/>
    <att type="string" name="GeneID" value="207|5728|6714"/>
    <att type="integer" name="_RANK_" value="1"/>
    <att type="string" name="_PATTERN_" value="M1"/>
    <att type="string" name="CLUSTER_LABEL" value="cytoplasmic side of plasma membrane"/>
    <att type="integer" name="#COUNT_001" value="3"/>
    <att type="integer" name="_MEMBER_MyList" value="1"/>
    <att type="real" name="_LogP_MyList" value="-3.5898743906266244"/>
    <att type="string" name="Gene" value="GO:0009898"/>
    <att type="integer" name="GiniIndex" value="0"/>
    <att type="integer" name="CategoryID" value="20"/>
    <att type="string" name="PARENT_GO" value=""/>
    <att type="integer" name="EvidenceCutoff" value="0"/>
    <graphics type="CIRCLE" x="271.83646184160557" y="405.0643242835206"/>
  </node>
  <node label="GO:0030425" id="27">
    <att type="string" name="canonicalName" value="GO:0030425"/>
    <att type="string" name="Description" value="dendrite"/>
    <att type="string" name="Category" value="GO Cellular Components"/>
    <att type="real" name="LogP" value="-2.971876645986896"/>
    <att type="real" name="Log(q-value)" value="-1.0307483829367274"/>
    <att type="integer" name="GROUP_ID" value="6"/>
    <att type="string" name="Hits" value="HSP90AA1|MAPK1|MAPK8|PTEN"/>
    <att type="real" name="Enrichment" value="8.604922464077394"/>
    <att type="real" name="Z-score" value="5.242513307753492"/>
    <att type="integer" name="#GeneInGOAndHitList" value="4"/>
    <att type="integer" name="#GeneInGO" value="639"/>
    <att type="integer" name="#GeneInHitList" value="22"/>
    <att type="integer" name="#TotalGeneInLibrary" value="30242"/>
    <att type="real" name="%InGO" value="18.181818181818183"/>
    <att type="real" name="STDV %InGO" value="8.223036670302644"/>
    <att type="real" name="BestLogPInGroup" value="-2.971876645986896"/>
    <att type="real" name="BestEnrichmentInGroup" value="8.604922464077394"/>
    <att type="integer" name="FirstInGroupByEnrichment" value="1"/>
    <att type="integer" name="FirstInGroupByLogP" value="1"/>
    <att type="string" name="GeneID" value="3320|5594|5599|5728"/>
    <att type="integer" name="_RANK_" value="1"/>
    <att type="string" name="_PATTERN_" value="M1"/>
    <att type="string" name="CLUSTER_LABEL" value="dendrite"/>
    <att type="integer" name="#COUNT_001" value="4"/>
    <att type="integer" name="_MEMBER_MyList" value="1"/>
    <att type="real" name="_LogP_MyList" value="-2.971876645986896"/>
    <att type="string" name="Gene" value="GO:0030425"/>
    <att type="integer" name="GiniIndex" value="0"/>
    <att type="integer" name="CategoryID" value="20"/>
    <att type="string" name="PARENT_GO" value=""/>
    <att type="integer" name="EvidenceCutoff" value="0"/>
    <graphics type="CIRCLE" x="401.1823786096513" y="251.91683246564392"/>
  </node>
  <node label="GO:0045121" id="28">
    <att type="string" name="canonicalName" value="GO:0045121"/>
    <att type="string" name="Description" value="membrane raft"/>
    <att type="string" name="Category" value="GO Cellular Components"/>
    <att type="real" name="LogP" value="-6.9297162114895725"/>
    <att type="real" name="Log(q-value)" value="-4.128312501472218"/>
    <att type="integer" name="GROUP_ID" value="2"/>
    <att type="string" name="Hits" value="CASP3|EGFR|MAPK1|MAPK3|SRC|TNF"/>
    <att type="real" name="Enrichment" value="24.474237928243863"/>
    <att type="real" name="Z-score" value="11.692213412110586"/>
    <att type="integer" name="#GeneInGOAndHitList" value="6"/>
    <att type="integer" name="#GeneInGO" value="337"/>
    <att type="integer" name="#GeneInHitList" value="22"/>
    <att type="integer" name="#TotalGeneInLibrary" value="30242"/>
    <att type="real" name="%InGO" value="27.272727272727273"/>
    <att type="real" name="STDV %InGO" value="9.495144870310792"/>
    <att type="real" name="BestLogPInGroup" value="-6.9297162114895725"/>
    <att type="real" name="BestEnrichmentInGroup" value="48.51657754010695"/>
    <att type="integer" name="FirstInGroupByEnrichment" value="1"/>
    <att type="integer" name="FirstInGroupByLogP" value="1"/>
    <att type="string" name="GeneID" value="836|1956|5594|5595|6714|7124"/>
    <att type="integer" name="_RANK_" value="1"/>
    <att type="string" name="_PATTERN_" value="M1"/>
    <att type="string" name="CLUSTER_LABEL" value="membrane raft"/>
    <att type="integer" name="#COUNT_001" value="6"/>
    <att type="integer" name="_MEMBER_MyList" value="1"/>
    <att type="real" name="_LogP_MyList" value="-6.9297162114895725"/>
    <att type="string" name="Gene" value="GO:0045121"/>
    <att type="integer" name="GiniIndex" value="0"/>
    <att type="integer" name="CategoryID" value="20"/>
    <att type="string" name="PARENT_GO" value=""/>
    <att type="integer" name="EvidenceCutoff" value="0"/>
    <graphics type="CIRCLE" x="405.27926234925985" y="419.86707863928183"/>
  </node>
  <node label="GO:0048471" id="29">
    <att type="string" name="canonicalName" value="GO:0048471"/>
    <att type="string" name="Description" value="perinuclear region of cytoplasm"/>
    <att type="string" name="Category" value="GO Cellular Components"/>
    <att type="real" name="LogP" value="-3.797983708484017"/>
    <att type="real" name="Log(q-value)" value="-1.6334020960538362"/>
    <att type="integer" name="GROUP_ID" value="3"/>
    <att type="string" name="Hits" value="EGFR|GAPDH|HRAS|HSP90AA1|SRC"/>
    <att type="real" name="Enrichment" value="9.313254496181326"/>
    <att type="real" name="Z-score" value="6.169088373076214"/>
    <att type="integer" name="#GeneInGOAndHitList" value="5"/>
    <att type="integer" name="#GeneInGO" value="738"/>
    <att type="integer" name="#GeneInHitList" value="22"/>
    <att type="integer" name="#TotalGeneInLibrary" value="30242"/>
    <att type="real" name="%InGO" value="22.727272727272727"/>
    <att type="real" name="STDV %InGO" value="8.934606739851096"/>
    <att type="real" name="BestLogPInGroup" value="-3.797983708484017"/>
    <att type="real" name="BestEnrichmentInGroup" value="13.885215794306704"/>
    <att type="integer" name="FirstInGroupByEnrichment" value="1"/>
    <att type="integer" name="FirstInGroupByLogP" value="1"/>
    <att type="string" name="GeneID" value="1956|2597|3265|3320|6714"/>
    <att type="integer" name="_RANK_" value="1"/>
    <att type="string" name="_PATTERN_" value="M1"/>
    <att type="string" name="CLUSTER_LABEL" value="perinuclear region of cytoplasm"/>
    <att type="integer" name="#COUNT_001" value="5"/>
    <att type="integer" name="_MEMBER_MyList" value="1"/>
    <att type="real" name="_LogP_MyList" value="-3.797983708484017"/>
    <att type="string" name="Gene" value="GO:0048471"/>
    <att type="integer" name="GiniIndex" value="0"/>
    <att type="integer" name="CategoryID" value="20"/>
    <att type="string" name="PARENT_GO" value=""/>
    <att type="integer" name="EvidenceCutoff" value="0"/>
    <graphics type="CIRCLE" x="402.1433202955349" y="375.7436605816084"/>
  </node>
  <node label="GO:0005667" id="30">
    <att type="string" name="canonicalName" value="GO:0005667"/>
    <att type="string" name="Description" value="transcription regulator complex"/>
    <att type="string" name="Category" value="GO Cellular Components"/>
    <att type="real" name="LogP" value="-3.685403480914024"/>
    <att type="real" name="Log(q-value)" value="-1.5530065518552445"/>
    <att type="integer" name="GROUP_ID" value="4"/>
    <att type="string" name="Hits" value="CCND1|JUN|STAT3|TP53"/>
    <att type="real" name="Enrichment" value="13.313669381465992"/>
    <att type="real" name="Z-score" value="6.798378683252487"/>
    <att type="integer" name="#GeneInGOAndHitList" value="4"/>
    <att type="integer" name="#GeneInGO" value="413"/>
    <att type="integer" name="#GeneInHitList" value="22"/>
    <att type="integer" name="#TotalGeneInLibrary" value="30242"/>
    <att type="real" name="%InGO" value="18.181818181818183"/>
    <att type="real" name="STDV %InGO" value="8.223036670302644"/>
    <att type="real" name="BestLogPInGroup" value="-3.685403480914024"/>
    <att type="real" name="BestEnrichmentInGroup" value="13.313669381465992"/>
    <att type="integer" name="FirstInGroupByEnrichment" value="1"/>
    <att type="integer" name="FirstInGroupByLogP" value="1"/>
    <att type="string" name="GeneID" value="595|3725|6774|7157"/>
    <att type="integer" name="_RANK_" value="1"/>
    <att type="string" name="_PATTERN_" value="M1"/>
    <att type="string" name="CLUSTER_LABEL" value="transcription regulator complex"/>
    <att type="integer" name="#COUNT_001" value="4"/>
    <att type="integer" name="_MEMBER_MyList" value="1"/>
    <att type="real" name="_LogP_MyList" value="-3.685403480914024"/>
    <att type="string" name="Gene" value="GO:0005667"/>
    <att type="integer" name="GiniIndex" value="0"/>
    <att type="integer" name="CategoryID" value="20"/>
    <att type="string" name="PARENT_GO" value=""/>
    <att type="integer" name="EvidenceCutoff" value="0"/>
    <graphics type="CIRCLE" x="353.5699498503664" y="421.03915988567553"/>
  </node>
  <node label="GO:0031983" id="31">
    <att type="string" name="canonicalName" value="GO:0031983"/>
    <att type="string" name="Description" value="vesicle lumen"/>
    <att type="string" name="Category" value="GO Cellular Components"/>
    <att type="real" name="LogP" value="-7.006824129006636"/>
    <att type="real" name="Log(q-value)" value="-4.128312501472218"/>
    <att type="integer" name="GROUP_ID" value="1"/>
    <att type="string" name="Hits" value="ALB|EGF|EGFR|HSP90AA1|MAPK1|VEGFA"/>
    <att type="real" name="Enrichment" value="25.222685571309427"/>
    <att type="real" name="Z-score" value="11.882664875844368"/>
    <att type="integer" name="#GeneInGOAndHitList" value="6"/>
    <att type="integer" name="#GeneInGO" value="327"/>
    <att type="integer" name="#GeneInHitList" value="22"/>
    <att type="integer" name="#TotalGeneInLibrary" value="30242"/>
    <att type="real" name="%InGO" value="27.272727272727273"/>
    <att type="real" name="STDV %InGO" value="9.495144870310792"/>
    <att type="real" name="BestLogPInGroup" value="-7.006824129006636"/>
    <att type="real" name="BestEnrichmentInGroup" value="61.55088195386703"/>
    <att type="integer" name="FirstInGroupByEnrichment" value="1"/>
    <att type="integer" name="FirstInGroupByLogP" value="1"/>
    <att type="string" name="GeneID" value="213|1950|1956|3320|5594|7422"/>
    <att type="integer" name="_RANK_" value="1"/>
    <att type="string" name="_PATTERN_" value="M1"/>
    <att type="string" name="CLUSTER_LABEL" value="vesicle lumen"/>
    <att type="integer" name="#COUNT_001" value="6"/>
    <att type="integer" name="_MEMBER_MyList" value="1"/>
    <att type="real" name="_LogP_MyList" value="-7.006824129006636"/>
    <att type="string" name="Gene" value="GO:0031983"/>
    <att type="integer" name="GiniIndex" value="0"/>
    <att type="integer" name="CategoryID" value="20"/>
    <att type="string" name="PARENT_GO" value=""/>
    <att type="integer" name="EvidenceCutoff" value="0"/>
    <graphics type="CIRCLE" x="158.02540279897462" y="292.6133015712876"/>
  </node>
  <edge label="GO:0031983 (pp) GO:0034774" source="31" target="1">
    <att type="string" name="canonicalName" value="GO:0031983 (pp) GO:0034774"/>
    <att type="string" name="interaction" value="pp"/>
    <att type="real" name="SCORE" value="0.8750000000015625"/>
  </edge>
  <edge label="GO:0031983 (pp) GO:0060205" source="31" target="2">
    <att type="string" name="canonicalName" value="GO:0031983 (pp) GO:0060205"/>
    <att type="string" name="interaction" value="pp"/>
    <att type="real" name="SCORE" value="0.8750000000015625"/>
  </edge>
  <edge label="GO:0031093 (pp) GO:0031983" source="3" target="31">
    <att type="string" name="canonicalName" value="GO:0031093 (pp) GO:0031983"/>
    <att type="string" name="interaction" value="pp"/>
    <att type="real" name="SCORE" value="0.5833333333391203"/>
  </edge>
  <edge label="GO:0031091 (pp) GO:0031983" source="4" target="31">
    <att type="string" name="canonicalName" value="GO:0031091 (pp) GO:0031983"/>
    <att type="string" name="interaction" value="pp"/>
    <att type="real" name="SCORE" value="0.5833333333391203"/>
  </edge>
  <edge label="GO:0000323 (pp) GO:0031983" source="5" target="31">
    <att type="string" name="canonicalName" value="GO:0000323 (pp) GO:0031983"/>
    <att type="string" name="interaction" value="pp"/>
    <att type="real" name="SCORE" value="0.47368421053324095"/>
  </edge>
  <edge label="GO:0005764 (pp) GO:0031983" source="6" target="31">
    <att type="string" name="canonicalName" value="GO:0005764 (pp) GO:0031983"/>
    <att type="string" name="interaction" value="pp"/>
    <att type="real" name="SCORE" value="0.47368421053324095"/>
  </edge>
  <edge label="GO:0030139 (pp) GO:0031983" source="7" target="31">
    <att type="string" name="canonicalName" value="GO:0030139 (pp) GO:0031983"/>
    <att type="string" name="interaction" value="pp"/>
    <att type="real" name="SCORE" value="0.5833333333391203"/>
  </edge>
  <edge label="GO:0031983 (pp) GO:0043025" source="31" target="23">
    <att type="string" name="canonicalName" value="GO:0031983 (pp) GO:0043025"/>
    <att type="string" name="interaction" value="pp"/>
    <att type="real" name="SCORE" value="0.30555555556520053"/>
  </edge>
  <edge label="GO:0031983 (pp) GO:0044297" source="31" target="24">
    <att type="string" name="canonicalName" value="GO:0031983 (pp) GO:0044297"/>
    <att type="string" name="interaction" value="pp"/>
    <att type="real" name="SCORE" value="0.30555555556520053"/>
  </edge>
  <edge label="GO:0045121 (pp) GO:0098857" source="28" target="8">
    <att type="string" name="canonicalName" value="GO:0045121 (pp) GO:0098857"/>
    <att type="string" name="interaction" value="pp"/>
    <att type="real" name="SCORE" value="1.0"/>
  </edge>
  <edge label="GO:0005901 (pp) GO:0045121" source="9" target="28">
    <att type="string" name="canonicalName" value="GO:0005901 (pp) GO:0045121"/>
    <att type="string" name="interaction" value="pp"/>
    <att type="real" name="SCORE" value="0.5833333333391203"/>
  </edge>
  <edge label="GO:0005770 (pp) GO:0045121" source="10" target="28">
    <att type="string" name="canonicalName" value="GO:0005770 (pp) GO:0045121"/>
    <att type="string" name="interaction" value="pp"/>
    <att type="real" name="SCORE" value="0.7368421052666205"/>
  </edge>
  <edge label="GO:0044853 (pp) GO:0045121" source="13" target="28">
    <att type="string" name="canonicalName" value="GO:0044853 (pp) GO:0045121"/>
    <att type="string" name="interaction" value="pp"/>
    <att type="real" name="SCORE" value="0.5833333333391203"/>
  </edge>
  <edge label="GO:0005925 (pp) GO:0045121" source="14" target="28">
    <att type="string" name="canonicalName" value="GO:0005925 (pp) GO:0045121"/>
    <att type="string" name="interaction" value="pp"/>
    <att type="real" name="SCORE" value="0.7368421052666205"/>
  </edge>
  <edge label="GO:0030055 (pp) GO:0045121" source="15" target="28">
    <att type="string" name="canonicalName" value="GO:0030055 (pp) GO:0045121"/>
    <att type="string" name="interaction" value="pp"/>
    <att type="real" name="SCORE" value="0.7368421052666205"/>
  </edge>
  <edge label="GO:0014069 (pp) GO:0045121" source="16" target="28">
    <att type="string" name="canonicalName" value="GO:0014069 (pp) GO:0045121"/>
    <att type="string" name="interaction" value="pp"/>
    <att type="real" name="SCORE" value="0.30555555556520053"/>
  </edge>
  <edge label="GO:0031252 (pp) GO:0045121" source="21" target="28">
    <att type="string" name="canonicalName" value="GO:0031252 (pp) GO:0045121"/>
    <att type="string" name="interaction" value="pp"/>
    <att type="real" name="SCORE" value="0.30555555556520053"/>
  </edge>
  <edge label="GO:0043025 (pp) GO:0045121" source="23" target="28">
    <att type="string" name="canonicalName" value="GO:0043025 (pp) GO:0045121"/>
    <att type="string" name="interaction" value="pp"/>
    <att type="real" name="SCORE" value="0.30555555556520053"/>
  </edge>
  <edge label="GO:0044297 (pp) GO:0045121" source="24" target="28">
    <att type="string" name="canonicalName" value="GO:0044297 (pp) GO:0045121"/>
    <att type="string" name="interaction" value="pp"/>
    <att type="real" name="SCORE" value="0.30555555556520053"/>
  </edge>
  <edge label="GO:0005901 (pp) GO:0098857" source="9" target="8">
    <att type="string" name="canonicalName" value="GO:0005901 (pp) GO:0098857"/>
    <att type="string" name="interaction" value="pp"/>
    <att type="real" name="SCORE" value="0.5833333333391203"/>
  </edge>
  <edge label="GO:0005770 (pp) GO:0098857" source="10" target="8">
    <att type="string" name="canonicalName" value="GO:0005770 (pp) GO:0098857"/>
    <att type="string" name="interaction" value="pp"/>
    <att type="real" name="SCORE" value="0.7368421052666205"/>
  </edge>
  <edge label="GO:0044853 (pp) GO:0098857" source="13" target="8">
    <att type="string" name="canonicalName" value="GO:0044853 (pp) GO:0098857"/>
    <att type="string" name="interaction" value="pp"/>
    <att type="real" name="SCORE" value="0.5833333333391203"/>
  </edge>
  <edge label="GO:0005925 (pp) GO:0098857" source="14" target="8">
    <att type="string" name="canonicalName" value="GO:0005925 (pp) GO:0098857"/>
    <att type="string" name="interaction" value="pp"/>
    <att type="real" name="SCORE" value="0.7368421052666205"/>
  </edge>
  <edge label="GO:0030055 (pp) GO:0098857" source="15" target="8">
    <att type="string" name="canonicalName" value="GO:0030055 (pp) GO:0098857"/>
    <att type="string" name="interaction" value="pp"/>
    <att type="real" name="SCORE" value="0.7368421052666205"/>
  </edge>
  <edge label="GO:0014069 (pp) GO:0098857" source="16" target="8">
    <att type="string" name="canonicalName" value="GO:0014069 (pp) GO:0098857"/>
    <att type="string" name="interaction" value="pp"/>
    <att type="real" name="SCORE" value="0.30555555556520053"/>
  </edge>
  <edge label="GO:0031252 (pp) GO:0098857" source="21" target="8">
    <att type="string" name="canonicalName" value="GO:0031252 (pp) GO:0098857"/>
    <att type="string" name="interaction" value="pp"/>
    <att type="real" name="SCORE" value="0.30555555556520053"/>
  </edge>
  <edge label="GO:0043025 (pp) GO:0098857" source="23" target="8">
    <att type="string" name="canonicalName" value="GO:0043025 (pp) GO:0098857"/>
    <att type="string" name="interaction" value="pp"/>
    <att type="real" name="SCORE" value="0.30555555556520053"/>
  </edge>
  <edge label="GO:0044297 (pp) GO:0098857" source="24" target="8">
    <att type="string" name="canonicalName" value="GO:0044297 (pp) GO:0098857"/>
    <att type="string" name="interaction" value="pp"/>
    <att type="real" name="SCORE" value="0.30555555556520053"/>
  </edge>
  <edge label="GO:0034774 (pp) GO:0060205" source="1" target="2">
    <att type="string" name="canonicalName" value="GO:0034774 (pp) GO:0060205"/>
    <att type="string" name="interaction" value="pp"/>
    <att type="real" name="SCORE" value="1.0"/>
  </edge>
  <edge label="GO:0031093 (pp) GO:0034774" source="3" target="1">
    <att type="string" name="canonicalName" value="GO:0031093 (pp) GO:0034774"/>
    <att type="string" name="interaction" value="pp"/>
    <att type="real" name="SCORE" value="0.6923076923124261"/>
  </edge>
  <edge label="GO:0031091 (pp) GO:0034774" source="4" target="1">
    <att type="string" name="canonicalName" value="GO:0031091 (pp) GO:0034774"/>
    <att type="string" name="interaction" value="pp"/>
    <att type="real" name="SCORE" value="0.6923076923124261"/>
  </edge>
  <edge label="GO:0000323 (pp) GO:0034774" source="5" target="1">
    <att type="string" name="canonicalName" value="GO:0000323 (pp) GO:0034774"/>
    <att type="string" name="interaction" value="pp"/>
    <att type="real" name="SCORE" value="0.5714285714346938"/>
  </edge>
  <edge label="GO:0005764 (pp) GO:0034774" source="6" target="1">
    <att type="string" name="canonicalName" value="GO:0005764 (pp) GO:0034774"/>
    <att type="string" name="interaction" value="pp"/>
    <att type="real" name="SCORE" value="0.5714285714346938"/>
  </edge>
  <edge label="GO:0030139 (pp) GO:0034774" source="7" target="1">
    <att type="string" name="canonicalName" value="GO:0030139 (pp) GO:0034774"/>
    <att type="string" name="interaction" value="pp"/>
    <att type="real" name="SCORE" value="0.38461538462485206"/>
  </edge>
  <edge label="GO:0034774 (pp) GO:0043025" source="1" target="23">
    <att type="string" name="canonicalName" value="GO:0034774 (pp) GO:0043025"/>
    <att type="string" name="interaction" value="pp"/>
    <att type="real" name="SCORE" value="0.38461538462485206"/>
  </edge>
  <edge label="GO:0034774 (pp) GO:0044297" source="1" target="24">
    <att type="string" name="canonicalName" value="GO:0034774 (pp) GO:0044297"/>
    <att type="string" name="interaction" value="pp"/>
    <att type="real" name="SCORE" value="0.38461538462485206"/>
  </edge>
  <edge label="GO:0031093 (pp) GO:0060205" source="3" target="2">
    <att type="string" name="canonicalName" value="GO:0031093 (pp) GO:0060205"/>
    <att type="string" name="interaction" value="pp"/>
    <att type="real" name="SCORE" value="0.6923076923124261"/>
  </edge>
  <edge label="GO:0031091 (pp) GO:0060205" source="4" target="2">
    <att type="string" name="canonicalName" value="GO:0031091 (pp) GO:0060205"/>
    <att type="string" name="interaction" value="pp"/>
    <att type="real" name="SCORE" value="0.6923076923124261"/>
  </edge>
  <edge label="GO:0000323 (pp) GO:0060205" source="5" target="2">
    <att type="string" name="canonicalName" value="GO:0000323 (pp) GO:0060205"/>
    <att type="string" name="interaction" value="pp"/>
    <att type="real" name="SCORE" value="0.5714285714346938"/>
  </edge>
  <edge label="GO:0005764 (pp) GO:0060205" source="6" target="2">
    <att type="string" name="canonicalName" value="GO:0005764 (pp) GO:0060205"/>
    <att type="string" name="interaction" value="pp"/>
    <att type="real" name="SCORE" value="0.5714285714346938"/>
  </edge>
  <edge label="GO:0030139 (pp) GO:0060205" source="7" target="2">
    <att type="string" name="canonicalName" value="GO:0030139 (pp) GO:0060205"/>
    <att type="string" name="interaction" value="pp"/>
    <att type="real" name="SCORE" value="0.38461538462485206"/>
  </edge>
  <edge label="GO:0043025 (pp) GO:0060205" source="23" target="2">
    <att type="string" name="canonicalName" value="GO:0043025 (pp) GO:0060205"/>
    <att type="string" name="interaction" value="pp"/>
    <att type="real" name="SCORE" value="0.38461538462485206"/>
  </edge>
  <edge label="GO:0044297 (pp) GO:0060205" source="24" target="2">
    <att type="string" name="canonicalName" value="GO:0044297 (pp) GO:0060205"/>
    <att type="string" name="interaction" value="pp"/>
    <att type="real" name="SCORE" value="0.38461538462485206"/>
  </edge>
  <edge label="GO:0031091 (pp) GO:0031093" source="4" target="3">
    <att type="string" name="canonicalName" value="GO:0031091 (pp) GO:0031093"/>
    <att type="string" name="interaction" value="pp"/>
    <att type="real" name="SCORE" value="1.0"/>
  </edge>
  <edge label="GO:0005770 (pp) GO:0005901" source="10" target="9">
    <att type="string" name="canonicalName" value="GO:0005770 (pp) GO:0005901"/>
    <att type="string" name="interaction" value="pp"/>
    <att type="real" name="SCORE" value="0.8275862068995244"/>
  </edge>
  <edge label="GO:0005788 (pp) GO:0005901" source="11" target="9">
    <att type="string" name="canonicalName" value="GO:0005788 (pp) GO:0005901"/>
    <att type="string" name="interaction" value="pp"/>
    <att type="real" name="SCORE" value="0.48275862069857317"/>
  </edge>
  <edge label="GO:0005901 (pp) GO:0098794" source="9" target="12">
    <att type="string" name="canonicalName" value="GO:0005901 (pp) GO:0098794"/>
    <att type="string" name="interaction" value="pp"/>
    <att type="real" name="SCORE" value="0.38461538462485206"/>
  </edge>
  <edge label="GO:0005901 (pp) GO:0044853" source="9" target="13">
    <att type="string" name="canonicalName" value="GO:0005901 (pp) GO:0044853"/>
    <att type="string" name="interaction" value="pp"/>
    <att type="real" name="SCORE" value="1.0"/>
  </edge>
  <edge label="GO:0005901 (pp) GO:0005925" source="9" target="14">
    <att type="string" name="canonicalName" value="GO:0005901 (pp) GO:0005925"/>
    <att type="string" name="interaction" value="pp"/>
    <att type="real" name="SCORE" value="0.8275862068995244"/>
  </edge>
  <edge label="GO:0005901 (pp) GO:0030055" source="9" target="15">
    <att type="string" name="canonicalName" value="GO:0005901 (pp) GO:0030055"/>
    <att type="string" name="interaction" value="pp"/>
    <att type="real" name="SCORE" value="0.8275862068995244"/>
  </edge>
  <edge label="GO:0005901 (pp) GO:0014069" source="9" target="16">
    <att type="string" name="canonicalName" value="GO:0005901 (pp) GO:0014069"/>
    <att type="string" name="interaction" value="pp"/>
    <att type="real" name="SCORE" value="0.6078431372625913"/>
  </edge>
  <edge label="GO:0000323 (pp) GO:0005901" source="5" target="9">
    <att type="string" name="canonicalName" value="GO:0000323 (pp) GO:0005901"/>
    <att type="string" name="interaction" value="pp"/>
    <att type="real" name="SCORE" value="0.48275862069857317"/>
  </edge>
  <edge label="GO:0005764 (pp) GO:0005901" source="6" target="9">
    <att type="string" name="canonicalName" value="GO:0005764 (pp) GO:0005901"/>
    <att type="string" name="interaction" value="pp"/>
    <att type="real" name="SCORE" value="0.48275862069857317"/>
  </edge>
  <edge label="GO:0005770 (pp) GO:0005788" source="10" target="11">
    <att type="string" name="canonicalName" value="GO:0005770 (pp) GO:0005788"/>
    <att type="string" name="interaction" value="pp"/>
    <att type="real" name="SCORE" value="0.37500000000976563"/>
  </edge>
  <edge label="GO:0005770 (pp) GO:0044853" source="10" target="13">
    <att type="string" name="canonicalName" value="GO:0005770 (pp) GO:0044853"/>
    <att type="string" name="interaction" value="pp"/>
    <att type="real" name="SCORE" value="0.8275862068995244"/>
  </edge>
  <edge label="GO:0005770 (pp) GO:0005925" source="10" target="14">
    <att type="string" name="canonicalName" value="GO:0005770 (pp) GO:0005925"/>
    <att type="string" name="interaction" value="pp"/>
    <att type="real" name="SCORE" value="1.0"/>
  </edge>
  <edge label="GO:0005770 (pp) GO:0030055" source="10" target="15">
    <att type="string" name="canonicalName" value="GO:0005770 (pp) GO:0030055"/>
    <att type="string" name="interaction" value="pp"/>
    <att type="real" name="SCORE" value="1.0"/>
  </edge>
  <edge label="GO:0005635 (pp) GO:0005770" source="17" target="10">
    <att type="string" name="canonicalName" value="GO:0005635 (pp) GO:0005770"/>
    <att type="string" name="interaction" value="pp"/>
    <att type="real" name="SCORE" value="0.37500000000976563"/>
  </edge>
  <edge label="GO:0005770 (pp) GO:0014069" source="10" target="16">
    <att type="string" name="canonicalName" value="GO:0005770 (pp) GO:0014069"/>
    <att type="string" name="interaction" value="pp"/>
    <att type="real" name="SCORE" value="0.48275862069857317"/>
  </edge>
  <edge label="GO:0000323 (pp) GO:0005770" source="5" target="10">
    <att type="string" name="canonicalName" value="GO:0000323 (pp) GO:0005770"/>
    <att type="string" name="interaction" value="pp"/>
    <att type="real" name="SCORE" value="0.37500000000976563"/>
  </edge>
  <edge label="GO:0005764 (pp) GO:0005770" source="6" target="10">
    <att type="string" name="canonicalName" value="GO:0005764 (pp) GO:0005770"/>
    <att type="string" name="interaction" value="pp"/>
    <att type="real" name="SCORE" value="0.37500000000976563"/>
  </edge>
  <edge label="GO:0005770 (pp) GO:0031252" source="10" target="21">
    <att type="string" name="canonicalName" value="GO:0005770 (pp) GO:0031252"/>
    <att type="string" name="interaction" value="pp"/>
    <att type="real" name="SCORE" value="0.48275862069857317"/>
  </edge>
  <edge label="GO:0005788 (pp) GO:0044853" source="11" target="13">
    <att type="string" name="canonicalName" value="GO:0005788 (pp) GO:0044853"/>
    <att type="string" name="interaction" value="pp"/>
    <att type="real" name="SCORE" value="0.48275862069857317"/>
  </edge>
  <edge label="GO:0005788 (pp) GO:0005925" source="11" target="14">
    <att type="string" name="canonicalName" value="GO:0005788 (pp) GO:0005925"/>
    <att type="string" name="interaction" value="pp"/>
    <att type="real" name="SCORE" value="0.37500000000976563"/>
  </edge>
  <edge label="GO:0005788 (pp) GO:0030055" source="11" target="15">
    <att type="string" name="canonicalName" value="GO:0005788 (pp) GO:0030055"/>
    <att type="string" name="interaction" value="pp"/>
    <att type="real" name="SCORE" value="0.37500000000976563"/>
  </edge>
  <edge label="GO:0044853 (pp) GO:0098794" source="13" target="12">
    <att type="string" name="canonicalName" value="GO:0044853 (pp) GO:0098794"/>
    <att type="string" name="interaction" value="pp"/>
    <att type="real" name="SCORE" value="0.38461538462485206"/>
  </edge>
  <edge label="GO:0009898 (pp) GO:0098794" source="26" target="12">
    <att type="string" name="canonicalName" value="GO:0009898 (pp) GO:0098794"/>
    <att type="string" name="interaction" value="pp"/>
    <att type="real" name="SCORE" value="0.6923076923124261"/>
  </edge>
  <edge label="GO:0098562 (pp) GO:0098794" source="19" target="12">
    <att type="string" name="canonicalName" value="GO:0098562 (pp) GO:0098794"/>
    <att type="string" name="interaction" value="pp"/>
    <att type="real" name="SCORE" value="0.6923076923124261"/>
  </edge>
  <edge label="GO:0098552 (pp) GO:0098794" source="20" target="12">
    <att type="string" name="canonicalName" value="GO:0098552 (pp) GO:0098794"/>
    <att type="string" name="interaction" value="pp"/>
    <att type="real" name="SCORE" value="0.5714285714346938"/>
  </edge>
  <edge label="GO:0014069 (pp) GO:0098794" source="16" target="12">
    <att type="string" name="canonicalName" value="GO:0014069 (pp) GO:0098794"/>
    <att type="string" name="interaction" value="pp"/>
    <att type="real" name="SCORE" value="0.6923076923124261"/>
  </edge>
  <edge label="GO:0031252 (pp) GO:0098794" source="21" target="12">
    <att type="string" name="canonicalName" value="GO:0031252 (pp) GO:0098794"/>
    <att type="string" name="interaction" value="pp"/>
    <att type="real" name="SCORE" value="0.38461538462485206"/>
  </edge>
  <edge label="GO:0005925 (pp) GO:0044853" source="14" target="13">
    <att type="string" name="canonicalName" value="GO:0005925 (pp) GO:0044853"/>
    <att type="string" name="interaction" value="pp"/>
    <att type="real" name="SCORE" value="0.8275862068995244"/>
  </edge>
  <edge label="GO:0030055 (pp) GO:0044853" source="15" target="13">
    <att type="string" name="canonicalName" value="GO:0030055 (pp) GO:0044853"/>
    <att type="string" name="interaction" value="pp"/>
    <att type="real" name="SCORE" value="0.8275862068995244"/>
  </edge>
  <edge label="GO:0014069 (pp) GO:0044853" source="16" target="13">
    <att type="string" name="canonicalName" value="GO:0014069 (pp) GO:0044853"/>
    <att type="string" name="interaction" value="pp"/>
    <att type="real" name="SCORE" value="0.6078431372625913"/>
  </edge>
  <edge label="GO:0000323 (pp) GO:0044853" source="5" target="13">
    <att type="string" name="canonicalName" value="GO:0000323 (pp) GO:0044853"/>
    <att type="string" name="interaction" value="pp"/>
    <att type="real" name="SCORE" value="0.48275862069857317"/>
  </edge>
  <edge label="GO:0005764 (pp) GO:0044853" source="6" target="13">
    <att type="string" name="canonicalName" value="GO:0005764 (pp) GO:0044853"/>
    <att type="string" name="interaction" value="pp"/>
    <att type="real" name="SCORE" value="0.48275862069857317"/>
  </edge>
  <edge label="GO:0031965 (pp) GO:0048471" source="18" target="29">
    <att type="string" name="canonicalName" value="GO:0031965 (pp) GO:0048471"/>
    <att type="string" name="interaction" value="pp"/>
    <att type="real" name="SCORE" value="0.38461538462485206"/>
  </edge>
  <edge label="GO:0030139 (pp) GO:0048471" source="7" target="29">
    <att type="string" name="canonicalName" value="GO:0030139 (pp) GO:0048471"/>
    <att type="string" name="interaction" value="pp"/>
    <att type="real" name="SCORE" value="0.38461538462485206"/>
  </edge>
  <edge label="GO:0031252 (pp) GO:0048471" source="21" target="29">
    <att type="string" name="canonicalName" value="GO:0031252 (pp) GO:0048471"/>
    <att type="string" name="interaction" value="pp"/>
    <att type="real" name="SCORE" value="0.38461538462485206"/>
  </edge>
  <edge label="GO:0005925 (pp) GO:0030055" source="14" target="15">
    <att type="string" name="canonicalName" value="GO:0005925 (pp) GO:0030055"/>
    <att type="string" name="interaction" value="pp"/>
    <att type="real" name="SCORE" value="1.0"/>
  </edge>
  <edge label="GO:0005635 (pp) GO:0005925" source="17" target="14">
    <att type="string" name="canonicalName" value="GO:0005635 (pp) GO:0005925"/>
    <att type="string" name="interaction" value="pp"/>
    <att type="real" name="SCORE" value="0.37500000000976563"/>
  </edge>
  <edge label="GO:0005925 (pp) GO:0014069" source="14" target="16">
    <att type="string" name="canonicalName" value="GO:0005925 (pp) GO:0014069"/>
    <att type="string" name="interaction" value="pp"/>
    <att type="real" name="SCORE" value="0.48275862069857317"/>
  </edge>
  <edge label="GO:0000323 (pp) GO:0005925" source="5" target="14">
    <att type="string" name="canonicalName" value="GO:0000323 (pp) GO:0005925"/>
    <att type="string" name="interaction" value="pp"/>
    <att type="real" name="SCORE" value="0.37500000000976563"/>
  </edge>
  <edge label="GO:0005764 (pp) GO:0005925" source="6" target="14">
    <att type="string" name="canonicalName" value="GO:0005764 (pp) GO:0005925"/>
    <att type="string" name="interaction" value="pp"/>
    <att type="real" name="SCORE" value="0.37500000000976563"/>
  </edge>
  <edge label="GO:0005925 (pp) GO:0031252" source="14" target="21">
    <att type="string" name="canonicalName" value="GO:0005925 (pp) GO:0031252"/>
    <att type="string" name="interaction" value="pp"/>
    <att type="real" name="SCORE" value="0.48275862069857317"/>
  </edge>
  <edge label="GO:0005635 (pp) GO:0030055" source="17" target="15">
    <att type="string" name="canonicalName" value="GO:0005635 (pp) GO:0030055"/>
    <att type="string" name="interaction" value="pp"/>
    <att type="real" name="SCORE" value="0.37500000000976563"/>
  </edge>
  <edge label="GO:0014069 (pp) GO:0030055" source="16" target="15">
    <att type="string" name="canonicalName" value="GO:0014069 (pp) GO:0030055"/>
    <att type="string" name="interaction" value="pp"/>
    <att type="real" name="SCORE" value="0.48275862069857317"/>
  </edge>
  <edge label="GO:0000323 (pp) GO:0030055" source="5" target="15">
    <att type="string" name="canonicalName" value="GO:0000323 (pp) GO:0030055"/>
    <att type="string" name="interaction" value="pp"/>
    <att type="real" name="SCORE" value="0.37500000000976563"/>
  </edge>
  <edge label="GO:0005764 (pp) GO:0030055" source="6" target="15">
    <att type="string" name="canonicalName" value="GO:0005764 (pp) GO:0030055"/>
    <att type="string" name="interaction" value="pp"/>
    <att type="real" name="SCORE" value="0.37500000000976563"/>
  </edge>
  <edge label="GO:0030055 (pp) GO:0031252" source="15" target="21">
    <att type="string" name="canonicalName" value="GO:0030055 (pp) GO:0031252"/>
    <att type="string" name="interaction" value="pp"/>
    <att type="real" name="SCORE" value="0.48275862069857317"/>
  </edge>
  <edge label="GO:0009898 (pp) GO:0098562" source="26" target="19">
    <att type="string" name="canonicalName" value="GO:0009898 (pp) GO:0098562"/>
    <att type="string" name="interaction" value="pp"/>
    <att type="real" name="SCORE" value="1.0"/>
  </edge>
  <edge label="GO:0009898 (pp) GO:0098552" source="26" target="20">
    <att type="string" name="canonicalName" value="GO:0009898 (pp) GO:0098552"/>
    <att type="string" name="interaction" value="pp"/>
    <att type="real" name="SCORE" value="0.8275862068995244"/>
  </edge>
  <edge label="GO:0009898 (pp) GO:0031252" source="26" target="21">
    <att type="string" name="canonicalName" value="GO:0009898 (pp) GO:0031252"/>
    <att type="string" name="interaction" value="pp"/>
    <att type="real" name="SCORE" value="0.6078431372625913"/>
  </edge>
  <edge label="GO:0005635 (pp) GO:0031965" source="17" target="18">
    <att type="string" name="canonicalName" value="GO:0005635 (pp) GO:0031965"/>
    <att type="string" name="interaction" value="pp"/>
    <att type="real" name="SCORE" value="0.8275862068995244"/>
  </edge>
  <edge label="GO:0098552 (pp) GO:0098562" source="20" target="19">
    <att type="string" name="canonicalName" value="GO:0098552 (pp) GO:0098562"/>
    <att type="string" name="interaction" value="pp"/>
    <att type="real" name="SCORE" value="0.8275862068995244"/>
  </edge>
  <edge label="GO:0031252 (pp) GO:0098562" source="21" target="19">
    <att type="string" name="canonicalName" value="GO:0031252 (pp) GO:0098562"/>
    <att type="string" name="interaction" value="pp"/>
    <att type="real" name="SCORE" value="0.6078431372625913"/>
  </edge>
  <edge label="GO:0031252 (pp) GO:0098552" source="21" target="20">
    <att type="string" name="canonicalName" value="GO:0031252 (pp) GO:0098552"/>
    <att type="string" name="interaction" value="pp"/>
    <att type="real" name="SCORE" value="0.48275862069857317"/>
  </edge>
  <edge label="GO:0030425 (pp) GO:0097447" source="27" target="22">
    <att type="string" name="canonicalName" value="GO:0030425 (pp) GO:0097447"/>
    <att type="string" name="interaction" value="pp"/>
    <att type="real" name="SCORE" value="1.0"/>
  </edge>
  <edge label="GO:0000323 (pp) GO:0030425" source="5" target="27">
    <att type="string" name="canonicalName" value="GO:0000323 (pp) GO:0030425"/>
    <att type="string" name="interaction" value="pp"/>
    <att type="real" name="SCORE" value="0.37500000000976563"/>
  </edge>
  <edge label="GO:0005764 (pp) GO:0030425" source="6" target="27">
    <att type="string" name="canonicalName" value="GO:0005764 (pp) GO:0030425"/>
    <att type="string" name="interaction" value="pp"/>
    <att type="real" name="SCORE" value="0.37500000000976563"/>
  </edge>
  <edge label="GO:0030425 (pp) GO:0043025" source="27" target="23">
    <att type="string" name="canonicalName" value="GO:0030425 (pp) GO:0043025"/>
    <att type="string" name="interaction" value="pp"/>
    <att type="real" name="SCORE" value="0.48275862069857317"/>
  </edge>
  <edge label="GO:0030425 (pp) GO:0044297" source="27" target="24">
    <att type="string" name="canonicalName" value="GO:0030425 (pp) GO:0044297"/>
    <att type="string" name="interaction" value="pp"/>
    <att type="real" name="SCORE" value="0.48275862069857317"/>
  </edge>
  <edge label="GO:0000323 (pp) GO:0097447" source="5" target="22">
    <att type="string" name="canonicalName" value="GO:0000323 (pp) GO:0097447"/>
    <att type="string" name="interaction" value="pp"/>
    <att type="real" name="SCORE" value="0.37500000000976563"/>
  </edge>
  <edge label="GO:0005764 (pp) GO:0097447" source="6" target="22">
    <att type="string" name="canonicalName" value="GO:0005764 (pp) GO:0097447"/>
    <att type="string" name="interaction" value="pp"/>
    <att type="real" name="SCORE" value="0.37500000000976563"/>
  </edge>
  <edge label="GO:0043025 (pp) GO:0097447" source="23" target="22">
    <att type="string" name="canonicalName" value="GO:0043025 (pp) GO:0097447"/>
    <att type="string" name="interaction" value="pp"/>
    <att type="real" name="SCORE" value="0.48275862069857317"/>
  </edge>
  <edge label="GO:0044297 (pp) GO:0097447" source="24" target="22">
    <att type="string" name="canonicalName" value="GO:0044297 (pp) GO:0097447"/>
    <att type="string" name="interaction" value="pp"/>
    <att type="real" name="SCORE" value="0.48275862069857317"/>
  </edge>
  <edge label="GO:0000323 (pp) GO:0014069" source="5" target="16">
    <att type="string" name="canonicalName" value="GO:0000323 (pp) GO:0014069"/>
    <att type="string" name="interaction" value="pp"/>
    <att type="real" name="SCORE" value="0.48275862069857317"/>
  </edge>
  <edge label="GO:0005764 (pp) GO:0014069" source="6" target="16">
    <att type="string" name="canonicalName" value="GO:0005764 (pp) GO:0014069"/>
    <att type="string" name="interaction" value="pp"/>
    <att type="real" name="SCORE" value="0.48275862069857317"/>
  </edge>
  <edge label="GO:0000323 (pp) GO:0005764" source="5" target="6">
    <att type="string" name="canonicalName" value="GO:0000323 (pp) GO:0005764"/>
    <att type="string" name="interaction" value="pp"/>
    <att type="real" name="SCORE" value="1.0"/>
  </edge>
  <edge label="GO:0000323 (pp) GO:0030139" source="5" target="7">
    <att type="string" name="canonicalName" value="GO:0000323 (pp) GO:0030139"/>
    <att type="string" name="interaction" value="pp"/>
    <att type="real" name="SCORE" value="0.48275862069857317"/>
  </edge>
  <edge label="GO:0000323 (pp) GO:0043025" source="5" target="23">
    <att type="string" name="canonicalName" value="GO:0000323 (pp) GO:0043025"/>
    <att type="string" name="interaction" value="pp"/>
    <att type="real" name="SCORE" value="0.48275862069857317"/>
  </edge>
  <edge label="GO:0000323 (pp) GO:0044297" source="5" target="24">
    <att type="string" name="canonicalName" value="GO:0000323 (pp) GO:0044297"/>
    <att type="string" name="interaction" value="pp"/>
    <att type="real" name="SCORE" value="0.48275862069857317"/>
  </edge>
  <edge label="GO:0005764 (pp) GO:0030139" source="6" target="7">
    <att type="string" name="canonicalName" value="GO:0005764 (pp) GO:0030139"/>
    <att type="string" name="interaction" value="pp"/>
    <att type="real" name="SCORE" value="0.48275862069857317"/>
  </edge>
  <edge label="GO:0005764 (pp) GO:0043025" source="6" target="23">
    <att type="string" name="canonicalName" value="GO:0005764 (pp) GO:0043025"/>
    <att type="string" name="interaction" value="pp"/>
    <att type="real" name="SCORE" value="0.48275862069857317"/>
  </edge>
  <edge label="GO:0005764 (pp) GO:0044297" source="6" target="24">
    <att type="string" name="canonicalName" value="GO:0005764 (pp) GO:0044297"/>
    <att type="string" name="interaction" value="pp"/>
    <att type="real" name="SCORE" value="0.48275862069857317"/>
  </edge>
  <edge label="GO:0043025 (pp) GO:0044297" source="23" target="24">
    <att type="string" name="canonicalName" value="GO:0043025 (pp) GO:0044297"/>
    <att type="string" name="interaction" value="pp"/>
    <att type="real" name="SCORE" value="1.0"/>
  </edge>
  <edge label="GO:0005667 (pp) GO:0005667" source="30" target="30">
    <att type="string" name="canonicalName" value="GO:0005667 (pp) GO:0005667"/>
    <att type="string" name="interaction" value="pp"/>
    <att type="real" name="SCORE" value="1.0"/>
  </edge>
  <edge label="GO:0005911 (pp) GO:0005911" source="25" target="25">
    <att type="string" name="canonicalName" value="GO:0005911 (pp) GO:0005911"/>
    <att type="string" name="interaction" value="pp"/>
    <att type="real" name="SCORE" value="1.0"/>
  </edge>
</graph>
