# Supplementary material for: Active ingredients and molecular targets of Taraxacum mongolicum against hepatocellular carcinoma: network pharmacology, molecular docking, and molecular dynamics simulation analysis
Source: PeerJ. 2022 Jul 18;10:e13737. doi: 10.7717/peerj.13737 (PMC9302432; doi:10.7717/peerj.13737)
Supplement: Supplemental Information 4 [file peerj-10-13737-s004.zip › Enrichment_GO/_FINAL_GO.csv]

_MEMBER_MyList	_LogP_MyList	GO	_PATTERN_	_RANK_	GiniIndex	Category	CategoryID	Description	PARENT_GO	LogP	Enrichment	Z-score	#TotalGeneInLibrary	#GeneInGO	#GeneInHitList	#GeneInGOAndHitList	%InGO	STDV %InGO	GeneID	Hits	Log(q-value)	EvidenceCutoff	GROUP_ID	FirstInGroupByEnrichment	FirstInGroupByLogP	BestLogPInGroup	BestEnrichmentInGroup	URL
1	-7.006824129006636	GO:0031983	M1	1	0	GO Cellular Components	20	vesicle lumen		-7.006824129006636	25.222685571309427	11.882664875844368	30242	327	22	6	27.272727272727273	9.495144870310792	213|1950|1956|3320|5594|7422	ALB|EGF|EGFR|HSP90AA1|MAPK1|VEGFA	-4.128312501472218	0	1	1	1	-7.006824129006636	61.55088195386703
1	-5.521331128091766	GO:0034774	M1	1	0	GO Cellular Components	20	secretory granule lumen		-5.521331128091766	21.345285149632975	9.90314429058935	30242	322	22	5	22.727272727272727	8.934606739851096	213|1950|3320|5594|7422	ALB|EGF|HSP90AA1|MAPK1|VEGFA	-2.922126479294482	0	1	0	0	-7.006824129006636	61.55088195386703
1	-5.5016814396954805	GO:0060205	M1	1	0	GO Cellular Components	20	cytoplasmic vesicle lumen		-5.5016814396954805	21.14825174825175	9.853311505249922	30242	325	22	5	22.727272727272727	8.934606739851096	213|1950|3320|5594|7422	ALB|EGF|HSP90AA1|MAPK1|VEGFA	-2.922126479294482	0	1	0	0	-7.006824129006636	61.55088195386703
1	-4.808834812425488	GO:0031093	M1	1	0	GO Cellular Components	20	platelet alpha granule lumen		-4.808834812425488	61.55088195386703	13.387405545824908	30242	67	22	3	13.636363636363637	7.31650049984536	213|1950|7422	ALB|EGF|VEGFA	-2.308461098072114	0	1	0	0	-7.006824129006636	61.55088195386703
1	-4.409604051686327	GO:0031091	M1	1	0	GO Cellular Components	20	platelet alpha granule		-4.409604051686327	45.31768231768232	11.423759732236835	30242	91	22	3	13.636363636363637	7.31650049984536	213|1950|7422	ALB|EGF|VEGFA	-2.034169073941253	0	1	0	0	-7.006824129006636	61.55088195386703
1	-2.7611655924269343	GO:0000323	M1	1	0	GO Cellular Components	20	lytic vacuole		-2.7611655924269343	7.542586357401173	4.824682440612861	30242	729	22	4	18.181818181818183	8.223036670302644	1950|3320|5594|6714	EGF|HSP90AA1|MAPK1|SRC	-0.9237671706922134	0	1	0	0	-7.006824129006636	61.55088195386703
1	-2.7611655924269343	GO:0005764	M1	1	0	GO Cellular Components	20	lysosome		-2.7611655924269343	7.542586357401173	4.824682440612861	30242	729	22	4	18.181818181818183	8.223036670302644	1950|3320|5594|6714	EGF|HSP90AA1|MAPK1|SRC	-0.9237671706922134	0	1	0	0	-7.006824129006636	61.55088195386703
1	-2.747240868499183	GO:0030139	M1	1	0	GO Cellular Components	20	endocytic vesicle		-2.747240868499183	12.27353896103896	5.606772425580824	30242	336	22	3	13.636363636363637	7.31650049984536	1950|1956|3320	EGF|EGFR|HSP90AA1	-0.9237671706922134	0	1	0	0	-7.006824129006636	61.55088195386703
1	-6.9297162114895725	GO:0045121	M1	1	0	GO Cellular Components	20	membrane raft		-6.9297162114895725	24.474237928243863	11.692213412110586	30242	337	22	6	27.272727272727273	9.495144870310792	836|1956|5594|5595|6714|7124	CASP3|EGFR|MAPK1|MAPK3|SRC|TNF	-4.128312501472218	0	2	1	1	-6.9297162114895725	48.51657754010695
1	-6.9297162114895725	GO:0098857	M1	1	0	GO Cellular Components	20	membrane microdomain		-6.9297162114895725	24.474237928243863	11.692213412110586	30242	337	22	6	27.272727272727273	9.495144870310792	836|1956|5594|5595|6714|7124	CASP3|EGFR|MAPK1|MAPK3|SRC|TNF	-4.128312501472218	0	2	0	0	-6.9297162114895725	48.51657754010695
1	-4.498273952921846	GO:0005901	M1	1	0	GO Cellular Components	20	caveola		-4.498273952921846	48.51657754010695	11.836484444338403	30242	85	22	3	13.636363636363637	7.31650049984536	5594|5595|6714	MAPK1|MAPK3|SRC	-2.064847028199085	0	2	0	0	-6.9297162114895725	48.51657754010695
1	-4.323992625717204	GO:0005770	M1	1	0	GO Cellular Components	20	late endosome		-4.323992625717204	19.49838813668601	8.420729599109693	30242	282	22	4	18.181818181818183	8.223036670302644	1956|5594|5595|6714	EGFR|MAPK1|MAPK3|SRC	-1.9997101704195113	0	2	0	0	-6.9297162114895725	48.51657754010695
1	-4.148315795222526	GO:0005788	M1	1	0	GO Cellular Components	20	endoplasmic reticulum lumen		-4.148315795222526	17.56723787394714	7.949473356096081	30242	313	22	4	18.181818181818183	8.223036670302644	213|3569|5594|5595	ALB|IL6|MAPK1|MAPK3	-1.8849121241723137	0	2	0	0	-6.9297162114895725	48.51657754010695
1	-4.113887429476177	GO:0098794	M1	1	0	GO Cellular Components	20	postsynapse		-4.113887429476177	10.875287686996547	6.769417133883217	30242	632	22	5	22.727272727272727	8.934606739851096	207|5594|5728|6714|6774	AKT1|MAPK1|PTEN|SRC|STAT3	-1.8849121241723137	0	2	0	0	-6.9297162114895725	48.51657754010695
1	-4.084255842861706	GO:0044853	M1	1	0	GO Cellular Components	20	plasma membrane raft		-4.084255842861706	35.247086247086244	10.014175888811273	30242	117	22	3	13.636363636363637	7.31650049984536	5594|5595|6714	MAPK1|MAPK3|SRC	-1.8849121241723137	0	2	0	0	-6.9297162114895725	48.51657754010695
1	-3.6536144779918125	GO:0005925	M1	1	0	GO Cellular Components	20	focal adhesion		-3.6536144779918125	13.060678039300369	6.72378557546129	30242	421	22	4	18.181818181818183	8.223036670302644	1956|5594|5595|6714	EGFR|MAPK1|MAPK3|SRC	-1.5519133558103992	0	2	0	0	-6.9297162114895725	48.51657754010695
1	-3.626318337891492	GO:0030055	M1	1	0	GO Cellular Components	20	cell-substrate junction		-3.626318337891492	12.847068819031437	6.660162977479959	30242	428	22	4	18.181818181818183	8.223036670302644	1956|5594|5595|6714	EGFR|MAPK1|MAPK3|SRC	-1.5519133558103992	0	2	0	0	-6.9297162114895725	48.51657754010695
1	-2.7695619145378334	GO:0014069	M1	1	0	GO Cellular Components	20	postsynaptic density		-2.7695619145378334	12.496694214876033	5.66590656839028	30242	330	22	3	13.636363636363637	7.31650049984536	5594|6714|6774	MAPK1|SRC|STAT3	-0.9237671706922134	0	2	0	0	-6.9297162114895725	48.51657754010695
1	-2.7509316120105507	GO:0032279	M1	1	0	GO Cellular Components	20	asymmetric synapse		-2.7509316120105507	12.310176390773407	5.616522988414791	30242	335	22	3	13.636363636363637	7.31650049984536	5594|6714|6774	MAPK1|SRC|STAT3	-0.9237671706922134	0	2	0	0	-6.9297162114895725	48.51657754010695
1	-2.7398941375302748	GO:0098978	M1	1	0	GO Cellular Components	20	glutamatergic synapse		-2.7398941375302748	12.20091447014524	5.5873949843316195	30242	338	22	3	13.636363636363637	7.31650049984536	3265|6714|6774	HRAS|SRC|STAT3	-0.9237671706922134	0	2	0	0	-6.9297162114895725	48.51657754010695
1	-2.6757755094477025	GO:0099572	M1	1	0	GO Cellular Components	20	postsynaptic specialization		-2.6757755094477025	11.584014300306436	5.420055147648651	30242	356	22	3	13.636363636363637	7.31650049984536	5594|6714|6774	MAPK1|SRC|STAT3	-0.8743717994303475	0	2	0	0	-6.9297162114895725	48.51657754010695
1	-2.6585743057014906	GO:0098984	M1	1	0	GO Cellular Components	20	neuron to neuron synapse		-2.6585743057014906	11.42357088894485	5.375696556622796	30242	361	22	3	13.636363636363637	7.31650049984536	5594|6714|6774	MAPK1|SRC|STAT3	-0.8714110347987457	0	2	0	0	-6.9297162114895725	48.51657754010695
1	-2.5294705338033556	GO:0005769	M1	1	0	GO Cellular Components	20	early endosome		-2.5294705338033556	10.284062570845613	5.049701925067766	30242	401	22	3	13.636363636363637	7.31650049984536	1956|5594|5595	EGFR|MAPK1|MAPK3	-0.7560955473862441	0	2	0	0	-6.9297162114895725	48.51657754010695
1	-3.797983708484017	GO:0048471	M1	1	0	GO Cellular Components	20	perinuclear region of cytoplasm		-3.797983708484017	9.313254496181326	6.169088373076214	30242	738	22	5	22.727272727272727	8.934606739851096	1956|2597|3265|3320|6714	EGFR|GAPDH|HRAS|HSP90AA1|SRC	-1.6334020960538362	0	3	1	1	-3.797983708484017	13.885215794306704
1	-3.4788872108241558	GO:0005635	M1	1	0	GO Cellular Components	20	nuclear envelope		-3.4788872108241558	11.74902874902875	6.323182890734197	30242	468	22	4	18.181818181818183	8.223036670302644	595|1956|2597|5595	CCND1|EGFR|GAPDH|MAPK3	-1.4556347511904444	0	3	0	0	-3.797983708484017	13.885215794306704
1	-2.90053247572572	GO:0031965	M1	1	0	GO Cellular Components	20	nuclear membrane		-2.90053247572572	13.885215794306704	6.021018293508317	30242	297	22	3	13.636363636363637	7.31650049984536	595|1956|2597	CCND1|EGFR|GAPDH	-0.9837353470062951	0	3	0	0	-3.797983708484017	13.885215794306704
1	-3.685403480914024	GO:0005667	M1	1	0	GO Cellular Components	20	transcription regulator complex		-3.685403480914024	13.313669381465992	6.798378683252487	30242	413	22	4	18.181818181818183	8.223036670302644	595|3725|6774|7157	CCND1|JUN|STAT3|TP53	-1.5530065518552445	0	4	1	1	-3.685403480914024	13.313669381465992
1	-3.5898743906266244	GO:0009898	M1	1	0	GO Cellular Components	20	cytoplasmic side of plasma membrane		-3.5898743906266244	23.976215644820297	8.153389553471088	30242	172	22	3	13.636363636363637	7.31650049984536	207|5728|6714	AKT1|PTEN|SRC	-1.5417983472678807	0	5	1	1	-3.5898743906266244	23.976215644820297
1	-3.4172035328746646	GO:0098562	M1	1	0	GO Cellular Components	20	cytoplasmic side of membrane		-3.4172035328746646	20.93354868481772	7.573450907573442	30242	197	22	3	13.636363636363637	7.31650049984536	207|5728|6714	AKT1|PTEN|SRC	-1.417432169090476	0	5	0	0	-3.5898743906266244	23.976215644820297
1	-2.974396042283814	GO:0098552	M1	1	0	GO Cellular Components	20	side of membrane		-2.974396042283814	8.618409803362782	5.247611271947554	30242	638	22	4	18.181818181818183	8.223036670302644	207|5728|6714|7124	AKT1|PTEN|SRC|TNF	-1.0307483829367274	0	5	0	0	-3.5898743906266244	23.976215644820297
1	-2.464204979350775	GO:0031252	M1	1	0	GO Cellular Components	20	cell leading edge		-2.464204979350775	9.749194068343005	4.889380999956502	30242	423	22	3	13.636363636363637	7.31650049984536	207|1956|6714	AKT1|EGFR|SRC	-0.7041939544916451	0	5	0	0	-3.5898743906266244	23.976215644820297
1	-2.971876645986896	GO:0030425	M1	1	0	GO Cellular Components	20	dendrite		-2.971876645986896	8.604922464077394	5.242513307753492	30242	639	22	4	18.181818181818183	8.223036670302644	3320|5594|5599|5728	HSP90AA1|MAPK1|MAPK8|PTEN	-1.0307483829367274	0	6	1	1	-2.971876645986896	8.604922464077394
1	-2.966850666851539	GO:0097447	M1	1	0	GO Cellular Components	20	dendritic tree		-2.966850666851539	8.578074032052191	5.232350777916081	30242	641	22	4	18.181818181818183	8.223036670302644	3320|5594|5599|5728	HSP90AA1|MAPK1|MAPK8|PTEN	-1.0307483829367274	0	6	0	0	-2.971876645986896	8.604922464077394
1	-2.2472080386154074	GO:0043025	M1	1	0	GO Cellular Components	20	neuronal cell body		-2.2472080386154074	8.1500179662235	4.376261872171528	30242	506	22	3	13.636363636363637	7.31650049984536	836|3320|5594	CASP3|HSP90AA1|MAPK1	-0.5127511182286655	0	6	0	0	-2.971876645986896	8.604922464077394
1	-2.0902965884495974	GO:0044297	M1	1	0	GO Cellular Components	20	cell body		-2.0902965884495974	7.147156136757523	4.022556557300199	30242	577	22	3	13.636363636363637	7.31650049984536	836|3320|5594	CASP3|HSP90AA1|MAPK1	-0.36807412447986715	0	6	0	0	-2.971876645986896	8.604922464077394
1	-2.276092950515119	GO:0005911	M1	1	0	GO Cellular Components	20	cell-cell junction		-2.276092950515119	8.347994111152007	4.442890115705306	30242	494	22	3	13.636363636363637	7.31650049984536	207|595|7422	AKT1|CCND1|VEGFA	-0.5290469028203565	0	7	1	1	-2.276092950515119	8.347994111152007
