# Supplementary material for: Active ingredients and molecular targets of Taraxacum mongolicum against hepatocellular carcinoma: network pharmacology, molecular docking, and molecular dynamics simulation analysis
Source: PeerJ. 2022 Jul 18;10:e13737. doi: 10.7717/peerj.13737 (PMC9302432; doi:10.7717/peerj.13737)
Supplement: Supplemental Information 4 [file peerj-10-13737-s004.zip › Enrichment_GO/GeneGo_membership.csv]

Gene	_SCORE_GRP4_	_SCORE_GRP1_	_SCORE_GRP6_	_SCORE_GRP3_	_SCORE_GRP2_	_SCORE_GRP5_	_SCORE_GRP7_	GRP1|20_GO:0031983|-7.007|vesicle lumen	GRP1|20_GO:0060205|-5.502|cytoplasmic vesicle lumen	GRP1|20_GO:0034774|-5.521|secretory granule lumen	GRP1|20_GO:0031091|-4.410|platelet alpha granule	GRP1|20_GO:0031093|-4.809|platelet alpha granule lumen	GRP1|20_GO:0005764|-2.761|lysosome	GRP1|20_GO:0000323|-2.761|lytic vacuole	GRP1|20_GO:0030139|-2.747|endocytic vesicle	GRP2|20_GO:0005788|-4.148|endoplasmic reticulum lumen	GRP2|20_GO:0098857|-6.930|membrane microdomain	GRP2|20_GO:0045121|-6.930|membrane raft	GRP2|20_GO:0005925|-3.654|focal adhesion	GRP2|20_GO:0005770|-4.324|late endosome	GRP2|20_GO:0030055|-3.626|cell-substrate junction	GRP2|20_GO:0044853|-4.084|plasma membrane raft	GRP2|20_GO:0005901|-4.498|caveola	GRP2|20_GO:0005769|-2.529|early endosome	GRP2|20_GO:0098794|-4.114|postsynapse	GRP2|20_GO:0032279|-2.751|asymmetric synapse	GRP2|20_GO:0014069|-2.770|postsynaptic density	GRP2|20_GO:0099572|-2.676|postsynaptic specialization	GRP2|20_GO:0098984|-2.659|neuron to neuron synapse	GRP2|20_GO:0098978|-2.740|glutamatergic synapse	GRP3|20_GO:0048471|-3.798|perinuclear region of cytoplasm	GRP3|20_GO:0005635|-3.479|nuclear envelope	GRP3|20_GO:0031965|-2.901|nuclear membrane	GRP4|20_GO:0005667|-3.685|transcription regulator complex	GRP5|20_GO:0098552|-2.974|side of membrane	GRP5|20_GO:0098562|-3.417|cytoplasmic side of membrane	GRP5|20_GO:0009898|-3.590|cytoplasmic side of plasma membrane	GRP5|20_GO:0031252|-2.464|cell leading edge	GRP6|20_GO:0097447|-2.967|dendritic tree	GRP6|20_GO:0030425|-2.972|dendrite	GRP6|20_GO:0044297|-2.090|cell body	GRP6|20_GO:0043025|-2.247|neuronal cell body	GRP7|20_GO:0005911|-2.276|cell-cell junction	_SORT_	_SORT_GRP1_	_SORT_GRP2_	_SORT_GRP3_	_SORT_GRP4_	_SORT_GRP5_
3320	0.0	0.75	1.0	0.3333333333333333	0.0	0.0	0.0	0.4	0.3	0.3	0.0	0.0	0.1	0.1	0.1	0.0	0.0	0.0	0.0	0.0	0.0	0.0	0.0	0.0	0.0	0.0	0.0	0.0	0.0	0.0	0.2	0.0	0.0	0.0	0.0	0.0	0.0	0.0	0.1	0.1	0.1	0.1	0.0	8	2	0	6	0	0
7124	0.0	0.0	0.0	0.0	0.13333333333333333	0.25	0.0	0.0	0.0	0.0	0.0	0.0	0.0	0.0	0.0	0.0	0.4	0.4	0.0	0.0	0.0	0.0	0.0	0.0	0.0	0.0	0.0	0.0	0.0	0.0	0.0	0.0	0.0	0.0	0.1	0.0	0.0	0.0	0.0	0.0	0.0	0.0	0.0	19	0	7	0	0	5
3725	1.0	0.0	0.0	0.0	0.0	0.0	0.0	0.0	0.0	0.0	0.0	0.0	0.0	0.0	0.0	0.0	0.0	0.0	0.0	0.0	0.0	0.0	0.0	0.0	0.0	0.0	0.0	0.0	0.0	0.0	0.0	0.0	0.0	0.2	0.0	0.0	0.0	0.0	0.0	0.0	0.0	0.0	0.0	6	0	0	0	2	0
213	0.0	0.625	0.0	0.0	0.06666666666666667	0.0	0.0	0.4	0.3	0.3	0.3	0.3	0.0	0.0	0.0	0.3	0.0	0.0	0.0	0.0	0.0	0.0	0.0	0.0	0.0	0.0	0.0	0.0	0.0	0.0	0.0	0.0	0.0	0.0	0.0	0.0	0.0	0.0	0.0	0.0	0.0	0.0	0.0	13	5	11	0	0	0
6774	1.0	0.0	0.0	0.0	0.4	0.0	0.0	0.0	0.0	0.0	0.0	0.0	0.0	0.0	0.0	0.0	0.0	0.0	0.0	0.0	0.0	0.0	0.0	0.0	0.3	0.1	0.1	0.1	0.1	0.1	0.0	0.0	0.0	0.2	0.0	0.0	0.0	0.0	0.0	0.0	0.0	0.0	0.0	4	0	5	0	1	0
3265	0.0	0.0	0.0	0.3333333333333333	0.06666666666666667	0.0	0.0	0.0	0.0	0.0	0.0	0.0	0.0	0.0	0.0	0.0	0.0	0.0	0.0	0.0	0.0	0.0	0.0	0.0	0.0	0.0	0.0	0.0	0.0	0.1	0.2	0.0	0.0	0.0	0.0	0.0	0.0	0.0	0.0	0.0	0.0	0.0	0.0	18	0	12	5	0	0
5599	0.0	0.0	0.5	0.0	0.0	0.0	0.0	0.0	0.0	0.0	0.0	0.0	0.0	0.0	0.0	0.0	0.0	0.0	0.0	0.0	0.0	0.0	0.0	0.0	0.0	0.0	0.0	0.0	0.0	0.0	0.0	0.0	0.0	0.0	0.0	0.0	0.0	0.0	0.1	0.1	0.0	0.0	0.0	17	0	0	0	0	0
1956	0.0	0.25	0.0	1.0	0.4	0.25	0.0	0.4	0.0	0.0	0.0	0.0	0.0	0.0	0.1	0.0	0.4	0.4	0.2	0.3	0.2	0.0	0.0	0.1	0.0	0.0	0.0	0.0	0.0	0.0	0.2	0.2	0.1	0.0	0.0	0.0	0.0	0.1	0.0	0.0	0.0	0.0	0.0	10	7	4	2	0	4
207	0.0	0.0	0.0	0.0	0.06666666666666667	1.0	1.0	0.0	0.0	0.0	0.0	0.0	0.0	0.0	0.0	0.0	0.0	0.0	0.0	0.0	0.0	0.0	0.0	0.0	0.3	0.0	0.0	0.0	0.0	0.0	0.0	0.0	0.0	0.0	0.1	0.2	0.2	0.1	0.0	0.0	0.0	0.0	0.1	1	0	9	0	0	2
5594	0.0	0.625	1.0	0.0	0.9333333333333333	0.0	0.0	0.4	0.3	0.3	0.0	0.0	0.1	0.1	0.0	0.3	0.4	0.4	0.2	0.3	0.2	0.3	0.3	0.1	0.3	0.1	0.1	0.1	0.1	0.0	0.0	0.0	0.0	0.0	0.0	0.0	0.0	0.0	0.1	0.1	0.1	0.1	0.0	7	3	1	0	0	0
1950	0.0	1.0	0.0	0.0	0.0	0.0	0.0	0.4	0.3	0.3	0.3	0.3	0.1	0.1	0.1	0.0	0.0	0.0	0.0	0.0	0.0	0.0	0.0	0.0	0.0	0.0	0.0	0.0	0.0	0.0	0.0	0.0	0.0	0.0	0.0	0.0	0.0	0.0	0.0	0.0	0.0	0.0	0.0	12	1	0	0	0	0
595	1.0	0.0	0.0	0.6666666666666666	0.0	0.0	1.0	0.0	0.0	0.0	0.0	0.0	0.0	0.0	0.0	0.0	0.0	0.0	0.0	0.0	0.0	0.0	0.0	0.0	0.0	0.0	0.0	0.0	0.0	0.0	0.0	0.2	0.1	0.2	0.0	0.0	0.0	0.0	0.0	0.0	0.0	0.0	0.1	3	0	0	3	3	0
2597	0.0	0.0	0.0	1.0	0.0	0.0	0.0	0.0	0.0	0.0	0.0	0.0	0.0	0.0	0.0	0.0	0.0	0.0	0.0	0.0	0.0	0.0	0.0	0.0	0.0	0.0	0.0	0.0	0.0	0.0	0.2	0.2	0.1	0.0	0.0	0.0	0.0	0.0	0.0	0.0	0.0	0.0	0.0	11	0	0	1	0	0
3569	0.0	0.0	0.0	0.0	0.06666666666666667	0.0	0.0	0.0	0.0	0.0	0.0	0.0	0.0	0.0	0.0	0.3	0.0	0.0	0.0	0.0	0.0	0.0	0.0	0.0	0.0	0.0	0.0	0.0	0.0	0.0	0.0	0.0	0.0	0.0	0.0	0.0	0.0	0.0	0.0	0.0	0.0	0.0	0.0	20	0	10	0	0	0
7422	0.0	0.625	0.0	0.0	0.0	0.0	1.0	0.4	0.3	0.3	0.3	0.3	0.0	0.0	0.0	0.0	0.0	0.0	0.0	0.0	0.0	0.0	0.0	0.0	0.0	0.0	0.0	0.0	0.0	0.0	0.0	0.0	0.0	0.0	0.0	0.0	0.0	0.0	0.0	0.0	0.0	0.0	0.1	2	4	0	0	0	0
7157	1.0	0.0	0.0	0.0	0.0	0.0	0.0	0.0	0.0	0.0	0.0	0.0	0.0	0.0	0.0	0.0	0.0	0.0	0.0	0.0	0.0	0.0	0.0	0.0	0.0	0.0	0.0	0.0	0.0	0.0	0.0	0.0	0.0	0.2	0.0	0.0	0.0	0.0	0.0	0.0	0.0	0.0	0.0	5	0	0	0	4	0
5595	0.0	0.0	0.0	0.3333333333333333	0.6	0.0	0.0	0.0	0.0	0.0	0.0	0.0	0.0	0.0	0.0	0.3	0.4	0.4	0.2	0.3	0.2	0.3	0.3	0.1	0.0	0.0	0.0	0.0	0.0	0.0	0.0	0.2	0.0	0.0	0.0	0.0	0.0	0.0	0.0	0.0	0.0	0.0	0.0	15	0	3	4	0	0
6714	0.0	0.25	0.0	0.3333333333333333	0.8666666666666667	1.0	0.0	0.0	0.0	0.0	0.0	0.0	0.1	0.1	0.0	0.0	0.4	0.4	0.2	0.3	0.2	0.3	0.3	0.0	0.3	0.1	0.1	0.1	0.1	0.1	0.2	0.0	0.0	0.0	0.1	0.2	0.2	0.1	0.0	0.0	0.0	0.0	0.0	9	6	2	7	0	1
5728	0.0	0.0	0.5	0.0	0.06666666666666667	0.75	0.0	0.0	0.0	0.0	0.0	0.0	0.0	0.0	0.0	0.0	0.0	0.0	0.0	0.0	0.0	0.0	0.0	0.0	0.3	0.0	0.0	0.0	0.0	0.0	0.0	0.0	0.0	0.0	0.1	0.2	0.2	0.0	0.1	0.1	0.0	0.0	0.0	14	0	8	0	0	3
836	0.0	0.0	0.5	0.0	0.13333333333333333	0.0	0.0	0.0	0.0	0.0	0.0	0.0	0.0	0.0	0.0	0.0	0.4	0.4	0.0	0.0	0.0	0.0	0.0	0.0	0.0	0.0	0.0	0.0	0.0	0.0	0.0	0.0	0.0	0.0	0.0	0.0	0.0	0.0	0.0	0.0	0.1	0.1	0.0	16	0	6	0	0	0
[truncated: 2 more columns]
