# Supplementary material for: Active ingredients and molecular targets of Taraxacum mongolicum against hepatocellular carcinoma: network pharmacology, molecular docking, and molecular dynamics simulation analysis
Source: PeerJ. 2022 Jul 18;10:e13737. doi: 10.7717/peerj.13737 (PMC9302432; doi:10.7717/peerj.13737)
Supplement: Supplemental Information 4 [file peerj-10-13737-s004.zip › Enrichment_GO/GO_membership.csv]

_MEMBER_MyList	_LogP_MyList	GO	Description	_PATTERN_	_RANK_	GiniIndex
1	-2.5	GO:0031252	cell leading edge	M1	1	0
1	-2.7	GO:0098978	glutamatergic synapse	M1	1	0
1	-2.1	GO:0044297	cell body	M1	1	0
1	-6.9	GO:0045121	membrane raft	M1	1	0
1	-5.5	GO:0034774	secretory granule lumen	M1	1	0
1	-4.1	GO:0044853	plasma membrane raft	M1	1	0
1	-3	GO:0097447	dendritic tree	M1	1	0
1	-4.5	GO:0005901	caveola	M1	1	0
1	-2.7	GO:0098984	neuron to neuron synapse	M1	1	0
1	-2.8	GO:0000323	lytic vacuole	M1	1	0
1	-4.4	GO:0031091	platelet alpha granule	M1	1	0
1	-4.3	GO:0005770	late endosome	M1	1	0
1	-2.8	GO:0005764	lysosome	M1	1	0
1	-3.6	GO:0009898	cytoplasmic side of plasma membrane	M1	1	0
1	-2.9	GO:0031965	nuclear membrane	M1	1	0
1	-6.9	GO:0098857	membrane microdomain	M1	1	0
1	-2.7	GO:0030139	endocytic vesicle	M1	1	0
1	-2.5	GO:0005769	early endosome	M1	1	0
1	-2.2	GO:0043025	neuronal cell body	M1	1	0
1	-3.6	GO:0030055	cell-substrate junction	M1	1	0
1	-7	GO:0031983	vesicle lumen	M1	1	0
1	-3.8	GO:0048471	perinuclear region of cytoplasm	M1	1	0
1	-4.1	GO:0005788	endoplasmic reticulum lumen	M1	1	0
1	-3	GO:0098552	side of membrane	M1	1	0
1	-2.8	GO:0032279	asymmetric synapse	M1	1	0
1	-3.4	GO:0098562	cytoplasmic side of membrane	M1	1	0
1	-2.3	GO:0005911	cell-cell junction	M1	1	0
1	-2.8	GO:0014069	postsynaptic density	M1	1	0
1	-2.7	GO:0099572	postsynaptic specialization	M1	1	0
1	-3.7	GO:0005925	focal adhesion	M1	1	0
1	-3	GO:0030425	dendrite	M1	1	0
1	-5.5	GO:0060205	cytoplasmic vesicle lumen	M1	1	0
1	-4.8	GO:0031093	platelet alpha granule lumen	M1	1	0
1	-4.1	GO:0098794	postsynapse	M1	1	0
1	-3.5	GO:0005635	nuclear envelope	M1	1	0
1	-3.7	GO:0005667	transcription regulator complex	M1	1	0
