# Supplementary material for: Active ingredients and molecular targets of Taraxacum mongolicum against hepatocellular carcinoma: network pharmacology, molecular docking, and molecular dynamics simulation analysis
Source: PeerJ. 2022 Jul 18;10:e13737. doi: 10.7717/peerj.13737 (PMC9302432; doi:10.7717/peerj.13737)
Supplement: Supplemental Information 4 [file peerj-10-13737-s004.zip › Enrichment_GO/GONetwork.js]

var networks={"GONetwork": {"format_version": "1.0", "generated_by": "cytoscape-3.8.2", "target_cytoscapejs_version": "~2.1", "data": {"shared_name": "GONetwork", "name": "GONetwork", "SUID": 24749611, "__Annotations": [], "selected": true}, "elements": {"nodes": [{"data": {"id": "24749651", "Enrichment": 21.345285149632975, "BestLogPInGroup": -7.006824129006636, "_PATTERN_": "M1", "_GeneInGOAndHitList": 5.0, "Hits": "ALB|EGF|HSP90AA1|MAPK1|VEGFA", "Description": "secretory granule lumen", "_GeneInHitList": 22.0, "Category": "GO Cellular Components", "Log_q_value_": -2.922126479294482, "Symbol": "GO:0034774", "LogP": -5.521331128091766, "_RANK_": 1.0, "FirstInGroupByEnrichment": 0.0, "_LogP_MyList": -5.521331128091766, "_TotalGeneInLibrary": 30242.0, "_GeneInGO": 322.0, "shared_name": "31", "_InGO": 22.727272727272727, "Gene": "GO:0034774", "_MEMBER_MyList": 1.0, "_COUNT_001": 5.0, "SUID": 24749651, "id_original": "31", "selected": false, "CategoryID": 20.0, "STDV_InGO": 8.934606739851096, "EvidenceCutoff": 0.0, "PARENT_GO": "", "FirstInGroupByLogP": 0.0, "GROUP_ID": 1.0, "name": "31", "BestEnrichmentInGroup": 61.55088195386703, "CLUSTER_LABEL": " ", "GeneID": "213|1950|3320|5594|7422", "Z_score": 9.90314429058935, "GiniIndex": 0.0, "_COUNT_001_PCT": 100.0}, "position": {"x": 133.5873315853072, "y": 344.3931441609912}, "selected": false}, {"data": {"id": "24749650", "Enrichment": 21.14825174825175, "BestLogPInGroup": -7.006824129006636, "_PATTERN_": "M1", "_GeneInGOAndHitList": 5.0, "Hits": "ALB|EGF|HSP90AA1|MAPK1|VEGFA", "Description": "cytoplasmic vesicle lumen", "_GeneInHitList": 22.0, "Category": "GO Cellular Components", "Log_q_value_": -2.922126479294482, "Symbol": "GO:0060205", "LogP": -5.5016814396954805, "_RANK_": 1.0, "FirstInGroupByEnrichment": 0.0, "_LogP_MyList": -5.5016814396954805, "_TotalGeneInLibrary": 30242.0, "_GeneInGO": 325.0, "shared_name": "30", "_InGO": 22.727272727272727, "Gene": "GO:0060205", "_MEMBER_MyList": 1.0, "_COUNT_001": 5.0, "SUID": 24749650, "id_original": "30", "selected": false, "CategoryID": 20.0, "STDV_InGO": 8.934606739851096, "EvidenceCutoff": 0.0, "PARENT_GO": "", "FirstInGroupByLogP": 0.0, "GROUP_ID": 1.0, "name": "30", "BestEnrichmentInGroup": 61.55088195386703, "CLUSTER_LABEL": " ", "GeneID": "213|1950|3320|5594|7422", "Z_score": 9.853311505249922, "GiniIndex": 0.0, "_COUNT_001_PCT": 100.0}, "position": {"x": 111.99446659507282, "y": 303.0265364949756}, "selected": false}, {"data": {"id": "24749649", "Enrichment": 61.55088195386703, "BestLogPInGroup": -7.006824129006636, "_PATTERN_": "M1", "_GeneInGOAndHitList": 3.0, "Hits": "ALB|EGF|VEGFA", "Description": "platelet alpha granule lumen", "_GeneInHitList": 22.0, "Category": "GO Cellular Components", "Log_q_value_": -2.308461098072114, "Symbol": "GO:0031093", "LogP": -4.808834812425488, "_RANK_": 1.0, "FirstInGroupByEnrichment": 0.0, "_LogP_MyList": -4.808834812425488, "_TotalGeneInLibrary": 30242.0, "_GeneInGO": 67.0, "shared_name": "29", "_InGO": 13.636363636363637, "Gene": "GO:0031093", "_MEMBER_MyList": 1.0, "_COUNT_001": 3.0, "SUID": 24749649, "id_original": "29", "selected": false, "CategoryID": 20.0, "STDV_InGO": 7.31650049984536, "EvidenceCutoff": 0.0, "PARENT_GO": "", "FirstInGroupByLogP": 0.0, "GROUP_ID": 1.0, "name": "29", "BestEnrichmentInGroup": 61.55088195386703, "CLUSTER_LABEL": " ", "GeneID": "213|1950|7422", "Z_score": 13.387405545824908, "GiniIndex": 0.0, "_COUNT_001_PCT": 100.0}, "position": {"x": 9.964681438822822, "y": 271.8815932576709}, "selected": false}, {"data": {"id": "24749648", "Enrichment": 45.31768231768232, "BestLogPInGroup": -7.006824129006636, "_PATTERN_": "M1", "_GeneInGOAndHitList": 3.0, "Hits": "ALB|EGF|VEGFA", "Description": "platelet alpha granule", "_GeneInHitList": 22.0, "Category": "GO Cellular Components", "Log_q_value_": -2.034169073941253, "Symbol": "GO:0031091", "LogP": -4.409604051686327, "_RANK_": 1.0, "FirstInGroupByEnrichment": 0.0, "_LogP_MyList": -4.409604051686327, "_TotalGeneInLibrary": 30242.0, "_GeneInGO": 91.0, "shared_name": "28", "_InGO": 13.636363636363637, "Gene": "GO:0031091", "_MEMBER_MyList": 1.0, "_COUNT_001": 3.0, "SUID": 24749648, "id_original": "28", "selected": false, "CategoryID": 20.0, "STDV_InGO": 7.31650049984536, "EvidenceCutoff": 0.0, "PARENT_GO": "", "FirstInGroupByLogP": 0.0, "GROUP_ID": 1.0, "name": "28", "BestEnrichmentInGroup": 61.55088195386703, "CLUSTER_LABEL": " ", "GeneID": "213|1950|7422", "Z_score": 11.423759732236835, "GiniIndex": 0.0, "_COUNT_001_PCT": 100.0}, "position": {"x": 25.836995891947822, "y": 362.2760482137256}, "selected": false}, {"data": {"id": "24749647", "Enrichment": 7.542586357401173, "BestLogPInGroup": -7.006824129006636, "_PATTERN_": "M1", "_GeneInGOAndHitList": 4.0, "Hits": "EGF|HSP90AA1|MAPK1|SRC", "Description": "lytic vacuole", "_GeneInHitList": 22.0, "Category": "GO Cellular Components", "Log_q_value_": -0.9237671706922134, "Symbol": "GO:0000323", "LogP": -2.7611655924269343, "_RANK_": 1.0, "FirstInGroupByEnrichment": 0.0, "_LogP_MyList": -2.7611655924269343, "_TotalGeneInLibrary": 30242.0, "_GeneInGO": 729.0, "shared_name": "27", "_InGO": 18.181818181818183, "Gene": "GO:0000323", "_MEMBER_MyList": 1.0, "_COUNT_001": 4.0, "SUID": 24749647, "id_original": "27", "selected": false, "CategoryID": 20.0, "STDV_InGO": 8.223036670302644, "EvidenceCutoff": 0.0, "PARENT_GO": "", "FirstInGroupByLogP": 0.0, "GROUP_ID": 1.0, "name": "27", "BestEnrichmentInGroup": 61.55088195386703, "CLUSTER_LABEL": " ", "GeneID": "1950|3320|5594|6714", "Z_score": 4.824682440612861, "GiniIndex": 0.0, "_COUNT_001_PCT": 100.0}, "position": {"x": 254.48134403647907, "y": 263.5932479207568}, "selected": false}, {"data": {"id": "24749646", "Enrichment": 7.542586357401173, "BestLogPInGroup": -7.006824129006636, "_PATTERN_": "M1", "_GeneInGOAndHitList": 4.0, "Hits": "EGF|HSP90AA1|MAPK1|SRC", "Description": "lysosome", "_GeneInHitList": 22.0, "Category": "GO Cellular Components", "Log_q_value_": -0.9237671706922134, "Symbol": "GO:0005764", "LogP": -2.7611655924269343, "_RANK_": 1.0, "FirstInGroupByEnrichment": 0.0, "_LogP_MyList": -2.7611655924269343, "_TotalGeneInLibrary": 30242.0, "_GeneInGO": 729.0, "shared_name": "26", "_InGO": 18.181818181818183, "Gene": "GO:0005764", "_MEMBER_MyList": 1.0, "_COUNT_001": 4.0, "SUID": 24749646, "id_original": "26", "selected": false, "CategoryID": 20.0, "STDV_InGO": 8.223036670302644, "EvidenceCutoff": 0.0, "PARENT_GO": "", "FirstInGroupByLogP": 0.0, "GROUP_ID": 1.0, "name": "26", "BestEnrichmentInGroup": 61.55088195386703, "CLUSTER_LABEL": " ", "GeneID": "1950|3320|5594|6714", "Z_score": 4.824682440612861, "GiniIndex": 0.0, "_COUNT_001_PCT": 100.0}, "position": {"x": 244.27943973960407, "y": 299.0591292684131}, "selected": false}, {"data": {"id": "24749645", "Enrichment": 12.27353896103896, "BestLogPInGroup": -7.006824129006636, "_PATTERN_": "M1", "_GeneInGOAndHitList": 3.0, "Hits": "EGF|EGFR|HSP90AA1", "Description": "endocytic vesicle", "_GeneInHitList": 22.0, "Category": "GO Cellular Components", "Log_q_value_": -0.9237671706922134, "Symbol": "GO:0030139", "LogP": -2.747240868499183, "_RANK_": 1.0, "FirstInGroupByEnrichment": 0.0, "_LogP_MyList": -2.747240868499183, "_TotalGeneInLibrary": 30242.0, "_GeneInGO": 336.0, "shared_name": "25", "_InGO": 13.636363636363637, "Gene": "GO:0030139", "_MEMBER_MyList": 1.0, "_COUNT_001": 3.0, "SUID": 24749645, "id_original": "25", "selected": false, "CategoryID": 20.0, "STDV_InGO": 7.31650049984536, "EvidenceCutoff": 0.0, "PARENT_GO": "", "FirstInGroupByLogP": 0.0, "GROUP_ID": 1.0, "name": "25", "BestEnrichmentInGroup": 61.55088195386703, "CLUSTER_LABEL": " ", "GeneID": "1950|1956|3320", "Z_score": 5.606772425580824, "GiniIndex": 0.0, "_COUNT_001_PCT": 100.0}, "position": {"x": 192.36000614585407, "y": 384.8009505574756}, "selected": false}, {"data": {"id": "24749644", "Enrichment": 24.474237928243863, "BestLogPInGroup": -6.9297162114895725, "_PATTERN_": "M1", "_GeneInGOAndHitList": 6.0, "Hits": "CASP3|EGFR|MAPK1|MAPK3|SRC|TNF", "Description": "membrane microdomain", "_GeneInHitList": 22.0, "Category": "GO Cellular Components", "Log_q_value_": -4.128312501472218, "Symbol": "GO:0098857", "LogP": -6.9297162114895725, "_RANK_": 1.0, "FirstInGroupByEnrichment": 0.0, "_LogP_MyList": -6.9297162114895725, "_TotalGeneInLibrary": 30242.0, "_GeneInGO": 337.0, "shared_name": "24", "_InGO": 27.272727272727273, "Gene": "GO:0098857", "_MEMBER_MyList": 1.0, "_COUNT_001": 6.0, "SUID": 24749644, "id_original": "24", "selected": false, "CategoryID": 20.0, "STDV_InGO": 9.495144870310792, "EvidenceCutoff": 0.0, "PARENT_GO": "", "FirstInGroupByLogP": 0.0, "GROUP_ID": 2.0, "name": "24", "BestEnrichmentInGroup": 48.51657754010695, "CLUSTER_LABEL": " ", "GeneID": "836|1956|5594|5595|6714|7124", "Z_score": 11.692213412110586, "GiniIndex": 0.0, "_COUNT_001_PCT": 100.0}, "position": {"x": 271.9392602962447, "y": 333.7729964559131}, "selected": false}, {"data": {"id": "24749643", "Enrichment": 48.51657754010695, "BestLogPInGroup": -6.9297162114895725, "_PATTERN_": "M1", "_GeneInGOAndHitList": 3.0, "Hits": "MAPK1|MAPK3|SRC", "Description": "caveola", "_GeneInHitList": 22.0, "Category": "GO Cellular Components", "Log_q_value_": -2.064847028199085, "Symbol": "GO:0005901", "LogP": -4.498273952921846, "_RANK_": 1.0, "FirstInGroupByEnrichment": 0.0, "_LogP_MyList": -4.498273952921846, "_TotalGeneInLibrary": 30242.0, "_GeneInGO": 85.0, "shared_name": "23", "_InGO": 13.636363636363637, "Gene": "GO:0005901", "_MEMBER_MyList": 1.0, "_COUNT_001": 3.0, "SUID": 24749643, "id_original": "23", "selected": false, "CategoryID": 20.0, "STDV_InGO": 7.31650049984536, "EvidenceCutoff": 0.0, "PARENT_GO": "", "FirstInGroupByLogP": 0.0, "GROUP_ID": 2.0, "name": "23", "BestEnrichmentInGroup": 48.51657754010695, "CLUSTER_LABEL": " ", "GeneID": "5594|5595|6714", "Z_score": 11.836484444338403, "GiniIndex": 0.0, "_COUNT_001_PCT": 100.0}, "position": {"x": 363.2367761653853, "y": 229.30574181724117}, "selected": false}, {"data": {"id": "24749642", "Enrichment": 19.49838813668601, "BestLogPInGroup": -6.9297162114895725, "_PATTERN_": "M1", "_GeneInGOAndHitList": 4.0, "Hits": "EGFR|MAPK1|MAPK3|SRC", "Description": "late endosome", "_GeneInHitList": 22.0, "Category": "GO Cellular Components", "Log_q_value_": -1.9997101704195113, "Symbol": "GO:0005770", "LogP": -4.323992625717204, "_RANK_": 1.0, "FirstInGroupByEnrichment": 0.0, "_LogP_MyList": -4.323992625717204, "_TotalGeneInLibrary": 30242.0, "_GeneInGO": 282.0, "shared_name": "22", "_InGO": 18.181818181818183, "Gene": "GO:0005770", "_MEMBER_MyList": 1.0, "_COUNT_001": 4.0, "SUID": 24749642, "id_original": "22", "selected": false, "CategoryID": 20.0, "STDV_InGO": 8.223036670302644, "EvidenceCutoff": 0.0, "PARENT_GO": "", "FirstInGroupByLogP": 0.0, "GROUP_ID": 2.0, "name": "22", "BestEnrichmentInGroup": 48.51657754010695, "CLUSTER_LABEL": " ", "GeneID": "1956|5594|5595|6714", "Z_score": 8.420729599109693, "GiniIndex": 0.0, "_COUNT_001_PCT": 100.0}, "position": {"x": 334.2804468196822, "y": 321.3529525106006}, "selected": false}, {"data": {"id": "24749641", "Enrichment": 17.56723787394714, "BestLogPInGroup": -6.9297162114895725, "_PATTERN_": "M1", "_GeneInGOAndHitList": 4.0, "Hits": "ALB|IL6|MAPK1|MAPK3", "Description": "endoplasmic reticulum lumen", "_GeneInHitList": 22.0, "Category": "GO Cellular Components", "Log_q_value_": -1.8849121241723137, "Symbol": "GO:0005788", "LogP": -4.148315795222526, "_RANK_": 1.0, "FirstInGroupByEnrichment": 0.0, "_LogP_MyList": -4.148315795222526, "_TotalGeneInLibrary": 30242.0, "_GeneInGO": 313.0, "shared_name": "21", "_InGO": 18.181818181818183, "Gene": "GO:0005788", "_MEMBER_MyList": 1.0, "_COUNT_001": 4.0, "SUID": 24749641, "id_original": "21", "selected": false, "CategoryID": 20.0, "STDV_InGO": 8.223036670302644, "EvidenceCutoff": 0.0, "PARENT_GO": "", "FirstInGroupByLogP": 0.0, "GROUP_ID": 2.0, "name": "21", "BestEnrichmentInGroup": 48.51657754010695, "CLUSTER_LABEL": " ", "GeneID": "213|3569|5594|5595", "Z_score": 7.949473356096081, "GiniIndex": 0.0, "_COUNT_001_PCT": 100.0}, "position": {"x": 458.4003961605025, "y": 239.60064843345214}, "selected": false}, {"data": {"id": "24749640", "Enrichment": 10.875287686996547, "BestLogPInGroup": -6.9297162114895725, "_PATTERN_": "M1", "_GeneInGOAndHitList": 5.0, "Hits": "AKT1|MAPK1|PTEN|SRC|STAT3", "Description": "postsynapse", "_GeneInHitList": 22.0, "Category": "GO Cellular Components", "Log_q_value_": -1.8849121241723137, "Symbol": "GO:0098794", "LogP": -4.113887429476177, "_RANK_": 1.0, "FirstInGroupByEnrichment": 0.0, "_LogP_MyList": -4.113887429476177, "_TotalGeneInLibrary": 30242.0, "_GeneInGO": 632.0, "shared_name": "20", "_InGO": 22.727272727272727, "Gene": "GO:0098794", "_MEMBER_MyList": 1.0, "_COUNT_001": 5.0, "SUID": 24749640, "id_original": "20", "selected": false, "CategoryID": 20.0, "STDV_InGO": 8.934606739851096, "EvidenceCutoff": 0.0, "PARENT_GO": "", "FirstInGroupByLogP": 0.0, "GROUP_ID": 2.0, "name": "20", "BestEnrichmentInGroup": 48.51657754010695, "CLUSTER_LABEL": " ", "GeneID": "207|5594|5728|6714|6774", "Z_score": 6.769417133883217, "GiniIndex": 0.0, "_COUNT_001_PCT": 100.0}, "position": {"x": 469.97179203452595, "y": 340.24342492270995}, "selected": false}, {"data": {"id": "24749639", "Enrichment": 35.247086247086244, "BestLogPInGroup": -6.9297162114895725, "_PATTERN_": "M1", "_GeneInGOAndHitList": 3.0, "Hits": "MAPK1|MAPK3|SRC", "Description": "plasma membrane raft", "_GeneInHitList": 22.0, "Category": "GO Cellular Components", "Log_q_value_": -1.8849121241723137, "Symbol": "GO:0044853", "LogP": -4.084255842861706, "_RANK_": 1.0, "FirstInGroupByEnrichment": 0.0, "_LogP_MyList": -4.084255842861706, "_TotalGeneInLibrary": 30242.0, "_GeneInGO": 117.0, "shared_name": "19", "_InGO": 13.636363636363637, "Gene": "GO:0044853", "_MEMBER_MyList": 1.0, "_COUNT_001": 3.0, "SUID": 24749639, "id_original": "19", "selected": false, "CategoryID": 20.0, "STDV_InGO": 7.31650049984536, "EvidenceCutoff": 0.0, "PARENT_GO": "", "FirstInGroupByLogP": 0.0, "GROUP_ID": 2.0, "name": "19", "BestEnrichmentInGroup": 48.51657754010695, "CLUSTER_LABEL": " ", "GeneID": "5594|5595|6714", "Z_score": 10.014175888811273, "GiniIndex": 0.0, "_COUNT_001_PCT": 100.0}, "position": {"x": 380.0980737728072, "y": 343.3080611531787}, "selected": false}, {"data": {"id": "24749638", "Enrichment": 13.060678039300369, "BestLogPInGroup": -6.9297162114895725, "_PATTERN_": "M1", "_GeneInGOAndHitList": 4.0, "Hits": "EGFR|MAPK1|MAPK3|SRC", "Description": "focal adhesion", "_GeneInHitList": 22.0, "Category": "GO Cellular Components", "Log_q_value_": -1.5519133558103992, "Symbol": "GO:0005925", "LogP": -3.6536144779918125, "_RANK_": 1.0, "FirstInGroupByEnrichment": 0.0, "_LogP_MyList": -3.6536144779918125, "_TotalGeneInLibrary": 30242.0, "_GeneInGO": 421.0, "shared_name": "18", "_InGO": 18.181818181818183, "Gene": "GO:0005925", "_MEMBER_MyList": 1.0, "_COUNT_001": 4.0, "SUID": 24749638, "id_original": "18", "selected": false, "CategoryID": 20.0, "STDV_InGO": 8.223036670302644, "EvidenceCutoff": 0.0, "PARENT_GO": "", "FirstInGroupByLogP": 0.0, "GROUP_ID": 2.0, "name": "18", "BestEnrichmentInGroup": 48.51657754010695, "CLUSTER_LABEL": " ", "GeneID": "1956|5594|5595|6714", "Z_score": 6.72378557546129, "GiniIndex": 0.0, "_COUNT_001_PCT": 100.0}, "position": {"x": 359.5219934505416, "y": 278.5361190145068}, "selected": false}, {"data": {"id": "24749637", "Enrichment": 12.847068819031437, "BestLogPInGroup": -6.9297162114895725, "_PATTERN_": "M1", "_GeneInGOAndHitList": 4.0, "Hits": "EGFR|MAPK1|MAPK3|SRC", "Description": "cell-substrate junction", "_GeneInHitList": 22.0, "Category": "GO Cellular Components", "Log_q_value_": -1.5519133558103992, "Symbol": "GO:0030055", "LogP": -3.626318337891492, "_RANK_": 1.0, "FirstInGroupByEnrichment": 0.0, "_LogP_MyList": -3.626318337891492, "_TotalGeneInLibrary": 30242.0, "_GeneInGO": 428.0, "shared_name": "17", "_InGO": 18.181818181818183, "Gene": "GO:0030055", "_MEMBER_MyList": 1.0, "_COUNT_001": 4.0, "SUID": 24749637, "id_original": "17", "selected": false, "CategoryID": 20.0, "STDV_InGO": 8.223036670302644, "EvidenceCutoff": 0.0, "PARENT_GO": "", "FirstInGroupByLogP": 0.0, "GROUP_ID": 2.0, "name": "17", "BestEnrichmentInGroup": 48.51657754010695, "CLUSTER_LABEL": " ", "GeneID": "1956|5594|5595|6714", "Z_score": 6.660162977479959, "GiniIndex": 0.0, "_COUNT_001_PCT": 100.0}, "position": {"x": 402.3865564388228, "y": 297.59083703208495}, "selected": false}, {"data": {"id": "24749636", "Enrichment": 12.496694214876033, "BestLogPInGroup": -6.9297162114895725, "_PATTERN_": "M1", "_GeneInGOAndHitList": 3.0, "Hits": "MAPK1|SRC|STAT3", "Description": "postsynaptic density", "_GeneInHitList": 22.0, "Category": "GO Cellular Components", "Log_q_value_": -0.9237671706922134, "Symbol": "GO:0014069", "LogP": -2.7695619145378334, "_RANK_": 1.0, "FirstInGroupByEnrichment": 0.0, "_LogP_MyList": -2.7695619145378334, "_TotalGeneInLibrary": 30242.0, "_GeneInGO": 330.0, "shared_name": "16", "_InGO": 13.636363636363637, "Gene": "GO:0014069", "_MEMBER_MyList": 1.0, "_COUNT_001": 3.0, "SUID": 24749636, "id_original": "16", "selected": false, "CategoryID": 20.0, "STDV_InGO": 7.31650049984536, "EvidenceCutoff": 0.0, "PARENT_GO": "", "FirstInGroupByLogP": 0.0, "GROUP_ID": 2.0, "name": "16", "BestEnrichmentInGroup": 48.51657754010695, "CLUSTER_LABEL": " ", "GeneID": "5594|6714|6774", "Z_score": 5.66590656839028, "GiniIndex": 0.0, "_COUNT_001_PCT": 100.0}, "position": {"x": 324.9368188899947, "y": 379.47999718833495}, "selected": false}, {"data": {"id": "24749635", "Enrichment": 11.74902874902875, "BestLogPInGroup": -3.797983708484017, "_PATTERN_": "M1", "_GeneInGOAndHitList": 4.0, "Hits": "CCND1|EGFR|GAPDH|MAPK3", "Description": "nuclear envelope", "_GeneInHitList": 22.0, "Category": "GO Cellular Components", "Log_q_value_": -1.4556347511904444, "Symbol": "GO:0005635", "LogP": -3.4788872108241558, "_RANK_": 1.0, "FirstInGroupByEnrichment": 0.0, "_LogP_MyList": -3.4788872108241558, "_TotalGeneInLibrary": 30242.0, "_GeneInGO": 468.0, "shared_name": "15", "_InGO": 18.181818181818183, "Gene": "GO:0005635", "_MEMBER_MyList": 1.0, "_COUNT_001": 4.0, "SUID": 24749635, "id_original": "15", "selected": false, "CategoryID": 20.0, "STDV_InGO": 8.223036670302644, "EvidenceCutoff": 0.0, "PARENT_GO": "", "FirstInGroupByLogP": 0.0, "GROUP_ID": 3.0, "name": "15", "BestEnrichmentInGroup": 13.885215794306704, "CLUSTER_LABEL": " ", "GeneID": "595|1956|2597|5595", "Z_score": 6.323182890734197, "GiniIndex": 0.0, "_COUNT_001_PCT": 100.0}, "position": {"x": 371.7587945980025, "y": 432.4416365926318}, "selected": false}, {"data": {"id": "24749634", "Enrichment": 13.885215794306704, "BestLogPInGroup": -3.797983708484017, "_PATTERN_": "M1", "_GeneInGOAndHitList": 3.0, "Hits": "CCND1|EGFR|GAPDH", "Description": "nuclear membrane", "_GeneInHitList": 22.0, "Category": "GO Cellular Components", "Log_q_value_": -0.9837353470062951, "Symbol": "GO:0031965", "LogP": -2.90053247572572, "_RANK_": 1.0, "FirstInGroupByEnrichment": 0.0, "_LogP_MyList": -2.90053247572572, "_TotalGeneInLibrary": 30242.0, "_GeneInGO": 297.0, "shared_name": "14", "_InGO": 13.636363636363637, "Gene": "GO:0031965", "_MEMBER_MyList": 1.0, "_COUNT_001": 3.0, "SUID": 24749634, "id_original": "14", "selected": false, "CategoryID": 20.0, "STDV_InGO": 7.31650049984536, "EvidenceCutoff": 0.0, "PARENT_GO": "", "FirstInGroupByLogP": 0.0, "GROUP_ID": 3.0, "name": "14", "BestEnrichmentInGroup": 13.885215794306704, "CLUSTER_LABEL": " ", "GeneID": "595|1956|2597", "Z_score": 6.021018293508317, "GiniIndex": 0.0, "_COUNT_001_PCT": 100.0}, "position": {"x": 363.7348840755416, "y": 560.8642134969286}, "selected": false}, {"data": {"id": "24749633", "Enrichment": 20.93354868481772, "BestLogPInGroup": -3.5898743906266244, "_PATTERN_": "M1", "_GeneInGOAndHitList": 3.0, "Hits": "AKT1|PTEN|SRC", "Description": "cytoplasmic side of membrane", "_GeneInHitList": 22.0, "Category": "GO Cellular Components", "Log_q_value_": -1.417432169090476, "Symbol": "GO:0098562", "LogP": -3.4172035328746646, "_RANK_": 1.0, "FirstInGroupByEnrichment": 0.0, "_LogP_MyList": -3.4172035328746646, "_TotalGeneInLibrary": 30242.0, "_GeneInGO": 197.0, "shared_name": "13", "_InGO": 13.636363636363637, "Gene": "GO:0098562", "_MEMBER_MyList": 1.0, "_COUNT_001": 3.0, "SUID": 24749633, "id_original": "13", "selected": false, "CategoryID": 20.0, "STDV_InGO": 7.31650049984536, "EvidenceCutoff": 0.0, "PARENT_GO": "", "FirstInGroupByLogP": 0.0, "GROUP_ID": 5.0, "name": "13", "BestEnrichmentInGroup": 23.976215644820297, "CLUSTER_LABEL": " ", "GeneID": "207|5728|6714", "Z_score": 7.573450907573442, "GiniIndex": 0.0, "_COUNT_001_PCT": 100.0}, "position": {"x": 553.6803796810103, "y": 360.7995467488818}, "selected": false}, {"data": {"id": "24749632", "Enrichment": 8.618409803362782, "BestLogPInGroup": -3.5898743906266244, "_PATTERN_": "M1", "_GeneInGOAndHitList": 4.0, "Hits": "AKT1|PTEN|SRC|TNF", "Description": "side of membrane", "_GeneInHitList": 22.0, "Category": "GO Cellular Components", "Log_q_value_": -1.0307483829367274, "Symbol": "GO:0098552", "LogP": -2.974396042283814, "_RANK_": 1.0, "FirstInGroupByEnrichment": 0.0, "_LogP_MyList": -2.974396042283814, "_TotalGeneInLibrary": 30242.0, "_GeneInGO": 638.0, "shared_name": "12", "_InGO": 18.181818181818183, "Gene": "GO:0098552", "_MEMBER_MyList": 1.0, "_COUNT_001": 4.0, "SUID": 24749632, "id_original": "12", "selected": false, "CategoryID": 20.0, "STDV_InGO": 8.223036670302644, "EvidenceCutoff": 0.0, "PARENT_GO": "", "FirstInGroupByLogP": 0.0, "GROUP_ID": 5.0, "name": "12", "BestEnrichmentInGroup": 23.976215644820297, "CLUSTER_LABEL": " ", "GeneID": "207|5728|6714|7124", "Z_score": 5.247611271947554, "GiniIndex": 0.0, "_COUNT_001_PCT": 100.0}, "position": {"x": 483.9109933895064, "y": 464.49904015708495}, "selected": false}, {"data": {"id": "24749631", "Enrichment": 9.749194068343005, "BestLogPInGroup": -3.5898743906266244, "_PATTERN_": "M1", "_GeneInGOAndHitList": 3.0, "Hits": "AKT1|EGFR|SRC", "Description": "cell leading edge", "_GeneInHitList": 22.0, "Category": "GO Cellular Components", "Log_q_value_": -0.7041939544916451, "Symbol": "GO:0031252", "LogP": -2.464204979350775, "_RANK_": 1.0, "FirstInGroupByEnrichment": 0.0, "_LogP_MyList": -2.464204979350775, "_TotalGeneInLibrary": 30242.0, "_GeneInGO": 423.0, "shared_name": "11", "_InGO": 13.636363636363637, "Gene": "GO:0031252", "_MEMBER_MyList": 1.0, "_COUNT_001": 3.0, "SUID": 24749631, "id_original": "11", "selected": false, "CategoryID": 20.0, "STDV_InGO": 7.31650049984536, "EvidenceCutoff": 0.0, "PARENT_GO": "", "FirstInGroupByLogP": 0.0, "GROUP_ID": 5.0, "name": "11", "BestEnrichmentInGroup": 23.976215644820297, "CLUSTER_LABEL": " ", "GeneID": "207|1956|6714", "Z_score": 4.889380999956502, "GiniIndex": 0.0, "_COUNT_001_PCT": 100.0}, "position": {"x": 408.9694116634322, "y": 391.00734093833495}, "selected": false}, {"data": {"id": "24749630", "Enrichment": 8.578074032052191, "BestLogPInGroup": -2.971876645986896, "_PATTERN_": "M1", "_GeneInGOAndHitList": 4.0, "Hits": "HSP90AA1|MAPK1|MAPK8|PTEN", "Description": "dendritic tree", "_GeneInHitList": 22.0, "Category": "GO Cellular Components", "Log_q_value_": -1.0307483829367274, "Symbol": "GO:0097447", "LogP": -2.966850666851539, "_RANK_": 1.0, "FirstInGroupByEnrichment": 0.0, "_LogP_MyList": -2.966850666851539, "_TotalGeneInLibrary": 30242.0, "_GeneInGO": 641.0, "shared_name": "10", "_InGO": 18.181818181818183, "Gene": "GO:0097447", "_MEMBER_MyList": 1.0, "_COUNT_001": 4.0, "SUID": 24749630, "id_original": "10", "selected": false, "CategoryID": 20.0, "STDV_InGO": 8.223036670302644, "EvidenceCutoff": 0.0, "PARENT_GO": "", "FirstInGroupByLogP": 0.0, "GROUP_ID": 6.0, "name": "10", "BestEnrichmentInGroup": 8.604922464077394, "CLUSTER_LABEL": " ", "GeneID": "3320|5594|5599|5728", "Z_score": 5.232350777916081, "GiniIndex": 0.0, "_COUNT_001_PCT": 100.0}, "position": {"x": 276.1338403743697, "y": 165.58464196372555}, "selected": false}, {"data": {"id": "24749629", "Enrichment": 8.1500179662235, "BestLogPInGroup": -2.971876645986896, "_PATTERN_": "M1", "_GeneInGOAndHitList": 3.0, "Hits": "CASP3|HSP90AA1|MAPK1", "Description": "neuronal cell body", "_GeneInHitList": 22.0, "Category": "GO Cellular Components", "Log_q_value_": -0.5127511182286655, "Symbol": "GO:0043025", "LogP": -2.2472080386154074, "_RANK_": 1.0, "FirstInGroupByEnrichment": 0.0, "_LogP_MyList": -2.2472080386154074, "_TotalGeneInLibrary": 30242.0, "_GeneInGO": 506.0, "shared_name": "9", "_InGO": 13.636363636363637, "Gene": "GO:0043025", "_MEMBER_MyList": 1.0, "_COUNT_001": 3.0, "SUID": 24749629, "id_original": "9", "selected": false, "CategoryID": 20.0, "STDV_InGO": 7.31650049984536, "EvidenceCutoff": 0.0, "PARENT_GO": "", "FirstInGroupByLogP": 0.0, "GROUP_ID": 6.0, "name": "9", "BestEnrichmentInGroup": 8.604922464077394, "CLUSTER_LABEL": " ", "GeneID": "836|3320|5594", "Z_score": 4.376261872171528, "GiniIndex": 0.0, "_COUNT_001_PCT": 100.0}, "position": {"x": 185.84200077476032, "y": 263.65655663657714}, "selected": false}, {"data": {"id": "24749628", "Enrichment": 7.147156136757523, "BestLogPInGroup": -2.971876645986896, "_PATTERN_": "M1", "_GeneInGOAndHitList": 3.0, "Hits": "CASP3|HSP90AA1|MAPK1", "Description": "cell body", "_GeneInHitList": 22.0, "Category": "GO Cellular Components", "Log_q_value_": -0.36807412447986715, "Symbol": "GO:0044297", "LogP": -2.0902965884495974, "_RANK_": 1.0, "FirstInGroupByEnrichment": 0.0, "_LogP_MyList": -2.0902965884495974, "_TotalGeneInLibrary": 30242.0, "_GeneInGO": 577.0, "shared_name": "8", "_InGO": 13.636363636363637, "Gene": "GO:0044297", "_MEMBER_MyList": 1.0, "_COUNT_001": 3.0, "SUID": 24749628, "id_original": "8", "selected": false, "CategoryID": 20.0, "STDV_InGO": 7.31650049984536, "EvidenceCutoff": 0.0, "PARENT_GO": "", "FirstInGroupByLogP": 0.0, "GROUP_ID": 6.0, "name": "8", "BestEnrichmentInGroup": 8.604922464077394, "CLUSTER_LABEL": " ", "GeneID": "836|3320|5594", "Z_score": 4.022556557300199, "GiniIndex": 0.0, "_COUNT_001_PCT": 100.0}, "position": {"x": 183.32286625327595, "y": 214.15425255942867}, "selected": false}, {"data": {"id": "24749627", "Enrichment": 8.347994111152007, "BestLogPInGroup": -2.276092950515119, "_PATTERN_": "M1", "_GeneInGOAndHitList": 3.0, "Hits": "AKT1|CCND1|VEGFA", "Description": "cell-cell junction", "_GeneInHitList": 22.0, "Category": "GO Cellular Components", "Log_q_value_": -0.5290469028203565, "Symbol": "GO:0005911", "LogP": -2.276092950515119, "_RANK_": 1.0, "FirstInGroupByEnrichment": 1.0, "_LogP_MyList": -2.276092950515119, "_TotalGeneInLibrary": 30242.0, "_GeneInGO": 494.0, "shared_name": "7", "_InGO": 13.636363636363637, "Gene": "GO:0005911", "_MEMBER_MyList": 1.0, "_COUNT_001": 3.0, "SUID": 24749627, "id_original": "7", "selected": false, "CategoryID": 20.0, "STDV_InGO": 7.31650049984536, "EvidenceCutoff": 0.0, "PARENT_GO": "", "FirstInGroupByLogP": 1.0, "GROUP_ID": 7.0, "name": "7", "BestEnrichmentInGroup": 8.347994111152007, "CLUSTER_LABEL": "cell-cell junction", "GeneID": "207|595|7422", "Z_score": 4.442890115705306, "GiniIndex": 0.0, "_COUNT_001_PCT": 100.0}, "position": {"x": 653.6803796810103, "y": 147.90434411216305}, "selected": false}, {"data": {"id": "24749626", "Enrichment": 23.976215644820297, "BestLogPInGroup": -3.5898743906266244, "_PATTERN_": "M1", "_GeneInGOAndHitList": 3.0, "Hits": "AKT1|PTEN|SRC", "Description": "cytoplasmic side of plasma membrane", "_GeneInHitList": 22.0, "Category": "GO Cellular Components", "Log_q_value_": -1.5417983472678807, "Symbol": "GO:0009898", "LogP": -3.5898743906266244, "_RANK_": 1.0, "FirstInGroupByEnrichment": 1.0, "_LogP_MyList": -3.5898743906266244, "_TotalGeneInLibrary": 30242.0, "_GeneInGO": 172.0, "shared_name": "6", "_InGO": 13.636363636363637, "Gene": "GO:0009898", "_MEMBER_MyList": 1.0, "_COUNT_001": 3.0, "SUID": 24749626, "id_original": "6", "selected": false, "CategoryID": 20.0, "STDV_InGO": 7.31650049984536, "EvidenceCutoff": 0.0, "PARENT_GO": "", "FirstInGroupByLogP": 1.0, "GROUP_ID": 5.0, "name": "6", "BestEnrichmentInGroup": 23.976215644820297, "CLUSTER_LABEL": "cytoplasmic side of plasma membrane", "GeneID": "207|5728|6714", "Z_score": 8.153389553471088, "GiniIndex": 0.0, "_COUNT_001_PCT": 100.0}, "position": {"x": 553.2345254939986, "y": 438.16688683677245}, "selected": false}, {"data": {"id": "24749625", "Enrichment": 8.604922464077394, "BestLogPInGroup": -2.971876645986896, "_PATTERN_": "M1", "_GeneInGOAndHitList": 4.0, "Hits": "HSP90AA1|MAPK1|MAPK8|PTEN", "Description": "dendrite", "_GeneInHitList": 22.0, "Category": "GO Cellular Components", "Log_q_value_": -1.0307483829367274, "Symbol": "GO:0030425", "LogP": -2.971876645986896, "_RANK_": 1.0, "FirstInGroupByEnrichment": 1.0, "_LogP_MyList": -2.971876645986896, "_TotalGeneInLibrary": 30242.0, "_GeneInGO": 639.0, "shared_name": "5", "_InGO": 18.181818181818183, "Gene": "GO:0030425", "_MEMBER_MyList": 1.0, "_COUNT_001": 4.0, "SUID": 24749625, "id_original": "5", "selected": false, "CategoryID": 20.0, "STDV_InGO": 8.223036670302644, "EvidenceCutoff": 0.0, "PARENT_GO": "", "FirstInGroupByLogP": 1.0, "GROUP_ID": 6.0, "name": "5", "BestEnrichmentInGroup": 8.604922464077394, "CLUSTER_LABEL": "dendrite", "GeneID": "3320|5594|5599|5728", "Z_score": 5.242513307753492, "GiniIndex": 0.0, "_COUNT_001_PCT": 100.0}, "position": {"x": 193.03621464194782, "y": 147.90434411216305}, "selected": false}, {"data": {"id": "24749624", "Enrichment": 24.474237928243863, "BestLogPInGroup": -6.9297162114895725, "_PATTERN_": "M1", "_GeneInGOAndHitList": 6.0, "Hits": "CASP3|EGFR|MAPK1|MAPK3|SRC|TNF", "Description": "membrane raft", "_GeneInHitList": 22.0, "Category": "GO Cellular Components", "Log_q_value_": -4.128312501472218, "Symbol": "GO:0045121", "LogP": -6.9297162114895725, "_RANK_": 1.0, "FirstInGroupByEnrichment": 1.0, "_LogP_MyList": -6.9297162114895725, "_TotalGeneInLibrary": 30242.0, "_GeneInGO": 337.0, "shared_name": "4", "_InGO": 27.272727272727273, "Gene": "GO:0045121", "_MEMBER_MyList": 1.0, "_COUNT_001": 6.0, "SUID": 24749624, "id_original": "4", "selected": false, "CategoryID": 20.0, "STDV_InGO": 9.495144870310792, "EvidenceCutoff": 0.0, "PARENT_GO": "", "FirstInGroupByLogP": 1.0, "GROUP_ID": 2.0, "name": "4", "BestEnrichmentInGroup": 48.51657754010695, "CLUSTER_LABEL": "membrane raft", "GeneID": "836|1956|5594|5595|6714|7124", "Z_score": 11.692213412110586, "GiniIndex": 0.0, "_COUNT_001_PCT": 100.0}, "position": {"x": 300.6316431087447, "y": 257.3165145223193}, "selected": false}, {"data": {"id": "24749623", "Enrichment": 9.313254496181326, "BestLogPInGroup": -3.797983708484017, "_PATTERN_": "M1", "_GeneInGOAndHitList": 5.0, "Hits": "EGFR|GAPDH|HRAS|HSP90AA1|SRC", "Description": "perinuclear region of cytoplasm", "_GeneInHitList": 22.0, "Category": "GO Cellular Components", "Log_q_value_": -1.6334020960538362, "Symbol": "GO:0048471", "LogP": -3.797983708484017, "_RANK_": 1.0, "FirstInGroupByEnrichment": 1.0, "_LogP_MyList": -3.797983708484017, "_TotalGeneInLibrary": 30242.0, "_GeneInGO": 738.0, "shared_name": "3", "_InGO": 22.727272727272727, "Gene": "GO:0048471", "_MEMBER_MyList": 1.0, "_COUNT_001": 5.0, "SUID": 24749623, "id_original": "3", "selected": false, "CategoryID": 20.0, "STDV_InGO": 8.934606739851096, "EvidenceCutoff": 0.0, "PARENT_GO": "", "FirstInGroupByLogP": 1.0, "GROUP_ID": 3.0, "name": "3", "BestEnrichmentInGroup": 13.885215794306704, "CLUSTER_LABEL": "perinuclear region of cytoplasm", "GeneID": "1956|2597|3265|3320|6714", "Z_score": 6.169088373076214, "GiniIndex": 0.0, "_COUNT_001_PCT": 100.0}, "position": {"x": 288.92223148765095, "y": 480.74403527427245}, "selected": false}, {"data": {"id": "24749622", "Enrichment": 13.313669381465992, "BestLogPInGroup": -3.685403480914024, "_PATTERN_": "M1", "_GeneInGOAndHitList": 4.0, "Hits": "CCND1|JUN|STAT3|TP53", "Description": "transcription regulator complex", "_GeneInHitList": 22.0, "Category": "GO Cellular Components", "Log_q_value_": -1.5530065518552445, "Symbol": "GO:0005667", "LogP": -3.685403480914024, "_RANK_": 1.0, "FirstInGroupByEnrichment": 1.0, "_LogP_MyList": -3.685403480914024, "_TotalGeneInLibrary": 30242.0, "_GeneInGO": 413.0, "shared_name": "2", "_InGO": 18.181818181818183, "Gene": "GO:0005667", "_MEMBER_MyList": 1.0, "_COUNT_001": 4.0, "SUID": 24749622, "id_original": "2", "selected": false, "CategoryID": 20.0, "STDV_InGO": 8.223036670302644, "EvidenceCutoff": 0.0, "PARENT_GO": "", "FirstInGroupByLogP": 1.0, "GROUP_ID": 4.0, "name": "2", "BestEnrichmentInGroup": 13.313669381465992, "CLUSTER_LABEL": "transcription regulator complex", "GeneID": "595|3725|6774|7157", "Z_score": 6.798378683252487, "GiniIndex": 0.0, "_COUNT_001_PCT": 100.0}, "position": {"x": 9.964681438822794, "y": 660.8642134969286}, "selected": false}, {"data": {"id": "24749621", "Enrichment": 25.222685571309427, "BestLogPInGroup": -7.006824129006636, "_PATTERN_": "M1", "_GeneInGOAndHitList": 6.0, "Hits": "ALB|EGF|EGFR|HSP90AA1|MAPK1|VEGFA", "Description": "vesicle lumen", "_GeneInHitList": 22.0, "Category": "GO Cellular Components", "Log_q_value_": -4.128312501472218, "Symbol": "GO:0031983", "LogP": -7.006824129006636, "_RANK_": 1.0, "FirstInGroupByEnrichment": 1.0, "_LogP_MyList": -7.006824129006636, "_TotalGeneInLibrary": 30242.0, "_GeneInGO": 327.0, "shared_name": "1", "_InGO": 27.272727272727273, "Gene": "GO:0031983", "_MEMBER_MyList": 1.0, "_COUNT_001": 6.0, "SUID": 24749621, "id_original": "1", "selected": false, "CategoryID": 20.0, "STDV_InGO": 9.495144870310792, "EvidenceCutoff": 0.0, "PARENT_GO": "", "FirstInGroupByLogP": 1.0, "GROUP_ID": 1.0, "name": "1", "BestEnrichmentInGroup": 61.55088195386703, "CLUSTER_LABEL": "vesicle lumen", "GeneID": "213|1950|1956|3320|5594|7422", "Z_score": 11.882664875844368, "GiniIndex": 0.0, "_COUNT_001_PCT": 100.0}, "position": {"x": 110.81892948569782, "y": 251.2005629842334}, "selected": false}], "edges": [{"data": {"id": "24749769", "source": "24749651", "target": "24749650", "SCORE": 1.0, "shared_interaction": "Direct", "source_original": "1", "Name_B": "GO:0060205", "Name_A": "GO:0034774", "target_original": "2", "Gene_B": "GO:0060205", "interaction": "Direct", "SUID": 24749769, "TYPE": "Direct", "Gene_A": "GO:0034774", "BEND_MAP_ID": 24749769, "selected": false}, "selected": false}, {"data": {"id": "24749768", "source": "24749651", "target": "24749629", "SCORE": 0.38461538462485206, "shared_interaction": "Direct", "source_original": "1", "Name_B": "GO:0043025", "Name_A": "GO:0034774", "target_original": "23", "Gene_B": "GO:0043025", "interaction": "Direct", "SUID": 24749768, "TYPE": "Direct", "Gene_A": "GO:0034774", "BEND_MAP_ID": 24749768, "selected": false}, "selected": false}, {"data": {"id": "24749767", "source": "24749651", "target": "24749628", "SCORE": 0.38461538462485206, "shared_interaction": "Direct", "source_original": "1", "Name_B": "GO:0044297", "Name_A": "GO:0034774", "target_original": "24", "Gene_B": "GO:0044297", "interaction": "Direct", "SUID": 24749767, "TYPE": "Direct", "Gene_A": "GO:0034774", "BEND_MAP_ID": 24749767, "selected": false}, "selected": false}, {"data": {"id": "24749766", "source": "24749649", "target": "24749621", "SCORE": 0.5833333333391203, "shared_interaction": "Direct", "source_original": "3", "Name_B": "GO:0031983", "Name_A": "GO:0031093", "target_original": "31", "Gene_B": "GO:0031983", "interaction": "Direct", "SUID": 24749766, "TYPE": "Direct", "Gene_A": "GO:0031093", "BEND_MAP_ID": 24749766, "selected": false}, "selected": false}, {"data": {"id": "24749765", "source": "24749649", "target": "24749651", "SCORE": 0.6923076923124261, "shared_interaction": "Direct", "source_original": "3", "Name_B": "GO:0034774", "Name_A": "GO:0031093", "target_original": "1", "Gene_B": "GO:0034774", "interaction": "Direct", "SUID": 24749765, "TYPE": "Direct", "Gene_A": "GO:0031093", "BEND_MAP_ID": 24749765, "selected": false}, "selected": false}, {"data": {"id": "24749764", "source": "24749649", "target": "24749650", "SCORE": 0.6923076923124261, "shared_interaction": "Direct", "source_original": "3", "Name_B": "GO:0060205", "Name_A": "GO:0031093", "target_original": "2", "Gene_B": "GO:0060205", "interaction": "Direct", "SUID": 24749764, "TYPE": "Direct", "Gene_A": "GO:0031093", "BEND_MAP_ID": 24749764, "selected": false}, "selected": false}, {"data": {"id": "24749763", "source": "24749648", "target": "24749621", "SCORE": 0.5833333333391203, "shared_interaction": "Direct", "source_original": "4", "Name_B": "GO:0031983", "Name_A": "GO:0031091", "target_original": "31", "Gene_B": "GO:0031983", "interaction": "Direct", "SUID": 24749763, "TYPE": "Direct", "Gene_A": "GO:0031091", "BEND_MAP_ID": 24749763, "selected": false}, "selected": false}, {"data": {"id": "24749762", "source": "24749648", "target": "24749651", "SCORE": 0.6923076923124261, "shared_interaction": "Direct", "source_original": "4", "Name_B": "GO:0034774", "Name_A": "GO:0031091", "target_original": "1", "Gene_B": "GO:0034774", "interaction": "Direct", "SUID": 24749762, "TYPE": "Direct", "Gene_A": "GO:0031091", "BEND_MAP_ID": 24749762, "selected": false}, "selected": false}, {"data": {"id": "24749761", "source": "24749648", "target": "24749650", "SCORE": 0.6923076923124261, "shared_interaction": "Direct", "source_original": "4", "Name_B": "GO:0060205", "Name_A": "GO:0031091", "target_original": "2", "Gene_B": "GO:0060205", "interaction": "Direct", "SUID": 24749761, "TYPE": "Direct", "Gene_A": "GO:0031091", "BEND_MAP_ID": 24749761, "selected": false}, "selected": false}, {"data": {"id": "24749760", "source": "24749648", "target": "24749649", "SCORE": 1.0, "shared_interaction": "Direct", "source_original": "4", "Name_B": "GO:0031093", "Name_A": "GO:0031091", "target_original": "3", "Gene_B": "GO:0031093", "interaction": "Direct", "SUID": 24749760, "TYPE": "Direct", "Gene_A": "GO:0031091", "BEND_MAP_ID": 24749760, "selected": false}, "selected": false}, {"data": {"id": "24749759", "source": "24749647", "target": "24749621", "SCORE": 0.47368421053324095, "shared_interaction": "Direct", "source_original": "5", "Name_B": "GO:0031983", "Name_A": "GO:0000323", "target_original": "31", "Gene_B": "GO:0031983", "interaction": "Direct", "SUID": 24749759, "TYPE": "Direct", "Gene_A": "GO:0000323", "BEND_MAP_ID": 24749759, "selected": false}, "selected": false}, {"data": {"id": "24749758", "source": "24749647", "target": "24749651", "SCORE": 0.5714285714346938, "shared_interaction": "Direct", "source_original": "5", "Name_B": "GO:0034774", "Name_A": "GO:0000323", "target_original": "1", "Gene_B": "GO:0034774", "interaction": "Direct", "SUID": 24749758, "TYPE": "Direct", "Gene_A": "GO:0000323", "BEND_MAP_ID": 24749758, "selected": false}, "selected": false}, {"data": {"id": "24749757", "source": "24749647", "target": "24749650", "SCORE": 0.5714285714346938, "shared_interaction": "Direct", "source_original": "5", "Name_B": "GO:0060205", "Name_A": "GO:0000323", "target_original": "2", "Gene_B": "GO:0060205", "interaction": "Direct", "SUID": 24749757, "TYPE": "Direct", "Gene_A": "GO:0000323", "BEND_MAP_ID": 24749757, "selected": false}, "selected": false}, {"data": {"id": "24749756", "source": "24749647", "target": "24749643", "SCORE": 0.48275862069857317, "shared_interaction": "Direct", "source_original": "5", "Name_B": "GO:0005901", "Name_A": "GO:0000323", "target_original": "9", "Gene_B": "GO:0005901", "interaction": "Direct", "SUID": 24749756, "TYPE": "Direct", "Gene_A": "GO:0000323", "BEND_MAP_ID": 24749756, "selected": false}, "selected": false}, {"data": {"id": "24749755", "source": "24749647", "target": "24749642", "SCORE": 0.37500000000976563, "shared_interaction": "Direct", "source_original": "5", "Name_B": "GO:0005770", "Name_A": "GO:0000323", "target_original": "10", "Gene_B": "GO:0005770", "interaction": "Direct", "SUID": 24749755, "TYPE": "Direct", "Gene_A": "GO:0000323", "BEND_MAP_ID": 24749755, "selected": false}, "selected": false}, {"data": {"id": "24749754", "source": "24749647", "target": "24749639", "SCORE": 0.48275862069857317, "shared_interaction": "Direct", "source_original": "5", "Name_B": "GO:0044853", "Name_A": "GO:0000323", "target_original": "13", "Gene_B": "GO:0044853", "interaction": "Direct", "SUID": 24749754, "TYPE": "Direct", "Gene_A": "GO:0000323", "BEND_MAP_ID": 24749754, "selected": false}, "selected": false}, {"data": {"id": "24749753", "source": "24749647", "target": "24749638", "SCORE": 0.37500000000976563, "shared_interaction": "Direct", "source_original": "5", "Name_B": "GO:0005925", "Name_A": "GO:0000323", "target_original": "14", "Gene_B": "GO:0005925", "interaction": "Direct", "SUID": 24749753, "TYPE": "Direct", "Gene_A": "GO:0000323", "BEND_MAP_ID": 24749753, "selected": false}, "selected": false}, {"data": {"id": "24749752", "source": "24749647", "target": "24749637", "SCORE": 0.37500000000976563, "shared_interaction": "Direct", "source_original": "5", "Name_B": "GO:0030055", "Name_A": "GO:0000323", "target_original": "15", "Gene_B": "GO:0030055", "interaction": "Direct", "SUID": 24749752, "TYPE": "Direct", "Gene_A": "GO:0000323", "BEND_MAP_ID": 24749752, "selected": false}, "selected": false}, {"data": {"id": "24749751", "source": "24749647", "target": "24749625", "SCORE": 0.37500000000976563, "shared_interaction": "Direct", "source_original": "5", "Name_B": "GO:0030425", "Name_A": "GO:0000323", "target_original": "27", "Gene_B": "GO:0030425", "interaction": "Direct", "SUID": 24749751, "TYPE": "Direct", "Gene_A": "GO:0000323", "BEND_MAP_ID": 24749751, "selected": false}, "selected": false}, {"data": {"id": "24749750", "source": "24749647", "target": "24749630", "SCORE": 0.37500000000976563, "shared_interaction": "Direct", "source_original": "5", "Name_B": "GO:0097447", "Name_A": "GO:0000323", "target_original": "22", "Gene_B": "GO:0097447", "interaction": "Direct", "SUID": 24749750, "TYPE": "Direct", "Gene_A": "GO:0000323", "BEND_MAP_ID": 24749750, "selected": false}, "selected": false}, {"data": {"id": "24749749", "source": "24749647", "target": "24749636", "SCORE": 0.48275862069857317, "shared_interaction": "Direct", "source_original": "5", "Name_B": "GO:0014069", "Name_A": "GO:0000323", "target_original": "16", "Gene_B": "GO:0014069", "interaction": "Direct", "SUID": 24749749, "TYPE": "Direct", "Gene_A": "GO:0000323", "BEND_MAP_ID": 24749749, "selected": false}, "selected": false}, {"data": {"id": "24749748", "source": "24749647", "target": "24749646", "SCORE": 1.0, "shared_interaction": "Direct", "source_original": "5", "Name_B": "GO:0005764", "Name_A": "GO:0000323", "target_original": "6", "Gene_B": "GO:0005764", "interaction": "Direct", "SUID": 24749748, "TYPE": "Direct", "Gene_A": "GO:0000323", "BEND_MAP_ID": 24749748, "selected": false}, "selected": false}, {"data": {"id": "24749747", "source": "24749647", "target": "24749645", "SCORE": 0.48275862069857317, "shared_interaction": "Direct", "source_original": "5", "Name_B": "GO:0030139", "Name_A": "GO:0000323", "target_original": "7", "Gene_B": "GO:0030139", "interaction": "Direct", "SUID": 24749747, "TYPE": "Direct", "Gene_A": "GO:0000323", "BEND_MAP_ID": 24749747, "selected": false}, "selected": false}, {"data": {"id": "24749746", "source": "24749647", "target": "24749629", "SCORE": 0.48275862069857317, "shared_interaction": "Direct", "source_original": "5", "Name_B": "GO:0043025", "Name_A": "GO:0000323", "target_original": "23", "Gene_B": "GO:0043025", "interaction": "Direct", "SUID": 24749746, "TYPE": "Direct", "Gene_A": "GO:0000323", "BEND_MAP_ID": 24749746, "selected": false}, "selected": false}, {"data": {"id": "24749745", "source": "24749647", "target": "24749628", "SCORE": 0.48275862069857317, "shared_interaction": "Direct", "source_original": "5", "Name_B": "GO:0044297", "Name_A": "GO:0000323", "target_original": "24", "Gene_B": "GO:0044297", "interaction": "Direct", "SUID": 24749745, "TYPE": "Direct", "Gene_A": "GO:0000323", "BEND_MAP_ID": 24749745, "selected": false}, "selected": false}, {"data": {"id": "24749744", "source": "24749646", "target": "24749621", "SCORE": 0.47368421053324095, "shared_interaction": "Direct", "source_original": "6", "Name_B": "GO:0031983", "Name_A": "GO:0005764", "target_original": "31", "Gene_B": "GO:0031983", "interaction": "Direct", "SUID": 24749744, "TYPE": "Direct", "Gene_A": "GO:0005764", "BEND_MAP_ID": 24749744, "selected": false}, "selected": false}, {"data": {"id": "24749743", "source": "24749646", "target": "24749651", "SCORE": 0.5714285714346938, "shared_interaction": "Direct", "source_original": "6", "Name_B": "GO:0034774", "Name_A": "GO:0005764", "target_original": "1", "Gene_B": "GO:0034774", "interaction": "Direct", "SUID": 24749743, "TYPE": "Direct", "Gene_A": "GO:0005764", "BEND_MAP_ID": 24749743, "selected": false}, "selected": false}, {"data": {"id": "24749742", "source": "24749646", "target": "24749650", "SCORE": 0.5714285714346938, "shared_interaction": "Direct", "source_original": "6", "Name_B": "GO:0060205", "Name_A": "GO:0005764", "target_original": "2", "Gene_B": "GO:0060205", "interaction": "Direct", "SUID": 24749742, "TYPE": "Direct", "Gene_A": "GO:0005764", "BEND_MAP_ID": 24749742, "selected": false}, "selected": false}, {"data": {"id": "24749741", "source": "24749646", "target": "24749643", "SCORE": 0.48275862069857317, "shared_interaction": "Direct", "source_original": "6", "Name_B": "GO:0005901", "Name_A": "GO:0005764", "target_original": "9", "Gene_B": "GO:0005901", "interaction": "Direct", "SUID": 24749741, "TYPE": "Direct", "Gene_A": "GO:0005764", "BEND_MAP_ID": 24749741, "selected": false}, "selected": false}, {"data": {"id": "24749740", "source": "24749646", "target": "24749642", "SCORE": 0.37500000000976563, "shared_interaction": "Direct", "source_original": "6", "Name_B": "GO:0005770", "Name_A": "GO:0005764", "target_original": "10", "Gene_B": "GO:0005770", "interaction": "Direct", "SUID": 24749740, "TYPE": "Direct", "Gene_A": "GO:0005764", "BEND_MAP_ID": 24749740, "selected": false}, "selected": false}, {"data": {"id": "24749739", "source": "24749646", "target": "24749639", "SCORE": 0.48275862069857317, "shared_interaction": "Direct", "source_original": "6", "Name_B": "GO:0044853", "Name_A": "GO:0005764", "target_original": "13", "Gene_B": "GO:0044853", "interaction": "Direct", "SUID": 24749739, "TYPE": "Direct", "Gene_A": "GO:0005764", "BEND_MAP_ID": 24749739, "selected": false}, "selected": false}, {"data": {"id": "24749738", "source": "24749646", "target": "24749638", "SCORE": 0.37500000000976563, "shared_interaction": "Direct", "source_original": "6", "Name_B": "GO:0005925", "Name_A": "GO:0005764", "target_original": "14", "Gene_B": "GO:0005925", "interaction": "Direct", "SUID": 24749738, "TYPE": "Direct", "Gene_A": "GO:0005764", "BEND_MAP_ID": 24749738, "selected": false}, "selected": false}, {"data": {"id": "24749737", "source": "24749646", "target": "24749637", "SCORE": 0.37500000000976563, "shared_interaction": "Direct", "source_original": "6", "Name_B": "GO:0030055", "Name_A": "GO:0005764", "target_original": "15", "Gene_B": "GO:0030055", "interaction": "Direct", "SUID": 24749737, "TYPE": "Direct", "Gene_A": "GO:0005764", "BEND_MAP_ID": 24749737, "selected": false}, "selected": false}, {"data": {"id": "24749736", "source": "24749646", "target": "24749625", "SCORE": 0.37500000000976563, "shared_interaction": "Direct", "source_original": "6", "Name_B": "GO:0030425", "Name_A": "GO:0005764", "target_original": "27", "Gene_B": "GO:0030425", "interaction": "Direct", "SUID": 24749736, "TYPE": "Direct", "Gene_A": "GO:0005764", "BEND_MAP_ID": 24749736, "selected": false}, "selected": false}, {"data": {"id": "24749735", "source": "24749646", "target": "24749630", "SCORE": 0.37500000000976563, "shared_interaction": "Direct", "source_original": "6", "Name_B": "GO:0097447", "Name_A": "GO:0005764", "target_original": "22", "Gene_B": "GO:0097447", "interaction": "Direct", "SUID": 24749735, "TYPE": "Direct", "Gene_A": "GO:0005764", "BEND_MAP_ID": 24749735, "selected": false}, "selected": false}, {"data": {"id": "24749734", "source": "24749646", "target": "24749636", "SCORE": 0.48275862069857317, "shared_interaction": "Direct", "source_original": "6", "Name_B": "GO:0014069", "Name_A": "GO:0005764", "target_original": "16", "Gene_B": "GO:0014069", "interaction": "Direct", "SUID": 24749734, "TYPE": "Direct", "Gene_A": "GO:0005764", "BEND_MAP_ID": 24749734, "selected": false}, "selected": false}, {"data": {"id": "24749733", "source": "24749646", "target": "24749645", "SCORE": 0.48275862069857317, "shared_interaction": "Direct", "source_original": "6", "Name_B": "GO:0030139", "Name_A": "GO:0005764", "target_original": "7", "Gene_B": "GO:0030139", "interaction": "Direct", "SUID": 24749733, "TYPE": "Direct", "Gene_A": "GO:0005764", "BEND_MAP_ID": 24749733, "selected": false}, "selected": false}, {"data": {"id": "24749732", "source": "24749646", "target": "24749629", "SCORE": 0.48275862069857317, "shared_interaction": "Direct", "source_original": "6", "Name_B": "GO:0043025", "Name_A": "GO:0005764", "target_original": "23", "Gene_B": "GO:0043025", "interaction": "Direct", "SUID": 24749732, "TYPE": "Direct", "Gene_A": "GO:0005764", "BEND_MAP_ID": 24749732, "selected": false}, "selected": false}, {"data": {"id": "24749731", "source": "24749646", "target": "24749628", "SCORE": 0.48275862069857317, "shared_interaction": "Direct", "source_original": "6", "Name_B": "GO:0044297", "Name_A": "GO:0005764", "target_original": "24", "Gene_B": "GO:0044297", "interaction": "Direct", "SUID": 24749731, "TYPE": "Direct", "Gene_A": "GO:0005764", "BEND_MAP_ID": 24749731, "selected": false}, "selected": false}, {"data": {"id": "24749730", "source": "24749645", "target": "24749621", "SCORE": 0.5833333333391203, "shared_interaction": "Direct", "source_original": "7", "Name_B": "GO:0031983", "Name_A": "GO:0030139", "target_original": "31", "Gene_B": "GO:0031983", "interaction": "Direct", "SUID": 24749730, "TYPE": "Direct", "Gene_A": "GO:0030139", "BEND_MAP_ID": 24749730, "selected": false}, "selected": false}, {"data": {"id": "24749729", "source": "24749645", "target": "24749651", "SCORE": 0.38461538462485206, "shared_interaction": "Direct", "source_original": "7", "Name_B": "GO:0034774", "Name_A": "GO:0030139", "target_original": "1", "Gene_B": "GO:0034774", "interaction": "Direct", "SUID": 24749729, "TYPE": "Direct", "Gene_A": "GO:0030139", "BEND_MAP_ID": 24749729, "selected": false}, "selected": false}, {"data": {"id": "24749728", "source": "24749645", "target": "24749650", "SCORE": 0.38461538462485206, "shared_interaction": "Direct", "source_original": "7", "Name_B": "GO:0060205", "Name_A": "GO:0030139", "target_original": "2", "Gene_B": "GO:0060205", "interaction": "Direct", "SUID": 24749728, "TYPE": "Direct", "Gene_A": "GO:0030139", "BEND_MAP_ID": 24749728, "selected": false}, "selected": false}, {"data": {"id": "24749727", "source": "24749645", "target": "24749623", "SCORE": 0.38461538462485206, "shared_interaction": "Direct", "source_original": "7", "Name_B": "GO:0048471", "Name_A": "GO:0030139", "target_original": "29", "Gene_B": "GO:0048471", "interaction": "Direct", "SUID": 24749727, "TYPE": "Direct", "Gene_A": "GO:0030139", "BEND_MAP_ID": 24749727, "selected": false}, "selected": false}, {"data": {"id": "24749726", "source": "24749643", "target": "24749624", "SCORE": 0.5833333333391203, "shared_interaction": "Direct", "source_original": "9", "Name_B": "GO:0045121", "Name_A": "GO:0005901", "target_original": "28", "Gene_B": "GO:0045121", "interaction": "Direct", "SUID": 24749726, "TYPE": "Direct", "Gene_A": "GO:0005901", "BEND_MAP_ID": 24749726, "selected": false}, "selected": false}, {"data": {"id": "24749725", "source": "24749643", "target": "24749644", "SCORE": 0.5833333333391203, "shared_interaction": "Direct", "source_original": "9", "Name_B": "GO:0098857", "Name_A": "GO:0005901", "target_original": "8", "Gene_B": "GO:0098857", "interaction": "Direct", "SUID": 24749725, "TYPE": "Direct", "Gene_A": "GO:0005901", "BEND_MAP_ID": 24749725, "selected": false}, "selected": false}, {"data": {"id": "24749724", "source": "24749643", "target": "24749640", "SCORE": 0.38461538462485206, "shared_interaction": "Direct", "source_original": "9", "Name_B": "GO:0098794", "Name_A": "GO:0005901", "target_original": "12", "Gene_B": "GO:0098794", "interaction": "Direct", "SUID": 24749724, "TYPE": "Direct", "Gene_A": "GO:0005901", "BEND_MAP_ID": 24749724, "selected": false}, "selected": false}, {"data": {"id": "24749723", "source": "24749643", "target": "24749639", "SCORE": 1.0, "shared_interaction": "Direct", "source_original": "9", "Name_B": "GO:0044853", "Name_A": "GO:0005901", "target_original": "13", "Gene_B": "GO:0044853", "interaction": "Direct", "SUID": 24749723, "TYPE": "Direct", "Gene_A": "GO:0005901", "BEND_MAP_ID": 24749723, "selected": false}, "selected": false}, {"data": {"id": "24749722", "source": "24749643", "target": "24749638", "SCORE": 0.8275862068995244, "shared_interaction": "Direct", "source_original": "9", "Name_B": "GO:0005925", "Name_A": "GO:0005901", "target_original": "14", "Gene_B": "GO:0005925", "interaction": "Direct", "SUID": 24749722, "TYPE": "Direct", "Gene_A": "GO:0005901", "BEND_MAP_ID": 24749722, "selected": false}, "selected": false}, {"data": {"id": "24749721", "source": "24749643", "target": "24749637", "SCORE": 0.8275862068995244, "shared_interaction": "Direct", "source_original": "9", "Name_B": "GO:0030055", "Name_A": "GO:0005901", "target_original": "15", "Gene_B": "GO:0030055", "interaction": "Direct", "SUID": 24749721, "TYPE": "Direct", "Gene_A": "GO:0005901", "BEND_MAP_ID": 24749721, "selected": false}, "selected": false}, {"data": {"id": "24749720", "source": "24749643", "target": "24749636", "SCORE": 0.6078431372625913, "shared_interaction": "Direct", "source_original": "9", "Name_B": "GO:0014069", "Name_A": "GO:0005901", "target_original": "16", "Gene_B": "GO:0014069", "interaction": "Direct", "SUID": 24749720, "TYPE": "Direct", "Gene_A": "GO:0005901", "BEND_MAP_ID": 24749720, "selected": false}, "selected": false}, {"data": {"id": "24749719", "source": "24749642", "target": "24749624", "SCORE": 0.7368421052666205, "shared_interaction": "Direct", "source_original": "10", "Name_B": "GO:0045121", "Name_A": "GO:0005770", "target_original": "28", "Gene_B": "GO:0045121", "interaction": "Direct", "SUID": 24749719, "TYPE": "Direct", "Gene_A": "GO:0005770", "BEND_MAP_ID": 24749719, "selected": false}, "selected": false}, {"data": {"id": "24749718", "source": "24749642", "target": "24749644", "SCORE": 0.7368421052666205, "shared_interaction": "Direct", "source_original": "10", "Name_B": "GO:0098857", "Name_A": "GO:0005770", "target_original": "8", "Gene_B": "GO:0098857", "interaction": "Direct", "SUID": 24749718, "TYPE": "Direct", "Gene_A": "GO:0005770", "BEND_MAP_ID": 24749718, "selected": false}, "selected": false}, {"data": {"id": "24749717", "source": "24749642", "target": "24749643", "SCORE": 0.8275862068995244, "shared_interaction": "Direct", "source_original": "10", "Name_B": "GO:0005901", "Name_A": "GO:0005770", "target_original": "9", "Gene_B": "GO:0005901", "interaction": "Direct", "SUID": 24749717, "TYPE": "Direct", "Gene_A": "GO:0005770", "BEND_MAP_ID": 24749717, "selected": false}, "selected": false}, {"data": {"id": "24749716", "source": "24749642", "target": "24749641", "SCORE": 0.37500000000976563, "shared_interaction": "Direct", "source_original": "10", "Name_B": "GO:0005788", "Name_A": "GO:0005770", "target_original": "11", "Gene_B": "GO:0005788", "interaction": "Direct", "SUID": 24749716, "TYPE": "Direct", "Gene_A": "GO:0005770", "BEND_MAP_ID": 24749716, "selected": false}, "selected": false}, {"data": {"id": "24749715", "source": "24749642", "target": "24749639", "SCORE": 0.8275862068995244, "shared_interaction": "Direct", "source_original": "10", "Name_B": "GO:0044853", "Name_A": "GO:0005770", "target_original": "13", "Gene_B": "GO:0044853", "interaction": "Direct", "SUID": 24749715, "TYPE": "Direct", "Gene_A": "GO:0005770", "BEND_MAP_ID": 24749715, "selected": false}, "selected": false}, {"data": {"id": "24749714", "source": "24749642", "target": "24749638", "SCORE": 1.0, "shared_interaction": "Direct", "source_original": "10", "Name_B": "GO:0005925", "Name_A": "GO:0005770", "target_original": "14", "Gene_B": "GO:0005925", "interaction": "Direct", "SUID": 24749714, "TYPE": "Direct", "Gene_A": "GO:0005770", "BEND_MAP_ID": 24749714, "selected": false}, "selected": false}, {"data": {"id": "24749713", "source": "24749642", "target": "24749637", "SCORE": 1.0, "shared_interaction": "Direct", "source_original": "10", "Name_B": "GO:0030055", "Name_A": "GO:0005770", "target_original": "15", "Gene_B": "GO:0030055", "interaction": "Direct", "SUID": 24749713, "TYPE": "Direct", "Gene_A": "GO:0005770", "BEND_MAP_ID": 24749713, "selected": false}, "selected": false}, {"data": {"id": "24749712", "source": "24749642", "target": "24749636", "SCORE": 0.48275862069857317, "shared_interaction": "Direct", "source_original": "10", "Name_B": "GO:0014069", "Name_A": "GO:0005770", "target_original": "16", "Gene_B": "GO:0014069", "interaction": "Direct", "SUID": 24749712, "TYPE": "Direct", "Gene_A": "GO:0005770", "BEND_MAP_ID": 24749712, "selected": false}, "selected": false}, {"data": {"id": "24749711", "source": "24749642", "target": "24749631", "SCORE": 0.48275862069857317, "shared_interaction": "Direct", "source_original": "10", "Name_B": "GO:0031252", "Name_A": "GO:0005770", "target_original": "21", "Gene_B": "GO:0031252", "interaction": "Direct", "SUID": 24749711, "TYPE": "Direct", "Gene_A": "GO:0005770", "BEND_MAP_ID": 24749711, "selected": false}, "selected": false}, {"data": {"id": "24749710", "source": "24749641", "target": "24749643", "SCORE": 0.48275862069857317, "shared_interaction": "Direct", "source_original": "11", "Name_B": "GO:0005901", "Name_A": "GO:0005788", "target_original": "9", "Gene_B": "GO:0005901", "interaction": "Direct", "SUID": 24749710, "TYPE": "Direct", "Gene_A": "GO:0005788", "BEND_MAP_ID": 24749710, "selected": false}, "selected": false}, {"data": {"id": "24749709", "source": "24749641", "target": "24749639", "SCORE": 0.48275862069857317, "shared_interaction": "Direct", "source_original": "11", "Name_B": "GO:0044853", "Name_A": "GO:0005788", "target_original": "13", "Gene_B": "GO:0044853", "interaction": "Direct", "SUID": 24749709, "TYPE": "Direct", "Gene_A": "GO:0005788", "BEND_MAP_ID": 24749709, "selected": false}, "selected": false}, {"data": {"id": "24749708", "source": "24749641", "target": "24749638", "SCORE": 0.37500000000976563, "shared_interaction": "Direct", "source_original": "11", "Name_B": "GO:0005925", "Name_A": "GO:0005788", "target_original": "14", "Gene_B": "GO:0005925", "interaction": "Direct", "SUID": 24749708, "TYPE": "Direct", "Gene_A": "GO:0005788", "BEND_MAP_ID": 24749708, "selected": false}, "selected": false}, {"data": {"id": "24749707", "source": "24749641", "target": "24749637", "SCORE": 0.37500000000976563, "shared_interaction": "Direct", "source_original": "11", "Name_B": "GO:0030055", "Name_A": "GO:0005788", "target_original": "15", "Gene_B": "GO:0030055", "interaction": "Direct", "SUID": 24749707, "TYPE": "Direct", "Gene_A": "GO:0005788", "BEND_MAP_ID": 24749707, "selected": false}, "selected": false}, {"data": {"id": "24749706", "source": "24749639", "target": "24749624", "SCORE": 0.5833333333391203, "shared_interaction": "Direct", "source_original": "13", "Name_B": "GO:0045121", "Name_A": "GO:0044853", "target_original": "28", "Gene_B": "GO:0045121", "interaction": "Direct", "SUID": 24749706, "TYPE": "Direct", "Gene_A": "GO:0044853", "BEND_MAP_ID": 24749706, "selected": false}, "selected": false}, {"data": {"id": "24749705", "source": "24749639", "target": "24749644", "SCORE": 0.5833333333391203, "shared_interaction": "Direct", "source_original": "13", "Name_B": "GO:0098857", "Name_A": "GO:0044853", "target_original": "8", "Gene_B": "GO:0098857", "interaction": "Direct", "SUID": 24749705, "TYPE": "Direct", "Gene_A": "GO:0044853", "BEND_MAP_ID": 24749705, "selected": false}, "selected": false}, {"data": {"id": "24749704", "source": "24749639", "target": "24749640", "SCORE": 0.38461538462485206, "shared_interaction": "Direct", "source_original": "13", "Name_B": "GO:0098794", "Name_A": "GO:0044853", "target_original": "12", "Gene_B": "GO:0098794", "interaction": "Direct", "SUID": 24749704, "TYPE": "Direct", "Gene_A": "GO:0044853", "BEND_MAP_ID": 24749704, "selected": false}, "selected": false}, {"data": {"id": "24749703", "source": "24749638", "target": "24749624", "SCORE": 0.7368421052666205, "shared_interaction": "Direct", "source_original": "14", "Name_B": "GO:0045121", "Name_A": "GO:0005925", "target_original": "28", "Gene_B": "GO:0045121", "interaction": "Direct", "SUID": 24749703, "TYPE": "Direct", "Gene_A": "GO:0005925", "BEND_MAP_ID": 24749703, "selected": false}, "selected": false}, {"data": {"id": "24749702", "source": "24749638", "target": "24749644", "SCORE": 0.7368421052666205, "shared_interaction": "Direct", "source_original": "14", "Name_B": "GO:0098857", "Name_A": "GO:0005925", "target_original": "8", "Gene_B": "GO:0098857", "interaction": "Direct", "SUID": 24749702, "TYPE": "Direct", "Gene_A": "GO:0005925", "BEND_MAP_ID": 24749702, "selected": false}, "selected": false}, {"data": {"id": "24749701", "source": "24749638", "target": "24749639", "SCORE": 0.8275862068995244, "shared_interaction": "Direct", "source_original": "14", "Name_B": "GO:0044853", "Name_A": "GO:0005925", "target_original": "13", "Gene_B": "GO:0044853", "interaction": "Direct", "SUID": 24749701, "TYPE": "Direct", "Gene_A": "GO:0005925", "BEND_MAP_ID": 24749701, "selected": false}, "selected": false}, {"data": {"id": "24749700", "source": "24749638", "target": "24749637", "SCORE": 1.0, "shared_interaction": "Direct", "source_original": "14", "Name_B": "GO:0030055", "Name_A": "GO:0005925", "target_original": "15", "Gene_B": "GO:0030055", "interaction": "Direct", "SUID": 24749700, "TYPE": "Direct", "Gene_A": "GO:0005925", "BEND_MAP_ID": 24749700, "selected": false}, "selected": false}, {"data": {"id": "24749699", "source": "24749638", "target": "24749636", "SCORE": 0.48275862069857317, "shared_interaction": "Direct", "source_original": "14", "Name_B": "GO:0014069", "Name_A": "GO:0005925", "target_original": "16", "Gene_B": "GO:0014069", "interaction": "Direct", "SUID": 24749699, "TYPE": "Direct", "Gene_A": "GO:0005925", "BEND_MAP_ID": 24749699, "selected": false}, "selected": false}, {"data": {"id": "24749698", "source": "24749638", "target": "24749631", "SCORE": 0.48275862069857317, "shared_interaction": "Direct", "source_original": "14", "Name_B": "GO:0031252", "Name_A": "GO:0005925", "target_original": "21", "Gene_B": "GO:0031252", "interaction": "Direct", "SUID": 24749698, "TYPE": "Direct", "Gene_A": "GO:0005925", "BEND_MAP_ID": 24749698, "selected": false}, "selected": false}, {"data": {"id": "24749697", "source": "24749637", "target": "24749624", "SCORE": 0.7368421052666205, "shared_interaction": "Direct", "source_original": "15", "Name_B": "GO:0045121", "Name_A": "GO:0030055", "target_original": "28", "Gene_B": "GO:0045121", "interaction": "Direct", "SUID": 24749697, "TYPE": "Direct", "Gene_A": "GO:0030055", "BEND_MAP_ID": 24749697, "selected": false}, "selected": false}, {"data": {"id": "24749696", "source": "24749637", "target": "24749644", "SCORE": 0.7368421052666205, "shared_interaction": "Direct", "source_original": "15", "Name_B": "GO:0098857", "Name_A": "GO:0030055", "target_original": "8", "Gene_B": "GO:0098857", "interaction": "Direct", "SUID": 24749696, "TYPE": "Direct", "Gene_A": "GO:0030055", "BEND_MAP_ID": 24749696, "selected": false}, "selected": false}, {"data": {"id": "24749695", "source": "24749637", "target": "24749639", "SCORE": 0.8275862068995244, "shared_interaction": "Direct", "source_original": "15", "Name_B": "GO:0044853", "Name_A": "GO:0030055", "target_original": "13", "Gene_B": "GO:0044853", "interaction": "Direct", "SUID": 24749695, "TYPE": "Direct", "Gene_A": "GO:0030055", "BEND_MAP_ID": 24749695, "selected": false}, "selected": false}, {"data": {"id": "24749694", "source": "24749637", "target": "24749631", "SCORE": 0.48275862069857317, "shared_interaction": "Direct", "source_original": "15", "Name_B": "GO:0031252", "Name_A": "GO:0030055", "target_original": "21", "Gene_B": "GO:0031252", "interaction": "Direct", "SUID": 24749694, "TYPE": "Direct", "Gene_A": "GO:0030055", "BEND_MAP_ID": 24749694, "selected": false}, "selected": false}, {"data": {"id": "24749693", "source": "24749636", "target": "24749624", "SCORE": 0.30555555556520053, "shared_interaction": "Direct", "source_original": "16", "Name_B": "GO:0045121", "Name_A": "GO:0014069", "target_original": "28", "Gene_B": "GO:0045121", "interaction": "Direct", "SUID": 24749693, "TYPE": "Direct", "Gene_A": "GO:0014069", "BEND_MAP_ID": 24749693, "selected": false}, "selected": false}, {"data": {"id": "24749692", "source": "24749636", "target": "24749644", "SCORE": 0.30555555556520053, "shared_interaction": "Direct", "source_original": "16", "Name_B": "GO:0098857", "Name_A": "GO:0014069", "target_original": "8", "Gene_B": "GO:0098857", "interaction": "Direct", "SUID": 24749692, "TYPE": "Direct", "Gene_A": "GO:0014069", "BEND_MAP_ID": 24749692, "selected": false}, "selected": false}, {"data": {"id": "24749691", "source": "24749636", "target": "24749640", "SCORE": 0.6923076923124261, "shared_interaction": "Direct", "source_original": "16", "Name_B": "GO:0098794", "Name_A": "GO:0014069", "target_original": "12", "Gene_B": "GO:0098794", "interaction": "Direct", "SUID": 24749691, "TYPE": "Direct", "Gene_A": "GO:0014069", "BEND_MAP_ID": 24749691, "selected": false}, "selected": false}, {"data": {"id": "24749690", "source": "24749636", "target": "24749639", "SCORE": 0.6078431372625913, "shared_interaction": "Direct", "source_original": "16", "Name_B": "GO:0044853", "Name_A": "GO:0014069", "target_original": "13", "Gene_B": "GO:0044853", "interaction": "Direct", "SUID": 24749690, "TYPE": "Direct", "Gene_A": "GO:0014069", "BEND_MAP_ID": 24749690, "selected": false}, "selected": false}, {"data": {"id": "24749689", "source": "24749636", "target": "24749637", "SCORE": 0.48275862069857317, "shared_interaction": "Direct", "source_original": "16", "Name_B": "GO:0030055", "Name_A": "GO:0014069", "target_original": "15", "Gene_B": "GO:0030055", "interaction": "Direct", "SUID": 24749689, "TYPE": "Direct", "Gene_A": "GO:0014069", "BEND_MAP_ID": 24749689, "selected": false}, "selected": false}, {"data": {"id": "24749688", "source": "24749635", "target": "24749642", "SCORE": 0.37500000000976563, "shared_interaction": "Direct", "source_original": "17", "Name_B": "GO:0005770", "Name_A": "GO:0005635", "target_original": "10", "Gene_B": "GO:0005770", "interaction": "Direct", "SUID": 24749688, "TYPE": "Direct", "Gene_A": "GO:0005635", "BEND_MAP_ID": 24749688, "selected": false}, "selected": false}, {"data": {"id": "24749687", "source": "24749635", "target": "24749638", "SCORE": 0.37500000000976563, "shared_interaction": "Direct", "source_original": "17", "Name_B": "GO:0005925", "Name_A": "GO:0005635", "target_original": "14", "Gene_B": "GO:0005925", "interaction": "Direct", "SUID": 24749687, "TYPE": "Direct", "Gene_A": "GO:0005635", "BEND_MAP_ID": 24749687, "selected": false}, "selected": false}, {"data": {"id": "24749686", "source": "24749635", "target": "24749637", "SCORE": 0.37500000000976563, "shared_interaction": "Direct", "source_original": "17", "Name_B": "GO:0030055", "Name_A": "GO:0005635", "target_original": "15", "Gene_B": "GO:0030055", "interaction": "Direct", "SUID": 24749686, "TYPE": "Direct", "Gene_A": "GO:0005635", "BEND_MAP_ID": 24749686, "selected": false}, "selected": false}, {"data": {"id": "24749685", "source": "24749635", "target": "24749634", "SCORE": 0.8275862068995244, "shared_interaction": "Direct", "source_original": "17", "Name_B": "GO:0031965", "Name_A": "GO:0005635", "target_original": "18", "Gene_B": "GO:0031965", "interaction": "Direct", "SUID": 24749685, "TYPE": "Direct", "Gene_A": "GO:0005635", "BEND_MAP_ID": 24749685, "selected": false}, "selected": false}, {"data": {"id": "24749684", "source": "24749634", "target": "24749623", "SCORE": 0.38461538462485206, "shared_interaction": "Direct", "source_original": "18", "Name_B": "GO:0048471", "Name_A": "GO:0031965", "target_original": "29", "Gene_B": "GO:0048471", "interaction": "Direct", "SUID": 24749684, "TYPE": "Direct", "Gene_A": "GO:0031965", "BEND_MAP_ID": 24749684, "selected": false}, "selected": false}, {"data": {"id": "24749683", "source": "24749633", "target": "24749640", "SCORE": 0.6923076923124261, "shared_interaction": "Direct", "source_original": "19", "Name_B": "GO:0098794", "Name_A": "GO:0098562", "target_original": "12", "Gene_B": "GO:0098794", "interaction": "Direct", "SUID": 24749683, "TYPE": "Direct", "Gene_A": "GO:0098562", "BEND_MAP_ID": 24749683, "selected": false}, "selected": false}, {"data": {"id": "24749682", "source": "24749632", "target": "24749640", "SCORE": 0.5714285714346938, "shared_interaction": "Direct", "source_original": "20", "Name_B": "GO:0098794", "Name_A": "GO:0098552", "target_original": "12", "Gene_B": "GO:0098794", "interaction": "Direct", "SUID": 24749682, "TYPE": "Direct", "Gene_A": "GO:0098552", "BEND_MAP_ID": 24749682, "selected": false}, "selected": false}, {"data": {"id": "24749681", "source": "24749632", "target": "24749633", "SCORE": 0.8275862068995244, "shared_interaction": "Direct", "source_original": "20", "Name_B": "GO:0098562", "Name_A": "GO:0098552", "target_original": "19", "Gene_B": "GO:0098562", "interaction": "Direct", "SUID": 24749681, "TYPE": "Direct", "Gene_A": "GO:0098552", "BEND_MAP_ID": 24749681, "selected": false}, "selected": false}, {"data": {"id": "24749680", "source": "24749631", "target": "24749624", "SCORE": 0.30555555556520053, "shared_interaction": "Direct", "source_original": "21", "Name_B": "GO:0045121", "Name_A": "GO:0031252", "target_original": "28", "Gene_B": "GO:0045121", "interaction": "Direct", "SUID": 24749680, "TYPE": "Direct", "Gene_A": "GO:0031252", "BEND_MAP_ID": 24749680, "selected": false}, "selected": false}, {"data": {"id": "24749679", "source": "24749631", "target": "24749644", "SCORE": 0.30555555556520053, "shared_interaction": "Direct", "source_original": "21", "Name_B": "GO:0098857", "Name_A": "GO:0031252", "target_original": "8", "Gene_B": "GO:0098857", "interaction": "Direct", "SUID": 24749679, "TYPE": "Direct", "Gene_A": "GO:0031252", "BEND_MAP_ID": 24749679, "selected": false}, "selected": false}, {"data": {"id": "24749678", "source": "24749631", "target": "24749640", "SCORE": 0.38461538462485206, "shared_interaction": "Direct", "source_original": "21", "Name_B": "GO:0098794", "Name_A": "GO:0031252", "target_original": "12", "Gene_B": "GO:0098794", "interaction": "Direct", "SUID": 24749678, "TYPE": "Direct", "Gene_A": "GO:0031252", "BEND_MAP_ID": 24749678, "selected": false}, "selected": false}, {"data": {"id": "24749677", "source": "24749631", "target": "24749623", "SCORE": 0.38461538462485206, "shared_interaction": "Direct", "source_original": "21", "Name_B": "GO:0048471", "Name_A": "GO:0031252", "target_original": "29", "Gene_B": "GO:0048471", "interaction": "Direct", "SUID": 24749677, "TYPE": "Direct", "Gene_A": "GO:0031252", "BEND_MAP_ID": 24749677, "selected": false}, "selected": false}, {"data": {"id": "24749676", "source": "24749631", "target": "24749633", "SCORE": 0.6078431372625913, "shared_interaction": "Direct", "source_original": "21", "Name_B": "GO:0098562", "Name_A": "GO:0031252", "target_original": "19", "Gene_B": "GO:0098562", "interaction": "Direct", "SUID": 24749676, "TYPE": "Direct", "Gene_A": "GO:0031252", "BEND_MAP_ID": 24749676, "selected": false}, "selected": false}, {"data": {"id": "24749675", "source": "24749631", "target": "24749632", "SCORE": 0.48275862069857317, "shared_interaction": "Direct", "source_original": "21", "Name_B": "GO:0098552", "Name_A": "GO:0031252", "target_original": "20", "Gene_B": "GO:0098552", "interaction": "Direct", "SUID": 24749675, "TYPE": "Direct", "Gene_A": "GO:0031252", "BEND_MAP_ID": 24749675, "selected": false}, "selected": false}, {"data": {"id": "24749674", "source": "24749629", "target": "24749624", "SCORE": 0.30555555556520053, "shared_interaction": "Direct", "source_original": "23", "Name_B": "GO:0045121", "Name_A": "GO:0043025", "target_original": "28", "Gene_B": "GO:0045121", "interaction": "Direct", "SUID": 24749674, "TYPE": "Direct", "Gene_A": "GO:0043025", "BEND_MAP_ID": 24749674, "selected": false}, "selected": false}, {"data": {"id": "24749673", "source": "24749629", "target": "24749644", "SCORE": 0.30555555556520053, "shared_interaction": "Direct", "source_original": "23", "Name_B": "GO:0098857", "Name_A": "GO:0043025", "target_original": "8", "Gene_B": "GO:0098857", "interaction": "Direct", "SUID": 24749673, "TYPE": "Direct", "Gene_A": "GO:0043025", "BEND_MAP_ID": 24749673, "selected": false}, "selected": false}, {"data": {"id": "24749672", "source": "24749629", "target": "24749650", "SCORE": 0.38461538462485206, "shared_interaction": "Direct", "source_original": "23", "Name_B": "GO:0060205", "Name_A": "GO:0043025", "target_original": "2", "Gene_B": "GO:0060205", "interaction": "Direct", "SUID": 24749672, "TYPE": "Direct", "Gene_A": "GO:0043025", "BEND_MAP_ID": 24749672, "selected": false}, "selected": false}, {"data": {"id": "24749671", "source": "24749629", "target": "24749630", "SCORE": 0.48275862069857317, "shared_interaction": "Direct", "source_original": "23", "Name_B": "GO:0097447", "Name_A": "GO:0043025", "target_original": "22", "Gene_B": "GO:0097447", "interaction": "Direct", "SUID": 24749671, "TYPE": "Direct", "Gene_A": "GO:0043025", "BEND_MAP_ID": 24749671, "selected": false}, "selected": false}, {"data": {"id": "24749670", "source": "24749629", "target": "24749628", "SCORE": 1.0, "shared_interaction": "Direct", "source_original": "23", "Name_B": "GO:0044297", "Name_A": "GO:0043025", "target_original": "24", "Gene_B": "GO:0044297", "interaction": "Direct", "SUID": 24749670, "TYPE": "Direct", "Gene_A": "GO:0043025", "BEND_MAP_ID": 24749670, "selected": false}, "selected": false}, {"data": {"id": "24749669", "source": "24749628", "target": "24749624", "SCORE": 0.30555555556520053, "shared_interaction": "Direct", "source_original": "24", "Name_B": "GO:0045121", "Name_A": "GO:0044297", "target_original": "28", "Gene_B": "GO:0045121", "interaction": "Direct", "SUID": 24749669, "TYPE": "Direct", "Gene_A": "GO:0044297", "BEND_MAP_ID": 24749669, "selected": false}, "selected": false}, {"data": {"id": "24749668", "source": "24749628", "target": "24749644", "SCORE": 0.30555555556520053, "shared_interaction": "Direct", "source_original": "24", "Name_B": "GO:0098857", "Name_A": "GO:0044297", "target_original": "8", "Gene_B": "GO:0098857", "interaction": "Direct", "SUID": 24749668, "TYPE": "Direct", "Gene_A": "GO:0044297", "BEND_MAP_ID": 24749668, "selected": false}, "selected": false}, {"data": {"id": "24749667", "source": "24749628", "target": "24749650", "SCORE": 0.38461538462485206, "shared_interaction": "Direct", "source_original": "24", "Name_B": "GO:0060205", "Name_A": "GO:0044297", "target_original": "2", "Gene_B": "GO:0060205", "interaction": "Direct", "SUID": 24749667, "TYPE": "Direct", "Gene_A": "GO:0044297", "BEND_MAP_ID": 24749667, "selected": false}, "selected": false}, {"data": {"id": "24749666", "source": "24749628", "target": "24749630", "SCORE": 0.48275862069857317, "shared_interaction": "Direct", "source_original": "24", "Name_B": "GO:0097447", "Name_A": "GO:0044297", "target_original": "22", "Gene_B": "GO:0097447", "interaction": "Direct", "SUID": 24749666, "TYPE": "Direct", "Gene_A": "GO:0044297", "BEND_MAP_ID": 24749666, "selected": false}, "selected": false}, {"data": {"id": "24749665", "source": "24749627", "target": "24749627", "SCORE": 1.0, "shared_interaction": "Direct", "source_original": "25", "Name_B": "GO:0005911", "Name_A": "GO:0005911", "target_original": "25", "Gene_B": "GO:0005911", "interaction": "Direct", "SUID": 24749665, "TYPE": "Direct", "Gene_A": "GO:0005911", "BEND_MAP_ID": 24749665, "selected": false}, "selected": false}, {"data": {"id": "24749664", "source": "24749626", "target": "24749640", "SCORE": 0.6923076923124261, "shared_interaction": "Direct", "source_original": "26", "Name_B": "GO:0098794", "Name_A": "GO:0009898", "target_original": "12", "Gene_B": "GO:0098794", "interaction": "Direct", "SUID": 24749664, "TYPE": "Direct", "Gene_A": "GO:0009898", "BEND_MAP_ID": 24749664, "selected": false}, "selected": false}, {"data": {"id": "24749663", "source": "24749626", "target": "24749633", "SCORE": 1.0, "shared_interaction": "Direct", "source_original": "26", "Name_B": "GO:0098562", "Name_A": "GO:0009898", "target_original": "19", "Gene_B": "GO:0098562", "interaction": "Direct", "SUID": 24749663, "TYPE": "Direct", "Gene_A": "GO:0009898", "BEND_MAP_ID": 24749663, "selected": false}, "selected": false}, {"data": {"id": "24749662", "source": "24749626", "target": "24749632", "SCORE": 0.8275862068995244, "shared_interaction": "Direct", "source_original": "26", "Name_B": "GO:0098552", "Name_A": "GO:0009898", "target_original": "20", "Gene_B": "GO:0098552", "interaction": "Direct", "SUID": 24749662, "TYPE": "Direct", "Gene_A": "GO:0009898", "BEND_MAP_ID": 24749662, "selected": false}, "selected": false}, {"data": {"id": "24749661", "source": "24749626", "target": "24749631", "SCORE": 0.6078431372625913, "shared_interaction": "Direct", "source_original": "26", "Name_B": "GO:0031252", "Name_A": "GO:0009898", "target_original": "21", "Gene_B": "GO:0031252", "interaction": "Direct", "SUID": 24749661, "TYPE": "Direct", "Gene_A": "GO:0009898", "BEND_MAP_ID": 24749661, "selected": false}, "selected": false}, {"data": {"id": "24749660", "source": "24749625", "target": "24749630", "SCORE": 1.0, "shared_interaction": "Direct", "source_original": "27", "Name_B": "GO:0097447", "Name_A": "GO:0030425", "target_original": "22", "Gene_B": "GO:0097447", "interaction": "Direct", "SUID": 24749660, "TYPE": "Direct", "Gene_A": "GO:0030425", "BEND_MAP_ID": 24749660, "selected": false}, "selected": false}, {"data": {"id": "24749659", "source": "24749625", "target": "24749629", "SCORE": 0.48275862069857317, "shared_interaction": "Direct", "source_original": "27", "Name_B": "GO:0043025", "Name_A": "GO:0030425", "target_original": "23", "Gene_B": "GO:0043025", "interaction": "Direct", "SUID": 24749659, "TYPE": "Direct", "Gene_A": "GO:0030425", "BEND_MAP_ID": 24749659, "selected": false}, "selected": false}, {"data": {"id": "24749658", "source": "24749625", "target": "24749628", "SCORE": 0.48275862069857317, "shared_interaction": "Direct", "source_original": "27", "Name_B": "GO:0044297", "Name_A": "GO:0030425", "target_original": "24", "Gene_B": "GO:0044297", "interaction": "Direct", "SUID": 24749658, "TYPE": "Direct", "Gene_A": "GO:0030425", "BEND_MAP_ID": 24749658, "selected": false}, "selected": false}, {"data": {"id": "24749657", "source": "24749624", "target": "24749644", "SCORE": 1.0, "shared_interaction": "Direct", "source_original": "28", "Name_B": "GO:0098857", "Name_A": "GO:0045121", "target_original": "8", "Gene_B": "GO:0098857", "interaction": "Direct", "SUID": 24749657, "TYPE": "Direct", "Gene_A": "GO:0045121", "BEND_MAP_ID": 24749657, "selected": false}, "selected": false}, {"data": {"id": "24749656", "source": "24749622", "target": "24749622", "SCORE": 1.0, "shared_interaction": "Direct", "source_original": "30", "Name_B": "GO:0005667", "Name_A": "GO:0005667", "target_original": "30", "Gene_B": "GO:0005667", "interaction": "Direct", "SUID": 24749656, "TYPE": "Direct", "Gene_A": "GO:0005667", "BEND_MAP_ID": 24749656, "selected": false}, "selected": false}, {"data": {"id": "24749655", "source": "24749621", "target": "24749651", "SCORE": 0.8750000000015625, "shared_interaction": "Direct", "source_original": "31", "Name_B": "GO:0034774", "Name_A": "GO:0031983", "target_original": "1", "Gene_B": "GO:0034774", "interaction": "Direct", "SUID": 24749655, "TYPE": "Direct", "Gene_A": "GO:0031983", "BEND_MAP_ID": 24749655, "selected": false}, "selected": false}, {"data": {"id": "24749654", "source": "24749621", "target": "24749650", "SCORE": 0.8750000000015625, "shared_interaction": "Direct", "source_original": "31", "Name_B": "GO:0060205", "Name_A": "GO:0031983", "target_original": "2", "Gene_B": "GO:0060205", "interaction": "Direct", "SUID": 24749654, "TYPE": "Direct", "Gene_A": "GO:0031983", "BEND_MAP_ID": 24749654, "selected": false}, "selected": false}, {"data": {"id": "24749653", "source": "24749621", "target": "24749629", "SCORE": 0.30555555556520053, "shared_interaction": "Direct", "source_original": "31", "Name_B": "GO:0043025", "Name_A": "GO:0031983", "target_original": "23", "Gene_B": "GO:0043025", "interaction": "Direct", "SUID": 24749653, "TYPE": "Direct", "Gene_A": "GO:0031983", "BEND_MAP_ID": 24749653, "selected": false}, "selected": false}, {"data": {"id": "24749652", "source": "24749621", "target": "24749628", "SCORE": 0.30555555556520053, "shared_interaction": "Direct", "source_original": "31", "Name_B": "GO:0044297", "Name_A": "GO:0031983", "target_original": "24", "Gene_B": "GO:0044297", "interaction": "Direct", "SUID": 24749652, "TYPE": "Direct", "Gene_A": "GO:0031983", "BEND_MAP_ID": 24749652, "selected": false}, "selected": false}]}}};
