# Supplementary material for: Active ingredients and molecular targets of Taraxacum mongolicum against hepatocellular carcinoma: network pharmacology, molecular docking, and molecular dynamics simulation analysis
Source: PeerJ. 2022 Jul 18;10:e13737. doi: 10.7717/peerj.13737 (PMC9302432; doi:10.7717/peerj.13737)
Supplement: Supplemental Information 4 [file peerj-10-13737-s004.zip › Enrichment_PPI/GO_MCODE_Top3.csv]

Network	Annotation
MyList	GO:0031983|vesicle lumen|-7.0;GO:0045121|membrane raft|-6.9;GO:0098857|membrane microdomain|-6.9
MyList_MCODE_ALL	GO:0031983|vesicle lumen|-5.8;GO:0045121|membrane raft|-5.8;GO:0098857|membrane microdomain|-5.8
MyList_SUB1_MCODE_1	GO:0098794|postsynapse|-5.2;GO:0005770|late endosome|-5.2;GO:0005901|caveola|-5.1
