# Supplementary material for: Active ingredients and molecular targets of Taraxacum mongolicum against hepatocellular carcinoma: network pharmacology, molecular docking, and molecular dynamics simulation analysis
Source: PeerJ. 2022 Jul 18;10:e13737. doi: 10.7717/peerj.13737 (PMC9302432; doi:10.7717/peerj.13737)
Supplement: Supplemental Information 4 [file peerj-10-13737-s004.zip › Enrichment_PPI/PPINetwork.js]

var networks={"MyList_MCODE_ALL_PPIColorByCluster": {"format_version": "1.0", "generated_by": "cytoscape-3.8.2", "target_cytoscapejs_version": "~2.1", "data": {"shared_name": "MyList_MCODE_ALL_PPIColorByCluster", "name": "MyList_MCODE_ALL_PPIColorByCluster", "SUID": 28154137, "__Annotations": [], "selected": true}, "elements": {"nodes": [{"data": {"id": "28154165", "shared_name": "7124", "MCODE_SCORE": 1.2, "Gene": "7124", "Symbol": "TNF", "name": "7124", "MCODE_TYPE": "Clustered", "SUID": 28154165, "DEGREE": 2.0, "id_original": "7124", "MCODE_CLUSTER_ID": 2.0, "selected": false, "canonicalName": "TNF"}, "position": {"x": 394.7554675166411, "y": 228.7024968709689}, "selected": false}, {"data": {"id": "28154164", "shared_name": "3725", "MCODE_SCORE": 1.2, "Gene": "3725", "Symbol": "JUN", "name": "3725", "MCODE_TYPE": "Seed", "SUID": 28154164, "DEGREE": 4.0, "id_original": "3725", "MCODE_CLUSTER_ID": 2.0, "selected": false, "canonicalName": "JUN"}, "position": {"x": 474.67059050248093, "y": 305.7859929647189}, "selected": false}, {"data": {"id": "28154163", "shared_name": "3569", "MCODE_SCORE": 1.2, "Gene": "3569", "Symbol": "IL6", "name": "3569", "MCODE_TYPE": "Clustered", "SUID": 28154163, "DEGREE": 2.0, "id_original": "3569", "MCODE_CLUSTER_ID": 2.0, "selected": false, "canonicalName": "IL6"}, "position": {"x": 496.8628665034575, "y": 196.96398673913296}, "selected": false}, {"data": {"id": "28154162", "shared_name": "3265", "MCODE_SCORE": 1.2, "Gene": "3265", "Symbol": "HRAS", "name": "3265", "MCODE_TYPE": "Clustered", "SUID": 28154162, "DEGREE": 2.0, "id_original": "3265", "MCODE_CLUSTER_ID": 2.0, "selected": false, "canonicalName": "HRAS"}, "position": {"x": 454.4380923335356, "y": 414.76581321618374}, "selected": false}, {"data": {"id": "28154161", "shared_name": "1950", "MCODE_SCORE": 1.2, "Gene": "1950", "Symbol": "EGF", "name": "1950", "MCODE_TYPE": "Clustered", "SUID": 28154161, "DEGREE": 2.0, "id_original": "1950", "MCODE_CLUSTER_ID": 2.0, "selected": false, "canonicalName": "EGF"}, "position": {"x": 555.0736514155669, "y": 382.1008745875102}, "selected": false}, {"data": {"id": "28154160", "shared_name": "7422", "MCODE_SCORE": 5.714285714285714, "Gene": "7422", "Symbol": "VEGFA", "name": "7422", "MCODE_TYPE": "Clustered", "SUID": 28154160, "DEGREE": 9.0, "id_original": "7422", "MCODE_CLUSTER_ID": 1.0, "selected": false, "canonicalName": "VEGFA"}, "position": {"x": 117.34256468460984, "y": 220.3908971395236}, "selected": false}, {"data": {"id": "28154159", "shared_name": "7157", "MCODE_SCORE": 5.714285714285714, "Gene": "7157", "Symbol": "TP53", "name": "7157", "MCODE_TYPE": "Clustered", "SUID": 28154159, "DEGREE": 12.0, "id_original": "7157", "MCODE_CLUSTER_ID": 1.0, "selected": false, "canonicalName": "TP53"}, "position": {"x": 161.86855040238328, "y": 359.3117278661471}, "selected": false}, {"data": {"id": "28154158", "shared_name": "6774", "MCODE_SCORE": 5.714285714285714, "Gene": "6774", "Symbol": "STAT3", "name": "6774", "MCODE_TYPE": "Seed", "SUID": 28154158, "DEGREE": 12.0, "id_original": "6774", "MCODE_CLUSTER_ID": 1.0, "selected": false, "canonicalName": "STAT3"}, "position": {"x": 205.89422522232957, "y": 336.13250099084195}, "selected": false}, {"data": {"id": "28154157", "shared_name": "6714", "MCODE_SCORE": 5.714285714285714, "Gene": "6714", "Symbol": "SRC", "name": "6714", "MCODE_TYPE": "Clustered", "SUID": 28154157, "DEGREE": 12.0, "id_original": "6714", "MCODE_CLUSTER_ID": 1.0, "selected": false, "canonicalName": "SRC"}, "position": {"x": 268.02394972489304, "y": 251.46902976891812}, "selected": false}, {"data": {"id": "28154156", "shared_name": "5728", "MCODE_SCORE": 5.714285714285714, "Gene": "5728", "Symbol": "PTEN", "name": "5728", "MCODE_TYPE": "Clustered", "SUID": 28154156, "DEGREE": 10.0, "id_original": "5728", "MCODE_CLUSTER_ID": 1.0, "selected": false, "canonicalName": "PTEN"}, "position": {"x": 216.90603171036668, "y": 381.4960111226779}, "selected": false}, {"data": {"id": "28154155", "shared_name": "5599", "MCODE_SCORE": 5.714285714285714, "Gene": "5599", "Symbol": "MAPK8", "name": "5599", "MCODE_TYPE": "Clustered", "SUID": 28154155, "DEGREE": 11.0, "id_original": "5599", "MCODE_CLUSTER_ID": 1.0, "selected": false, "canonicalName": "MAPK8"}, "position": {"x": 294.7554675166411, "y": 314.58958564660367}, "selected": false}, {"data": {"id": "28154154", "shared_name": "5595", "MCODE_SCORE": 5.714285714285714, "Gene": "5595", "Symbol": "MAPK3", "name": "5595", "MCODE_TYPE": "Clustered", "SUID": 28154154, "DEGREE": 13.0, "id_original": "5595", "MCODE_CLUSTER_ID": 1.0, "selected": false, "canonicalName": "MAPK3"}, "position": {"x": 133.51344786332078, "y": 321.62788520715054}, "selected": false}, {"data": {"id": "28154153", "shared_name": "5594", "MCODE_SCORE": 5.714285714285714, "Gene": "5594", "Symbol": "MAPK1", "name": "5594", "MCODE_TYPE": "Clustered", "SUID": 28154153, "DEGREE": 13.0, "id_original": "5594", "MCODE_CLUSTER_ID": 1.0, "selected": false, "canonicalName": "MAPK1"}, "position": {"x": 140.44381437943406, "y": 276.5142339315158}, "selected": false}, {"data": {"id": "28154152", "shared_name": "4609", "MCODE_SCORE": 5.714285714285714, "Gene": "4609", "Symbol": "MYC", "name": "4609", "MCODE_TYPE": "Clustered", "SUID": 28154152, "DEGREE": 11.0, "id_original": "4609", "MCODE_CLUSTER_ID": 1.0, "selected": false, "canonicalName": "MYC"}, "position": {"x": 236.16063771889634, "y": 239.2015203084689}, "selected": false}, {"data": {"id": "28154151", "shared_name": "3320", "MCODE_SCORE": 5.714285714285714, "Gene": "3320", "Symbol": "HSP90AA1", "name": "3320", "MCODE_TYPE": "Clustered", "SUID": 28154151, "DEGREE": 13.0, "id_original": "3320", "MCODE_CLUSTER_ID": 1.0, "selected": false, "canonicalName": "HSP90AA1"}, "position": {"x": 241.62259588883347, "y": 296.7297872152072}, "selected": false}, {"data": {"id": "28154150", "shared_name": "2099", "MCODE_SCORE": 5.714285714285714, "Gene": "2099", "Symbol": "ESR1", "name": "2099", "MCODE_TYPE": "Clustered", "SUID": 28154150, "DEGREE": 13.0, "id_original": "2099", "MCODE_CLUSTER_ID": 1.0, "selected": false, "canonicalName": "ESR1"}, "position": {"x": 187.42541990921922, "y": 287.47504173180874}, "selected": false}, {"data": {"id": "28154149", "shared_name": "1956", "MCODE_SCORE": 5.714285714285714, "Gene": "1956", "Symbol": "EGFR", "name": "1956", "MCODE_TYPE": "Clustered", "SUID": 28154149, "DEGREE": 11.0, "id_original": "1956", "MCODE_CLUSTER_ID": 1.0, "selected": false, "canonicalName": "EGFR"}, "position": {"x": 200.0575800959868, "y": 234.9736608113986}, "selected": false}, {"data": {"id": "28154148", "shared_name": "595", "MCODE_SCORE": 5.714285714285714, "Gene": "595", "Symbol": "CCND1", "name": "595", "MCODE_TYPE": "Clustered", "SUID": 28154148, "DEGREE": 9.0, "id_original": "595", "MCODE_CLUSTER_ID": 1.0, "selected": false, "canonicalName": "CCND1"}, "position": {"x": 177.2002917353911, "y": 196.96398673913296}, "selected": false}, {"data": {"id": "28154147", "shared_name": "207", "MCODE_SCORE": 5.714285714285714, "Gene": "207", "Symbol": "AKT1", "name": "207", "MCODE_TYPE": "Clustered", "SUID": 28154147, "DEGREE": 11.0, "id_original": "207", "MCODE_CLUSTER_ID": 1.0, "selected": false, "canonicalName": "AKT1"}, "position": {"x": 267.09392653153367, "y": 362.53511272332486}, "selected": false}], "edges": [{"data": {"id": "28154213", "source": "28154164", "target": "28154165", "SCORE": "900", "shared_interaction": "Direct", "source_original": "3725", "Name_B": "TNF", "Name_A": "JUN", "target_original": "7124", "Gene_B": "7124", "interaction": "Direct", "SUID": 28154213, "TYPE": "Direct", "Gene_A": "3725", "support": "{\"StringDB\": \"physical\", \"StringEvidence\": \"database:0.896,textmining:0.866\", \"OmniPath\": \"pathwayextra,kinaseextra\", \"OmniPath_Reference\": \"Wang,ProtMapper;Sparser_ProtMapper;Wang\", \"InWeb_IM\": \"experimental\", \"String_Score_Physical\": 900, \"String_Score_Combined\": 986}", "selected": false}, "selected": false}, {"data": {"id": "28154212", "source": "28154163", "target": "28154165", "SCORE": "432", "shared_interaction": "Direct", "source_original": "3569", "Name_B": "TNF", "Name_A": "IL6", "target_original": "7124", "Gene_B": "7124", "interaction": "Direct", "SUID": 28154212, "TYPE": "Direct", "Gene_A": "3569", "support": "{\"StringDB\": \"functional\", \"StringEvidence\": \"textmining:0.982,coexpression:0.086\", \"OmniPath\": \"pathwayextra\", \"OmniPath_Reference\": \"Wang\", \"String_Score_Combined\": 984, \"String_Score_Physical\": 432}", "selected": false}, "selected": false}, {"data": {"id": "28154211", "source": "28154163", "target": "28154164", "SCORE": "900", "shared_interaction": "Direct", "source_original": "3569", "Name_B": "JUN", "Name_A": "IL6", "target_original": "3725", "Gene_B": "3725", "interaction": "Direct", "SUID": 28154211, "TYPE": "Direct", "Gene_A": "3569", "support": "{\"StringDB\": \"physical\", \"StringEvidence\": \"database:0.896,textmining:0.844,coexpression:0.013\", \"OmniPath\": \"pathwayextra\", \"OmniPath_Reference\": \"Wang\", \"String_Score_Physical\": 900, \"String_Score_Combined\": 984}", "selected": false}, "selected": false}, {"data": {"id": "28154200", "source": "28154162", "target": "28154164", "SCORE": "241", "shared_interaction": "Direct", "source_original": "3265", "Name_B": "JUN", "Name_A": "HRAS", "target_original": "3725", "Gene_B": "3725", "interaction": "Direct", "SUID": 28154200, "TYPE": "Direct", "Gene_A": "3265", "support": "{\"StringDB\": \"physical\", \"StringEvidence\": \"textmining:0.753,experiments:0.210\", \"OmniPath\": \"kinaseextra,pathwayextra\", \"OmniPath_Reference\": \"ProtMapper;SIGNOR_ProtMapper;Wang\", \"InWeb_IM\": \"experimental\", \"String_Score_Physical\": 241, \"String_Score_Combined\": 812}", "selected": false}, "selected": false}, {"data": {"id": "28154167", "source": "28154161", "target": "28154164", "SCORE": "432", "shared_interaction": "Direct", "source_original": "1950", "Name_B": "JUN", "Name_A": "EGF", "target_original": "3725", "Gene_B": "3725", "interaction": "Direct", "SUID": 28154167, "TYPE": "Direct", "Gene_A": "1950", "support": "{\"StringDB\": \"functional\", \"StringEvidence\": \"textmining:0.830\", \"OmniPath\": \"kinaseextra\", \"OmniPath_Reference\": \"ProtMapper;REACH_ProtMapper;Sparser_ProtMapper\", \"String_Score_Combined\": 837, \"String_Score_Physical\": 432}", "selected": false}, "selected": false}, {"data": {"id": "28154166", "source": "28154161", "target": "28154162", "SCORE": "900", "shared_interaction": "Direct", "source_original": "1950", "Name_B": "HRAS", "Name_A": "EGF", "target_original": "3265", "Gene_B": "3265", "interaction": "Direct", "SUID": 28154166, "TYPE": "Direct", "Gene_A": "1950", "support": "{\"StringDB\": \"physical\", \"StringEvidence\": \"database:0.896,textmining:0.776\", \"OmniPath\": \"pathwayextra\", \"OmniPath_Reference\": \"Wang\", \"InWeb_IM\": \"inference\", \"String_Score_Physical\": 900, \"String_Score_Combined\": 977}", "selected": false}, "selected": false}, {"data": {"id": "28154251", "source": "28154158", "target": "28154160", "SCORE": "432", "shared_interaction": "Direct", "source_original": "6774", "Name_B": "VEGFA", "Name_A": "STAT3", "target_original": "7422", "Gene_B": "7422", "interaction": "Direct", "SUID": 28154251, "TYPE": "Direct", "Gene_A": "6774", "support": "{\"OmniPath\": \"omnipath,pathwayextra\", \"OmniPath_Reference\": \"ACSN;SIGNOR;Wang\", \"InWeb_IM\": \"experimental\", \"BioGrid\": \"physical\", \"BioGrid_PubMed\": \"23991099\", \"BioGrid_Type\": \"Co-localization\"}", "selected": false}, "selected": false}, {"data": {"id": "28154250", "source": "28154158", "target": "28154159", "SCORE": "900", "shared_interaction": "Direct", "source_original": "6774", "Name_B": "TP53", "Name_A": "STAT3", "target_original": "7157", "Gene_B": "7157", "interaction": "Direct", "SUID": 28154250, "TYPE": "Direct", "Gene_A": "6774", "support": "{\"StringDB\": \"physical\", \"StringEvidence\": \"database:0.896,textmining:0.865\", \"BioGrid\": \"physical\", \"BioGrid_PubMed\": \"32807901\", \"BioGrid_Type\": \"Affinity Capture-MS\", \"String_Score_Physical\": 900, \"String_Score_Combined\": 986}", "selected": false}, "selected": false}, {"data": {"id": "28154249", "source": "28154157", "target": "28154160", "SCORE": "432", "shared_interaction": "Direct", "source_original": "6714", "Name_B": "VEGFA", "Name_A": "SRC", "target_original": "7422", "Gene_B": "7422", "interaction": "Direct", "SUID": 28154249, "TYPE": "Direct", "Gene_A": "6714", "support": "{\"OmniPath\": \"pathwayextra\", \"OmniPath_Reference\": \"Wang\", \"InWeb_IM\": \"inference\"}", "selected": false}, "selected": false}, {"data": {"id": "28154248", "source": "28154157", "target": "28154159", "SCORE": "384", "shared_interaction": "Direct", "source_original": "6714", "Name_B": "TP53", "Name_A": "SRC", "target_original": "7157", "Gene_B": "7157", "interaction": "Direct", "SUID": 28154248, "TYPE": "Direct", "Gene_A": "6714", "support": "{\"StringDB\": \"physical\", \"StringEvidence\": \"textmining:0.696,experiments:0.359\", \"OmniPath\": \"kinaseextra\", \"OmniPath_Reference\": \"ProtMapper;RLIMS-P_ProtMapper\", \"InWeb_IM\": \"experimental\", \"BioGrid\": \"physical\", \"BioGrid_PubMed\": \"25071020\", \"BioGrid_Type\": \"Biochemical Activity\", \"String_Score_Physical\": 384, \"String_Score_Combined\": 812}", "selected": false}, "selected": false}, {"data": {"id": "28154247", "source": "28154157", "target": "28154158", "SCORE": "940", "shared_interaction": "Direct", "source_original": "6714", "Name_B": "STAT3", "Name_A": "SRC", "target_original": "6774", "Gene_B": "6774", "interaction": "Direct", "SUID": 28154247, "TYPE": "Direct", "Gene_A": "6714", "support": "{\"StringDB\": \"physical\", \"StringEvidence\": \"textmining:0.917,database:0.896,experiments:0.408,coexpression:0.018\", \"OmniPath\": \"omnipath,kinaseextra,pathwayextra\", \"OmniPath_Reference\": \"Adhesome;BEL-Large-Corpus_ProtMapper;CancerCellMap;HPRD;HPRD-phos;HPRD_KEA;HPRD_MIMP;KEA;MIMP;NCI-PID_ProtMapper;NetPath;PhosphoPoint;PhosphoSite_KEA;PhosphoSite_MIMP;PhosphoSite_ProtMapper;PhosphoSite_noref;ProtMapper;RLIMS-P_ProtMapper;SIGNOR;SIGNOR_ProtMapper;SPIKE;Sparser_ProtMapper;Wang;iPTMnet;phosphoELM_KEA;phosphoELM_MIMP,Adhesome;CancerCellMap;HPRD;NetPath\", \"InWeb_IM\": \"experimental\", \"BioGrid\": \"physical\", \"BioGrid_PubMed\": \"8657134,21573184,15735682,15313931,12244095\", \"BioGrid_Type\": \"Reconstituted Complex,Affinity Capture-Western,Co-localization\", \"String_Score_Physical\": 940, \"String_Score_Combined\": 995}", "selected": false}, "selected": false}, {"data": {"id": "28154242", "source": "28154156", "target": "28154159", "SCORE": "944", "shared_interaction": "Direct", "source_original": "5728", "Name_B": "TP53", "Name_A": "PTEN", "target_original": "7157", "Gene_B": "7157", "interaction": "Direct", "SUID": 28154242, "TYPE": "Direct", "Gene_A": "5728", "support": "{\"StringDB\": \"physical\", \"StringEvidence\": \"textmining:0.962,database:0.896,experiments:0.450\", \"OmniPath\": \"omnipath,pathwayextra\", \"OmniPath_Reference\": \"ACSN;BioGRID;HPRD;SPIKE;Wang\", \"InWeb_IM\": \"experimental\", \"BioGrid\": \"physical\", \"BioGrid_PubMed\": \"24141722,18339852,14559824,12620407\", \"BioGrid_Type\": \"Reconstituted Complex,Affinity Capture-Western\", \"String_Score_Physical\": 944, \"String_Score_Combined\": 997}", "selected": false}, "selected": false}, {"data": {"id": "28154241", "source": "28154156", "target": "28154157", "SCORE": "260", "shared_interaction": "Direct", "source_original": "5728", "Name_B": "SRC", "Name_A": "PTEN", "target_original": "6714", "Gene_B": "6714", "interaction": "Direct", "SUID": 28154241, "TYPE": "Direct", "Gene_A": "5728", "support": "{\"StringDB\": \"physical\", \"StringEvidence\": \"textmining:0.850,experiments:0.229,coexpression:0.021\", \"OmniPath\": \"kinaseextra,omnipath\", \"OmniPath_Reference\": \"HPRD_MIMP;MIMP;PhosphoSite;PhosphoSite_MIMP;PhosphoSite_ProtMapper;PhosphoSite_noref;ProtMapper;REACH_ProtMapper;SIGNOR;phosphoELM_MIMP,ProtMapper;Sparser_ProtMapper\", \"String_Score_Physical\": 260, \"String_Score_Combined\": 891}", "selected": false}, "selected": false}, {"data": {"id": "28154240", "source": "28154155", "target": "28154159", "SCORE": "944", "shared_interaction": "Direct", "source_original": "5599", "Name_B": "TP53", "Name_A": "MAPK8", "target_original": "7157", "Gene_B": "7157", "interaction": "Direct", "SUID": 28154240, "TYPE": "Direct", "Gene_A": "5599", "support": "{\"StringDB\": \"physical\", \"StringEvidence\": \"textmining:0.912,database:0.896,experiments:0.450\", \"OmniPath\": \"omnipath,kinaseextra,pathwayextra\", \"OmniPath_Reference\": \"BEL-Large-Corpus_ProtMapper;HPRD;HPRD-phos;HPRD_KEA;HPRD_MIMP;InnateDB;KEA;Lit-BM-17;MIMP;NCI-PID_ProtMapper;NetworKIN_KEA;PhosphoPoint;PhosphoSite;PhosphoSite_KEA;PhosphoSite_MIMP;PhosphoSite_ProtMapper;ProtMapper;RLIMS-P_ProtMapper;SIGNOR;SIGNOR_ProtMapper;Sparser_ProtMapper;Wang;iPTMnet;phosphoELM_MIMP\", \"InWeb_IM\": \"experimental\", \"BioGrid\": \"physical\", \"BioGrid_PubMed\": \"9732264,9724739,9393873,19651615,18813780,15538975,12514174,11108663\", \"BioGrid_Type\": \"Biochemical Activity,Reconstituted Complex,Two-hybrid,Affinity Capture-Western\", \"String_Score_Physical\": 944, \"String_Score_Combined\": 995}", "selected": false}, "selected": false}, {"data": {"id": "28154239", "source": "28154155", "target": "28154158", "SCORE": "379", "shared_interaction": "Direct", "source_original": "5599", "Name_B": "STAT3", "Name_A": "MAPK8", "target_original": "6774", "Gene_B": "6774", "interaction": "Direct", "SUID": 28154239, "TYPE": "Direct", "Gene_A": "5599", "support": "{\"StringDB\": \"physical\", \"StringEvidence\": \"textmining:0.849,experiments:0.352\", \"OmniPath\": \"omnipath,kinaseextra,pathwayextra\", \"OmniPath_Reference\": \"Adhesome;BEL-Large-Corpus_ProtMapper;BioGRID;HPRD;HPRD-phos;HPRD_KEA;HPRD_MIMP;InnateDB;KEA;MIMP;PhosphoPoint;PhosphoSite_KEA;PhosphoSite_MIMP;PhosphoSite_ProtMapper;ProtMapper;SIGNOR;SIGNOR_ProtMapper;SignaLink3;Sparser_ProtMapper;Wang;iPTMnet;phosphoELM_MIMP,Adhesome;BioGRID;HPRD;InnateDB\", \"InWeb_IM\": \"experimental\", \"BioGrid\": \"physical\", \"BioGrid_PubMed\": \"15979846,10521505\", \"BioGrid_Type\": \"Biochemical Activity,Affinity Capture-Western\", \"String_Score_Physical\": 379, \"String_Score_Combined\": 906}", "selected": false}, "selected": false}, {"data": {"id": "28154238", "source": "28154155", "target": "28154157", "SCORE": "913", "shared_interaction": "Direct", "source_original": "5599", "Name_B": "SRC", "Name_A": "MAPK8", "target_original": "6714", "Gene_B": "6714", "interaction": "Direct", "SUID": 28154238, "TYPE": "Direct", "Gene_A": "5599", "support": "{\"StringDB\": \"physical\", \"StringEvidence\": \"database:0.896,textmining:0.860,cooccurrence:0.349,experiments:0.130,coexpression:0.023\", \"OmniPath\": \"omnipath,pathwayextra\", \"OmniPath_Reference\": \"Wang,KEA;NetworKIN_KEA\", \"String_Score_Physical\": 913, \"String_Score_Combined\": 954}", "selected": false}, "selected": false}, {"data": {"id": "28154237", "source": "28154155", "target": "28154156", "SCORE": "263", "shared_interaction": "Direct", "source_original": "5599", "Name_B": "PTEN", "Name_A": "MAPK8", "target_original": "5728", "Gene_B": "5728", "interaction": "Direct", "SUID": 28154237, "TYPE": "Direct", "Gene_A": "5599", "support": "{\"StringDB\": \"physical\", \"StringEvidence\": \"textmining:0.718,experiments:0.231,coexpression:0.021\", \"String_Score_Physical\": 263, \"String_Score_Combined\": 796}", "selected": false}, "selected": false}, {"data": {"id": "28154236", "source": "28154154", "target": "28154160", "SCORE": "432", "shared_interaction": "Direct", "source_original": "5595", "Name_B": "VEGFA", "Name_A": "MAPK3", "target_original": "7422", "Gene_B": "7422", "interaction": "Direct", "SUID": 28154236, "TYPE": "Direct", "Gene_A": "5595", "support": "{\"OmniPath\": \"pathwayextra\", \"OmniPath_Reference\": \"Wang\"}", "selected": false}, "selected": false}, {"data": {"id": "28154235", "source": "28154154", "target": "28154159", "SCORE": "875", "shared_interaction": "Direct", "source_original": "5595", "Name_B": "TP53", "Name_A": "MAPK3", "target_original": "7157", "Gene_B": "7157", "interaction": "Direct", "SUID": 28154235, "TYPE": "Direct", "Gene_A": "5595", "support": "{\"StringDB\": \"physical\", \"StringEvidence\": \"database:0.791,textmining:0.727,experiments:0.378,coexpression:0.022\", \"OmniPath\": \"omnipath,kinaseextra,pathwayextra\", \"OmniPath_Reference\": \"HPRD;HPRD_MIMP;InnateDB;MIMP;PhosphoPoint;PhosphoSite;PhosphoSite_MIMP;PhosphoSite_ProtMapper;ProtMapper;SIGNOR;SIGNOR_ProtMapper;iPTMnet;phosphoELM_MIMP,HPRD;InnateDB;Wang\", \"InWeb_IM\": \"experimental\", \"BioGrid\": \"physical\", \"BioGrid_PubMed\": \"21187340,21147777,10958792\", \"BioGrid_Type\": \"Affinity Capture-Western\", \"String_Score_Physical\": 875, \"String_Score_Combined\": 966}", "selected": false}, "selected": false}, {"data": {"id": "28154234", "source": "28154154", "target": "28154158", "SCORE": "927", "shared_interaction": "Direct", "source_original": "5595", "Name_B": "STAT3", "Name_A": "MAPK3", "target_original": "6774", "Gene_B": "6774", "interaction": "Direct", "SUID": 28154234, "TYPE": "Direct", "Gene_A": "5595", "support": "{\"StringDB\": \"physical\", \"StringEvidence\": \"database:0.896,textmining:0.808,experiments:0.271,coexpression:0.020\", \"OmniPath\": \"omnipath,kinaseextra,pathwayextra\", \"OmniPath_Reference\": \"HPRD;HPRD-phos;HPRD_KEA;HPRD_MIMP;KEA;Kinexus_KEA;MIMP;NCI-PID_ProtMapper;PhosphoPoint;PhosphoSite_KEA;PhosphoSite_MIMP;ProtMapper;SIGNOR;SIGNOR_ProtMapper;SPIKE;SignaLink3;Wang;iPTMnet;phosphoELM_MIMP\", \"InWeb_IM\": \"inference\", \"String_Score_Physical\": 927, \"String_Score_Combined\": 986}", "selected": false}, "selected": false}, {"data": {"id": "28154233", "source": "28154154", "target": "28154157", "SCORE": "939", "shared_interaction": "Direct", "source_original": "5595", "Name_B": "SRC", "Name_A": "MAPK3", "target_original": "6714", "Gene_B": "6714", "interaction": "Direct", "SUID": 28154233, "TYPE": "Direct", "Gene_A": "5595", "support": "{\"StringDB\": \"physical\", \"StringEvidence\": \"database:0.896,textmining:0.861,experiments:0.391,cooccurrence:0.278,coexpression:0.021\", \"OmniPath\": \"pathwayextra\", \"OmniPath_Reference\": \"Wang\", \"InWeb_IM\": \"inference\", \"BioGrid\": \"physical\", \"BioGrid_PubMed\": \"24412244,23242524\", \"BioGrid_Type\": \"Two-hybrid,Affinity Capture-Western\", \"String_Score_Physical\": 939, \"String_Score_Combined\": 964}", "selected": false}, "selected": false}, {"data": {"id": "28154232", "source": "28154154", "target": "28154148", "SCORE": "432", "shared_interaction": "Direct", "source_original": "5595", "Name_B": "CCND1", "Name_A": "MAPK3", "target_original": "595", "Gene_B": "595", "interaction": "Direct", "SUID": 28154232, "TYPE": "Direct", "Gene_A": "5595", "support": "{\"StringDB\": \"functional\", \"StringEvidence\": \"textmining:0.740\", \"OmniPath\": \"pathwayextra\", \"OmniPath_Reference\": \"KEGG-MEDICUS;Wang\", \"String_Score_Combined\": 750, \"String_Score_Physical\": 432}", "selected": false}, "selected": false}, {"data": {"id": "28154231", "source": "28154154", "target": "28154156", "SCORE": "260", "shared_interaction": "Direct", "source_original": "5595", "Name_B": "PTEN", "Name_A": "MAPK3", "target_original": "5728", "Gene_B": "5728", "interaction": "Direct", "SUID": 28154231, "TYPE": "Direct", "Gene_A": "5595", "support": "{\"StringDB\": \"physical\", \"StringEvidence\": \"textmining:0.800,experiments:0.229,coexpression:0.024\", \"String_Score_Physical\": 260, \"String_Score_Combined\": 855}", "selected": false}, "selected": false}, {"data": {"id": "28154230", "source": "28154154", "target": "28154155", "SCORE": "935", "shared_interaction": "Direct", "source_original": "5595", "Name_B": "MAPK8", "Name_A": "MAPK3", "target_original": "5599", "Gene_B": "5599", "interaction": "Direct", "SUID": 28154230, "TYPE": "Direct", "Gene_A": "5595", "support": "{\"StringDB\": \"physical\", \"StringEvidence\": \"textmining:0.949,database:0.896,cooccurrence:0.364,experiments:0.359,coexpression:0.045\", \"OmniPath\": \"omnipath,kinaseextra,pathwayextra\", \"OmniPath_Reference\": \"HPRD;PhosphoNetworks;PhosphoPoint;Wang,HPRD;Wang\", \"String_Score_Physical\": 935, \"String_Score_Combined\": 948}", "selected": false}, "selected": false}, {"data": {"id": "28154229", "source": "28154153", "target": "28154160", "SCORE": "432", "shared_interaction": "Direct", "source_original": "5594", "Name_B": "VEGFA", "Name_A": "MAPK1", "target_original": "7422", "Gene_B": "7422", "interaction": "Direct", "SUID": 28154229, "TYPE": "Direct", "Gene_A": "5594", "support": "{\"OmniPath\": \"pathwayextra\", \"OmniPath_Reference\": \"Wang\"}", "selected": false}, "selected": false}, {"data": {"id": "28154228", "source": "28154153", "target": "28154159", "SCORE": "902", "shared_interaction": "Direct", "source_original": "5594", "Name_B": "TP53", "Name_A": "MAPK1", "target_original": "7157", "Gene_B": "7157", "interaction": "Direct", "SUID": 28154228, "TYPE": "Direct", "Gene_A": "5594", "support": "{\"StringDB\": \"physical\", \"StringEvidence\": \"textmining:0.853,database:0.791,experiments:0.512,coexpression:0.015\", \"OmniPath\": \"omnipath,kinaseextra,pathwayextra\", \"OmniPath_Reference\": \"HPRD;HPRD-phos;HPRD_KEA;HPRD_MIMP;InnateDB;KEA;Lit-BM-17;MIMP;PhosphoNetworks;PhosphoPoint;PhosphoSite_KEA;PhosphoSite_MIMP;PhosphoSite_ProtMapper;ProtMapper;REACH_ProtMapper;RLIMS-P_ProtMapper;Sparser_ProtMapper;Wang;iPTMnet;phosphoELM_MIMP\", \"InWeb_IM\": \"experimental\", \"BioGrid\": \"physical\", \"BioGrid_PubMed\": \"25241761,23443559,21675959,21147777,15867353,10958792\", \"BioGrid_Type\": \"PCA,Co-localization,Biochemical Activity,Affinity Capture-Western,Affinity Capture-MS\", \"String_Score_Physical\": 902, \"String_Score_Combined\": 985}", "selected": false}, "selected": false}, {"data": {"id": "28154227", "source": "28154153", "target": "28154158", "SCORE": "935", "shared_interaction": "Direct", "source_original": "5594", "Name_B": "STAT3", "Name_A": "MAPK1", "target_original": "6774", "Gene_B": "6774", "interaction": "Direct", "SUID": 28154227, "TYPE": "Direct", "Gene_A": "5594", "support": "{\"StringDB\": \"physical\", \"StringEvidence\": \"database:0.896,textmining:0.831,experiments:0.359,coexpression:0.020\", \"OmniPath\": \"omnipath,kinaseextra,pathwayextra\", \"OmniPath_Reference\": \"Adhesome;BEL-Large-Corpus_ProtMapper;HPRD;HPRD-phos;HPRD_KEA;HPRD_MIMP;InnateDB;KEA;Kinexus_KEA;MIMP;NCI-PID_ProtMapper;NetPath;PhosphoPoint;PhosphoSite_KEA;PhosphoSite_MIMP;ProtMapper;SPIKE;Wang;iPTMnet;phosphoELM_MIMP\", \"InWeb_IM\": \"experimental\", \"BioGrid\": \"physical\", \"BioGrid_PubMed\": \"15979846\", \"BioGrid_Type\": \"Affinity Capture-Western\", \"String_Score_Physical\": 935, \"String_Score_Combined\": 989}", "selected": false}, "selected": false}, {"data": {"id": "28154226", "source": "28154153", "target": "28154157", "SCORE": "939", "shared_interaction": "Direct", "source_original": "5594", "Name_B": "SRC", "Name_A": "MAPK1", "target_original": "6714", "Gene_B": "6714", "interaction": "Direct", "SUID": 28154226, "TYPE": "Direct", "Gene_A": "5594", "support": "{\"StringDB\": \"physical\", \"StringEvidence\": \"database:0.896,textmining:0.867,experiments:0.391,cooccurrence:0.282,coexpression:0.021\", \"OmniPath\": \"kinaseextra,pathwayextra\", \"OmniPath_Reference\": \"BEL-Large-Corpus_ProtMapper;ProtMapper;Wang\", \"InWeb_IM\": \"inference\", \"BioGrid\": \"physical\", \"BioGrid_PubMed\": \"23242524\", \"BioGrid_Type\": \"Affinity Capture-Western\", \"String_Score_Physical\": 939, \"String_Score_Combined\": 963}", "selected": false}, "selected": false}, {"data": {"id": "28154225", "source": "28154153", "target": "28154148", "SCORE": "347", "shared_interaction": "Direct", "source_original": "5594", "Name_B": "CCND1", "Name_A": "MAPK1", "target_original": "595", "Gene_B": "595", "interaction": "Direct", "SUID": 28154225, "TYPE": "Direct", "Gene_A": "5594", "support": "{\"StringDB\": \"physical\", \"StringEvidence\": \"textmining:0.827,experiments:0.320\", \"OmniPath\": \"pathwayextra\", \"OmniPath_Reference\": \"KEGG-MEDICUS;Wang\", \"InWeb_IM\": \"experimental\", \"BioGrid\": \"physical\", \"BioGrid_PubMed\": \"17205132\", \"BioGrid_Type\": \"Affinity Capture-Western\", \"String_Score_Physical\": 347, \"String_Score_Combined\": 887}", "selected": false}, "selected": false}, {"data": {"id": "28154224", "source": "28154153", "target": "28154156", "SCORE": "260", "shared_interaction": "Direct", "source_original": "5594", "Name_B": "PTEN", "Name_A": "MAPK1", "target_original": "5728", "Gene_B": "5728", "interaction": "Direct", "SUID": 28154224, "TYPE": "Direct", "Gene_A": "5594", "support": "{\"StringDB\": \"physical\", \"StringEvidence\": \"textmining:0.777,experiments:0.229,coexpression:0.024\", \"BioGrid\": \"physical\", \"BioGrid_PubMed\": \"32249768\", \"BioGrid_Type\": \"Affinity Capture-MS\", \"String_Score_Physical\": 260, \"String_Score_Combined\": 839}", "selected": false}, "selected": false}, {"data": {"id": "28154223", "source": "28154153", "target": "28154155", "SCORE": "935", "shared_interaction": "Direct", "source_original": "5594", "Name_B": "MAPK8", "Name_A": "MAPK1", "target_original": "5599", "Gene_B": "5599", "interaction": "Direct", "SUID": 28154223, "TYPE": "Direct", "Gene_A": "5594", "support": "{\"StringDB\": \"physical\", \"StringEvidence\": \"textmining:0.980,database:0.896,cooccurrence:0.360,experiments:0.359,coexpression:0.042\", \"OmniPath\": \"omnipath,pathwayextra,kinaseextra\", \"OmniPath_Reference\": \"Adhesome;HPRD;Wang,Adhesome;HPRD;PhosphoPoint;Wang\", \"InWeb_IM\": \"inference\", \"String_Score_Physical\": 935, \"String_Score_Combined\": 947}", "selected": false}, "selected": false}, {"data": {"id": "28154222", "source": "28154153", "target": "28154154", "SCORE": "986", "shared_interaction": "Direct", "source_original": "5594", "Name_B": "MAPK3", "Name_A": "MAPK1", "target_original": "5595", "Gene_B": "5595", "interaction": "Direct", "SUID": 28154222, "TYPE": "Direct", "Gene_A": "5594", "support": "{\"StringDB\": \"physical\", \"StringEvidence\": \"textmining:0.949,database:0.896,experiments:0.867,cooccurrence:0.422\", \"OmniPath\": \"omnipath,kinaseextra,pathwayextra\", \"OmniPath_Reference\": \"InnateDB;Lit-BM-17;ProtMapper;REACH_ProtMapper;SIGNOR;Wang,InnateDB;Lit-BM-17;ProtMapper;REACH_ProtMapper\", \"InWeb_IM\": \"experimental\", \"BioGrid\": \"physical\", \"BioGrid_PubMed\": \"33961781,31980649,26344197,23602568,19058874,16424009\", \"BioGrid_Type\": \"Co-fractionation,Affinity Capture-Western,Affinity Capture-MS\", \"BioGrid_Score\": \"0.999986255,0.219860204\", \"String_Score_Physical\": 986, \"String_Score_Combined\": 987}", "selected": false}, "selected": false}, {"data": {"id": "28154221", "source": "28154152", "target": "28154160", "SCORE": "432", "shared_interaction": "Direct", "source_original": "4609", "Name_B": "VEGFA", "Name_A": "MYC", "target_original": "7422", "Gene_B": "7422", "interaction": "Direct", "SUID": 28154221, "TYPE": "Direct", "Gene_A": "4609", "support": "{\"OmniPath\": \"pathwayextra\", \"OmniPath_Reference\": \"Wang\"}", "selected": false}, "selected": false}, {"data": {"id": "28154220", "source": "28154152", "target": "28154159", "SCORE": "432", "shared_interaction": "Direct", "source_original": "4609", "Name_B": "TP53", "Name_A": "MYC", "target_original": "7157", "Gene_B": "7157", "interaction": "Direct", "SUID": 28154220, "TYPE": "Direct", "Gene_A": "4609", "support": "{\"OmniPath\": \"pathwayextra\", \"OmniPath_Reference\": \"Wang\", \"InWeb_IM\": \"experimental\", \"BioGrid\": \"physical\", \"BioGrid_PubMed\": \"30415952,28205554,21150319\", \"BioGrid_Type\": \"FRET,Proximity Label-MS,Affinity Capture-MS\"}", "selected": false}, "selected": false}, {"data": {"id": "28154219", "source": "28154152", "target": "28154158", "SCORE": "432", "shared_interaction": "Direct", "source_original": "4609", "Name_B": "STAT3", "Name_A": "MYC", "target_original": "6774", "Gene_B": "6774", "interaction": "Direct", "SUID": 28154219, "TYPE": "Direct", "Gene_A": "4609", "support": "{\"OmniPath\": \"pathwayextra\", \"OmniPath_Reference\": \"ACSN;Wang\", \"InWeb_IM\": \"experimental\", \"BioGrid\": \"genetic\", \"BioGrid_PubMed\": \"30762338\", \"BioGrid_Type\": \"Negative Genetic\"}", "selected": false}, "selected": false}, {"data": {"id": "28154218", "source": "28154152", "target": "28154148", "SCORE": "432", "shared_interaction": "Direct", "source_original": "4609", "Name_B": "CCND1", "Name_A": "MYC", "target_original": "595", "Gene_B": "595", "interaction": "Direct", "SUID": 28154218, "TYPE": "Direct", "Gene_A": "4609", "support": "{\"OmniPath\": \"pathwayextra\", \"OmniPath_Reference\": \"ACSN;Wang\", \"InWeb_IM\": \"inference\"}", "selected": false}, "selected": false}, {"data": {"id": "28154217", "source": "28154152", "target": "28154156", "SCORE": "208", "shared_interaction": "Direct", "source_original": "4609", "Name_B": "PTEN", "Name_A": "MYC", "target_original": "5728", "Gene_B": "5728", "interaction": "Direct", "SUID": 28154217, "TYPE": "Direct", "Gene_A": "4609", "support": "{\"BioGrid\": \"physical\", \"BioGrid_PubMed\": \"28205554\", \"BioGrid_Type\": \"FRET\"}", "selected": false}, "selected": false}, {"data": {"id": "28154216", "source": "28154152", "target": "28154155", "SCORE": "432", "shared_interaction": "Direct", "source_original": "4609", "Name_B": "MAPK8", "Name_A": "MYC", "target_original": "5599", "Gene_B": "5599", "interaction": "Direct", "SUID": 28154216, "TYPE": "Direct", "Gene_A": "4609", "support": "{\"OmniPath\": \"omnipath,kinaseextra\", \"OmniPath_Reference\": \"HPRD;HPRD-phos;HPRD_KEA;HPRD_MIMP;KEA;Kinexus_KEA;MIMP;PhosphoPoint;PhosphoSite_KEA;PhosphoSite_MIMP;PhosphoSite_ProtMapper;ProtMapper;SIGNOR;SIGNOR_ProtMapper;iPTMnet;phosphoELM_MIMP\", \"InWeb_IM\": \"experimental\", \"BioGrid\": \"physical\", \"BioGrid_PubMed\": \"10551811\", \"BioGrid_Type\": \"Biochemical Activity,Reconstituted Complex,Affinity Capture-Western\"}", "selected": false}, "selected": false}, {"data": {"id": "28154215", "source": "28154152", "target": "28154154", "SCORE": "432", "shared_interaction": "Direct", "source_original": "4609", "Name_B": "MAPK3", "Name_A": "MYC", "target_original": "5595", "Gene_B": "5595", "interaction": "Direct", "SUID": 28154215, "TYPE": "Direct", "Gene_A": "4609", "support": "{\"OmniPath\": \"omnipath,kinaseextra,pathwayextra\", \"OmniPath_Reference\": \"BEL-Large-Corpus_ProtMapper;HPRD;InnateDB;PhosphoPoint;ProtMapper;SignaLink3;Wang\", \"InWeb_IM\": \"experimental\", \"BioGrid\": \"physical\", \"BioGrid_PubMed\": \"15210690\", \"BioGrid_Type\": \"Reconstituted Complex\"}", "selected": false}, "selected": false}, {"data": {"id": "28154214", "source": "28154152", "target": "28154153", "SCORE": "432", "shared_interaction": "Direct", "source_original": "4609", "Name_B": "MAPK1", "Name_A": "MYC", "target_original": "5594", "Gene_B": "5594", "interaction": "Direct", "SUID": 28154214, "TYPE": "Direct", "Gene_A": "4609", "support": "{\"OmniPath\": \"omnipath,kinaseextra,pathwayextra\", \"OmniPath_Reference\": \"BEL-Large-Corpus_ProtMapper;BioGRID;HPRD_MIMP;InnateDB;KEA;MIMP;NetworKIN_KEA;PhosphoNetworks;PhosphoSite_KEA;PhosphoSite_MIMP;PhosphoSite_ProtMapper;ProtMapper;REACH_ProtMapper;RLIMS-P_ProtMapper;SIGNOR_ProtMapper;Sparser_ProtMapper;Wang;iPTMnet;phosphoELM;phosphoELM_KEA;phosphoELM_MIMP\", \"InWeb_IM\": \"experimental\", \"BioGrid\": \"physical\", \"BioGrid_PubMed\": \"7957875,29467282,15210690\", \"BioGrid_Type\": \"Reconstituted Complex,Affinity Capture-MS\"}", "selected": false}, "selected": false}, {"data": {"id": "28154210", "source": "28154151", "target": "28154160", "SCORE": "294", "shared_interaction": "Direct", "source_original": "3320", "Name_B": "VEGFA", "Name_A": "HSP90AA1", "target_original": "7422", "Gene_B": "7422", "interaction": "Direct", "SUID": 28154210, "TYPE": "Direct", "Gene_A": "3320", "support": "{\"InWeb_IM\": \"experimental\", \"BioGrid\": \"physical\", \"BioGrid_PubMed\": \"18211808\", \"BioGrid_Type\": \"Affinity Capture-Western\"}", "selected": false}, "selected": false}, {"data": {"id": "28154209", "source": "28154151", "target": "28154159", "SCORE": "940", "shared_interaction": "Direct", "source_original": "3320", "Name_B": "TP53", "Name_A": "HSP90AA1", "target_original": "7157", "Gene_B": "7157", "interaction": "Direct", "SUID": 28154209, "TYPE": "Direct", "Gene_A": "3320", "support": "{\"StringDB\": \"physical\", \"StringEvidence\": \"database:0.896,textmining:0.843,experiments:0.408,coexpression:0.008\", \"OmniPath\": \"omnipath,pathwayextra\", \"OmniPath_Reference\": \"BioGRID;DIP;HPRD;Wang\", \"InWeb_IM\": \"experimental\", \"BioGrid\": \"physical\", \"BioGrid_PubMed\": \"32807901,32097779,31152661,30911017,23443559,22939624,21268072,15358769,15004035,15001357,12427754,11707401,11507088,11297531,10557093\", \"BioGrid_Type\": \"Affinity Capture-Luminescence,Co-fractionation,Co-purification,Reconstituted Complex,Co-crystal Structure,Biochemical Activity,Affinity Capture-Western,Affinity Capture-MS\", \"String_Score_Physical\": 940, \"String_Score_Combined\": 990}", "selected": false}, "selected": false}, {"data": {"id": "28154208", "source": "28154151", "target": "28154158", "SCORE": "935", "shared_interaction": "Direct", "source_original": "3320", "Name_B": "STAT3", "Name_A": "HSP90AA1", "target_original": "6774", "Gene_B": "6774", "interaction": "Direct", "SUID": 28154208, "TYPE": "Direct", "Gene_A": "3320", "support": "{\"StringDB\": \"physical\", \"StringEvidence\": \"database:0.896,textmining:0.734,experiments:0.352\", \"OmniPath\": \"omnipath\", \"OmniPath_Reference\": \"HPRD;NetPath;SPIKE;Wang\", \"InWeb_IM\": \"experimental\", \"BioGrid\": \"physical\", \"BioGrid_PubMed\": \"12559950\", \"BioGrid_Type\": \"Affinity Capture-Western\", \"String_Score_Physical\": 935, \"String_Score_Combined\": 982}", "selected": false}, "selected": false}, {"data": {"id": "28154207", "source": "28154151", "target": "28154157", "SCORE": "945", "shared_interaction": "Direct", "source_original": "3320", "Name_B": "SRC", "Name_A": "HSP90AA1", "target_original": "6714", "Gene_B": "6714", "interaction": "Direct", "SUID": 28154207, "TYPE": "Direct", "Gene_A": "3320", "support": "{\"StringDB\": \"physical\", \"StringEvidence\": \"database:0.896,textmining:0.663,experiments:0.451\", \"OmniPath\": \"omnipath,kinaseextra\", \"OmniPath_Reference\": \"BioGRID;DIP;HPRD;SPIKE;Wang,BioGRID;DIP;HPRD;PhosphoPoint;Wang\", \"InWeb_IM\": \"experimental\", \"BioGrid\": \"physical\", \"BioGrid_PubMed\": \"31980649,28537252,22315411,1310678\", \"BioGrid_Type\": \"Affinity Capture-Western,Affinity Capture-MS\", \"String_Score_Physical\": 945, \"String_Score_Combined\": 981}", "selected": false}, "selected": false}, {"data": {"id": "28154206", "source": "28154151", "target": "28154148", "SCORE": "208", "shared_interaction": "Direct", "source_original": "3320", "Name_B": "CCND1", "Name_A": "HSP90AA1", "target_original": "595", "Gene_B": "595", "interaction": "Direct", "SUID": 28154206, "TYPE": "Direct", "Gene_A": "3320", "support": "{\"StringDB\": \"functional\", \"StringEvidence\": \"textmining:0.539\", \"BioGrid\": \"physical\", \"BioGrid_PubMed\": \"21654808\", \"BioGrid_Type\": \"Affinity Capture-MS\", \"String_Score_Combined\": 557, \"String_Score_Physical\": 208}", "selected": false}, "selected": false}, {"data": {"id": "28154205", "source": "28154151", "target": "28154156", "SCORE": "198", "shared_interaction": "Direct", "source_original": "3320", "Name_B": "PTEN", "Name_A": "HSP90AA1", "target_original": "5728", "Gene_B": "5728", "interaction": "Direct", "SUID": 28154205, "TYPE": "Direct", "Gene_A": "3320", "support": "{\"StringDB\": \"physical\", \"StringEvidence\": \"textmining:0.580,experiments:0.164\", \"OmniPath\": \"pathwayextra\", \"OmniPath_Reference\": \"Wang\", \"InWeb_IM\": \"experimental\", \"BioGrid\": \"genetic,physical\", \"BioGrid_PubMed\": \"28319113,21532586\", \"BioGrid_Type\": \"Affinity Capture-MS,Positive Genetic\", \"String_Score_Physical\": 198, \"String_Score_Combined\": 663}", "selected": false}, "selected": false}, {"data": {"id": "28154204", "source": "28154151", "target": "28154155", "SCORE": "379", "shared_interaction": "Direct", "source_original": "3320", "Name_B": "MAPK8", "Name_A": "HSP90AA1", "target_original": "5599", "Gene_B": "5599", "interaction": "Direct", "SUID": 28154204, "TYPE": "Direct", "Gene_A": "3320", "support": "{\"StringDB\": \"physical\", \"StringEvidence\": \"textmining:0.733,experiments:0.352\", \"BioGrid\": \"physical\", \"BioGrid_PubMed\": \"17891170\", \"BioGrid_Type\": \"Affinity Capture-Western\", \"String_Score_Physical\": 379, \"String_Score_Combined\": 834}", "selected": false}, "selected": false}, {"data": {"id": "28154203", "source": "28154151", "target": "28154154", "SCORE": "923", "shared_interaction": "Direct", "source_original": "3320", "Name_B": "MAPK3", "Name_A": "HSP90AA1", "target_original": "5595", "Gene_B": "5595", "interaction": "Direct", "SUID": 28154203, "TYPE": "Direct", "Gene_A": "3320", "support": "{\"StringDB\": \"physical\", \"StringEvidence\": \"database:0.896,textmining:0.639,experiments:0.234,coexpression:0.015\", \"InWeb_IM\": \"inference\", \"BioGrid\": \"physical\", \"BioGrid_PubMed\": \"31980649\", \"BioGrid_Type\": \"Affinity Capture-MS\", \"String_Score_Physical\": 923, \"String_Score_Combined\": 972}", "selected": false}, "selected": false}, {"data": {"id": "28154202", "source": "28154151", "target": "28154153", "SCORE": "950", "shared_interaction": "Direct", "source_original": "3320", "Name_B": "MAPK1", "Name_A": "HSP90AA1", "target_original": "5594", "Gene_B": "5594", "interaction": "Direct", "SUID": 28154202, "TYPE": "Direct", "Gene_A": "3320", "support": "{\"StringDB\": \"physical\", \"StringEvidence\": \"database:0.896,textmining:0.589,experiments:0.504,coexpression:0.020\", \"OmniPath\": \"omnipath,kinaseextra\", \"OmniPath_Reference\": \"HPRD;PhosphoPoint\", \"InWeb_IM\": \"inference\", \"String_Score_Physical\": 950, \"String_Score_Combined\": 979}", "selected": false}, "selected": false}, {"data": {"id": "28154201", "source": "28154151", "target": "28154152", "SCORE": "432", "shared_interaction": "Direct", "source_original": "3320", "Name_B": "MYC", "Name_A": "HSP90AA1", "target_original": "4609", "Gene_B": "4609", "interaction": "Direct", "SUID": 28154201, "TYPE": "Direct", "Gene_A": "3320", "support": "{\"OmniPath\": \"omnipath,pathwayextra\", \"OmniPath_Reference\": \"HPRD;Wang\", \"InWeb_IM\": \"experimental\", \"BioGrid\": \"physical\", \"BioGrid_PubMed\": \"29467282,28914785,12644583\", \"BioGrid_Type\": \"Affinity Capture-Western,Affinity Capture-MS\"}", "selected": false}, "selected": false}, {"data": {"id": "28154199", "source": "28154150", "target": "28154160", "SCORE": "432", "shared_interaction": "Direct", "source_original": "2099", "Name_B": "VEGFA", "Name_A": "ESR1", "target_original": "7422", "Gene_B": "7422", "interaction": "Direct", "SUID": 28154199, "TYPE": "Direct", "Gene_A": "2099", "support": "{\"OmniPath\": \"pathwayextra\", \"OmniPath_Reference\": \"Wang\"}", "selected": false}, "selected": false}, {"data": {"id": "28154198", "source": "28154150", "target": "28154159", "SCORE": "379", "shared_interaction": "Direct", "source_original": "2099", "Name_B": "TP53", "Name_A": "ESR1", "target_original": "7157", "Gene_B": "7157", "interaction": "Direct", "SUID": 28154198, "TYPE": "Direct", "Gene_A": "2099", "support": "{\"StringDB\": \"physical\", \"StringEvidence\": \"textmining:0.917,experiments:0.352\", \"OmniPath\": \"omnipath,pathwayextra\", \"OmniPath_Reference\": \"HPRD;Wang\", \"InWeb_IM\": \"experimental\", \"BioGrid\": \"physical\", \"BioGrid_PubMed\": \"26556313,21761334,17545634,10766163\", \"BioGrid_Type\": \"Reconstituted Complex,Affinity Capture-Western\", \"String_Score_Physical\": 379, \"String_Score_Combined\": 948}", "selected": false}, "selected": false}, {"data": {"id": "28154197", "source": "28154150", "target": "28154158", "SCORE": "386", "shared_interaction": "Direct", "source_original": "2099", "Name_B": "STAT3", "Name_A": "ESR1", "target_original": "6774", "Gene_B": "6774", "interaction": "Direct", "SUID": 28154197, "TYPE": "Direct", "Gene_A": "2099", "support": "{\"StringDB\": \"physical\", \"StringEvidence\": \"textmining:0.764,experiments:0.361\", \"InWeb_IM\": \"experimental\", \"BioGrid\": \"physical\", \"BioGrid_PubMed\": \"23874500,11429412\", \"BioGrid_Type\": \"Two-hybrid,Affinity Capture-Western\", \"String_Score_Physical\": 386, \"String_Score_Combined\": 855}", "selected": false}, "selected": false}, {"data": {"id": "28154196", "source": "28154150", "target": "28154157", "SCORE": "950", "shared_interaction": "Direct", "source_original": "2099", "Name_B": "SRC", "Name_A": "ESR1", "target_original": "6714", "Gene_B": "6714", "interaction": "Direct", "SUID": 28154196, "TYPE": "Direct", "Gene_A": "2099", "support": "{\"StringDB\": \"physical\", \"StringEvidence\": \"database:0.896,textmining:0.795,experiments:0.500,coexpression:0.021\", \"OmniPath\": \"omnipath,kinaseextra,pathwayextra\", \"OmniPath_Reference\": \"BioGRID;HPRD;HPRD-phos;HPRD_KEA;HPRD_MIMP;IntAct;KEA;Li2012;Lit-BM-17;MIMP;NetPath;PhosphoPoint;PhosphoSite_KEA;PhosphoSite_MIMP;PhosphoSite_ProtMapper;ProtMapper;REACH_ProtMapper;RLIMS-P_ProtMapper;SIGNOR;SIGNOR_ProtMapper;Sparser_ProtMapper;Wang;iPTMnet;phosphoELM;phosphoELM_KEA;phosphoELM_MIMP,BioGRID;HPRD;IntAct;Li2012;Lit-BM-17;NetPath;Wang\", \"InWeb_IM\": \"experimental\", \"BioGrid\": \"physical\", \"BioGrid_PubMed\": \"29720121,27420286,24051437,22328528,17627277,17400812,17284441,17043237,16957778,15784253,15020686,14766010,12630920,11564893,11032808,11013076\", \"BioGrid_Type\": \"FRET,Two-hybrid,Reconstituted Complex,Co-localization,Affinity Capture-Western\", \"String_Score_Physical\": 950, \"String_Score_Combined\": 990}", "selected": false}, "selected": false}, {"data": {"id": "28154195", "source": "28154150", "target": "28154148", "SCORE": "935", "shared_interaction": "Direct", "source_original": "2099", "Name_B": "CCND1", "Name_A": "ESR1", "target_original": "595", "Gene_B": "595", "interaction": "Direct", "SUID": 28154195, "TYPE": "Direct", "Gene_A": "2099", "support": "{\"StringDB\": \"physical\", \"StringEvidence\": \"database:0.896,textmining:0.853,experiments:0.359\", \"OmniPath\": \"omnipath,pathwayextra\", \"OmniPath_Reference\": \"HPRD;Lit-BM-17;Wang,HPRD;Lit-BM-17;SPIKE;Wang\", \"InWeb_IM\": \"experimental\", \"BioGrid\": \"physical\", \"BioGrid_PubMed\": \"9039267,16061635\", \"BioGrid_Type\": \"Reconstituted Complex,Two-hybrid,Affinity Capture-Western\", \"String_Score_Physical\": 935, \"String_Score_Combined\": 990}", "selected": false}, "selected": false}, {"data": {"id": "28154194", "source": "28154150", "target": "28154156", "SCORE": "393", "shared_interaction": "Direct", "source_original": "2099", "Name_B": "PTEN", "Name_A": "ESR1", "target_original": "5728", "Gene_B": "5728", "interaction": "Direct", "SUID": 28154194, "TYPE": "Direct", "Gene_A": "2099", "support": "{\"StringDB\": \"physical\", \"StringEvidence\": \"textmining:0.673,experiments:0.368\", \"InWeb_IM\": \"experimental\", \"BioGrid\": \"physical\", \"BioGrid_PubMed\": \"15205473\", \"BioGrid_Type\": \"Reconstituted Complex\", \"String_Score_Physical\": 393, \"String_Score_Combined\": 801}", "selected": false}, "selected": false}, {"data": {"id": "28154193", "source": "28154150", "target": "28154155", "SCORE": "800", "shared_interaction": "Direct", "source_original": "2099", "Name_B": "MAPK8", "Name_A": "ESR1", "target_original": "5599", "Gene_B": "5599", "interaction": "Direct", "SUID": 28154193, "TYPE": "Direct", "Gene_A": "2099", "support": "{\"StringDB\": \"physical\", \"StringEvidence\": \"database:0.791,textmining:0.541\", \"OmniPath\": \"omnipath,kinaseextra,pathwayextra\", \"OmniPath_Reference\": \"HPRD_MIMP;KEA;MIMP;NetworKIN_KEA;PhosphoSite_MIMP;phosphoELM_MIMP\", \"String_Score_Physical\": 800, \"String_Score_Combined\": 908}", "selected": false}, "selected": false}, {"data": {"id": "28154192", "source": "28154150", "target": "28154154", "SCORE": "937", "shared_interaction": "Direct", "source_original": "2099", "Name_B": "MAPK3", "Name_A": "ESR1", "target_original": "5595", "Gene_B": "5595", "interaction": "Direct", "SUID": 28154192, "TYPE": "Direct", "Gene_A": "2099", "support": "{\"StringDB\": \"physical\", \"StringEvidence\": \"database:0.896,textmining:0.665,experiments:0.374\", \"OmniPath\": \"omnipath,kinaseextra,pathwayextra\", \"OmniPath_Reference\": \"BEL-Large-Corpus_ProtMapper;HPRD;HPRD_MIMP;KEA;MIMP;PhosphoNetworks;PhosphoPoint;PhosphoSite_KEA;PhosphoSite_MIMP;PhosphoSite_ProtMapper;ProtMapper;SIGNOR;SIGNOR_ProtMapper;Wang;iPTMnet;phosphoELM;phosphoELM_KEA;phosphoELM_MIMP\", \"String_Score_Physical\": 937, \"String_Score_Combined\": 979}", "selected": false}, "selected": false}, {"data": {"id": "28154191", "source": "28154150", "target": "28154153", "SCORE": "937", "shared_interaction": "Direct", "source_original": "2099", "Name_B": "MAPK1", "Name_A": "ESR1", "target_original": "5594", "Gene_B": "5594", "interaction": "Direct", "SUID": 28154191, "TYPE": "Direct", "Gene_A": "2099", "support": "{\"StringDB\": \"physical\", \"StringEvidence\": \"database:0.896,textmining:0.552,experiments:0.374\", \"OmniPath\": \"omnipath,kinaseextra,pathwayextra\", \"OmniPath_Reference\": \"HPRD;HPRD_KEA;HPRD_MIMP;InnateDB;KEA;MIMP;PhosphoPoint;PhosphoSite_KEA;PhosphoSite_MIMP;PhosphoSite_ProtMapper;ProtMapper;REACH_ProtMapper;SIGNOR;SIGNOR_ProtMapper;Sparser_ProtMapper;Wang;iPTMnet;phosphoELM;phosphoELM_MIMP\", \"InWeb_IM\": \"experimental\", \"BioGrid\": \"physical\", \"BioGrid_PubMed\": \"12093745,11358671\", \"BioGrid_Type\": \"Biochemical Activity,Reconstituted Complex\", \"String_Score_Physical\": 937, \"String_Score_Combined\": 971}", "selected": false}, "selected": false}, {"data": {"id": "28154190", "source": "28154150", "target": "28154152", "SCORE": "432", "shared_interaction": "Direct", "source_original": "2099", "Name_B": "MYC", "Name_A": "ESR1", "target_original": "4609", "Gene_B": "4609", "interaction": "Direct", "SUID": 28154190, "TYPE": "Direct", "Gene_A": "2099", "support": "{\"OmniPath\": \"omnipath,pathwayextra\", \"OmniPath_Reference\": \"SPIKE;Wang\", \"InWeb_IM\": \"experimental\", \"BioGrid\": \"physical\", \"BioGrid_PubMed\": \"16455494\", \"BioGrid_Type\": \"Affinity Capture-Western\"}", "selected": false}, "selected": false}, {"data": {"id": "28154189", "source": "28154150", "target": "28154151", "SCORE": "945", "shared_interaction": "Direct", "source_original": "2099", "Name_B": "HSP90AA1", "Name_A": "ESR1", "target_original": "3320", "Gene_B": "3320", "interaction": "Direct", "SUID": 28154189, "TYPE": "Direct", "Gene_A": "2099", "support": "{\"StringDB\": \"physical\", \"StringEvidence\": \"database:0.896,textmining:0.618,experiments:0.452\", \"InWeb_IM\": \"experimental\", \"BioGrid\": \"physical\", \"BioGrid_PubMed\": \"9222609,27483141,23912458,23403292,22939624,21503962,20353944,18388150,17699868,16037132,15538384,12962497,11911945\", \"BioGrid_Type\": \"Affinity Capture-Luminescence,Reconstituted Complex,Affinity Capture-Western,Affinity Capture-MS\", \"String_Score_Physical\": 945, \"String_Score_Combined\": 979}", "selected": false}, "selected": false}, {"data": {"id": "28154178", "source": "28154149", "target": "28154160", "SCORE": "432", "shared_interaction": "Direct", "source_original": "1956", "Name_B": "VEGFA", "Name_A": "EGFR", "target_original": "7422", "Gene_B": "7422", "interaction": "Direct", "SUID": 28154178, "TYPE": "Direct", "Gene_A": "1956", "support": "{\"OmniPath\": \"omnipath,pathwayextra,ligrecextra\", \"OmniPath_Reference\": \"CellTalkDB;EMBRACE;Fantom5_LRdb;LRdb;SIGNOR;STRING_talklr;Wang;iTALK;talklr\"}", "selected": false}, "selected": false}, {"data": {"id": "28154177", "source": "28154149", "target": "28154159", "SCORE": "294", "shared_interaction": "Direct", "source_original": "1956", "Name_B": "TP53", "Name_A": "EGFR", "target_original": "7157", "Gene_B": "7157", "interaction": "Direct", "SUID": 28154177, "TYPE": "Direct", "Gene_A": "1956", "support": "{\"StringDB\": \"physical\", \"StringEvidence\": \"textmining:0.949,experiments:0.264\", \"OmniPath\": \"omnipath,pathwayextra\", \"OmniPath_Reference\": \"SPIKE;Wang\", \"BioGrid\": \"genetic\", \"BioGrid_PubMed\": \"27438146,23284306\", \"BioGrid_Type\": \"Synthetic Lethality,Synthetic Growth Defect\", \"String_Score_Physical\": 294, \"String_Score_Combined\": 964}", "selected": false}, "selected": false}, {"data": {"id": "28154176", "source": "28154149", "target": "28154158", "SCORE": "974", "shared_interaction": "Direct", "source_original": "1956", "Name_B": "STAT3", "Name_A": "EGFR", "target_original": "6774", "Gene_B": "6774", "interaction": "Direct", "SUID": 28154176, "TYPE": "Direct", "Gene_A": "1956", "support": "{\"StringDB\": \"physical\", \"StringEvidence\": \"textmining:0.924,database:0.896,experiments:0.743\", \"OmniPath\": \"omnipath,kinaseextra\", \"OmniPath_Reference\": \"BEL-Large-Corpus_ProtMapper;BioGRID;CancerCellMap;HPRD;InnateDB;IntAct;Lit-BM-17;NetPath;PhosphoPoint;ProtMapper;RLIMS-P_ProtMapper;SIGNOR;SPIKE;Wang,BioGRID;HPRD;InnateDB;IntAct;Lit-BM-17;NetPath;ProtMapper;Sparser_ProtMapper;Wang\", \"InWeb_IM\": \"experimental\", \"BioGrid\": \"physical\", \"BioGrid_PubMed\": \"9756944,25754235,25402006,25241761,24658140,24240702,24189400,24135280,23956138,21573184,20145033,20067773,18258752,15950906,15485908,15284024,12873986,10358079\", \"BioGrid_Type\": \"Affinity Capture-Luminescence,PCA,Two-hybrid,Co-localization,Reconstituted Complex,Biochemical Activity,Affinity Capture-Western,Affinity Capture-MS\", \"String_Score_Physical\": 974, \"String_Score_Combined\": 998}", "selected": false}, "selected": false}, {"data": {"id": "28154175", "source": "28154149", "target": "28154157", "SCORE": "946", "shared_interaction": "Direct", "source_original": "1956", "Name_B": "SRC", "Name_A": "EGFR", "target_original": "6714", "Gene_B": "6714", "interaction": "Direct", "SUID": 28154175, "TYPE": "Direct", "Gene_A": "1956", "support": "{\"StringDB\": \"physical\", \"StringEvidence\": \"textmining:0.952,database:0.896,experiments:0.462\", \"OmniPath\": \"omnipath,kinaseextra,pathwayextra\", \"OmniPath_Reference\": \"BEL-Large-Corpus_ProtMapper;BioGRID;CancerCellMap;HPRD;HPRD-phos;HPRD_KEA;HPRD_MIMP;InnateDB;IntAct;KEA;Kinexus_KEA;Li2012;Lit-BM-17;MIMP;NCI-PID_ProtMapper;NetPath;NetworKIN_KEA;PhosphoPoint;PhosphoSite;PhosphoSite_KEA;PhosphoSite_MIMP;PhosphoSite_ProtMapper;PhosphoSite_noref;ProtMapper;REACH_ProtMapper;RLIMS-P_ProtMapper;Reactome_ProtMapper;SIGNOR;SIGNOR_ProtMapper;SPIKE;Sparser_ProtMapper;Wang;iPTMnet;phosphoELM;phosphoELM_KEA;phosphoELM_MIMP,BioGRID;CancerCellMap;HPRD;InnateDB;IntAct;KEGG-MEDICUS;Li2012;Lit-BM-17;NetPath;PhosphoPoint;ProtMapper;REACH_ProtMapper;RLIMS-P_ProtMapper;Sparser_ProtMapper;Wang\", \"InWeb_IM\": \"experimental\", \"BioGrid\": \"physical\", \"BioGrid_PubMed\": \"9020193,8845374,7797556,7527393,7506422,28065597,25402006,24658140,24189400,23175185,22973453,22227249,21573184,21268077,20333651,19704002,17284441,17158602,10971656,10777553,10358079\", \"BioGrid_Type\": \"PCA,Two-hybrid,Reconstituted Complex,Protein-peptide,Biochemical Activity,Affinity Capture-Western\", \"BioGrid_Score\": \"3.95\", \"String_Score_Physical\": 946, \"String_Score_Combined\": 963}", "selected": false}, "selected": false}, {"data": {"id": "28154174", "source": "28154149", "target": "28154156", "SCORE": "472", "shared_interaction": "Direct", "source_original": "1956", "Name_B": "PTEN", "Name_A": "EGFR", "target_original": "5728", "Gene_B": "5728", "interaction": "Direct", "SUID": 28154174, "TYPE": "Direct", "Gene_A": "1956", "support": "{\"StringDB\": \"physical\", \"StringEvidence\": \"textmining:0.938,experiments:0.450\", \"OmniPath\": \"pathwayextra\", \"OmniPath_Reference\": \"ACSN;Wang\", \"BioGrid\": \"genetic,physical\", \"BioGrid_PubMed\": \"31741433,26531778\", \"BioGrid_Type\": \"Affinity Capture-Western,Positive Genetic\", \"String_Score_Physical\": 472, \"String_Score_Combined\": 967}", "selected": false}, "selected": false}, {"data": {"id": "28154173", "source": "28154149", "target": "28154155", "SCORE": "392", "shared_interaction": "Direct", "source_original": "1956", "Name_B": "MAPK8", "Name_A": "EGFR", "target_original": "5599", "Gene_B": "5599", "interaction": "Direct", "SUID": 28154173, "TYPE": "Direct", "Gene_A": "1956", "support": "{\"StringDB\": \"physical\", \"StringEvidence\": \"textmining:0.754,experiments:0.367\", \"InWeb_IM\": \"experimental\", \"BioGrid\": \"physical\", \"BioGrid_PubMed\": \"25402006,24658140\", \"BioGrid_Type\": \"Affinity Capture-Luminescence,Two-hybrid,PCA\", \"String_Score_Physical\": 392, \"String_Score_Combined\": 593}", "selected": false}, "selected": false}, {"data": {"id": "28154172", "source": "28154149", "target": "28154154", "SCORE": "915", "shared_interaction": "Direct", "source_original": "1956", "Name_B": "MAPK3", "Name_A": "EGFR", "target_original": "5595", "Gene_B": "5595", "interaction": "Direct", "SUID": 28154172, "TYPE": "Direct", "Gene_A": "1956", "support": "{\"StringDB\": \"physical\", \"StringEvidence\": \"database:0.896,textmining:0.882,experiments:0.150\", \"OmniPath\": \"omnipath,kinaseextra,pathwayextra\", \"OmniPath_Reference\": \"HPRD_MIMP;KEA;Kinexus_KEA;MIMP;NetworKIN_KEA;PhosphoSite;PhosphoSite_KEA;PhosphoSite_MIMP;PhosphoSite_ProtMapper;ProtMapper;SIGNOR;SIGNOR_ProtMapper;Wang;iPTMnet;phosphoELM;phosphoELM_KEA;phosphoELM_MIMP,KEGG-MEDICUS;Wang\", \"BioGrid\": \"physical\", \"BioGrid_PubMed\": \"24412244\", \"BioGrid_Type\": \"Two-hybrid\", \"String_Score_Physical\": 915, \"String_Score_Combined\": 946}", "selected": false}, "selected": false}, {"data": {"id": "28154171", "source": "28154149", "target": "28154153", "SCORE": "944", "shared_interaction": "Direct", "source_original": "1956", "Name_B": "MAPK1", "Name_A": "EGFR", "target_original": "5594", "Gene_B": "5594", "interaction": "Direct", "SUID": 28154171, "TYPE": "Direct", "Gene_A": "1956", "support": "{\"StringDB\": \"physical\", \"StringEvidence\": \"database:0.896,textmining:0.882,experiments:0.450\", \"OmniPath\": \"omnipath,kinaseextra,pathwayextra\", \"OmniPath_Reference\": \"CancerCellMap;HPRD;HPRD_MIMP;KEA;Kinexus_KEA;MIMP;NetPath;PhosphoPoint;PhosphoSite_KEA;PhosphoSite_MIMP;PhosphoSite_ProtMapper;ProtMapper;SIGNOR;SIGNOR_ProtMapper;Wang;iPTMnet;phosphoELM;phosphoELM_KEA;phosphoELM_MIMP,CancerCellMap;HPRD;KEGG-MEDICUS;NetPath;Wang\", \"InWeb_IM\": \"inference\", \"String_Score_Physical\": 944, \"String_Score_Combined\": 965}", "selected": false}, "selected": false}, {"data": {"id": "28154170", "source": "28154149", "target": "28154151", "SCORE": "946", "shared_interaction": "Direct", "source_original": "1956", "Name_B": "HSP90AA1", "Name_A": "EGFR", "target_original": "3320", "Gene_B": "3320", "interaction": "Direct", "SUID": 28154170, "TYPE": "Direct", "Gene_A": "1956", "support": "{\"StringDB\": \"physical\", \"StringEvidence\": \"database:0.896,textmining:0.810,experiments:0.466\", \"OmniPath\": \"omnipath,ligrecextra,kinaseextra\", \"OmniPath_Reference\": \"BioGRID;CellTalkDB;EMBRACE;Fantom5_LRdb;IntAct;LRdb;Lit-BM-17;Ramilowski2015;connectomeDB2020;iTALK;talklr,BioGRID;IntAct;Lit-BM-17;PhosphoPoint\", \"InWeb_IM\": \"experimental\", \"BioGrid\": \"physical\", \"BioGrid_PubMed\": \"32669362,31980649,25402006,24658140,23956138,16849543,16024644,12471035,12006493\", \"BioGrid_Type\": \"Two-hybrid,Affinity Capture-Western,PCA,Affinity Capture-MS\", \"String_Score_Physical\": 946, \"String_Score_Combined\": 989}", "selected": false}, "selected": false}, {"data": {"id": "28154169", "source": "28154149", "target": "28154150", "SCORE": "402", "shared_interaction": "Direct", "source_original": "1956", "Name_B": "ESR1", "Name_A": "EGFR", "target_original": "2099", "Gene_B": "2099", "interaction": "Direct", "SUID": 28154169, "TYPE": "Direct", "Gene_A": "1956", "support": "{\"StringDB\": \"physical\", \"StringEvidence\": \"textmining:0.905,experiments:0.377\", \"OmniPath\": \"omnipath,kinaseextra\", \"OmniPath_Reference\": \"HPRD;PhosphoPoint;ProtMapper;REACH_ProtMapper;SIGNOR;SignaLink3\", \"InWeb_IM\": \"experimental\", \"BioGrid\": \"physical\", \"BioGrid_PubMed\": \"28065597,17284441\", \"BioGrid_Type\": \"Affinity Capture-Western,Affinity Capture-MS\", \"String_Score_Physical\": 402, \"String_Score_Combined\": 943}", "selected": false}, "selected": false}, {"data": {"id": "28154168", "source": "28154149", "target": "28154147", "SCORE": "431", "shared_interaction": "Direct", "source_original": "1956", "Name_B": "AKT1", "Name_A": "EGFR", "target_original": "207", "Gene_B": "207", "interaction": "Direct", "SUID": 28154168, "TYPE": "Direct", "Gene_A": "1956", "support": "{\"StringDB\": \"physical\", \"StringEvidence\": \"textmining:0.972,experiments:0.407\", \"OmniPath\": \"omnipath,kinaseextra\", \"OmniPath_Reference\": \"Lit-BM-17;NetPath;PhosphoSite;PhosphoSite_ProtMapper;ProtMapper,ACSN;Lit-BM-17;NetPath\", \"InWeb_IM\": \"experimental\", \"BioGrid\": \"physical\", \"BioGrid_PubMed\": \"25402006,24658140\", \"BioGrid_Type\": \"Affinity Capture-Luminescence,Two-hybrid,PCA\", \"String_Score_Physical\": 431, \"String_Score_Combined\": 678}", "selected": false}, "selected": false}, {"data": {"id": "28154246", "source": "28154148", "target": "28154160", "SCORE": "432", "shared_interaction": "Direct", "source_original": "595", "Name_B": "VEGFA", "Name_A": "CCND1", "target_original": "7422", "Gene_B": "7422", "interaction": "Direct", "SUID": 28154246, "TYPE": "Direct", "Gene_A": "595", "support": "{\"OmniPath\": \"pathwayextra\", \"OmniPath_Reference\": \"Wang\"}", "selected": false}, "selected": false}, {"data": {"id": "28154245", "source": "28154148", "target": "28154159", "SCORE": "379", "shared_interaction": "Direct", "source_original": "595", "Name_B": "TP53", "Name_A": "CCND1", "target_original": "7157", "Gene_B": "7157", "interaction": "Direct", "SUID": 28154245, "TYPE": "Direct", "Gene_A": "595", "support": "{\"StringDB\": \"physical\", \"StringEvidence\": \"textmining:0.940,experiments:0.352,coexpression:0.021\", \"InWeb_IM\": \"experimental\", \"BioGrid\": \"physical\", \"BioGrid_PubMed\": \"27129163\", \"BioGrid_Type\": \"Affinity Capture-Western\", \"String_Score_Physical\": 379, \"String_Score_Combined\": 963}", "selected": false}, "selected": false}, {"data": {"id": "28154244", "source": "28154148", "target": "28154158", "SCORE": "943", "shared_interaction": "Direct", "source_original": "595", "Name_B": "STAT3", "Name_A": "CCND1", "target_original": "6774", "Gene_B": "6774", "interaction": "Direct", "SUID": 28154244, "TYPE": "Direct", "Gene_A": "595", "support": "{\"StringDB\": \"physical\", \"StringEvidence\": \"database:0.896,textmining:0.890,experiments:0.434,coexpression:0.008\", \"OmniPath\": \"omnipath,pathwayextra\", \"OmniPath_Reference\": \"BioGRID;HPRD;Wang\", \"InWeb_IM\": \"experimental\", \"BioGrid\": \"physical\", \"BioGrid_PubMed\": \"15659654,11279133\", \"BioGrid_Type\": \"Reconstituted Complex,Affinity Capture-Western\", \"String_Score_Physical\": 943, \"String_Score_Combined\": 993}", "selected": false}, "selected": false}, {"data": {"id": "28154243", "source": "28154148", "target": "28154157", "SCORE": "305", "shared_interaction": "Direct", "source_original": "595", "Name_B": "SRC", "Name_A": "CCND1", "target_original": "6714", "Gene_B": "6714", "interaction": "Direct", "SUID": 28154243, "TYPE": "Direct", "Gene_A": "595", "support": "{\"StringDB\": \"physical\", \"StringEvidence\": \"textmining:0.668,experiments:0.275,coexpression:0.028\", \"String_Score_Physical\": 305, \"String_Score_Combined\": 776}", "selected": false}, "selected": false}, {"data": {"id": "28154188", "source": "28154147", "target": "28154159", "SCORE": "911", "shared_interaction": "Direct", "source_original": "207", "Name_B": "TP53", "Name_A": "AKT1", "target_original": "7157", "Gene_B": "7157", "interaction": "Direct", "SUID": 28154188, "TYPE": "Direct", "Gene_A": "207", "support": "{\"StringDB\": \"physical\", \"StringEvidence\": \"textmining:0.939,database:0.896,experiments:0.111,coexpression:0.014\", \"BioGrid\": \"physical\", \"BioGrid_PubMed\": \"28205554\", \"BioGrid_Type\": \"FRET\", \"String_Score_Physical\": 911, \"String_Score_Combined\": 994}", "selected": false}, "selected": false}, {"data": {"id": "28154187", "source": "28154147", "target": "28154158", "SCORE": "908", "shared_interaction": "Direct", "source_original": "207", "Name_B": "STAT3", "Name_A": "AKT1", "target_original": "6774", "Gene_B": "6774", "interaction": "Direct", "SUID": 28154187, "TYPE": "Direct", "Gene_A": "207", "support": "{\"StringDB\": \"physical\", \"StringEvidence\": \"textmining:0.936,database:0.896,experiments:0.087\", \"OmniPath\": \"pathwayextra\", \"OmniPath_Reference\": \"Wang\", \"InWeb_IM\": \"experimental\", \"String_Score_Physical\": 908, \"String_Score_Combined\": 994}", "selected": false}, "selected": false}, {"data": {"id": "28154186", "source": "28154147", "target": "28154157", "SCORE": "952", "shared_interaction": "Direct", "source_original": "207", "Name_B": "SRC", "Name_A": "AKT1", "target_original": "6714", "Gene_B": "6714", "interaction": "Direct", "SUID": 28154186, "TYPE": "Direct", "Gene_A": "207", "support": "{\"StringDB\": \"physical\", \"StringEvidence\": \"textmining:0.959,database:0.896,experiments:0.527,cooccurrence:0.365,coexpression:0.059\", \"OmniPath\": \"omnipath,kinaseextra,pathwayextra\", \"OmniPath_Reference\": \"Adhesome;HPRD;InnateDB;Lit-BM-17;PhosphoPoint,Adhesome;HPRD;HPRD-phos;HPRD_KEA;HPRD_MIMP;InnateDB;KEA;Kinexus_KEA;Lit-BM-17;MIMP;PhosphoPoint;PhosphoSite_KEA;PhosphoSite_MIMP;ProtMapper;SIGNOR;SIGNOR_ProtMapper;Wang;iPTMnet;phosphoELM_KEA\", \"InWeb_IM\": \"experimental\", \"BioGrid\": \"physical\", \"BioGrid_PubMed\": \"25241761,23242524\", \"BioGrid_Type\": \"Co-localization,Affinity Capture-Western\", \"String_Score_Physical\": 952, \"String_Score_Combined\": 978}", "selected": false}, "selected": false}, {"data": {"id": "28154185", "source": "28154147", "target": "28154156", "SCORE": "472", "shared_interaction": "Direct", "source_original": "207", "Name_B": "PTEN", "Name_A": "AKT1", "target_original": "5728", "Gene_B": "5728", "interaction": "Direct", "SUID": 28154185, "TYPE": "Direct", "Gene_A": "207", "support": "{\"StringDB\": \"physical\", \"StringEvidence\": \"textmining:0.981,experiments:0.450,coexpression:0.020\", \"OmniPath\": \"omnipath,pathwayextra,kinaseextra\", \"OmniPath_Reference\": \"Adhesome;HPRD;HPRD-phos;HPRD_KEA;HPRD_MIMP;KEA;MIMP;PhosphoPoint;PhosphoSite_KEA;PhosphoSite_MIMP;iPTMnet;phosphoELM_MIMP,Adhesome;HPRD;SPIKE;Wang\", \"InWeb_IM\": \"experimental\", \"BioGrid\": \"physical\", \"BioGrid_PubMed\": \"28205554,20605778\", \"BioGrid_Type\": \"FRET,Affinity Capture-Western\", \"String_Score_Physical\": 472, \"String_Score_Combined\": 990}", "selected": false}, "selected": false}, {"data": {"id": "28154184", "source": "28154147", "target": "28154155", "SCORE": "328", "shared_interaction": "Direct", "source_original": "207", "Name_B": "MAPK8", "Name_A": "AKT1", "target_original": "5599", "Gene_B": "5599", "interaction": "Direct", "SUID": 28154184, "TYPE": "Direct", "Gene_A": "207", "support": "{\"StringDB\": \"physical\", \"StringEvidence\": \"textmining:0.959,cooccurrence:0.392,experiments:0.299,coexpression:0.045\", \"OmniPath\": \"kinaseextra,pathwayextra\", \"OmniPath_Reference\": \"Wang,ProtMapper;SIGNOR_ProtMapper\", \"InWeb_IM\": \"experimental\", \"BioGrid\": \"physical\", \"BioGrid_PubMed\": \"20186153\", \"BioGrid_Type\": \"Biochemical Activity\", \"String_Score_Physical\": 328, \"String_Score_Combined\": 684}", "selected": false}, "selected": false}, {"data": {"id": "28154183", "source": "28154147", "target": "28154154", "SCORE": "821", "shared_interaction": "Direct", "source_original": "207", "Name_B": "MAPK3", "Name_A": "AKT1", "target_original": "5595", "Gene_B": "5595", "interaction": "Direct", "SUID": 28154183, "TYPE": "Direct", "Gene_A": "207", "support": "{\"StringDB\": \"physical\", \"StringEvidence\": \"textmining:0.945,database:0.791,cooccurrence:0.294,experiments:0.109,coexpression:0.024\", \"OmniPath\": \"pathwayextra\", \"OmniPath_Reference\": \"Wang\", \"String_Score_Physical\": 821, \"String_Score_Combined\": 907}", "selected": false}, "selected": false}, {"data": {"id": "28154182", "source": "28154147", "target": "28154153", "SCORE": "821", "shared_interaction": "Direct", "source_original": "207", "Name_B": "MAPK1", "Name_A": "AKT1", "target_original": "5594", "Gene_B": "5594", "interaction": "Direct", "SUID": 28154182, "TYPE": "Direct", "Gene_A": "207", "support": "{\"StringDB\": \"physical\", \"StringEvidence\": \"textmining:0.947,database:0.791,cooccurrence:0.274,experiments:0.109,coexpression:0.027\", \"OmniPath\": \"omnipath\", \"OmniPath_Reference\": \"iPTMnet\", \"String_Score_Physical\": 821, \"String_Score_Combined\": 905}", "selected": false}, "selected": false}, {"data": {"id": "28154181", "source": "28154147", "target": "28154152", "SCORE": "432", "shared_interaction": "Direct", "source_original": "207", "Name_B": "MYC", "Name_A": "AKT1", "target_original": "4609", "Gene_B": "4609", "interaction": "Direct", "SUID": 28154181, "TYPE": "Direct", "Gene_A": "207", "support": "{\"OmniPath\": \"pathwayextra\", \"OmniPath_Reference\": \"ACSN;Wang\", \"BioGrid\": \"physical\", \"BioGrid_PubMed\": \"28205554\", \"BioGrid_Type\": \"FRET\"}", "selected": false}, "selected": false}, {"data": {"id": "28154180", "source": "28154147", "target": "28154151", "SCORE": "979", "shared_interaction": "Direct", "source_original": "207", "Name_B": "HSP90AA1", "Name_A": "AKT1", "target_original": "3320", "Gene_B": "3320", "interaction": "Direct", "SUID": 28154180, "TYPE": "Direct", "Gene_A": "207", "support": "{\"StringDB\": \"physical\", \"StringEvidence\": \"textmining:0.917,database:0.896,experiments:0.798,coexpression:0.021\", \"OmniPath\": \"omnipath,pathwayextra,kinaseextra\", \"OmniPath_Reference\": \"HPRD;InnateDB;NetPath;PhosphoPoint;Wang,ACSN;HPRD;InnateDB;NetPath;SPIKE;Wang\", \"InWeb_IM\": \"experimental\", \"BioGrid\": \"physical\", \"BioGrid_PubMed\": \"31980649,29311840,29139175,25714412,22504172,21767636,16027165,15843522,12586360,12176997,10995457\", \"BioGrid_Type\": \"Reconstituted Complex,Affinity Capture-Western,Affinity Capture-MS,Co-localization\", \"String_Score_Physical\": 979, \"String_Score_Combined\": 998}", "selected": false}, "selected": false}, {"data": {"id": "28154179", "source": "28154147", "target": "28154150", "SCORE": "938", "shared_interaction": "Direct", "source_original": "207", "Name_B": "ESR1", "Name_A": "AKT1", "target_original": "2099", "Gene_B": "2099", "interaction": "Direct", "SUID": 28154179, "TYPE": "Direct", "Gene_A": "207", "support": "{\"StringDB\": \"physical\", \"StringEvidence\": \"database:0.896,textmining:0.861,experiments:0.382,coexpression:0.015\", \"OmniPath\": \"omnipath,kinaseextra,pathwayextra\", \"OmniPath_Reference\": \"HPRD;HPRD-phos;HPRD_KEA;HPRD_MIMP;KEA;MIMP;NetworKIN_KEA;PhosphoPoint;PhosphoSite;PhosphoSite_KEA;PhosphoSite_MIMP;PhosphoSite_ProtMapper;ProtMapper;SIGNOR;SIGNOR_ProtMapper;Sparser_ProtMapper;iPTMnet;phosphoELM_MIMP,HPRD;Wang\", \"InWeb_IM\": \"experimental\", \"BioGrid\": \"physical\", \"BioGrid_PubMed\": \"11139588\", \"BioGrid_Type\": \"Biochemical Activity\", \"String_Score_Physical\": 938, \"String_Score_Combined\": 991}", "selected": false}, "selected": false}]}}, "MyList_PPIColorByCluster": {"format_version": "1.0", "generated_by": "cytoscape-3.8.2", "target_cytoscapejs_version": "~2.1", "data": {"shared_name": "MyList_PPIColorByCluster", "name": "MyList_PPIColorByCluster", "SUID": 28154358, "__Annotations": [], "selected": true}, "elements": {"nodes": [{"data": {"id": "28154389", "shared_name": "7422", "MCODE_SCORE": 5.714285714285714, "Gene": "7422", "Symbol": "VEGFA", "name": "7422", "MCODE_TYPE": "Clustered", "SUID": 28154389, "DEGREE": 11.0, "id_original": "7422", "MCODE_CLUSTER_ID": 1.0, "selected": false, "canonicalName": "VEGFA"}, "position": {"x": 214.98976987483914, "y": 229.82857041150515}, "selected": false}, {"data": {"id": "28154388", "shared_name": "7157", "MCODE_SCORE": 5.714285714285714, "Gene": "7157", "Symbol": "TP53", "name": "7157", "MCODE_TYPE": "Clustered", "SUID": 28154388, "DEGREE": 17.0, "id_original": "7157", "MCODE_CLUSTER_ID": 1.0, "selected": false, "canonicalName": "TP53"}, "position": {"x": 356.13161176326685, "y": 345.3077269056458}, "selected": false}, {"data": {"id": "28154387", "shared_name": "7124", "MCODE_SCORE": 1.2, "Gene": "7124", "Symbol": "TNF", "name": "7124", "MCODE_TYPE": "Clustered", "SUID": 28154387, "DEGREE": 12.0, "id_original": "7124", "MCODE_CLUSTER_ID": 2.0, "selected": false, "canonicalName": "TNF"}, "position": {"x": 407.0324830401223, "y": 299.84761338025515}, "selected": false}, {"data": {"id": "28154386", "shared_name": "6774", "MCODE_SCORE": 5.714285714285714, "Gene": "6774", "Symbol": "STAT3", "name": "6774", "MCODE_TYPE": "Seed", "SUID": 28154386, "DEGREE": 16.0, "id_original": "6774", "MCODE_CLUSTER_ID": 1.0, "selected": false, "canonicalName": "STAT3"}, "position": {"x": 287.4682740557473, "y": 260.5516233900208}, "selected": false}, {"data": {"id": "28154385", "shared_name": "6714", "MCODE_SCORE": 5.714285714285714, "Gene": "6714", "Symbol": "SRC", "name": "6714", "MCODE_TYPE": "Clustered", "SUID": 28154385, "DEGREE": 16.0, "id_original": "6714", "MCODE_CLUSTER_ID": 1.0, "selected": false, "canonicalName": "SRC"}, "position": {"x": 231.78805231931622, "y": 280.47111801892703}, "selected": false}, {"data": {"id": "28154384", "shared_name": "5728", "MCODE_SCORE": 5.714285714285714, "Gene": "5728", "Symbol": "PTEN", "name": "5728", "MCODE_TYPE": "Clustered", "SUID": 28154384, "DEGREE": 12.0, "id_original": "5728", "MCODE_CLUSTER_ID": 1.0, "selected": false, "canonicalName": "PTEN"}, "position": {"x": 302.65121930721216, "y": 423.7195921400208}, "selected": false}, {"data": {"id": "28154383", "shared_name": "5599", "MCODE_SCORE": 5.714285714285714, "Gene": "5599", "Symbol": "MAPK8", "name": "5599", "MCODE_TYPE": "Clustered", "SUID": 28154383, "DEGREE": 16.0, "id_original": "5599", "MCODE_CLUSTER_ID": 1.0, "selected": false, "canonicalName": "MAPK8"}, "position": {"x": 360.03986829402857, "y": 291.01021103650515}, "selected": false}, {"data": {"id": "28154382", "shared_name": "5595", "MCODE_SCORE": 5.714285714285714, "Gene": "5595", "Symbol": "MAPK3", "name": "5595", "MCODE_TYPE": "Clustered", "SUID": 28154382, "DEGREE": 20.0, "id_original": "5595", "MCODE_CLUSTER_ID": 1.0, "selected": false, "canonicalName": "MAPK3"}, "position": {"x": 283.7785462725442, "y": 317.6577024915833}, "selected": false}, {"data": {"id": "28154381", "shared_name": "5594", "MCODE_SCORE": 5.714285714285714, "Gene": "5594", "Symbol": "MAPK1", "name": "5594", "MCODE_TYPE": "Clustered", "SUID": 28154381, "DEGREE": 20.0, "id_original": "5594", "MCODE_CLUSTER_ID": 1.0, "selected": false, "canonicalName": "MAPK1"}, "position": {"x": 318.4370240557473, "y": 307.7784605482239}, "selected": false}, {"data": {"id": "28154380", "shared_name": "4609", "MCODE_SCORE": 5.714285714285714, "Gene": "4609", "Symbol": "MYC", "name": "4609", "MCODE_TYPE": "Clustered", "SUID": 28154380, "DEGREE": 14.0, "id_original": "4609", "MCODE_CLUSTER_ID": 1.0, "selected": false, "canonicalName": "MYC"}, "position": {"x": 303.2245149004739, "y": 358.26350693494265}, "selected": false}, {"data": {"id": "28154379", "shared_name": "3725", "MCODE_SCORE": 1.2, "Gene": "3725", "Symbol": "JUN", "name": "3725", "MCODE_TYPE": "Seed", "SUID": 28154379, "DEGREE": 14.0, "id_original": "3725", "MCODE_CLUSTER_ID": 2.0, "selected": false, "canonicalName": "JUN"}, "position": {"x": 335.3342103350442, "y": 210.0210142591614}, "selected": false}, {"data": {"id": "28154378", "shared_name": "3569", "MCODE_SCORE": 1.2, "Gene": "3569", "Symbol": "IL6", "name": "3569", "MCODE_TYPE": "Clustered", "SUID": 28154378, "DEGREE": 10.0, "id_original": "3569", "MCODE_CLUSTER_ID": 2.0, "selected": false, "canonicalName": "IL6"}, "position": {"x": 286.16999906185083, "y": 192.7101011732239}, "selected": false}, {"data": {"id": "28154377", "shared_name": "3320", "MCODE_SCORE": 5.714285714285714, "Gene": "3320", "Symbol": "HSP90AA1", "name": "3320", "MCODE_TYPE": "Clustered", "SUID": 28154377, "DEGREE": 16.0, "id_original": "3320", "MCODE_CLUSTER_ID": 1.0, "selected": false, "canonicalName": "HSP90AA1"}, "position": {"x": 226.73015016200955, "y": 363.21174912244265}, "selected": false}, {"data": {"id": "28154376", "shared_name": "3265", "MCODE_SCORE": 1.2, "Gene": "3265", "Symbol": "HRAS", "name": "3265", "MCODE_TYPE": "Clustered", "SUID": 28154376, "DEGREE": 9.0, "id_original": "3265", "MCODE_CLUSTER_ID": 2.0, "selected": false, "canonicalName": "HRAS"}, "position": {"x": 260.1763104784768, "y": 229.31517319470828}, "selected": false}, {"data": {"id": "28154375", "shared_name": "2597", "MCODE_SCORE": 0.0, "Gene": "2597", "Symbol": "GAPDH", "name": "2597", "MCODE_TYPE": "", "SUID": 28154375, "DEGREE": 8.0, "id_original": "2597", "MCODE_CLUSTER_ID": 0.0, "selected": false, "canonicalName": "GAPDH"}, "position": {"x": 253.11661428096704, "y": 441.1380796888489}, "selected": false}, {"data": {"id": "28154374", "shared_name": "2099", "MCODE_SCORE": 5.714285714285714, "Gene": "2099", "Symbol": "ESR1", "name": "2099", "MCODE_TYPE": "Clustered", "SUID": 28154374, "DEGREE": 17.0, "id_original": "2099", "MCODE_CLUSTER_ID": 1.0, "selected": false, "canonicalName": "ESR1"}, "position": {"x": 229.20994013431485, "y": 317.78422837048953}, "selected": false}, {"data": {"id": "28154373", "shared_name": "1956", "MCODE_SCORE": 5.714285714285714, "Gene": "1956", "Symbol": "EGFR", "name": "1956", "MCODE_TYPE": "Clustered", "SUID": 28154373, "DEGREE": 16.0, "id_original": "1956", "MCODE_CLUSTER_ID": 1.0, "selected": false, "canonicalName": "EGFR"}, "position": {"x": 262.6389207232278, "y": 349.6591978529114}, "selected": false}, {"data": {"id": "28154372", "shared_name": "1950", "MCODE_SCORE": 1.2, "Gene": "1950", "Symbol": "EGF", "name": "1950", "MCODE_TYPE": "Clustered", "SUID": 28154372, "DEGREE": 10.0, "id_original": "1950", "MCODE_CLUSTER_ID": 2.0, "selected": false, "canonicalName": "EGF"}, "position": {"x": 173.84575360897, "y": 263.6728392103333}, "selected": false}, {"data": {"id": "28154371", "shared_name": "836", "MCODE_SCORE": 0.0, "Gene": "836", "Symbol": "CASP3", "name": "836", "MCODE_TYPE": "", "SUID": 28154371, "DEGREE": 7.0, "id_original": "836", "MCODE_CLUSTER_ID": 0.0, "selected": false, "canonicalName": "CASP3"}, "position": {"x": 418.71967786434107, "y": 389.88078598767703}, "selected": false}, {"data": {"id": "28154370", "shared_name": "595", "MCODE_SCORE": 5.714285714285714, "Gene": "595", "Symbol": "CCND1", "name": "595", "MCODE_TYPE": "Clustered", "SUID": 28154370, "DEGREE": 11.0, "id_original": "595", "MCODE_CLUSTER_ID": 1.0, "selected": false, "canonicalName": "CCND1"}, "position": {"x": 346.2418259966653, "y": 248.97209458142703}, "selected": false}, {"data": {"id": "28154369", "shared_name": "213", "MCODE_SCORE": 0.0, "Gene": "213", "Symbol": "ALB", "name": "213", "MCODE_TYPE": "", "SUID": 28154369, "DEGREE": 3.0, "id_original": "213", "MCODE_CLUSTER_ID": 0.0, "selected": false, "canonicalName": "ALB"}, "position": {"x": 176.7151841509622, "y": 156.5697203138489}, "selected": false}, {"data": {"id": "28154368", "shared_name": "207", "MCODE_SCORE": 5.714285714285714, "Gene": "207", "Symbol": "AKT1", "name": "207", "MCODE_TYPE": "Clustered", "SUID": 28154368, "DEGREE": 13.0, "id_original": "207", "MCODE_CLUSTER_ID": 1.0, "selected": false, "canonicalName": "AKT1"}, "position": {"x": 341.830502449302, "y": 399.83769516736453}, "selected": false}], "edges": [{"data": {"id": "28154533", "source": "28154388", "target": "28154371", "SCORE": "208", "shared_interaction": "Direct", "source_original": "7157", "Name_B": "CASP3", "Name_A": "TP53", "target_original": "836", "Gene_B": "836", "interaction": "Direct", "SUID": 28154533, "TYPE": "Direct", "Gene_A": "7157", "support": "{\"StringDB\": \"functional\", \"StringEvidence\": \"textmining:0.940,coexpression:0.021\", \"BioGrid\": \"physical\", \"BioGrid_PubMed\": \"21307660\", \"BioGrid_Type\": \"Affinity Capture-Western,Affinity Capture-MS\", \"String_Score_Combined\": 944, \"String_Score_Physical\": 208}", "selected": false}, "selected": false}, {"data": {"id": "28154532", "source": "28154387", "target": "28154371", "SCORE": "302", "shared_interaction": "Direct", "source_original": "7124", "Name_B": "CASP3", "Name_A": "TNF", "target_original": "836", "Gene_B": "836", "interaction": "Direct", "SUID": 28154532, "TYPE": "Direct", "Gene_A": "7124", "support": "{\"StringDB\": \"physical\", \"StringEvidence\": \"textmining:0.818,experiments:0.272\", \"OmniPath\": \"pathwayextra\", \"OmniPath_Reference\": \"Wang\", \"InWeb_IM\": \"inference\", \"String_Score_Physical\": 302, \"String_Score_Combined\": 873}", "selected": false}, "selected": false}, {"data": {"id": "28154531", "source": "28154387", "target": "28154388", "SCORE": "432", "shared_interaction": "Direct", "source_original": "7124", "Name_B": "TP53", "Name_A": "TNF", "target_original": "7157", "Gene_B": "7157", "interaction": "Direct", "SUID": 28154531, "TYPE": "Direct", "Gene_A": "7124", "support": "{\"StringDB\": \"functional\", \"StringEvidence\": \"textmining:0.817\", \"OmniPath\": \"kinaseextra\", \"OmniPath_Reference\": \"ProtMapper;Sparser_ProtMapper\", \"String_Score_Combined\": 825, \"String_Score_Physical\": 432}", "selected": false}, "selected": false}, {"data": {"id": "28154530", "source": "28154386", "target": "28154389", "SCORE": "432", "shared_interaction": "Direct", "source_original": "6774", "Name_B": "VEGFA", "Name_A": "STAT3", "target_original": "7422", "Gene_B": "7422", "interaction": "Direct", "SUID": 28154530, "TYPE": "Direct", "Gene_A": "6774", "support": "{\"OmniPath\": \"omnipath,pathwayextra\", \"OmniPath_Reference\": \"ACSN;SIGNOR;Wang\", \"InWeb_IM\": \"experimental\", \"BioGrid\": \"physical\", \"BioGrid_PubMed\": \"23991099\", \"BioGrid_Type\": \"Co-localization\"}", "selected": false}, "selected": false}, {"data": {"id": "28154529", "source": "28154386", "target": "28154388", "SCORE": "900", "shared_interaction": "Direct", "source_original": "6774", "Name_B": "TP53", "Name_A": "STAT3", "target_original": "7157", "Gene_B": "7157", "interaction": "Direct", "SUID": 28154529, "TYPE": "Direct", "Gene_A": "6774", "support": "{\"StringDB\": \"physical\", \"StringEvidence\": \"database:0.896,textmining:0.865\", \"BioGrid\": \"physical\", \"BioGrid_PubMed\": \"32807901\", \"BioGrid_Type\": \"Affinity Capture-MS\", \"String_Score_Physical\": 900, \"String_Score_Combined\": 986}", "selected": false}, "selected": false}, {"data": {"id": "28154528", "source": "28154386", "target": "28154387", "SCORE": "900", "shared_interaction": "Direct", "source_original": "6774", "Name_B": "TNF", "Name_A": "STAT3", "target_original": "7124", "Gene_B": "7124", "interaction": "Direct", "SUID": 28154528, "TYPE": "Direct", "Gene_A": "6774", "support": "{\"StringDB\": \"physical\", \"StringEvidence\": \"database:0.896,textmining:0.765\", \"OmniPath\": \"pathwayextra,kinaseextra\", \"OmniPath_Reference\": \"ProtMapper;Sparser_ProtMapper,Wang\", \"String_Score_Physical\": 900, \"String_Score_Combined\": 976}", "selected": false}, "selected": false}, {"data": {"id": "28154527", "source": "28154385", "target": "28154389", "SCORE": "432", "shared_interaction": "Direct", "source_original": "6714", "Name_B": "VEGFA", "Name_A": "SRC", "target_original": "7422", "Gene_B": "7422", "interaction": "Direct", "SUID": 28154527, "TYPE": "Direct", "Gene_A": "6714", "support": "{\"OmniPath\": \"pathwayextra\", \"OmniPath_Reference\": \"Wang\", \"InWeb_IM\": \"inference\"}", "selected": false}, "selected": false}, {"data": {"id": "28154526", "source": "28154385", "target": "28154388", "SCORE": "384", "shared_interaction": "Direct", "source_original": "6714", "Name_B": "TP53", "Name_A": "SRC", "target_original": "7157", "Gene_B": "7157", "interaction": "Direct", "SUID": 28154526, "TYPE": "Direct", "Gene_A": "6714", "support": "{\"StringDB\": \"physical\", \"StringEvidence\": \"textmining:0.696,experiments:0.359\", \"OmniPath\": \"kinaseextra\", \"OmniPath_Reference\": \"ProtMapper;RLIMS-P_ProtMapper\", \"InWeb_IM\": \"experimental\", \"BioGrid\": \"physical\", \"BioGrid_PubMed\": \"25071020\", \"BioGrid_Type\": \"Biochemical Activity\", \"String_Score_Physical\": 384, \"String_Score_Combined\": 812}", "selected": false}, "selected": false}, {"data": {"id": "28154525", "source": "28154385", "target": "28154386", "SCORE": "940", "shared_interaction": "Direct", "source_original": "6714", "Name_B": "STAT3", "Name_A": "SRC", "target_original": "6774", "Gene_B": "6774", "interaction": "Direct", "SUID": 28154525, "TYPE": "Direct", "Gene_A": "6714", "support": "{\"StringDB\": \"physical\", \"StringEvidence\": \"textmining:0.917,database:0.896,experiments:0.408,coexpression:0.018\", \"OmniPath\": \"omnipath,kinaseextra,pathwayextra\", \"OmniPath_Reference\": \"Adhesome;BEL-Large-Corpus_ProtMapper;CancerCellMap;HPRD;HPRD-phos;HPRD_KEA;HPRD_MIMP;KEA;MIMP;NCI-PID_ProtMapper;NetPath;PhosphoPoint;PhosphoSite_KEA;PhosphoSite_MIMP;PhosphoSite_ProtMapper;PhosphoSite_noref;ProtMapper;RLIMS-P_ProtMapper;SIGNOR;SIGNOR_ProtMapper;SPIKE;Sparser_ProtMapper;Wang;iPTMnet;phosphoELM_KEA;phosphoELM_MIMP,Adhesome;CancerCellMap;HPRD;NetPath\", \"InWeb_IM\": \"experimental\", \"BioGrid\": \"physical\", \"BioGrid_PubMed\": \"8657134,21573184,15735682,15313931,12244095\", \"BioGrid_Type\": \"Reconstituted Complex,Affinity Capture-Western,Co-localization\", \"String_Score_Physical\": 940, \"String_Score_Combined\": 995}", "selected": false}, "selected": false}, {"data": {"id": "28154519", "source": "28154384", "target": "28154371", "SCORE": "432", "shared_interaction": "Direct", "source_original": "5728", "Name_B": "CASP3", "Name_A": "PTEN", "target_original": "836", "Gene_B": "836", "interaction": "Direct", "SUID": 28154519, "TYPE": "Direct", "Gene_A": "5728", "support": "{\"StringDB\": \"functional\", \"StringEvidence\": \"textmining:0.761,coexpression:0.022\", \"OmniPath\": \"pathwayextra\", \"OmniPath_Reference\": \"Wang\", \"String_Score_Combined\": 776, \"String_Score_Physical\": 432}", "selected": false}, "selected": false}, {"data": {"id": "28154518", "source": "28154384", "target": "28154388", "SCORE": "944", "shared_interaction": "Direct", "source_original": "5728", "Name_B": "TP53", "Name_A": "PTEN", "target_original": "7157", "Gene_B": "7157", "interaction": "Direct", "SUID": 28154518, "TYPE": "Direct", "Gene_A": "5728", "support": "{\"StringDB\": \"physical\", \"StringEvidence\": \"textmining:0.962,database:0.896,experiments:0.450\", \"OmniPath\": \"omnipath,pathwayextra\", \"OmniPath_Reference\": \"ACSN;BioGRID;HPRD;SPIKE;Wang\", \"InWeb_IM\": \"experimental\", \"BioGrid\": \"physical\", \"BioGrid_PubMed\": \"24141722,18339852,14559824,12620407\", \"BioGrid_Type\": \"Reconstituted Complex,Affinity Capture-Western\", \"String_Score_Physical\": 944, \"String_Score_Combined\": 997}", "selected": false}, "selected": false}, {"data": {"id": "28154517", "source": "28154384", "target": "28154387", "SCORE": "432", "shared_interaction": "Direct", "source_original": "5728", "Name_B": "TNF", "Name_A": "PTEN", "target_original": "7124", "Gene_B": "7124", "interaction": "Direct", "SUID": 28154517, "TYPE": "Direct", "Gene_A": "5728", "support": "{\"StringDB\": \"functional\", \"StringEvidence\": \"textmining:0.707\", \"OmniPath\": \"pathwayextra\", \"OmniPath_Reference\": \"Wang\", \"String_Score_Combined\": 719, \"String_Score_Physical\": 432}", "selected": false}, "selected": false}, {"data": {"id": "28154516", "source": "28154384", "target": "28154385", "SCORE": "260", "shared_interaction": "Direct", "source_original": "5728", "Name_B": "SRC", "Name_A": "PTEN", "target_original": "6714", "Gene_B": "6714", "interaction": "Direct", "SUID": 28154516, "TYPE": "Direct", "Gene_A": "5728", "support": "{\"StringDB\": \"physical\", \"StringEvidence\": \"textmining:0.850,experiments:0.229,coexpression:0.021\", \"OmniPath\": \"kinaseextra,omnipath\", \"OmniPath_Reference\": \"HPRD_MIMP;MIMP;PhosphoSite;PhosphoSite_MIMP;PhosphoSite_ProtMapper;PhosphoSite_noref;ProtMapper;REACH_ProtMapper;SIGNOR;phosphoELM_MIMP,ProtMapper;Sparser_ProtMapper\", \"String_Score_Physical\": 260, \"String_Score_Combined\": 891}", "selected": false}, "selected": false}, {"data": {"id": "28154515", "source": "28154383", "target": "28154371", "SCORE": "294", "shared_interaction": "Direct", "source_original": "5599", "Name_B": "CASP3", "Name_A": "MAPK8", "target_original": "836", "Gene_B": "836", "interaction": "Direct", "SUID": 28154515, "TYPE": "Direct", "Gene_A": "5599", "support": "{\"StringDB\": \"physical\", \"StringEvidence\": \"textmining:0.858,experiments:0.264,coexpression:0.015\", \"InWeb_IM\": \"experimental\", \"BioGrid\": \"physical\", \"BioGrid_PubMed\": \"12821118\", \"BioGrid_Type\": \"Biochemical Activity\", \"String_Score_Physical\": 294, \"String_Score_Combined\": 901}", "selected": false}, "selected": false}, {"data": {"id": "28154514", "source": "28154383", "target": "28154388", "SCORE": "944", "shared_interaction": "Direct", "source_original": "5599", "Name_B": "TP53", "Name_A": "MAPK8", "target_original": "7157", "Gene_B": "7157", "interaction": "Direct", "SUID": 28154514, "TYPE": "Direct", "Gene_A": "5599", "support": "{\"StringDB\": \"physical\", \"StringEvidence\": \"textmining:0.912,database:0.896,experiments:0.450\", \"OmniPath\": \"omnipath,kinaseextra,pathwayextra\", \"OmniPath_Reference\": \"BEL-Large-Corpus_ProtMapper;HPRD;HPRD-phos;HPRD_KEA;HPRD_MIMP;InnateDB;KEA;Lit-BM-17;MIMP;NCI-PID_ProtMapper;NetworKIN_KEA;PhosphoPoint;PhosphoSite;PhosphoSite_KEA;PhosphoSite_MIMP;PhosphoSite_ProtMapper;ProtMapper;RLIMS-P_ProtMapper;SIGNOR;SIGNOR_ProtMapper;Sparser_ProtMapper;Wang;iPTMnet;phosphoELM_MIMP\", \"InWeb_IM\": \"experimental\", \"BioGrid\": \"physical\", \"BioGrid_PubMed\": \"9732264,9724739,9393873,19651615,18813780,15538975,12514174,11108663\", \"BioGrid_Type\": \"Biochemical Activity,Reconstituted Complex,Two-hybrid,Affinity Capture-Western\", \"String_Score_Physical\": 944, \"String_Score_Combined\": 995}", "selected": false}, "selected": false}, {"data": {"id": "28154513", "source": "28154383", "target": "28154387", "SCORE": "432", "shared_interaction": "Direct", "source_original": "5599", "Name_B": "TNF", "Name_A": "MAPK8", "target_original": "7124", "Gene_B": "7124", "interaction": "Direct", "SUID": 28154513, "TYPE": "Direct", "Gene_A": "5599", "support": "{\"StringDB\": \"functional\", \"StringEvidence\": \"textmining:0.906\", \"OmniPath\": \"pathwayextra\", \"OmniPath_Reference\": \"Wang\", \"String_Score_Combined\": 910, \"String_Score_Physical\": 432}", "selected": false}, "selected": false}, {"data": {"id": "28154512", "source": "28154383", "target": "28154386", "SCORE": "379", "shared_interaction": "Direct", "source_original": "5599", "Name_B": "STAT3", "Name_A": "MAPK8", "target_original": "6774", "Gene_B": "6774", "interaction": "Direct", "SUID": 28154512, "TYPE": "Direct", "Gene_A": "5599", "support": "{\"StringDB\": \"physical\", \"StringEvidence\": \"textmining:0.849,experiments:0.352\", \"OmniPath\": \"omnipath,kinaseextra,pathwayextra\", \"OmniPath_Reference\": \"Adhesome;BEL-Large-Corpus_ProtMapper;BioGRID;HPRD;HPRD-phos;HPRD_KEA;HPRD_MIMP;InnateDB;KEA;MIMP;PhosphoPoint;PhosphoSite_KEA;PhosphoSite_MIMP;PhosphoSite_ProtMapper;ProtMapper;SIGNOR;SIGNOR_ProtMapper;SignaLink3;Sparser_ProtMapper;Wang;iPTMnet;phosphoELM_MIMP,Adhesome;BioGRID;HPRD;InnateDB\", \"InWeb_IM\": \"experimental\", \"BioGrid\": \"physical\", \"BioGrid_PubMed\": \"15979846,10521505\", \"BioGrid_Type\": \"Biochemical Activity,Affinity Capture-Western\", \"String_Score_Physical\": 379, \"String_Score_Combined\": 906}", "selected": false}, "selected": false}, {"data": {"id": "28154511", "source": "28154383", "target": "28154385", "SCORE": "913", "shared_interaction": "Direct", "source_original": "5599", "Name_B": "SRC", "Name_A": "MAPK8", "target_original": "6714", "Gene_B": "6714", "interaction": "Direct", "SUID": 28154511, "TYPE": "Direct", "Gene_A": "5599", "support": "{\"StringDB\": \"physical\", \"StringEvidence\": \"database:0.896,textmining:0.860,cooccurrence:0.349,experiments:0.130,coexpression:0.023\", \"OmniPath\": \"omnipath,pathwayextra\", \"OmniPath_Reference\": \"Wang,KEA;NetworKIN_KEA\", \"String_Score_Physical\": 913, \"String_Score_Combined\": 954}", "selected": false}, "selected": false}, {"data": {"id": "28154510", "source": "28154383", "target": "28154384", "SCORE": "263", "shared_interaction": "Direct", "source_original": "5599", "Name_B": "PTEN", "Name_A": "MAPK8", "target_original": "5728", "Gene_B": "5728", "interaction": "Direct", "SUID": 28154510, "TYPE": "Direct", "Gene_A": "5599", "support": "{\"StringDB\": \"physical\", \"StringEvidence\": \"textmining:0.718,experiments:0.231,coexpression:0.021\", \"String_Score_Physical\": 263, \"String_Score_Combined\": 796}", "selected": false}, "selected": false}, {"data": {"id": "28154509", "source": "28154382", "target": "28154371", "SCORE": "260", "shared_interaction": "Direct", "source_original": "5595", "Name_B": "CASP3", "Name_A": "MAPK3", "target_original": "836", "Gene_B": "836", "interaction": "Direct", "SUID": 28154509, "TYPE": "Direct", "Gene_A": "5595", "support": "{\"StringDB\": \"physical\", \"StringEvidence\": \"textmining:0.814,experiments:0.229\", \"String_Score_Physical\": 260, \"String_Score_Combined\": 862}", "selected": false}, "selected": false}, {"data": {"id": "28154508", "source": "28154382", "target": "28154389", "SCORE": "432", "shared_interaction": "Direct", "source_original": "5595", "Name_B": "VEGFA", "Name_A": "MAPK3", "target_original": "7422", "Gene_B": "7422", "interaction": "Direct", "SUID": 28154508, "TYPE": "Direct", "Gene_A": "5595", "support": "{\"OmniPath\": \"pathwayextra\", \"OmniPath_Reference\": \"Wang\"}", "selected": false}, "selected": false}, {"data": {"id": "28154507", "source": "28154382", "target": "28154388", "SCORE": "875", "shared_interaction": "Direct", "source_original": "5595", "Name_B": "TP53", "Name_A": "MAPK3", "target_original": "7157", "Gene_B": "7157", "interaction": "Direct", "SUID": 28154507, "TYPE": "Direct", "Gene_A": "5595", "support": "{\"StringDB\": \"physical\", \"StringEvidence\": \"database:0.791,textmining:0.727,experiments:0.378,coexpression:0.022\", \"OmniPath\": \"omnipath,kinaseextra,pathwayextra\", \"OmniPath_Reference\": \"HPRD;HPRD_MIMP;InnateDB;MIMP;PhosphoPoint;PhosphoSite;PhosphoSite_MIMP;PhosphoSite_ProtMapper;ProtMapper;SIGNOR;SIGNOR_ProtMapper;iPTMnet;phosphoELM_MIMP,HPRD;InnateDB;Wang\", \"InWeb_IM\": \"experimental\", \"BioGrid\": \"physical\", \"BioGrid_PubMed\": \"21187340,21147777,10958792\", \"BioGrid_Type\": \"Affinity Capture-Western\", \"String_Score_Physical\": 875, \"String_Score_Combined\": 966}", "selected": false}, "selected": false}, {"data": {"id": "28154506", "source": "28154382", "target": "28154387", "SCORE": "432", "shared_interaction": "Direct", "source_original": "5595", "Name_B": "TNF", "Name_A": "MAPK3", "target_original": "7124", "Gene_B": "7124", "interaction": "Direct", "SUID": 28154506, "TYPE": "Direct", "Gene_A": "5595", "support": "{\"StringDB\": \"functional\", \"StringEvidence\": \"textmining:0.732\", \"OmniPath\": \"kinaseextra,pathwayextra\", \"OmniPath_Reference\": \"BEL-Large-Corpus_ProtMapper;ProtMapper;Wang\", \"String_Score_Combined\": 742, \"String_Score_Physical\": 432}", "selected": false}, "selected": false}, {"data": {"id": "28154505", "source": "28154382", "target": "28154386", "SCORE": "927", "shared_interaction": "Direct", "source_original": "5595", "Name_B": "STAT3", "Name_A": "MAPK3", "target_original": "6774", "Gene_B": "6774", "interaction": "Direct", "SUID": 28154505, "TYPE": "Direct", "Gene_A": "5595", "support": "{\"StringDB\": \"physical\", \"StringEvidence\": \"database:0.896,textmining:0.808,experiments:0.271,coexpression:0.020\", \"OmniPath\": \"omnipath,kinaseextra,pathwayextra\", \"OmniPath_Reference\": \"HPRD;HPRD-phos;HPRD_KEA;HPRD_MIMP;KEA;Kinexus_KEA;MIMP;NCI-PID_ProtMapper;PhosphoPoint;PhosphoSite_KEA;PhosphoSite_MIMP;ProtMapper;SIGNOR;SIGNOR_ProtMapper;SPIKE;SignaLink3;Wang;iPTMnet;phosphoELM_MIMP\", \"InWeb_IM\": \"inference\", \"String_Score_Physical\": 927, \"String_Score_Combined\": 986}", "selected": false}, "selected": false}, {"data": {"id": "28154504", "source": "28154382", "target": "28154385", "SCORE": "939", "shared_interaction": "Direct", "source_original": "5595", "Name_B": "SRC", "Name_A": "MAPK3", "target_original": "6714", "Gene_B": "6714", "interaction": "Direct", "SUID": 28154504, "TYPE": "Direct", "Gene_A": "5595", "support": "{\"StringDB\": \"physical\", \"StringEvidence\": \"database:0.896,textmining:0.861,experiments:0.391,cooccurrence:0.278,coexpression:0.021\", \"OmniPath\": \"pathwayextra\", \"OmniPath_Reference\": \"Wang\", \"InWeb_IM\": \"inference\", \"BioGrid\": \"physical\", \"BioGrid_PubMed\": \"24412244,23242524\", \"BioGrid_Type\": \"Two-hybrid,Affinity Capture-Western\", \"String_Score_Physical\": 939, \"String_Score_Combined\": 964}", "selected": false}, "selected": false}, {"data": {"id": "28154503", "source": "28154382", "target": "28154370", "SCORE": "432", "shared_interaction": "Direct", "source_original": "5595", "Name_B": "CCND1", "Name_A": "MAPK3", "target_original": "595", "Gene_B": "595", "interaction": "Direct", "SUID": 28154503, "TYPE": "Direct", "Gene_A": "5595", "support": "{\"StringDB\": \"functional\", \"StringEvidence\": \"textmining:0.740\", \"OmniPath\": \"pathwayextra\", \"OmniPath_Reference\": \"KEGG-MEDICUS;Wang\", \"String_Score_Combined\": 750, \"String_Score_Physical\": 432}", "selected": false}, "selected": false}, {"data": {"id": "28154502", "source": "28154382", "target": "28154384", "SCORE": "260", "shared_interaction": "Direct", "source_original": "5595", "Name_B": "PTEN", "Name_A": "MAPK3", "target_original": "5728", "Gene_B": "5728", "interaction": "Direct", "SUID": 28154502, "TYPE": "Direct", "Gene_A": "5595", "support": "{\"StringDB\": \"physical\", \"StringEvidence\": \"textmining:0.800,experiments:0.229,coexpression:0.024\", \"String_Score_Physical\": 260, \"String_Score_Combined\": 855}", "selected": false}, "selected": false}, {"data": {"id": "28154501", "source": "28154382", "target": "28154383", "SCORE": "935", "shared_interaction": "Direct", "source_original": "5595", "Name_B": "MAPK8", "Name_A": "MAPK3", "target_original": "5599", "Gene_B": "5599", "interaction": "Direct", "SUID": 28154501, "TYPE": "Direct", "Gene_A": "5595", "support": "{\"StringDB\": \"physical\", \"StringEvidence\": \"textmining:0.949,database:0.896,cooccurrence:0.364,experiments:0.359,coexpression:0.045\", \"OmniPath\": \"omnipath,kinaseextra,pathwayextra\", \"OmniPath_Reference\": \"HPRD;PhosphoNetworks;PhosphoPoint;Wang,HPRD;Wang\", \"String_Score_Physical\": 935, \"String_Score_Combined\": 948}", "selected": false}, "selected": false}, {"data": {"id": "28154500", "source": "28154381", "target": "28154371", "SCORE": "260", "shared_interaction": "Direct", "source_original": "5594", "Name_B": "CASP3", "Name_A": "MAPK1", "target_original": "836", "Gene_B": "836", "interaction": "Direct", "SUID": 28154500, "TYPE": "Direct", "Gene_A": "5594", "support": "{\"StringDB\": \"physical\", \"StringEvidence\": \"textmining:0.747,experiments:0.229,coexpression:0.007\", \"String_Score_Physical\": 260, \"String_Score_Combined\": 814}", "selected": false}, "selected": false}, {"data": {"id": "28154499", "source": "28154381", "target": "28154389", "SCORE": "432", "shared_interaction": "Direct", "source_original": "5594", "Name_B": "VEGFA", "Name_A": "MAPK1", "target_original": "7422", "Gene_B": "7422", "interaction": "Direct", "SUID": 28154499, "TYPE": "Direct", "Gene_A": "5594", "support": "{\"OmniPath\": \"pathwayextra\", \"OmniPath_Reference\": \"Wang\"}", "selected": false}, "selected": false}, {"data": {"id": "28154498", "source": "28154381", "target": "28154388", "SCORE": "902", "shared_interaction": "Direct", "source_original": "5594", "Name_B": "TP53", "Name_A": "MAPK1", "target_original": "7157", "Gene_B": "7157", "interaction": "Direct", "SUID": 28154498, "TYPE": "Direct", "Gene_A": "5594", "support": "{\"StringDB\": \"physical\", \"StringEvidence\": \"textmining:0.853,database:0.791,experiments:0.512,coexpression:0.015\", \"OmniPath\": \"omnipath,kinaseextra,pathwayextra\", \"OmniPath_Reference\": \"HPRD;HPRD-phos;HPRD_KEA;HPRD_MIMP;InnateDB;KEA;Lit-BM-17;MIMP;PhosphoNetworks;PhosphoPoint;PhosphoSite_KEA;PhosphoSite_MIMP;PhosphoSite_ProtMapper;ProtMapper;REACH_ProtMapper;RLIMS-P_ProtMapper;Sparser_ProtMapper;Wang;iPTMnet;phosphoELM_MIMP\", \"InWeb_IM\": \"experimental\", \"BioGrid\": \"physical\", \"BioGrid_PubMed\": \"25241761,23443559,21675959,21147777,15867353,10958792\", \"BioGrid_Type\": \"PCA,Co-localization,Biochemical Activity,Affinity Capture-Western,Affinity Capture-MS\", \"String_Score_Physical\": 902, \"String_Score_Combined\": 985}", "selected": false}, "selected": false}, {"data": {"id": "28154497", "source": "28154381", "target": "28154387", "SCORE": "432", "shared_interaction": "Direct", "source_original": "5594", "Name_B": "TNF", "Name_A": "MAPK1", "target_original": "7124", "Gene_B": "7124", "interaction": "Direct", "SUID": 28154497, "TYPE": "Direct", "Gene_A": "5594", "support": "{\"StringDB\": \"functional\", \"StringEvidence\": \"textmining:0.829\", \"OmniPath\": \"kinaseextra,pathwayextra\", \"OmniPath_Reference\": \"BEL-Large-Corpus_ProtMapper;ProtMapper;Wang\", \"String_Score_Combined\": 836, \"String_Score_Physical\": 432}", "selected": false}, "selected": false}, {"data": {"id": "28154496", "source": "28154381", "target": "28154386", "SCORE": "935", "shared_interaction": "Direct", "source_original": "5594", "Name_B": "STAT3", "Name_A": "MAPK1", "target_original": "6774", "Gene_B": "6774", "interaction": "Direct", "SUID": 28154496, "TYPE": "Direct", "Gene_A": "5594", "support": "{\"StringDB\": \"physical\", \"StringEvidence\": \"database:0.896,textmining:0.831,experiments:0.359,coexpression:0.020\", \"OmniPath\": \"omnipath,kinaseextra,pathwayextra\", \"OmniPath_Reference\": \"Adhesome;BEL-Large-Corpus_ProtMapper;HPRD;HPRD-phos;HPRD_KEA;HPRD_MIMP;InnateDB;KEA;Kinexus_KEA;MIMP;NCI-PID_ProtMapper;NetPath;PhosphoPoint;PhosphoSite_KEA;PhosphoSite_MIMP;ProtMapper;SPIKE;Wang;iPTMnet;phosphoELM_MIMP\", \"InWeb_IM\": \"experimental\", \"BioGrid\": \"physical\", \"BioGrid_PubMed\": \"15979846\", \"BioGrid_Type\": \"Affinity Capture-Western\", \"String_Score_Physical\": 935, \"String_Score_Combined\": 989}", "selected": false}, "selected": false}, {"data": {"id": "28154495", "source": "28154381", "target": "28154385", "SCORE": "939", "shared_interaction": "Direct", "source_original": "5594", "Name_B": "SRC", "Name_A": "MAPK1", "target_original": "6714", "Gene_B": "6714", "interaction": "Direct", "SUID": 28154495, "TYPE": "Direct", "Gene_A": "5594", "support": "{\"StringDB\": \"physical\", \"StringEvidence\": \"database:0.896,textmining:0.867,experiments:0.391,cooccurrence:0.282,coexpression:0.021\", \"OmniPath\": \"kinaseextra,pathwayextra\", \"OmniPath_Reference\": \"BEL-Large-Corpus_ProtMapper;ProtMapper;Wang\", \"InWeb_IM\": \"inference\", \"BioGrid\": \"physical\", \"BioGrid_PubMed\": \"23242524\", \"BioGrid_Type\": \"Affinity Capture-Western\", \"String_Score_Physical\": 939, \"String_Score_Combined\": 963}", "selected": false}, "selected": false}, {"data": {"id": "28154494", "source": "28154381", "target": "28154370", "SCORE": "347", "shared_interaction": "Direct", "source_original": "5594", "Name_B": "CCND1", "Name_A": "MAPK1", "target_original": "595", "Gene_B": "595", "interaction": "Direct", "SUID": 28154494, "TYPE": "Direct", "Gene_A": "5594", "support": "{\"StringDB\": \"physical\", \"StringEvidence\": \"textmining:0.827,experiments:0.320\", \"OmniPath\": \"pathwayextra\", \"OmniPath_Reference\": \"KEGG-MEDICUS;Wang\", \"InWeb_IM\": \"experimental\", \"BioGrid\": \"physical\", \"BioGrid_PubMed\": \"17205132\", \"BioGrid_Type\": \"Affinity Capture-Western\", \"String_Score_Physical\": 347, \"String_Score_Combined\": 887}", "selected": false}, "selected": false}, {"data": {"id": "28154493", "source": "28154381", "target": "28154384", "SCORE": "260", "shared_interaction": "Direct", "source_original": "5594", "Name_B": "PTEN", "Name_A": "MAPK1", "target_original": "5728", "Gene_B": "5728", "interaction": "Direct", "SUID": 28154493, "TYPE": "Direct", "Gene_A": "5594", "support": "{\"StringDB\": \"physical\", \"StringEvidence\": \"textmining:0.777,experiments:0.229,coexpression:0.024\", \"BioGrid\": \"physical\", \"BioGrid_PubMed\": \"32249768\", \"BioGrid_Type\": \"Affinity Capture-MS\", \"String_Score_Physical\": 260, \"String_Score_Combined\": 839}", "selected": false}, "selected": false}, {"data": {"id": "28154492", "source": "28154381", "target": "28154383", "SCORE": "935", "shared_interaction": "Direct", "source_original": "5594", "Name_B": "MAPK8", "Name_A": "MAPK1", "target_original": "5599", "Gene_B": "5599", "interaction": "Direct", "SUID": 28154492, "TYPE": "Direct", "Gene_A": "5594", "support": "{\"StringDB\": \"physical\", \"StringEvidence\": \"textmining:0.980,database:0.896,cooccurrence:0.360,experiments:0.359,coexpression:0.042\", \"OmniPath\": \"omnipath,pathwayextra,kinaseextra\", \"OmniPath_Reference\": \"Adhesome;HPRD;Wang,Adhesome;HPRD;PhosphoPoint;Wang\", \"InWeb_IM\": \"inference\", \"String_Score_Physical\": 935, \"String_Score_Combined\": 947}", "selected": false}, "selected": false}, {"data": {"id": "28154491", "source": "28154381", "target": "28154382", "SCORE": "986", "shared_interaction": "Direct", "source_original": "5594", "Name_B": "MAPK3", "Name_A": "MAPK1", "target_original": "5595", "Gene_B": "5595", "interaction": "Direct", "SUID": 28154491, "TYPE": "Direct", "Gene_A": "5594", "support": "{\"StringDB\": \"physical\", \"StringEvidence\": \"textmining:0.949,database:0.896,experiments:0.867,cooccurrence:0.422\", \"OmniPath\": \"omnipath,kinaseextra,pathwayextra\", \"OmniPath_Reference\": \"InnateDB;Lit-BM-17;ProtMapper;REACH_ProtMapper;SIGNOR;Wang,InnateDB;Lit-BM-17;ProtMapper;REACH_ProtMapper\", \"InWeb_IM\": \"experimental\", \"BioGrid\": \"physical\", \"BioGrid_PubMed\": \"33961781,31980649,26344197,23602568,19058874,16424009\", \"BioGrid_Type\": \"Co-fractionation,Affinity Capture-Western,Affinity Capture-MS\", \"BioGrid_Score\": \"0.999986255,0.219860204\", \"String_Score_Physical\": 986, \"String_Score_Combined\": 987}", "selected": false}, "selected": false}, {"data": {"id": "28154490", "source": "28154380", "target": "28154389", "SCORE": "432", "shared_interaction": "Direct", "source_original": "4609", "Name_B": "VEGFA", "Name_A": "MYC", "target_original": "7422", "Gene_B": "7422", "interaction": "Direct", "SUID": 28154490, "TYPE": "Direct", "Gene_A": "4609", "support": "{\"OmniPath\": \"pathwayextra\", \"OmniPath_Reference\": \"Wang\"}", "selected": false}, "selected": false}, {"data": {"id": "28154489", "source": "28154380", "target": "28154388", "SCORE": "432", "shared_interaction": "Direct", "source_original": "4609", "Name_B": "TP53", "Name_A": "MYC", "target_original": "7157", "Gene_B": "7157", "interaction": "Direct", "SUID": 28154489, "TYPE": "Direct", "Gene_A": "4609", "support": "{\"OmniPath\": \"pathwayextra\", \"OmniPath_Reference\": \"Wang\", \"InWeb_IM\": \"experimental\", \"BioGrid\": \"physical\", \"BioGrid_PubMed\": \"30415952,28205554,21150319\", \"BioGrid_Type\": \"FRET,Proximity Label-MS,Affinity Capture-MS\"}", "selected": false}, "selected": false}, {"data": {"id": "28154488", "source": "28154380", "target": "28154387", "SCORE": "432", "shared_interaction": "Direct", "source_original": "4609", "Name_B": "TNF", "Name_A": "MYC", "target_original": "7124", "Gene_B": "7124", "interaction": "Direct", "SUID": 28154488, "TYPE": "Direct", "Gene_A": "4609", "support": "{\"OmniPath\": \"pathwayextra\", \"OmniPath_Reference\": \"Wang\"}", "selected": false}, "selected": false}, {"data": {"id": "28154487", "source": "28154380", "target": "28154386", "SCORE": "432", "shared_interaction": "Direct", "source_original": "4609", "Name_B": "STAT3", "Name_A": "MYC", "target_original": "6774", "Gene_B": "6774", "interaction": "Direct", "SUID": 28154487, "TYPE": "Direct", "Gene_A": "4609", "support": "{\"OmniPath\": \"pathwayextra\", \"OmniPath_Reference\": \"ACSN;Wang\", \"InWeb_IM\": \"experimental\", \"BioGrid\": \"genetic\", \"BioGrid_PubMed\": \"30762338\", \"BioGrid_Type\": \"Negative Genetic\"}", "selected": false}, "selected": false}, {"data": {"id": "28154486", "source": "28154380", "target": "28154370", "SCORE": "432", "shared_interaction": "Direct", "source_original": "4609", "Name_B": "CCND1", "Name_A": "MYC", "target_original": "595", "Gene_B": "595", "interaction": "Direct", "SUID": 28154486, "TYPE": "Direct", "Gene_A": "4609", "support": "{\"OmniPath\": \"pathwayextra\", \"OmniPath_Reference\": \"ACSN;Wang\", \"InWeb_IM\": \"inference\"}", "selected": false}, "selected": false}, {"data": {"id": "28154485", "source": "28154380", "target": "28154384", "SCORE": "208", "shared_interaction": "Direct", "source_original": "4609", "Name_B": "PTEN", "Name_A": "MYC", "target_original": "5728", "Gene_B": "5728", "interaction": "Direct", "SUID": 28154485, "TYPE": "Direct", "Gene_A": "4609", "support": "{\"BioGrid\": \"physical\", \"BioGrid_PubMed\": \"28205554\", \"BioGrid_Type\": \"FRET\"}", "selected": false}, "selected": false}, {"data": {"id": "28154484", "source": "28154380", "target": "28154383", "SCORE": "432", "shared_interaction": "Direct", "source_original": "4609", "Name_B": "MAPK8", "Name_A": "MYC", "target_original": "5599", "Gene_B": "5599", "interaction": "Direct", "SUID": 28154484, "TYPE": "Direct", "Gene_A": "4609", "support": "{\"OmniPath\": \"omnipath,kinaseextra\", \"OmniPath_Reference\": \"HPRD;HPRD-phos;HPRD_KEA;HPRD_MIMP;KEA;Kinexus_KEA;MIMP;PhosphoPoint;PhosphoSite_KEA;PhosphoSite_MIMP;PhosphoSite_ProtMapper;ProtMapper;SIGNOR;SIGNOR_ProtMapper;iPTMnet;phosphoELM_MIMP\", \"InWeb_IM\": \"experimental\", \"BioGrid\": \"physical\", \"BioGrid_PubMed\": \"10551811\", \"BioGrid_Type\": \"Biochemical Activity,Reconstituted Complex,Affinity Capture-Western\"}", "selected": false}, "selected": false}, {"data": {"id": "28154483", "source": "28154380", "target": "28154382", "SCORE": "432", "shared_interaction": "Direct", "source_original": "4609", "Name_B": "MAPK3", "Name_A": "MYC", "target_original": "5595", "Gene_B": "5595", "interaction": "Direct", "SUID": 28154483, "TYPE": "Direct", "Gene_A": "4609", "support": "{\"OmniPath\": \"omnipath,kinaseextra,pathwayextra\", \"OmniPath_Reference\": \"BEL-Large-Corpus_ProtMapper;HPRD;InnateDB;PhosphoPoint;ProtMapper;SignaLink3;Wang\", \"InWeb_IM\": \"experimental\", \"BioGrid\": \"physical\", \"BioGrid_PubMed\": \"15210690\", \"BioGrid_Type\": \"Reconstituted Complex\"}", "selected": false}, "selected": false}, {"data": {"id": "28154482", "source": "28154380", "target": "28154381", "SCORE": "432", "shared_interaction": "Direct", "source_original": "4609", "Name_B": "MAPK1", "Name_A": "MYC", "target_original": "5594", "Gene_B": "5594", "interaction": "Direct", "SUID": 28154482, "TYPE": "Direct", "Gene_A": "4609", "support": "{\"OmniPath\": \"omnipath,kinaseextra,pathwayextra\", \"OmniPath_Reference\": \"BEL-Large-Corpus_ProtMapper;BioGRID;HPRD_MIMP;InnateDB;KEA;MIMP;NetworKIN_KEA;PhosphoNetworks;PhosphoSite_KEA;PhosphoSite_MIMP;PhosphoSite_ProtMapper;ProtMapper;REACH_ProtMapper;RLIMS-P_ProtMapper;SIGNOR_ProtMapper;Sparser_ProtMapper;Wang;iPTMnet;phosphoELM;phosphoELM_KEA;phosphoELM_MIMP\", \"InWeb_IM\": \"experimental\", \"BioGrid\": \"physical\", \"BioGrid_PubMed\": \"7957875,29467282,15210690\", \"BioGrid_Type\": \"Reconstituted Complex,Affinity Capture-MS\"}", "selected": false}, "selected": false}, {"data": {"id": "28154481", "source": "28154379", "target": "28154389", "SCORE": "432", "shared_interaction": "Direct", "source_original": "3725", "Name_B": "VEGFA", "Name_A": "JUN", "target_original": "7422", "Gene_B": "7422", "interaction": "Direct", "SUID": 28154481, "TYPE": "Direct", "Gene_A": "3725", "support": "{\"OmniPath\": \"pathwayextra\", \"OmniPath_Reference\": \"Wang\", \"InWeb_IM\": \"inference\"}", "selected": false}, "selected": false}, {"data": {"id": "28154480", "source": "28154379", "target": "28154388", "SCORE": "908", "shared_interaction": "Direct", "source_original": "3725", "Name_B": "TP53", "Name_A": "JUN", "target_original": "7157", "Gene_B": "7157", "interaction": "Direct", "SUID": 28154480, "TYPE": "Direct", "Gene_A": "3725", "support": "{\"StringDB\": \"physical\", \"StringEvidence\": \"textmining:0.909,database:0.896,experiments:0.090\", \"OmniPath\": \"pathwayextra\", \"OmniPath_Reference\": \"Wang\", \"InWeb_IM\": \"experimental\", \"BioGrid\": \"physical\", \"BioGrid_PubMed\": \"31182485\", \"BioGrid_Type\": \"Two-hybrid\", \"String_Score_Physical\": 908, \"String_Score_Combined\": 991}", "selected": false}, "selected": false}, {"data": {"id": "28154479", "source": "28154379", "target": "28154387", "SCORE": "900", "shared_interaction": "Direct", "source_original": "3725", "Name_B": "TNF", "Name_A": "JUN", "target_original": "7124", "Gene_B": "7124", "interaction": "Direct", "SUID": 28154479, "TYPE": "Direct", "Gene_A": "3725", "support": "{\"StringDB\": \"physical\", \"StringEvidence\": \"database:0.896,textmining:0.866\", \"OmniPath\": \"pathwayextra,kinaseextra\", \"OmniPath_Reference\": \"Wang,ProtMapper;Sparser_ProtMapper;Wang\", \"InWeb_IM\": \"experimental\", \"String_Score_Physical\": 900, \"String_Score_Combined\": 986}", "selected": false}, "selected": false}, {"data": {"id": "28154478", "source": "28154379", "target": "28154386", "SCORE": "476", "shared_interaction": "Direct", "source_original": "3725", "Name_B": "STAT3", "Name_A": "JUN", "target_original": "6774", "Gene_B": "6774", "interaction": "Direct", "SUID": 28154478, "TYPE": "Direct", "Gene_A": "3725", "support": "{\"StringDB\": \"physical\", \"StringEvidence\": \"textmining:0.846,experiments:0.454,coexpression:0.015\", \"OmniPath\": \"omnipath,kinaseextra\", \"OmniPath_Reference\": \"HPRD;NetPath;ProtMapper;Sparser_ProtMapper;Wang\", \"InWeb_IM\": \"experimental\", \"BioGrid\": \"physical\", \"BioGrid_PubMed\": \"10490649\", \"BioGrid_Type\": \"Reconstituted Complex,Affinity Capture-Western\", \"String_Score_Physical\": 476, \"String_Score_Combined\": 921}", "selected": false}, "selected": false}, {"data": {"id": "28154477", "source": "28154379", "target": "28154385", "SCORE": "807", "shared_interaction": "Direct", "source_original": "3725", "Name_B": "SRC", "Name_A": "JUN", "target_original": "6714", "Gene_B": "6714", "interaction": "Direct", "SUID": 28154477, "TYPE": "Direct", "Gene_A": "3725", "support": "{\"StringDB\": \"physical\", \"StringEvidence\": \"textmining:0.844,database:0.791,experiments:0.040,coexpression:0.025\", \"OmniPath\": \"kinaseextra\", \"OmniPath_Reference\": \"ProtMapper;REACH_ProtMapper\", \"String_Score_Physical\": 807, \"String_Score_Combined\": 970}", "selected": false}, "selected": false}, {"data": {"id": "28154476", "source": "28154379", "target": "28154370", "SCORE": "900", "shared_interaction": "Direct", "source_original": "3725", "Name_B": "CCND1", "Name_A": "JUN", "target_original": "595", "Gene_B": "595", "interaction": "Direct", "SUID": 28154476, "TYPE": "Direct", "Gene_A": "3725", "support": "{\"StringDB\": \"physical\", \"StringEvidence\": \"database:0.896,textmining:0.857\", \"OmniPath\": \"pathwayextra\", \"OmniPath_Reference\": \"ACSN;Wang\", \"InWeb_IM\": \"inference\", \"BioGrid\": \"physical\", \"BioGrid_PubMed\": \"10567390\", \"BioGrid_Type\": \"Reconstituted Complex\", \"String_Score_Physical\": 900, \"String_Score_Combined\": 985}", "selected": false}, "selected": false}, {"data": {"id": "28154475", "source": "28154379", "target": "28154383", "SCORE": "977", "shared_interaction": "Direct", "source_original": "3725", "Name_B": "MAPK8", "Name_A": "JUN", "target_original": "5599", "Gene_B": "5599", "interaction": "Direct", "SUID": 28154475, "TYPE": "Direct", "Gene_A": "3725", "support": "{\"StringDB\": \"physical\", \"StringEvidence\": \"textmining:0.985,database:0.896,experiments:0.779\", \"OmniPath\": \"omnipath,kinaseextra,pathwayextra\", \"OmniPath_Reference\": \"ACSN;BEL-Large-Corpus_ProtMapper;BioGRID;CA1;CancerCellMap;DIP;ELM;HPRD;HPRD-phos;HPRD_KEA;HPRD_MIMP;InnateDB;IntAct;KEA;KEGG-MEDICUS;Lit-BM-17;MIMP;Macrophage;NCI-PID_ProtMapper;NetworKIN_KEA;PhosphoNetworks;PhosphoPoint;PhosphoSite_KEA;PhosphoSite_MIMP;PhosphoSite_ProtMapper;PhosphoSite_noref;ProtMapper;REACH_ProtMapper;RLIMS-P_ProtMapper;Reactome_ProtMapper;SIGNOR;SIGNOR_ProtMapper;SPIKE;SignaLink3;Sparser_ProtMapper;Wang;dbPTM;iPTMnet;phosphoELM;phosphoELM_KEA;phosphoELM_MIMP\", \"InWeb_IM\": \"experimental\", \"BioGrid\": \"physical\", \"BioGrid_PubMed\": \"9990010,9808624,9774977,9692890,9575168,9032244,8846788,8654373,8621542,8586671,8137421,8001819,7527398,25098452,23816567,22904686,22110360,20732415,20514406,20133937,19910486,19527717,19270716,18957422,18922473,18429822,18003900,17875713,17363973,17189706,16983342,16824735,16740711,16549498,16533805,16434970,16291755,16166642,16157600,16142216,16007099,15958389,15749833,15677475,15590691,15299005,15289320,15143066,14701799,14633987,14612408,14572659,14557262,14517282,13130464,12963725,12832416,12407442,12228228,12185592,12149229,12052834,11907583,11532856,11479302,11278395,11108663,10987838,10962563,10908726,10747973,10464310,10419510,10398438,10101227\", \"BioGrid_Type\": \"Biochemical Activity,Reconstituted Complex,Two-hybrid,Affinity Capture-Western\", \"String_Score_Physical\": 977, \"String_Score_Combined\": 999}", "selected": false}, "selected": false}, {"data": {"id": "28154474", "source": "28154379", "target": "28154382", "SCORE": "937", "shared_interaction": "Direct", "source_original": "3725", "Name_B": "MAPK3", "Name_A": "JUN", "target_original": "5595", "Gene_B": "5595", "interaction": "Direct", "SUID": 28154474, "TYPE": "Direct", "Gene_A": "3725", "support": "{\"StringDB\": \"physical\", \"StringEvidence\": \"textmining:0.927,database:0.896,experiments:0.377\", \"OmniPath\": \"omnipath,kinaseextra,pathwayextra\", \"OmniPath_Reference\": \"CancerCellMap;HPRD;KEGG-MEDICUS;NCI-PID_ProtMapper;NetPath;PhosphoPoint;ProtMapper;REACH_ProtMapper;RLIMS-P_ProtMapper;SIGNOR;SIGNOR_ProtMapper;Wang;iPTMnet,ACSN;CancerCellMap;HPRD;NetPath\", \"InWeb_IM\": \"experimental\", \"BioGrid\": \"physical\", \"BioGrid_PubMed\": \"1922387\", \"BioGrid_Type\": \"Biochemical Activity\", \"String_Score_Physical\": 937, \"String_Score_Combined\": 995}", "selected": false}, "selected": false}, {"data": {"id": "28154473", "source": "28154379", "target": "28154381", "SCORE": "938", "shared_interaction": "Direct", "source_original": "3725", "Name_B": "MAPK1", "Name_A": "JUN", "target_original": "5594", "Gene_B": "5594", "interaction": "Direct", "SUID": 28154473, "TYPE": "Direct", "Gene_A": "3725", "support": "{\"StringDB\": \"physical\", \"StringEvidence\": \"textmining:0.950,database:0.896,experiments:0.386\", \"OmniPath\": \"omnipath,kinaseextra,pathwayextra\", \"OmniPath_Reference\": \"CancerCellMap;DIP;KEA;KEGG-MEDICUS;NCI-PID_ProtMapper;NetPath;NetworKIN_KEA;PhosphoPoint;ProtMapper;REACH_ProtMapper;SIGNOR;Wang,ACSN;CancerCellMap;DIP;NetPath\", \"InWeb_IM\": \"experimental\", \"BioGrid\": \"physical\", \"BioGrid_PubMed\": \"29225075,11431474,10419510\", \"BioGrid_Type\": \"Biochemical Activity,Reconstituted Complex,Affinity Capture-Western\", \"String_Score_Physical\": 938, \"String_Score_Combined\": 996}", "selected": false}, "selected": false}, {"data": {"id": "28154472", "source": "28154379", "target": "28154380", "SCORE": "432", "shared_interaction": "Direct", "source_original": "3725", "Name_B": "MYC", "Name_A": "JUN", "target_original": "4609", "Gene_B": "4609", "interaction": "Direct", "SUID": 28154472, "TYPE": "Direct", "Gene_A": "3725", "support": "{\"OmniPath\": \"pathwayextra\", \"OmniPath_Reference\": \"ACSN;Wang\", \"InWeb_IM\": \"experimental\", \"BioGrid\": \"physical\", \"BioGrid_PubMed\": \"20232342\", \"BioGrid_Type\": \"Affinity Capture-Western\"}", "selected": false}, "selected": false}, {"data": {"id": "28154471", "source": "28154378", "target": "28154389", "SCORE": "432", "shared_interaction": "Direct", "source_original": "3569", "Name_B": "VEGFA", "Name_A": "IL6", "target_original": "7422", "Gene_B": "7422", "interaction": "Direct", "SUID": 28154471, "TYPE": "Direct", "Gene_A": "3569", "support": "{\"OmniPath\": \"pathwayextra\", \"OmniPath_Reference\": \"Wang\"}", "selected": false}, "selected": false}, {"data": {"id": "28154470", "source": "28154378", "target": "28154387", "SCORE": "432", "shared_interaction": "Direct", "source_original": "3569", "Name_B": "TNF", "Name_A": "IL6", "target_original": "7124", "Gene_B": "7124", "interaction": "Direct", "SUID": 28154470, "TYPE": "Direct", "Gene_A": "3569", "support": "{\"StringDB\": \"functional\", \"StringEvidence\": \"textmining:0.982,coexpression:0.086\", \"OmniPath\": \"pathwayextra\", \"OmniPath_Reference\": \"Wang\", \"String_Score_Combined\": 984, \"String_Score_Physical\": 432}", "selected": false}, "selected": false}, {"data": {"id": "28154469", "source": "28154378", "target": "28154386", "SCORE": "923", "shared_interaction": "Direct", "source_original": "3569", "Name_B": "STAT3", "Name_A": "IL6", "target_original": "6774", "Gene_B": "6774", "interaction": "Direct", "SUID": 28154469, "TYPE": "Direct", "Gene_A": "3569", "support": "{\"StringDB\": \"physical\", \"StringEvidence\": \"textmining:0.969,database:0.896,experiments:0.238\", \"OmniPath\": \"kinaseextra,pathwayextra\", \"OmniPath_Reference\": \"Wang,BEL-Large-Corpus_ProtMapper;ProtMapper;RLIMS-P_ProtMapper;Sparser_ProtMapper;Wang\", \"InWeb_IM\": \"inference\", \"String_Score_Physical\": 923, \"String_Score_Combined\": 997}", "selected": false}, "selected": false}, {"data": {"id": "28154468", "source": "28154378", "target": "28154383", "SCORE": "432", "shared_interaction": "Direct", "source_original": "3569", "Name_B": "MAPK8", "Name_A": "IL6", "target_original": "5599", "Gene_B": "5599", "interaction": "Direct", "SUID": 28154468, "TYPE": "Direct", "Gene_A": "3569", "support": "{\"StringDB\": \"functional\", \"StringEvidence\": \"textmining:0.881\", \"OmniPath\": \"pathwayextra\", \"OmniPath_Reference\": \"Wang\", \"String_Score_Combined\": 885, \"String_Score_Physical\": 432}", "selected": false}, "selected": false}, {"data": {"id": "28154467", "source": "28154378", "target": "28154382", "SCORE": "900", "shared_interaction": "Direct", "source_original": "3569", "Name_B": "MAPK3", "Name_A": "IL6", "target_original": "5595", "Gene_B": "5595", "interaction": "Direct", "SUID": 28154467, "TYPE": "Direct", "Gene_A": "3569", "support": "{\"StringDB\": \"physical\", \"StringEvidence\": \"database:0.896,textmining:0.762\", \"OmniPath\": \"pathwayextra\", \"OmniPath_Reference\": \"Wang\", \"String_Score_Physical\": 900, \"String_Score_Combined\": 976}", "selected": false}, "selected": false}, {"data": {"id": "28154466", "source": "28154378", "target": "28154381", "SCORE": "900", "shared_interaction": "Direct", "source_original": "3569", "Name_B": "MAPK1", "Name_A": "IL6", "target_original": "5594", "Gene_B": "5594", "interaction": "Direct", "SUID": 28154466, "TYPE": "Direct", "Gene_A": "3569", "support": "{\"StringDB\": \"physical\", \"StringEvidence\": \"database:0.896,textmining:0.828\", \"String_Score_Physical\": 900, \"String_Score_Combined\": 982}", "selected": false}, "selected": false}, {"data": {"id": "28154465", "source": "28154378", "target": "28154379", "SCORE": "900", "shared_interaction": "Direct", "source_original": "3569", "Name_B": "JUN", "Name_A": "IL6", "target_original": "3725", "Gene_B": "3725", "interaction": "Direct", "SUID": 28154465, "TYPE": "Direct", "Gene_A": "3569", "support": "{\"StringDB\": \"physical\", \"StringEvidence\": \"database:0.896,textmining:0.844,coexpression:0.013\", \"OmniPath\": \"pathwayextra\", \"OmniPath_Reference\": \"Wang\", \"String_Score_Physical\": 900, \"String_Score_Combined\": 984}", "selected": false}, "selected": false}, {"data": {"id": "28154464", "source": "28154377", "target": "28154389", "SCORE": "294", "shared_interaction": "Direct", "source_original": "3320", "Name_B": "VEGFA", "Name_A": "HSP90AA1", "target_original": "7422", "Gene_B": "7422", "interaction": "Direct", "SUID": 28154464, "TYPE": "Direct", "Gene_A": "3320", "support": "{\"InWeb_IM\": \"experimental\", \"BioGrid\": \"physical\", \"BioGrid_PubMed\": \"18211808\", \"BioGrid_Type\": \"Affinity Capture-Western\"}", "selected": false}, "selected": false}, {"data": {"id": "28154463", "source": "28154377", "target": "28154388", "SCORE": "940", "shared_interaction": "Direct", "source_original": "3320", "Name_B": "TP53", "Name_A": "HSP90AA1", "target_original": "7157", "Gene_B": "7157", "interaction": "Direct", "SUID": 28154463, "TYPE": "Direct", "Gene_A": "3320", "support": "{\"StringDB\": \"physical\", \"StringEvidence\": \"database:0.896,textmining:0.843,experiments:0.408,coexpression:0.008\", \"OmniPath\": \"omnipath,pathwayextra\", \"OmniPath_Reference\": \"BioGRID;DIP;HPRD;Wang\", \"InWeb_IM\": \"experimental\", \"BioGrid\": \"physical\", \"BioGrid_PubMed\": \"32807901,32097779,31152661,30911017,23443559,22939624,21268072,15358769,15004035,15001357,12427754,11707401,11507088,11297531,10557093\", \"BioGrid_Type\": \"Affinity Capture-Luminescence,Co-fractionation,Co-purification,Reconstituted Complex,Co-crystal Structure,Biochemical Activity,Affinity Capture-Western,Affinity Capture-MS\", \"String_Score_Physical\": 940, \"String_Score_Combined\": 990}", "selected": false}, "selected": false}, {"data": {"id": "28154462", "source": "28154377", "target": "28154386", "SCORE": "935", "shared_interaction": "Direct", "source_original": "3320", "Name_B": "STAT3", "Name_A": "HSP90AA1", "target_original": "6774", "Gene_B": "6774", "interaction": "Direct", "SUID": 28154462, "TYPE": "Direct", "Gene_A": "3320", "support": "{\"StringDB\": \"physical\", \"StringEvidence\": \"database:0.896,textmining:0.734,experiments:0.352\", \"OmniPath\": \"omnipath\", \"OmniPath_Reference\": \"HPRD;NetPath;SPIKE;Wang\", \"InWeb_IM\": \"experimental\", \"BioGrid\": \"physical\", \"BioGrid_PubMed\": \"12559950\", \"BioGrid_Type\": \"Affinity Capture-Western\", \"String_Score_Physical\": 935, \"String_Score_Combined\": 982}", "selected": false}, "selected": false}, {"data": {"id": "28154461", "source": "28154377", "target": "28154385", "SCORE": "945", "shared_interaction": "Direct", "source_original": "3320", "Name_B": "SRC", "Name_A": "HSP90AA1", "target_original": "6714", "Gene_B": "6714", "interaction": "Direct", "SUID": 28154461, "TYPE": "Direct", "Gene_A": "3320", "support": "{\"StringDB\": \"physical\", \"StringEvidence\": \"database:0.896,textmining:0.663,experiments:0.451\", \"OmniPath\": \"omnipath,kinaseextra\", \"OmniPath_Reference\": \"BioGRID;DIP;HPRD;SPIKE;Wang,BioGRID;DIP;HPRD;PhosphoPoint;Wang\", \"InWeb_IM\": \"experimental\", \"BioGrid\": \"physical\", \"BioGrid_PubMed\": \"31980649,28537252,22315411,1310678\", \"BioGrid_Type\": \"Affinity Capture-Western,Affinity Capture-MS\", \"String_Score_Physical\": 945, \"String_Score_Combined\": 981}", "selected": false}, "selected": false}, {"data": {"id": "28154460", "source": "28154377", "target": "28154370", "SCORE": "208", "shared_interaction": "Direct", "source_original": "3320", "Name_B": "CCND1", "Name_A": "HSP90AA1", "target_original": "595", "Gene_B": "595", "interaction": "Direct", "SUID": 28154460, "TYPE": "Direct", "Gene_A": "3320", "support": "{\"StringDB\": \"functional\", \"StringEvidence\": \"textmining:0.539\", \"BioGrid\": \"physical\", \"BioGrid_PubMed\": \"21654808\", \"BioGrid_Type\": \"Affinity Capture-MS\", \"String_Score_Combined\": 557, \"String_Score_Physical\": 208}", "selected": false}, "selected": false}, {"data": {"id": "28154459", "source": "28154377", "target": "28154384", "SCORE": "198", "shared_interaction": "Direct", "source_original": "3320", "Name_B": "PTEN", "Name_A": "HSP90AA1", "target_original": "5728", "Gene_B": "5728", "interaction": "Direct", "SUID": 28154459, "TYPE": "Direct", "Gene_A": "3320", "support": "{\"StringDB\": \"physical\", \"StringEvidence\": \"textmining:0.580,experiments:0.164\", \"OmniPath\": \"pathwayextra\", \"OmniPath_Reference\": \"Wang\", \"InWeb_IM\": \"experimental\", \"BioGrid\": \"genetic,physical\", \"BioGrid_PubMed\": \"28319113,21532586\", \"BioGrid_Type\": \"Affinity Capture-MS,Positive Genetic\", \"String_Score_Physical\": 198, \"String_Score_Combined\": 663}", "selected": false}, "selected": false}, {"data": {"id": "28154458", "source": "28154377", "target": "28154383", "SCORE": "379", "shared_interaction": "Direct", "source_original": "3320", "Name_B": "MAPK8", "Name_A": "HSP90AA1", "target_original": "5599", "Gene_B": "5599", "interaction": "Direct", "SUID": 28154458, "TYPE": "Direct", "Gene_A": "3320", "support": "{\"StringDB\": \"physical\", \"StringEvidence\": \"textmining:0.733,experiments:0.352\", \"BioGrid\": \"physical\", \"BioGrid_PubMed\": \"17891170\", \"BioGrid_Type\": \"Affinity Capture-Western\", \"String_Score_Physical\": 379, \"String_Score_Combined\": 834}", "selected": false}, "selected": false}, {"data": {"id": "28154457", "source": "28154377", "target": "28154382", "SCORE": "923", "shared_interaction": "Direct", "source_original": "3320", "Name_B": "MAPK3", "Name_A": "HSP90AA1", "target_original": "5595", "Gene_B": "5595", "interaction": "Direct", "SUID": 28154457, "TYPE": "Direct", "Gene_A": "3320", "support": "{\"StringDB\": \"physical\", \"StringEvidence\": \"database:0.896,textmining:0.639,experiments:0.234,coexpression:0.015\", \"InWeb_IM\": \"inference\", \"BioGrid\": \"physical\", \"BioGrid_PubMed\": \"31980649\", \"BioGrid_Type\": \"Affinity Capture-MS\", \"String_Score_Physical\": 923, \"String_Score_Combined\": 972}", "selected": false}, "selected": false}, {"data": {"id": "28154456", "source": "28154377", "target": "28154381", "SCORE": "950", "shared_interaction": "Direct", "source_original": "3320", "Name_B": "MAPK1", "Name_A": "HSP90AA1", "target_original": "5594", "Gene_B": "5594", "interaction": "Direct", "SUID": 28154456, "TYPE": "Direct", "Gene_A": "3320", "support": "{\"StringDB\": \"physical\", \"StringEvidence\": \"database:0.896,textmining:0.589,experiments:0.504,coexpression:0.020\", \"OmniPath\": \"omnipath,kinaseextra\", \"OmniPath_Reference\": \"HPRD;PhosphoPoint\", \"InWeb_IM\": \"inference\", \"String_Score_Physical\": 950, \"String_Score_Combined\": 979}", "selected": false}, "selected": false}, {"data": {"id": "28154455", "source": "28154377", "target": "28154380", "SCORE": "432", "shared_interaction": "Direct", "source_original": "3320", "Name_B": "MYC", "Name_A": "HSP90AA1", "target_original": "4609", "Gene_B": "4609", "interaction": "Direct", "SUID": 28154455, "TYPE": "Direct", "Gene_A": "3320", "support": "{\"OmniPath\": \"omnipath,pathwayextra\", \"OmniPath_Reference\": \"HPRD;Wang\", \"InWeb_IM\": \"experimental\", \"BioGrid\": \"physical\", \"BioGrid_PubMed\": \"29467282,28914785,12644583\", \"BioGrid_Type\": \"Affinity Capture-Western,Affinity Capture-MS\"}", "selected": false}, "selected": false}, {"data": {"id": "28154454", "source": "28154376", "target": "28154388", "SCORE": "313", "shared_interaction": "Direct", "source_original": "3265", "Name_B": "TP53", "Name_A": "HRAS", "target_original": "7157", "Gene_B": "7157", "interaction": "Direct", "SUID": 28154454, "TYPE": "Direct", "Gene_A": "3265", "support": "{\"StringDB\": \"physical\", \"StringEvidence\": \"textmining:0.951,experiments:0.284\", \"OmniPath\": \"omnipath\", \"OmniPath_Reference\": \"SPIKE\", \"InWeb_IM\": \"experimental\", \"BioGrid\": \"physical\", \"BioGrid_PubMed\": \"21041410\", \"BioGrid_Type\": \"Affinity Capture-Western\", \"String_Score_Physical\": 313, \"String_Score_Combined\": 966}", "selected": false}, "selected": false}, {"data": {"id": "28154453", "source": "28154376", "target": "28154385", "SCORE": "945", "shared_interaction": "Direct", "source_original": "3265", "Name_B": "SRC", "Name_A": "HRAS", "target_original": "6714", "Gene_B": "6714", "interaction": "Direct", "SUID": 28154453, "TYPE": "Direct", "Gene_A": "3265", "support": "{\"StringDB\": \"physical\", \"StringEvidence\": \"database:0.896,textmining:0.826,experiments:0.450,coexpression:0.070\", \"OmniPath\": \"omnipath,kinaseextra,pathwayextra\", \"OmniPath_Reference\": \"Adhesome;DOMINO;HPRD;PhosphoPoint;PhosphoSite;PhosphoSite_ProtMapper;PhosphoSite_noref;ProtMapper;SIGNOR;SIGNOR_ProtMapper;SPIKE;Wang;iPTMnet\", \"InWeb_IM\": \"experimental\", \"BioGrid\": \"physical\", \"BioGrid_PubMed\": \"30639242,30194290\", \"BioGrid_Type\": \"Proximity Label-MS\", \"BioGrid_Score\": \"2.11266463\", \"String_Score_Physical\": 945, \"String_Score_Combined\": 991}", "selected": false}, "selected": false}, {"data": {"id": "28154452", "source": "28154376", "target": "28154383", "SCORE": "887", "shared_interaction": "Direct", "source_original": "3265", "Name_B": "MAPK8", "Name_A": "HRAS", "target_original": "5599", "Gene_B": "5599", "interaction": "Direct", "SUID": 28154452, "TYPE": "Direct", "Gene_A": "3265", "support": "{\"StringDB\": \"physical\", \"StringEvidence\": \"database:0.791,textmining:0.690,experiments:0.437,coexpression:0.015\", \"OmniPath\": \"omnipath,pathwayextra,kinaseextra\", \"OmniPath_Reference\": \"Adhesome;DIP;HPRD;PhosphoPoint,Adhesome;DIP;HPRD;Wang\", \"BioGrid\": \"genetic\", \"BioGrid_PubMed\": \"8943324\", \"BioGrid_Type\": \"Phenotypic Suppression\", \"String_Score_Physical\": 887, \"String_Score_Combined\": 965}", "selected": false}, "selected": false}, {"data": {"id": "28154451", "source": "28154376", "target": "28154382", "SCORE": "923", "shared_interaction": "Direct", "source_original": "3265", "Name_B": "MAPK3", "Name_A": "HRAS", "target_original": "5595", "Gene_B": "5595", "interaction": "Direct", "SUID": 28154451, "TYPE": "Direct", "Gene_A": "3265", "support": "{\"StringDB\": \"physical\", \"StringEvidence\": \"database:0.896,textmining:0.803,experiments:0.230,coexpression:0.075\", \"OmniPath\": \"kinaseextra\", \"OmniPath_Reference\": \"BEL-Large-Corpus_ProtMapper;ProtMapper\", \"InWeb_IM\": \"inference\", \"String_Score_Physical\": 923, \"String_Score_Combined\": 985}", "selected": false}, "selected": false}, {"data": {"id": "28154450", "source": "28154376", "target": "28154381", "SCORE": "923", "shared_interaction": "Direct", "source_original": "3265", "Name_B": "MAPK1", "Name_A": "HRAS", "target_original": "5594", "Gene_B": "5594", "interaction": "Direct", "SUID": 28154450, "TYPE": "Direct", "Gene_A": "3265", "support": "{\"StringDB\": \"physical\", \"StringEvidence\": \"database:0.896,textmining:0.776,experiments:0.230,coexpression:0.075\", \"OmniPath\": \"kinaseextra\", \"OmniPath_Reference\": \"BEL-Large-Corpus_ProtMapper;ProtMapper\", \"InWeb_IM\": \"inference\", \"String_Score_Physical\": 923, \"String_Score_Combined\": 984}", "selected": false}, "selected": false}, {"data": {"id": "28154449", "source": "28154376", "target": "28154379", "SCORE": "241", "shared_interaction": "Direct", "source_original": "3265", "Name_B": "JUN", "Name_A": "HRAS", "target_original": "3725", "Gene_B": "3725", "interaction": "Direct", "SUID": 28154449, "TYPE": "Direct", "Gene_A": "3265", "support": "{\"StringDB\": \"physical\", \"StringEvidence\": \"textmining:0.753,experiments:0.210\", \"OmniPath\": \"kinaseextra,pathwayextra\", \"OmniPath_Reference\": \"ProtMapper;SIGNOR_ProtMapper;Wang\", \"InWeb_IM\": \"experimental\", \"String_Score_Physical\": 241, \"String_Score_Combined\": 812}", "selected": false}, "selected": false}, {"data": {"id": "28154448", "source": "28154376", "target": "28154377", "SCORE": "901", "shared_interaction": "Direct", "source_original": "3265", "Name_B": "HSP90AA1", "Name_A": "HRAS", "target_original": "3320", "Gene_B": "3320", "interaction": "Direct", "SUID": 28154448, "TYPE": "Direct", "Gene_A": "3265", "support": "{\"StringDB\": \"physical\", \"StringEvidence\": \"database:0.896,textmining:0.625,coexpression:0.015,experiments:0.011\", \"InWeb_IM\": \"inference\", \"String_Score_Physical\": 901, \"String_Score_Combined\": 963}", "selected": false}, "selected": false}, {"data": {"id": "28154447", "source": "28154375", "target": "28154388", "SCORE": "379", "shared_interaction": "Direct", "source_original": "2597", "Name_B": "TP53", "Name_A": "GAPDH", "target_original": "7157", "Gene_B": "7157", "interaction": "Direct", "SUID": 28154447, "TYPE": "Direct", "Gene_A": "2597", "support": "{\"StringDB\": \"physical\", \"StringEvidence\": \"textmining:0.883,experiments:0.352\", \"InWeb_IM\": \"experimental\", \"BioGrid\": \"physical\", \"BioGrid_PubMed\": \"32807901,18552833\", \"BioGrid_Type\": \"Affinity Capture-Western,Affinity Capture-MS\", \"String_Score_Physical\": 379, \"String_Score_Combined\": 927}", "selected": false}, "selected": false}, {"data": {"id": "28154446", "source": "28154375", "target": "28154382", "SCORE": "260", "shared_interaction": "Direct", "source_original": "2597", "Name_B": "MAPK3", "Name_A": "GAPDH", "target_original": "5595", "Gene_B": "5595", "interaction": "Direct", "SUID": 28154446, "TYPE": "Direct", "Gene_A": "2597", "support": "{\"StringDB\": \"physical\", \"StringEvidence\": \"textmining:0.797,experiments:0.228\", \"InWeb_IM\": \"inference\", \"String_Score_Physical\": 260, \"String_Score_Combined\": 849}", "selected": false}, "selected": false}, {"data": {"id": "28154445", "source": "28154375", "target": "28154381", "SCORE": "227", "shared_interaction": "Direct", "source_original": "2597", "Name_B": "MAPK1", "Name_A": "GAPDH", "target_original": "5594", "Gene_B": "5594", "interaction": "Direct", "SUID": 28154445, "TYPE": "Direct", "Gene_A": "2597", "support": "{\"StringDB\": \"physical\", \"StringEvidence\": \"textmining:0.824,experiments:0.195,coexpression:0.029\", \"InWeb_IM\": \"experimental\", \"BioGrid\": \"physical\", \"BioGrid_PubMed\": \"18624398\", \"BioGrid_Type\": \"Two-hybrid\", \"String_Score_Physical\": 227, \"String_Score_Combined\": 868}", "selected": false}, "selected": false}, {"data": {"id": "28154444", "source": "28154375", "target": "28154380", "SCORE": "432", "shared_interaction": "Direct", "source_original": "2597", "Name_B": "MYC", "Name_A": "GAPDH", "target_original": "4609", "Gene_B": "4609", "interaction": "Direct", "SUID": 28154444, "TYPE": "Direct", "Gene_A": "2597", "support": "{\"OmniPath\": \"pathwayextra\", \"OmniPath_Reference\": \"ACSN;Wang\", \"BioGrid\": \"physical\", \"BioGrid_PubMed\": \"29467282\", \"BioGrid_Type\": \"Affinity Capture-MS\"}", "selected": false}, "selected": false}, {"data": {"id": "28154443", "source": "28154375", "target": "28154377", "SCORE": "442", "shared_interaction": "Direct", "source_original": "2597", "Name_B": "HSP90AA1", "Name_A": "GAPDH", "target_original": "3320", "Gene_B": "3320", "interaction": "Direct", "SUID": 28154443, "TYPE": "Direct", "Gene_A": "2597", "support": "{\"StringDB\": \"physical\", \"StringEvidence\": \"textmining:0.764,experiments:0.418,coexpression:0.236\", \"InWeb_IM\": \"experimental\", \"BioGrid\": \"physical\", \"BioGrid_PubMed\": \"26344197,16263121\", \"BioGrid_Type\": \"Co-fractionation,Affinity Capture-MS\", \"BioGrid_Score\": \"0.083884101\", \"String_Score_Physical\": 442, \"String_Score_Combined\": 899}", "selected": false}, "selected": false}, {"data": {"id": "28154440", "source": "28154374", "target": "28154389", "SCORE": "432", "shared_interaction": "Direct", "source_original": "2099", "Name_B": "VEGFA", "Name_A": "ESR1", "target_original": "7422", "Gene_B": "7422", "interaction": "Direct", "SUID": 28154440, "TYPE": "Direct", "Gene_A": "2099", "support": "{\"OmniPath\": \"pathwayextra\", \"OmniPath_Reference\": \"Wang\"}", "selected": false}, "selected": false}, {"data": {"id": "28154439", "source": "28154374", "target": "28154388", "SCORE": "379", "shared_interaction": "Direct", "source_original": "2099", "Name_B": "TP53", "Name_A": "ESR1", "target_original": "7157", "Gene_B": "7157", "interaction": "Direct", "SUID": 28154439, "TYPE": "Direct", "Gene_A": "2099", "support": "{\"StringDB\": \"physical\", \"StringEvidence\": \"textmining:0.917,experiments:0.352\", \"OmniPath\": \"omnipath,pathwayextra\", \"OmniPath_Reference\": \"HPRD;Wang\", \"InWeb_IM\": \"experimental\", \"BioGrid\": \"physical\", \"BioGrid_PubMed\": \"26556313,21761334,17545634,10766163\", \"BioGrid_Type\": \"Reconstituted Complex,Affinity Capture-Western\", \"String_Score_Physical\": 379, \"String_Score_Combined\": 948}", "selected": false}, "selected": false}, {"data": {"id": "28154438", "source": "28154374", "target": "28154386", "SCORE": "386", "shared_interaction": "Direct", "source_original": "2099", "Name_B": "STAT3", "Name_A": "ESR1", "target_original": "6774", "Gene_B": "6774", "interaction": "Direct", "SUID": 28154438, "TYPE": "Direct", "Gene_A": "2099", "support": "{\"StringDB\": \"physical\", \"StringEvidence\": \"textmining:0.764,experiments:0.361\", \"InWeb_IM\": \"experimental\", \"BioGrid\": \"physical\", \"BioGrid_PubMed\": \"23874500,11429412\", \"BioGrid_Type\": \"Two-hybrid,Affinity Capture-Western\", \"String_Score_Physical\": 386, \"String_Score_Combined\": 855}", "selected": false}, "selected": false}, {"data": {"id": "28154437", "source": "28154374", "target": "28154385", "SCORE": "950", "shared_interaction": "Direct", "source_original": "2099", "Name_B": "SRC", "Name_A": "ESR1", "target_original": "6714", "Gene_B": "6714", "interaction": "Direct", "SUID": 28154437, "TYPE": "Direct", "Gene_A": "2099", "support": "{\"StringDB\": \"physical\", \"StringEvidence\": \"database:0.896,textmining:0.795,experiments:0.500,coexpression:0.021\", \"OmniPath\": \"omnipath,kinaseextra,pathwayextra\", \"OmniPath_Reference\": \"BioGRID;HPRD;HPRD-phos;HPRD_KEA;HPRD_MIMP;IntAct;KEA;Li2012;Lit-BM-17;MIMP;NetPath;PhosphoPoint;PhosphoSite_KEA;PhosphoSite_MIMP;PhosphoSite_ProtMapper;ProtMapper;REACH_ProtMapper;RLIMS-P_ProtMapper;SIGNOR;SIGNOR_ProtMapper;Sparser_ProtMapper;Wang;iPTMnet;phosphoELM;phosphoELM_KEA;phosphoELM_MIMP,BioGRID;HPRD;IntAct;Li2012;Lit-BM-17;NetPath;Wang\", \"InWeb_IM\": \"experimental\", \"BioGrid\": \"physical\", \"BioGrid_PubMed\": \"29720121,27420286,24051437,22328528,17627277,17400812,17284441,17043237,16957778,15784253,15020686,14766010,12630920,11564893,11032808,11013076\", \"BioGrid_Type\": \"FRET,Two-hybrid,Reconstituted Complex,Co-localization,Affinity Capture-Western\", \"String_Score_Physical\": 950, \"String_Score_Combined\": 990}", "selected": false}, "selected": false}, {"data": {"id": "28154436", "source": "28154374", "target": "28154370", "SCORE": "935", "shared_interaction": "Direct", "source_original": "2099", "Name_B": "CCND1", "Name_A": "ESR1", "target_original": "595", "Gene_B": "595", "interaction": "Direct", "SUID": 28154436, "TYPE": "Direct", "Gene_A": "2099", "support": "{\"StringDB\": \"physical\", \"StringEvidence\": \"database:0.896,textmining:0.853,experiments:0.359\", \"OmniPath\": \"omnipath,pathwayextra\", \"OmniPath_Reference\": \"HPRD;Lit-BM-17;Wang,HPRD;Lit-BM-17;SPIKE;Wang\", \"InWeb_IM\": \"experimental\", \"BioGrid\": \"physical\", \"BioGrid_PubMed\": \"9039267,16061635\", \"BioGrid_Type\": \"Reconstituted Complex,Two-hybrid,Affinity Capture-Western\", \"String_Score_Physical\": 935, \"String_Score_Combined\": 990}", "selected": false}, "selected": false}, {"data": {"id": "28154435", "source": "28154374", "target": "28154384", "SCORE": "393", "shared_interaction": "Direct", "source_original": "2099", "Name_B": "PTEN", "Name_A": "ESR1", "target_original": "5728", "Gene_B": "5728", "interaction": "Direct", "SUID": 28154435, "TYPE": "Direct", "Gene_A": "2099", "support": "{\"StringDB\": \"physical\", \"StringEvidence\": \"textmining:0.673,experiments:0.368\", \"InWeb_IM\": \"experimental\", \"BioGrid\": \"physical\", \"BioGrid_PubMed\": \"15205473\", \"BioGrid_Type\": \"Reconstituted Complex\", \"String_Score_Physical\": 393, \"String_Score_Combined\": 801}", "selected": false}, "selected": false}, {"data": {"id": "28154434", "source": "28154374", "target": "28154383", "SCORE": "800", "shared_interaction": "Direct", "source_original": "2099", "Name_B": "MAPK8", "Name_A": "ESR1", "target_original": "5599", "Gene_B": "5599", "interaction": "Direct", "SUID": 28154434, "TYPE": "Direct", "Gene_A": "2099", "support": "{\"StringDB\": \"physical\", \"StringEvidence\": \"database:0.791,textmining:0.541\", \"OmniPath\": \"omnipath,kinaseextra,pathwayextra\", \"OmniPath_Reference\": \"HPRD_MIMP;KEA;MIMP;NetworKIN_KEA;PhosphoSite_MIMP;phosphoELM_MIMP\", \"String_Score_Physical\": 800, \"String_Score_Combined\": 908}", "selected": false}, "selected": false}, {"data": {"id": "28154433", "source": "28154374", "target": "28154382", "SCORE": "937", "shared_interaction": "Direct", "source_original": "2099", "Name_B": "MAPK3", "Name_A": "ESR1", "target_original": "5595", "Gene_B": "5595", "interaction": "Direct", "SUID": 28154433, "TYPE": "Direct", "Gene_A": "2099", "support": "{\"StringDB\": \"physical\", \"StringEvidence\": \"database:0.896,textmining:0.665,experiments:0.374\", \"OmniPath\": \"omnipath,kinaseextra,pathwayextra\", \"OmniPath_Reference\": \"BEL-Large-Corpus_ProtMapper;HPRD;HPRD_MIMP;KEA;MIMP;PhosphoNetworks;PhosphoPoint;PhosphoSite_KEA;PhosphoSite_MIMP;PhosphoSite_ProtMapper;ProtMapper;SIGNOR;SIGNOR_ProtMapper;Wang;iPTMnet;phosphoELM;phosphoELM_KEA;phosphoELM_MIMP\", \"String_Score_Physical\": 937, \"String_Score_Combined\": 979}", "selected": false}, "selected": false}, {"data": {"id": "28154432", "source": "28154374", "target": "28154381", "SCORE": "937", "shared_interaction": "Direct", "source_original": "2099", "Name_B": "MAPK1", "Name_A": "ESR1", "target_original": "5594", "Gene_B": "5594", "interaction": "Direct", "SUID": 28154432, "TYPE": "Direct", "Gene_A": "2099", "support": "{\"StringDB\": \"physical\", \"StringEvidence\": \"database:0.896,textmining:0.552,experiments:0.374\", \"OmniPath\": \"omnipath,kinaseextra,pathwayextra\", \"OmniPath_Reference\": \"HPRD;HPRD_KEA;HPRD_MIMP;InnateDB;KEA;MIMP;PhosphoPoint;PhosphoSite_KEA;PhosphoSite_MIMP;PhosphoSite_ProtMapper;ProtMapper;REACH_ProtMapper;SIGNOR;SIGNOR_ProtMapper;Sparser_ProtMapper;Wang;iPTMnet;phosphoELM;phosphoELM_MIMP\", \"InWeb_IM\": \"experimental\", \"BioGrid\": \"physical\", \"BioGrid_PubMed\": \"12093745,11358671\", \"BioGrid_Type\": \"Biochemical Activity,Reconstituted Complex\", \"String_Score_Physical\": 937, \"String_Score_Combined\": 971}", "selected": false}, "selected": false}, {"data": {"id": "28154431", "source": "28154374", "target": "28154380", "SCORE": "432", "shared_interaction": "Direct", "source_original": "2099", "Name_B": "MYC", "Name_A": "ESR1", "target_original": "4609", "Gene_B": "4609", "interaction": "Direct", "SUID": 28154431, "TYPE": "Direct", "Gene_A": "2099", "support": "{\"OmniPath\": \"omnipath,pathwayextra\", \"OmniPath_Reference\": \"SPIKE;Wang\", \"InWeb_IM\": \"experimental\", \"BioGrid\": \"physical\", \"BioGrid_PubMed\": \"16455494\", \"BioGrid_Type\": \"Affinity Capture-Western\"}", "selected": false}, "selected": false}, {"data": {"id": "28154430", "source": "28154374", "target": "28154379", "SCORE": "944", "shared_interaction": "Direct", "source_original": "2099", "Name_B": "JUN", "Name_A": "ESR1", "target_original": "3725", "Gene_B": "3725", "interaction": "Direct", "SUID": 28154430, "TYPE": "Direct", "Gene_A": "2099", "support": "{\"StringDB\": \"physical\", \"StringEvidence\": \"database:0.896,textmining:0.632,experiments:0.450\", \"OmniPath\": \"omnipath,pathwayextra\", \"OmniPath_Reference\": \"BioGRID;HPRD;Wang\", \"InWeb_IM\": \"experimental\", \"BioGrid\": \"physical\", \"BioGrid_PubMed\": \"23747343,17317669,11477071\", \"BioGrid_Type\": \"Reconstituted Complex,Affinity Capture-Western\", \"String_Score_Physical\": 944, \"String_Score_Combined\": 979}", "selected": false}, "selected": false}, {"data": {"id": "28154429", "source": "28154374", "target": "28154378", "SCORE": "432", "shared_interaction": "Direct", "source_original": "2099", "Name_B": "IL6", "Name_A": "ESR1", "target_original": "3569", "Gene_B": "3569", "interaction": "Direct", "SUID": 28154429, "TYPE": "Direct", "Gene_A": "2099", "support": "{\"StringDB\": \"functional\", \"StringEvidence\": \"textmining:0.759\", \"OmniPath\": \"kinaseextra\", \"OmniPath_Reference\": \"ProtMapper;REACH_ProtMapper;Sparser_ProtMapper\", \"String_Score_Combined\": 769, \"String_Score_Physical\": 432}", "selected": false}, "selected": false}, {"data": {"id": "28154428", "source": "28154374", "target": "28154377", "SCORE": "945", "shared_interaction": "Direct", "source_original": "2099", "Name_B": "HSP90AA1", "Name_A": "ESR1", "target_original": "3320", "Gene_B": "3320", "interaction": "Direct", "SUID": 28154428, "TYPE": "Direct", "Gene_A": "2099", "support": "{\"StringDB\": \"physical\", \"StringEvidence\": \"database:0.896,textmining:0.618,experiments:0.452\", \"InWeb_IM\": \"experimental\", \"BioGrid\": \"physical\", \"BioGrid_PubMed\": \"9222609,27483141,23912458,23403292,22939624,21503962,20353944,18388150,17699868,16037132,15538384,12962497,11911945\", \"BioGrid_Type\": \"Affinity Capture-Luminescence,Reconstituted Complex,Affinity Capture-Western,Affinity Capture-MS\", \"String_Score_Physical\": 945, \"String_Score_Combined\": 979}", "selected": false}, "selected": false}, {"data": {"id": "28154427", "source": "28154374", "target": "28154375", "SCORE": "901", "shared_interaction": "Direct", "source_original": "2099", "Name_B": "GAPDH", "Name_A": "ESR1", "target_original": "2597", "Gene_B": "2597", "interaction": "Direct", "SUID": 28154427, "TYPE": "Direct", "Gene_A": "2099", "support": "{\"StringDB\": \"physical\", \"StringEvidence\": \"database:0.896,textmining:0.660,experiments:0.010\", \"OmniPath\": \"pathwayextra\", \"OmniPath_Reference\": \"Wang\", \"InWeb_IM\": \"experimental\", \"BioGrid\": \"physical\", \"BioGrid_PubMed\": \"21182205\", \"BioGrid_Type\": \"Affinity Capture-MS\", \"String_Score_Physical\": 901, \"String_Score_Combined\": 966}", "selected": false}, "selected": false}, {"data": {"id": "28154414", "source": "28154373", "target": "28154389", "SCORE": "432", "shared_interaction": "Direct", "source_original": "1956", "Name_B": "VEGFA", "Name_A": "EGFR", "target_original": "7422", "Gene_B": "7422", "interaction": "Direct", "SUID": 28154414, "TYPE": "Direct", "Gene_A": "1956", "support": "{\"OmniPath\": \"omnipath,pathwayextra,ligrecextra\", \"OmniPath_Reference\": \"CellTalkDB;EMBRACE;Fantom5_LRdb;LRdb;SIGNOR;STRING_talklr;Wang;iTALK;talklr\"}", "selected": false}, "selected": false}, {"data": {"id": "28154413", "source": "28154373", "target": "28154388", "SCORE": "294", "shared_interaction": "Direct", "source_original": "1956", "Name_B": "TP53", "Name_A": "EGFR", "target_original": "7157", "Gene_B": "7157", "interaction": "Direct", "SUID": 28154413, "TYPE": "Direct", "Gene_A": "1956", "support": "{\"StringDB\": \"physical\", \"StringEvidence\": \"textmining:0.949,experiments:0.264\", \"OmniPath\": \"omnipath,pathwayextra\", \"OmniPath_Reference\": \"SPIKE;Wang\", \"BioGrid\": \"genetic\", \"BioGrid_PubMed\": \"27438146,23284306\", \"BioGrid_Type\": \"Synthetic Lethality,Synthetic Growth Defect\", \"String_Score_Physical\": 294, \"String_Score_Combined\": 964}", "selected": false}, "selected": false}, {"data": {"id": "28154412", "source": "28154373", "target": "28154387", "SCORE": "432", "shared_interaction": "Direct", "source_original": "1956", "Name_B": "TNF", "Name_A": "EGFR", "target_original": "7124", "Gene_B": "7124", "interaction": "Direct", "SUID": 28154412, "TYPE": "Direct", "Gene_A": "1956", "support": "{\"StringDB\": \"functional\", \"StringEvidence\": \"textmining:0.698,coexpression:0.022\", \"OmniPath\": \"kinaseextra\", \"OmniPath_Reference\": \"ProtMapper;REACH_ProtMapper;RLIMS-P_ProtMapper;Sparser_ProtMapper\", \"String_Score_Combined\": 716, \"String_Score_Physical\": 432}", "selected": false}, "selected": false}, {"data": {"id": "28154411", "source": "28154373", "target": "28154386", "SCORE": "974", "shared_interaction": "Direct", "source_original": "1956", "Name_B": "STAT3", "Name_A": "EGFR", "target_original": "6774", "Gene_B": "6774", "interaction": "Direct", "SUID": 28154411, "TYPE": "Direct", "Gene_A": "1956", "support": "{\"StringDB\": \"physical\", \"StringEvidence\": \"textmining:0.924,database:0.896,experiments:0.743\", \"OmniPath\": \"omnipath,kinaseextra\", \"OmniPath_Reference\": \"BEL-Large-Corpus_ProtMapper;BioGRID;CancerCellMap;HPRD;InnateDB;IntAct;Lit-BM-17;NetPath;PhosphoPoint;ProtMapper;RLIMS-P_ProtMapper;SIGNOR;SPIKE;Wang,BioGRID;HPRD;InnateDB;IntAct;Lit-BM-17;NetPath;ProtMapper;Sparser_ProtMapper;Wang\", \"InWeb_IM\": \"experimental\", \"BioGrid\": \"physical\", \"BioGrid_PubMed\": \"9756944,25754235,25402006,25241761,24658140,24240702,24189400,24135280,23956138,21573184,20145033,20067773,18258752,15950906,15485908,15284024,12873986,10358079\", \"BioGrid_Type\": \"Affinity Capture-Luminescence,PCA,Two-hybrid,Co-localization,Reconstituted Complex,Biochemical Activity,Affinity Capture-Western,Affinity Capture-MS\", \"String_Score_Physical\": 974, \"String_Score_Combined\": 998}", "selected": false}, "selected": false}, {"data": {"id": "28154410", "source": "28154373", "target": "28154385", "SCORE": "946", "shared_interaction": "Direct", "source_original": "1956", "Name_B": "SRC", "Name_A": "EGFR", "target_original": "6714", "Gene_B": "6714", "interaction": "Direct", "SUID": 28154410, "TYPE": "Direct", "Gene_A": "1956", "support": "{\"StringDB\": \"physical\", \"StringEvidence\": \"textmining:0.952,database:0.896,experiments:0.462\", \"OmniPath\": \"omnipath,kinaseextra,pathwayextra\", \"OmniPath_Reference\": \"BEL-Large-Corpus_ProtMapper;BioGRID;CancerCellMap;HPRD;HPRD-phos;HPRD_KEA;HPRD_MIMP;InnateDB;IntAct;KEA;Kinexus_KEA;Li2012;Lit-BM-17;MIMP;NCI-PID_ProtMapper;NetPath;NetworKIN_KEA;PhosphoPoint;PhosphoSite;PhosphoSite_KEA;PhosphoSite_MIMP;PhosphoSite_ProtMapper;PhosphoSite_noref;ProtMapper;REACH_ProtMapper;RLIMS-P_ProtMapper;Reactome_ProtMapper;SIGNOR;SIGNOR_ProtMapper;SPIKE;Sparser_ProtMapper;Wang;iPTMnet;phosphoELM;phosphoELM_KEA;phosphoELM_MIMP,BioGRID;CancerCellMap;HPRD;InnateDB;IntAct;KEGG-MEDICUS;Li2012;Lit-BM-17;NetPath;PhosphoPoint;ProtMapper;REACH_ProtMapper;RLIMS-P_ProtMapper;Sparser_ProtMapper;Wang\", \"InWeb_IM\": \"experimental\", \"BioGrid\": \"physical\", \"BioGrid_PubMed\": \"9020193,8845374,7797556,7527393,7506422,28065597,25402006,24658140,24189400,23175185,22973453,22227249,21573184,21268077,20333651,19704002,17284441,17158602,10971656,10777553,10358079\", \"BioGrid_Type\": \"PCA,Two-hybrid,Reconstituted Complex,Protein-peptide,Biochemical Activity,Affinity Capture-Western\", \"BioGrid_Score\": \"3.95\", \"String_Score_Physical\": 946, \"String_Score_Combined\": 963}", "selected": false}, "selected": false}, {"data": {"id": "28154409", "source": "28154373", "target": "28154384", "SCORE": "472", "shared_interaction": "Direct", "source_original": "1956", "Name_B": "PTEN", "Name_A": "EGFR", "target_original": "5728", "Gene_B": "5728", "interaction": "Direct", "SUID": 28154409, "TYPE": "Direct", "Gene_A": "1956", "support": "{\"StringDB\": \"physical\", \"StringEvidence\": \"textmining:0.938,experiments:0.450\", \"OmniPath\": \"pathwayextra\", \"OmniPath_Reference\": \"ACSN;Wang\", \"BioGrid\": \"genetic,physical\", \"BioGrid_PubMed\": \"31741433,26531778\", \"BioGrid_Type\": \"Affinity Capture-Western,Positive Genetic\", \"String_Score_Physical\": 472, \"String_Score_Combined\": 967}", "selected": false}, "selected": false}, {"data": {"id": "28154408", "source": "28154373", "target": "28154383", "SCORE": "392", "shared_interaction": "Direct", "source_original": "1956", "Name_B": "MAPK8", "Name_A": "EGFR", "target_original": "5599", "Gene_B": "5599", "interaction": "Direct", "SUID": 28154408, "TYPE": "Direct", "Gene_A": "1956", "support": "{\"StringDB\": \"physical\", \"StringEvidence\": \"textmining:0.754,experiments:0.367\", \"InWeb_IM\": \"experimental\", \"BioGrid\": \"physical\", \"BioGrid_PubMed\": \"25402006,24658140\", \"BioGrid_Type\": \"Affinity Capture-Luminescence,Two-hybrid,PCA\", \"String_Score_Physical\": 392, \"String_Score_Combined\": 593}", "selected": false}, "selected": false}, {"data": {"id": "28154407", "source": "28154373", "target": "28154382", "SCORE": "915", "shared_interaction": "Direct", "source_original": "1956", "Name_B": "MAPK3", "Name_A": "EGFR", "target_original": "5595", "Gene_B": "5595", "interaction": "Direct", "SUID": 28154407, "TYPE": "Direct", "Gene_A": "1956", "support": "{\"StringDB\": \"physical\", \"StringEvidence\": \"database:0.896,textmining:0.882,experiments:0.150\", \"OmniPath\": \"omnipath,kinaseextra,pathwayextra\", \"OmniPath_Reference\": \"HPRD_MIMP;KEA;Kinexus_KEA;MIMP;NetworKIN_KEA;PhosphoSite;PhosphoSite_KEA;PhosphoSite_MIMP;PhosphoSite_ProtMapper;ProtMapper;SIGNOR;SIGNOR_ProtMapper;Wang;iPTMnet;phosphoELM;phosphoELM_KEA;phosphoELM_MIMP,KEGG-MEDICUS;Wang\", \"BioGrid\": \"physical\", \"BioGrid_PubMed\": \"24412244\", \"BioGrid_Type\": \"Two-hybrid\", \"String_Score_Physical\": 915, \"String_Score_Combined\": 946}", "selected": false}, "selected": false}, {"data": {"id": "28154406", "source": "28154373", "target": "28154381", "SCORE": "944", "shared_interaction": "Direct", "source_original": "1956", "Name_B": "MAPK1", "Name_A": "EGFR", "target_original": "5594", "Gene_B": "5594", "interaction": "Direct", "SUID": 28154406, "TYPE": "Direct", "Gene_A": "1956", "support": "{\"StringDB\": \"physical\", \"StringEvidence\": \"database:0.896,textmining:0.882,experiments:0.450\", \"OmniPath\": \"omnipath,kinaseextra,pathwayextra\", \"OmniPath_Reference\": \"CancerCellMap;HPRD;HPRD_MIMP;KEA;Kinexus_KEA;MIMP;NetPath;PhosphoPoint;PhosphoSite_KEA;PhosphoSite_MIMP;PhosphoSite_ProtMapper;ProtMapper;SIGNOR;SIGNOR_ProtMapper;Wang;iPTMnet;phosphoELM;phosphoELM_KEA;phosphoELM_MIMP,CancerCellMap;HPRD;KEGG-MEDICUS;NetPath;Wang\", \"InWeb_IM\": \"inference\", \"String_Score_Physical\": 944, \"String_Score_Combined\": 965}", "selected": false}, "selected": false}, {"data": {"id": "28154405", "source": "28154373", "target": "28154378", "SCORE": "600", "shared_interaction": "Direct", "source_original": "1956", "Name_B": "IL6", "Name_A": "EGFR", "target_original": "3569", "Gene_B": "3569", "interaction": "Direct", "SUID": 28154405, "TYPE": "Direct", "Gene_A": "1956", "support": "{\"StringDB\": \"physical\", \"StringEvidence\": \"textmining:0.803,database:0.583\", \"String_Score_Physical\": 600, \"String_Score_Combined\": 921}", "selected": false}, "selected": false}, {"data": {"id": "28154404", "source": "28154373", "target": "28154377", "SCORE": "946", "shared_interaction": "Direct", "source_original": "1956", "Name_B": "HSP90AA1", "Name_A": "EGFR", "target_original": "3320", "Gene_B": "3320", "interaction": "Direct", "SUID": 28154404, "TYPE": "Direct", "Gene_A": "1956", "support": "{\"StringDB\": \"physical\", \"StringEvidence\": \"database:0.896,textmining:0.810,experiments:0.466\", \"OmniPath\": \"omnipath,ligrecextra,kinaseextra\", \"OmniPath_Reference\": \"BioGRID;CellTalkDB;EMBRACE;Fantom5_LRdb;IntAct;LRdb;Lit-BM-17;Ramilowski2015;connectomeDB2020;iTALK;talklr,BioGRID;IntAct;Lit-BM-17;PhosphoPoint\", \"InWeb_IM\": \"experimental\", \"BioGrid\": \"physical\", \"BioGrid_PubMed\": \"32669362,31980649,25402006,24658140,23956138,16849543,16024644,12471035,12006493\", \"BioGrid_Type\": \"Two-hybrid,Affinity Capture-Western,PCA,Affinity Capture-MS\", \"String_Score_Physical\": 946, \"String_Score_Combined\": 989}", "selected": false}, "selected": false}, {"data": {"id": "28154403", "source": "28154373", "target": "28154376", "SCORE": "930", "shared_interaction": "Direct", "source_original": "1956", "Name_B": "HRAS", "Name_A": "EGFR", "target_original": "3265", "Gene_B": "3265", "interaction": "Direct", "SUID": 28154403, "TYPE": "Direct", "Gene_A": "1956", "support": "{\"StringDB\": \"physical\", \"StringEvidence\": \"textmining:0.971,database:0.896,experiments:0.300,coexpression:0.011\", \"OmniPath\": \"pathwayextra\", \"OmniPath_Reference\": \"ACSN;Wang\", \"InWeb_IM\": \"inference\", \"BioGrid\": \"physical\", \"BioGrid_PubMed\": \"30639242,30194290\", \"BioGrid_Type\": \"Proximity Label-MS\", \"BioGrid_Score\": \"2.11866809\", \"String_Score_Physical\": 930, \"String_Score_Combined\": 998}", "selected": false}, "selected": false}, {"data": {"id": "28154402", "source": "28154373", "target": "28154375", "SCORE": "392", "shared_interaction": "Direct", "source_original": "1956", "Name_B": "GAPDH", "Name_A": "EGFR", "target_original": "2597", "Gene_B": "2597", "interaction": "Direct", "SUID": 28154402, "TYPE": "Direct", "Gene_A": "1956", "support": "{\"StringDB\": \"physical\", \"StringEvidence\": \"textmining:0.810,experiments:0.367\", \"InWeb_IM\": \"experimental\", \"BioGrid\": \"physical\", \"BioGrid_PubMed\": \"25402006,24658140,23956138,16799092\", \"BioGrid_Type\": \"Two-hybrid,Affinity Capture-Western,PCA,Affinity Capture-MS\", \"String_Score_Physical\": 392, \"String_Score_Combined\": 885}", "selected": false}, "selected": false}, {"data": {"id": "28154401", "source": "28154373", "target": "28154374", "SCORE": "402", "shared_interaction": "Direct", "source_original": "1956", "Name_B": "ESR1", "Name_A": "EGFR", "target_original": "2099", "Gene_B": "2099", "interaction": "Direct", "SUID": 28154401, "TYPE": "Direct", "Gene_A": "1956", "support": "{\"StringDB\": \"physical\", \"StringEvidence\": \"textmining:0.905,experiments:0.377\", \"OmniPath\": \"omnipath,kinaseextra\", \"OmniPath_Reference\": \"HPRD;PhosphoPoint;ProtMapper;REACH_ProtMapper;SIGNOR;SignaLink3\", \"InWeb_IM\": \"experimental\", \"BioGrid\": \"physical\", \"BioGrid_PubMed\": \"28065597,17284441\", \"BioGrid_Type\": \"Affinity Capture-Western,Affinity Capture-MS\", \"String_Score_Physical\": 402, \"String_Score_Combined\": 943}", "selected": false}, "selected": false}, {"data": {"id": "28154400", "source": "28154373", "target": "28154368", "SCORE": "431", "shared_interaction": "Direct", "source_original": "1956", "Name_B": "AKT1", "Name_A": "EGFR", "target_original": "207", "Gene_B": "207", "interaction": "Direct", "SUID": 28154400, "TYPE": "Direct", "Gene_A": "1956", "support": "{\"StringDB\": \"physical\", \"StringEvidence\": \"textmining:0.972,experiments:0.407\", \"OmniPath\": \"omnipath,kinaseextra\", \"OmniPath_Reference\": \"Lit-BM-17;NetPath;PhosphoSite;PhosphoSite_ProtMapper;ProtMapper,ACSN;Lit-BM-17;NetPath\", \"InWeb_IM\": \"experimental\", \"BioGrid\": \"physical\", \"BioGrid_PubMed\": \"25402006,24658140\", \"BioGrid_Type\": \"Affinity Capture-Luminescence,Two-hybrid,PCA\", \"String_Score_Physical\": 431, \"String_Score_Combined\": 678}", "selected": false}, "selected": false}, {"data": {"id": "28154399", "source": "28154372", "target": "28154386", "SCORE": "900", "shared_interaction": "Direct", "source_original": "1950", "Name_B": "STAT3", "Name_A": "EGF", "target_original": "6774", "Gene_B": "6774", "interaction": "Direct", "SUID": 28154399, "TYPE": "Direct", "Gene_A": "1950", "support": "{\"StringDB\": \"physical\", \"StringEvidence\": \"database:0.896,textmining:0.848\", \"OmniPath\": \"kinaseextra,pathwayextra\", \"OmniPath_Reference\": \"ProtMapper;Sparser_ProtMapper;Wang\", \"String_Score_Physical\": 900, \"String_Score_Combined\": 984}", "selected": false}, "selected": false}, {"data": {"id": "28154398", "source": "28154372", "target": "28154385", "SCORE": "900", "shared_interaction": "Direct", "source_original": "1950", "Name_B": "SRC", "Name_A": "EGF", "target_original": "6714", "Gene_B": "6714", "interaction": "Direct", "SUID": 28154398, "TYPE": "Direct", "Gene_A": "1950", "support": "{\"StringDB\": \"physical\", \"StringEvidence\": \"textmining:0.906,database:0.896,experiments:0.009\", \"OmniPath\": \"kinaseextra,pathwayextra\", \"OmniPath_Reference\": \"Wang,ProtMapper;Sparser_ProtMapper;Wang\", \"InWeb_IM\": \"inference\", \"String_Score_Physical\": 900, \"String_Score_Combined\": 990}", "selected": false}, "selected": false}, {"data": {"id": "28154397", "source": "28154372", "target": "28154382", "SCORE": "432", "shared_interaction": "Direct", "source_original": "1950", "Name_B": "MAPK3", "Name_A": "EGF", "target_original": "5595", "Gene_B": "5595", "interaction": "Direct", "SUID": 28154397, "TYPE": "Direct", "Gene_A": "1950", "support": "{\"StringDB\": \"functional\", \"StringEvidence\": \"textmining:0.844\", \"OmniPath\": \"pathwayextra,kinaseextra\", \"OmniPath_Reference\": \"BEL-Large-Corpus_ProtMapper;ProtMapper;Wang,Wang\", \"String_Score_Combined\": 849, \"String_Score_Physical\": 432}", "selected": false}, "selected": false}, {"data": {"id": "28154396", "source": "28154372", "target": "28154381", "SCORE": "432", "shared_interaction": "Direct", "source_original": "1950", "Name_B": "MAPK1", "Name_A": "EGF", "target_original": "5594", "Gene_B": "5594", "interaction": "Direct", "SUID": 28154396, "TYPE": "Direct", "Gene_A": "1950", "support": "{\"StringDB\": \"functional\", \"StringEvidence\": \"textmining:0.849\", \"OmniPath\": \"kinaseextra,pathwayextra\", \"OmniPath_Reference\": \"BEL-Large-Corpus_ProtMapper;ProtMapper;Wang,Wang\", \"String_Score_Combined\": 854, \"String_Score_Physical\": 432}", "selected": false}, "selected": false}, {"data": {"id": "28154395", "source": "28154372", "target": "28154379", "SCORE": "432", "shared_interaction": "Direct", "source_original": "1950", "Name_B": "JUN", "Name_A": "EGF", "target_original": "3725", "Gene_B": "3725", "interaction": "Direct", "SUID": 28154395, "TYPE": "Direct", "Gene_A": "1950", "support": "{\"StringDB\": \"functional\", \"StringEvidence\": \"textmining:0.830\", \"OmniPath\": \"kinaseextra\", \"OmniPath_Reference\": \"ProtMapper;REACH_ProtMapper;Sparser_ProtMapper\", \"String_Score_Combined\": 837, \"String_Score_Physical\": 432}", "selected": false}, "selected": false}, {"data": {"id": "28154394", "source": "28154372", "target": "28154377", "SCORE": "902", "shared_interaction": "Direct", "source_original": "1950", "Name_B": "HSP90AA1", "Name_A": "EGF", "target_original": "3320", "Gene_B": "3320", "interaction": "Direct", "SUID": 28154394, "TYPE": "Direct", "Gene_A": "1950", "support": "{\"StringDB\": \"physical\", \"StringEvidence\": \"database:0.896,textmining:0.538,experiments:0.024\", \"InWeb_IM\": \"inference\", \"String_Score_Physical\": 902, \"String_Score_Combined\": 954}", "selected": false}, "selected": false}, {"data": {"id": "28154393", "source": "28154372", "target": "28154376", "SCORE": "900", "shared_interaction": "Direct", "source_original": "1950", "Name_B": "HRAS", "Name_A": "EGF", "target_original": "3265", "Gene_B": "3265", "interaction": "Direct", "SUID": 28154393, "TYPE": "Direct", "Gene_A": "1950", "support": "{\"StringDB\": \"physical\", \"StringEvidence\": \"database:0.896,textmining:0.776\", \"OmniPath\": \"pathwayextra\", \"OmniPath_Reference\": \"Wang\", \"InWeb_IM\": \"inference\", \"String_Score_Physical\": 900, \"String_Score_Combined\": 977}", "selected": false}, "selected": false}, {"data": {"id": "28154392", "source": "28154372", "target": "28154369", "SCORE": "900", "shared_interaction": "Direct", "source_original": "1950", "Name_B": "ALB", "Name_A": "EGF", "target_original": "213", "Gene_B": "213", "interaction": "Direct", "SUID": 28154392, "TYPE": "Direct", "Gene_A": "1950", "support": "{\"StringDB\": \"physical\", \"StringEvidence\": \"database:0.896,textmining:0.801\", \"String_Score_Physical\": 900, \"String_Score_Combined\": 980}", "selected": false}, "selected": false}, {"data": {"id": "28154391", "source": "28154372", "target": "28154374", "SCORE": "432", "shared_interaction": "Direct", "source_original": "1950", "Name_B": "ESR1", "Name_A": "EGF", "target_original": "2099", "Gene_B": "2099", "interaction": "Direct", "SUID": 28154391, "TYPE": "Direct", "Gene_A": "1950", "support": "{\"StringDB\": \"functional\", \"StringEvidence\": \"textmining:0.829\", \"OmniPath\": \"kinaseextra\", \"OmniPath_Reference\": \"BEL-Large-Corpus_ProtMapper;ProtMapper;REACH_ProtMapper;RLIMS-P_ProtMapper;Sparser_ProtMapper\", \"String_Score_Combined\": 836, \"String_Score_Physical\": 432}", "selected": false}, "selected": false}, {"data": {"id": "28154390", "source": "28154372", "target": "28154373", "SCORE": "993", "shared_interaction": "Direct", "source_original": "1950", "Name_B": "EGFR", "Name_A": "EGF", "target_original": "1956", "Gene_B": "1956", "interaction": "Direct", "SUID": 28154390, "TYPE": "Direct", "Gene_A": "1950", "support": "{\"StringDB\": \"physical\", \"StringEvidence\": \"textmining:0.971,experiments:0.931,database:0.896,coexpression:0.124\", \"OmniPath\": \"omnipath,kinaseextra,pathwayextra,ligrecextra\", \"OmniPath_Reference\": \"AlzPathway;Baccin2019;BioGRID;CancerCellMap;CellPhoneDB;DIP;HPRD;IntAct;Lit-BM-17;NetPath;PhosphoPoint;Ramilowski2015_Baccin2019;Wang,AlzPathway;BEL-Large-Corpus_ProtMapper;Baccin2019;BioGRID;CancerCellMap;CellChatDB;CellPhoneDB;CellTalkDB;DIP;DLRP_talklr;EMBRACE;Fantom5_LRdb;Guide2Pharma;Guide2Pharma_LRdb;Guide2Pharma_talklr;HPMR;HPMR_LRdb;HPMR_talklr;HPRD;HPRD_LRdb;HPRD_talklr;ICELLNET;IntAct;KEGG-MEDICUS;Kirouac2010;LRdb;Lit-BM-17;NetPath;ProtMapper;REACH_ProtMapper;Ramilowski2015;Ramilowski2015_Baccin2019;SIGNOR;SPIKE;STRING_talklr;SignaLink3;Sparser_ProtMapper;Wang;connectomeDB2020;iTALK;talklr\", \"InWeb_IM\": \"experimental\", \"BioGrid\": \"physical\", \"BioGrid_PubMed\": \"26280537,25453753,25241761,25080504,22729867,19531499,18271526,12620237,12297050,12093292,10085134\", \"BioGrid_Type\": \"Affinity Capture-Luminescence,Reconstituted Complex,Co-localization,Co-crystal Structure,Affinity Capture-MS\", \"String_Score_Physical\": 993, \"String_Score_Combined\": 999}", "selected": false}, "selected": false}, {"data": {"id": "28154524", "source": "28154370", "target": "28154389", "SCORE": "432", "shared_interaction": "Direct", "source_original": "595", "Name_B": "VEGFA", "Name_A": "CCND1", "target_original": "7422", "Gene_B": "7422", "interaction": "Direct", "SUID": 28154524, "TYPE": "Direct", "Gene_A": "595", "support": "{\"OmniPath\": \"pathwayextra\", \"OmniPath_Reference\": \"Wang\"}", "selected": false}, "selected": false}, {"data": {"id": "28154523", "source": "28154370", "target": "28154388", "SCORE": "379", "shared_interaction": "Direct", "source_original": "595", "Name_B": "TP53", "Name_A": "CCND1", "target_original": "7157", "Gene_B": "7157", "interaction": "Direct", "SUID": 28154523, "TYPE": "Direct", "Gene_A": "595", "support": "{\"StringDB\": \"physical\", \"StringEvidence\": \"textmining:0.940,experiments:0.352,coexpression:0.021\", \"InWeb_IM\": \"experimental\", \"BioGrid\": \"physical\", \"BioGrid_PubMed\": \"27129163\", \"BioGrid_Type\": \"Affinity Capture-Western\", \"String_Score_Physical\": 379, \"String_Score_Combined\": 963}", "selected": false}, "selected": false}, {"data": {"id": "28154522", "source": "28154370", "target": "28154387", "SCORE": "432", "shared_interaction": "Direct", "source_original": "595", "Name_B": "TNF", "Name_A": "CCND1", "target_original": "7124", "Gene_B": "7124", "interaction": "Direct", "SUID": 28154522, "TYPE": "Direct", "Gene_A": "595", "support": "{\"StringDB\": \"functional\", \"StringEvidence\": \"textmining:0.713\", \"OmniPath\": \"pathwayextra\", \"OmniPath_Reference\": \"Wang\", \"String_Score_Combined\": 725, \"String_Score_Physical\": 432}", "selected": false}, "selected": false}, {"data": {"id": "28154521", "source": "28154370", "target": "28154386", "SCORE": "943", "shared_interaction": "Direct", "source_original": "595", "Name_B": "STAT3", "Name_A": "CCND1", "target_original": "6774", "Gene_B": "6774", "interaction": "Direct", "SUID": 28154521, "TYPE": "Direct", "Gene_A": "595", "support": "{\"StringDB\": \"physical\", \"StringEvidence\": \"database:0.896,textmining:0.890,experiments:0.434,coexpression:0.008\", \"OmniPath\": \"omnipath,pathwayextra\", \"OmniPath_Reference\": \"BioGRID;HPRD;Wang\", \"InWeb_IM\": \"experimental\", \"BioGrid\": \"physical\", \"BioGrid_PubMed\": \"15659654,11279133\", \"BioGrid_Type\": \"Reconstituted Complex,Affinity Capture-Western\", \"String_Score_Physical\": 943, \"String_Score_Combined\": 993}", "selected": false}, "selected": false}, {"data": {"id": "28154520", "source": "28154370", "target": "28154385", "SCORE": "305", "shared_interaction": "Direct", "source_original": "595", "Name_B": "SRC", "Name_A": "CCND1", "target_original": "6714", "Gene_B": "6714", "interaction": "Direct", "SUID": 28154520, "TYPE": "Direct", "Gene_A": "595", "support": "{\"StringDB\": \"physical\", \"StringEvidence\": \"textmining:0.668,experiments:0.275,coexpression:0.028\", \"String_Score_Physical\": 305, \"String_Score_Combined\": 776}", "selected": false}, "selected": false}, {"data": {"id": "28154442", "source": "28154369", "target": "28154385", "SCORE": "432", "shared_interaction": "Direct", "source_original": "213", "Name_B": "SRC", "Name_A": "ALB", "target_original": "6714", "Gene_B": "6714", "interaction": "Direct", "SUID": 28154442, "TYPE": "Direct", "Gene_A": "213", "support": "{\"StringDB\": \"functional\", \"StringEvidence\": \"textmining:0.670\", \"OmniPath\": \"kinaseextra\", \"OmniPath_Reference\": \"ProtMapper;Sparser_ProtMapper\", \"String_Score_Combined\": 683, \"String_Score_Physical\": 432}", "selected": false}, "selected": false}, {"data": {"id": "28154441", "source": "28154369", "target": "28154378", "SCORE": "900", "shared_interaction": "Direct", "source_original": "213", "Name_B": "IL6", "Name_A": "ALB", "target_original": "3569", "Gene_B": "3569", "interaction": "Direct", "SUID": 28154441, "TYPE": "Direct", "Gene_A": "213", "support": "{\"StringDB\": \"physical\", \"StringEvidence\": \"database:0.896,textmining:0.835\", \"String_Score_Physical\": 900, \"String_Score_Combined\": 983}", "selected": false}, "selected": false}, {"data": {"id": "28154426", "source": "28154368", "target": "28154371", "SCORE": "393", "shared_interaction": "Direct", "source_original": "207", "Name_B": "CASP3", "Name_A": "AKT1", "target_original": "836", "Gene_B": "836", "interaction": "Direct", "SUID": 28154426, "TYPE": "Direct", "Gene_A": "207", "support": "{\"StringDB\": \"physical\", \"StringEvidence\": \"textmining:0.949,experiments:0.368,coexpression:0.015\", \"OmniPath\": \"omnipath,kinaseextra,pathwayextra\", \"OmniPath_Reference\": \"HPRD;InnateDB;PhosphoPoint;Wang,ACSN;HPRD;HPRD-phos;InnateDB\", \"InWeb_IM\": \"experimental\", \"String_Score_Physical\": 393, \"String_Score_Combined\": 969}", "selected": false}, "selected": false}, {"data": {"id": "28154425", "source": "28154368", "target": "28154388", "SCORE": "911", "shared_interaction": "Direct", "source_original": "207", "Name_B": "TP53", "Name_A": "AKT1", "target_original": "7157", "Gene_B": "7157", "interaction": "Direct", "SUID": 28154425, "TYPE": "Direct", "Gene_A": "207", "support": "{\"StringDB\": \"physical\", \"StringEvidence\": \"textmining:0.939,database:0.896,experiments:0.111,coexpression:0.014\", \"BioGrid\": \"physical\", \"BioGrid_PubMed\": \"28205554\", \"BioGrid_Type\": \"FRET\", \"String_Score_Physical\": 911, \"String_Score_Combined\": 994}", "selected": false}, "selected": false}, {"data": {"id": "28154424", "source": "28154368", "target": "28154386", "SCORE": "908", "shared_interaction": "Direct", "source_original": "207", "Name_B": "STAT3", "Name_A": "AKT1", "target_original": "6774", "Gene_B": "6774", "interaction": "Direct", "SUID": 28154424, "TYPE": "Direct", "Gene_A": "207", "support": "{\"StringDB\": \"physical\", \"StringEvidence\": \"textmining:0.936,database:0.896,experiments:0.087\", \"OmniPath\": \"pathwayextra\", \"OmniPath_Reference\": \"Wang\", \"InWeb_IM\": \"experimental\", \"String_Score_Physical\": 908, \"String_Score_Combined\": 994}", "selected": false}, "selected": false}, {"data": {"id": "28154423", "source": "28154368", "target": "28154385", "SCORE": "952", "shared_interaction": "Direct", "source_original": "207", "Name_B": "SRC", "Name_A": "AKT1", "target_original": "6714", "Gene_B": "6714", "interaction": "Direct", "SUID": 28154423, "TYPE": "Direct", "Gene_A": "207", "support": "{\"StringDB\": \"physical\", \"StringEvidence\": \"textmining:0.959,database:0.896,experiments:0.527,cooccurrence:0.365,coexpression:0.059\", \"OmniPath\": \"omnipath,kinaseextra,pathwayextra\", \"OmniPath_Reference\": \"Adhesome;HPRD;InnateDB;Lit-BM-17;PhosphoPoint,Adhesome;HPRD;HPRD-phos;HPRD_KEA;HPRD_MIMP;InnateDB;KEA;Kinexus_KEA;Lit-BM-17;MIMP;PhosphoPoint;PhosphoSite_KEA;PhosphoSite_MIMP;ProtMapper;SIGNOR;SIGNOR_ProtMapper;Wang;iPTMnet;phosphoELM_KEA\", \"InWeb_IM\": \"experimental\", \"BioGrid\": \"physical\", \"BioGrid_PubMed\": \"25241761,23242524\", \"BioGrid_Type\": \"Co-localization,Affinity Capture-Western\", \"String_Score_Physical\": 952, \"String_Score_Combined\": 978}", "selected": false}, "selected": false}, {"data": {"id": "28154422", "source": "28154368", "target": "28154384", "SCORE": "472", "shared_interaction": "Direct", "source_original": "207", "Name_B": "PTEN", "Name_A": "AKT1", "target_original": "5728", "Gene_B": "5728", "interaction": "Direct", "SUID": 28154422, "TYPE": "Direct", "Gene_A": "207", "support": "{\"StringDB\": \"physical\", \"StringEvidence\": \"textmining:0.981,experiments:0.450,coexpression:0.020\", \"OmniPath\": \"omnipath,pathwayextra,kinaseextra\", \"OmniPath_Reference\": \"Adhesome;HPRD;HPRD-phos;HPRD_KEA;HPRD_MIMP;KEA;MIMP;PhosphoPoint;PhosphoSite_KEA;PhosphoSite_MIMP;iPTMnet;phosphoELM_MIMP,Adhesome;HPRD;SPIKE;Wang\", \"InWeb_IM\": \"experimental\", \"BioGrid\": \"physical\", \"BioGrid_PubMed\": \"28205554,20605778\", \"BioGrid_Type\": \"FRET,Affinity Capture-Western\", \"String_Score_Physical\": 472, \"String_Score_Combined\": 990}", "selected": false}, "selected": false}, {"data": {"id": "28154421", "source": "28154368", "target": "28154383", "SCORE": "328", "shared_interaction": "Direct", "source_original": "207", "Name_B": "MAPK8", "Name_A": "AKT1", "target_original": "5599", "Gene_B": "5599", "interaction": "Direct", "SUID": 28154421, "TYPE": "Direct", "Gene_A": "207", "support": "{\"StringDB\": \"physical\", \"StringEvidence\": \"textmining:0.959,cooccurrence:0.392,experiments:0.299,coexpression:0.045\", \"OmniPath\": \"kinaseextra,pathwayextra\", \"OmniPath_Reference\": \"Wang,ProtMapper;SIGNOR_ProtMapper\", \"InWeb_IM\": \"experimental\", \"BioGrid\": \"physical\", \"BioGrid_PubMed\": \"20186153\", \"BioGrid_Type\": \"Biochemical Activity\", \"String_Score_Physical\": 328, \"String_Score_Combined\": 684}", "selected": false}, "selected": false}, {"data": {"id": "28154420", "source": "28154368", "target": "28154382", "SCORE": "821", "shared_interaction": "Direct", "source_original": "207", "Name_B": "MAPK3", "Name_A": "AKT1", "target_original": "5595", "Gene_B": "5595", "interaction": "Direct", "SUID": 28154420, "TYPE": "Direct", "Gene_A": "207", "support": "{\"StringDB\": \"physical\", \"StringEvidence\": \"textmining:0.945,database:0.791,cooccurrence:0.294,experiments:0.109,coexpression:0.024\", \"OmniPath\": \"pathwayextra\", \"OmniPath_Reference\": \"Wang\", \"String_Score_Physical\": 821, \"String_Score_Combined\": 907}", "selected": false}, "selected": false}, {"data": {"id": "28154419", "source": "28154368", "target": "28154381", "SCORE": "821", "shared_interaction": "Direct", "source_original": "207", "Name_B": "MAPK1", "Name_A": "AKT1", "target_original": "5594", "Gene_B": "5594", "interaction": "Direct", "SUID": 28154419, "TYPE": "Direct", "Gene_A": "207", "support": "{\"StringDB\": \"physical\", \"StringEvidence\": \"textmining:0.947,database:0.791,cooccurrence:0.274,experiments:0.109,coexpression:0.027\", \"OmniPath\": \"omnipath\", \"OmniPath_Reference\": \"iPTMnet\", \"String_Score_Physical\": 821, \"String_Score_Combined\": 905}", "selected": false}, "selected": false}, {"data": {"id": "28154418", "source": "28154368", "target": "28154380", "SCORE": "432", "shared_interaction": "Direct", "source_original": "207", "Name_B": "MYC", "Name_A": "AKT1", "target_original": "4609", "Gene_B": "4609", "interaction": "Direct", "SUID": 28154418, "TYPE": "Direct", "Gene_A": "207", "support": "{\"OmniPath\": \"pathwayextra\", \"OmniPath_Reference\": \"ACSN;Wang\", \"BioGrid\": \"physical\", \"BioGrid_PubMed\": \"28205554\", \"BioGrid_Type\": \"FRET\"}", "selected": false}, "selected": false}, {"data": {"id": "28154417", "source": "28154368", "target": "28154377", "SCORE": "979", "shared_interaction": "Direct", "source_original": "207", "Name_B": "HSP90AA1", "Name_A": "AKT1", "target_original": "3320", "Gene_B": "3320", "interaction": "Direct", "SUID": 28154417, "TYPE": "Direct", "Gene_A": "207", "support": "{\"StringDB\": \"physical\", \"StringEvidence\": \"textmining:0.917,database:0.896,experiments:0.798,coexpression:0.021\", \"OmniPath\": \"omnipath,pathwayextra,kinaseextra\", \"OmniPath_Reference\": \"HPRD;InnateDB;NetPath;PhosphoPoint;Wang,ACSN;HPRD;InnateDB;NetPath;SPIKE;Wang\", \"InWeb_IM\": \"experimental\", \"BioGrid\": \"physical\", \"BioGrid_PubMed\": \"31980649,29311840,29139175,25714412,22504172,21767636,16027165,15843522,12586360,12176997,10995457\", \"BioGrid_Type\": \"Reconstituted Complex,Affinity Capture-Western,Affinity Capture-MS,Co-localization\", \"String_Score_Physical\": 979, \"String_Score_Combined\": 998}", "selected": false}, "selected": false}, {"data": {"id": "28154416", "source": "28154368", "target": "28154375", "SCORE": "349", "shared_interaction": "Direct", "source_original": "207", "Name_B": "GAPDH", "Name_A": "AKT1", "target_original": "2597", "Gene_B": "2597", "interaction": "Direct", "SUID": 28154416, "TYPE": "Direct", "Gene_A": "207", "support": "{\"StringDB\": \"physical\", \"StringEvidence\": \"textmining:0.923,experiments:0.322,coexpression:0.005\", \"OmniPath\": \"kinaseextra\", \"OmniPath_Reference\": \"ProtMapper;REACH_ProtMapper\", \"InWeb_IM\": \"experimental\", \"BioGrid\": \"physical\", \"BioGrid_PubMed\": \"16027165\", \"BioGrid_Type\": \"Affinity Capture-MS\", \"String_Score_Physical\": 349, \"String_Score_Combined\": 950}", "selected": false}, "selected": false}, {"data": {"id": "28154415", "source": "28154368", "target": "28154374", "SCORE": "938", "shared_interaction": "Direct", "source_original": "207", "Name_B": "ESR1", "Name_A": "AKT1", "target_original": "2099", "Gene_B": "2099", "interaction": "Direct", "SUID": 28154415, "TYPE": "Direct", "Gene_A": "207", "support": "{\"StringDB\": \"physical\", \"StringEvidence\": \"database:0.896,textmining:0.861,experiments:0.382,coexpression:0.015\", \"OmniPath\": \"omnipath,kinaseextra,pathwayextra\", \"OmniPath_Reference\": \"HPRD;HPRD-phos;HPRD_KEA;HPRD_MIMP;KEA;MIMP;NetworKIN_KEA;PhosphoPoint;PhosphoSite;PhosphoSite_KEA;PhosphoSite_MIMP;PhosphoSite_ProtMapper;ProtMapper;SIGNOR;SIGNOR_ProtMapper;Sparser_ProtMapper;iPTMnet;phosphoELM_MIMP,HPRD;Wang\", \"InWeb_IM\": \"experimental\", \"BioGrid\": \"physical\", \"BioGrid_PubMed\": \"11139588\", \"BioGrid_Type\": \"Biochemical Activity\", \"String_Score_Physical\": 938, \"String_Score_Combined\": 991}", "selected": false}, "selected": false}]}}};
