# Supplementary material for: Active ingredients and molecular targets of Taraxacum mongolicum against hepatocellular carcinoma: network pharmacology, molecular docking, and molecular dynamics simulation analysis
Source: PeerJ. 2022 Jul 18;10:e13737. doi: 10.7717/peerj.13737 (PMC9302432; doi:10.7717/peerj.13737)
Supplement: Supplemental Information 4 [file peerj-10-13737-s004.zip › metascape_result.xlsx]

## Sheet: Annotation
MyList	Gene ID	Type	Tax ID	Homologene Gene ID	Homologene Gene Tax ID	GO:0031983 vesicle lumen	GO:0045121 membrane raft	GO:0048471 perinuclear region of cytoplas	GO:0005667 transcription regulator comple	GO:0009898 cytoplasmic side of plasma mem	GO:0030425 dendrite	GO:0005911 cell-cell junction
GAPDH	2597	symbol	H. sapiens	2597	H. sapiens	0	0	1	0	0	0	0
TP53	7157	symbol	H. sapiens	7157	H. sapiens	0	0	0	1	0	0	0
AKT1	207	symbol	H. sapiens	207	H. sapiens	0	1	0	0	1	0	1
MYC	4609	symbol	H. sapiens	4609	H. sapiens	0	0	0	0	0	0	0
ALB	213	symbol	H. sapiens	213	H. sapiens	1	1	0	0	0	0	0
EGFR	1956	symbol	H. sapiens	1956	H. sapiens	1	1	1	0	1	0	0
MAPK3	5595	symbol	H. sapiens	5595	H. sapiens	0	1	1	0	0	0	0
VEGFA	7422	symbol	H. sapiens	7422	H. sapiens	1	0	0	0	0	0	1
CASP3	836	symbol	H. sapiens	836	H. sapiens	0	1	0	0	0	1	0
STAT3	6774	symbol	H. sapiens	6774	H. sapiens	0	1	0	1	0	0	0
CCND1	595	symbol	H. sapiens	595	H. sapiens	0	0	1	1	0	0	1
JUN	3725	symbol	H. sapiens	3725	H. sapiens	0	0	0	1	0	0	0
PTEN	5728	symbol	H. sapiens	5728	H. sapiens	0	1	0	0	1	1	0
EGF	1950	symbol	H. sapiens	1950	H. sapiens	1	0	0	0	0	0	0
IL6	3569	symbol	H. sapiens	3569	H. sapiens	0	1	0	0	0	0	0
MAPK1	5594	symbol	H. sapiens	5594	H. sapiens	1	1	0	0	0	1	0
MAPK8	5599	symbol	H. sapiens	5599	H. sapiens	0	0	0	0	0	1	0
HRAS	3265	symbol	H. sapiens	3265	H. sapiens	0	1	1	0	0	0	0
SRC	6714	symbol	H. sapiens	6714	H. sapiens	1	1	1	0	1	0	0
TNF	7124	symbol	H. sapiens	7124	H. sapiens	0	1	0	0	1	0	0
ESR1	2099	symbol	H. sapiens	2099	H. sapiens	0	0	0	0	0	0	0
HSP90AA1	3320	symbol	H. sapiens	3320	H. sapiens	1	0	1	0	0	1	0

## Sheet: Enrichment
GroupID	Category	Term	Description	LogP	Log(q-value)	InTerm_InList	Genes	Symbols
1_Summary	GO Cellular Components	GO:0031983	vesicle lumen	-7.00682	-4.12831	6/327	213,1950,1956,3320,5594,7422,6714	ALB,EGF,EGFR,HSP90AA1,MAPK1,VEGFA,SRC
1_Member	GO Cellular Components	GO:0031983	vesicle lumen	-7.00682	-4.12831	6/327	213,1950,1956,3320,5594,7422	ALB,EGF,EGFR,HSP90AA1,MAPK1,VEGFA
1_Member	GO Cellular Components	GO:0034774	secretory granule lumen	-5.52133	-2.92213	5/322	213,1950,3320,5594,7422	ALB,EGF,HSP90AA1,MAPK1,VEGFA
1_Member	GO Cellular Components	GO:0060205	cytoplasmic vesicle lumen	-5.50168	-2.92213	5/325	213,1950,3320,5594,7422	ALB,EGF,HSP90AA1,MAPK1,VEGFA
1_Member	GO Cellular Components	GO:0031093	platelet alpha granule lumen	-4.80883	-2.30846	3/67	213,1950,7422	ALB,EGF,VEGFA
1_Member	GO Cellular Components	GO:0031091	platelet alpha granule	-4.4096	-2.03417	3/91	213,1950,7422	ALB,EGF,VEGFA
1_Member	GO Cellular Components	GO:0000323	lytic vacuole	-2.76117	-0.923767	4/729	1950,3320,5594,6714	EGF,HSP90AA1,MAPK1,SRC
1_Member	GO Cellular Components	GO:0005764	lysosome	-2.76117	-0.923767	4/729	1950,3320,5594,6714	EGF,HSP90AA1,MAPK1,SRC
1_Member	GO Cellular Components	GO:0030139	endocytic vesicle	-2.74724	-0.923767	3/336	1950,1956,3320	EGF,EGFR,HSP90AA1
2_Summary	GO Cellular Components	GO:0045121	membrane raft	-6.92972	-4.12831	6/337	836,1956,5594,5595,6714,7124,213,3569,207,5728,6774,3265	CASP3,EGFR,MAPK1,MAPK3,SRC,TNF,ALB,IL6,AKT1,PTEN,STAT3,HRAS
2_Member	GO Cellular Components	GO:0045121	membrane raft	-6.92972	-4.12831	6/337	836,1956,5594,5595,6714,7124	CASP3,EGFR,MAPK1,MAPK3,SRC,TNF
2_Member	GO Cellular Components	GO:0098857	membrane microdomain	-6.92972	-4.12831	6/337	836,1956,5594,5595,6714,7124	CASP3,EGFR,MAPK1,MAPK3,SRC,TNF
2_Member	GO Cellular Components	GO:0005901	caveola	-4.49827	-2.06485	3/85	5594,5595,6714	MAPK1,MAPK3,SRC
2_Member	GO Cellular Components	GO:0005770	late endosome	-4.32399	-1.99971	4/282	1956,5594,5595,6714	EGFR,MAPK1,MAPK3,SRC
2_Member	GO Cellular Components	GO:0005788	endoplasmic reticulum lumen	-4.14832	-1.88491	4/313	213,3569,5594,5595	ALB,IL6,MAPK1,MAPK3
2_Member	GO Cellular Components	GO:0098794	postsynapse	-4.11389	-1.88491	5/632	207,5594,5728,6714,6774	AKT1,MAPK1,PTEN,SRC,STAT3
2_Member	GO Cellular Components	GO:0044853	plasma membrane raft	-4.08426	-1.88491	3/117	5594,5595,6714	MAPK1,MAPK3,SRC
2_Member	GO Cellular Components	GO:0005925	focal adhesion	-3.65361	-1.55191	4/421	1956,5594,5595,6714	EGFR,MAPK1,MAPK3,SRC
2_Member	GO Cellular Components	GO:0030055	cell-substrate junction	-3.62632	-1.55191	4/428	1956,5594,5595,6714	EGFR,MAPK1,MAPK3,SRC
2_Member	GO Cellular Components	GO:0014069	postsynaptic density	-2.76956	-0.923767	3/330	5594,6714,6774	MAPK1,SRC,STAT3
2_Member	GO Cellular Components	GO:0032279	asymmetric synapse	-2.75093	-0.923767	3/335	5594,6714,6774	MAPK1,SRC,STAT3
2_Member	GO Cellular Components	GO:0098978	glutamatergic synapse	-2.73989	-0.923767	3/338	3265,6714,6774	HRAS,SRC,STAT3
2_Member	GO Cellular Components	GO:0099572	postsynaptic specialization	-2.67578	-0.874372	3/356	5594,6714,6774	MAPK1,SRC,STAT3
2_Member	GO Cellular Components	GO:0098984	neuron to neuron synapse	-2.65857	-0.871411	3/361	5594,6714,6774	MAPK1,SRC,STAT3
2_Member	GO Cellular Components	GO:0005769	early endosome	-2.52947	-0.756096	3/401	1956,5594,5595	EGFR,MAPK1,MAPK3
3_Summary	GO Cellular Components	GO:0048471	perinuclear region of cytoplasm	-3.79798	-1.6334	5/738	1956,2597,3265,3320,6714,595,5595	EGFR,GAPDH,HRAS,HSP90AA1,SRC,CCND1,MAPK3
3_Member	GO Cellular Components	GO:0048471	perinuclear region of cytoplasm	-3.79798	-1.6334	5/738	1956,2597,3265,3320,6714	EGFR,GAPDH,HRAS,HSP90AA1,SRC
3_Member	GO Cellular Components	GO:0005635	nuclear envelope	-3.47889	-1.45563	4/468	595,1956,2597,5595	CCND1,EGFR,GAPDH,MAPK3
3_Member	GO Cellular Components	GO:0031965	nuclear membrane	-2.90053	-0.983735	3/297	595,1956,2597	CCND1,EGFR,GAPDH
4_Summary	GO Cellular Components	GO:0005667	transcription regulator complex	-3.6854	-1.55301	4/413	595,3725,6774,7157	CCND1,JUN,STAT3,TP53
4_Member	GO Cellular Components	GO:0005667	transcription regulator complex	-3.6854	-1.55301	4/413	595,3725,6774,7157	CCND1,JUN,STAT3,TP53
5_Summary	GO Cellular Components	GO:0009898	cytoplasmic side of plasma membrane	-3.58987	-1.5418	3/172	207,5728,6714,7124,1956	AKT1,PTEN,SRC,TNF,EGFR
5_Member	GO Cellular Components	GO:0009898	cytoplasmic side of plasma membrane	-3.58987	-1.5418	3/172	207,5728,6714	AKT1,PTEN,SRC
5_Member	GO Cellular Components	GO:0098562	cytoplasmic side of membrane	-3.4172	-1.41743	3/197	207,5728,6714	AKT1,PTEN,SRC
5_Member	GO Cellular Components	GO:0098552	side of membrane	-2.9744	-1.03075	4/638	207,5728,6714,7124	AKT1,PTEN,SRC,TNF
5_Member	GO Cellular Components	GO:0031252	cell leading edge	-2.4642	-0.704194	3/423	207,1956,6714	AKT1,EGFR,SRC
6_Summary	GO Cellular Components	GO:0030425	dendrite	-2.97188	-1.03075	4/639	3320,5594,5599,5728,836	HSP90AA1,MAPK1,MAPK8,PTEN,CASP3
6_Member	GO Cellular Components	GO:0030425	dendrite	-2.97188	-1.03075	4/639	3320,5594,5599,5728	HSP90AA1,MAPK1,MAPK8,PTEN
6_Member	GO Cellular Components	GO:0097447	dendritic tree	-2.96685	-1.03075	4/641	3320,5594,5599,5728	HSP90AA1,MAPK1,MAPK8,PTEN
6_Member	GO Cellular Components	GO:0043025	neuronal cell body	-2.24721	-0.512751	3/506	836,3320,5594	CASP3,HSP90AA1,MAPK1
6_Member	GO Cellular Components	GO:0044297	cell body	-2.0903	-0.368074	3/577	836,3320,5594	CASP3,HSP90AA1,MAPK1
7_Summary	GO Cellular Components	GO:0005911	cell-cell junction	-2.27609	-0.529047	3/494	207,595,7422	AKT1,CCND1,VEGFA
7_Member	GO Cellular Components	GO:0005911	cell-cell junction	-2.27609	-0.529047	3/494	207,595,7422	AKT1,CCND1,VEGFA
