# Supplementary material for: Active ingredients and molecular targets of Taraxacum mongolicum against hepatocellular carcinoma: network pharmacology, molecular docking, and molecular dynamics simulation analysis
Source: PeerJ. 2022 Jul 18;10:e13737. doi: 10.7717/peerj.13737 (PMC9302432; doi:10.7717/peerj.13737)
Supplement: Supplemental Information 5 [file peerj-10-13737-s005.zip › Enrichment_GO/GO_AllLists.csv]

Category	CategoryID	GO	Description	PARENT_GO	LogP	Enrichment	Z-score	#TotalGeneInLibrary	#GeneInGO	#GeneInHitList	#GeneInGOAndHitList	%InGO	STDV %InGO	GeneID	Hits	Log(q-value)	GeneList
GO Molecular Functions	21	GO:0019901	protein kinase binding		-11	20	14	30242	671	22	10	45	11	207|595|1956|2099|3320|5594|5728|6714|6774|7157	AKT1|CCND1|EGFR|ESR1|HSP90AA1|MAPK1|PTEN|SRC|STAT3|TP53	-7.2	MyList
GO Molecular Functions	21	GO:0030235	nitric-oxide synthase regulator activity		-11	6.1e+02	49	30242	9	22	4	18	8.2	207|1956|2099|3320	AKT1|EGFR|ESR1|HSP90AA1	-7.2	MyList
GO Molecular Functions	21	GO:0019900	kinase binding		-10	18	13	30242	754	22	10	45	11	207|595|1956|2099|3320|5594|5728|6714|6774|7157	AKT1|CCND1|EGFR|ESR1|HSP90AA1|MAPK1|PTEN|SRC|STAT3|TP53	-7.2	MyList
GO Molecular Functions	21	GO:0019902	phosphatase binding		-8.3	42	16	30242	196	22	6	27	9.5	207|1956|5594|5595|6774|7157	AKT1|EGFR|MAPK1|MAPK3|STAT3|TP53	-5.2	MyList
GO Molecular Functions	21	GO:0070851	growth factor receptor binding		-7.3	49	15	30242	141	22	5	23	8.9	1950|3569|5728|6714|7422	EGF|IL6|PTEN|SRC|VEGFA	-4.3	MyList
GO Molecular Functions	21	GO:0004672	protein kinase activity		-6.9	17	10	30242	578	22	7	32	9.9	207|595|1956|5594|5595|5599|6714	AKT1|CCND1|EGFR|MAPK1|MAPK3|MAPK8|SRC	-4.1	MyList
GO Molecular Functions	21	GO:0004707	MAP kinase activity		-6.9	2.9e+02	30	30242	14	22	3	14	7.3	5594|5595|5599	MAPK1|MAPK3|MAPK8	-4.1	MyList
GO Molecular Functions	21	GO:0008134	transcription factor binding		-6.9	17	10	30242	581	22	7	32	9.9	595|2099|3725|4609|6714|6774|7157	CCND1|ESR1|JUN|MYC|SRC|STAT3|TP53	-4.1	MyList
GO Molecular Functions	21	GO:0140297	DNA-binding transcription factor binding		-6.5	21	11	30242	394	22	6	27	9.5	2099|3725|4609|6714|6774|7157	ESR1|JUN|MYC|SRC|STAT3|TP53	-3.8	MyList
GO Molecular Functions	21	GO:0016773	phosphotransferase activity, alcohol group as acceptor		-6.4	14	9.3	30242	686	22	7	32	9.9	207|595|1956|5594|5595|5599|6714	AKT1|CCND1|EGFR|MAPK1|MAPK3|MAPK8|SRC	-3.7	MyList
GO Molecular Functions	21	GO:0016301	kinase activity		-6.2	13	8.9	30242	746	22	7	32	9.9	207|595|1956|5594|5595|5599|6714	AKT1|CCND1|EGFR|MAPK1|MAPK3|MAPK8|SRC	-3.5	MyList
GO Molecular Functions	21	GO:0005126	cytokine receptor binding		-5.9	25	11	30242	271	22	5	23	8.9	836|3569|6774|7124|7422	CASP3|IL6|STAT3|TNF|VEGFA	-3.3	MyList
GO Molecular Functions	21	GO:0031625	ubiquitin protein ligase binding		-5.7	23	10	30242	297	22	5	23	8.9	1956|3320|3725|6714|7157	EGFR|HSP90AA1|JUN|SRC|TP53	-3.2	MyList
GO Molecular Functions	21	GO:0042826	histone deacetylase binding		-5.7	43	13	30242	127	22	4	18	8.2	595|3320|5599|7157	CCND1|HSP90AA1|MAPK8|TP53	-3.2	MyList
GO Molecular Functions	21	GO:0061629	RNA polymerase II-specific DNA-binding transcription factor binding		-5.7	23	10	30242	299	22	5	23	8.9	2099|3725|6714|6774|7157	ESR1|JUN|SRC|STAT3|TP53	-3.2	MyList
GO Molecular Functions	21	GO:0097718	disordered domain specific binding		-5.6	1.1e+02	18	30242	36	22	3	14	7.3	2597|3320|7157	GAPDH|HSP90AA1|TP53	-3.1	MyList
GO Molecular Functions	21	GO:0002020	protease binding		-5.6	41	12	30242	135	22	4	18	8.2	836|5728|7124|7157	CASP3|PTEN|TNF|TP53	-3.1	MyList
GO Molecular Functions	21	GO:0044389	ubiquitin-like protein ligase binding		-5.6	22	10	30242	316	22	5	23	8.9	1956|3320|3725|6714|7157	EGFR|HSP90AA1|JUN|SRC|TP53	-3.1	MyList
GO Molecular Functions	21	GO:0019903	protein phosphatase binding		-5.4	37	12	30242	150	22	4	18	8.2	207|1956|6774|7157	AKT1|EGFR|STAT3|TP53	-3	MyList
GO Molecular Functions	21	GO:0004712	protein serine/threonine/tyrosine kinase activity		-5.4	94	17	30242	44	22	3	14	7.3	207|5594|5595	AKT1|MAPK1|MAPK3	-3	MyList
GO Molecular Functions	21	GO:0004674	protein serine/threonine kinase activity		-5.1	18	8.9	30242	388	22	5	23	8.9	207|1956|5594|5595|5599	AKT1|EGFR|MAPK1|MAPK3|MAPK8	-2.8	MyList
GO Molecular Functions	21	GO:0019904	protein domain specific binding		-5.1	12	7.8	30242	703	22	6	27	9.5	2597|3320|3725|5728|6714|7157	GAPDH|HSP90AA1|JUN|PTEN|SRC|TP53	-2.7	MyList
GO Molecular Functions	21	GO:0001228	DNA-binding transcription activator activity, RNA polymerase II-specific		-4.8	15	8.2	30242	450	22	5	23	8.9	2099|3725|4609|6774|7157	ESR1|JUN|MYC|STAT3|TP53	-2.5	MyList
GO Molecular Functions	21	GO:0097110	scaffold protein binding		-4.8	62	13	30242	67	22	3	14	7.3	3320|5595|6714	HSP90AA1|MAPK3|SRC	-2.5	MyList
GO Molecular Functions	21	GO:0001216	DNA-binding transcription activator activity		-4.8	15	8.2	30242	456	22	5	23	8.9	2099|3725|4609|6774|7157	ESR1|JUN|MYC|STAT3|TP53	-2.5	MyList
GO Molecular Functions	21	GO:0051219	phosphoprotein binding		-4.5	47	12	30242	88	22	3	14	7.3	5594|5595|6714	MAPK1|MAPK3|SRC	-2.2	MyList
GO Molecular Functions	21	GO:0051117	ATPase binding		-4.4	46	12	30242	89	22	3	14	7.3	1956|2099|6714	EGFR|ESR1|SRC	-2.2	MyList
GO Molecular Functions	21	GO:1990782	protein tyrosine kinase binding		-4.2	39	11	30242	105	22	3	14	7.3	3320|5728|7157	HSP90AA1|PTEN|TP53	-2	MyList
GO Molecular Functions	21	GO:0106310	protein serine kinase activity		-3.9	15	7.4	30242	360	22	4	18	8.2	207|5594|5595|5599	AKT1|MAPK1|MAPK3|MAPK8	-1.7	MyList
GO Molecular Functions	21	GO:0016922	nuclear receptor binding		-3.8	29	9	30242	144	22	3	14	7.3	2099|6714|6774	ESR1|SRC|STAT3	-1.6	MyList
GO Molecular Functions	21	GO:0140677	molecular function activator activity		-3.8	27	8.8	30242	150	22	3	14	7.3	207|836|6714	AKT1|CASP3|SRC	-1.6	MyList
GO Molecular Functions	21	GO:0008083	growth factor activity		-3.7	25	8.4	30242	162	22	3	14	7.3	1950|3569|7422	EGF|IL6|VEGFA	-1.5	MyList
GO Molecular Functions	21	GO:0048018	receptor ligand activity		-3.4	11	6.2	30242	487	22	4	18	8.2	1950|3569|7124|7422	EGF|IL6|TNF|VEGFA	-1.2	MyList
GO Molecular Functions	21	GO:0030546	signaling receptor activator activity		-3.4	11	6.1	30242	495	22	4	18	8.2	1950|3569|7124|7422	EGF|IL6|TNF|VEGFA	-1.2	MyList
GO Molecular Functions	21	GO:0019887	protein kinase regulator activity		-3.4	20	7.4	30242	204	22	3	14	7.3	595|836|1950	CCND1|CASP3|EGF	-1.2	MyList
GO Molecular Functions	21	GO:0030545	signaling receptor regulator activity		-3.2	10	5.8	30242	543	22	4	18	8.2	1950|3569|7124|7422	EGF|IL6|TNF|VEGFA	-1.1	MyList
GO Molecular Functions	21	GO:0019207	kinase regulator activity		-3.2	18	6.9	30242	233	22	3	14	7.3	595|836|1950	CCND1|CASP3|EGF	-1.1	MyList
GO Molecular Functions	21	GO:0005125	cytokine activity		-3.2	18	6.9	30242	235	22	3	14	7.3	3569|7124|7422	IL6|TNF|VEGFA	-1.1	MyList
GO Molecular Functions	21	GO:0003682	chromatin binding		-3.2	9.6	5.6	30242	572	22	4	18	8.2	1956|2099|6774|7157	EGFR|ESR1|STAT3|TP53	-1.1	MyList
GO Molecular Functions	21	GO:0042803	protein homodimerization activity		-2.9	8.1	5	30242	680	22	4	18	8.2	207|3320|6774|7422	AKT1|HSP90AA1|STAT3|VEGFA	-0.79	MyList
