# Supplementary material for: Active ingredients and molecular targets of Taraxacum mongolicum against hepatocellular carcinoma: network pharmacology, molecular docking, and molecular dynamics simulation analysis
Source: PeerJ. 2022 Jul 18;10:e13737. doi: 10.7717/peerj.13737 (PMC9302432; doi:10.7717/peerj.13737)
Supplement: Supplemental Information 5 [file peerj-10-13737-s005.zip › Enrichment_GO/GONetwork.xgmml]

<?xml version="1.0" encoding="UTF-8" standalone="yes"?>
<graph label="GONetwork" xmlns:dc="http://purl.org/dc/elements/1.1/" xmlns:xlink="http://www.w3.org/1999/xlink" xmlns:rdf="http://www.w3.org/1999/02/22-rdf-syntax-ns#" xmlns:cy="http://www.cytoscape.org" xmlns="http://www.cs.rpi.edu/XGMML" >
  <att name="documentVersion" value="1.1"/>
  <att name="networkMetadata">
    <rdf:RDF>
      <rdf:Description rdf:about="http://www.cytoscape.org/">
        <dc:type>Protein-Protein Interaction</dc:type>
        <dc:description>N/A</dc:description>
        <dc:identifier>N/A</dc:identifier>
        <dc:date>2021-12-07 05:40:25</dc:date>
        <dc:title>Cytoscape Network</dc:title>
        <dc:source>http://www.cytoscape.org/</dc:source>
        <dc:format>Cytoscape-XGMML</dc:format>
      </rdf:Description>
    </rdf:RDF>
  </att>
  <att type="string" name="backgroundColor" value="#ffffff"/>
  <att type="real" name="GRAPH_VIEW_ZOOM" value="1.0"/>
  <att type="real" name="GRAPH_VIEW_CENTER_X" value="300.0"/>
  <att type="real" name="GRAPH_VIEW_CENTER_Y" value="300.0"/>
  <node label="GO:0030235" id="1">
    <att type="string" name="canonicalName" value="GO:0030235"/>
    <att type="string" name="Description" value="nitric-oxide synthase regulator activity"/>
    <att type="string" name="Category" value="GO Molecular Functions"/>
    <att type="real" name="LogP" value="-10.578594116907132"/>
    <att type="real" name="Log(q-value)" value="-7.195766907170767"/>
    <att type="integer" name="GROUP_ID" value="1"/>
    <att type="string" name="Hits" value="AKT1|EGFR|ESR1|HSP90AA1"/>
    <att type="real" name="Enrichment" value="610.949494949495"/>
    <att type="real" name="Z-score" value="49.37836359113082"/>
    <att type="integer" name="#GeneInGOAndHitList" value="4"/>
    <att type="integer" name="#GeneInGO" value="9"/>
    <att type="integer" name="#GeneInHitList" value="22"/>
    <att type="integer" name="#TotalGeneInLibrary" value="30242"/>
    <att type="real" name="%InGO" value="18.181818181818183"/>
    <att type="real" name="STDV %InGO" value="8.223036670302644"/>
    <att type="real" name="BestLogPInGroup" value="-10.861380224019914"/>
    <att type="real" name="BestEnrichmentInGroup" value="610.949494949495"/>
    <att type="integer" name="FirstInGroupByEnrichment" value="0"/>
    <att type="integer" name="FirstInGroupByLogP" value="0"/>
    <att type="string" name="GeneID" value="207|1956|2099|3320"/>
    <att type="integer" name="_RANK_" value="1"/>
    <att type="string" name="_PATTERN_" value="M1"/>
    <att type="string" name="CLUSTER_LABEL" value=" "/>
    <att type="integer" name="#COUNT_001" value="4"/>
    <att type="integer" name="_MEMBER_MyList" value="1"/>
    <att type="real" name="_LogP_MyList" value="-10.578594116907132"/>
    <att type="string" name="Gene" value="GO:0030235"/>
    <att type="integer" name="GiniIndex" value="0"/>
    <att type="integer" name="CategoryID" value="21"/>
    <att type="string" name="PARENT_GO" value=""/>
    <att type="integer" name="EvidenceCutoff" value="0"/>
    <graphics type="CIRCLE" x="290.4011272354016" y="396.4640823916402"/>
  </node>
  <node label="GO:0019900" id="2">
    <att type="string" name="canonicalName" value="GO:0019900"/>
    <att type="string" name="Description" value="kinase binding"/>
    <att type="string" name="Category" value="GO Molecular Functions"/>
    <att type="real" name="LogP" value="-10.364919847272269"/>
    <att type="real" name="Log(q-value)" value="-7.158183896591585"/>
    <att type="integer" name="GROUP_ID" value="1"/>
    <att type="string" name="Hits" value="AKT1|CCND1|EGFR|ESR1|HSP90AA1|MAPK1|PTEN|SRC|STAT3|TP53"/>
    <att type="real" name="Enrichment" value="18.231251507113576"/>
    <att type="real" name="Z-score" value="12.928317820106328"/>
    <att type="integer" name="#GeneInGOAndHitList" value="10"/>
    <att type="integer" name="#GeneInGO" value="754"/>
    <att type="integer" name="#GeneInHitList" value="22"/>
    <att type="integer" name="#TotalGeneInLibrary" value="30242"/>
    <att type="real" name="%InGO" value="45.45454545454545"/>
    <att type="real" name="STDV %InGO" value="10.615894693111677"/>
    <att type="real" name="BestLogPInGroup" value="-10.861380224019914"/>
    <att type="real" name="BestEnrichmentInGroup" value="610.949494949495"/>
    <att type="integer" name="FirstInGroupByEnrichment" value="0"/>
    <att type="integer" name="FirstInGroupByLogP" value="0"/>
    <att type="string" name="GeneID" value="207|595|1956|2099|3320|5594|5728|6714|6774|7157"/>
    <att type="integer" name="_RANK_" value="1"/>
    <att type="string" name="_PATTERN_" value="M1"/>
    <att type="string" name="CLUSTER_LABEL" value=" "/>
    <att type="integer" name="#COUNT_001" value="10"/>
    <att type="integer" name="_MEMBER_MyList" value="1"/>
    <att type="real" name="_LogP_MyList" value="-10.364919847272269"/>
    <att type="string" name="Gene" value="GO:0019900"/>
    <att type="integer" name="GiniIndex" value="0"/>
    <att type="integer" name="CategoryID" value="21"/>
    <att type="string" name="PARENT_GO" value=""/>
    <att type="integer" name="EvidenceCutoff" value="0"/>
    <graphics type="CIRCLE" x="154.41542264437717" y="430.60487328879907"/>
  </node>
  <node label="GO:0019902" id="3">
    <att type="string" name="canonicalName" value="GO:0019902"/>
    <att type="string" name="Description" value="phosphatase binding"/>
    <att type="string" name="Category" value="GO Molecular Functions"/>
    <att type="real" name="LogP" value="-8.328153270710734"/>
    <att type="real" name="Log(q-value)" value="-5.2463560566383505"/>
    <att type="integer" name="GROUP_ID" value="1"/>
    <att type="string" name="Hits" value="AKT1|EGFR|MAPK1|MAPK3|STAT3|TP53"/>
    <att type="real" name="Enrichment" value="42.080705009276436"/>
    <att type="real" name="Z-score" value="15.56807004317148"/>
    <att type="integer" name="#GeneInGOAndHitList" value="6"/>
    <att type="integer" name="#GeneInGO" value="196"/>
    <att type="integer" name="#GeneInHitList" value="22"/>
    <att type="integer" name="#TotalGeneInLibrary" value="30242"/>
    <att type="real" name="%InGO" value="27.272727272727273"/>
    <att type="real" name="STDV %InGO" value="9.495144870310792"/>
    <att type="real" name="BestLogPInGroup" value="-10.861380224019914"/>
    <att type="real" name="BestEnrichmentInGroup" value="610.949494949495"/>
    <att type="integer" name="FirstInGroupByEnrichment" value="0"/>
    <att type="integer" name="FirstInGroupByLogP" value="0"/>
    <att type="string" name="GeneID" value="207|1956|5594|5595|6774|7157"/>
    <att type="integer" name="_RANK_" value="1"/>
    <att type="string" name="_PATTERN_" value="M1"/>
    <att type="string" name="CLUSTER_LABEL" value=" "/>
    <att type="integer" name="#COUNT_001" value="6"/>
    <att type="integer" name="_MEMBER_MyList" value="1"/>
    <att type="real" name="_LogP_MyList" value="-8.328153270710734"/>
    <att type="string" name="Gene" value="GO:0019902"/>
    <att type="integer" name="GiniIndex" value="0"/>
    <att type="integer" name="CategoryID" value="21"/>
    <att type="string" name="PARENT_GO" value=""/>
    <att type="integer" name="EvidenceCutoff" value="0"/>
    <graphics type="CIRCLE" x="203.63131129204234" y="169.61652711769773"/>
  </node>
  <node label="GO:0019903" id="4">
    <att type="string" name="canonicalName" value="GO:0019903"/>
    <att type="string" name="Description" value="protein phosphatase binding"/>
    <att type="string" name="Category" value="GO Molecular Functions"/>
    <att type="real" name="LogP" value="-5.4015044842707285"/>
    <att type="real" name="Log(q-value)" value="-2.996400879823211"/>
    <att type="integer" name="GROUP_ID" value="1"/>
    <att type="string" name="Hits" value="AKT1|EGFR|STAT3|TP53"/>
    <att type="real" name="Enrichment" value="36.656969696969696"/>
    <att type="real" name="Z-score" value="11.812089240356057"/>
    <att type="integer" name="#GeneInGOAndHitList" value="4"/>
    <att type="integer" name="#GeneInGO" value="150"/>
    <att type="integer" name="#GeneInHitList" value="22"/>
    <att type="integer" name="#TotalGeneInLibrary" value="30242"/>
    <att type="real" name="%InGO" value="18.181818181818183"/>
    <att type="real" name="STDV %InGO" value="8.223036670302644"/>
    <att type="real" name="BestLogPInGroup" value="-10.861380224019914"/>
    <att type="real" name="BestEnrichmentInGroup" value="610.949494949495"/>
    <att type="integer" name="FirstInGroupByEnrichment" value="0"/>
    <att type="integer" name="FirstInGroupByLogP" value="0"/>
    <att type="string" name="GeneID" value="207|1956|6774|7157"/>
    <att type="integer" name="_RANK_" value="1"/>
    <att type="string" name="_PATTERN_" value="M1"/>
    <att type="string" name="CLUSTER_LABEL" value=" "/>
    <att type="integer" name="#COUNT_001" value="4"/>
    <att type="integer" name="_MEMBER_MyList" value="1"/>
    <att type="real" name="_LogP_MyList" value="-5.4015044842707285"/>
    <att type="string" name="Gene" value="GO:0019903"/>
    <att type="integer" name="GiniIndex" value="0"/>
    <att type="integer" name="CategoryID" value="21"/>
    <att type="string" name="PARENT_GO" value=""/>
    <att type="integer" name="EvidenceCutoff" value="0"/>
    <graphics type="CIRCLE" x="180.92470906408187" y="326.56105073890694"/>
  </node>
  <node label="GO:0003682" id="5">
    <att type="string" name="canonicalName" value="GO:0003682"/>
    <att type="string" name="Description" value="chromatin binding"/>
    <att type="string" name="Category" value="GO Molecular Functions"/>
    <att type="real" name="LogP" value="-3.1508596546393415"/>
    <att type="real" name="Log(q-value)" value="-1.0580670562654944"/>
    <att type="integer" name="GROUP_ID" value="1"/>
    <att type="string" name="Hits" value="EGFR|ESR1|STAT3|TP53"/>
    <att type="real" name="Enrichment" value="9.612841703750796"/>
    <att type="real" name="Z-score" value="5.6110984805839985"/>
    <att type="integer" name="#GeneInGOAndHitList" value="4"/>
    <att type="integer" name="#GeneInGO" value="572"/>
    <att type="integer" name="#GeneInHitList" value="22"/>
    <att type="integer" name="#TotalGeneInLibrary" value="30242"/>
    <att type="real" name="%InGO" value="18.181818181818183"/>
    <att type="real" name="STDV %InGO" value="8.223036670302644"/>
    <att type="real" name="BestLogPInGroup" value="-10.861380224019914"/>
    <att type="real" name="BestEnrichmentInGroup" value="610.949494949495"/>
    <att type="integer" name="FirstInGroupByEnrichment" value="0"/>
    <att type="integer" name="FirstInGroupByLogP" value="0"/>
    <att type="string" name="GeneID" value="1956|2099|6774|7157"/>
    <att type="integer" name="_RANK_" value="1"/>
    <att type="string" name="_PATTERN_" value="M1"/>
    <att type="string" name="CLUSTER_LABEL" value=" "/>
    <att type="integer" name="#COUNT_001" value="4"/>
    <att type="integer" name="_MEMBER_MyList" value="1"/>
    <att type="real" name="_LogP_MyList" value="-3.1508596546393415"/>
    <att type="string" name="Gene" value="GO:0003682"/>
    <att type="integer" name="GiniIndex" value="0"/>
    <att type="integer" name="CategoryID" value="21"/>
    <att type="string" name="PARENT_GO" value=""/>
    <att type="integer" name="EvidenceCutoff" value="0"/>
    <graphics type="CIRCLE" x="151.96695504994642" y="170.83997580298941"/>
  </node>
  <node label="GO:0005126" id="6">
    <att type="string" name="canonicalName" value="GO:0005126"/>
    <att type="string" name="Description" value="cytokine receptor binding"/>
    <att type="string" name="Category" value="GO Molecular Functions"/>
    <att type="real" name="LogP" value="-5.88790426815495"/>
    <att type="real" name="Log(q-value)" value="-3.283228308802228"/>
    <att type="integer" name="GROUP_ID" value="2"/>
    <att type="string" name="Hits" value="CASP3|IL6|STAT3|TNF|VEGFA"/>
    <att type="real" name="Enrichment" value="25.36229453203623"/>
    <att type="real" name="Z-score" value="10.869621025453785"/>
    <att type="integer" name="#GeneInGOAndHitList" value="5"/>
    <att type="integer" name="#GeneInGO" value="271"/>
    <att type="integer" name="#GeneInHitList" value="22"/>
    <att type="integer" name="#TotalGeneInLibrary" value="30242"/>
    <att type="real" name="%InGO" value="22.727272727272727"/>
    <att type="real" name="STDV %InGO" value="8.934606739851096"/>
    <att type="real" name="BestLogPInGroup" value="-7.295137533484992"/>
    <att type="real" name="BestEnrichmentInGroup" value="48.74597034171502"/>
    <att type="integer" name="FirstInGroupByEnrichment" value="0"/>
    <att type="integer" name="FirstInGroupByLogP" value="0"/>
    <att type="string" name="GeneID" value="836|3569|6774|7124|7422"/>
    <att type="integer" name="_RANK_" value="1"/>
    <att type="string" name="_PATTERN_" value="M1"/>
    <att type="string" name="CLUSTER_LABEL" value=" "/>
    <att type="integer" name="#COUNT_001" value="5"/>
    <att type="integer" name="_MEMBER_MyList" value="1"/>
    <att type="real" name="_LogP_MyList" value="-5.88790426815495"/>
    <att type="string" name="Gene" value="GO:0005126"/>
    <att type="integer" name="GiniIndex" value="0"/>
    <att type="integer" name="CategoryID" value="21"/>
    <att type="string" name="PARENT_GO" value=""/>
    <att type="integer" name="EvidenceCutoff" value="0"/>
    <graphics type="CIRCLE" x="237.5064099027734" y="444.3104308092537"/>
  </node>
  <node label="GO:0008083" id="7">
    <att type="string" name="canonicalName" value="GO:0008083"/>
    <att type="string" name="Description" value="growth factor activity"/>
    <att type="string" name="Category" value="GO Molecular Functions"/>
    <att type="real" name="LogP" value="-3.6663417509770158"/>
    <att type="real" name="Log(q-value)" value="-1.4876345238965754"/>
    <att type="integer" name="GROUP_ID" value="2"/>
    <att type="string" name="Hits" value="EGF|IL6|VEGFA"/>
    <att type="real" name="Enrichment" value="25.456228956228955"/>
    <att type="real" name="Z-score" value="8.421127975560948"/>
    <att type="integer" name="#GeneInGOAndHitList" value="3"/>
    <att type="integer" name="#GeneInGO" value="162"/>
    <att type="integer" name="#GeneInHitList" value="22"/>
    <att type="integer" name="#TotalGeneInLibrary" value="30242"/>
    <att type="real" name="%InGO" value="13.636363636363637"/>
    <att type="real" name="STDV %InGO" value="7.31650049984536"/>
    <att type="real" name="BestLogPInGroup" value="-7.295137533484992"/>
    <att type="real" name="BestEnrichmentInGroup" value="48.74597034171502"/>
    <att type="integer" name="FirstInGroupByEnrichment" value="0"/>
    <att type="integer" name="FirstInGroupByLogP" value="0"/>
    <att type="string" name="GeneID" value="1950|3569|7422"/>
    <att type="integer" name="_RANK_" value="1"/>
    <att type="string" name="_PATTERN_" value="M1"/>
    <att type="string" name="CLUSTER_LABEL" value=" "/>
    <att type="integer" name="#COUNT_001" value="3"/>
    <att type="integer" name="_MEMBER_MyList" value="1"/>
    <att type="real" name="_LogP_MyList" value="-3.6663417509770158"/>
    <att type="string" name="Gene" value="GO:0008083"/>
    <att type="integer" name="GiniIndex" value="0"/>
    <att type="integer" name="CategoryID" value="21"/>
    <att type="string" name="PARENT_GO" value=""/>
    <att type="integer" name="EvidenceCutoff" value="0"/>
    <graphics type="CIRCLE" x="225.47978376738567" y="447.05839027590156"/>
  </node>
  <node label="GO:0048018" id="8">
    <att type="string" name="canonicalName" value="GO:0048018"/>
    <att type="string" name="Description" value="receptor ligand activity"/>
    <att type="string" name="Category" value="GO Molecular Functions"/>
    <att type="real" name="LogP" value="-3.4134798365011245"/>
    <att type="real" name="Log(q-value)" value="-1.2481365709786656"/>
    <att type="integer" name="GROUP_ID" value="2"/>
    <att type="string" name="Hits" value="EGF|IL6|TNF|VEGFA"/>
    <att type="real" name="Enrichment" value="11.290647750606684"/>
    <att type="real" name="Z-score" value="6.1771678202999825"/>
    <att type="integer" name="#GeneInGOAndHitList" value="4"/>
    <att type="integer" name="#GeneInGO" value="487"/>
    <att type="integer" name="#GeneInHitList" value="22"/>
    <att type="integer" name="#TotalGeneInLibrary" value="30242"/>
    <att type="real" name="%InGO" value="18.181818181818183"/>
    <att type="real" name="STDV %InGO" value="8.223036670302644"/>
    <att type="real" name="BestLogPInGroup" value="-7.295137533484992"/>
    <att type="real" name="BestEnrichmentInGroup" value="48.74597034171502"/>
    <att type="integer" name="FirstInGroupByEnrichment" value="0"/>
    <att type="integer" name="FirstInGroupByLogP" value="0"/>
    <att type="string" name="GeneID" value="1950|3569|7124|7422"/>
    <att type="integer" name="_RANK_" value="1"/>
    <att type="string" name="_PATTERN_" value="M1"/>
    <att type="string" name="CLUSTER_LABEL" value=" "/>
    <att type="integer" name="#COUNT_001" value="4"/>
    <att type="integer" name="_MEMBER_MyList" value="1"/>
    <att type="real" name="_LogP_MyList" value="-3.4134798365011245"/>
    <att type="string" name="Gene" value="GO:0048018"/>
    <att type="integer" name="GiniIndex" value="0"/>
    <att type="integer" name="CategoryID" value="21"/>
    <att type="string" name="PARENT_GO" value=""/>
    <att type="integer" name="EvidenceCutoff" value="0"/>
    <graphics type="CIRCLE" x="404.1384011606226" y="281.95768665679856"/>
  </node>
  <node label="GO:0030546" id="9">
    <att type="string" name="canonicalName" value="GO:0030546"/>
    <att type="string" name="Description" value="signaling receptor activator activity"/>
    <att type="string" name="Category" value="GO Molecular Functions"/>
    <att type="real" name="LogP" value="-3.386748491378439"/>
    <att type="real" name="Log(q-value)" value="-1.2343702030203478"/>
    <att type="integer" name="GROUP_ID" value="2"/>
    <att type="string" name="Hits" value="EGF|IL6|TNF|VEGFA"/>
    <att type="real" name="Enrichment" value="11.108172635445364"/>
    <att type="real" name="Z-score" value="6.118089808496164"/>
    <att type="integer" name="#GeneInGOAndHitList" value="4"/>
    <att type="integer" name="#GeneInGO" value="495"/>
    <att type="integer" name="#GeneInHitList" value="22"/>
    <att type="integer" name="#TotalGeneInLibrary" value="30242"/>
    <att type="real" name="%InGO" value="18.181818181818183"/>
    <att type="real" name="STDV %InGO" value="8.223036670302644"/>
    <att type="real" name="BestLogPInGroup" value="-7.295137533484992"/>
    <att type="real" name="BestEnrichmentInGroup" value="48.74597034171502"/>
    <att type="integer" name="FirstInGroupByEnrichment" value="0"/>
    <att type="integer" name="FirstInGroupByLogP" value="0"/>
    <att type="string" name="GeneID" value="1950|3569|7124|7422"/>
    <att type="integer" name="_RANK_" value="1"/>
    <att type="string" name="_PATTERN_" value="M1"/>
    <att type="string" name="CLUSTER_LABEL" value=" "/>
    <att type="integer" name="#COUNT_001" value="4"/>
    <att type="integer" name="_MEMBER_MyList" value="1"/>
    <att type="real" name="_LogP_MyList" value="-3.386748491378439"/>
    <att type="string" name="Gene" value="GO:0030546"/>
    <att type="integer" name="GiniIndex" value="0"/>
    <att type="integer" name="CategoryID" value="21"/>
    <att type="string" name="PARENT_GO" value=""/>
    <att type="integer" name="EvidenceCutoff" value="0"/>
    <graphics type="CIRCLE" x="153.6307502805915" y="349.42360484098197"/>
  </node>
  <node label="GO:0030545" id="10">
    <att type="string" name="canonicalName" value="GO:0030545"/>
    <att type="string" name="Description" value="signaling receptor regulator activity"/>
    <att type="string" name="Category" value="GO Molecular Functions"/>
    <att type="real" name="LogP" value="-3.235467136269816"/>
    <att type="real" name="Log(q-value)" value="-1.107912431636757"/>
    <att type="integer" name="GROUP_ID" value="2"/>
    <att type="string" name="Hits" value="EGF|IL6|TNF|VEGFA"/>
    <att type="real" name="Enrichment" value="10.126234722919806"/>
    <att type="real" name="Z-score" value="5.790056752312832"/>
    <att type="integer" name="#GeneInGOAndHitList" value="4"/>
    <att type="integer" name="#GeneInGO" value="543"/>
    <att type="integer" name="#GeneInHitList" value="22"/>
    <att type="integer" name="#TotalGeneInLibrary" value="30242"/>
    <att type="real" name="%InGO" value="18.181818181818183"/>
    <att type="real" name="STDV %InGO" value="8.223036670302644"/>
    <att type="real" name="BestLogPInGroup" value="-7.295137533484992"/>
    <att type="real" name="BestEnrichmentInGroup" value="48.74597034171502"/>
    <att type="integer" name="FirstInGroupByEnrichment" value="0"/>
    <att type="integer" name="FirstInGroupByLogP" value="0"/>
    <att type="string" name="GeneID" value="1950|3569|7124|7422"/>
    <att type="integer" name="_RANK_" value="1"/>
    <att type="string" name="_PATTERN_" value="M1"/>
    <att type="string" name="CLUSTER_LABEL" value=" "/>
    <att type="integer" name="#COUNT_001" value="4"/>
    <att type="integer" name="_MEMBER_MyList" value="1"/>
    <att type="real" name="_LogP_MyList" value="-3.235467136269816"/>
    <att type="string" name="Gene" value="GO:0030545"/>
    <att type="integer" name="GiniIndex" value="0"/>
    <att type="integer" name="CategoryID" value="21"/>
    <att type="string" name="PARENT_GO" value=""/>
    <att type="integer" name="EvidenceCutoff" value="0"/>
    <graphics type="CIRCLE" x="306.94644878107516" y="292.7340306362246"/>
  </node>
  <node label="GO:0005125" id="11">
    <att type="string" name="canonicalName" value="GO:0005125"/>
    <att type="string" name="Description" value="cytokine activity"/>
    <att type="string" name="Category" value="GO Molecular Functions"/>
    <att type="real" name="LogP" value="-3.1940903954369553"/>
    <att type="real" name="Log(q-value)" value="-1.090016786653419"/>
    <att type="integer" name="GROUP_ID" value="2"/>
    <att type="string" name="Hits" value="IL6|TNF|VEGFA"/>
    <att type="real" name="Enrichment" value="17.548549323017408"/>
    <att type="real" name="Z-score" value="6.871392478997194"/>
    <att type="integer" name="#GeneInGOAndHitList" value="3"/>
    <att type="integer" name="#GeneInGO" value="235"/>
    <att type="integer" name="#GeneInHitList" value="22"/>
    <att type="integer" name="#TotalGeneInLibrary" value="30242"/>
    <att type="real" name="%InGO" value="13.636363636363637"/>
    <att type="real" name="STDV %InGO" value="7.31650049984536"/>
    <att type="real" name="BestLogPInGroup" value="-7.295137533484992"/>
    <att type="real" name="BestEnrichmentInGroup" value="48.74597034171502"/>
    <att type="integer" name="FirstInGroupByEnrichment" value="0"/>
    <att type="integer" name="FirstInGroupByLogP" value="0"/>
    <att type="string" name="GeneID" value="3569|7124|7422"/>
    <att type="integer" name="_RANK_" value="1"/>
    <att type="string" name="_PATTERN_" value="M1"/>
    <att type="string" name="CLUSTER_LABEL" value=" "/>
    <att type="integer" name="#COUNT_001" value="3"/>
    <att type="integer" name="_MEMBER_MyList" value="1"/>
    <att type="real" name="_LogP_MyList" value="-3.1940903954369553"/>
    <att type="string" name="Gene" value="GO:0005125"/>
    <att type="integer" name="GiniIndex" value="0"/>
    <att type="integer" name="CategoryID" value="21"/>
    <att type="string" name="PARENT_GO" value=""/>
    <att type="integer" name="EvidenceCutoff" value="0"/>
    <graphics type="CIRCLE" x="208.4355825163754" y="164.9821025499953"/>
  </node>
  <node label="GO:0004707" id="12">
    <att type="string" name="canonicalName" value="GO:0004707"/>
    <att type="string" name="Description" value="MAP kinase activity"/>
    <att type="string" name="Category" value="GO Molecular Functions"/>
    <att type="real" name="LogP" value="-6.917266817200336"/>
    <att type="real" name="Log(q-value)" value="-4.126828350688262"/>
    <att type="integer" name="GROUP_ID" value="3"/>
    <att type="string" name="Hits" value="MAPK1|MAPK3|MAPK8"/>
    <att type="real" name="Enrichment" value="294.56493506493507"/>
    <att type="real" name="Z-score" value="29.643240361751094"/>
    <att type="integer" name="#GeneInGOAndHitList" value="3"/>
    <att type="integer" name="#GeneInGO" value="14"/>
    <att type="integer" name="#GeneInHitList" value="22"/>
    <att type="integer" name="#TotalGeneInLibrary" value="30242"/>
    <att type="real" name="%InGO" value="13.636363636363637"/>
    <att type="real" name="STDV %InGO" value="7.31650049984536"/>
    <att type="real" name="BestLogPInGroup" value="-6.922842718484445"/>
    <att type="real" name="BestEnrichmentInGroup" value="294.56493506493507"/>
    <att type="integer" name="FirstInGroupByEnrichment" value="0"/>
    <att type="integer" name="FirstInGroupByLogP" value="0"/>
    <att type="string" name="GeneID" value="5594|5595|5599"/>
    <att type="integer" name="_RANK_" value="1"/>
    <att type="string" name="_PATTERN_" value="M1"/>
    <att type="string" name="CLUSTER_LABEL" value=" "/>
    <att type="integer" name="#COUNT_001" value="3"/>
    <att type="integer" name="_MEMBER_MyList" value="1"/>
    <att type="real" name="_LogP_MyList" value="-6.917266817200336"/>
    <att type="string" name="Gene" value="GO:0004707"/>
    <att type="integer" name="GiniIndex" value="0"/>
    <att type="integer" name="CategoryID" value="21"/>
    <att type="string" name="PARENT_GO" value=""/>
    <att type="integer" name="EvidenceCutoff" value="0"/>
    <graphics type="CIRCLE" x="229.22996648740485" y="245.245663337883"/>
  </node>
  <node label="GO:0016773" id="13">
    <att type="string" name="canonicalName" value="GO:0016773"/>
    <att type="string" name="Description" value="phosphotransferase activity, alcohol group as acceptor"/>
    <att type="string" name="Category" value="GO Molecular Functions"/>
    <att type="real" name="LogP" value="-6.420219362054193"/>
    <att type="real" name="Log(q-value)" value="-3.736362156653847"/>
    <att type="integer" name="GROUP_ID" value="3"/>
    <att type="string" name="Hits" value="AKT1|CCND1|EGFR|MAPK1|MAPK3|MAPK8|SRC"/>
    <att type="real" name="Enrichment" value="14.026901669758812"/>
    <att type="real" name="Z-score" value="9.311991018110177"/>
    <att type="integer" name="#GeneInGOAndHitList" value="7"/>
    <att type="integer" name="#GeneInGO" value="686"/>
    <att type="integer" name="#GeneInHitList" value="22"/>
    <att type="integer" name="#TotalGeneInLibrary" value="30242"/>
    <att type="real" name="%InGO" value="31.818181818181817"/>
    <att type="real" name="STDV %InGO" value="9.930260198923898"/>
    <att type="real" name="BestLogPInGroup" value="-6.922842718484445"/>
    <att type="real" name="BestEnrichmentInGroup" value="294.56493506493507"/>
    <att type="integer" name="FirstInGroupByEnrichment" value="0"/>
    <att type="integer" name="FirstInGroupByLogP" value="0"/>
    <att type="string" name="GeneID" value="207|595|1956|5594|5595|5599|6714"/>
    <att type="integer" name="_RANK_" value="1"/>
    <att type="string" name="_PATTERN_" value="M1"/>
    <att type="string" name="CLUSTER_LABEL" value=" "/>
    <att type="integer" name="#COUNT_001" value="7"/>
    <att type="integer" name="_MEMBER_MyList" value="1"/>
    <att type="real" name="_LogP_MyList" value="-6.420219362054193"/>
    <att type="string" name="Gene" value="GO:0016773"/>
    <att type="integer" name="GiniIndex" value="0"/>
    <att type="integer" name="CategoryID" value="21"/>
    <att type="string" name="PARENT_GO" value=""/>
    <att type="integer" name="EvidenceCutoff" value="0"/>
    <graphics type="CIRCLE" x="390.23053190554003" y="359.33388960806946"/>
  </node>
  <node label="GO:0016301" id="14">
    <att type="string" name="canonicalName" value="GO:0016301"/>
    <att type="string" name="Description" value="kinase activity"/>
    <att type="string" name="Category" value="GO Molecular Functions"/>
    <att type="real" name="LogP" value="-6.175735348313702"/>
    <att type="real" name="Log(q-value)" value="-3.5332708280715805"/>
    <att type="integer" name="GROUP_ID" value="3"/>
    <att type="string" name="Hits" value="AKT1|CCND1|EGFR|MAPK1|MAPK3|MAPK8|SRC"/>
    <att type="real" name="Enrichment" value="12.898732634657568"/>
    <att type="real" name="Z-score" value="8.878727803172525"/>
    <att type="integer" name="#GeneInGOAndHitList" value="7"/>
    <att type="integer" name="#GeneInGO" value="746"/>
    <att type="integer" name="#GeneInHitList" value="22"/>
    <att type="integer" name="#TotalGeneInLibrary" value="30242"/>
    <att type="real" name="%InGO" value="31.818181818181817"/>
    <att type="real" name="STDV %InGO" value="9.930260198923898"/>
    <att type="real" name="BestLogPInGroup" value="-6.922842718484445"/>
    <att type="real" name="BestEnrichmentInGroup" value="294.56493506493507"/>
    <att type="integer" name="FirstInGroupByEnrichment" value="0"/>
    <att type="integer" name="FirstInGroupByLogP" value="0"/>
    <att type="string" name="GeneID" value="207|595|1956|5594|5595|5599|6714"/>
    <att type="integer" name="_RANK_" value="1"/>
    <att type="string" name="_PATTERN_" value="M1"/>
    <att type="string" name="CLUSTER_LABEL" value=" "/>
    <att type="integer" name="#COUNT_001" value="7"/>
    <att type="integer" name="_MEMBER_MyList" value="1"/>
    <att type="real" name="_LogP_MyList" value="-6.175735348313702"/>
    <att type="string" name="Gene" value="GO:0016301"/>
    <att type="integer" name="GiniIndex" value="0"/>
    <att type="integer" name="CategoryID" value="21"/>
    <att type="string" name="PARENT_GO" value=""/>
    <att type="integer" name="EvidenceCutoff" value="0"/>
    <graphics type="CIRCLE" x="258.89449090001096" y="170.05070009977482"/>
  </node>
  <node label="GO:0004712" id="15">
    <att type="string" name="canonicalName" value="GO:0004712"/>
    <att type="string" name="Description" value="protein serine/threonine/tyrosine kinase activity"/>
    <att type="string" name="Category" value="GO Molecular Functions"/>
    <att type="real" name="LogP" value="-5.362489465914786"/>
    <att type="real" name="Log(q-value)" value="-2.9796622561784205"/>
    <att type="integer" name="GROUP_ID" value="3"/>
    <att type="string" name="Hits" value="AKT1|MAPK1|MAPK3"/>
    <att type="real" name="Enrichment" value="93.72520661157024"/>
    <att type="real" name="Z-score" value="16.607231592121426"/>
    <att type="integer" name="#GeneInGOAndHitList" value="3"/>
    <att type="integer" name="#GeneInGO" value="44"/>
    <att type="integer" name="#GeneInHitList" value="22"/>
    <att type="integer" name="#TotalGeneInLibrary" value="30242"/>
    <att type="real" name="%InGO" value="13.636363636363637"/>
    <att type="real" name="STDV %InGO" value="7.31650049984536"/>
    <att type="real" name="BestLogPInGroup" value="-6.922842718484445"/>
    <att type="real" name="BestEnrichmentInGroup" value="294.56493506493507"/>
    <att type="integer" name="FirstInGroupByEnrichment" value="0"/>
    <att type="integer" name="FirstInGroupByLogP" value="0"/>
    <att type="string" name="GeneID" value="207|5594|5595"/>
    <att type="integer" name="_RANK_" value="1"/>
    <att type="string" name="_PATTERN_" value="M1"/>
    <att type="string" name="CLUSTER_LABEL" value=" "/>
    <att type="integer" name="#COUNT_001" value="3"/>
    <att type="integer" name="_MEMBER_MyList" value="1"/>
    <att type="real" name="_LogP_MyList" value="-5.362489465914786"/>
    <att type="string" name="Gene" value="GO:0004712"/>
    <att type="integer" name="GiniIndex" value="0"/>
    <att type="integer" name="CategoryID" value="21"/>
    <att type="string" name="PARENT_GO" value=""/>
    <att type="integer" name="EvidenceCutoff" value="0"/>
    <graphics type="CIRCLE" x="271.30861059524364" y="347.73795930960534"/>
  </node>
  <node label="GO:0004674" id="16">
    <att type="string" name="canonicalName" value="GO:0004674"/>
    <att type="string" name="Description" value="protein serine/threonine kinase activity"/>
    <att type="string" name="Category" value="GO Molecular Functions"/>
    <att type="real" name="LogP" value="-5.127639270172447"/>
    <att type="real" name="Log(q-value)" value="-2.76600135950602"/>
    <att type="integer" name="GROUP_ID" value="3"/>
    <att type="string" name="Hits" value="AKT1|EGFR|MAPK1|MAPK3|MAPK8"/>
    <att type="real" name="Enrichment" value="17.71438612933458"/>
    <att type="real" name="Z-score" value="8.940611298071309"/>
    <att type="integer" name="#GeneInGOAndHitList" value="5"/>
    <att type="integer" name="#GeneInGO" value="388"/>
    <att type="integer" name="#GeneInHitList" value="22"/>
    <att type="integer" name="#TotalGeneInLibrary" value="30242"/>
    <att type="real" name="%InGO" value="22.727272727272727"/>
    <att type="real" name="STDV %InGO" value="8.934606739851096"/>
    <att type="real" name="BestLogPInGroup" value="-6.922842718484445"/>
    <att type="real" name="BestEnrichmentInGroup" value="294.56493506493507"/>
    <att type="integer" name="FirstInGroupByEnrichment" value="0"/>
    <att type="integer" name="FirstInGroupByLogP" value="0"/>
    <att type="string" name="GeneID" value="207|1956|5594|5595|5599"/>
    <att type="integer" name="_RANK_" value="1"/>
    <att type="string" name="_PATTERN_" value="M1"/>
    <att type="string" name="CLUSTER_LABEL" value=" "/>
    <att type="integer" name="#COUNT_001" value="5"/>
    <att type="integer" name="_MEMBER_MyList" value="1"/>
    <att type="real" name="_LogP_MyList" value="-5.127639270172447"/>
    <att type="string" name="Gene" value="GO:0004674"/>
    <att type="integer" name="GiniIndex" value="0"/>
    <att type="integer" name="CategoryID" value="21"/>
    <att type="string" name="PARENT_GO" value=""/>
    <att type="integer" name="EvidenceCutoff" value="0"/>
    <graphics type="CIRCLE" x="211.64439159081977" y="188.5037352683824"/>
  </node>
  <node label="GO:0097110" id="17">
    <att type="string" name="canonicalName" value="GO:0097110"/>
    <att type="string" name="Description" value="scaffold protein binding"/>
    <att type="string" name="Category" value="GO Molecular Functions"/>
    <att type="real" name="LogP" value="-4.808834812425488"/>
    <att type="real" name="Log(q-value)" value="-2.5051888487367475"/>
    <att type="integer" name="GROUP_ID" value="3"/>
    <att type="string" name="Hits" value="HSP90AA1|MAPK3|SRC"/>
    <att type="real" name="Enrichment" value="61.55088195386703"/>
    <att type="real" name="Z-score" value="13.387405545824908"/>
    <att type="integer" name="#GeneInGOAndHitList" value="3"/>
    <att type="integer" name="#GeneInGO" value="67"/>
    <att type="integer" name="#GeneInHitList" value="22"/>
    <att type="integer" name="#TotalGeneInLibrary" value="30242"/>
    <att type="real" name="%InGO" value="13.636363636363637"/>
    <att type="real" name="STDV %InGO" value="7.31650049984536"/>
    <att type="real" name="BestLogPInGroup" value="-6.922842718484445"/>
    <att type="real" name="BestEnrichmentInGroup" value="294.56493506493507"/>
    <att type="integer" name="FirstInGroupByEnrichment" value="0"/>
    <att type="integer" name="FirstInGroupByLogP" value="0"/>
    <att type="string" name="GeneID" value="3320|5595|6714"/>
    <att type="integer" name="_RANK_" value="1"/>
    <att type="string" name="_PATTERN_" value="M1"/>
    <att type="string" name="CLUSTER_LABEL" value=" "/>
    <att type="integer" name="#COUNT_001" value="3"/>
    <att type="integer" name="_MEMBER_MyList" value="1"/>
    <att type="real" name="_LogP_MyList" value="-4.808834812425488"/>
    <att type="string" name="Gene" value="GO:0097110"/>
    <att type="integer" name="GiniIndex" value="0"/>
    <att type="integer" name="CategoryID" value="21"/>
    <att type="string" name="PARENT_GO" value=""/>
    <att type="integer" name="EvidenceCutoff" value="0"/>
    <graphics type="CIRCLE" x="388.30108400136623" y="345.98416112641985"/>
  </node>
  <node label="GO:0051219" id="18">
    <att type="string" name="canonicalName" value="GO:0051219"/>
    <att type="string" name="Description" value="phosphoprotein binding"/>
    <att type="string" name="Category" value="GO Molecular Functions"/>
    <att type="real" name="LogP" value="-4.453163737661378"/>
    <att type="real" name="Log(q-value)" value="-2.1859833575970673"/>
    <att type="integer" name="GROUP_ID" value="3"/>
    <att type="string" name="Hits" value="MAPK1|MAPK3|SRC"/>
    <att type="real" name="Enrichment" value="46.86260330578512"/>
    <att type="real" name="Z-score" value="11.624914257998807"/>
    <att type="integer" name="#GeneInGOAndHitList" value="3"/>
    <att type="integer" name="#GeneInGO" value="88"/>
    <att type="integer" name="#GeneInHitList" value="22"/>
    <att type="integer" name="#TotalGeneInLibrary" value="30242"/>
    <att type="real" name="%InGO" value="13.636363636363637"/>
    <att type="real" name="STDV %InGO" value="7.31650049984536"/>
    <att type="real" name="BestLogPInGroup" value="-6.922842718484445"/>
    <att type="real" name="BestEnrichmentInGroup" value="294.56493506493507"/>
    <att type="integer" name="FirstInGroupByEnrichment" value="0"/>
    <att type="integer" name="FirstInGroupByLogP" value="0"/>
    <att type="string" name="GeneID" value="5594|5595|6714"/>
    <att type="integer" name="_RANK_" value="1"/>
    <att type="string" name="_PATTERN_" value="M1"/>
    <att type="string" name="CLUSTER_LABEL" value=" "/>
    <att type="integer" name="#COUNT_001" value="3"/>
    <att type="integer" name="_MEMBER_MyList" value="1"/>
    <att type="real" name="_LogP_MyList" value="-4.453163737661378"/>
    <att type="string" name="Gene" value="GO:0051219"/>
    <att type="integer" name="GiniIndex" value="0"/>
    <att type="integer" name="CategoryID" value="21"/>
    <att type="string" name="PARENT_GO" value=""/>
    <att type="integer" name="EvidenceCutoff" value="0"/>
    <graphics type="CIRCLE" x="436.8205026777992" y="317.94227054137133"/>
  </node>
  <node label="GO:0106310" id="19">
    <att type="string" name="canonicalName" value="GO:0106310"/>
    <att type="string" name="Description" value="protein serine kinase activity"/>
    <att type="string" name="Category" value="GO Molecular Functions"/>
    <att type="real" name="LogP" value="-3.913934568658145"/>
    <att type="real" name="Log(q-value)" value="-1.6924753611567545"/>
    <att type="integer" name="GROUP_ID" value="3"/>
    <att type="string" name="Hits" value="AKT1|MAPK1|MAPK3|MAPK8"/>
    <att type="real" name="Enrichment" value="15.273737373737374"/>
    <att type="real" name="Z-score" value="7.35099802340755"/>
    <att type="integer" name="#GeneInGOAndHitList" value="4"/>
    <att type="integer" name="#GeneInGO" value="360"/>
    <att type="integer" name="#GeneInHitList" value="22"/>
    <att type="integer" name="#TotalGeneInLibrary" value="30242"/>
    <att type="real" name="%InGO" value="18.181818181818183"/>
    <att type="real" name="STDV %InGO" value="8.223036670302644"/>
    <att type="real" name="BestLogPInGroup" value="-6.922842718484445"/>
    <att type="real" name="BestEnrichmentInGroup" value="294.56493506493507"/>
    <att type="integer" name="FirstInGroupByEnrichment" value="0"/>
    <att type="integer" name="FirstInGroupByLogP" value="0"/>
    <att type="string" name="GeneID" value="207|5594|5595|5599"/>
    <att type="integer" name="_RANK_" value="1"/>
    <att type="string" name="_PATTERN_" value="M1"/>
    <att type="string" name="CLUSTER_LABEL" value=" "/>
    <att type="integer" name="#COUNT_001" value="4"/>
    <att type="integer" name="_MEMBER_MyList" value="1"/>
    <att type="real" name="_LogP_MyList" value="-3.913934568658145"/>
    <att type="string" name="Gene" value="GO:0106310"/>
    <att type="integer" name="GiniIndex" value="0"/>
    <att type="integer" name="CategoryID" value="21"/>
    <att type="string" name="PARENT_GO" value=""/>
    <att type="integer" name="EvidenceCutoff" value="0"/>
    <graphics type="CIRCLE" x="351.1019821504025" y="430.93502776792565"/>
  </node>
  <node label="GO:0140297" id="20">
    <att type="string" name="canonicalName" value="GO:0140297"/>
    <att type="string" name="Description" value="DNA-binding transcription factor binding"/>
    <att type="string" name="Category" value="GO Molecular Functions"/>
    <att type="real" name="LogP" value="-6.531002010661919"/>
    <att type="real" name="Log(q-value)" value="-3.801387314700898"/>
    <att type="integer" name="GROUP_ID" value="4"/>
    <att type="string" name="Hits" value="ESR1|JUN|MYC|SRC|STAT3|TP53"/>
    <att type="real" name="Enrichment" value="20.93354868481772"/>
    <att type="real" name="Z-score" value="10.74576400687865"/>
    <att type="integer" name="#GeneInGOAndHitList" value="6"/>
    <att type="integer" name="#GeneInGO" value="394"/>
    <att type="integer" name="#GeneInHitList" value="22"/>
    <att type="integer" name="#TotalGeneInLibrary" value="30242"/>
    <att type="real" name="%InGO" value="27.272727272727273"/>
    <att type="real" name="STDV %InGO" value="9.495144870310792"/>
    <att type="real" name="BestLogPInGroup" value="-6.907595569096665"/>
    <att type="real" name="BestEnrichmentInGroup" value="46.33605720122574"/>
    <att type="integer" name="FirstInGroupByEnrichment" value="0"/>
    <att type="integer" name="FirstInGroupByLogP" value="0"/>
    <att type="string" name="GeneID" value="2099|3725|4609|6714|6774|7157"/>
    <att type="integer" name="_RANK_" value="1"/>
    <att type="string" name="_PATTERN_" value="M1"/>
    <att type="string" name="CLUSTER_LABEL" value=" "/>
    <att type="integer" name="#COUNT_001" value="6"/>
    <att type="integer" name="_MEMBER_MyList" value="1"/>
    <att type="real" name="_LogP_MyList" value="-6.531002010661919"/>
    <att type="string" name="Gene" value="GO:0140297"/>
    <att type="integer" name="GiniIndex" value="0"/>
    <att type="integer" name="CategoryID" value="21"/>
    <att type="string" name="PARENT_GO" value=""/>
    <att type="integer" name="EvidenceCutoff" value="0"/>
    <graphics type="CIRCLE" x="167.59359583504968" y="233.6271712123122"/>
  </node>
  <node label="GO:0061629" id="21">
    <att type="string" name="canonicalName" value="GO:0061629"/>
    <att type="string" name="Description" value="RNA polymerase II-specific DNA-binding transcription factor binding"/>
    <att type="string" name="Category" value="GO Molecular Functions"/>
    <att type="real" name="LogP" value="-5.678600147530375"/>
    <att type="real" name="Log(q-value)" value="-3.1708342011857096"/>
    <att type="integer" name="GROUP_ID" value="4"/>
    <att type="string" name="Hits" value="ESR1|JUN|SRC|STAT3|TP53"/>
    <att type="real" name="Enrichment" value="22.987230161143206"/>
    <att type="real" name="Z-score" value="10.309097477697732"/>
    <att type="integer" name="#GeneInGOAndHitList" value="5"/>
    <att type="integer" name="#GeneInGO" value="299"/>
    <att type="integer" name="#GeneInHitList" value="22"/>
    <att type="integer" name="#TotalGeneInLibrary" value="30242"/>
    <att type="real" name="%InGO" value="22.727272727272727"/>
    <att type="real" name="STDV %InGO" value="8.934606739851096"/>
    <att type="real" name="BestLogPInGroup" value="-6.907595569096665"/>
    <att type="real" name="BestEnrichmentInGroup" value="46.33605720122574"/>
    <att type="integer" name="FirstInGroupByEnrichment" value="0"/>
    <att type="integer" name="FirstInGroupByLogP" value="0"/>
    <att type="string" name="GeneID" value="2099|3725|6714|6774|7157"/>
    <att type="integer" name="_RANK_" value="1"/>
    <att type="string" name="_PATTERN_" value="M1"/>
    <att type="string" name="CLUSTER_LABEL" value=" "/>
    <att type="integer" name="#COUNT_001" value="5"/>
    <att type="integer" name="_MEMBER_MyList" value="1"/>
    <att type="real" name="_LogP_MyList" value="-5.678600147530375"/>
    <att type="string" name="Gene" value="GO:0061629"/>
    <att type="integer" name="GiniIndex" value="0"/>
    <att type="integer" name="CategoryID" value="21"/>
    <att type="string" name="PARENT_GO" value=""/>
    <att type="integer" name="EvidenceCutoff" value="0"/>
    <graphics type="CIRCLE" x="323.8264132048705" y="310.38119924374416"/>
  </node>
  <node label="GO:0001228" id="22">
    <att type="string" name="canonicalName" value="GO:0001228"/>
    <att type="string" name="Description" value="DNA-binding transcription activator activity, RNA polymerase II-specific"/>
    <att type="string" name="Category" value="GO Molecular Functions"/>
    <att type="real" name="LogP" value="-4.816876656412113"/>
    <att type="real" name="Log(q-value)" value="-2.5051888487367475"/>
    <att type="integer" name="GROUP_ID" value="4"/>
    <att type="string" name="Hits" value="ESR1|JUN|MYC|STAT3|TP53"/>
    <att type="real" name="Enrichment" value="15.273737373737374"/>
    <att type="real" name="Z-score" value="8.231070349324796"/>
    <att type="integer" name="#GeneInGOAndHitList" value="5"/>
    <att type="integer" name="#GeneInGO" value="450"/>
    <att type="integer" name="#GeneInHitList" value="22"/>
    <att type="integer" name="#TotalGeneInLibrary" value="30242"/>
    <att type="real" name="%InGO" value="22.727272727272727"/>
    <att type="real" name="STDV %InGO" value="8.934606739851096"/>
    <att type="real" name="BestLogPInGroup" value="-6.907595569096665"/>
    <att type="real" name="BestEnrichmentInGroup" value="46.33605720122574"/>
    <att type="integer" name="FirstInGroupByEnrichment" value="0"/>
    <att type="integer" name="FirstInGroupByLogP" value="0"/>
    <att type="string" name="GeneID" value="2099|3725|4609|6774|7157"/>
    <att type="integer" name="_RANK_" value="1"/>
    <att type="string" name="_PATTERN_" value="M1"/>
    <att type="string" name="CLUSTER_LABEL" value=" "/>
    <att type="integer" name="#COUNT_001" value="5"/>
    <att type="integer" name="_MEMBER_MyList" value="1"/>
    <att type="real" name="_LogP_MyList" value="-4.816876656412113"/>
    <att type="string" name="Gene" value="GO:0001228"/>
    <att type="integer" name="GiniIndex" value="0"/>
    <att type="integer" name="CategoryID" value="21"/>
    <att type="string" name="PARENT_GO" value=""/>
    <att type="integer" name="EvidenceCutoff" value="0"/>
    <graphics type="CIRCLE" x="444.7563614133275" y="224.70002725490713"/>
  </node>
  <node label="GO:0001216" id="23">
    <att type="string" name="canonicalName" value="GO:0001216"/>
    <att type="string" name="Description" value="DNA-binding transcription activator activity"/>
    <att type="string" name="Category" value="GO Molecular Functions"/>
    <att type="real" name="LogP" value="-4.78921628648366"/>
    <att type="real" name="Log(q-value)" value="-2.503299089755351"/>
    <att type="integer" name="GROUP_ID" value="4"/>
    <att type="string" name="Hits" value="ESR1|JUN|MYC|STAT3|TP53"/>
    <att type="real" name="Enrichment" value="15.072767145135566"/>
    <att type="real" name="Z-score" value="8.169923969165188"/>
    <att type="integer" name="#GeneInGOAndHitList" value="5"/>
    <att type="integer" name="#GeneInGO" value="456"/>
    <att type="integer" name="#GeneInHitList" value="22"/>
    <att type="integer" name="#TotalGeneInLibrary" value="30242"/>
    <att type="real" name="%InGO" value="22.727272727272727"/>
    <att type="real" name="STDV %InGO" value="8.934606739851096"/>
    <att type="real" name="BestLogPInGroup" value="-6.907595569096665"/>
    <att type="real" name="BestEnrichmentInGroup" value="46.33605720122574"/>
    <att type="integer" name="FirstInGroupByEnrichment" value="0"/>
    <att type="integer" name="FirstInGroupByLogP" value="0"/>
    <att type="string" name="GeneID" value="2099|3725|4609|6774|7157"/>
    <att type="integer" name="_RANK_" value="1"/>
    <att type="string" name="_PATTERN_" value="M1"/>
    <att type="string" name="CLUSTER_LABEL" value=" "/>
    <att type="integer" name="#COUNT_001" value="5"/>
    <att type="integer" name="_MEMBER_MyList" value="1"/>
    <att type="real" name="_LogP_MyList" value="-4.78921628648366"/>
    <att type="string" name="Gene" value="GO:0001216"/>
    <att type="integer" name="GiniIndex" value="0"/>
    <att type="integer" name="CategoryID" value="21"/>
    <att type="string" name="PARENT_GO" value=""/>
    <att type="integer" name="EvidenceCutoff" value="0"/>
    <graphics type="CIRCLE" x="378.4716575399086" y="388.0421138052051"/>
  </node>
  <node label="GO:0051117" id="24">
    <att type="string" name="canonicalName" value="GO:0051117"/>
    <att type="string" name="Description" value="ATPase binding"/>
    <att type="string" name="Category" value="GO Molecular Functions"/>
    <att type="real" name="LogP" value="-4.438476798838426"/>
    <att type="real" name="Log(q-value)" value="-2.1859833575970673"/>
    <att type="integer" name="GROUP_ID" value="4"/>
    <att type="string" name="Hits" value="EGFR|ESR1|SRC"/>
    <att type="real" name="Enrichment" value="46.33605720122574"/>
    <att type="real" name="Z-score" value="11.556748749402997"/>
    <att type="integer" name="#GeneInGOAndHitList" value="3"/>
    <att type="integer" name="#GeneInGO" value="89"/>
    <att type="integer" name="#GeneInHitList" value="22"/>
    <att type="integer" name="#TotalGeneInLibrary" value="30242"/>
    <att type="real" name="%InGO" value="13.636363636363637"/>
    <att type="real" name="STDV %InGO" value="7.31650049984536"/>
    <att type="real" name="BestLogPInGroup" value="-6.907595569096665"/>
    <att type="real" name="BestEnrichmentInGroup" value="46.33605720122574"/>
    <att type="integer" name="FirstInGroupByEnrichment" value="0"/>
    <att type="integer" name="FirstInGroupByLogP" value="0"/>
    <att type="string" name="GeneID" value="1956|2099|6714"/>
    <att type="integer" name="_RANK_" value="1"/>
    <att type="string" name="_PATTERN_" value="M1"/>
    <att type="string" name="CLUSTER_LABEL" value=" "/>
    <att type="integer" name="#COUNT_001" value="3"/>
    <att type="integer" name="_MEMBER_MyList" value="1"/>
    <att type="real" name="_LogP_MyList" value="-4.438476798838426"/>
    <att type="string" name="Gene" value="GO:0051117"/>
    <att type="integer" name="GiniIndex" value="0"/>
    <att type="integer" name="CategoryID" value="21"/>
    <att type="string" name="PARENT_GO" value=""/>
    <att type="integer" name="EvidenceCutoff" value="0"/>
    <graphics type="CIRCLE" x="427.15566603078025" y="297.48352238055224"/>
  </node>
  <node label="GO:0016922" id="25">
    <att type="string" name="canonicalName" value="GO:0016922"/>
    <att type="string" name="Description" value="nuclear receptor binding"/>
    <att type="string" name="Category" value="GO Molecular Functions"/>
    <att type="real" name="LogP" value="-3.8171340033760854"/>
    <att type="real" name="Log(q-value)" value="-1.6103980526954014"/>
    <att type="integer" name="GROUP_ID" value="4"/>
    <att type="string" name="Hits" value="ESR1|SRC|STAT3"/>
    <att type="real" name="Enrichment" value="28.638257575757578"/>
    <att type="real" name="Z-score" value="8.969851879937035"/>
    <att type="integer" name="#GeneInGOAndHitList" value="3"/>
    <att type="integer" name="#GeneInGO" value="144"/>
    <att type="integer" name="#GeneInHitList" value="22"/>
    <att type="integer" name="#TotalGeneInLibrary" value="30242"/>
    <att type="real" name="%InGO" value="13.636363636363637"/>
    <att type="real" name="STDV %InGO" value="7.31650049984536"/>
    <att type="real" name="BestLogPInGroup" value="-6.907595569096665"/>
    <att type="real" name="BestEnrichmentInGroup" value="46.33605720122574"/>
    <att type="integer" name="FirstInGroupByEnrichment" value="0"/>
    <att type="integer" name="FirstInGroupByLogP" value="0"/>
    <att type="string" name="GeneID" value="2099|6714|6774"/>
    <att type="integer" name="_RANK_" value="1"/>
    <att type="string" name="_PATTERN_" value="M1"/>
    <att type="string" name="CLUSTER_LABEL" value=" "/>
    <att type="integer" name="#COUNT_001" value="3"/>
    <att type="integer" name="_MEMBER_MyList" value="1"/>
    <att type="real" name="_LogP_MyList" value="-3.8171340033760854"/>
    <att type="string" name="Gene" value="GO:0016922"/>
    <att type="integer" name="GiniIndex" value="0"/>
    <att type="integer" name="CategoryID" value="21"/>
    <att type="string" name="PARENT_GO" value=""/>
    <att type="integer" name="EvidenceCutoff" value="0"/>
    <graphics type="CIRCLE" x="201.49566174590547" y="403.5735212607914"/>
  </node>
  <node label="GO:0042826" id="26">
    <att type="string" name="canonicalName" value="GO:0042826"/>
    <att type="string" name="Description" value="histone deacetylase binding"/>
    <att type="string" name="Category" value="GO Molecular Functions"/>
    <att type="real" name="LogP" value="-5.689092318987812"/>
    <att type="real" name="Log(q-value)" value="-3.1708342011857096"/>
    <att type="integer" name="GROUP_ID" value="5"/>
    <att type="string" name="Hits" value="CCND1|HSP90AA1|MAPK8|TP53"/>
    <att type="real" name="Enrichment" value="43.295633500357916"/>
    <att type="real" name="Z-score" value="12.88748418653247"/>
    <att type="integer" name="#GeneInGOAndHitList" value="4"/>
    <att type="integer" name="#GeneInGO" value="127"/>
    <att type="integer" name="#GeneInHitList" value="22"/>
    <att type="integer" name="#TotalGeneInLibrary" value="30242"/>
    <att type="real" name="%InGO" value="18.181818181818183"/>
    <att type="real" name="STDV %InGO" value="8.223036670302644"/>
    <att type="real" name="BestLogPInGroup" value="-5.6928638498629995"/>
    <att type="real" name="BestEnrichmentInGroup" value="114.55303030303031"/>
    <att type="integer" name="FirstInGroupByEnrichment" value="0"/>
    <att type="integer" name="FirstInGroupByLogP" value="0"/>
    <att type="string" name="GeneID" value="595|3320|5599|7157"/>
    <att type="integer" name="_RANK_" value="1"/>
    <att type="string" name="_PATTERN_" value="M1"/>
    <att type="string" name="CLUSTER_LABEL" value=" "/>
    <att type="integer" name="#COUNT_001" value="4"/>
    <att type="integer" name="_MEMBER_MyList" value="1"/>
    <att type="real" name="_LogP_MyList" value="-5.689092318987812"/>
    <att type="string" name="Gene" value="GO:0042826"/>
    <att type="integer" name="GiniIndex" value="0"/>
    <att type="integer" name="CategoryID" value="21"/>
    <att type="string" name="PARENT_GO" value=""/>
    <att type="integer" name="EvidenceCutoff" value="0"/>
    <graphics type="CIRCLE" x="378.5500206002862" y="294.5393950683279"/>
  </node>
  <node label="GO:0097718" id="27">
    <att type="string" name="canonicalName" value="GO:0097718"/>
    <att type="string" name="Description" value="disordered domain specific binding"/>
    <att type="string" name="Category" value="GO Molecular Functions"/>
    <att type="real" name="LogP" value="-5.629173069004246"/>
    <att type="real" name="Log(q-value)" value="-3.149435846259824"/>
    <att type="integer" name="GROUP_ID" value="5"/>
    <att type="string" name="Hits" value="GAPDH|HSP90AA1|TP53"/>
    <att type="real" name="Enrichment" value="114.55303030303031"/>
    <att type="real" name="Z-score" value="18.39354987414887"/>
    <att type="integer" name="#GeneInGOAndHitList" value="3"/>
    <att type="integer" name="#GeneInGO" value="36"/>
    <att type="integer" name="#GeneInHitList" value="22"/>
    <att type="integer" name="#TotalGeneInLibrary" value="30242"/>
    <att type="real" name="%InGO" value="13.636363636363637"/>
    <att type="real" name="STDV %InGO" value="7.31650049984536"/>
    <att type="real" name="BestLogPInGroup" value="-5.6928638498629995"/>
    <att type="real" name="BestEnrichmentInGroup" value="114.55303030303031"/>
    <att type="integer" name="FirstInGroupByEnrichment" value="0"/>
    <att type="integer" name="FirstInGroupByLogP" value="0"/>
    <att type="string" name="GeneID" value="2597|3320|7157"/>
    <att type="integer" name="_RANK_" value="1"/>
    <att type="string" name="_PATTERN_" value="M1"/>
    <att type="string" name="CLUSTER_LABEL" value=" "/>
    <att type="integer" name="#COUNT_001" value="3"/>
    <att type="integer" name="_MEMBER_MyList" value="1"/>
    <att type="real" name="_LogP_MyList" value="-5.629173069004246"/>
    <att type="string" name="Gene" value="GO:0097718"/>
    <att type="integer" name="GiniIndex" value="0"/>
    <att type="integer" name="CategoryID" value="21"/>
    <att type="string" name="PARENT_GO" value=""/>
    <att type="integer" name="EvidenceCutoff" value="0"/>
    <graphics type="CIRCLE" x="249.90412384327436" y="399.5784010783883"/>
  </node>
  <node label="GO:0044389" id="28">
    <att type="string" name="canonicalName" value="GO:0044389"/>
    <att type="string" name="Description" value="ubiquitin-like protein ligase binding"/>
    <att type="string" name="Category" value="GO Molecular Functions"/>
    <att type="real" name="LogP" value="-5.5612068292125745"/>
    <att type="real" name="Log(q-value)" value="-3.1326221289155343"/>
    <att type="integer" name="GROUP_ID" value="5"/>
    <att type="string" name="Hits" value="EGFR|HSP90AA1|JUN|SRC|TP53"/>
    <att type="real" name="Enrichment" value="21.750575373993094"/>
    <att type="real" name="Z-score" value="10.00487192257432"/>
    <att type="integer" name="#GeneInGOAndHitList" value="5"/>
    <att type="integer" name="#GeneInGO" value="316"/>
    <att type="integer" name="#GeneInHitList" value="22"/>
    <att type="integer" name="#TotalGeneInLibrary" value="30242"/>
    <att type="real" name="%InGO" value="22.727272727272727"/>
    <att type="real" name="STDV %InGO" value="8.934606739851096"/>
    <att type="real" name="BestLogPInGroup" value="-5.6928638498629995"/>
    <att type="real" name="BestEnrichmentInGroup" value="114.55303030303031"/>
    <att type="integer" name="FirstInGroupByEnrichment" value="0"/>
    <att type="integer" name="FirstInGroupByLogP" value="0"/>
    <att type="string" name="GeneID" value="1956|3320|3725|6714|7157"/>
    <att type="integer" name="_RANK_" value="1"/>
    <att type="string" name="_PATTERN_" value="M1"/>
    <att type="string" name="CLUSTER_LABEL" value=" "/>
    <att type="integer" name="#COUNT_001" value="5"/>
    <att type="integer" name="_MEMBER_MyList" value="1"/>
    <att type="real" name="_LogP_MyList" value="-5.5612068292125745"/>
    <att type="string" name="Gene" value="GO:0044389"/>
    <att type="integer" name="GiniIndex" value="0"/>
    <att type="integer" name="CategoryID" value="21"/>
    <att type="string" name="PARENT_GO" value=""/>
    <att type="integer" name="EvidenceCutoff" value="0"/>
    <graphics type="CIRCLE" x="278.9930312449146" y="255.5806955147602"/>
  </node>
  <node label="GO:0019904" id="29">
    <att type="string" name="canonicalName" value="GO:0019904"/>
    <att type="string" name="Description" value="protein domain specific binding"/>
    <att type="string" name="Category" value="GO Molecular Functions"/>
    <att type="real" name="LogP" value="-5.07644626287245"/>
    <att type="real" name="Log(q-value)" value="-2.7350117382943098"/>
    <att type="integer" name="GROUP_ID" value="5"/>
    <att type="string" name="Hits" value="GAPDH|HSP90AA1|JUN|PTEN|SRC|TP53"/>
    <att type="real" name="Enrichment" value="11.732316048105522"/>
    <att type="real" name="Z-score" value="7.768468445158051"/>
    <att type="integer" name="#GeneInGOAndHitList" value="6"/>
    <att type="integer" name="#GeneInGO" value="703"/>
    <att type="integer" name="#GeneInHitList" value="22"/>
    <att type="integer" name="#TotalGeneInLibrary" value="30242"/>
    <att type="real" name="%InGO" value="27.272727272727273"/>
    <att type="real" name="STDV %InGO" value="9.495144870310792"/>
    <att type="real" name="BestLogPInGroup" value="-5.6928638498629995"/>
    <att type="real" name="BestEnrichmentInGroup" value="114.55303030303031"/>
    <att type="integer" name="FirstInGroupByEnrichment" value="0"/>
    <att type="integer" name="FirstInGroupByLogP" value="0"/>
    <att type="string" name="GeneID" value="2597|3320|3725|5728|6714|7157"/>
    <att type="integer" name="_RANK_" value="1"/>
    <att type="string" name="_PATTERN_" value="M1"/>
    <att type="string" name="CLUSTER_LABEL" value=" "/>
    <att type="integer" name="#COUNT_001" value="6"/>
    <att type="integer" name="_MEMBER_MyList" value="1"/>
    <att type="real" name="_LogP_MyList" value="-5.07644626287245"/>
    <att type="string" name="Gene" value="GO:0019904"/>
    <att type="integer" name="GiniIndex" value="0"/>
    <att type="integer" name="CategoryID" value="21"/>
    <att type="string" name="PARENT_GO" value=""/>
    <att type="integer" name="EvidenceCutoff" value="0"/>
    <graphics type="CIRCLE" x="221.71836526664623" y="388.0940603381715"/>
  </node>
  <node label="GO:1990782" id="30">
    <att type="string" name="canonicalName" value="GO:1990782"/>
    <att type="string" name="Description" value="protein tyrosine kinase binding"/>
    <att type="string" name="Category" value="GO Molecular Functions"/>
    <att type="real" name="LogP" value="-4.224082579163245"/>
    <att type="real" name="Log(q-value)" value="-1.9873834051051174"/>
    <att type="integer" name="GROUP_ID" value="5"/>
    <att type="string" name="Hits" value="HSP90AA1|PTEN|TP53"/>
    <att type="real" name="Enrichment" value="39.275324675324676"/>
    <att type="real" name="Z-score" value="10.600484328625804"/>
    <att type="integer" name="#GeneInGOAndHitList" value="3"/>
    <att type="integer" name="#GeneInGO" value="105"/>
    <att type="integer" name="#GeneInHitList" value="22"/>
    <att type="integer" name="#TotalGeneInLibrary" value="30242"/>
    <att type="real" name="%InGO" value="13.636363636363637"/>
    <att type="real" name="STDV %InGO" value="7.31650049984536"/>
    <att type="real" name="BestLogPInGroup" value="-5.6928638498629995"/>
    <att type="real" name="BestEnrichmentInGroup" value="114.55303030303031"/>
    <att type="integer" name="FirstInGroupByEnrichment" value="0"/>
    <att type="integer" name="FirstInGroupByLogP" value="0"/>
    <att type="string" name="GeneID" value="3320|5728|7157"/>
    <att type="integer" name="_RANK_" value="1"/>
    <att type="string" name="_PATTERN_" value="M1"/>
    <att type="string" name="CLUSTER_LABEL" value=" "/>
    <att type="integer" name="#COUNT_001" value="3"/>
    <att type="integer" name="_MEMBER_MyList" value="1"/>
    <att type="real" name="_LogP_MyList" value="-4.224082579163245"/>
    <att type="string" name="Gene" value="GO:1990782"/>
    <att type="integer" name="GiniIndex" value="0"/>
    <att type="integer" name="CategoryID" value="21"/>
    <att type="string" name="PARENT_GO" value=""/>
    <att type="integer" name="EvidenceCutoff" value="0"/>
    <graphics type="CIRCLE" x="281.74884713232655" y="216.18476548237845"/>
  </node>
  <node label="GO:0019207" id="31">
    <att type="string" name="canonicalName" value="GO:0019207"/>
    <att type="string" name="Description" value="kinase regulator activity"/>
    <att type="string" name="Category" value="GO Molecular Functions"/>
    <att type="real" name="LogP" value="-3.204865270777889"/>
    <att type="real" name="Log(q-value)" value="-1.090016786653419"/>
    <att type="integer" name="GROUP_ID" value="8"/>
    <att type="string" name="Hits" value="CCND1|CASP3|EGF"/>
    <att type="real" name="Enrichment" value="17.699180647678503"/>
    <att type="real" name="Z-score" value="6.904139313159082"/>
    <att type="integer" name="#GeneInGOAndHitList" value="3"/>
    <att type="integer" name="#GeneInGO" value="233"/>
    <att type="integer" name="#GeneInHitList" value="22"/>
    <att type="integer" name="#TotalGeneInLibrary" value="30242"/>
    <att type="real" name="%InGO" value="13.636363636363637"/>
    <att type="real" name="STDV %InGO" value="7.31650049984536"/>
    <att type="real" name="BestLogPInGroup" value="-3.372914246879319"/>
    <att type="real" name="BestEnrichmentInGroup" value="20.21524064171123"/>
    <att type="integer" name="FirstInGroupByEnrichment" value="0"/>
    <att type="integer" name="FirstInGroupByLogP" value="0"/>
    <att type="string" name="GeneID" value="595|836|1950"/>
    <att type="integer" name="_RANK_" value="1"/>
    <att type="string" name="_PATTERN_" value="M1"/>
    <att type="string" name="CLUSTER_LABEL" value=" "/>
    <att type="integer" name="#COUNT_001" value="3"/>
    <att type="integer" name="_MEMBER_MyList" value="1"/>
    <att type="real" name="_LogP_MyList" value="-3.204865270777889"/>
    <att type="string" name="Gene" value="GO:0019207"/>
    <att type="integer" name="GiniIndex" value="0"/>
    <att type="integer" name="CategoryID" value="21"/>
    <att type="string" name="PARENT_GO" value=""/>
    <att type="integer" name="EvidenceCutoff" value="0"/>
    <graphics type="CIRCLE" x="378.66994444558554" y="388.4341202150749"/>
  </node>
  <node label="GO:0070851" id="32">
    <att type="string" name="canonicalName" value="GO:0070851"/>
    <att type="string" name="Description" value="growth factor receptor binding"/>
    <att type="string" name="Category" value="GO Molecular Functions"/>
    <att type="real" name="LogP" value="-7.295137533484992"/>
    <att type="real" name="Log(q-value)" value="-4.310250332420664"/>
    <att type="integer" name="GROUP_ID" value="2"/>
    <att type="string" name="Hits" value="EGF|IL6|PTEN|SRC|VEGFA"/>
    <att type="real" name="Enrichment" value="48.74597034171502"/>
    <att type="real" name="Z-score" value="15.332677565633492"/>
    <att type="integer" name="#GeneInGOAndHitList" value="5"/>
    <att type="integer" name="#GeneInGO" value="141"/>
    <att type="integer" name="#GeneInHitList" value="22"/>
    <att type="integer" name="#TotalGeneInLibrary" value="30242"/>
    <att type="real" name="%InGO" value="22.727272727272727"/>
    <att type="real" name="STDV %InGO" value="8.934606739851096"/>
    <att type="real" name="BestLogPInGroup" value="-7.295137533484992"/>
    <att type="real" name="BestEnrichmentInGroup" value="48.74597034171502"/>
    <att type="integer" name="FirstInGroupByEnrichment" value="1"/>
    <att type="integer" name="FirstInGroupByLogP" value="1"/>
    <att type="string" name="GeneID" value="1950|3569|5728|6714|7422"/>
    <att type="integer" name="_RANK_" value="1"/>
    <att type="string" name="_PATTERN_" value="M1"/>
    <att type="string" name="CLUSTER_LABEL" value="growth factor receptor binding"/>
    <att type="integer" name="#COUNT_001" value="5"/>
    <att type="integer" name="_MEMBER_MyList" value="1"/>
    <att type="real" name="_LogP_MyList" value="-7.295137533484992"/>
    <att type="string" name="Gene" value="GO:0070851"/>
    <att type="integer" name="GiniIndex" value="0"/>
    <att type="integer" name="CategoryID" value="21"/>
    <att type="string" name="PARENT_GO" value=""/>
    <att type="integer" name="EvidenceCutoff" value="0"/>
    <graphics type="CIRCLE" x="448.61731043347794" y="226.72926636155537"/>
  </node>
  <node label="GO:0140677" id="33">
    <att type="string" name="canonicalName" value="GO:0140677"/>
    <att type="string" name="Description" value="molecular function activator activity"/>
    <att type="string" name="Category" value="GO Molecular Functions"/>
    <att type="real" name="LogP" value="-3.76480892674504"/>
    <att type="real" name="Log(q-value)" value="-1.5723134151789664"/>
    <att type="integer" name="GROUP_ID" value="7"/>
    <att type="string" name="Hits" value="AKT1|CASP3|SRC"/>
    <att type="real" name="Enrichment" value="27.492727272727272"/>
    <att type="real" name="Z-score" value="8.776249395990147"/>
    <att type="integer" name="#GeneInGOAndHitList" value="3"/>
    <att type="integer" name="#GeneInGO" value="150"/>
    <att type="integer" name="#GeneInHitList" value="22"/>
    <att type="integer" name="#TotalGeneInLibrary" value="30242"/>
    <att type="real" name="%InGO" value="13.636363636363637"/>
    <att type="real" name="STDV %InGO" value="7.31650049984536"/>
    <att type="real" name="BestLogPInGroup" value="-3.76480892674504"/>
    <att type="real" name="BestEnrichmentInGroup" value="27.492727272727272"/>
    <att type="integer" name="FirstInGroupByEnrichment" value="1"/>
    <att type="integer" name="FirstInGroupByLogP" value="1"/>
    <att type="string" name="GeneID" value="207|836|6714"/>
    <att type="integer" name="_RANK_" value="1"/>
    <att type="string" name="_PATTERN_" value="M1"/>
    <att type="string" name="CLUSTER_LABEL" value="molecular function activator activity"/>
    <att type="integer" name="#COUNT_001" value="3"/>
    <att type="integer" name="_MEMBER_MyList" value="1"/>
    <att type="real" name="_LogP_MyList" value="-3.76480892674504"/>
    <att type="string" name="Gene" value="GO:0140677"/>
    <att type="integer" name="GiniIndex" value="0"/>
    <att type="integer" name="CategoryID" value="21"/>
    <att type="string" name="PARENT_GO" value=""/>
    <att type="integer" name="EvidenceCutoff" value="0"/>
    <graphics type="CIRCLE" x="224.7491849407728" y="267.1686759842134"/>
  </node>
  <node label="GO:0002020" id="34">
    <att type="string" name="canonicalName" value="GO:0002020"/>
    <att type="string" name="Description" value="protease binding"/>
    <att type="string" name="Category" value="GO Molecular Functions"/>
    <att type="real" name="LogP" value="-5.583390672682309"/>
    <att type="real" name="Log(q-value)" value="-3.1326221289155343"/>
    <att type="integer" name="GROUP_ID" value="6"/>
    <att type="string" name="Hits" value="CASP3|PTEN|TNF|TP53"/>
    <att type="real" name="Enrichment" value="40.72996632996633"/>
    <att type="real" name="Z-score" value="12.482843464365365"/>
    <att type="integer" name="#GeneInGOAndHitList" value="4"/>
    <att type="integer" name="#GeneInGO" value="135"/>
    <att type="integer" name="#GeneInHitList" value="22"/>
    <att type="integer" name="#TotalGeneInLibrary" value="30242"/>
    <att type="real" name="%InGO" value="18.181818181818183"/>
    <att type="real" name="STDV %InGO" value="8.223036670302644"/>
    <att type="real" name="BestLogPInGroup" value="-5.583390672682309"/>
    <att type="real" name="BestEnrichmentInGroup" value="40.72996632996633"/>
    <att type="integer" name="FirstInGroupByEnrichment" value="1"/>
    <att type="integer" name="FirstInGroupByLogP" value="1"/>
    <att type="string" name="GeneID" value="836|5728|7124|7157"/>
    <att type="integer" name="_RANK_" value="1"/>
    <att type="string" name="_PATTERN_" value="M1"/>
    <att type="string" name="CLUSTER_LABEL" value="protease binding"/>
    <att type="integer" name="#COUNT_001" value="4"/>
    <att type="integer" name="_MEMBER_MyList" value="1"/>
    <att type="real" name="_LogP_MyList" value="-5.583390672682309"/>
    <att type="string" name="Gene" value="GO:0002020"/>
    <att type="integer" name="GiniIndex" value="0"/>
    <att type="integer" name="CategoryID" value="21"/>
    <att type="string" name="PARENT_GO" value=""/>
    <att type="integer" name="EvidenceCutoff" value="0"/>
    <graphics type="CIRCLE" x="414.5807675153514" y="178.46346296516066"/>
  </node>
  <node label="GO:0042803" id="35">
    <att type="string" name="canonicalName" value="GO:0042803"/>
    <att type="string" name="Description" value="protein homodimerization activity"/>
    <att type="string" name="Category" value="GO Molecular Functions"/>
    <att type="real" name="LogP" value="-2.8721158390696084"/>
    <att type="real" name="Log(q-value)" value="-0.7903186249972244"/>
    <att type="integer" name="GROUP_ID" value="9"/>
    <att type="string" name="Hits" value="AKT1|HSP90AA1|STAT3|VEGFA"/>
    <att type="real" name="Enrichment" value="8.086096256684492"/>
    <att type="real" name="Z-score" value="5.042626269812535"/>
    <att type="integer" name="#GeneInGOAndHitList" value="4"/>
    <att type="integer" name="#GeneInGO" value="680"/>
    <att type="integer" name="#GeneInHitList" value="22"/>
    <att type="integer" name="#TotalGeneInLibrary" value="30242"/>
    <att type="real" name="%InGO" value="18.181818181818183"/>
    <att type="real" name="STDV %InGO" value="8.223036670302644"/>
    <att type="real" name="BestLogPInGroup" value="-2.8721158390696084"/>
    <att type="real" name="BestEnrichmentInGroup" value="8.086096256684492"/>
    <att type="integer" name="FirstInGroupByEnrichment" value="1"/>
    <att type="integer" name="FirstInGroupByLogP" value="1"/>
    <att type="string" name="GeneID" value="207|3320|6774|7422"/>
    <att type="integer" name="_RANK_" value="1"/>
    <att type="string" name="_PATTERN_" value="M1"/>
    <att type="string" name="CLUSTER_LABEL" value="protein homodimerization activity"/>
    <att type="integer" name="#COUNT_001" value="4"/>
    <att type="integer" name="_MEMBER_MyList" value="1"/>
    <att type="real" name="_LogP_MyList" value="-2.8721158390696084"/>
    <att type="string" name="Gene" value="GO:0042803"/>
    <att type="integer" name="GiniIndex" value="0"/>
    <att type="integer" name="CategoryID" value="21"/>
    <att type="string" name="PARENT_GO" value=""/>
    <att type="integer" name="EvidenceCutoff" value="0"/>
    <graphics type="CIRCLE" x="216.29004131636884" y="333.08823843343157"/>
  </node>
  <node label="GO:0004672" id="36">
    <att type="string" name="canonicalName" value="GO:0004672"/>
    <att type="string" name="Description" value="protein kinase activity"/>
    <att type="string" name="Category" value="GO Molecular Functions"/>
    <att type="real" name="LogP" value="-6.922842718484445"/>
    <att type="real" name="Log(q-value)" value="-4.126828350688262"/>
    <att type="integer" name="GROUP_ID" value="3"/>
    <att type="string" name="Hits" value="AKT1|CCND1|EGFR|MAPK1|MAPK3|MAPK8|SRC"/>
    <att type="real" name="Enrichment" value="16.647845234350427"/>
    <att type="real" name="Z-score" value="10.248629414496355"/>
    <att type="integer" name="#GeneInGOAndHitList" value="7"/>
    <att type="integer" name="#GeneInGO" value="578"/>
    <att type="integer" name="#GeneInHitList" value="22"/>
    <att type="integer" name="#TotalGeneInLibrary" value="30242"/>
    <att type="real" name="%InGO" value="31.818181818181817"/>
    <att type="real" name="STDV %InGO" value="9.930260198923898"/>
    <att type="real" name="BestLogPInGroup" value="-6.922842718484445"/>
    <att type="real" name="BestEnrichmentInGroup" value="294.56493506493507"/>
    <att type="integer" name="FirstInGroupByEnrichment" value="1"/>
    <att type="integer" name="FirstInGroupByLogP" value="1"/>
    <att type="string" name="GeneID" value="207|595|1956|5594|5595|5599|6714"/>
    <att type="integer" name="_RANK_" value="1"/>
    <att type="string" name="_PATTERN_" value="M1"/>
    <att type="string" name="CLUSTER_LABEL" value="protein kinase activity"/>
    <att type="integer" name="#COUNT_001" value="7"/>
    <att type="integer" name="_MEMBER_MyList" value="1"/>
    <att type="real" name="_LogP_MyList" value="-6.922842718484445"/>
    <att type="string" name="Gene" value="GO:0004672"/>
    <att type="integer" name="GiniIndex" value="0"/>
    <att type="integer" name="CategoryID" value="21"/>
    <att type="string" name="PARENT_GO" value=""/>
    <att type="integer" name="EvidenceCutoff" value="0"/>
    <graphics type="CIRCLE" x="244.3725246862062" y="167.6674046459594"/>
  </node>
  <node label="GO:0019901" id="37">
    <att type="string" name="canonicalName" value="GO:0019901"/>
    <att type="string" name="Description" value="protein kinase binding"/>
    <att type="string" name="Category" value="GO Molecular Functions"/>
    <att type="real" name="LogP" value="-10.861380224019914"/>
    <att type="real" name="Log(q-value)" value="-7.195766907170767"/>
    <att type="integer" name="GROUP_ID" value="1"/>
    <att type="string" name="Hits" value="AKT1|CCND1|EGFR|ESR1|HSP90AA1|MAPK1|PTEN|SRC|STAT3|TP53"/>
    <att type="real" name="Enrichment" value="20.486383958813168"/>
    <att type="real" name="Z-score" value="13.772782671567832"/>
    <att type="integer" name="#GeneInGOAndHitList" value="10"/>
    <att type="integer" name="#GeneInGO" value="671"/>
    <att type="integer" name="#GeneInHitList" value="22"/>
    <att type="integer" name="#TotalGeneInLibrary" value="30242"/>
    <att type="real" name="%InGO" value="45.45454545454545"/>
    <att type="real" name="STDV %InGO" value="10.615894693111677"/>
    <att type="real" name="BestLogPInGroup" value="-10.861380224019914"/>
    <att type="real" name="BestEnrichmentInGroup" value="610.949494949495"/>
    <att type="integer" name="FirstInGroupByEnrichment" value="1"/>
    <att type="integer" name="FirstInGroupByLogP" value="1"/>
    <att type="string" name="GeneID" value="207|595|1956|2099|3320|5594|5728|6714|6774|7157"/>
    <att type="integer" name="_RANK_" value="1"/>
    <att type="string" name="_PATTERN_" value="M1"/>
    <att type="string" name="CLUSTER_LABEL" value="protein kinase binding"/>
    <att type="integer" name="#COUNT_001" value="10"/>
    <att type="integer" name="_MEMBER_MyList" value="1"/>
    <att type="real" name="_LogP_MyList" value="-10.861380224019914"/>
    <att type="string" name="Gene" value="GO:0019901"/>
    <att type="integer" name="GiniIndex" value="0"/>
    <att type="integer" name="CategoryID" value="21"/>
    <att type="string" name="PARENT_GO" value=""/>
    <att type="integer" name="EvidenceCutoff" value="0"/>
    <graphics type="CIRCLE" x="294.11496156899784" y="336.35687789644805"/>
  </node>
  <node label="GO:0019887" id="38">
    <att type="string" name="canonicalName" value="GO:0019887"/>
    <att type="string" name="Description" value="protein kinase regulator activity"/>
    <att type="string" name="Category" value="GO Molecular Functions"/>
    <att type="real" name="LogP" value="-3.372914246879319"/>
    <att type="real" name="Log(q-value)" value="-1.2331250858292482"/>
    <att type="integer" name="GROUP_ID" value="8"/>
    <att type="string" name="Hits" value="CCND1|CASP3|EGF"/>
    <att type="real" name="Enrichment" value="20.21524064171123"/>
    <att type="real" name="Z-score" value="7.429979054243677"/>
    <att type="integer" name="#GeneInGOAndHitList" value="3"/>
    <att type="integer" name="#GeneInGO" value="204"/>
    <att type="integer" name="#GeneInHitList" value="22"/>
    <att type="integer" name="#TotalGeneInLibrary" value="30242"/>
    <att type="real" name="%InGO" value="13.636363636363637"/>
    <att type="real" name="STDV %InGO" value="7.31650049984536"/>
    <att type="real" name="BestLogPInGroup" value="-3.372914246879319"/>
    <att type="real" name="BestEnrichmentInGroup" value="20.21524064171123"/>
    <att type="integer" name="FirstInGroupByEnrichment" value="1"/>
    <att type="integer" name="FirstInGroupByLogP" value="1"/>
    <att type="string" name="GeneID" value="595|836|1950"/>
    <att type="integer" name="_RANK_" value="1"/>
    <att type="string" name="_PATTERN_" value="M1"/>
    <att type="string" name="CLUSTER_LABEL" value="protein kinase regulator activity"/>
    <att type="integer" name="#COUNT_001" value="3"/>
    <att type="integer" name="_MEMBER_MyList" value="1"/>
    <att type="real" name="_LogP_MyList" value="-3.372914246879319"/>
    <att type="string" name="Gene" value="GO:0019887"/>
    <att type="integer" name="GiniIndex" value="0"/>
    <att type="integer" name="CategoryID" value="21"/>
    <att type="string" name="PARENT_GO" value=""/>
    <att type="integer" name="EvidenceCutoff" value="0"/>
    <graphics type="CIRCLE" x="442.49381583785913" y="168.93820026506972"/>
  </node>
  <node label="GO:0008134" id="39">
    <att type="string" name="canonicalName" value="GO:0008134"/>
    <att type="string" name="Description" value="transcription factor binding"/>
    <att type="string" name="Category" value="GO Molecular Functions"/>
    <att type="real" name="LogP" value="-6.907595569096665"/>
    <att type="real" name="Log(q-value)" value="-4.126828350688262"/>
    <att type="integer" name="GROUP_ID" value="4"/>
    <att type="string" name="Hits" value="CCND1|ESR1|JUN|MYC|SRC|STAT3|TP53"/>
    <att type="real" name="Enrichment" value="16.561883899233298"/>
    <att type="real" name="Z-score" value="10.219261846640547"/>
    <att type="integer" name="#GeneInGOAndHitList" value="7"/>
    <att type="integer" name="#GeneInGO" value="581"/>
    <att type="integer" name="#GeneInHitList" value="22"/>
    <att type="integer" name="#TotalGeneInLibrary" value="30242"/>
    <att type="real" name="%InGO" value="31.818181818181817"/>
    <att type="real" name="STDV %InGO" value="9.930260198923898"/>
    <att type="real" name="BestLogPInGroup" value="-6.907595569096665"/>
    <att type="real" name="BestEnrichmentInGroup" value="46.33605720122574"/>
    <att type="integer" name="FirstInGroupByEnrichment" value="1"/>
    <att type="integer" name="FirstInGroupByLogP" value="1"/>
    <att type="string" name="GeneID" value="595|2099|3725|4609|6714|6774|7157"/>
    <att type="integer" name="_RANK_" value="1"/>
    <att type="string" name="_PATTERN_" value="M1"/>
    <att type="string" name="CLUSTER_LABEL" value="transcription factor binding"/>
    <att type="integer" name="#COUNT_001" value="7"/>
    <att type="integer" name="_MEMBER_MyList" value="1"/>
    <att type="real" name="_LogP_MyList" value="-6.907595569096665"/>
    <att type="string" name="Gene" value="GO:0008134"/>
    <att type="integer" name="GiniIndex" value="0"/>
    <att type="integer" name="CategoryID" value="21"/>
    <att type="string" name="PARENT_GO" value=""/>
    <att type="integer" name="EvidenceCutoff" value="0"/>
    <graphics type="CIRCLE" x="199.67932107770005" y="170.81211310855028"/>
  </node>
  <node label="GO:0031625" id="40">
    <att type="string" name="canonicalName" value="GO:0031625"/>
    <att type="string" name="Description" value="ubiquitin protein ligase binding"/>
    <att type="string" name="Category" value="GO Molecular Functions"/>
    <att type="real" name="LogP" value="-5.6928638498629995"/>
    <att type="real" name="Log(q-value)" value="-3.1708342011857096"/>
    <att type="integer" name="GROUP_ID" value="5"/>
    <att type="string" name="Hits" value="EGFR|HSP90AA1|JUN|SRC|TP53"/>
    <att type="real" name="Enrichment" value="23.142026323844505"/>
    <att type="real" name="Z-score" value="10.346551247524815"/>
    <att type="integer" name="#GeneInGOAndHitList" value="5"/>
    <att type="integer" name="#GeneInGO" value="297"/>
    <att type="integer" name="#GeneInHitList" value="22"/>
    <att type="integer" name="#TotalGeneInLibrary" value="30242"/>
    <att type="real" name="%InGO" value="22.727272727272727"/>
    <att type="real" name="STDV %InGO" value="8.934606739851096"/>
    <att type="real" name="BestLogPInGroup" value="-5.6928638498629995"/>
    <att type="real" name="BestEnrichmentInGroup" value="114.55303030303031"/>
    <att type="integer" name="FirstInGroupByEnrichment" value="1"/>
    <att type="integer" name="FirstInGroupByLogP" value="1"/>
    <att type="string" name="GeneID" value="1956|3320|3725|6714|7157"/>
    <att type="integer" name="_RANK_" value="1"/>
    <att type="string" name="_PATTERN_" value="M1"/>
    <att type="string" name="CLUSTER_LABEL" value="ubiquitin protein ligase binding"/>
    <att type="integer" name="#COUNT_001" value="5"/>
    <att type="integer" name="_MEMBER_MyList" value="1"/>
    <att type="real" name="_LogP_MyList" value="-5.6928638498629995"/>
    <att type="string" name="Gene" value="GO:0031625"/>
    <att type="integer" name="GiniIndex" value="0"/>
    <att type="integer" name="CategoryID" value="21"/>
    <att type="string" name="PARENT_GO" value=""/>
    <att type="integer" name="EvidenceCutoff" value="0"/>
    <graphics type="CIRCLE" x="166.6584586759789" y="425.8825238232646"/>
  </node>
  <edge label="GO:0019901 (pp) GO:0030235" source="37" target="1">
    <att type="string" name="canonicalName" value="GO:0019901 (pp) GO:0030235"/>
    <att type="string" name="interaction" value="pp"/>
    <att type="real" name="SCORE" value="0.400000000006"/>
  </edge>
  <edge label="GO:0019900 (pp) GO:0019901" source="2" target="37">
    <att type="string" name="canonicalName" value="GO:0019900 (pp) GO:0019901"/>
    <att type="string" name="interaction" value="pp"/>
    <att type="real" name="SCORE" value="1.0"/>
  </edge>
  <edge label="GO:0019901 (pp) GO:0019902" source="37" target="3">
    <att type="string" name="canonicalName" value="GO:0019901 (pp) GO:0019902"/>
    <att type="string" name="interaction" value="pp"/>
    <att type="real" name="SCORE" value="0.400000000006"/>
  </edge>
  <edge label="GO:0004672 (pp) GO:0019901" source="36" target="37">
    <att type="string" name="canonicalName" value="GO:0004672 (pp) GO:0019901"/>
    <att type="string" name="interaction" value="pp"/>
    <att type="real" name="SCORE" value="0.300000000007"/>
  </edge>
  <edge label="GO:0008134 (pp) GO:0019901" source="39" target="37">
    <att type="string" name="canonicalName" value="GO:0008134 (pp) GO:0019901"/>
    <att type="string" name="interaction" value="pp"/>
    <att type="real" name="SCORE" value="0.300000000007"/>
  </edge>
  <edge label="GO:0016773 (pp) GO:0019901" source="13" target="37">
    <att type="string" name="canonicalName" value="GO:0016773 (pp) GO:0019901"/>
    <att type="string" name="interaction" value="pp"/>
    <att type="real" name="SCORE" value="0.300000000007"/>
  </edge>
  <edge label="GO:0016301 (pp) GO:0019901" source="14" target="37">
    <att type="string" name="canonicalName" value="GO:0016301 (pp) GO:0019901"/>
    <att type="string" name="interaction" value="pp"/>
    <att type="real" name="SCORE" value="0.300000000007"/>
  </edge>
  <edge label="GO:0019901 (pp) GO:0031625" source="37" target="40">
    <att type="string" name="canonicalName" value="GO:0019901 (pp) GO:0031625"/>
    <att type="string" name="interaction" value="pp"/>
    <att type="real" name="SCORE" value="0.300000000007"/>
  </edge>
  <edge label="GO:0019901 (pp) GO:0061629" source="37" target="21">
    <att type="string" name="canonicalName" value="GO:0019901 (pp) GO:0061629"/>
    <att type="string" name="interaction" value="pp"/>
    <att type="real" name="SCORE" value="0.300000000007"/>
  </edge>
  <edge label="GO:0019901 (pp) GO:0044389" source="37" target="28">
    <att type="string" name="canonicalName" value="GO:0019901 (pp) GO:0044389"/>
    <att type="string" name="interaction" value="pp"/>
    <att type="real" name="SCORE" value="0.300000000007"/>
  </edge>
  <edge label="GO:0019901 (pp) GO:0019903" source="37" target="4">
    <att type="string" name="canonicalName" value="GO:0019901 (pp) GO:0019903"/>
    <att type="string" name="interaction" value="pp"/>
    <att type="real" name="SCORE" value="0.400000000006"/>
  </edge>
  <edge label="GO:0019901 (pp) GO:0051117" source="37" target="24">
    <att type="string" name="canonicalName" value="GO:0019901 (pp) GO:0051117"/>
    <att type="string" name="interaction" value="pp"/>
    <att type="real" name="SCORE" value="0.300000000007"/>
  </edge>
  <edge label="GO:0019901 (pp) GO:1990782" source="37" target="30">
    <att type="string" name="canonicalName" value="GO:0019901 (pp) GO:1990782"/>
    <att type="string" name="interaction" value="pp"/>
    <att type="real" name="SCORE" value="0.300000000007"/>
  </edge>
  <edge label="GO:0016922 (pp) GO:0019901" source="25" target="37">
    <att type="string" name="canonicalName" value="GO:0016922 (pp) GO:0019901"/>
    <att type="string" name="interaction" value="pp"/>
    <att type="real" name="SCORE" value="0.300000000007"/>
  </edge>
  <edge label="GO:0003682 (pp) GO:0019901" source="5" target="37">
    <att type="string" name="canonicalName" value="GO:0003682 (pp) GO:0019901"/>
    <att type="string" name="interaction" value="pp"/>
    <att type="real" name="SCORE" value="0.400000000006"/>
  </edge>
  <edge label="GO:0019900 (pp) GO:0030235" source="2" target="1">
    <att type="string" name="canonicalName" value="GO:0019900 (pp) GO:0030235"/>
    <att type="string" name="interaction" value="pp"/>
    <att type="real" name="SCORE" value="0.400000000006"/>
  </edge>
  <edge label="GO:0019903 (pp) GO:0030235" source="4" target="1">
    <att type="string" name="canonicalName" value="GO:0019903 (pp) GO:0030235"/>
    <att type="string" name="interaction" value="pp"/>
    <att type="real" name="SCORE" value="0.37500000000976563"/>
  </edge>
  <edge label="GO:0030235 (pp) GO:0051117" source="1" target="24">
    <att type="string" name="canonicalName" value="GO:0030235 (pp) GO:0051117"/>
    <att type="string" name="interaction" value="pp"/>
    <att type="real" name="SCORE" value="0.48275862069857317"/>
  </edge>
  <edge label="GO:0003682 (pp) GO:0030235" source="5" target="1">
    <att type="string" name="canonicalName" value="GO:0003682 (pp) GO:0030235"/>
    <att type="string" name="interaction" value="pp"/>
    <att type="real" name="SCORE" value="0.37500000000976563"/>
  </edge>
  <edge label="GO:0030235 (pp) GO:0042803" source="1" target="35">
    <att type="string" name="canonicalName" value="GO:0030235 (pp) GO:0042803"/>
    <att type="string" name="interaction" value="pp"/>
    <att type="real" name="SCORE" value="0.37500000000976563"/>
  </edge>
  <edge label="GO:0019900 (pp) GO:0019902" source="2" target="3">
    <att type="string" name="canonicalName" value="GO:0019900 (pp) GO:0019902"/>
    <att type="string" name="interaction" value="pp"/>
    <att type="real" name="SCORE" value="0.400000000006"/>
  </edge>
  <edge label="GO:0004672 (pp) GO:0019900" source="36" target="2">
    <att type="string" name="canonicalName" value="GO:0004672 (pp) GO:0019900"/>
    <att type="string" name="interaction" value="pp"/>
    <att type="real" name="SCORE" value="0.300000000007"/>
  </edge>
  <edge label="GO:0008134 (pp) GO:0019900" source="39" target="2">
    <att type="string" name="canonicalName" value="GO:0008134 (pp) GO:0019900"/>
    <att type="string" name="interaction" value="pp"/>
    <att type="real" name="SCORE" value="0.300000000007"/>
  </edge>
  <edge label="GO:0016773 (pp) GO:0019900" source="13" target="2">
    <att type="string" name="canonicalName" value="GO:0016773 (pp) GO:0019900"/>
    <att type="string" name="interaction" value="pp"/>
    <att type="real" name="SCORE" value="0.300000000007"/>
  </edge>
  <edge label="GO:0016301 (pp) GO:0019900" source="14" target="2">
    <att type="string" name="canonicalName" value="GO:0016301 (pp) GO:0019900"/>
    <att type="string" name="interaction" value="pp"/>
    <att type="real" name="SCORE" value="0.300000000007"/>
  </edge>
  <edge label="GO:0019900 (pp) GO:0031625" source="2" target="40">
    <att type="string" name="canonicalName" value="GO:0019900 (pp) GO:0031625"/>
    <att type="string" name="interaction" value="pp"/>
    <att type="real" name="SCORE" value="0.300000000007"/>
  </edge>
  <edge label="GO:0019900 (pp) GO:0061629" source="2" target="21">
    <att type="string" name="canonicalName" value="GO:0019900 (pp) GO:0061629"/>
    <att type="string" name="interaction" value="pp"/>
    <att type="real" name="SCORE" value="0.300000000007"/>
  </edge>
  <edge label="GO:0019900 (pp) GO:0044389" source="2" target="28">
    <att type="string" name="canonicalName" value="GO:0019900 (pp) GO:0044389"/>
    <att type="string" name="interaction" value="pp"/>
    <att type="real" name="SCORE" value="0.300000000007"/>
  </edge>
  <edge label="GO:0019900 (pp) GO:0019903" source="2" target="4">
    <att type="string" name="canonicalName" value="GO:0019900 (pp) GO:0019903"/>
    <att type="string" name="interaction" value="pp"/>
    <att type="real" name="SCORE" value="0.400000000006"/>
  </edge>
  <edge label="GO:0019900 (pp) GO:0051117" source="2" target="24">
    <att type="string" name="canonicalName" value="GO:0019900 (pp) GO:0051117"/>
    <att type="string" name="interaction" value="pp"/>
    <att type="real" name="SCORE" value="0.300000000007"/>
  </edge>
  <edge label="GO:0019900 (pp) GO:1990782" source="2" target="30">
    <att type="string" name="canonicalName" value="GO:0019900 (pp) GO:1990782"/>
    <att type="string" name="interaction" value="pp"/>
    <att type="real" name="SCORE" value="0.300000000007"/>
  </edge>
  <edge label="GO:0016922 (pp) GO:0019900" source="25" target="2">
    <att type="string" name="canonicalName" value="GO:0016922 (pp) GO:0019900"/>
    <att type="string" name="interaction" value="pp"/>
    <att type="real" name="SCORE" value="0.300000000007"/>
  </edge>
  <edge label="GO:0003682 (pp) GO:0019900" source="5" target="2">
    <att type="string" name="canonicalName" value="GO:0003682 (pp) GO:0019900"/>
    <att type="string" name="interaction" value="pp"/>
    <att type="real" name="SCORE" value="0.400000000006"/>
  </edge>
  <edge label="GO:0004672 (pp) GO:0019902" source="36" target="3">
    <att type="string" name="canonicalName" value="GO:0004672 (pp) GO:0019902"/>
    <att type="string" name="interaction" value="pp"/>
    <att type="real" name="SCORE" value="0.4318181818246385"/>
  </edge>
  <edge label="GO:0004707 (pp) GO:0019902" source="12" target="3">
    <att type="string" name="canonicalName" value="GO:0004707 (pp) GO:0019902"/>
    <att type="string" name="interaction" value="pp"/>
    <att type="real" name="SCORE" value="0.30555555556520053"/>
  </edge>
  <edge label="GO:0016773 (pp) GO:0019902" source="13" target="3">
    <att type="string" name="canonicalName" value="GO:0016773 (pp) GO:0019902"/>
    <att type="string" name="interaction" value="pp"/>
    <att type="real" name="SCORE" value="0.4318181818246385"/>
  </edge>
  <edge label="GO:0016301 (pp) GO:0019902" source="14" target="3">
    <att type="string" name="canonicalName" value="GO:0016301 (pp) GO:0019902"/>
    <att type="string" name="interaction" value="pp"/>
    <att type="real" name="SCORE" value="0.4318181818246385"/>
  </edge>
  <edge label="GO:0019902 (pp) GO:0019903" source="3" target="4">
    <att type="string" name="canonicalName" value="GO:0019902 (pp) GO:0019903"/>
    <att type="string" name="interaction" value="pp"/>
    <att type="real" name="SCORE" value="0.7368421052666205"/>
  </edge>
  <edge label="GO:0004712 (pp) GO:0019902" source="15" target="3">
    <att type="string" name="canonicalName" value="GO:0004712 (pp) GO:0019902"/>
    <att type="string" name="interaction" value="pp"/>
    <att type="real" name="SCORE" value="0.5833333333391203"/>
  </edge>
  <edge label="GO:0004674 (pp) GO:0019902" source="16" target="3">
    <att type="string" name="canonicalName" value="GO:0004674 (pp) GO:0019902"/>
    <att type="string" name="interaction" value="pp"/>
    <att type="real" name="SCORE" value="0.6250000000046875"/>
  </edge>
  <edge label="GO:0019902 (pp) GO:0051219" source="3" target="18">
    <att type="string" name="canonicalName" value="GO:0019902 (pp) GO:0051219"/>
    <att type="string" name="interaction" value="pp"/>
    <att type="real" name="SCORE" value="0.30555555556520053"/>
  </edge>
  <edge label="GO:0019902 (pp) GO:0106310" source="3" target="19">
    <att type="string" name="canonicalName" value="GO:0019902 (pp) GO:0106310"/>
    <att type="string" name="interaction" value="pp"/>
    <att type="real" name="SCORE" value="0.47368421053324095"/>
  </edge>
  <edge label="GO:0003682 (pp) GO:0019902" source="5" target="3">
    <att type="string" name="canonicalName" value="GO:0003682 (pp) GO:0019902"/>
    <att type="string" name="interaction" value="pp"/>
    <att type="real" name="SCORE" value="0.47368421053324095"/>
  </edge>
  <edge label="GO:0008083 (pp) GO:0070851" source="7" target="32">
    <att type="string" name="canonicalName" value="GO:0008083 (pp) GO:0070851"/>
    <att type="string" name="interaction" value="pp"/>
    <att type="real" name="SCORE" value="0.6923076923124261"/>
  </edge>
  <edge label="GO:0048018 (pp) GO:0070851" source="8" target="32">
    <att type="string" name="canonicalName" value="GO:0048018 (pp) GO:0070851"/>
    <att type="string" name="interaction" value="pp"/>
    <att type="real" name="SCORE" value="0.5714285714346938"/>
  </edge>
  <edge label="GO:0030546 (pp) GO:0070851" source="9" target="32">
    <att type="string" name="canonicalName" value="GO:0030546 (pp) GO:0070851"/>
    <att type="string" name="interaction" value="pp"/>
    <att type="real" name="SCORE" value="0.5714285714346938"/>
  </edge>
  <edge label="GO:0030545 (pp) GO:0070851" source="10" target="32">
    <att type="string" name="canonicalName" value="GO:0030545 (pp) GO:0070851"/>
    <att type="string" name="interaction" value="pp"/>
    <att type="real" name="SCORE" value="0.5714285714346938"/>
  </edge>
  <edge label="GO:0005125 (pp) GO:0070851" source="11" target="32">
    <att type="string" name="canonicalName" value="GO:0005125 (pp) GO:0070851"/>
    <att type="string" name="interaction" value="pp"/>
    <att type="real" name="SCORE" value="0.38461538462485206"/>
  </edge>
  <edge label="GO:0004672 (pp) GO:0004707" source="36" target="12">
    <att type="string" name="canonicalName" value="GO:0004672 (pp) GO:0004707"/>
    <att type="string" name="interaction" value="pp"/>
    <att type="real" name="SCORE" value="0.4936708860823586"/>
  </edge>
  <edge label="GO:0004672 (pp) GO:0016773" source="36" target="13">
    <att type="string" name="canonicalName" value="GO:0004672 (pp) GO:0016773"/>
    <att type="string" name="interaction" value="pp"/>
    <att type="real" name="SCORE" value="1.0"/>
  </edge>
  <edge label="GO:0004672 (pp) GO:0016301" source="36" target="14">
    <att type="string" name="canonicalName" value="GO:0004672 (pp) GO:0016301"/>
    <att type="string" name="interaction" value="pp"/>
    <att type="real" name="SCORE" value="1.0"/>
  </edge>
  <edge label="GO:0004672 (pp) GO:0004712" source="36" target="15">
    <att type="string" name="canonicalName" value="GO:0004672 (pp) GO:0004712"/>
    <att type="string" name="interaction" value="pp"/>
    <att type="real" name="SCORE" value="0.4936708860823586"/>
  </edge>
  <edge label="GO:0004672 (pp) GO:0004674" source="36" target="16">
    <att type="string" name="canonicalName" value="GO:0004672 (pp) GO:0004674"/>
    <att type="string" name="interaction" value="pp"/>
    <att type="real" name="SCORE" value="0.7647058823557094"/>
  </edge>
  <edge label="GO:0004672 (pp) GO:0051219" source="36" target="18">
    <att type="string" name="canonicalName" value="GO:0004672 (pp) GO:0051219"/>
    <att type="string" name="interaction" value="pp"/>
    <att type="real" name="SCORE" value="0.4936708860823586"/>
  </edge>
  <edge label="GO:0004672 (pp) GO:0106310" source="36" target="19">
    <att type="string" name="canonicalName" value="GO:0004672 (pp) GO:0106310"/>
    <att type="string" name="interaction" value="pp"/>
    <att type="real" name="SCORE" value="0.6341463414678762"/>
  </edge>
  <edge label="GO:0004707 (pp) GO:0016773" source="12" target="13">
    <att type="string" name="canonicalName" value="GO:0004707 (pp) GO:0016773"/>
    <att type="string" name="interaction" value="pp"/>
    <att type="real" name="SCORE" value="0.4936708860823586"/>
  </edge>
  <edge label="GO:0004707 (pp) GO:0016301" source="12" target="14">
    <att type="string" name="canonicalName" value="GO:0004707 (pp) GO:0016301"/>
    <att type="string" name="interaction" value="pp"/>
    <att type="real" name="SCORE" value="0.4936708860823586"/>
  </edge>
  <edge label="GO:0004707 (pp) GO:0004712" source="12" target="15">
    <att type="string" name="canonicalName" value="GO:0004707 (pp) GO:0004712"/>
    <att type="string" name="interaction" value="pp"/>
    <att type="real" name="SCORE" value="0.6078431372625913"/>
  </edge>
  <edge label="GO:0004674 (pp) GO:0004707" source="16" target="12">
    <att type="string" name="canonicalName" value="GO:0004674 (pp) GO:0004707"/>
    <att type="string" name="interaction" value="pp"/>
    <att type="real" name="SCORE" value="0.6923076923124261"/>
  </edge>
  <edge label="GO:0004707 (pp) GO:0051219" source="12" target="18">
    <att type="string" name="canonicalName" value="GO:0004707 (pp) GO:0051219"/>
    <att type="string" name="interaction" value="pp"/>
    <att type="real" name="SCORE" value="0.6078431372625913"/>
  </edge>
  <edge label="GO:0004707 (pp) GO:0106310" source="12" target="19">
    <att type="string" name="canonicalName" value="GO:0004707 (pp) GO:0106310"/>
    <att type="string" name="interaction" value="pp"/>
    <att type="real" name="SCORE" value="0.8275862068995244"/>
  </edge>
  <edge label="GO:0008134 (pp) GO:0140297" source="39" target="20">
    <att type="string" name="canonicalName" value="GO:0008134 (pp) GO:0140297"/>
    <att type="string" name="interaction" value="pp"/>
    <att type="real" name="SCORE" value="0.8863636363649277"/>
  </edge>
  <edge label="GO:0008134 (pp) GO:0061629" source="39" target="21">
    <att type="string" name="canonicalName" value="GO:0008134 (pp) GO:0061629"/>
    <att type="string" name="interaction" value="pp"/>
    <att type="real" name="SCORE" value="0.7647058823557094"/>
  </edge>
  <edge label="GO:0001228 (pp) GO:0008134" source="22" target="39">
    <att type="string" name="canonicalName" value="GO:0001228 (pp) GO:0008134"/>
    <att type="string" name="interaction" value="pp"/>
    <att type="real" name="SCORE" value="0.7647058823557094"/>
  </edge>
  <edge label="GO:0001216 (pp) GO:0008134" source="23" target="39">
    <att type="string" name="canonicalName" value="GO:0001216 (pp) GO:0008134"/>
    <att type="string" name="interaction" value="pp"/>
    <att type="real" name="SCORE" value="0.7647058823557094"/>
  </edge>
  <edge label="GO:0008134 (pp) GO:0016922" source="39" target="25">
    <att type="string" name="canonicalName" value="GO:0008134 (pp) GO:0016922"/>
    <att type="string" name="interaction" value="pp"/>
    <att type="real" name="SCORE" value="0.4936708860823586"/>
  </edge>
  <edge label="GO:0003682 (pp) GO:0008134" source="5" target="39">
    <att type="string" name="canonicalName" value="GO:0003682 (pp) GO:0008134"/>
    <att type="string" name="interaction" value="pp"/>
    <att type="real" name="SCORE" value="0.3902439024464604"/>
  </edge>
  <edge label="GO:0031625 (pp) GO:0140297" source="40" target="20">
    <att type="string" name="canonicalName" value="GO:0031625 (pp) GO:0140297"/>
    <att type="string" name="interaction" value="pp"/>
    <att type="real" name="SCORE" value="0.3750000000078125"/>
  </edge>
  <edge label="GO:0061629 (pp) GO:0140297" source="21" target="20">
    <att type="string" name="canonicalName" value="GO:0061629 (pp) GO:0140297"/>
    <att type="string" name="interaction" value="pp"/>
    <att type="real" name="SCORE" value="0.8750000000015625"/>
  </edge>
  <edge label="GO:0044389 (pp) GO:0140297" source="28" target="20">
    <att type="string" name="canonicalName" value="GO:0044389 (pp) GO:0140297"/>
    <att type="string" name="interaction" value="pp"/>
    <att type="real" name="SCORE" value="0.3750000000078125"/>
  </edge>
  <edge label="GO:0001228 (pp) GO:0140297" source="22" target="20">
    <att type="string" name="canonicalName" value="GO:0001228 (pp) GO:0140297"/>
    <att type="string" name="interaction" value="pp"/>
    <att type="real" name="SCORE" value="0.8750000000015625"/>
  </edge>
  <edge label="GO:0001216 (pp) GO:0140297" source="23" target="20">
    <att type="string" name="canonicalName" value="GO:0001216 (pp) GO:0140297"/>
    <att type="string" name="interaction" value="pp"/>
    <att type="real" name="SCORE" value="0.8750000000015625"/>
  </edge>
  <edge label="GO:0051117 (pp) GO:0140297" source="24" target="20">
    <att type="string" name="canonicalName" value="GO:0051117 (pp) GO:0140297"/>
    <att type="string" name="interaction" value="pp"/>
    <att type="real" name="SCORE" value="0.30555555556520053"/>
  </edge>
  <edge label="GO:0016922 (pp) GO:0140297" source="25" target="20">
    <att type="string" name="canonicalName" value="GO:0016922 (pp) GO:0140297"/>
    <att type="string" name="interaction" value="pp"/>
    <att type="real" name="SCORE" value="0.5833333333391203"/>
  </edge>
  <edge label="GO:0003682 (pp) GO:0140297" source="5" target="20">
    <att type="string" name="canonicalName" value="GO:0003682 (pp) GO:0140297"/>
    <att type="string" name="interaction" value="pp"/>
    <att type="real" name="SCORE" value="0.47368421053324095"/>
  </edge>
  <edge label="GO:0016301 (pp) GO:0016773" source="14" target="13">
    <att type="string" name="canonicalName" value="GO:0016301 (pp) GO:0016773"/>
    <att type="string" name="interaction" value="pp"/>
    <att type="real" name="SCORE" value="1.0"/>
  </edge>
  <edge label="GO:0004712 (pp) GO:0016773" source="15" target="13">
    <att type="string" name="canonicalName" value="GO:0004712 (pp) GO:0016773"/>
    <att type="string" name="interaction" value="pp"/>
    <att type="real" name="SCORE" value="0.4936708860823586"/>
  </edge>
  <edge label="GO:0004674 (pp) GO:0016773" source="16" target="13">
    <att type="string" name="canonicalName" value="GO:0004674 (pp) GO:0016773"/>
    <att type="string" name="interaction" value="pp"/>
    <att type="real" name="SCORE" value="0.7647058823557094"/>
  </edge>
  <edge label="GO:0016773 (pp) GO:0051219" source="13" target="18">
    <att type="string" name="canonicalName" value="GO:0016773 (pp) GO:0051219"/>
    <att type="string" name="interaction" value="pp"/>
    <att type="real" name="SCORE" value="0.4936708860823586"/>
  </edge>
  <edge label="GO:0016773 (pp) GO:0106310" source="13" target="19">
    <att type="string" name="canonicalName" value="GO:0016773 (pp) GO:0106310"/>
    <att type="string" name="interaction" value="pp"/>
    <att type="real" name="SCORE" value="0.6341463414678762"/>
  </edge>
  <edge label="GO:0004712 (pp) GO:0016301" source="15" target="14">
    <att type="string" name="canonicalName" value="GO:0004712 (pp) GO:0016301"/>
    <att type="string" name="interaction" value="pp"/>
    <att type="real" name="SCORE" value="0.4936708860823586"/>
  </edge>
  <edge label="GO:0004674 (pp) GO:0016301" source="16" target="14">
    <att type="string" name="canonicalName" value="GO:0004674 (pp) GO:0016301"/>
    <att type="string" name="interaction" value="pp"/>
    <att type="real" name="SCORE" value="0.7647058823557094"/>
  </edge>
  <edge label="GO:0016301 (pp) GO:0051219" source="14" target="18">
    <att type="string" name="canonicalName" value="GO:0016301 (pp) GO:0051219"/>
    <att type="string" name="interaction" value="pp"/>
    <att type="real" name="SCORE" value="0.4936708860823586"/>
  </edge>
  <edge label="GO:0016301 (pp) GO:0106310" source="14" target="19">
    <att type="string" name="canonicalName" value="GO:0016301 (pp) GO:0106310"/>
    <att type="string" name="interaction" value="pp"/>
    <att type="real" name="SCORE" value="0.6341463414678762"/>
  </edge>
  <edge label="GO:0005126 (pp) GO:0008083" source="6" target="7">
    <att type="string" name="canonicalName" value="GO:0005126 (pp) GO:0008083"/>
    <att type="string" name="interaction" value="pp"/>
    <att type="real" name="SCORE" value="0.38461538462485206"/>
  </edge>
  <edge label="GO:0005126 (pp) GO:0048018" source="6" target="8">
    <att type="string" name="canonicalName" value="GO:0005126 (pp) GO:0048018"/>
    <att type="string" name="interaction" value="pp"/>
    <att type="real" name="SCORE" value="0.5714285714346938"/>
  </edge>
  <edge label="GO:0005126 (pp) GO:0030546" source="6" target="9">
    <att type="string" name="canonicalName" value="GO:0005126 (pp) GO:0030546"/>
    <att type="string" name="interaction" value="pp"/>
    <att type="real" name="SCORE" value="0.5714285714346938"/>
  </edge>
  <edge label="GO:0005126 (pp) GO:0030545" source="6" target="10">
    <att type="string" name="canonicalName" value="GO:0005126 (pp) GO:0030545"/>
    <att type="string" name="interaction" value="pp"/>
    <att type="real" name="SCORE" value="0.5714285714346938"/>
  </edge>
  <edge label="GO:0005125 (pp) GO:0005126" source="11" target="6">
    <att type="string" name="canonicalName" value="GO:0005125 (pp) GO:0005126"/>
    <att type="string" name="interaction" value="pp"/>
    <att type="real" name="SCORE" value="0.6923076923124261"/>
  </edge>
  <edge label="GO:0031625 (pp) GO:0061629" source="40" target="21">
    <att type="string" name="canonicalName" value="GO:0031625 (pp) GO:0061629"/>
    <att type="string" name="interaction" value="pp"/>
    <att type="real" name="SCORE" value="0.46666666667377776"/>
  </edge>
  <edge label="GO:0031625 (pp) GO:0097718" source="40" target="27">
    <att type="string" name="canonicalName" value="GO:0031625 (pp) GO:0097718"/>
    <att type="string" name="interaction" value="pp"/>
    <att type="real" name="SCORE" value="0.38461538462485206"/>
  </edge>
  <edge label="GO:0031625 (pp) GO:0044389" source="40" target="28">
    <att type="string" name="canonicalName" value="GO:0031625 (pp) GO:0044389"/>
    <att type="string" name="interaction" value="pp"/>
    <att type="real" name="SCORE" value="1.0"/>
  </edge>
  <edge label="GO:0019904 (pp) GO:0031625" source="29" target="40">
    <att type="string" name="canonicalName" value="GO:0019904 (pp) GO:0031625"/>
    <att type="string" name="interaction" value="pp"/>
    <att type="real" name="SCORE" value="0.6250000000046875"/>
  </edge>
  <edge label="GO:0031625 (pp) GO:0097110" source="40" target="17">
    <att type="string" name="canonicalName" value="GO:0031625 (pp) GO:0097110"/>
    <att type="string" name="interaction" value="pp"/>
    <att type="real" name="SCORE" value="0.38461538462485206"/>
  </edge>
  <edge label="GO:0031625 (pp) GO:0051117" source="40" target="24">
    <att type="string" name="canonicalName" value="GO:0031625 (pp) GO:0051117"/>
    <att type="string" name="interaction" value="pp"/>
    <att type="real" name="SCORE" value="0.38461538462485206"/>
  </edge>
  <edge label="GO:0031625 (pp) GO:1990782" source="40" target="30">
    <att type="string" name="canonicalName" value="GO:0031625 (pp) GO:1990782"/>
    <att type="string" name="interaction" value="pp"/>
    <att type="real" name="SCORE" value="0.38461538462485206"/>
  </edge>
  <edge label="GO:0042826 (pp) GO:0097718" source="26" target="27">
    <att type="string" name="canonicalName" value="GO:0042826 (pp) GO:0097718"/>
    <att type="string" name="interaction" value="pp"/>
    <att type="real" name="SCORE" value="0.48275862069857317"/>
  </edge>
  <edge label="GO:0042826 (pp) GO:1990782" source="26" target="30">
    <att type="string" name="canonicalName" value="GO:0042826 (pp) GO:1990782"/>
    <att type="string" name="interaction" value="pp"/>
    <att type="real" name="SCORE" value="0.48275862069857317"/>
  </edge>
  <edge label="GO:0044389 (pp) GO:0061629" source="28" target="21">
    <att type="string" name="canonicalName" value="GO:0044389 (pp) GO:0061629"/>
    <att type="string" name="interaction" value="pp"/>
    <att type="real" name="SCORE" value="0.46666666667377776"/>
  </edge>
  <edge label="GO:0019904 (pp) GO:0061629" source="29" target="21">
    <att type="string" name="canonicalName" value="GO:0019904 (pp) GO:0061629"/>
    <att type="string" name="interaction" value="pp"/>
    <att type="real" name="SCORE" value="0.3750000000078125"/>
  </edge>
  <edge label="GO:0001228 (pp) GO:0061629" source="22" target="21">
    <att type="string" name="canonicalName" value="GO:0001228 (pp) GO:0061629"/>
    <att type="string" name="interaction" value="pp"/>
    <att type="real" name="SCORE" value="0.7333333333368889"/>
  </edge>
  <edge label="GO:0001216 (pp) GO:0061629" source="23" target="21">
    <att type="string" name="canonicalName" value="GO:0001216 (pp) GO:0061629"/>
    <att type="string" name="interaction" value="pp"/>
    <att type="real" name="SCORE" value="0.7333333333368889"/>
  </edge>
  <edge label="GO:0051117 (pp) GO:0061629" source="24" target="21">
    <att type="string" name="canonicalName" value="GO:0051117 (pp) GO:0061629"/>
    <att type="string" name="interaction" value="pp"/>
    <att type="real" name="SCORE" value="0.38461538462485206"/>
  </edge>
  <edge label="GO:0016922 (pp) GO:0061629" source="25" target="21">
    <att type="string" name="canonicalName" value="GO:0016922 (pp) GO:0061629"/>
    <att type="string" name="interaction" value="pp"/>
    <att type="real" name="SCORE" value="0.6923076923124261"/>
  </edge>
  <edge label="GO:0003682 (pp) GO:0061629" source="5" target="21">
    <att type="string" name="canonicalName" value="GO:0003682 (pp) GO:0061629"/>
    <att type="string" name="interaction" value="pp"/>
    <att type="real" name="SCORE" value="0.5714285714346938"/>
  </edge>
  <edge label="GO:0044389 (pp) GO:0097718" source="28" target="27">
    <att type="string" name="canonicalName" value="GO:0044389 (pp) GO:0097718"/>
    <att type="string" name="interaction" value="pp"/>
    <att type="real" name="SCORE" value="0.38461538462485206"/>
  </edge>
  <edge label="GO:0019904 (pp) GO:0097718" source="29" target="27">
    <att type="string" name="canonicalName" value="GO:0019904 (pp) GO:0097718"/>
    <att type="string" name="interaction" value="pp"/>
    <att type="real" name="SCORE" value="0.5833333333391203"/>
  </edge>
  <edge label="GO:0097718 (pp) GO:1990782" source="27" target="30">
    <att type="string" name="canonicalName" value="GO:0097718 (pp) GO:1990782"/>
    <att type="string" name="interaction" value="pp"/>
    <att type="real" name="SCORE" value="0.6078431372625913"/>
  </edge>
  <edge label="GO:0002020 (pp) GO:1990782" source="34" target="30">
    <att type="string" name="canonicalName" value="GO:0002020 (pp) GO:1990782"/>
    <att type="string" name="interaction" value="pp"/>
    <att type="real" name="SCORE" value="0.48275862069857317"/>
  </edge>
  <edge label="GO:0019904 (pp) GO:0044389" source="29" target="28">
    <att type="string" name="canonicalName" value="GO:0019904 (pp) GO:0044389"/>
    <att type="string" name="interaction" value="pp"/>
    <att type="real" name="SCORE" value="0.6250000000046875"/>
  </edge>
  <edge label="GO:0044389 (pp) GO:0097110" source="28" target="17">
    <att type="string" name="canonicalName" value="GO:0044389 (pp) GO:0097110"/>
    <att type="string" name="interaction" value="pp"/>
    <att type="real" name="SCORE" value="0.38461538462485206"/>
  </edge>
  <edge label="GO:0044389 (pp) GO:0051117" source="28" target="24">
    <att type="string" name="canonicalName" value="GO:0044389 (pp) GO:0051117"/>
    <att type="string" name="interaction" value="pp"/>
    <att type="real" name="SCORE" value="0.38461538462485206"/>
  </edge>
  <edge label="GO:0044389 (pp) GO:1990782" source="28" target="30">
    <att type="string" name="canonicalName" value="GO:0044389 (pp) GO:1990782"/>
    <att type="string" name="interaction" value="pp"/>
    <att type="real" name="SCORE" value="0.38461538462485206"/>
  </edge>
  <edge label="GO:0003682 (pp) GO:0019903" source="5" target="4">
    <att type="string" name="canonicalName" value="GO:0003682 (pp) GO:0019903"/>
    <att type="string" name="interaction" value="pp"/>
    <att type="real" name="SCORE" value="0.6875000000048829"/>
  </edge>
  <edge label="GO:0019903 (pp) GO:0042803" source="4" target="35">
    <att type="string" name="canonicalName" value="GO:0019903 (pp) GO:0042803"/>
    <att type="string" name="interaction" value="pp"/>
    <att type="real" name="SCORE" value="0.37500000000976563"/>
  </edge>
  <edge label="GO:0004674 (pp) GO:0004712" source="16" target="15">
    <att type="string" name="canonicalName" value="GO:0004674 (pp) GO:0004712"/>
    <att type="string" name="interaction" value="pp"/>
    <att type="real" name="SCORE" value="0.6923076923124261"/>
  </edge>
  <edge label="GO:0004712 (pp) GO:0051219" source="15" target="18">
    <att type="string" name="canonicalName" value="GO:0004712 (pp) GO:0051219"/>
    <att type="string" name="interaction" value="pp"/>
    <att type="real" name="SCORE" value="0.6078431372625913"/>
  </edge>
  <edge label="GO:0004712 (pp) GO:0106310" source="15" target="19">
    <att type="string" name="canonicalName" value="GO:0004712 (pp) GO:0106310"/>
    <att type="string" name="interaction" value="pp"/>
    <att type="real" name="SCORE" value="0.8275862068995244"/>
  </edge>
  <edge label="GO:0004674 (pp) GO:0051219" source="16" target="18">
    <att type="string" name="canonicalName" value="GO:0004674 (pp) GO:0051219"/>
    <att type="string" name="interaction" value="pp"/>
    <att type="real" name="SCORE" value="0.38461538462485206"/>
  </edge>
  <edge label="GO:0004674 (pp) GO:0106310" source="16" target="19">
    <att type="string" name="canonicalName" value="GO:0004674 (pp) GO:0106310"/>
    <att type="string" name="interaction" value="pp"/>
    <att type="real" name="SCORE" value="0.8571428571448979"/>
  </edge>
  <edge label="GO:0019904 (pp) GO:0097110" source="29" target="17">
    <att type="string" name="canonicalName" value="GO:0019904 (pp) GO:0097110"/>
    <att type="string" name="interaction" value="pp"/>
    <att type="real" name="SCORE" value="0.30555555556520053"/>
  </edge>
  <edge label="GO:0019904 (pp) GO:1990782" source="29" target="30">
    <att type="string" name="canonicalName" value="GO:0019904 (pp) GO:1990782"/>
    <att type="string" name="interaction" value="pp"/>
    <att type="real" name="SCORE" value="0.5833333333391203"/>
  </edge>
  <edge label="GO:0001216 (pp) GO:0001228" source="23" target="22">
    <att type="string" name="canonicalName" value="GO:0001216 (pp) GO:0001228"/>
    <att type="string" name="interaction" value="pp"/>
    <att type="real" name="SCORE" value="1.0"/>
  </edge>
  <edge label="GO:0001228 (pp) GO:0016922" source="22" target="25">
    <att type="string" name="canonicalName" value="GO:0001228 (pp) GO:0016922"/>
    <att type="string" name="interaction" value="pp"/>
    <att type="real" name="SCORE" value="0.38461538462485206"/>
  </edge>
  <edge label="GO:0001228 (pp) GO:0003682" source="22" target="5">
    <att type="string" name="canonicalName" value="GO:0001228 (pp) GO:0003682"/>
    <att type="string" name="interaction" value="pp"/>
    <att type="real" name="SCORE" value="0.5714285714346938"/>
  </edge>
  <edge label="GO:0051219 (pp) GO:0097110" source="18" target="17">
    <att type="string" name="canonicalName" value="GO:0051219 (pp) GO:0097110"/>
    <att type="string" name="interaction" value="pp"/>
    <att type="real" name="SCORE" value="0.6078431372625913"/>
  </edge>
  <edge label="GO:0001216 (pp) GO:0016922" source="23" target="25">
    <att type="string" name="canonicalName" value="GO:0001216 (pp) GO:0016922"/>
    <att type="string" name="interaction" value="pp"/>
    <att type="real" name="SCORE" value="0.38461538462485206"/>
  </edge>
  <edge label="GO:0001216 (pp) GO:0003682" source="23" target="5">
    <att type="string" name="canonicalName" value="GO:0001216 (pp) GO:0003682"/>
    <att type="string" name="interaction" value="pp"/>
    <att type="real" name="SCORE" value="0.5714285714346938"/>
  </edge>
  <edge label="GO:0051219 (pp) GO:0106310" source="18" target="19">
    <att type="string" name="canonicalName" value="GO:0051219 (pp) GO:0106310"/>
    <att type="string" name="interaction" value="pp"/>
    <att type="real" name="SCORE" value="0.48275862069857317"/>
  </edge>
  <edge label="GO:0016922 (pp) GO:0051117" source="25" target="24">
    <att type="string" name="canonicalName" value="GO:0016922 (pp) GO:0051117"/>
    <att type="string" name="interaction" value="pp"/>
    <att type="real" name="SCORE" value="0.6078431372625913"/>
  </edge>
  <edge label="GO:0003682 (pp) GO:0051117" source="5" target="24">
    <att type="string" name="canonicalName" value="GO:0003682 (pp) GO:0051117"/>
    <att type="string" name="interaction" value="pp"/>
    <att type="real" name="SCORE" value="0.48275862069857317"/>
  </edge>
  <edge label="GO:0003682 (pp) GO:0016922" source="5" target="25">
    <att type="string" name="canonicalName" value="GO:0003682 (pp) GO:0016922"/>
    <att type="string" name="interaction" value="pp"/>
    <att type="real" name="SCORE" value="0.48275862069857317"/>
  </edge>
  <edge label="GO:0008083 (pp) GO:0048018" source="7" target="8">
    <att type="string" name="canonicalName" value="GO:0008083 (pp) GO:0048018"/>
    <att type="string" name="interaction" value="pp"/>
    <att type="real" name="SCORE" value="0.8275862068995244"/>
  </edge>
  <edge label="GO:0008083 (pp) GO:0030546" source="7" target="9">
    <att type="string" name="canonicalName" value="GO:0008083 (pp) GO:0030546"/>
    <att type="string" name="interaction" value="pp"/>
    <att type="real" name="SCORE" value="0.8275862068995244"/>
  </edge>
  <edge label="GO:0008083 (pp) GO:0030545" source="7" target="10">
    <att type="string" name="canonicalName" value="GO:0008083 (pp) GO:0030545"/>
    <att type="string" name="interaction" value="pp"/>
    <att type="real" name="SCORE" value="0.8275862068995244"/>
  </edge>
  <edge label="GO:0005125 (pp) GO:0008083" source="11" target="7">
    <att type="string" name="canonicalName" value="GO:0005125 (pp) GO:0008083"/>
    <att type="string" name="interaction" value="pp"/>
    <att type="real" name="SCORE" value="0.6078431372625913"/>
  </edge>
  <edge label="GO:0030546 (pp) GO:0048018" source="9" target="8">
    <att type="string" name="canonicalName" value="GO:0030546 (pp) GO:0048018"/>
    <att type="string" name="interaction" value="pp"/>
    <att type="real" name="SCORE" value="1.0"/>
  </edge>
  <edge label="GO:0030545 (pp) GO:0048018" source="10" target="8">
    <att type="string" name="canonicalName" value="GO:0030545 (pp) GO:0048018"/>
    <att type="string" name="interaction" value="pp"/>
    <att type="real" name="SCORE" value="1.0"/>
  </edge>
  <edge label="GO:0005125 (pp) GO:0048018" source="11" target="8">
    <att type="string" name="canonicalName" value="GO:0005125 (pp) GO:0048018"/>
    <att type="string" name="interaction" value="pp"/>
    <att type="real" name="SCORE" value="0.8275862068995244"/>
  </edge>
  <edge label="GO:0030545 (pp) GO:0030546" source="10" target="9">
    <att type="string" name="canonicalName" value="GO:0030545 (pp) GO:0030546"/>
    <att type="string" name="interaction" value="pp"/>
    <att type="real" name="SCORE" value="1.0"/>
  </edge>
  <edge label="GO:0005125 (pp) GO:0030546" source="11" target="9">
    <att type="string" name="canonicalName" value="GO:0005125 (pp) GO:0030546"/>
    <att type="string" name="interaction" value="pp"/>
    <att type="real" name="SCORE" value="0.8275862068995244"/>
  </edge>
  <edge label="GO:0019207 (pp) GO:0019887" source="31" target="38">
    <att type="string" name="canonicalName" value="GO:0019207 (pp) GO:0019887"/>
    <att type="string" name="interaction" value="pp"/>
    <att type="real" name="SCORE" value="1.0"/>
  </edge>
  <edge label="GO:0005125 (pp) GO:0030545" source="11" target="10">
    <att type="string" name="canonicalName" value="GO:0005125 (pp) GO:0030545"/>
    <att type="string" name="interaction" value="pp"/>
    <att type="real" name="SCORE" value="0.8275862068995244"/>
  </edge>
  <edge label="GO:0140677 (pp) GO:0140677" source="33" target="33">
    <att type="string" name="canonicalName" value="GO:0140677 (pp) GO:0140677"/>
    <att type="string" name="interaction" value="pp"/>
    <att type="real" name="SCORE" value="1.0"/>
  </edge>
</graph>
