# Supplementary material for: Active ingredients and molecular targets of Taraxacum mongolicum against hepatocellular carcinoma: network pharmacology, molecular docking, and molecular dynamics simulation analysis
Source: PeerJ. 2022 Jul 18;10:e13737. doi: 10.7717/peerj.13737 (PMC9302432; doi:10.7717/peerj.13737)
Supplement: Supplemental Information 5 [file peerj-10-13737-s005.zip › Enrichment_GO/_FINAL_GO.csv]

_MEMBER_MyList	_LogP_MyList	GO	_PATTERN_	_RANK_	GiniIndex	Category	CategoryID	Description	PARENT_GO	LogP	Enrichment	Z-score	#TotalGeneInLibrary	#GeneInGO	#GeneInHitList	#GeneInGOAndHitList	%InGO	STDV %InGO	GeneID	Hits	Log(q-value)	EvidenceCutoff	GROUP_ID	FirstInGroupByEnrichment	FirstInGroupByLogP	BestLogPInGroup	BestEnrichmentInGroup	URL
1	-10.861380224019914	GO:0019901	M1	1	0	GO Molecular Functions	21	protein kinase binding		-10.861380224019914	20.486383958813168	13.772782671567832	30242	671	22	10	45.45454545454545	10.615894693111677	207|595|1956|2099|3320|5594|5728|6714|6774|7157	AKT1|CCND1|EGFR|ESR1|HSP90AA1|MAPK1|PTEN|SRC|STAT3|TP53	-7.195766907170767	0	1	1	1	-10.861380224019914	610.949494949495
1	-10.578594116907132	GO:0030235	M1	1	0	GO Molecular Functions	21	nitric-oxide synthase regulator activity		-10.578594116907132	610.949494949495	49.37836359113082	30242	9	22	4	18.181818181818183	8.223036670302644	207|1956|2099|3320	AKT1|EGFR|ESR1|HSP90AA1	-7.195766907170767	0	1	0	0	-10.861380224019914	610.949494949495
1	-10.364919847272269	GO:0019900	M1	1	0	GO Molecular Functions	21	kinase binding		-10.364919847272269	18.231251507113576	12.928317820106328	30242	754	22	10	45.45454545454545	10.615894693111677	207|595|1956|2099|3320|5594|5728|6714|6774|7157	AKT1|CCND1|EGFR|ESR1|HSP90AA1|MAPK1|PTEN|SRC|STAT3|TP53	-7.158183896591585	0	1	0	0	-10.861380224019914	610.949494949495
1	-8.328153270710734	GO:0019902	M1	1	0	GO Molecular Functions	21	phosphatase binding		-8.328153270710734	42.080705009276436	15.56807004317148	30242	196	22	6	27.272727272727273	9.495144870310792	207|1956|5594|5595|6774|7157	AKT1|EGFR|MAPK1|MAPK3|STAT3|TP53	-5.2463560566383505	0	1	0	0	-10.861380224019914	610.949494949495
1	-5.4015044842707285	GO:0019903	M1	1	0	GO Molecular Functions	21	protein phosphatase binding		-5.4015044842707285	36.656969696969696	11.812089240356057	30242	150	22	4	18.181818181818183	8.223036670302644	207|1956|6774|7157	AKT1|EGFR|STAT3|TP53	-2.996400879823211	0	1	0	0	-10.861380224019914	610.949494949495
1	-3.1508596546393415	GO:0003682	M1	1	0	GO Molecular Functions	21	chromatin binding		-3.1508596546393415	9.612841703750796	5.6110984805839985	30242	572	22	4	18.181818181818183	8.223036670302644	1956|2099|6774|7157	EGFR|ESR1|STAT3|TP53	-1.0580670562654944	0	1	0	0	-10.861380224019914	610.949494949495
1	-7.295137533484992	GO:0070851	M1	1	0	GO Molecular Functions	21	growth factor receptor binding		-7.295137533484992	48.74597034171502	15.332677565633492	30242	141	22	5	22.727272727272727	8.934606739851096	1950|3569|5728|6714|7422	EGF|IL6|PTEN|SRC|VEGFA	-4.310250332420664	0	2	1	1	-7.295137533484992	48.74597034171502
1	-5.88790426815495	GO:0005126	M1	1	0	GO Molecular Functions	21	cytokine receptor binding		-5.88790426815495	25.36229453203623	10.869621025453785	30242	271	22	5	22.727272727272727	8.934606739851096	836|3569|6774|7124|7422	CASP3|IL6|STAT3|TNF|VEGFA	-3.283228308802228	0	2	0	0	-7.295137533484992	48.74597034171502
1	-3.6663417509770158	GO:0008083	M1	1	0	GO Molecular Functions	21	growth factor activity		-3.6663417509770158	25.456228956228955	8.421127975560948	30242	162	22	3	13.636363636363637	7.31650049984536	1950|3569|7422	EGF|IL6|VEGFA	-1.4876345238965754	0	2	0	0	-7.295137533484992	48.74597034171502
1	-3.4134798365011245	GO:0048018	M1	1	0	GO Molecular Functions	21	receptor ligand activity		-3.4134798365011245	11.290647750606684	6.1771678202999825	30242	487	22	4	18.181818181818183	8.223036670302644	1950|3569|7124|7422	EGF|IL6|TNF|VEGFA	-1.2481365709786656	0	2	0	0	-7.295137533484992	48.74597034171502
1	-3.386748491378439	GO:0030546	M1	1	0	GO Molecular Functions	21	signaling receptor activator activity		-3.386748491378439	11.108172635445364	6.118089808496164	30242	495	22	4	18.181818181818183	8.223036670302644	1950|3569|7124|7422	EGF|IL6|TNF|VEGFA	-1.2343702030203478	0	2	0	0	-7.295137533484992	48.74597034171502
1	-3.235467136269816	GO:0030545	M1	1	0	GO Molecular Functions	21	signaling receptor regulator activity		-3.235467136269816	10.126234722919806	5.790056752312832	30242	543	22	4	18.181818181818183	8.223036670302644	1950|3569|7124|7422	EGF|IL6|TNF|VEGFA	-1.107912431636757	0	2	0	0	-7.295137533484992	48.74597034171502
1	-3.1940903954369553	GO:0005125	M1	1	0	GO Molecular Functions	21	cytokine activity		-3.1940903954369553	17.548549323017408	6.871392478997194	30242	235	22	3	13.636363636363637	7.31650049984536	3569|7124|7422	IL6|TNF|VEGFA	-1.090016786653419	0	2	0	0	-7.295137533484992	48.74597034171502
1	-6.922842718484445	GO:0004672	M1	1	0	GO Molecular Functions	21	protein kinase activity		-6.922842718484445	16.647845234350427	10.248629414496355	30242	578	22	7	31.818181818181817	9.930260198923898	207|595|1956|5594|5595|5599|6714	AKT1|CCND1|EGFR|MAPK1|MAPK3|MAPK8|SRC	-4.126828350688262	0	3	1	1	-6.922842718484445	294.56493506493507
1	-6.917266817200336	GO:0004707	M1	1	0	GO Molecular Functions	21	MAP kinase activity		-6.917266817200336	294.56493506493507	29.643240361751094	30242	14	22	3	13.636363636363637	7.31650049984536	5594|5595|5599	MAPK1|MAPK3|MAPK8	-4.126828350688262	0	3	0	0	-6.922842718484445	294.56493506493507
1	-6.420219362054193	GO:0016773	M1	1	0	GO Molecular Functions	21	phosphotransferase activity, alcohol group as acceptor		-6.420219362054193	14.026901669758812	9.311991018110177	30242	686	22	7	31.818181818181817	9.930260198923898	207|595|1956|5594|5595|5599|6714	AKT1|CCND1|EGFR|MAPK1|MAPK3|MAPK8|SRC	-3.736362156653847	0	3	0	0	-6.922842718484445	294.56493506493507
1	-6.175735348313702	GO:0016301	M1	1	0	GO Molecular Functions	21	kinase activity		-6.175735348313702	12.898732634657568	8.878727803172525	30242	746	22	7	31.818181818181817	9.930260198923898	207|595|1956|5594|5595|5599|6714	AKT1|CCND1|EGFR|MAPK1|MAPK3|MAPK8|SRC	-3.5332708280715805	0	3	0	0	-6.922842718484445	294.56493506493507
1	-5.362489465914786	GO:0004712	M1	1	0	GO Molecular Functions	21	protein serine/threonine/tyrosine kinase activity		-5.362489465914786	93.72520661157024	16.607231592121426	30242	44	22	3	13.636363636363637	7.31650049984536	207|5594|5595	AKT1|MAPK1|MAPK3	-2.9796622561784205	0	3	0	0	-6.922842718484445	294.56493506493507
1	-5.127639270172447	GO:0004674	M1	1	0	GO Molecular Functions	21	protein serine/threonine kinase activity		-5.127639270172447	17.71438612933458	8.940611298071309	30242	388	22	5	22.727272727272727	8.934606739851096	207|1956|5594|5595|5599	AKT1|EGFR|MAPK1|MAPK3|MAPK8	-2.76600135950602	0	3	0	0	-6.922842718484445	294.56493506493507
1	-4.808834812425488	GO:0097110	M1	1	0	GO Molecular Functions	21	scaffold protein binding		-4.808834812425488	61.55088195386703	13.387405545824908	30242	67	22	3	13.636363636363637	7.31650049984536	3320|5595|6714	HSP90AA1|MAPK3|SRC	-2.5051888487367475	0	3	0	0	-6.922842718484445	294.56493506493507
1	-4.453163737661378	GO:0051219	M1	1	0	GO Molecular Functions	21	phosphoprotein binding		-4.453163737661378	46.86260330578512	11.624914257998807	30242	88	22	3	13.636363636363637	7.31650049984536	5594|5595|6714	MAPK1|MAPK3|SRC	-2.1859833575970673	0	3	0	0	-6.922842718484445	294.56493506493507
1	-3.913934568658145	GO:0106310	M1	1	0	GO Molecular Functions	21	protein serine kinase activity		-3.913934568658145	15.273737373737374	7.35099802340755	30242	360	22	4	18.181818181818183	8.223036670302644	207|5594|5595|5599	AKT1|MAPK1|MAPK3|MAPK8	-1.6924753611567545	0	3	0	0	-6.922842718484445	294.56493506493507
1	-6.907595569096665	GO:0008134	M1	1	0	GO Molecular Functions	21	transcription factor binding		-6.907595569096665	16.561883899233298	10.219261846640547	30242	581	22	7	31.818181818181817	9.930260198923898	595|2099|3725|4609|6714|6774|7157	CCND1|ESR1|JUN|MYC|SRC|STAT3|TP53	-4.126828350688262	0	4	1	1	-6.907595569096665	46.33605720122574
1	-6.531002010661919	GO:0140297	M1	1	0	GO Molecular Functions	21	DNA-binding transcription factor binding		-6.531002010661919	20.93354868481772	10.74576400687865	30242	394	22	6	27.272727272727273	9.495144870310792	2099|3725|4609|6714|6774|7157	ESR1|JUN|MYC|SRC|STAT3|TP53	-3.801387314700898	0	4	0	0	-6.907595569096665	46.33605720122574
1	-5.678600147530375	GO:0061629	M1	1	0	GO Molecular Functions	21	RNA polymerase II-specific DNA-binding transcription factor binding		-5.678600147530375	22.987230161143206	10.309097477697732	30242	299	22	5	22.727272727272727	8.934606739851096	2099|3725|6714|6774|7157	ESR1|JUN|SRC|STAT3|TP53	-3.1708342011857096	0	4	0	0	-6.907595569096665	46.33605720122574
1	-4.816876656412113	GO:0001228	M1	1	0	GO Molecular Functions	21	DNA-binding transcription activator activity, RNA polymerase II-specific		-4.816876656412113	15.273737373737374	8.231070349324796	30242	450	22	5	22.727272727272727	8.934606739851096	2099|3725|4609|6774|7157	ESR1|JUN|MYC|STAT3|TP53	-2.5051888487367475	0	4	0	0	-6.907595569096665	46.33605720122574
1	-4.78921628648366	GO:0001216	M1	1	0	GO Molecular Functions	21	DNA-binding transcription activator activity		-4.78921628648366	15.072767145135566	8.169923969165188	30242	456	22	5	22.727272727272727	8.934606739851096	2099|3725|4609|6774|7157	ESR1|JUN|MYC|STAT3|TP53	-2.503299089755351	0	4	0	0	-6.907595569096665	46.33605720122574
1	-4.438476798838426	GO:0051117	M1	1	0	GO Molecular Functions	21	ATPase binding		-4.438476798838426	46.33605720122574	11.556748749402997	30242	89	22	3	13.636363636363637	7.31650049984536	1956|2099|6714	EGFR|ESR1|SRC	-2.1859833575970673	0	4	0	0	-6.907595569096665	46.33605720122574
1	-3.8171340033760854	GO:0016922	M1	1	0	GO Molecular Functions	21	nuclear receptor binding		-3.8171340033760854	28.638257575757578	8.969851879937035	30242	144	22	3	13.636363636363637	7.31650049984536	2099|6714|6774	ESR1|SRC|STAT3	-1.6103980526954014	0	4	0	0	-6.907595569096665	46.33605720122574
1	-5.6928638498629995	GO:0031625	M1	1	0	GO Molecular Functions	21	ubiquitin protein ligase binding		-5.6928638498629995	23.142026323844505	10.346551247524815	30242	297	22	5	22.727272727272727	8.934606739851096	1956|3320|3725|6714|7157	EGFR|HSP90AA1|JUN|SRC|TP53	-3.1708342011857096	0	5	1	1	-5.6928638498629995	114.55303030303031
1	-5.689092318987812	GO:0042826	M1	1	0	GO Molecular Functions	21	histone deacetylase binding		-5.689092318987812	43.295633500357916	12.88748418653247	30242	127	22	4	18.181818181818183	8.223036670302644	595|3320|5599|7157	CCND1|HSP90AA1|MAPK8|TP53	-3.1708342011857096	0	5	0	0	-5.6928638498629995	114.55303030303031
1	-5.629173069004246	GO:0097718	M1	1	0	GO Molecular Functions	21	disordered domain specific binding		-5.629173069004246	114.55303030303031	18.39354987414887	30242	36	22	3	13.636363636363637	7.31650049984536	2597|3320|7157	GAPDH|HSP90AA1|TP53	-3.149435846259824	0	5	0	0	-5.6928638498629995	114.55303030303031
1	-5.5612068292125745	GO:0044389	M1	1	0	GO Molecular Functions	21	ubiquitin-like protein ligase binding		-5.5612068292125745	21.750575373993094	10.00487192257432	30242	316	22	5	22.727272727272727	8.934606739851096	1956|3320|3725|6714|7157	EGFR|HSP90AA1|JUN|SRC|TP53	-3.1326221289155343	0	5	0	0	-5.6928638498629995	114.55303030303031
1	-5.07644626287245	GO:0019904	M1	1	0	GO Molecular Functions	21	protein domain specific binding		-5.07644626287245	11.732316048105522	7.768468445158051	30242	703	22	6	27.272727272727273	9.495144870310792	2597|3320|3725|5728|6714|7157	GAPDH|HSP90AA1|JUN|PTEN|SRC|TP53	-2.7350117382943098	0	5	0	0	-5.6928638498629995	114.55303030303031
1	-4.224082579163245	GO:1990782	M1	1	0	GO Molecular Functions	21	protein tyrosine kinase binding		-4.224082579163245	39.275324675324676	10.600484328625804	30242	105	22	3	13.636363636363637	7.31650049984536	3320|5728|7157	HSP90AA1|PTEN|TP53	-1.9873834051051174	0	5	0	0	-5.6928638498629995	114.55303030303031
1	-5.583390672682309	GO:0002020	M1	1	0	GO Molecular Functions	21	protease binding		-5.583390672682309	40.72996632996633	12.482843464365365	30242	135	22	4	18.181818181818183	8.223036670302644	836|5728|7124|7157	CASP3|PTEN|TNF|TP53	-3.1326221289155343	0	6	1	1	-5.583390672682309	40.72996632996633
1	-3.76480892674504	GO:0140677	M1	1	0	GO Molecular Functions	21	molecular function activator activity		-3.76480892674504	27.492727272727272	8.776249395990147	30242	150	22	3	13.636363636363637	7.31650049984536	207|836|6714	AKT1|CASP3|SRC	-1.5723134151789664	0	7	1	1	-3.76480892674504	27.492727272727272
1	-3.372914246879319	GO:0019887	M1	1	0	GO Molecular Functions	21	protein kinase regulator activity		-3.372914246879319	20.21524064171123	7.429979054243677	30242	204	22	3	13.636363636363637	7.31650049984536	595|836|1950	CCND1|CASP3|EGF	-1.2331250858292482	0	8	1	1	-3.372914246879319	20.21524064171123
1	-3.204865270777889	GO:0019207	M1	1	0	GO Molecular Functions	21	kinase regulator activity		-3.204865270777889	17.699180647678503	6.904139313159082	30242	233	22	3	13.636363636363637	7.31650049984536	595|836|1950	CCND1|CASP3|EGF	-1.090016786653419	0	8	0	0	-3.372914246879319	20.21524064171123
1	-2.8721158390696084	GO:0042803	M1	1	0	GO Molecular Functions	21	protein homodimerization activity		-2.8721158390696084	8.086096256684492	5.042626269812535	30242	680	22	4	18.181818181818183	8.223036670302644	207|3320|6774|7422	AKT1|HSP90AA1|STAT3|VEGFA	-0.7903186249972244	0	9	1	1	-2.8721158390696084	8.086096256684492
