# Supplementary material for: Active ingredients and molecular targets of Taraxacum mongolicum against hepatocellular carcinoma: network pharmacology, molecular docking, and molecular dynamics simulation analysis
Source: PeerJ. 2022 Jul 18;10:e13737. doi: 10.7717/peerj.13737 (PMC9302432; doi:10.7717/peerj.13737)
Supplement: Supplemental Information 5 [file peerj-10-13737-s005.zip › Enrichment_GO/GeneGo_membership.csv]

Gene	_SCORE_GRP1_	_SCORE_GRP4_	_SCORE_GRP5_	_SCORE_GRP3_	_SCORE_GRP7_	_SCORE_GRP9_	_SCORE_GRP6_	_SCORE_GRP2_	_SCORE_GRP8_	GRP1|21_GO:0019900|-10.365|kinase binding	GRP1|21_GO:0019901|-10.861|protein kinase binding	GRP1|21_GO:0019902|-8.328|phosphatase binding	GRP1|21_GO:0019903|-5.402|protein phosphatase binding	GRP1|21_GO:0003682|-3.151|chromatin binding	GRP1|21_GO:0030235|-10.579|nitric-oxide synthase regulator activity	GRP2|21_GO:0005126|-5.888|cytokine receptor binding	GRP2|21_GO:0070851|-7.295|growth factor receptor binding	GRP2|21_GO:0030546|-3.387|signaling receptor activator activity	GRP2|21_GO:0048018|-3.413|receptor ligand activity	GRP2|21_GO:0030545|-3.235|signaling receptor regulator activity	GRP2|21_GO:0008083|-3.666|growth factor activity	GRP2|21_GO:0005125|-3.194|cytokine activity	GRP3|21_GO:0016773|-6.420|phosphotransferase activity, alcohol group as acceptor	GRP3|21_GO:0004672|-6.923|protein kinase activity	GRP3|21_GO:0016301|-6.176|kinase activity	GRP3|21_GO:0004674|-5.128|protein serine/threonine kinase activity	GRP3|21_GO:0106310|-3.914|protein serine kinase activity	GRP3|21_GO:0004707|-6.917|MAP kinase activity	GRP3|21_GO:0004712|-5.362|protein serine/threonine/tyrosine kinase activity	GRP3|21_GO:0051219|-4.453|phosphoprotein binding	GRP3|21_GO:0097110|-4.809|scaffold protein binding	GRP4|21_GO:0008134|-6.908|transcription factor binding	GRP4|21_GO:0140297|-6.531|DNA-binding transcription factor binding	GRP4|21_GO:0061629|-5.679|RNA polymerase II-specific DNA-binding transcription factor binding	GRP4|21_GO:0001216|-4.789|DNA-binding transcription activator activity	GRP4|21_GO:0001228|-4.817|DNA-binding transcription activator activity, RNA polymerase II-specific	GRP4|21_GO:0016922|-3.817|nuclear receptor binding	GRP4|21_GO:0051117|-4.438|ATPase binding	GRP5|21_GO:0019904|-5.076|protein domain specific binding	GRP5|21_GO:0044389|-5.561|ubiquitin-like protein ligase binding	GRP5|21_GO:0031625|-5.693|ubiquitin protein ligase binding	GRP5|21_GO:0042826|-5.689|histone deacetylase binding	GRP5|21_GO:1990782|-4.224|protein tyrosine kinase binding	GRP5|21_GO:0097718|-5.629|disordered domain specific binding	GRP6|21_GO:0002020|-5.583|protease binding	GRP7|21_GO:0140677|-3.765|molecular function activator activity	GRP8|21_GO:0019207|-3.205|kinase regulator activity	GRP8|21_GO:0019887|-3.373|protein kinase regulator activity	GRP9|21_GO:0042803|-2.872|protein homodimerization activity
6774	0.8333333333333334	0.8571428571428571	0.0	0.0	0.0	1.0	0.0	0.14285714285714285	0.0	0.5	0.5	0.4	0.3	0.2	0.0	0.3	0.0	0.0	0.0	0.0	0.0	0.0	0.0	0.0	0.0	0.0	0.0	0.0	0.0	0.0	0.0	0.4	0.4	0.3	0.3	0.3	0.2	0.0	0.0	0.0	0.0	0.0	0.0	0.0	0.0	0.0	0.0	0.0	0.1
207	0.8333333333333334	0.0	0.0	0.6666666666666666	1.0	1.0	0.0	0.0	0.0	0.5	0.5	0.4	0.3	0.0	0.5	0.0	0.0	0.0	0.0	0.0	0.0	0.0	0.4	0.4	0.4	0.3	0.2	0.0	0.3	0.0	0.0	0.0	0.0	0.0	0.0	0.0	0.0	0.0	0.0	0.0	0.0	0.0	0.0	0.0	0.0	0.2	0.0	0.0	0.1
3569	0.0	0.0	0.0	0.0	0.0	0.0	0.0	1.0	0.0	0.0	0.0	0.0	0.0	0.0	0.0	0.3	0.4	0.2	0.2	0.2	0.2	0.2	0.0	0.0	0.0	0.0	0.0	0.0	0.0	0.0	0.0	0.0	0.0	0.0	0.0	0.0	0.0	0.0	0.0	0.0	0.0	0.0	0.0	0.0	0.0	0.0	0.0	0.0	0.0
1956	1.0	0.14285714285714285	0.3333333333333333	0.4444444444444444	0.0	0.0	0.0	0.0	0.0	0.5	0.5	0.4	0.3	0.2	0.5	0.0	0.0	0.0	0.0	0.0	0.0	0.0	0.4	0.4	0.4	0.3	0.0	0.0	0.0	0.0	0.0	0.0	0.0	0.0	0.0	0.0	0.0	0.3	0.0	0.3	0.3	0.0	0.0	0.0	0.0	0.0	0.0	0.0	0.0
5728	0.3333333333333333	0.0	0.3333333333333333	0.0	0.0	0.0	1.0	0.14285714285714285	0.0	0.5	0.5	0.0	0.0	0.0	0.0	0.0	0.4	0.0	0.0	0.0	0.0	0.0	0.0	0.0	0.0	0.0	0.0	0.0	0.0	0.0	0.0	0.0	0.0	0.0	0.0	0.0	0.0	0.0	0.3	0.0	0.0	0.0	0.3	0.0	0.3	0.0	0.0	0.0	0.0
836	0.0	0.0	0.0	0.0	1.0	0.0	1.0	0.14285714285714285	1.0	0.0	0.0	0.0	0.0	0.0	0.0	0.3	0.0	0.0	0.0	0.0	0.0	0.0	0.0	0.0	0.0	0.0	0.0	0.0	0.0	0.0	0.0	0.0	0.0	0.0	0.0	0.0	0.0	0.0	0.0	0.0	0.0	0.0	0.0	0.0	0.3	0.2	0.2	0.2	0.0
5599	0.0	0.0	0.16666666666666666	0.6666666666666666	0.0	0.0	0.0	0.0	0.0	0.0	0.0	0.0	0.0	0.0	0.0	0.0	0.0	0.0	0.0	0.0	0.0	0.0	0.4	0.4	0.4	0.3	0.2	0.4	0.0	0.0	0.0	0.0	0.0	0.0	0.0	0.0	0.0	0.0	0.0	0.0	0.0	0.3	0.0	0.0	0.0	0.0	0.0	0.0	0.0
7124	0.0	0.0	0.0	0.0	0.0	0.0	1.0	0.7142857142857143	0.0	0.0	0.0	0.0	0.0	0.0	0.0	0.3	0.0	0.2	0.2	0.2	0.0	0.2	0.0	0.0	0.0	0.0	0.0	0.0	0.0	0.0	0.0	0.0	0.0	0.0	0.0	0.0	0.0	0.0	0.0	0.0	0.0	0.0	0.0	0.0	0.3	0.0	0.0	0.0	0.0
3725	0.0	0.7142857142857143	0.5	0.0	0.0	0.0	0.0	0.0	0.0	0.0	0.0	0.0	0.0	0.0	0.0	0.0	0.0	0.0	0.0	0.0	0.0	0.0	0.0	0.0	0.0	0.0	0.0	0.0	0.0	0.0	0.0	0.4	0.4	0.3	0.3	0.3	0.0	0.0	0.3	0.3	0.3	0.0	0.0	0.0	0.0	0.0	0.0	0.0	0.0
7422	0.0	0.0	0.0	0.0	0.0	1.0	0.0	1.0	0.0	0.0	0.0	0.0	0.0	0.0	0.0	0.3	0.4	0.2	0.2	0.2	0.2	0.2	0.0	0.0	0.0	0.0	0.0	0.0	0.0	0.0	0.0	0.0	0.0	0.0	0.0	0.0	0.0	0.0	0.0	0.0	0.0	0.0	0.0	0.0	0.0	0.0	0.0	0.0	0.1
6714	0.3333333333333333	0.7142857142857143	0.5	0.5555555555555556	1.0	0.0	0.0	0.14285714285714285	0.0	0.5	0.5	0.0	0.0	0.0	0.0	0.0	0.4	0.0	0.0	0.0	0.0	0.0	0.4	0.4	0.4	0.0	0.0	0.0	0.0	0.3	0.3	0.4	0.4	0.3	0.0	0.0	0.2	0.3	0.3	0.3	0.3	0.0	0.0	0.0	0.0	0.2	0.0	0.0	0.0
4609	0.0	0.5714285714285714	0.0	0.0	0.0	0.0	0.0	0.0	0.0	0.0	0.0	0.0	0.0	0.0	0.0	0.0	0.0	0.0	0.0	0.0	0.0	0.0	0.0	0.0	0.0	0.0	0.0	0.0	0.0	0.0	0.0	0.4	0.4	0.0	0.3	0.3	0.0	0.0	0.0	0.0	0.0	0.0	0.0	0.0	0.0	0.0	0.0	0.0	0.0
5595	0.16666666666666666	0.0	0.0	1.0	0.0	0.0	0.0	0.0	0.0	0.0	0.0	0.4	0.0	0.0	0.0	0.0	0.0	0.0	0.0	0.0	0.0	0.0	0.4	0.4	0.4	0.3	0.2	0.4	0.3	0.3	0.3	0.0	0.0	0.0	0.0	0.0	0.0	0.0	0.0	0.0	0.0	0.0	0.0	0.0	0.0	0.0	0.0	0.0	0.0
1950	0.0	0.0	0.0	0.0	0.0	0.0	0.0	0.7142857142857143	1.0	0.0	0.0	0.0	0.0	0.0	0.0	0.0	0.4	0.2	0.2	0.2	0.2	0.0	0.0	0.0	0.0	0.0	0.0	0.0	0.0	0.0	0.0	0.0	0.0	0.0	0.0	0.0	0.0	0.0	0.0	0.0	0.0	0.0	0.0	0.0	0.0	0.0	0.2	0.2	0.0
3320	0.5	0.0	1.0	0.1111111111111111	0.0	1.0	0.0	0.0	0.0	0.5	0.5	0.0	0.0	0.0	0.5	0.0	0.0	0.0	0.0	0.0	0.0	0.0	0.0	0.0	0.0	0.0	0.0	0.0	0.0	0.0	0.3	0.0	0.0	0.0	0.0	0.0	0.0	0.0	0.3	0.3	0.3	0.3	0.3	0.3	0.0	0.0	0.0	0.0	0.1
595	0.3333333333333333	0.14285714285714285	0.16666666666666666	0.3333333333333333	0.0	0.0	0.0	0.0	1.0	0.5	0.5	0.0	0.0	0.0	0.0	0.0	0.0	0.0	0.0	0.0	0.0	0.0	0.4	0.4	0.4	0.0	0.0	0.0	0.0	0.0	0.0	0.4	0.0	0.0	0.0	0.0	0.0	0.0	0.0	0.0	0.0	0.3	0.0	0.0	0.0	0.0	0.2	0.2	0.0
5594	0.5	0.0	0.0	0.8888888888888888	0.0	0.0	0.0	0.0	0.0	0.5	0.5	0.4	0.0	0.0	0.0	0.0	0.0	0.0	0.0	0.0	0.0	0.0	0.4	0.4	0.4	0.3	0.2	0.4	0.3	0.3	0.0	0.0	0.0	0.0	0.0	0.0	0.0	0.0	0.0	0.0	0.0	0.0	0.0	0.0	0.0	0.0	0.0	0.0	0.0
2099	0.6666666666666666	1.0	0.0	0.0	0.0	0.0	0.0	0.0	0.0	0.5	0.5	0.0	0.0	0.2	0.5	0.0	0.0	0.0	0.0	0.0	0.0	0.0	0.0	0.0	0.0	0.0	0.0	0.0	0.0	0.0	0.0	0.4	0.4	0.3	0.3	0.3	0.2	0.3	0.0	0.0	0.0	0.0	0.0	0.0	0.0	0.0	0.0	0.0	0.0
7157	0.8333333333333334	0.7142857142857143	1.0	0.0	0.0	0.0	1.0	0.0	0.0	0.5	0.5	0.4	0.3	0.2	0.0	0.0	0.0	0.0	0.0	0.0	0.0	0.0	0.0	0.0	0.0	0.0	0.0	0.0	0.0	0.0	0.0	0.4	0.4	0.3	0.3	0.3	0.0	0.0	0.3	0.3	0.3	0.3	0.3	0.3	0.3	0.0	0.0	0.0	0.0
2597	0.0	0.0	0.3333333333333333	0.0	0.0	0.0	0.0	0.0	0.0	0.0	0.0	0.0	0.0	0.0	0.0	0.0	0.0	0.0	0.0	0.0	0.0	0.0	0.0	0.0	0.0	0.0	0.0	0.0	0.0	0.0	0.0	0.0	0.0	0.0	0.0	0.0	0.0	0.0	0.3	0.0	0.0	0.0	0.0	0.3	0.0	0.0	0.0	0.0	0.0
[truncated: 10 more columns]
