# Supplementary material for: Active ingredients and molecular targets of Taraxacum mongolicum against hepatocellular carcinoma: network pharmacology, molecular docking, and molecular dynamics simulation analysis
Source: PeerJ. 2022 Jul 18;10:e13737. doi: 10.7717/peerj.13737 (PMC9302432; doi:10.7717/peerj.13737)
Supplement: Supplemental Information 5 [file peerj-10-13737-s005.zip › Enrichment_GO/GO_membership.csv]

_MEMBER_MyList	_LogP_MyList	GO	Description	_PATTERN_	_RANK_	GiniIndex
1	-3.8	GO:0016922	nuclear receptor binding	M1	1	0
1	-4.5	GO:0051219	phosphoprotein binding	M1	1	0
1	-3.9	GO:0106310	protein serine kinase activity	M1	1	0
1	-5.1	GO:0004674	protein serine/threonine kinase activity	M1	1	0
1	-5.7	GO:0031625	ubiquitin protein ligase binding	M1	1	0
1	-3.2	GO:0005125	cytokine activity	M1	1	0
1	-5.6	GO:0002020	protease binding	M1	1	0
1	-5.4	GO:0004712	protein serine/threonine/tyrosine kinase activity	M1	1	0
1	-6.2	GO:0016301	kinase activity	M1	1	0
1	-5.9	GO:0005126	cytokine receptor binding	M1	1	0
1	-6.5	GO:0140297	DNA-binding transcription factor binding	M1	1	0
1	-3.2	GO:0019207	kinase regulator activity	M1	1	0
1	-6.4	GO:0016773	phosphotransferase activity, alcohol group as acceptor	M1	1	0
1	-7.3	GO:0070851	growth factor receptor binding	M1	1	0
1	-6.9	GO:0004672	protein kinase activity	M1	1	0
1	-5.6	GO:0044389	ubiquitin-like protein ligase binding	M1	1	0
1	-3.7	GO:0008083	growth factor activity	M1	1	0
1	-11	GO:0030235	nitric-oxide synthase regulator activity	M1	1	0
1	-3.2	GO:0003682	chromatin binding	M1	1	0
1	-5.4	GO:0019903	protein phosphatase binding	M1	1	0
1	-3.4	GO:0048018	receptor ligand activity	M1	1	0
1	-8.3	GO:0019902	phosphatase binding	M1	1	0
1	-3.4	GO:0030546	signaling receptor activator activity	M1	1	0
1	-3.2	GO:0030545	signaling receptor regulator activity	M1	1	0
1	-4.4	GO:0051117	ATPase binding	M1	1	0
1	-5.6	GO:0097718	disordered domain specific binding	M1	1	0
1	-6.9	GO:0004707	MAP kinase activity	M1	1	0
1	-3.4	GO:0019887	protein kinase regulator activity	M1	1	0
1	-4.8	GO:0097110	scaffold protein binding	M1	1	0
1	-2.9	GO:0042803	protein homodimerization activity	M1	1	0
1	-3.8	GO:0140677	molecular function activator activity	M1	1	0
1	-6.9	GO:0008134	transcription factor binding	M1	1	0
1	-4.8	GO:0001228	DNA-binding transcription activator activity, RNA polymerase II-specific	M1	1	0
1	-10	GO:0019900	kinase binding	M1	1	0
1	-5.7	GO:0042826	histone deacetylase binding	M1	1	0
1	-4.2	GO:1990782	protein tyrosine kinase binding	M1	1	0
1	-4.8	GO:0001216	DNA-binding transcription activator activity	M1	1	0
1	-5.7	GO:0061629	RNA polymerase II-specific DNA-binding transcription factor binding	M1	1	0
1	-5.1	GO:0019904	protein domain specific binding	M1	1	0
1	-11	GO:0019901	protein kinase binding	M1	1	0
