# Supplementary material for: Active ingredients and molecular targets of Taraxacum mongolicum against hepatocellular carcinoma: network pharmacology, molecular docking, and molecular dynamics simulation analysis
Source: PeerJ. 2022 Jul 18;10:e13737. doi: 10.7717/peerj.13737 (PMC9302432; doi:10.7717/peerj.13737)
Supplement: Supplemental Information 5 [file peerj-10-13737-s005.zip › Enrichment_GO/GONetwork.js]

var networks={"GONetwork": {"format_version": "1.0", "generated_by": "cytoscape-3.8.2", "target_cytoscapejs_version": "~2.1", "data": {"shared_name": "GONetwork", "name": "GONetwork", "SUID": 734938, "__Annotations": [], "selected": true}, "elements": {"nodes": [{"data": {"id": "734987", "Enrichment": 610.949494949495, "BestLogPInGroup": -10.861380224019914, "_PATTERN_": "M1", "_GeneInGOAndHitList": 4.0, "Hits": "AKT1|EGFR|ESR1|HSP90AA1", "Description": "nitric-oxide synthase regulator activity", "_GeneInHitList": 22.0, "Category": "GO Molecular Functions", "Log_q_value_": -7.195766907170767, "Symbol": "GO:0030235", "LogP": -10.578594116907132, "_RANK_": 1.0, "FirstInGroupByEnrichment": 0.0, "_LogP_MyList": -10.578594116907132, "_TotalGeneInLibrary": 30242.0, "_GeneInGO": 9.0, "shared_name": "40", "_InGO": 18.181818181818183, "Gene": "GO:0030235", "_MEMBER_MyList": 1.0, "_COUNT_001": 4.0, "SUID": 734987, "id_original": "40", "selected": false, "CategoryID": 21.0, "STDV_InGO": 8.223036670302644, "EvidenceCutoff": 0.0, "PARENT_GO": "", "FirstInGroupByLogP": 0.0, "GROUP_ID": 1.0, "name": "40", "BestEnrichmentInGroup": 610.949494949495, "CLUSTER_LABEL": " ", "GeneID": "207|1956|2099|3320", "Z_score": 49.37836359113082, "GiniIndex": 0.0, "_COUNT_001_PCT": 100.0}, "position": {"x": 105.69929805901114, "y": 265.395694293029}, "selected": false}, {"data": {"id": "734986", "Enrichment": 18.231251507113576, "BestLogPInGroup": -10.861380224019914, "_PATTERN_": "M1", "_GeneInGOAndHitList": 10.0, "Hits": "AKT1|CCND1|EGFR|ESR1|HSP90AA1|MAPK1|PTEN|SRC|STAT3|TP53", "Description": "kinase binding", "_GeneInHitList": 22.0, "Category": "GO Molecular Functions", "Log_q_value_": -7.158183896591585, "Symbol": "GO:0019900", "LogP": -10.364919847272269, "_RANK_": 1.0, "FirstInGroupByEnrichment": 0.0, "_LogP_MyList": -10.364919847272269, "_TotalGeneInLibrary": 30242.0, "_GeneInGO": 754.0, "shared_name": "39", "_InGO": 45.45454545454545, "Gene": "GO:0019900", "_MEMBER_MyList": 1.0, "_COUNT_001": 10.0, "SUID": 734986, "id_original": "39", "selected": false, "CategoryID": 21.0, "STDV_InGO": 10.615894693111677, "EvidenceCutoff": 0.0, "PARENT_GO": "", "FirstInGroupByLogP": 0.0, "GROUP_ID": 1.0, "name": "39", "BestEnrichmentInGroup": 610.949494949495, "CLUSTER_LABEL": " ", "GeneID": "207|595|1956|2099|3320|5594|5728|6714|6774|7157", "Z_score": 12.928317820106328, "GiniIndex": 0.0, "_COUNT_001_PCT": 100.0}, "position": {"x": 223.7412711730248, "y": 301.0859651937553}, "selected": false}, {"data": {"id": "734985", "Enrichment": 42.080705009276436, "BestLogPInGroup": -10.861380224019914, "_PATTERN_": "M1", "_GeneInGOAndHitList": 6.0, "Hits": "AKT1|EGFR|MAPK1|MAPK3|STAT3|TP53", "Description": "phosphatase binding", "_GeneInHitList": 22.0, "Category": "GO Molecular Functions", "Log_q_value_": -5.2463560566383505, "Symbol": "GO:0019902", "LogP": -8.328153270710734, "_RANK_": 1.0, "FirstInGroupByEnrichment": 0.0, "_LogP_MyList": -8.328153270710734, "_TotalGeneInLibrary": 30242.0, "_GeneInGO": 196.0, "shared_name": "38", "_InGO": 27.272727272727273, "Gene": "GO:0019902", "_MEMBER_MyList": 1.0, "_COUNT_001": 6.0, "SUID": 734985, "id_original": "38", "selected": false, "CategoryID": 21.0, "STDV_InGO": 9.495144870310792, "EvidenceCutoff": 0.0, "PARENT_GO": "", "FirstInGroupByLogP": 0.0, "GROUP_ID": 1.0, "name": "38", "BestEnrichmentInGroup": 610.949494949495, "CLUSTER_LABEL": " ", "GeneID": "207|1956|5594|5595|6774|7157", "Z_score": 15.56807004317148, "GiniIndex": 0.0, "_COUNT_001_PCT": 100.0}, "position": {"x": 160.0850783934838, "y": 222.51195863629073}, "selected": false}, {"data": {"id": "734984", "Enrichment": 36.656969696969696, "BestLogPInGroup": -10.861380224019914, "_PATTERN_": "M1", "_GeneInGOAndHitList": 4.0, "Hits": "AKT1|EGFR|STAT3|TP53", "Description": "protein phosphatase binding", "_GeneInHitList": 22.0, "Category": "GO Molecular Functions", "Log_q_value_": -2.996400879823211, "Symbol": "GO:0019903", "LogP": -5.4015044842707285, "_RANK_": 1.0, "FirstInGroupByEnrichment": 0.0, "_LogP_MyList": -5.4015044842707285, "_TotalGeneInLibrary": 30242.0, "_GeneInGO": 150.0, "shared_name": "37", "_InGO": 18.181818181818183, "Gene": "GO:0019903", "_MEMBER_MyList": 1.0, "_COUNT_001": 4.0, "SUID": 734984, "id_original": "37", "selected": false, "CategoryID": 21.0, "STDV_InGO": 8.223036670302644, "EvidenceCutoff": 0.0, "PARENT_GO": "", "FirstInGroupByLogP": 0.0, "GROUP_ID": 1.0, "name": "37", "BestEnrichmentInGroup": 610.949494949495, "CLUSTER_LABEL": " ", "GeneID": "207|1956|6774|7157", "Z_score": 11.812089240356057, "GiniIndex": 0.0, "_COUNT_001_PCT": 100.0}, "position": {"x": 67.4831267943627, "y": 314.54573205853194}, "selected": false}, {"data": {"id": "734983", "Enrichment": 9.612841703750796, "BestLogPInGroup": -10.861380224019914, "_PATTERN_": "M1", "_GeneInGOAndHitList": 4.0, "Hits": "EGFR|ESR1|STAT3|TP53", "Description": "chromatin binding", "_GeneInHitList": 22.0, "Category": "GO Molecular Functions", "Log_q_value_": -1.0580670562654944, "Symbol": "GO:0003682", "LogP": -3.1508596546393415, "_RANK_": 1.0, "FirstInGroupByEnrichment": 0.0, "_LogP_MyList": -3.1508596546393415, "_TotalGeneInLibrary": 30242.0, "_GeneInGO": 572.0, "shared_name": "36", "_InGO": 18.181818181818183, "Gene": "GO:0003682", "_MEMBER_MyList": 1.0, "_COUNT_001": 4.0, "SUID": 734983, "id_original": "36", "selected": false, "CategoryID": 21.0, "STDV_InGO": 8.223036670302644, "EvidenceCutoff": 0.0, "PARENT_GO": "", "FirstInGroupByLogP": 0.0, "GROUP_ID": 1.0, "name": "36", "BestEnrichmentInGroup": 610.949494949495, "CLUSTER_LABEL": " ", "GeneID": "1956|2099|6774|7157", "Z_score": 5.6110984805839985, "GiniIndex": 0.0, "_COUNT_001_PCT": 100.0}, "position": {"x": 133.55900875237052, "y": 371.8482089414665}, "selected": false}, {"data": {"id": "734982", "Enrichment": 25.36229453203623, "BestLogPInGroup": -7.295137533484992, "_PATTERN_": "M1", "_GeneInGOAndHitList": 5.0, "Hits": "CASP3|IL6|STAT3|TNF|VEGFA", "Description": "cytokine receptor binding", "_GeneInHitList": 22.0, "Category": "GO Molecular Functions", "Log_q_value_": -3.283228308802228, "Symbol": "GO:0005126", "LogP": -5.88790426815495, "_RANK_": 1.0, "FirstInGroupByEnrichment": 0.0, "_LogP_MyList": -5.88790426815495, "_TotalGeneInLibrary": 30242.0, "_GeneInGO": 271.0, "shared_name": "35", "_InGO": 22.727272727272727, "Gene": "GO:0005126", "_MEMBER_MyList": 1.0, "_COUNT_001": 5.0, "SUID": 734982, "id_original": "35", "selected": false, "CategoryID": 21.0, "STDV_InGO": 8.934606739851096, "EvidenceCutoff": 0.0, "PARENT_GO": "", "FirstInGroupByLogP": 0.0, "GROUP_ID": 2.0, "name": "35", "BestEnrichmentInGroup": 48.74597034171502, "CLUSTER_LABEL": " ", "GeneID": "836|3569|6774|7124|7422", "Z_score": 10.869621025453785, "GiniIndex": 0.0, "_COUNT_001_PCT": 100.0}, "position": {"x": 725.7599517455345, "y": 189.6772055997917}, "selected": false}, {"data": {"id": "734981", "Enrichment": 25.456228956228955, "BestLogPInGroup": -7.295137533484992, "_PATTERN_": "M1", "_GeneInGOAndHitList": 3.0, "Hits": "EGF|IL6|VEGFA", "Description": "growth factor activity", "_GeneInHitList": 22.0, "Category": "GO Molecular Functions", "Log_q_value_": -1.4876345238965754, "Symbol": "GO:0008083", "LogP": -3.6663417509770158, "_RANK_": 1.0, "FirstInGroupByEnrichment": 0.0, "_LogP_MyList": -3.6663417509770158, "_TotalGeneInLibrary": 30242.0, "_GeneInGO": 162.0, "shared_name": "34", "_InGO": 13.636363636363637, "Gene": "GO:0008083", "_MEMBER_MyList": 1.0, "_COUNT_001": 3.0, "SUID": 734981, "id_original": "34", "selected": false, "CategoryID": 21.0, "STDV_InGO": 7.31650049984536, "EvidenceCutoff": 0.0, "PARENT_GO": "", "FirstInGroupByLogP": 0.0, "GROUP_ID": 2.0, "name": "34", "BestEnrichmentInGroup": 48.74597034171502, "CLUSTER_LABEL": " ", "GeneID": "1950|3569|7422", "Z_score": 8.421127975560948, "GiniIndex": 0.0, "_COUNT_001_PCT": 100.0}, "position": {"x": 603.9936248412376, "y": 153.89414457226485}, "selected": false}, {"data": {"id": "734980", "Enrichment": 11.290647750606684, "BestLogPInGroup": -7.295137533484992, "_PATTERN_": "M1", "_GeneInGOAndHitList": 4.0, "Hits": "EGF|IL6|TNF|VEGFA", "Description": "receptor ligand activity", "_GeneInHitList": 22.0, "Category": "GO Molecular Functions", "Log_q_value_": -1.2481365709786656, "Symbol": "GO:0048018", "LogP": -3.4134798365011245, "_RANK_": 1.0, "FirstInGroupByEnrichment": 0.0, "_LogP_MyList": -3.4134798365011245, "_TotalGeneInLibrary": 30242.0, "_GeneInGO": 487.0, "shared_name": "33", "_InGO": 18.181818181818183, "Gene": "GO:0048018", "_MEMBER_MyList": 1.0, "_COUNT_001": 4.0, "SUID": 734980, "id_original": "33", "selected": false, "CategoryID": 21.0, "STDV_InGO": 8.223036670302644, "EvidenceCutoff": 0.0, "PARENT_GO": "", "FirstInGroupByLogP": 0.0, "GROUP_ID": 2.0, "name": "33", "BestEnrichmentInGroup": 48.74597034171502, "CLUSTER_LABEL": " ", "GeneID": "1950|3569|7124|7422", "Z_score": 6.1771678202999825, "GiniIndex": 0.0, "_COUNT_001_PCT": 100.0}, "position": {"x": 621.8836394896751, "y": 91.63652376080245}, "selected": false}, {"data": {"id": "734979", "Enrichment": 11.108172635445364, "BestLogPInGroup": -7.295137533484992, "_PATTERN_": "M1", "_GeneInGOAndHitList": 4.0, "Hits": "EGF|IL6|TNF|VEGFA", "Description": "signaling receptor activator activity", "_GeneInHitList": 22.0, "Category": "GO Molecular Functions", "Log_q_value_": -1.2343702030203478, "Symbol": "GO:0030546", "LogP": -3.386748491378439, "_RANK_": 1.0, "FirstInGroupByEnrichment": 0.0, "_LogP_MyList": -3.386748491378439, "_TotalGeneInLibrary": 30242.0, "_GeneInGO": 495.0, "shared_name": "32", "_InGO": 18.181818181818183, "Gene": "GO:0030546", "_MEMBER_MyList": 1.0, "_COUNT_001": 4.0, "SUID": 734979, "id_original": "32", "selected": false, "CategoryID": 21.0, "STDV_InGO": 8.223036670302644, "EvidenceCutoff": 0.0, "PARENT_GO": "", "FirstInGroupByLogP": 0.0, "GROUP_ID": 2.0, "name": "32", "BestEnrichmentInGroup": 48.74597034171502, "CLUSTER_LABEL": " ", "GeneID": "1950|3569|7124|7422", "Z_score": 6.118089808496164, "GiniIndex": 0.0, "_COUNT_001_PCT": 100.0}, "position": {"x": 645.1069060912376, "y": 210.6824832334587}, "selected": false}, {"data": {"id": "734978", "Enrichment": 10.126234722919806, "BestLogPInGroup": -7.295137533484992, "_PATTERN_": "M1", "_GeneInGOAndHitList": 4.0, "Hits": "EGF|IL6|TNF|VEGFA", "Description": "signaling receptor regulator activity", "_GeneInHitList": 22.0, "Category": "GO Molecular Functions", "Log_q_value_": -1.107912431636757, "Symbol": "GO:0030545", "LogP": -3.235467136269816, "_RANK_": 1.0, "FirstInGroupByEnrichment": 0.0, "_LogP_MyList": -3.235467136269816, "_TotalGeneInLibrary": 30242.0, "_GeneInGO": 543.0, "shared_name": "31", "_InGO": 18.181818181818183, "Gene": "GO:0030545", "_MEMBER_MyList": 1.0, "_COUNT_001": 4.0, "SUID": 734978, "id_original": "31", "selected": false, "CategoryID": 21.0, "STDV_InGO": 8.223036670302644, "EvidenceCutoff": 0.0, "PARENT_GO": "", "FirstInGroupByLogP": 0.0, "GROUP_ID": 2.0, "name": "31", "BestEnrichmentInGroup": 48.74597034171502, "CLUSTER_LABEL": " ", "GeneID": "1950|3569|7124|7422", "Z_score": 5.790056752312832, "GiniIndex": 0.0, "_COUNT_001_PCT": 100.0}, "position": {"x": 741.8157073607689, "y": 108.47291139507979}, "selected": false}, {"data": {"id": "734977", "Enrichment": 17.548549323017408, "BestLogPInGroup": -7.295137533484992, "_PATTERN_": "M1", "_GeneInGOAndHitList": 3.0, "Hits": "IL6|TNF|VEGFA", "Description": "cytokine activity", "_GeneInHitList": 22.0, "Category": "GO Molecular Functions", "Log_q_value_": -1.090016786653419, "Symbol": "GO:0005125", "LogP": -3.1940903954369553, "_RANK_": 1.0, "FirstInGroupByEnrichment": 0.0, "_LogP_MyList": -3.1940903954369553, "_TotalGeneInLibrary": 30242.0, "_GeneInGO": 235.0, "shared_name": "30", "_InGO": 13.636363636363637, "Gene": "GO:0005125", "_MEMBER_MyList": 1.0, "_COUNT_001": 3.0, "SUID": 734977, "id_original": "30", "selected": false, "CategoryID": 21.0, "STDV_InGO": 7.31650049984536, "EvidenceCutoff": 0.0, "PARENT_GO": "", "FirstInGroupByLogP": 0.0, "GROUP_ID": 2.0, "name": "30", "BestEnrichmentInGroup": 48.74597034171502, "CLUSTER_LABEL": " ", "GeneID": "3569|7124|7422", "Z_score": 6.871392478997194, "GiniIndex": 0.0, "_COUNT_001_PCT": 100.0}, "position": {"x": 682.9962493529564, "y": 70.17083314800948}, "selected": false}, {"data": {"id": "734976", "Enrichment": 294.56493506493507, "BestLogPInGroup": -6.922842718484445, "_PATTERN_": "M1", "_GeneInGOAndHitList": 3.0, "Hits": "MAPK1|MAPK3|MAPK8", "Description": "MAP kinase activity", "_GeneInHitList": 22.0, "Category": "GO Molecular Functions", "Log_q_value_": -4.126828350688262, "Symbol": "GO:0004707", "LogP": -6.917266817200336, "_RANK_": 1.0, "FirstInGroupByEnrichment": 0.0, "_LogP_MyList": -6.917266817200336, "_TotalGeneInLibrary": 30242.0, "_GeneInGO": 14.0, "shared_name": "29", "_InGO": 13.636363636363637, "Gene": "GO:0004707", "_MEMBER_MyList": 1.0, "_COUNT_001": 3.0, "SUID": 734976, "id_original": "29", "selected": false, "CategoryID": 21.0, "STDV_InGO": 7.31650049984536, "EvidenceCutoff": 0.0, "PARENT_GO": "", "FirstInGroupByLogP": 0.0, "GROUP_ID": 3.0, "name": "29", "BestEnrichmentInGroup": 294.56493506493507, "CLUSTER_LABEL": " ", "GeneID": "5594|5595|5599", "Z_score": 29.643240361751094, "GiniIndex": 0.0, "_COUNT_001_PCT": 100.0}, "position": {"x": 154.23392025139395, "y": 84.0337787046501}, "selected": false}, {"data": {"id": "734975", "Enrichment": 14.026901669758812, "BestLogPInGroup": -6.922842718484445, "_PATTERN_": "M1", "_GeneInGOAndHitList": 7.0, "Hits": "AKT1|CCND1|EGFR|MAPK1|MAPK3|MAPK8|SRC", "Description": "phosphotransferase activity, alcohol group as acceptor", "_GeneInHitList": 22.0, "Category": "GO Molecular Functions", "Log_q_value_": -3.736362156653847, "Symbol": "GO:0016773", "LogP": -6.420219362054193, "_RANK_": 1.0, "FirstInGroupByEnrichment": 0.0, "_LogP_MyList": -6.420219362054193, "_TotalGeneInLibrary": 30242.0, "_GeneInGO": 686.0, "shared_name": "28", "_InGO": 31.818181818181817, "Gene": "GO:0016773", "_MEMBER_MyList": 1.0, "_COUNT_001": 7.0, "SUID": 734975, "id_original": "28", "selected": false, "CategoryID": 21.0, "STDV_InGO": 9.930260198923898, "EvidenceCutoff": 0.0, "PARENT_GO": "", "FirstInGroupByLogP": 0.0, "GROUP_ID": 3.0, "name": "28", "BestEnrichmentInGroup": 294.56493506493507, "CLUSTER_LABEL": " ", "GeneID": "207|595|1956|5594|5595|5599|6714", "Z_score": 9.311991018110177, "GiniIndex": 0.0, "_COUNT_001_PCT": 100.0}, "position": {"x": 204.3478728881127, "y": 168.69748262310713}, "selected": false}, {"data": {"id": "734974", "Enrichment": 12.898732634657568, "BestLogPInGroup": -6.922842718484445, "_PATTERN_": "M1", "_GeneInGOAndHitList": 7.0, "Hits": "AKT1|CCND1|EGFR|MAPK1|MAPK3|MAPK8|SRC", "Description": "kinase activity", "_GeneInHitList": 22.0, "Category": "GO Molecular Functions", "Log_q_value_": -3.5332708280715805, "Symbol": "GO:0016301", "LogP": -6.175735348313702, "_RANK_": 1.0, "FirstInGroupByEnrichment": 0.0, "_LogP_MyList": -6.175735348313702, "_TotalGeneInLibrary": 30242.0, "_GeneInGO": 746.0, "shared_name": "27", "_InGO": 31.818181818181817, "Gene": "GO:0016301", "_MEMBER_MyList": 1.0, "_COUNT_001": 7.0, "SUID": 734974, "id_original": "27", "selected": false, "CategoryID": 21.0, "STDV_InGO": 9.930260198923898, "EvidenceCutoff": 0.0, "PARENT_GO": "", "FirstInGroupByLogP": 0.0, "GROUP_ID": 3.0, "name": "27", "BestEnrichmentInGroup": 294.56493506493507, "CLUSTER_LABEL": " ", "GeneID": "207|595|1956|5594|5595|5599|6714", "Z_score": 8.878727803172525, "GiniIndex": 0.0, "_COUNT_001_PCT": 100.0}, "position": {"x": 241.36439434197013, "y": 201.70254854107588}, "selected": false}, {"data": {"id": "734973", "Enrichment": 93.72520661157024, "BestLogPInGroup": -6.922842718484445, "_PATTERN_": "M1", "_GeneInGOAndHitList": 3.0, "Hits": "AKT1|MAPK1|MAPK3", "Description": "protein serine/threonine/tyrosine kinase activity", "_GeneInHitList": 22.0, "Category": "GO Molecular Functions", "Log_q_value_": -2.9796622561784205, "Symbol": "GO:0004712", "LogP": -5.362489465914786, "_RANK_": 1.0, "FirstInGroupByEnrichment": 0.0, "_LogP_MyList": -5.362489465914786, "_TotalGeneInLibrary": 30242.0, "_GeneInGO": 44.0, "shared_name": "26", "_InGO": 13.636363636363637, "Gene": "GO:0004712", "_MEMBER_MyList": 1.0, "_COUNT_001": 3.0, "SUID": 734973, "id_original": "26", "selected": false, "CategoryID": 21.0, "STDV_InGO": 7.31650049984536, "EvidenceCutoff": 0.0, "PARENT_GO": "", "FirstInGroupByLogP": 0.0, "GROUP_ID": 3.0, "name": "26", "BestEnrichmentInGroup": 294.56493506493507, "CLUSTER_LABEL": " ", "GeneID": "207|5594|5595", "Z_score": 16.607231592121426, "GiniIndex": 0.0, "_COUNT_001_PCT": 100.0}, "position": {"x": 121.19935909416739, "y": 125.75873903179854}, "selected": false}, {"data": {"id": "734972", "Enrichment": 17.71438612933458, "BestLogPInGroup": -6.922842718484445, "_PATTERN_": "M1", "_GeneInGOAndHitList": 5.0, "Hits": "AKT1|EGFR|MAPK1|MAPK3|MAPK8", "Description": "protein serine/threonine kinase activity", "_GeneInHitList": 22.0, "Category": "GO Molecular Functions", "Log_q_value_": -2.76600135950602, "Symbol": "GO:0004674", "LogP": -5.127639270172447, "_RANK_": 1.0, "FirstInGroupByEnrichment": 0.0, "_LogP_MyList": -5.127639270172447, "_TotalGeneInLibrary": 30242.0, "_GeneInGO": 388.0, "shared_name": "25", "_InGO": 22.727272727272727, "Gene": "GO:0004674", "_MEMBER_MyList": 1.0, "_COUNT_001": 5.0, "SUID": 734972, "id_original": "25", "selected": false, "CategoryID": 21.0, "STDV_InGO": 8.934606739851096, "EvidenceCutoff": 0.0, "PARENT_GO": "", "FirstInGroupByLogP": 0.0, "GROUP_ID": 3.0, "name": "25", "BestEnrichmentInGroup": 294.56493506493507, "CLUSTER_LABEL": " ", "GeneID": "207|1956|5594|5595|5599", "Z_score": 8.940611298071309, "GiniIndex": 0.0, "_COUNT_001_PCT": 100.0}, "position": {"x": 202.10267177727286, "y": 70.17083314800948}, "selected": false}, {"data": {"id": "734971", "Enrichment": 61.55088195386703, "BestLogPInGroup": -6.922842718484445, "_PATTERN_": "M1", "_GeneInGOAndHitList": 3.0, "Hits": "HSP90AA1|MAPK3|SRC", "Description": "scaffold protein binding", "_GeneInHitList": 22.0, "Category": "GO Molecular Functions", "Log_q_value_": -2.5051888487367475, "Symbol": "GO:0097110", "LogP": -4.808834812425488, "_RANK_": 1.0, "FirstInGroupByEnrichment": 0.0, "_LogP_MyList": -4.808834812425488, "_TotalGeneInLibrary": 30242.0, "_GeneInGO": 67.0, "shared_name": "24", "_InGO": 13.636363636363637, "Gene": "GO:0097110", "_MEMBER_MyList": 1.0, "_COUNT_001": 3.0, "SUID": 734971, "id_original": "24", "selected": false, "CategoryID": 21.0, "STDV_InGO": 7.31650049984536, "EvidenceCutoff": 0.0, "PARENT_GO": "", "FirstInGroupByLogP": 0.0, "GROUP_ID": 3.0, "name": "24", "BestEnrichmentInGroup": 294.56493506493507, "CLUSTER_LABEL": " ", "GeneID": "3320|5595|6714", "Z_score": 13.387405545824908, "GiniIndex": 0.0, "_COUNT_001_PCT": 100.0}, "position": {"x": 333.96970668938224, "y": 272.8436503782341}, "selected": false}, {"data": {"id": "734970", "Enrichment": 46.86260330578512, "BestLogPInGroup": -6.922842718484445, "_PATTERN_": "M1", "_GeneInGOAndHitList": 3.0, "Hits": "MAPK1|MAPK3|SRC", "Description": "phosphoprotein binding", "_GeneInHitList": 22.0, "Category": "GO Molecular Functions", "Log_q_value_": -2.1859833575970673, "Symbol": "GO:0051219", "LogP": -4.453163737661378, "_RANK_": 1.0, "FirstInGroupByEnrichment": 0.0, "_LogP_MyList": -4.453163737661378, "_TotalGeneInLibrary": 30242.0, "_GeneInGO": 88.0, "shared_name": "23", "_InGO": 13.636363636363637, "Gene": "GO:0051219", "_MEMBER_MyList": 1.0, "_COUNT_001": 3.0, "SUID": 734970, "id_original": "23", "selected": false, "CategoryID": 21.0, "STDV_InGO": 7.31650049984536, "EvidenceCutoff": 0.0, "PARENT_GO": "", "FirstInGroupByLogP": 0.0, "GROUP_ID": 3.0, "name": "23", "BestEnrichmentInGroup": 294.56493506493507, "CLUSTER_LABEL": " ", "GeneID": "5594|5595|6714", "Z_score": 11.624914257998807, "GiniIndex": 0.0, "_COUNT_001_PCT": 100.0}, "position": {"x": 273.37478366997306, "y": 149.81670717144698}, "selected": false}, {"data": {"id": "734969", "Enrichment": 15.273737373737374, "BestLogPInGroup": -6.922842718484445, "_PATTERN_": "M1", "_GeneInGOAndHitList": 4.0, "Hits": "AKT1|MAPK1|MAPK3|MAPK8", "Description": "protein serine kinase activity", "_GeneInHitList": 22.0, "Category": "GO Molecular Functions", "Log_q_value_": -1.6924753611567545, "Symbol": "GO:0106310", "LogP": -3.913934568658145, "_RANK_": 1.0, "FirstInGroupByEnrichment": 0.0, "_LogP_MyList": -3.913934568658145, "_TotalGeneInLibrary": 30242.0, "_GeneInGO": 360.0, "shared_name": "22", "_InGO": 18.181818181818183, "Gene": "GO:0106310", "_MEMBER_MyList": 1.0, "_COUNT_001": 4.0, "SUID": 734969, "id_original": "22", "selected": false, "CategoryID": 21.0, "STDV_InGO": 8.223036670302644, "EvidenceCutoff": 0.0, "PARENT_GO": "", "FirstInGroupByLogP": 0.0, "GROUP_ID": 3.0, "name": "22", "BestEnrichmentInGroup": 294.56493506493507, "CLUSTER_LABEL": " ", "GeneID": "207|5594|5595|5599", "Z_score": 7.35099802340755, "GiniIndex": 0.0, "_COUNT_001_PCT": 100.0}, "position": {"x": 249.6966735472924, "y": 95.86515382672042}, "selected": false}, {"data": {"id": "734968", "Enrichment": 20.93354868481772, "BestLogPInGroup": -6.907595569096665, "_PATTERN_": "M1", "_GeneInGOAndHitList": 6.0, "Hits": "ESR1|JUN|MYC|SRC|STAT3|TP53", "Description": "DNA-binding transcription factor binding", "_GeneInHitList": 22.0, "Category": "GO Molecular Functions", "Log_q_value_": -3.801387314700898, "Symbol": "GO:0140297", "LogP": -6.531002010661919, "_RANK_": 1.0, "FirstInGroupByEnrichment": 0.0, "_LogP_MyList": -6.531002010661919, "_TotalGeneInLibrary": 30242.0, "_GeneInGO": 394.0, "shared_name": "21", "_InGO": 27.272727272727273, "Gene": "GO:0140297", "_MEMBER_MyList": 1.0, "_COUNT_001": 6.0, "SUID": 734968, "id_original": "21", "selected": false, "CategoryID": 21.0, "STDV_InGO": 9.495144870310792, "EvidenceCutoff": 0.0, "PARENT_GO": "", "FirstInGroupByLogP": 0.0, "GROUP_ID": 4.0, "name": "21", "BestEnrichmentInGroup": 46.33605720122574, "CLUSTER_LABEL": " ", "GeneID": "2099|3725|4609|6714|6774|7157", "Z_score": 10.74576400687865, "GiniIndex": 0.0, "_COUNT_001_PCT": 100.0}, "position": {"x": 224.30987087395255, "y": 484.06985048199385}, "selected": false}, {"data": {"id": "734967", "Enrichment": 22.987230161143206, "BestLogPInGroup": -6.907595569096665, "_PATTERN_": "M1", "_GeneInGOAndHitList": 5.0, "Hits": "ESR1|JUN|SRC|STAT3|TP53", "Description": "RNA polymerase II-specific DNA-binding transcription factor binding", "_GeneInHitList": 22.0, "Category": "GO Molecular Functions", "Log_q_value_": -3.1708342011857096, "Symbol": "GO:0061629", "LogP": -5.678600147530375, "_RANK_": 1.0, "FirstInGroupByEnrichment": 0.0, "_LogP_MyList": -5.678600147530375, "_TotalGeneInLibrary": 30242.0, "_GeneInGO": 299.0, "shared_name": "20", "_InGO": 22.727272727272727, "Gene": "GO:0061629", "_MEMBER_MyList": 1.0, "_COUNT_001": 5.0, "SUID": 734967, "id_original": "20", "selected": false, "CategoryID": 21.0, "STDV_InGO": 8.934606739851096, "EvidenceCutoff": 0.0, "PARENT_GO": "", "FirstInGroupByLogP": 0.0, "GROUP_ID": 4.0, "name": "20", "BestEnrichmentInGroup": 46.33605720122574, "CLUSTER_LABEL": " ", "GeneID": "2099|3725|6714|6774|7157", "Z_score": 10.309097477697732, "GiniIndex": 0.0, "_COUNT_001_PCT": 100.0}, "position": {"x": 228.39176098015372, "y": 428.80341676617354}, "selected": false}, {"data": {"id": "734966", "Enrichment": 15.273737373737374, "BestLogPInGroup": -6.907595569096665, "_PATTERN_": "M1", "_GeneInGOAndHitList": 5.0, "Hits": "ESR1|JUN|MYC|STAT3|TP53", "Description": "DNA-binding transcription activator activity, RNA polymerase II-specific", "_GeneInHitList": 22.0, "Category": "GO Molecular Functions", "Log_q_value_": -2.5051888487367475, "Symbol": "GO:0001228", "LogP": -4.816876656412113, "_RANK_": 1.0, "FirstInGroupByEnrichment": 0.0, "_LogP_MyList": -4.816876656412113, "_TotalGeneInLibrary": 30242.0, "_GeneInGO": 450.0, "shared_name": "19", "_InGO": 22.727272727272727, "Gene": "GO:0001228", "_MEMBER_MyList": 1.0, "_COUNT_001": 5.0, "SUID": 734966, "id_original": "19", "selected": false, "CategoryID": 21.0, "STDV_InGO": 8.934606739851096, "EvidenceCutoff": 0.0, "PARENT_GO": "", "FirstInGroupByLogP": 0.0, "GROUP_ID": 4.0, "name": "19", "BestEnrichmentInGroup": 46.33605720122574, "CLUSTER_LABEL": " ", "GeneID": "2099|3725|4609|6774|7157", "Z_score": 8.231070349324796, "GiniIndex": 0.0, "_COUNT_001_PCT": 100.0}, "position": {"x": 94.45978084709708, "y": 496.7442279234001}, "selected": false}, {"data": {"id": "734965", "Enrichment": 15.072767145135566, "BestLogPInGroup": -6.907595569096665, "_PATTERN_": "M1", "_GeneInGOAndHitList": 5.0, "Hits": "ESR1|JUN|MYC|STAT3|TP53", "Description": "DNA-binding transcription activator activity", "_GeneInHitList": 22.0, "Category": "GO Molecular Functions", "Log_q_value_": -2.503299089755351, "Symbol": "GO:0001216", "LogP": -4.78921628648366, "_RANK_": 1.0, "FirstInGroupByEnrichment": 0.0, "_LogP_MyList": -4.78921628648366, "_TotalGeneInLibrary": 30242.0, "_GeneInGO": 456.0, "shared_name": "18", "_InGO": 22.727272727272727, "Gene": "GO:0001216", "_MEMBER_MyList": 1.0, "_COUNT_001": 5.0, "SUID": 734965, "id_original": "18", "selected": false, "CategoryID": 21.0, "STDV_InGO": 8.934606739851096, "EvidenceCutoff": 0.0, "PARENT_GO": "", "FirstInGroupByLogP": 0.0, "GROUP_ID": 4.0, "name": "18", "BestEnrichmentInGroup": 46.33605720122574, "CLUSTER_LABEL": " ", "GeneID": "2099|3725|4609|6774|7157", "Z_score": 8.169923969165188, "GiniIndex": 0.0, "_COUNT_001_PCT": 100.0}, "position": {"x": 157.4197723021752, "y": 528.7282672300407}, "selected": false}, {"data": {"id": "734964", "Enrichment": 46.33605720122574, "BestLogPInGroup": -6.907595569096665, "_PATTERN_": "M1", "_GeneInGOAndHitList": 3.0, "Hits": "EGFR|ESR1|SRC", "Description": "ATPase binding", "_GeneInHitList": 22.0, "Category": "GO Molecular Functions", "Log_q_value_": -2.1859833575970673, "Symbol": "GO:0051117", "LogP": -4.438476798838426, "_RANK_": 1.0, "FirstInGroupByEnrichment": 0.0, "_LogP_MyList": -4.438476798838426, "_TotalGeneInLibrary": 30242.0, "_GeneInGO": 89.0, "shared_name": "17", "_InGO": 13.636363636363637, "Gene": "GO:0051117", "_MEMBER_MyList": 1.0, "_COUNT_001": 3.0, "SUID": 734964, "id_original": "17", "selected": false, "CategoryID": 21.0, "STDV_InGO": 7.31650049984536, "EvidenceCutoff": 0.0, "PARENT_GO": "", "FirstInGroupByLogP": 0.0, "GROUP_ID": 4.0, "name": "17", "BestEnrichmentInGroup": 46.33605720122574, "CLUSTER_LABEL": " ", "GeneID": "1956|2099|6714", "Z_score": 11.556748749402997, "GiniIndex": 0.0, "_COUNT_001_PCT": 100.0}, "position": {"x": 203.16763607170645, "y": 371.5377612485954}, "selected": false}, {"data": {"id": "734963", "Enrichment": 28.638257575757578, "BestLogPInGroup": -6.907595569096665, "_PATTERN_": "M1", "_GeneInGOAndHitList": 3.0, "Hits": "ESR1|SRC|STAT3", "Description": "nuclear receptor binding", "_GeneInHitList": 22.0, "Category": "GO Molecular Functions", "Log_q_value_": -1.6103980526954014, "Symbol": "GO:0016922", "LogP": -3.8171340033760854, "_RANK_": 1.0, "FirstInGroupByEnrichment": 0.0, "_LogP_MyList": -3.8171340033760854, "_TotalGeneInLibrary": 30242.0, "_GeneInGO": 144.0, "shared_name": "16", "_InGO": 13.636363636363637, "Gene": "GO:0016922", "_MEMBER_MyList": 1.0, "_COUNT_001": 3.0, "SUID": 734963, "id_original": "16", "selected": false, "CategoryID": 21.0, "STDV_InGO": 7.31650049984536, "EvidenceCutoff": 0.0, "PARENT_GO": "", "FirstInGroupByLogP": 0.0, "GROUP_ID": 4.0, "name": "16", "BestEnrichmentInGroup": 46.33605720122574, "CLUSTER_LABEL": " ", "GeneID": "2099|6714|6774", "Z_score": 8.969851879937035, "GiniIndex": 0.0, "_COUNT_001_PCT": 100.0}, "position": {"x": 164.86506954338614, "y": 437.074275530822}, "selected": false}, {"data": {"id": "734962", "Enrichment": 43.295633500357916, "BestLogPInGroup": -5.6928638498629995, "_PATTERN_": "M1", "_GeneInGOAndHitList": 4.0, "Hits": "CCND1|HSP90AA1|MAPK8|TP53", "Description": "histone deacetylase binding", "_GeneInHitList": 22.0, "Category": "GO Molecular Functions", "Log_q_value_": -3.1708342011857096, "Symbol": "GO:0042826", "LogP": -5.689092318987812, "_RANK_": 1.0, "FirstInGroupByEnrichment": 0.0, "_LogP_MyList": -5.689092318987812, "_TotalGeneInLibrary": 30242.0, "_GeneInGO": 127.0, "shared_name": "15", "_InGO": 18.181818181818183, "Gene": "GO:0042826", "_MEMBER_MyList": 1.0, "_COUNT_001": 4.0, "SUID": 734962, "id_original": "15", "selected": false, "CategoryID": 21.0, "STDV_InGO": 8.223036670302644, "EvidenceCutoff": 0.0, "PARENT_GO": "", "FirstInGroupByLogP": 0.0, "GROUP_ID": 5.0, "name": "15", "BestEnrichmentInGroup": 114.55303030303031, "CLUSTER_LABEL": " ", "GeneID": "595|3320|5599|7157", "Z_score": 12.88748418653247, "GiniIndex": 0.0, "_COUNT_001_PCT": 100.0}, "position": {"x": 503.99362484123765, "y": 321.3960662260124}, "selected": false}, {"data": {"id": "734961", "Enrichment": 114.55303030303031, "BestLogPInGroup": -5.6928638498629995, "_PATTERN_": "M1", "_GeneInGOAndHitList": 3.0, "Hits": "GAPDH|HSP90AA1|TP53", "Description": "disordered domain specific binding", "_GeneInHitList": 22.0, "Category": "GO Molecular Functions", "Log_q_value_": -3.149435846259824, "Symbol": "GO:0097718", "LogP": -5.629173069004246, "_RANK_": 1.0, "FirstInGroupByEnrichment": 0.0, "_LogP_MyList": -5.629173069004246, "_TotalGeneInLibrary": 30242.0, "_GeneInGO": 36.0, "shared_name": "14", "_InGO": 13.636363636363637, "Gene": "GO:0097718", "_MEMBER_MyList": 1.0, "_COUNT_001": 3.0, "SUID": 734961, "id_original": "14", "selected": false, "CategoryID": 21.0, "STDV_InGO": 7.31650049984536, "EvidenceCutoff": 0.0, "PARENT_GO": "", "FirstInGroupByLogP": 0.0, "GROUP_ID": 5.0, "name": "14", "BestEnrichmentInGroup": 114.55303030303031, "CLUSTER_LABEL": " ", "GeneID": "2597|3320|7157", "Z_score": 18.39354987414887, "GiniIndex": 0.0, "_COUNT_001_PCT": 100.0}, "position": {"x": 427.8286925902611, "y": 386.3659854307243}, "selected": false}, {"data": {"id": "734960", "Enrichment": 21.750575373993094, "BestLogPInGroup": -5.6928638498629995, "_PATTERN_": "M1", "_GeneInGOAndHitList": 5.0, "Hits": "EGFR|HSP90AA1|JUN|SRC|TP53", "Description": "ubiquitin-like protein ligase binding", "_GeneInHitList": 22.0, "Category": "GO Molecular Functions", "Log_q_value_": -3.1326221289155343, "Symbol": "GO:0044389", "LogP": -5.5612068292125745, "_RANK_": 1.0, "FirstInGroupByEnrichment": 0.0, "_LogP_MyList": -5.5612068292125745, "_TotalGeneInLibrary": 30242.0, "_GeneInGO": 316.0, "shared_name": "13", "_InGO": 22.727272727272727, "Gene": "GO:0044389", "_MEMBER_MyList": 1.0, "_COUNT_001": 5.0, "SUID": 734960, "id_original": "13", "selected": false, "CategoryID": 21.0, "STDV_InGO": 8.934606739851096, "EvidenceCutoff": 0.0, "PARENT_GO": "", "FirstInGroupByLogP": 0.0, "GROUP_ID": 5.0, "name": "13", "BestEnrichmentInGroup": 114.55303030303031, "CLUSTER_LABEL": " ", "GeneID": "1956|3320|3725|6714|7157", "Z_score": 10.00487192257432, "GiniIndex": 0.0, "_COUNT_001_PCT": 100.0}, "position": {"x": 300.9531432738549, "y": 400.64403871441573}, "selected": false}, {"data": {"id": "734959", "Enrichment": 11.732316048105522, "BestLogPInGroup": -5.6928638498629995, "_PATTERN_": "M1", "_GeneInGOAndHitList": 6.0, "Hits": "GAPDH|HSP90AA1|JUN|PTEN|SRC|TP53", "Description": "protein domain specific binding", "_GeneInHitList": 22.0, "Category": "GO Molecular Functions", "Log_q_value_": -2.7350117382943098, "Symbol": "GO:0019904", "LogP": -5.07644626287245, "_RANK_": 1.0, "FirstInGroupByEnrichment": 0.0, "_LogP_MyList": -5.07644626287245, "_TotalGeneInLibrary": 30242.0, "_GeneInGO": 703.0, "shared_name": "12", "_InGO": 27.272727272727273, "Gene": "GO:0019904", "_MEMBER_MyList": 1.0, "_COUNT_001": 6.0, "SUID": 734959, "id_original": "12", "selected": false, "CategoryID": 21.0, "STDV_InGO": 9.495144870310792, "EvidenceCutoff": 0.0, "PARENT_GO": "", "FirstInGroupByLogP": 0.0, "GROUP_ID": 5.0, "name": "12", "BestEnrichmentInGroup": 114.55303030303031, "CLUSTER_LABEL": " ", "GeneID": "2597|3320|3725|5728|6714|7157", "Z_score": 7.768468445158051, "GiniIndex": 0.0, "_COUNT_001_PCT": 100.0}, "position": {"x": 362.9946090331322, "y": 426.67995790386885}, "selected": false}, {"data": {"id": "734958", "Enrichment": 39.275324675324676, "BestLogPInGroup": -5.6928638498629995, "_PATTERN_": "M1", "_GeneInGOAndHitList": 3.0, "Hits": "HSP90AA1|PTEN|TP53", "Description": "protein tyrosine kinase binding", "_GeneInHitList": 22.0, "Category": "GO Molecular Functions", "Log_q_value_": -1.9873834051051174, "Symbol": "GO:1990782", "LogP": -4.224082579163245, "_RANK_": 1.0, "FirstInGroupByEnrichment": 0.0, "_LogP_MyList": -4.224082579163245, "_TotalGeneInLibrary": 30242.0, "_GeneInGO": 105.0, "shared_name": "11", "_InGO": 13.636363636363637, "Gene": "GO:1990782", "_MEMBER_MyList": 1.0, "_COUNT_001": 3.0, "SUID": 734958, "id_original": "11", "selected": false, "CategoryID": 21.0, "STDV_InGO": 7.31650049984536, "EvidenceCutoff": 0.0, "PARENT_GO": "", "FirstInGroupByLogP": 0.0, "GROUP_ID": 5.0, "name": "11", "BestEnrichmentInGroup": 114.55303030303031, "CLUSTER_LABEL": " ", "GeneID": "3320|5728|7157", "Z_score": 10.600484328625804, "GiniIndex": 0.0, "_COUNT_001_PCT": 100.0}, "position": {"x": 367.2732955565697, "y": 310.5870080366203}, "selected": false}, {"data": {"id": "734957", "Enrichment": 17.699180647678503, "BestLogPInGroup": -3.372914246879319, "_PATTERN_": "M1", "_GeneInGOAndHitList": 3.0, "Hits": "CCND1|CASP3|EGF", "Description": "kinase regulator activity", "_GeneInHitList": 22.0, "Category": "GO Molecular Functions", "Log_q_value_": -1.090016786653419, "Symbol": "GO:0019207", "LogP": -3.204865270777889, "_RANK_": 1.0, "FirstInGroupByEnrichment": 0.0, "_LogP_MyList": -3.204865270777889, "_TotalGeneInLibrary": 30242.0, "_GeneInGO": 233.0, "shared_name": "10", "_InGO": 13.636363636363637, "Gene": "GO:0019207", "_MEMBER_MyList": 1.0, "_COUNT_001": 3.0, "SUID": 734957, "id_original": "10", "selected": false, "CategoryID": 21.0, "STDV_InGO": 7.31650049984536, "EvidenceCutoff": 0.0, "PARENT_GO": "", "FirstInGroupByLogP": 0.0, "GROUP_ID": 8.0, "name": "10", "BestEnrichmentInGroup": 20.21524064171123, "CLUSTER_LABEL": " ", "GeneID": "595|836|1950", "Z_score": 6.904139313159082, "GiniIndex": 0.0, "_COUNT_001_PCT": 100.0}, "position": {"x": -25.03777774665292, "y": 736.4504351987907}, "selected": false}, {"data": {"id": "734956", "Enrichment": 48.74597034171502, "BestLogPInGroup": -7.295137533484992, "_PATTERN_": "M1", "_GeneInGOAndHitList": 5.0, "Hits": "EGF|IL6|PTEN|SRC|VEGFA", "Description": "growth factor receptor binding", "_GeneInHitList": 22.0, "Category": "GO Molecular Functions", "Log_q_value_": -4.310250332420664, "Symbol": "GO:0070851", "LogP": -7.295137533484992, "_RANK_": 1.0, "FirstInGroupByEnrichment": 1.0, "_LogP_MyList": -7.295137533484992, "_TotalGeneInLibrary": 30242.0, "_GeneInGO": 141.0, "shared_name": "9", "_InGO": 22.727272727272727, "Gene": "GO:0070851", "_MEMBER_MyList": 1.0, "_COUNT_001": 5.0, "SUID": 734956, "id_original": "9", "selected": false, "CategoryID": 21.0, "STDV_InGO": 8.934606739851096, "EvidenceCutoff": 0.0, "PARENT_GO": "", "FirstInGroupByLogP": 1.0, "GROUP_ID": 2.0, "name": "9", "BestEnrichmentInGroup": 48.74597034171502, "CLUSTER_LABEL": "growth factor receptor binding", "GeneID": "1950|3569|5728|6714|7422", "Z_score": 15.332677565633492, "GiniIndex": 0.0, "_COUNT_001_PCT": 100.0}, "position": {"x": 692.8873015990501, "y": 158.89067510510176}, "selected": false}, {"data": {"id": "734955", "Enrichment": 27.492727272727272, "BestLogPInGroup": -3.76480892674504, "_PATTERN_": "M1", "_GeneInGOAndHitList": 3.0, "Hits": "AKT1|CASP3|SRC", "Description": "molecular function activator activity", "_GeneInHitList": 22.0, "Category": "GO Molecular Functions", "Log_q_value_": -1.5723134151789664, "Symbol": "GO:0140677", "LogP": -3.76480892674504, "_RANK_": 1.0, "FirstInGroupByEnrichment": 1.0, "_LogP_MyList": -3.76480892674504, "_TotalGeneInLibrary": 30242.0, "_GeneInGO": 150.0, "shared_name": "8", "_InGO": 13.636363636363637, "Gene": "GO:0140677", "_MEMBER_MyList": 1.0, "_COUNT_001": 3.0, "SUID": 734955, "id_original": "8", "selected": false, "CategoryID": 21.0, "STDV_InGO": 7.31650049984536, "EvidenceCutoff": 0.0, "PARENT_GO": "", "FirstInGroupByLogP": 1.0, "GROUP_ID": 7.0, "name": "8", "BestEnrichmentInGroup": 27.492727272727272, "CLUSTER_LABEL": "molecular function activator activity", "GeneID": "207|836|6714", "Z_score": 8.776249395990147, "GiniIndex": 0.0, "_COUNT_001_PCT": 100.0}, "position": {"x": 77.97967449333731, "y": 628.7282672300407}, "selected": false}, {"data": {"id": "734954", "Enrichment": 40.72996632996633, "BestLogPInGroup": -5.583390672682309, "_PATTERN_": "M1", "_GeneInGOAndHitList": 4.0, "Hits": "CASP3|PTEN|TNF|TP53", "Description": "protease binding", "_GeneInHitList": 22.0, "Category": "GO Molecular Functions", "Log_q_value_": -3.1326221289155343, "Symbol": "GO:0002020", "LogP": -5.583390672682309, "_RANK_": 1.0, "FirstInGroupByEnrichment": 1.0, "_LogP_MyList": -5.583390672682309, "_TotalGeneInLibrary": 30242.0, "_GeneInGO": 135.0, "shared_name": "7", "_InGO": 18.181818181818183, "Gene": "GO:0002020", "_MEMBER_MyList": 1.0, "_COUNT_001": 4.0, "SUID": 734954, "id_original": "7", "selected": false, "CategoryID": 21.0, "STDV_InGO": 8.223036670302644, "EvidenceCutoff": 0.0, "PARENT_GO": "", "FirstInGroupByLogP": 1.0, "GROUP_ID": 6.0, "name": "7", "BestEnrichmentInGroup": 40.72996632996633, "CLUSTER_LABEL": "protease binding", "GeneID": "836|5728|7124|7157", "Z_score": 12.482843464365365, "GiniIndex": 0.0, "_COUNT_001_PCT": 100.0}, "position": {"x": 474.23849788811265, "y": 227.6638293638298}, "selected": false}, {"data": {"id": "734953", "Enrichment": 8.086096256684492, "BestLogPInGroup": -2.8721158390696084, "_PATTERN_": "M1", "_GeneInGOAndHitList": 4.0, "Hits": "AKT1|HSP90AA1|STAT3|VEGFA", "Description": "protein homodimerization activity", "_GeneInHitList": 22.0, "Category": "GO Molecular Functions", "Log_q_value_": -0.7903186249972244, "Symbol": "GO:0042803", "LogP": -2.8721158390696084, "_RANK_": 1.0, "FirstInGroupByEnrichment": 1.0, "_LogP_MyList": -2.8721158390696084, "_TotalGeneInLibrary": 30242.0, "_GeneInGO": 680.0, "shared_name": "6", "_InGO": 18.181818181818183, "Gene": "GO:0042803", "_MEMBER_MyList": 1.0, "_COUNT_001": 4.0, "SUID": 734953, "id_original": "6", "selected": false, "CategoryID": 21.0, "STDV_InGO": 8.223036670302644, "EvidenceCutoff": 0.0, "PARENT_GO": "", "FirstInGroupByLogP": 1.0, "GROUP_ID": 9.0, "name": "6", "BestEnrichmentInGroup": 8.086096256684492, "CLUSTER_LABEL": "protein homodimerization activity", "GeneID": "207|3320|6774|7422", "Z_score": 5.042626269812535, "GiniIndex": 0.0, "_COUNT_001_PCT": 100.0}, "position": {"x": -25.03777774665292, "y": 256.6682467832634}, "selected": false}, {"data": {"id": "734952", "Enrichment": 16.647845234350427, "BestLogPInGroup": -6.922842718484445, "_PATTERN_": "M1", "_GeneInGOAndHitList": 7.0, "Hits": "AKT1|CCND1|EGFR|MAPK1|MAPK3|MAPK8|SRC", "Description": "protein kinase activity", "_GeneInHitList": 22.0, "Category": "GO Molecular Functions", "Log_q_value_": -4.126828350688262, "Symbol": "GO:0004672", "LogP": -6.922842718484445, "_RANK_": 1.0, "FirstInGroupByEnrichment": 1.0, "_LogP_MyList": -6.922842718484445, "_TotalGeneInLibrary": 30242.0, "_GeneInGO": 578.0, "shared_name": "5", "_InGO": 31.818181818181817, "Gene": "GO:0004672", "_MEMBER_MyList": 1.0, "_COUNT_001": 7.0, "SUID": 734952, "id_original": "5", "selected": false, "CategoryID": 21.0, "STDV_InGO": 9.930260198923898, "EvidenceCutoff": 0.0, "PARENT_GO": "", "FirstInGroupByLogP": 1.0, "GROUP_ID": 3.0, "name": "5", "BestEnrichmentInGroup": 294.56493506493507, "CLUSTER_LABEL": "protein kinase activity", "GeneID": "207|595|1956|5594|5595|5599|6714", "Z_score": 10.248629414496355, "GiniIndex": 0.0, "_COUNT_001_PCT": 100.0}, "position": {"x": 149.21739498283927, "y": 177.07303193951338}, "selected": false}, {"data": {"id": "734951", "Enrichment": 20.486383958813168, "BestLogPInGroup": -10.861380224019914, "_PATTERN_": "M1", "_GeneInGOAndHitList": 10.0, "Hits": "AKT1|CCND1|EGFR|ESR1|HSP90AA1|MAPK1|PTEN|SRC|STAT3|TP53", "Description": "protein kinase binding", "_GeneInHitList": 22.0, "Category": "GO Molecular Functions", "Log_q_value_": -7.195766907170767, "Symbol": "GO:0019901", "LogP": -10.861380224019914, "_RANK_": 1.0, "FirstInGroupByEnrichment": 1.0, "_LogP_MyList": -10.861380224019914, "_TotalGeneInLibrary": 30242.0, "_GeneInGO": 671.0, "shared_name": "4", "_InGO": 45.45454545454545, "Gene": "GO:0019901", "_MEMBER_MyList": 1.0, "_COUNT_001": 10.0, "SUID": 734951, "id_original": "4", "selected": false, "CategoryID": 21.0, "STDV_InGO": 10.615894693111677, "EvidenceCutoff": 0.0, "PARENT_GO": "", "FirstInGroupByLogP": 1.0, "GROUP_ID": 1.0, "name": "4", "BestEnrichmentInGroup": 610.949494949495, "CLUSTER_LABEL": "protein kinase binding", "GeneID": "207|595|1956|2099|3320|5594|5728|6714|6774|7157", "Z_score": 13.772782671567832, "GiniIndex": 0.0, "_COUNT_001_PCT": 100.0}, "position": {"x": 185.70682827141349, "y": 308.46130613232344}, "selected": false}, {"data": {"id": "734950", "Enrichment": 20.21524064171123, "BestLogPInGroup": -3.372914246879319, "_PATTERN_": "M1", "_GeneInGOAndHitList": 3.0, "Hits": "CCND1|CASP3|EGF", "Description": "protein kinase regulator activity", "_GeneInHitList": 22.0, "Category": "GO Molecular Functions", "Log_q_value_": -1.2331250858292482, "Symbol": "GO:0019887", "LogP": -3.372914246879319, "_RANK_": 1.0, "FirstInGroupByEnrichment": 1.0, "_LogP_MyList": -3.372914246879319, "_TotalGeneInLibrary": 30242.0, "_GeneInGO": 204.0, "shared_name": "3", "_InGO": 13.636363636363637, "Gene": "GO:0019887", "_MEMBER_MyList": 1.0, "_COUNT_001": 3.0, "SUID": 734950, "id_original": "3", "selected": false, "CategoryID": 21.0, "STDV_InGO": 7.31650049984536, "EvidenceCutoff": 0.0, "PARENT_GO": "", "FirstInGroupByLogP": 1.0, "GROUP_ID": 8.0, "name": "3", "BestEnrichmentInGroup": 20.21524064171123, "CLUSTER_LABEL": "protein kinase regulator activity", "GeneID": "595|836|1950", "Z_score": 7.429979054243677, "GiniIndex": 0.0, "_COUNT_001_PCT": 100.0}, "position": {"x": -22.020325506662687, "y": 628.7282672300407}, "selected": false}, {"data": {"id": "734949", "Enrichment": 16.561883899233298, "BestLogPInGroup": -6.907595569096665, "_PATTERN_": "M1", "_GeneInGOAndHitList": 7.0, "Hits": "CCND1|ESR1|JUN|MYC|SRC|STAT3|TP53", "Description": "transcription factor binding", "_GeneInHitList": 22.0, "Category": "GO Molecular Functions", "Log_q_value_": -4.126828350688262, "Symbol": "GO:0008134", "LogP": -6.907595569096665, "_RANK_": 1.0, "FirstInGroupByEnrichment": 1.0, "_LogP_MyList": -6.907595569096665, "_TotalGeneInLibrary": 30242.0, "_GeneInGO": 581.0, "shared_name": "2", "_InGO": 31.818181818181817, "Gene": "GO:0008134", "_MEMBER_MyList": 1.0, "_COUNT_001": 7.0, "SUID": 734949, "id_original": "2", "selected": false, "CategoryID": 21.0, "STDV_InGO": 9.930260198923898, "EvidenceCutoff": 0.0, "PARENT_GO": "", "FirstInGroupByLogP": 1.0, "GROUP_ID": 4.0, "name": "2", "BestEnrichmentInGroup": 46.33605720122574, "CLUSTER_LABEL": "transcription factor binding", "GeneID": "595|2099|3725|4609|6714|6774|7157", "Z_score": 10.219261846640547, "GiniIndex": 0.0, "_COUNT_001_PCT": 100.0}, "position": {"x": 107.28250423576895, "y": 418.39890626812667}, "selected": false}, {"data": {"id": "734948", "Enrichment": 23.142026323844505, "BestLogPInGroup": -5.6928638498629995, "_PATTERN_": "M1", "_GeneInGOAndHitList": 5.0, "Hits": "EGFR|HSP90AA1|JUN|SRC|TP53", "Description": "ubiquitin protein ligase binding", "_GeneInHitList": 22.0, "Category": "GO Molecular Functions", "Log_q_value_": -3.1708342011857096, "Symbol": "GO:0031625", "LogP": -5.6928638498629995, "_RANK_": 1.0, "FirstInGroupByEnrichment": 1.0, "_LogP_MyList": -5.6928638498629995, "_TotalGeneInLibrary": 30242.0, "_GeneInGO": 297.0, "shared_name": "1", "_InGO": 22.727272727272727, "Gene": "GO:0031625", "_MEMBER_MyList": 1.0, "_COUNT_001": 5.0, "SUID": 734948, "id_original": "1", "selected": false, "CategoryID": 21.0, "STDV_InGO": 8.934606739851096, "EvidenceCutoff": 0.0, "PARENT_GO": "", "FirstInGroupByLogP": 1.0, "GROUP_ID": 5.0, "name": "1", "BestEnrichmentInGroup": 114.55303030303031, "CLUSTER_LABEL": "ubiquitin protein ligase binding", "GeneID": "1956|3320|3725|6714|7157", "Z_score": 10.346551247524815, "GiniIndex": 0.0, "_COUNT_001_PCT": 100.0}, "position": {"x": 296.1617156615502, "y": 353.1075435056755}, "selected": false}], "edges": [{"data": {"id": "735131", "source": "734987", "target": "734964", "SCORE": 0.48275862069857317, "shared_interaction": "Direct", "source_original": "1", "Name_B": "GO:0051117", "Name_A": "GO:0030235", "target_original": "24", "Gene_B": "GO:0051117", "interaction": "Direct", "SUID": 735131, "TYPE": "Direct", "Gene_A": "GO:0030235", "BEND_MAP_ID": 735131, "selected": false}, "selected": false}, {"data": {"id": "735130", "source": "734987", "target": "734953", "SCORE": 0.37500000000976563, "shared_interaction": "Direct", "source_original": "1", "Name_B": "GO:0042803", "Name_A": "GO:0030235", "target_original": "35", "Gene_B": "GO:0042803", "interaction": "Direct", "SUID": 735130, "TYPE": "Direct", "Gene_A": "GO:0030235", "BEND_MAP_ID": 735130, "selected": false}, "selected": false}, {"data": {"id": "735129", "source": "734986", "target": "734951", "SCORE": 1.0, "shared_interaction": "Direct", "source_original": "2", "Name_B": "GO:0019901", "Name_A": "GO:0019900", "target_original": "37", "Gene_B": "GO:0019901", "interaction": "Direct", "SUID": 735129, "TYPE": "Direct", "Gene_A": "GO:0019900", "BEND_MAP_ID": 735129, "selected": false}, "selected": false}, {"data": {"id": "735128", "source": "734986", "target": "734987", "SCORE": 0.400000000006, "shared_interaction": "Direct", "source_original": "2", "Name_B": "GO:0030235", "Name_A": "GO:0019900", "target_original": "1", "Gene_B": "GO:0030235", "interaction": "Direct", "SUID": 735128, "TYPE": "Direct", "Gene_A": "GO:0019900", "BEND_MAP_ID": 735128, "selected": false}, "selected": false}, {"data": {"id": "735127", "source": "734986", "target": "734985", "SCORE": 0.400000000006, "shared_interaction": "Direct", "source_original": "2", "Name_B": "GO:0019902", "Name_A": "GO:0019900", "target_original": "3", "Gene_B": "GO:0019902", "interaction": "Direct", "SUID": 735127, "TYPE": "Direct", "Gene_A": "GO:0019900", "BEND_MAP_ID": 735127, "selected": false}, "selected": false}, {"data": {"id": "735126", "source": "734986", "target": "734948", "SCORE": 0.300000000007, "shared_interaction": "Direct", "source_original": "2", "Name_B": "GO:0031625", "Name_A": "GO:0019900", "target_original": "40", "Gene_B": "GO:0031625", "interaction": "Direct", "SUID": 735126, "TYPE": "Direct", "Gene_A": "GO:0019900", "BEND_MAP_ID": 735126, "selected": false}, "selected": false}, {"data": {"id": "735125", "source": "734986", "target": "734967", "SCORE": 0.300000000007, "shared_interaction": "Direct", "source_original": "2", "Name_B": "GO:0061629", "Name_A": "GO:0019900", "target_original": "21", "Gene_B": "GO:0061629", "interaction": "Direct", "SUID": 735125, "TYPE": "Direct", "Gene_A": "GO:0019900", "BEND_MAP_ID": 735125, "selected": false}, "selected": false}, {"data": {"id": "735124", "source": "734986", "target": "734960", "SCORE": 0.300000000007, "shared_interaction": "Direct", "source_original": "2", "Name_B": "GO:0044389", "Name_A": "GO:0019900", "target_original": "28", "Gene_B": "GO:0044389", "interaction": "Direct", "SUID": 735124, "TYPE": "Direct", "Gene_A": "GO:0019900", "BEND_MAP_ID": 735124, "selected": false}, "selected": false}, {"data": {"id": "735123", "source": "734986", "target": "734984", "SCORE": 0.400000000006, "shared_interaction": "Direct", "source_original": "2", "Name_B": "GO:0019903", "Name_A": "GO:0019900", "target_original": "4", "Gene_B": "GO:0019903", "interaction": "Direct", "SUID": 735123, "TYPE": "Direct", "Gene_A": "GO:0019900", "BEND_MAP_ID": 735123, "selected": false}, "selected": false}, {"data": {"id": "735122", "source": "734986", "target": "734964", "SCORE": 0.300000000007, "shared_interaction": "Direct", "source_original": "2", "Name_B": "GO:0051117", "Name_A": "GO:0019900", "target_original": "24", "Gene_B": "GO:0051117", "interaction": "Direct", "SUID": 735122, "TYPE": "Direct", "Gene_A": "GO:0019900", "BEND_MAP_ID": 735122, "selected": false}, "selected": false}, {"data": {"id": "735121", "source": "734986", "target": "734958", "SCORE": 0.300000000007, "shared_interaction": "Direct", "source_original": "2", "Name_B": "GO:1990782", "Name_A": "GO:0019900", "target_original": "30", "Gene_B": "GO:1990782", "interaction": "Direct", "SUID": 735121, "TYPE": "Direct", "Gene_A": "GO:0019900", "BEND_MAP_ID": 735121, "selected": false}, "selected": false}, {"data": {"id": "735120", "source": "734985", "target": "734984", "SCORE": 0.7368421052666205, "shared_interaction": "Direct", "source_original": "3", "Name_B": "GO:0019903", "Name_A": "GO:0019902", "target_original": "4", "Gene_B": "GO:0019903", "interaction": "Direct", "SUID": 735120, "TYPE": "Direct", "Gene_A": "GO:0019902", "BEND_MAP_ID": 735120, "selected": false}, "selected": false}, {"data": {"id": "735119", "source": "734985", "target": "734970", "SCORE": 0.30555555556520053, "shared_interaction": "Direct", "source_original": "3", "Name_B": "GO:0051219", "Name_A": "GO:0019902", "target_original": "18", "Gene_B": "GO:0051219", "interaction": "Direct", "SUID": 735119, "TYPE": "Direct", "Gene_A": "GO:0019902", "BEND_MAP_ID": 735119, "selected": false}, "selected": false}, {"data": {"id": "735118", "source": "734985", "target": "734969", "SCORE": 0.47368421053324095, "shared_interaction": "Direct", "source_original": "3", "Name_B": "GO:0106310", "Name_A": "GO:0019902", "target_original": "19", "Gene_B": "GO:0106310", "interaction": "Direct", "SUID": 735118, "TYPE": "Direct", "Gene_A": "GO:0019902", "BEND_MAP_ID": 735118, "selected": false}, "selected": false}, {"data": {"id": "735117", "source": "734984", "target": "734987", "SCORE": 0.37500000000976563, "shared_interaction": "Direct", "source_original": "4", "Name_B": "GO:0030235", "Name_A": "GO:0019903", "target_original": "1", "Gene_B": "GO:0030235", "interaction": "Direct", "SUID": 735117, "TYPE": "Direct", "Gene_A": "GO:0019903", "BEND_MAP_ID": 735117, "selected": false}, "selected": false}, {"data": {"id": "735116", "source": "734984", "target": "734953", "SCORE": 0.37500000000976563, "shared_interaction": "Direct", "source_original": "4", "Name_B": "GO:0042803", "Name_A": "GO:0019903", "target_original": "35", "Gene_B": "GO:0042803", "interaction": "Direct", "SUID": 735116, "TYPE": "Direct", "Gene_A": "GO:0019903", "BEND_MAP_ID": 735116, "selected": false}, "selected": false}, {"data": {"id": "735115", "source": "734983", "target": "734951", "SCORE": 0.400000000006, "shared_interaction": "Direct", "source_original": "5", "Name_B": "GO:0019901", "Name_A": "GO:0003682", "target_original": "37", "Gene_B": "GO:0019901", "interaction": "Direct", "SUID": 735115, "TYPE": "Direct", "Gene_A": "GO:0003682", "BEND_MAP_ID": 735115, "selected": false}, "selected": false}, {"data": {"id": "735114", "source": "734983", "target": "734987", "SCORE": 0.37500000000976563, "shared_interaction": "Direct", "source_original": "5", "Name_B": "GO:0030235", "Name_A": "GO:0003682", "target_original": "1", "Gene_B": "GO:0030235", "interaction": "Direct", "SUID": 735114, "TYPE": "Direct", "Gene_A": "GO:0003682", "BEND_MAP_ID": 735114, "selected": false}, "selected": false}, {"data": {"id": "735113", "source": "734983", "target": "734986", "SCORE": 0.400000000006, "shared_interaction": "Direct", "source_original": "5", "Name_B": "GO:0019900", "Name_A": "GO:0003682", "target_original": "2", "Gene_B": "GO:0019900", "interaction": "Direct", "SUID": 735113, "TYPE": "Direct", "Gene_A": "GO:0003682", "BEND_MAP_ID": 735113, "selected": false}, "selected": false}, {"data": {"id": "735112", "source": "734983", "target": "734985", "SCORE": 0.47368421053324095, "shared_interaction": "Direct", "source_original": "5", "Name_B": "GO:0019902", "Name_A": "GO:0003682", "target_original": "3", "Gene_B": "GO:0019902", "interaction": "Direct", "SUID": 735112, "TYPE": "Direct", "Gene_A": "GO:0003682", "BEND_MAP_ID": 735112, "selected": false}, "selected": false}, {"data": {"id": "735111", "source": "734983", "target": "734949", "SCORE": 0.3902439024464604, "shared_interaction": "Direct", "source_original": "5", "Name_B": "GO:0008134", "Name_A": "GO:0003682", "target_original": "39", "Gene_B": "GO:0008134", "interaction": "Direct", "SUID": 735111, "TYPE": "Direct", "Gene_A": "GO:0003682", "BEND_MAP_ID": 735111, "selected": false}, "selected": false}, {"data": {"id": "735110", "source": "734983", "target": "734968", "SCORE": 0.47368421053324095, "shared_interaction": "Direct", "source_original": "5", "Name_B": "GO:0140297", "Name_A": "GO:0003682", "target_original": "20", "Gene_B": "GO:0140297", "interaction": "Direct", "SUID": 735110, "TYPE": "Direct", "Gene_A": "GO:0003682", "BEND_MAP_ID": 735110, "selected": false}, "selected": false}, {"data": {"id": "735109", "source": "734983", "target": "734967", "SCORE": 0.5714285714346938, "shared_interaction": "Direct", "source_original": "5", "Name_B": "GO:0061629", "Name_A": "GO:0003682", "target_original": "21", "Gene_B": "GO:0061629", "interaction": "Direct", "SUID": 735109, "TYPE": "Direct", "Gene_A": "GO:0003682", "BEND_MAP_ID": 735109, "selected": false}, "selected": false}, {"data": {"id": "735108", "source": "734983", "target": "734984", "SCORE": 0.6875000000048829, "shared_interaction": "Direct", "source_original": "5", "Name_B": "GO:0019903", "Name_A": "GO:0003682", "target_original": "4", "Gene_B": "GO:0019903", "interaction": "Direct", "SUID": 735108, "TYPE": "Direct", "Gene_A": "GO:0003682", "BEND_MAP_ID": 735108, "selected": false}, "selected": false}, {"data": {"id": "735107", "source": "734983", "target": "734964", "SCORE": 0.48275862069857317, "shared_interaction": "Direct", "source_original": "5", "Name_B": "GO:0051117", "Name_A": "GO:0003682", "target_original": "24", "Gene_B": "GO:0051117", "interaction": "Direct", "SUID": 735107, "TYPE": "Direct", "Gene_A": "GO:0003682", "BEND_MAP_ID": 735107, "selected": false}, "selected": false}, {"data": {"id": "735106", "source": "734983", "target": "734963", "SCORE": 0.48275862069857317, "shared_interaction": "Direct", "source_original": "5", "Name_B": "GO:0016922", "Name_A": "GO:0003682", "target_original": "25", "Gene_B": "GO:0016922", "interaction": "Direct", "SUID": 735106, "TYPE": "Direct", "Gene_A": "GO:0003682", "BEND_MAP_ID": 735106, "selected": false}, "selected": false}, {"data": {"id": "735105", "source": "734982", "target": "734981", "SCORE": 0.38461538462485206, "shared_interaction": "Direct", "source_original": "6", "Name_B": "GO:0008083", "Name_A": "GO:0005126", "target_original": "7", "Gene_B": "GO:0008083", "interaction": "Direct", "SUID": 735105, "TYPE": "Direct", "Gene_A": "GO:0005126", "BEND_MAP_ID": 735105, "selected": false}, "selected": false}, {"data": {"id": "735104", "source": "734982", "target": "734980", "SCORE": 0.5714285714346938, "shared_interaction": "Direct", "source_original": "6", "Name_B": "GO:0048018", "Name_A": "GO:0005126", "target_original": "8", "Gene_B": "GO:0048018", "interaction": "Direct", "SUID": 735104, "TYPE": "Direct", "Gene_A": "GO:0005126", "BEND_MAP_ID": 735104, "selected": false}, "selected": false}, {"data": {"id": "735103", "source": "734982", "target": "734979", "SCORE": 0.5714285714346938, "shared_interaction": "Direct", "source_original": "6", "Name_B": "GO:0030546", "Name_A": "GO:0005126", "target_original": "9", "Gene_B": "GO:0030546", "interaction": "Direct", "SUID": 735103, "TYPE": "Direct", "Gene_A": "GO:0005126", "BEND_MAP_ID": 735103, "selected": false}, "selected": false}, {"data": {"id": "735102", "source": "734982", "target": "734978", "SCORE": 0.5714285714346938, "shared_interaction": "Direct", "source_original": "6", "Name_B": "GO:0030545", "Name_A": "GO:0005126", "target_original": "10", "Gene_B": "GO:0030545", "interaction": "Direct", "SUID": 735102, "TYPE": "Direct", "Gene_A": "GO:0005126", "BEND_MAP_ID": 735102, "selected": false}, "selected": false}, {"data": {"id": "735101", "source": "734981", "target": "734956", "SCORE": 0.6923076923124261, "shared_interaction": "Direct", "source_original": "7", "Name_B": "GO:0070851", "Name_A": "GO:0008083", "target_original": "32", "Gene_B": "GO:0070851", "interaction": "Direct", "SUID": 735101, "TYPE": "Direct", "Gene_A": "GO:0008083", "BEND_MAP_ID": 735101, "selected": false}, "selected": false}, {"data": {"id": "735100", "source": "734981", "target": "734980", "SCORE": 0.8275862068995244, "shared_interaction": "Direct", "source_original": "7", "Name_B": "GO:0048018", "Name_A": "GO:0008083", "target_original": "8", "Gene_B": "GO:0048018", "interaction": "Direct", "SUID": 735100, "TYPE": "Direct", "Gene_A": "GO:0008083", "BEND_MAP_ID": 735100, "selected": false}, "selected": false}, {"data": {"id": "735099", "source": "734981", "target": "734979", "SCORE": 0.8275862068995244, "shared_interaction": "Direct", "source_original": "7", "Name_B": "GO:0030546", "Name_A": "GO:0008083", "target_original": "9", "Gene_B": "GO:0030546", "interaction": "Direct", "SUID": 735099, "TYPE": "Direct", "Gene_A": "GO:0008083", "BEND_MAP_ID": 735099, "selected": false}, "selected": false}, {"data": {"id": "735098", "source": "734981", "target": "734978", "SCORE": 0.8275862068995244, "shared_interaction": "Direct", "source_original": "7", "Name_B": "GO:0030545", "Name_A": "GO:0008083", "target_original": "10", "Gene_B": "GO:0030545", "interaction": "Direct", "SUID": 735098, "TYPE": "Direct", "Gene_A": "GO:0008083", "BEND_MAP_ID": 735098, "selected": false}, "selected": false}, {"data": {"id": "735097", "source": "734980", "target": "734956", "SCORE": 0.5714285714346938, "shared_interaction": "Direct", "source_original": "8", "Name_B": "GO:0070851", "Name_A": "GO:0048018", "target_original": "32", "Gene_B": "GO:0070851", "interaction": "Direct", "SUID": 735097, "TYPE": "Direct", "Gene_A": "GO:0048018", "BEND_MAP_ID": 735097, "selected": false}, "selected": false}, {"data": {"id": "735096", "source": "734979", "target": "734956", "SCORE": 0.5714285714346938, "shared_interaction": "Direct", "source_original": "9", "Name_B": "GO:0070851", "Name_A": "GO:0030546", "target_original": "32", "Gene_B": "GO:0070851", "interaction": "Direct", "SUID": 735096, "TYPE": "Direct", "Gene_A": "GO:0030546", "BEND_MAP_ID": 735096, "selected": false}, "selected": false}, {"data": {"id": "735095", "source": "734979", "target": "734980", "SCORE": 1.0, "shared_interaction": "Direct", "source_original": "9", "Name_B": "GO:0048018", "Name_A": "GO:0030546", "target_original": "8", "Gene_B": "GO:0048018", "interaction": "Direct", "SUID": 735095, "TYPE": "Direct", "Gene_A": "GO:0030546", "BEND_MAP_ID": 735095, "selected": false}, "selected": false}, {"data": {"id": "735094", "source": "734978", "target": "734956", "SCORE": 0.5714285714346938, "shared_interaction": "Direct", "source_original": "10", "Name_B": "GO:0070851", "Name_A": "GO:0030545", "target_original": "32", "Gene_B": "GO:0070851", "interaction": "Direct", "SUID": 735094, "TYPE": "Direct", "Gene_A": "GO:0030545", "BEND_MAP_ID": 735094, "selected": false}, "selected": false}, {"data": {"id": "735093", "source": "734978", "target": "734980", "SCORE": 1.0, "shared_interaction": "Direct", "source_original": "10", "Name_B": "GO:0048018", "Name_A": "GO:0030545", "target_original": "8", "Gene_B": "GO:0048018", "interaction": "Direct", "SUID": 735093, "TYPE": "Direct", "Gene_A": "GO:0030545", "BEND_MAP_ID": 735093, "selected": false}, "selected": false}, {"data": {"id": "735092", "source": "734978", "target": "734979", "SCORE": 1.0, "shared_interaction": "Direct", "source_original": "10", "Name_B": "GO:0030546", "Name_A": "GO:0030545", "target_original": "9", "Gene_B": "GO:0030546", "interaction": "Direct", "SUID": 735092, "TYPE": "Direct", "Gene_A": "GO:0030545", "BEND_MAP_ID": 735092, "selected": false}, "selected": false}, {"data": {"id": "735091", "source": "734977", "target": "734956", "SCORE": 0.38461538462485206, "shared_interaction": "Direct", "source_original": "11", "Name_B": "GO:0070851", "Name_A": "GO:0005125", "target_original": "32", "Gene_B": "GO:0070851", "interaction": "Direct", "SUID": 735091, "TYPE": "Direct", "Gene_A": "GO:0005125", "BEND_MAP_ID": 735091, "selected": false}, "selected": false}, {"data": {"id": "735090", "source": "734977", "target": "734982", "SCORE": 0.6923076923124261, "shared_interaction": "Direct", "source_original": "11", "Name_B": "GO:0005126", "Name_A": "GO:0005125", "target_original": "6", "Gene_B": "GO:0005126", "interaction": "Direct", "SUID": 735090, "TYPE": "Direct", "Gene_A": "GO:0005125", "BEND_MAP_ID": 735090, "selected": false}, "selected": false}, {"data": {"id": "735089", "source": "734977", "target": "734981", "SCORE": 0.6078431372625913, "shared_interaction": "Direct", "source_original": "11", "Name_B": "GO:0008083", "Name_A": "GO:0005125", "target_original": "7", "Gene_B": "GO:0008083", "interaction": "Direct", "SUID": 735089, "TYPE": "Direct", "Gene_A": "GO:0005125", "BEND_MAP_ID": 735089, "selected": false}, "selected": false}, {"data": {"id": "735088", "source": "734977", "target": "734980", "SCORE": 0.8275862068995244, "shared_interaction": "Direct", "source_original": "11", "Name_B": "GO:0048018", "Name_A": "GO:0005125", "target_original": "8", "Gene_B": "GO:0048018", "interaction": "Direct", "SUID": 735088, "TYPE": "Direct", "Gene_A": "GO:0005125", "BEND_MAP_ID": 735088, "selected": false}, "selected": false}, {"data": {"id": "735087", "source": "734977", "target": "734979", "SCORE": 0.8275862068995244, "shared_interaction": "Direct", "source_original": "11", "Name_B": "GO:0030546", "Name_A": "GO:0005125", "target_original": "9", "Gene_B": "GO:0030546", "interaction": "Direct", "SUID": 735087, "TYPE": "Direct", "Gene_A": "GO:0005125", "BEND_MAP_ID": 735087, "selected": false}, "selected": false}, {"data": {"id": "735086", "source": "734977", "target": "734978", "SCORE": 0.8275862068995244, "shared_interaction": "Direct", "source_original": "11", "Name_B": "GO:0030545", "Name_A": "GO:0005125", "target_original": "10", "Gene_B": "GO:0030545", "interaction": "Direct", "SUID": 735086, "TYPE": "Direct", "Gene_A": "GO:0005125", "BEND_MAP_ID": 735086, "selected": false}, "selected": false}, {"data": {"id": "735085", "source": "734976", "target": "734985", "SCORE": 0.30555555556520053, "shared_interaction": "Direct", "source_original": "12", "Name_B": "GO:0019902", "Name_A": "GO:0004707", "target_original": "3", "Gene_B": "GO:0019902", "interaction": "Direct", "SUID": 735085, "TYPE": "Direct", "Gene_A": "GO:0004707", "BEND_MAP_ID": 735085, "selected": false}, "selected": false}, {"data": {"id": "735084", "source": "734976", "target": "734975", "SCORE": 0.4936708860823586, "shared_interaction": "Direct", "source_original": "12", "Name_B": "GO:0016773", "Name_A": "GO:0004707", "target_original": "13", "Gene_B": "GO:0016773", "interaction": "Direct", "SUID": 735084, "TYPE": "Direct", "Gene_A": "GO:0004707", "BEND_MAP_ID": 735084, "selected": false}, "selected": false}, {"data": {"id": "735083", "source": "734976", "target": "734974", "SCORE": 0.4936708860823586, "shared_interaction": "Direct", "source_original": "12", "Name_B": "GO:0016301", "Name_A": "GO:0004707", "target_original": "14", "Gene_B": "GO:0016301", "interaction": "Direct", "SUID": 735083, "TYPE": "Direct", "Gene_A": "GO:0004707", "BEND_MAP_ID": 735083, "selected": false}, "selected": false}, {"data": {"id": "735082", "source": "734976", "target": "734973", "SCORE": 0.6078431372625913, "shared_interaction": "Direct", "source_original": "12", "Name_B": "GO:0004712", "Name_A": "GO:0004707", "target_original": "15", "Gene_B": "GO:0004712", "interaction": "Direct", "SUID": 735082, "TYPE": "Direct", "Gene_A": "GO:0004707", "BEND_MAP_ID": 735082, "selected": false}, "selected": false}, {"data": {"id": "735081", "source": "734976", "target": "734970", "SCORE": 0.6078431372625913, "shared_interaction": "Direct", "source_original": "12", "Name_B": "GO:0051219", "Name_A": "GO:0004707", "target_original": "18", "Gene_B": "GO:0051219", "interaction": "Direct", "SUID": 735081, "TYPE": "Direct", "Gene_A": "GO:0004707", "BEND_MAP_ID": 735081, "selected": false}, "selected": false}, {"data": {"id": "735080", "source": "734976", "target": "734969", "SCORE": 0.8275862068995244, "shared_interaction": "Direct", "source_original": "12", "Name_B": "GO:0106310", "Name_A": "GO:0004707", "target_original": "19", "Gene_B": "GO:0106310", "interaction": "Direct", "SUID": 735080, "TYPE": "Direct", "Gene_A": "GO:0004707", "BEND_MAP_ID": 735080, "selected": false}, "selected": false}, {"data": {"id": "735079", "source": "734975", "target": "734951", "SCORE": 0.300000000007, "shared_interaction": "Direct", "source_original": "13", "Name_B": "GO:0019901", "Name_A": "GO:0016773", "target_original": "37", "Gene_B": "GO:0019901", "interaction": "Direct", "SUID": 735079, "TYPE": "Direct", "Gene_A": "GO:0016773", "BEND_MAP_ID": 735079, "selected": false}, "selected": false}, {"data": {"id": "735078", "source": "734975", "target": "734986", "SCORE": 0.300000000007, "shared_interaction": "Direct", "source_original": "13", "Name_B": "GO:0019900", "Name_A": "GO:0016773", "target_original": "2", "Gene_B": "GO:0019900", "interaction": "Direct", "SUID": 735078, "TYPE": "Direct", "Gene_A": "GO:0016773", "BEND_MAP_ID": 735078, "selected": false}, "selected": false}, {"data": {"id": "735077", "source": "734975", "target": "734985", "SCORE": 0.4318181818246385, "shared_interaction": "Direct", "source_original": "13", "Name_B": "GO:0019902", "Name_A": "GO:0016773", "target_original": "3", "Gene_B": "GO:0019902", "interaction": "Direct", "SUID": 735077, "TYPE": "Direct", "Gene_A": "GO:0016773", "BEND_MAP_ID": 735077, "selected": false}, "selected": false}, {"data": {"id": "735076", "source": "734975", "target": "734970", "SCORE": 0.4936708860823586, "shared_interaction": "Direct", "source_original": "13", "Name_B": "GO:0051219", "Name_A": "GO:0016773", "target_original": "18", "Gene_B": "GO:0051219", "interaction": "Direct", "SUID": 735076, "TYPE": "Direct", "Gene_A": "GO:0016773", "BEND_MAP_ID": 735076, "selected": false}, "selected": false}, {"data": {"id": "735075", "source": "734975", "target": "734969", "SCORE": 0.6341463414678762, "shared_interaction": "Direct", "source_original": "13", "Name_B": "GO:0106310", "Name_A": "GO:0016773", "target_original": "19", "Gene_B": "GO:0106310", "interaction": "Direct", "SUID": 735075, "TYPE": "Direct", "Gene_A": "GO:0016773", "BEND_MAP_ID": 735075, "selected": false}, "selected": false}, {"data": {"id": "735074", "source": "734974", "target": "734951", "SCORE": 0.300000000007, "shared_interaction": "Direct", "source_original": "14", "Name_B": "GO:0019901", "Name_A": "GO:0016301", "target_original": "37", "Gene_B": "GO:0019901", "interaction": "Direct", "SUID": 735074, "TYPE": "Direct", "Gene_A": "GO:0016301", "BEND_MAP_ID": 735074, "selected": false}, "selected": false}, {"data": {"id": "735073", "source": "734974", "target": "734986", "SCORE": 0.300000000007, "shared_interaction": "Direct", "source_original": "14", "Name_B": "GO:0019900", "Name_A": "GO:0016301", "target_original": "2", "Gene_B": "GO:0019900", "interaction": "Direct", "SUID": 735073, "TYPE": "Direct", "Gene_A": "GO:0016301", "BEND_MAP_ID": 735073, "selected": false}, "selected": false}, {"data": {"id": "735072", "source": "734974", "target": "734985", "SCORE": 0.4318181818246385, "shared_interaction": "Direct", "source_original": "14", "Name_B": "GO:0019902", "Name_A": "GO:0016301", "target_original": "3", "Gene_B": "GO:0019902", "interaction": "Direct", "SUID": 735072, "TYPE": "Direct", "Gene_A": "GO:0016301", "BEND_MAP_ID": 735072, "selected": false}, "selected": false}, {"data": {"id": "735071", "source": "734974", "target": "734975", "SCORE": 1.0, "shared_interaction": "Direct", "source_original": "14", "Name_B": "GO:0016773", "Name_A": "GO:0016301", "target_original": "13", "Gene_B": "GO:0016773", "interaction": "Direct", "SUID": 735071, "TYPE": "Direct", "Gene_A": "GO:0016301", "BEND_MAP_ID": 735071, "selected": false}, "selected": false}, {"data": {"id": "735070", "source": "734974", "target": "734970", "SCORE": 0.4936708860823586, "shared_interaction": "Direct", "source_original": "14", "Name_B": "GO:0051219", "Name_A": "GO:0016301", "target_original": "18", "Gene_B": "GO:0051219", "interaction": "Direct", "SUID": 735070, "TYPE": "Direct", "Gene_A": "GO:0016301", "BEND_MAP_ID": 735070, "selected": false}, "selected": false}, {"data": {"id": "735069", "source": "734974", "target": "734969", "SCORE": 0.6341463414678762, "shared_interaction": "Direct", "source_original": "14", "Name_B": "GO:0106310", "Name_A": "GO:0016301", "target_original": "19", "Gene_B": "GO:0106310", "interaction": "Direct", "SUID": 735069, "TYPE": "Direct", "Gene_A": "GO:0016301", "BEND_MAP_ID": 735069, "selected": false}, "selected": false}, {"data": {"id": "735068", "source": "734973", "target": "734985", "SCORE": 0.5833333333391203, "shared_interaction": "Direct", "source_original": "15", "Name_B": "GO:0019902", "Name_A": "GO:0004712", "target_original": "3", "Gene_B": "GO:0019902", "interaction": "Direct", "SUID": 735068, "TYPE": "Direct", "Gene_A": "GO:0004712", "BEND_MAP_ID": 735068, "selected": false}, "selected": false}, {"data": {"id": "735067", "source": "734973", "target": "734975", "SCORE": 0.4936708860823586, "shared_interaction": "Direct", "source_original": "15", "Name_B": "GO:0016773", "Name_A": "GO:0004712", "target_original": "13", "Gene_B": "GO:0016773", "interaction": "Direct", "SUID": 735067, "TYPE": "Direct", "Gene_A": "GO:0004712", "BEND_MAP_ID": 735067, "selected": false}, "selected": false}, {"data": {"id": "735066", "source": "734973", "target": "734974", "SCORE": 0.4936708860823586, "shared_interaction": "Direct", "source_original": "15", "Name_B": "GO:0016301", "Name_A": "GO:0004712", "target_original": "14", "Gene_B": "GO:0016301", "interaction": "Direct", "SUID": 735066, "TYPE": "Direct", "Gene_A": "GO:0004712", "BEND_MAP_ID": 735066, "selected": false}, "selected": false}, {"data": {"id": "735065", "source": "734973", "target": "734970", "SCORE": 0.6078431372625913, "shared_interaction": "Direct", "source_original": "15", "Name_B": "GO:0051219", "Name_A": "GO:0004712", "target_original": "18", "Gene_B": "GO:0051219", "interaction": "Direct", "SUID": 735065, "TYPE": "Direct", "Gene_A": "GO:0004712", "BEND_MAP_ID": 735065, "selected": false}, "selected": false}, {"data": {"id": "735064", "source": "734973", "target": "734969", "SCORE": 0.8275862068995244, "shared_interaction": "Direct", "source_original": "15", "Name_B": "GO:0106310", "Name_A": "GO:0004712", "target_original": "19", "Gene_B": "GO:0106310", "interaction": "Direct", "SUID": 735064, "TYPE": "Direct", "Gene_A": "GO:0004712", "BEND_MAP_ID": 735064, "selected": false}, "selected": false}, {"data": {"id": "735063", "source": "734972", "target": "734985", "SCORE": 0.6250000000046875, "shared_interaction": "Direct", "source_original": "16", "Name_B": "GO:0019902", "Name_A": "GO:0004674", "target_original": "3", "Gene_B": "GO:0019902", "interaction": "Direct", "SUID": 735063, "TYPE": "Direct", "Gene_A": "GO:0004674", "BEND_MAP_ID": 735063, "selected": false}, "selected": false}, {"data": {"id": "735062", "source": "734972", "target": "734976", "SCORE": 0.6923076923124261, "shared_interaction": "Direct", "source_original": "16", "Name_B": "GO:0004707", "Name_A": "GO:0004674", "target_original": "12", "Gene_B": "GO:0004707", "interaction": "Direct", "SUID": 735062, "TYPE": "Direct", "Gene_A": "GO:0004674", "BEND_MAP_ID": 735062, "selected": false}, "selected": false}, {"data": {"id": "735061", "source": "734972", "target": "734975", "SCORE": 0.7647058823557094, "shared_interaction": "Direct", "source_original": "16", "Name_B": "GO:0016773", "Name_A": "GO:0004674", "target_original": "13", "Gene_B": "GO:0016773", "interaction": "Direct", "SUID": 735061, "TYPE": "Direct", "Gene_A": "GO:0004674", "BEND_MAP_ID": 735061, "selected": false}, "selected": false}, {"data": {"id": "735060", "source": "734972", "target": "734974", "SCORE": 0.7647058823557094, "shared_interaction": "Direct", "source_original": "16", "Name_B": "GO:0016301", "Name_A": "GO:0004674", "target_original": "14", "Gene_B": "GO:0016301", "interaction": "Direct", "SUID": 735060, "TYPE": "Direct", "Gene_A": "GO:0004674", "BEND_MAP_ID": 735060, "selected": false}, "selected": false}, {"data": {"id": "735059", "source": "734972", "target": "734973", "SCORE": 0.6923076923124261, "shared_interaction": "Direct", "source_original": "16", "Name_B": "GO:0004712", "Name_A": "GO:0004674", "target_original": "15", "Gene_B": "GO:0004712", "interaction": "Direct", "SUID": 735059, "TYPE": "Direct", "Gene_A": "GO:0004674", "BEND_MAP_ID": 735059, "selected": false}, "selected": false}, {"data": {"id": "735058", "source": "734972", "target": "734970", "SCORE": 0.38461538462485206, "shared_interaction": "Direct", "source_original": "16", "Name_B": "GO:0051219", "Name_A": "GO:0004674", "target_original": "18", "Gene_B": "GO:0051219", "interaction": "Direct", "SUID": 735058, "TYPE": "Direct", "Gene_A": "GO:0004674", "BEND_MAP_ID": 735058, "selected": false}, "selected": false}, {"data": {"id": "735057", "source": "734972", "target": "734969", "SCORE": 0.8571428571448979, "shared_interaction": "Direct", "source_original": "16", "Name_B": "GO:0106310", "Name_A": "GO:0004674", "target_original": "19", "Gene_B": "GO:0106310", "interaction": "Direct", "SUID": 735057, "TYPE": "Direct", "Gene_A": "GO:0004674", "BEND_MAP_ID": 735057, "selected": false}, "selected": false}, {"data": {"id": "735056", "source": "734970", "target": "734971", "SCORE": 0.6078431372625913, "shared_interaction": "Direct", "source_original": "18", "Name_B": "GO:0097110", "Name_A": "GO:0051219", "target_original": "17", "Gene_B": "GO:0097110", "interaction": "Direct", "SUID": 735056, "TYPE": "Direct", "Gene_A": "GO:0051219", "BEND_MAP_ID": 735056, "selected": false}, "selected": false}, {"data": {"id": "735055", "source": "734970", "target": "734969", "SCORE": 0.48275862069857317, "shared_interaction": "Direct", "source_original": "18", "Name_B": "GO:0106310", "Name_A": "GO:0051219", "target_original": "19", "Gene_B": "GO:0106310", "interaction": "Direct", "SUID": 735055, "TYPE": "Direct", "Gene_A": "GO:0051219", "BEND_MAP_ID": 735055, "selected": false}, "selected": false}, {"data": {"id": "735054", "source": "734967", "target": "734968", "SCORE": 0.8750000000015625, "shared_interaction": "Direct", "source_original": "21", "Name_B": "GO:0140297", "Name_A": "GO:0061629", "target_original": "20", "Gene_B": "GO:0140297", "interaction": "Direct", "SUID": 735054, "TYPE": "Direct", "Gene_A": "GO:0061629", "BEND_MAP_ID": 735054, "selected": false}, "selected": false}, {"data": {"id": "735053", "source": "734966", "target": "734949", "SCORE": 0.7647058823557094, "shared_interaction": "Direct", "source_original": "22", "Name_B": "GO:0008134", "Name_A": "GO:0001228", "target_original": "39", "Gene_B": "GO:0008134", "interaction": "Direct", "SUID": 735053, "TYPE": "Direct", "Gene_A": "GO:0001228", "BEND_MAP_ID": 735053, "selected": false}, "selected": false}, {"data": {"id": "735052", "source": "734966", "target": "734968", "SCORE": 0.8750000000015625, "shared_interaction": "Direct", "source_original": "22", "Name_B": "GO:0140297", "Name_A": "GO:0001228", "target_original": "20", "Gene_B": "GO:0140297", "interaction": "Direct", "SUID": 735052, "TYPE": "Direct", "Gene_A": "GO:0001228", "BEND_MAP_ID": 735052, "selected": false}, "selected": false}, {"data": {"id": "735051", "source": "734966", "target": "734967", "SCORE": 0.7333333333368889, "shared_interaction": "Direct", "source_original": "22", "Name_B": "GO:0061629", "Name_A": "GO:0001228", "target_original": "21", "Gene_B": "GO:0061629", "interaction": "Direct", "SUID": 735051, "TYPE": "Direct", "Gene_A": "GO:0001228", "BEND_MAP_ID": 735051, "selected": false}, "selected": false}, {"data": {"id": "735050", "source": "734966", "target": "734963", "SCORE": 0.38461538462485206, "shared_interaction": "Direct", "source_original": "22", "Name_B": "GO:0016922", "Name_A": "GO:0001228", "target_original": "25", "Gene_B": "GO:0016922", "interaction": "Direct", "SUID": 735050, "TYPE": "Direct", "Gene_A": "GO:0001228", "BEND_MAP_ID": 735050, "selected": false}, "selected": false}, {"data": {"id": "735049", "source": "734966", "target": "734983", "SCORE": 0.5714285714346938, "shared_interaction": "Direct", "source_original": "22", "Name_B": "GO:0003682", "Name_A": "GO:0001228", "target_original": "5", "Gene_B": "GO:0003682", "interaction": "Direct", "SUID": 735049, "TYPE": "Direct", "Gene_A": "GO:0001228", "BEND_MAP_ID": 735049, "selected": false}, "selected": false}, {"data": {"id": "735048", "source": "734965", "target": "734949", "SCORE": 0.7647058823557094, "shared_interaction": "Direct", "source_original": "23", "Name_B": "GO:0008134", "Name_A": "GO:0001216", "target_original": "39", "Gene_B": "GO:0008134", "interaction": "Direct", "SUID": 735048, "TYPE": "Direct", "Gene_A": "GO:0001216", "BEND_MAP_ID": 735048, "selected": false}, "selected": false}, {"data": {"id": "735047", "source": "734965", "target": "734968", "SCORE": 0.8750000000015625, "shared_interaction": "Direct", "source_original": "23", "Name_B": "GO:0140297", "Name_A": "GO:0001216", "target_original": "20", "Gene_B": "GO:0140297", "interaction": "Direct", "SUID": 735047, "TYPE": "Direct", "Gene_A": "GO:0001216", "BEND_MAP_ID": 735047, "selected": false}, "selected": false}, {"data": {"id": "735046", "source": "734965", "target": "734967", "SCORE": 0.7333333333368889, "shared_interaction": "Direct", "source_original": "23", "Name_B": "GO:0061629", "Name_A": "GO:0001216", "target_original": "21", "Gene_B": "GO:0061629", "interaction": "Direct", "SUID": 735046, "TYPE": "Direct", "Gene_A": "GO:0001216", "BEND_MAP_ID": 735046, "selected": false}, "selected": false}, {"data": {"id": "735045", "source": "734965", "target": "734966", "SCORE": 1.0, "shared_interaction": "Direct", "source_original": "23", "Name_B": "GO:0001228", "Name_A": "GO:0001216", "target_original": "22", "Gene_B": "GO:0001228", "interaction": "Direct", "SUID": 735045, "TYPE": "Direct", "Gene_A": "GO:0001216", "BEND_MAP_ID": 735045, "selected": false}, "selected": false}, {"data": {"id": "735044", "source": "734965", "target": "734963", "SCORE": 0.38461538462485206, "shared_interaction": "Direct", "source_original": "23", "Name_B": "GO:0016922", "Name_A": "GO:0001216", "target_original": "25", "Gene_B": "GO:0016922", "interaction": "Direct", "SUID": 735044, "TYPE": "Direct", "Gene_A": "GO:0001216", "BEND_MAP_ID": 735044, "selected": false}, "selected": false}, {"data": {"id": "735043", "source": "734965", "target": "734983", "SCORE": 0.5714285714346938, "shared_interaction": "Direct", "source_original": "23", "Name_B": "GO:0003682", "Name_A": "GO:0001216", "target_original": "5", "Gene_B": "GO:0003682", "interaction": "Direct", "SUID": 735043, "TYPE": "Direct", "Gene_A": "GO:0001216", "BEND_MAP_ID": 735043, "selected": false}, "selected": false}, {"data": {"id": "735042", "source": "734964", "target": "734968", "SCORE": 0.30555555556520053, "shared_interaction": "Direct", "source_original": "24", "Name_B": "GO:0140297", "Name_A": "GO:0051117", "target_original": "20", "Gene_B": "GO:0140297", "interaction": "Direct", "SUID": 735042, "TYPE": "Direct", "Gene_A": "GO:0051117", "BEND_MAP_ID": 735042, "selected": false}, "selected": false}, {"data": {"id": "735041", "source": "734964", "target": "734967", "SCORE": 0.38461538462485206, "shared_interaction": "Direct", "source_original": "24", "Name_B": "GO:0061629", "Name_A": "GO:0051117", "target_original": "21", "Gene_B": "GO:0061629", "interaction": "Direct", "SUID": 735041, "TYPE": "Direct", "Gene_A": "GO:0051117", "BEND_MAP_ID": 735041, "selected": false}, "selected": false}, {"data": {"id": "735040", "source": "734963", "target": "734951", "SCORE": 0.300000000007, "shared_interaction": "Direct", "source_original": "25", "Name_B": "GO:0019901", "Name_A": "GO:0016922", "target_original": "37", "Gene_B": "GO:0019901", "interaction": "Direct", "SUID": 735040, "TYPE": "Direct", "Gene_A": "GO:0016922", "BEND_MAP_ID": 735040, "selected": false}, "selected": false}, {"data": {"id": "735039", "source": "734963", "target": "734986", "SCORE": 0.300000000007, "shared_interaction": "Direct", "source_original": "25", "Name_B": "GO:0019900", "Name_A": "GO:0016922", "target_original": "2", "Gene_B": "GO:0019900", "interaction": "Direct", "SUID": 735039, "TYPE": "Direct", "Gene_A": "GO:0016922", "BEND_MAP_ID": 735039, "selected": false}, "selected": false}, {"data": {"id": "735038", "source": "734963", "target": "734968", "SCORE": 0.5833333333391203, "shared_interaction": "Direct", "source_original": "25", "Name_B": "GO:0140297", "Name_A": "GO:0016922", "target_original": "20", "Gene_B": "GO:0140297", "interaction": "Direct", "SUID": 735038, "TYPE": "Direct", "Gene_A": "GO:0016922", "BEND_MAP_ID": 735038, "selected": false}, "selected": false}, {"data": {"id": "735037", "source": "734963", "target": "734967", "SCORE": 0.6923076923124261, "shared_interaction": "Direct", "source_original": "25", "Name_B": "GO:0061629", "Name_A": "GO:0016922", "target_original": "21", "Gene_B": "GO:0061629", "interaction": "Direct", "SUID": 735037, "TYPE": "Direct", "Gene_A": "GO:0016922", "BEND_MAP_ID": 735037, "selected": false}, "selected": false}, {"data": {"id": "735036", "source": "734963", "target": "734964", "SCORE": 0.6078431372625913, "shared_interaction": "Direct", "source_original": "25", "Name_B": "GO:0051117", "Name_A": "GO:0016922", "target_original": "24", "Gene_B": "GO:0051117", "interaction": "Direct", "SUID": 735036, "TYPE": "Direct", "Gene_A": "GO:0016922", "BEND_MAP_ID": 735036, "selected": false}, "selected": false}, {"data": {"id": "735035", "source": "734962", "target": "734961", "SCORE": 0.48275862069857317, "shared_interaction": "Direct", "source_original": "26", "Name_B": "GO:0097718", "Name_A": "GO:0042826", "target_original": "27", "Gene_B": "GO:0097718", "interaction": "Direct", "SUID": 735035, "TYPE": "Direct", "Gene_A": "GO:0042826", "BEND_MAP_ID": 735035, "selected": false}, "selected": false}, {"data": {"id": "735034", "source": "734962", "target": "734958", "SCORE": 0.48275862069857317, "shared_interaction": "Direct", "source_original": "26", "Name_B": "GO:1990782", "Name_A": "GO:0042826", "target_original": "30", "Gene_B": "GO:1990782", "interaction": "Direct", "SUID": 735034, "TYPE": "Direct", "Gene_A": "GO:0042826", "BEND_MAP_ID": 735034, "selected": false}, "selected": false}, {"data": {"id": "735033", "source": "734961", "target": "734958", "SCORE": 0.6078431372625913, "shared_interaction": "Direct", "source_original": "27", "Name_B": "GO:1990782", "Name_A": "GO:0097718", "target_original": "30", "Gene_B": "GO:1990782", "interaction": "Direct", "SUID": 735033, "TYPE": "Direct", "Gene_A": "GO:0097718", "BEND_MAP_ID": 735033, "selected": false}, "selected": false}, {"data": {"id": "735032", "source": "734960", "target": "734968", "SCORE": 0.3750000000078125, "shared_interaction": "Direct", "source_original": "28", "Name_B": "GO:0140297", "Name_A": "GO:0044389", "target_original": "20", "Gene_B": "GO:0140297", "interaction": "Direct", "SUID": 735032, "TYPE": "Direct", "Gene_A": "GO:0044389", "BEND_MAP_ID": 735032, "selected": false}, "selected": false}, {"data": {"id": "735031", "source": "734960", "target": "734967", "SCORE": 0.46666666667377776, "shared_interaction": "Direct", "source_original": "28", "Name_B": "GO:0061629", "Name_A": "GO:0044389", "target_original": "21", "Gene_B": "GO:0061629", "interaction": "Direct", "SUID": 735031, "TYPE": "Direct", "Gene_A": "GO:0044389", "BEND_MAP_ID": 735031, "selected": false}, "selected": false}, {"data": {"id": "735030", "source": "734960", "target": "734961", "SCORE": 0.38461538462485206, "shared_interaction": "Direct", "source_original": "28", "Name_B": "GO:0097718", "Name_A": "GO:0044389", "target_original": "27", "Gene_B": "GO:0097718", "interaction": "Direct", "SUID": 735030, "TYPE": "Direct", "Gene_A": "GO:0044389", "BEND_MAP_ID": 735030, "selected": false}, "selected": false}, {"data": {"id": "735029", "source": "734960", "target": "734971", "SCORE": 0.38461538462485206, "shared_interaction": "Direct", "source_original": "28", "Name_B": "GO:0097110", "Name_A": "GO:0044389", "target_original": "17", "Gene_B": "GO:0097110", "interaction": "Direct", "SUID": 735029, "TYPE": "Direct", "Gene_A": "GO:0044389", "BEND_MAP_ID": 735029, "selected": false}, "selected": false}, {"data": {"id": "735028", "source": "734960", "target": "734964", "SCORE": 0.38461538462485206, "shared_interaction": "Direct", "source_original": "28", "Name_B": "GO:0051117", "Name_A": "GO:0044389", "target_original": "24", "Gene_B": "GO:0051117", "interaction": "Direct", "SUID": 735028, "TYPE": "Direct", "Gene_A": "GO:0044389", "BEND_MAP_ID": 735028, "selected": false}, "selected": false}, {"data": {"id": "735027", "source": "734960", "target": "734958", "SCORE": 0.38461538462485206, "shared_interaction": "Direct", "source_original": "28", "Name_B": "GO:1990782", "Name_A": "GO:0044389", "target_original": "30", "Gene_B": "GO:1990782", "interaction": "Direct", "SUID": 735027, "TYPE": "Direct", "Gene_A": "GO:0044389", "BEND_MAP_ID": 735027, "selected": false}, "selected": false}, {"data": {"id": "735026", "source": "734959", "target": "734948", "SCORE": 0.6250000000046875, "shared_interaction": "Direct", "source_original": "29", "Name_B": "GO:0031625", "Name_A": "GO:0019904", "target_original": "40", "Gene_B": "GO:0031625", "interaction": "Direct", "SUID": 735026, "TYPE": "Direct", "Gene_A": "GO:0019904", "BEND_MAP_ID": 735026, "selected": false}, "selected": false}, {"data": {"id": "735025", "source": "734959", "target": "734967", "SCORE": 0.3750000000078125, "shared_interaction": "Direct", "source_original": "29", "Name_B": "GO:0061629", "Name_A": "GO:0019904", "target_original": "21", "Gene_B": "GO:0061629", "interaction": "Direct", "SUID": 735025, "TYPE": "Direct", "Gene_A": "GO:0019904", "BEND_MAP_ID": 735025, "selected": false}, "selected": false}, {"data": {"id": "735024", "source": "734959", "target": "734961", "SCORE": 0.5833333333391203, "shared_interaction": "Direct", "source_original": "29", "Name_B": "GO:0097718", "Name_A": "GO:0019904", "target_original": "27", "Gene_B": "GO:0097718", "interaction": "Direct", "SUID": 735024, "TYPE": "Direct", "Gene_A": "GO:0019904", "BEND_MAP_ID": 735024, "selected": false}, "selected": false}, {"data": {"id": "735023", "source": "734959", "target": "734960", "SCORE": 0.6250000000046875, "shared_interaction": "Direct", "source_original": "29", "Name_B": "GO:0044389", "Name_A": "GO:0019904", "target_original": "28", "Gene_B": "GO:0044389", "interaction": "Direct", "SUID": 735023, "TYPE": "Direct", "Gene_A": "GO:0019904", "BEND_MAP_ID": 735023, "selected": false}, "selected": false}, {"data": {"id": "735022", "source": "734959", "target": "734971", "SCORE": 0.30555555556520053, "shared_interaction": "Direct", "source_original": "29", "Name_B": "GO:0097110", "Name_A": "GO:0019904", "target_original": "17", "Gene_B": "GO:0097110", "interaction": "Direct", "SUID": 735022, "TYPE": "Direct", "Gene_A": "GO:0019904", "BEND_MAP_ID": 735022, "selected": false}, "selected": false}, {"data": {"id": "735021", "source": "734959", "target": "734958", "SCORE": 0.5833333333391203, "shared_interaction": "Direct", "source_original": "29", "Name_B": "GO:1990782", "Name_A": "GO:0019904", "target_original": "30", "Gene_B": "GO:1990782", "interaction": "Direct", "SUID": 735021, "TYPE": "Direct", "Gene_A": "GO:0019904", "BEND_MAP_ID": 735021, "selected": false}, "selected": false}, {"data": {"id": "735020", "source": "734957", "target": "734950", "SCORE": 1.0, "shared_interaction": "Direct", "source_original": "31", "Name_B": "GO:0019887", "Name_A": "GO:0019207", "target_original": "38", "Gene_B": "GO:0019887", "interaction": "Direct", "SUID": 735020, "TYPE": "Direct", "Gene_A": "GO:0019207", "BEND_MAP_ID": 735020, "selected": false}, "selected": false}, {"data": {"id": "735019", "source": "734955", "target": "734955", "SCORE": 1.0, "shared_interaction": "Direct", "source_original": "33", "Name_B": "GO:0140677", "Name_A": "GO:0140677", "target_original": "33", "Gene_B": "GO:0140677", "interaction": "Direct", "SUID": 735019, "TYPE": "Direct", "Gene_A": "GO:0140677", "BEND_MAP_ID": 735019, "selected": false}, "selected": false}, {"data": {"id": "735018", "source": "734954", "target": "734958", "SCORE": 0.48275862069857317, "shared_interaction": "Direct", "source_original": "34", "Name_B": "GO:1990782", "Name_A": "GO:0002020", "target_original": "30", "Gene_B": "GO:1990782", "interaction": "Direct", "SUID": 735018, "TYPE": "Direct", "Gene_A": "GO:0002020", "BEND_MAP_ID": 735018, "selected": false}, "selected": false}, {"data": {"id": "735017", "source": "734952", "target": "734951", "SCORE": 0.300000000007, "shared_interaction": "Direct", "source_original": "36", "Name_B": "GO:0019901", "Name_A": "GO:0004672", "target_original": "37", "Gene_B": "GO:0019901", "interaction": "Direct", "SUID": 735017, "TYPE": "Direct", "Gene_A": "GO:0004672", "BEND_MAP_ID": 735017, "selected": false}, "selected": false}, {"data": {"id": "735016", "source": "734952", "target": "734986", "SCORE": 0.300000000007, "shared_interaction": "Direct", "source_original": "36", "Name_B": "GO:0019900", "Name_A": "GO:0004672", "target_original": "2", "Gene_B": "GO:0019900", "interaction": "Direct", "SUID": 735016, "TYPE": "Direct", "Gene_A": "GO:0004672", "BEND_MAP_ID": 735016, "selected": false}, "selected": false}, {"data": {"id": "735015", "source": "734952", "target": "734985", "SCORE": 0.4318181818246385, "shared_interaction": "Direct", "source_original": "36", "Name_B": "GO:0019902", "Name_A": "GO:0004672", "target_original": "3", "Gene_B": "GO:0019902", "interaction": "Direct", "SUID": 735015, "TYPE": "Direct", "Gene_A": "GO:0004672", "BEND_MAP_ID": 735015, "selected": false}, "selected": false}, {"data": {"id": "735014", "source": "734952", "target": "734976", "SCORE": 0.4936708860823586, "shared_interaction": "Direct", "source_original": "36", "Name_B": "GO:0004707", "Name_A": "GO:0004672", "target_original": "12", "Gene_B": "GO:0004707", "interaction": "Direct", "SUID": 735014, "TYPE": "Direct", "Gene_A": "GO:0004672", "BEND_MAP_ID": 735014, "selected": false}, "selected": false}, {"data": {"id": "735013", "source": "734952", "target": "734975", "SCORE": 1.0, "shared_interaction": "Direct", "source_original": "36", "Name_B": "GO:0016773", "Name_A": "GO:0004672", "target_original": "13", "Gene_B": "GO:0016773", "interaction": "Direct", "SUID": 735013, "TYPE": "Direct", "Gene_A": "GO:0004672", "BEND_MAP_ID": 735013, "selected": false}, "selected": false}, {"data": {"id": "735012", "source": "734952", "target": "734974", "SCORE": 1.0, "shared_interaction": "Direct", "source_original": "36", "Name_B": "GO:0016301", "Name_A": "GO:0004672", "target_original": "14", "Gene_B": "GO:0016301", "interaction": "Direct", "SUID": 735012, "TYPE": "Direct", "Gene_A": "GO:0004672", "BEND_MAP_ID": 735012, "selected": false}, "selected": false}, {"data": {"id": "735011", "source": "734952", "target": "734973", "SCORE": 0.4936708860823586, "shared_interaction": "Direct", "source_original": "36", "Name_B": "GO:0004712", "Name_A": "GO:0004672", "target_original": "15", "Gene_B": "GO:0004712", "interaction": "Direct", "SUID": 735011, "TYPE": "Direct", "Gene_A": "GO:0004672", "BEND_MAP_ID": 735011, "selected": false}, "selected": false}, {"data": {"id": "735010", "source": "734952", "target": "734972", "SCORE": 0.7647058823557094, "shared_interaction": "Direct", "source_original": "36", "Name_B": "GO:0004674", "Name_A": "GO:0004672", "target_original": "16", "Gene_B": "GO:0004674", "interaction": "Direct", "SUID": 735010, "TYPE": "Direct", "Gene_A": "GO:0004672", "BEND_MAP_ID": 735010, "selected": false}, "selected": false}, {"data": {"id": "735009", "source": "734952", "target": "734970", "SCORE": 0.4936708860823586, "shared_interaction": "Direct", "source_original": "36", "Name_B": "GO:0051219", "Name_A": "GO:0004672", "target_original": "18", "Gene_B": "GO:0051219", "interaction": "Direct", "SUID": 735009, "TYPE": "Direct", "Gene_A": "GO:0004672", "BEND_MAP_ID": 735009, "selected": false}, "selected": false}, {"data": {"id": "735008", "source": "734952", "target": "734969", "SCORE": 0.6341463414678762, "shared_interaction": "Direct", "source_original": "36", "Name_B": "GO:0106310", "Name_A": "GO:0004672", "target_original": "19", "Gene_B": "GO:0106310", "interaction": "Direct", "SUID": 735008, "TYPE": "Direct", "Gene_A": "GO:0004672", "BEND_MAP_ID": 735008, "selected": false}, "selected": false}, {"data": {"id": "735007", "source": "734951", "target": "734987", "SCORE": 0.400000000006, "shared_interaction": "Direct", "source_original": "37", "Name_B": "GO:0030235", "Name_A": "GO:0019901", "target_original": "1", "Gene_B": "GO:0030235", "interaction": "Direct", "SUID": 735007, "TYPE": "Direct", "Gene_A": "GO:0019901", "BEND_MAP_ID": 735007, "selected": false}, "selected": false}, {"data": {"id": "735006", "source": "734951", "target": "734985", "SCORE": 0.400000000006, "shared_interaction": "Direct", "source_original": "37", "Name_B": "GO:0019902", "Name_A": "GO:0019901", "target_original": "3", "Gene_B": "GO:0019902", "interaction": "Direct", "SUID": 735006, "TYPE": "Direct", "Gene_A": "GO:0019901", "BEND_MAP_ID": 735006, "selected": false}, "selected": false}, {"data": {"id": "735005", "source": "734951", "target": "734948", "SCORE": 0.300000000007, "shared_interaction": "Direct", "source_original": "37", "Name_B": "GO:0031625", "Name_A": "GO:0019901", "target_original": "40", "Gene_B": "GO:0031625", "interaction": "Direct", "SUID": 735005, "TYPE": "Direct", "Gene_A": "GO:0019901", "BEND_MAP_ID": 735005, "selected": false}, "selected": false}, {"data": {"id": "735004", "source": "734951", "target": "734967", "SCORE": 0.300000000007, "shared_interaction": "Direct", "source_original": "37", "Name_B": "GO:0061629", "Name_A": "GO:0019901", "target_original": "21", "Gene_B": "GO:0061629", "interaction": "Direct", "SUID": 735004, "TYPE": "Direct", "Gene_A": "GO:0019901", "BEND_MAP_ID": 735004, "selected": false}, "selected": false}, {"data": {"id": "735003", "source": "734951", "target": "734960", "SCORE": 0.300000000007, "shared_interaction": "Direct", "source_original": "37", "Name_B": "GO:0044389", "Name_A": "GO:0019901", "target_original": "28", "Gene_B": "GO:0044389", "interaction": "Direct", "SUID": 735003, "TYPE": "Direct", "Gene_A": "GO:0019901", "BEND_MAP_ID": 735003, "selected": false}, "selected": false}, {"data": {"id": "735002", "source": "734951", "target": "734984", "SCORE": 0.400000000006, "shared_interaction": "Direct", "source_original": "37", "Name_B": "GO:0019903", "Name_A": "GO:0019901", "target_original": "4", "Gene_B": "GO:0019903", "interaction": "Direct", "SUID": 735002, "TYPE": "Direct", "Gene_A": "GO:0019901", "BEND_MAP_ID": 735002, "selected": false}, "selected": false}, {"data": {"id": "735001", "source": "734951", "target": "734964", "SCORE": 0.300000000007, "shared_interaction": "Direct", "source_original": "37", "Name_B": "GO:0051117", "Name_A": "GO:0019901", "target_original": "24", "Gene_B": "GO:0051117", "interaction": "Direct", "SUID": 735001, "TYPE": "Direct", "Gene_A": "GO:0019901", "BEND_MAP_ID": 735001, "selected": false}, "selected": false}, {"data": {"id": "735000", "source": "734951", "target": "734958", "SCORE": 0.300000000007, "shared_interaction": "Direct", "source_original": "37", "Name_B": "GO:1990782", "Name_A": "GO:0019901", "target_original": "30", "Gene_B": "GO:1990782", "interaction": "Direct", "SUID": 735000, "TYPE": "Direct", "Gene_A": "GO:0019901", "BEND_MAP_ID": 735000, "selected": false}, "selected": false}, {"data": {"id": "734999", "source": "734949", "target": "734951", "SCORE": 0.300000000007, "shared_interaction": "Direct", "source_original": "39", "Name_B": "GO:0019901", "Name_A": "GO:0008134", "target_original": "37", "Gene_B": "GO:0019901", "interaction": "Direct", "SUID": 734999, "TYPE": "Direct", "Gene_A": "GO:0008134", "BEND_MAP_ID": 734999, "selected": false}, "selected": false}, {"data": {"id": "734998", "source": "734949", "target": "734986", "SCORE": 0.300000000007, "shared_interaction": "Direct", "source_original": "39", "Name_B": "GO:0019900", "Name_A": "GO:0008134", "target_original": "2", "Gene_B": "GO:0019900", "interaction": "Direct", "SUID": 734998, "TYPE": "Direct", "Gene_A": "GO:0008134", "BEND_MAP_ID": 734998, "selected": false}, "selected": false}, {"data": {"id": "734997", "source": "734949", "target": "734968", "SCORE": 0.8863636363649277, "shared_interaction": "Direct", "source_original": "39", "Name_B": "GO:0140297", "Name_A": "GO:0008134", "target_original": "20", "Gene_B": "GO:0140297", "interaction": "Direct", "SUID": 734997, "TYPE": "Direct", "Gene_A": "GO:0008134", "BEND_MAP_ID": 734997, "selected": false}, "selected": false}, {"data": {"id": "734996", "source": "734949", "target": "734967", "SCORE": 0.7647058823557094, "shared_interaction": "Direct", "source_original": "39", "Name_B": "GO:0061629", "Name_A": "GO:0008134", "target_original": "21", "Gene_B": "GO:0061629", "interaction": "Direct", "SUID": 734996, "TYPE": "Direct", "Gene_A": "GO:0008134", "BEND_MAP_ID": 734996, "selected": false}, "selected": false}, {"data": {"id": "734995", "source": "734949", "target": "734963", "SCORE": 0.4936708860823586, "shared_interaction": "Direct", "source_original": "39", "Name_B": "GO:0016922", "Name_A": "GO:0008134", "target_original": "25", "Gene_B": "GO:0016922", "interaction": "Direct", "SUID": 734995, "TYPE": "Direct", "Gene_A": "GO:0008134", "BEND_MAP_ID": 734995, "selected": false}, "selected": false}, {"data": {"id": "734994", "source": "734948", "target": "734968", "SCORE": 0.3750000000078125, "shared_interaction": "Direct", "source_original": "40", "Name_B": "GO:0140297", "Name_A": "GO:0031625", "target_original": "20", "Gene_B": "GO:0140297", "interaction": "Direct", "SUID": 734994, "TYPE": "Direct", "Gene_A": "GO:0031625", "BEND_MAP_ID": 734994, "selected": false}, "selected": false}, {"data": {"id": "734993", "source": "734948", "target": "734967", "SCORE": 0.46666666667377776, "shared_interaction": "Direct", "source_original": "40", "Name_B": "GO:0061629", "Name_A": "GO:0031625", "target_original": "21", "Gene_B": "GO:0061629", "interaction": "Direct", "SUID": 734993, "TYPE": "Direct", "Gene_A": "GO:0031625", "BEND_MAP_ID": 734993, "selected": false}, "selected": false}, {"data": {"id": "734992", "source": "734948", "target": "734961", "SCORE": 0.38461538462485206, "shared_interaction": "Direct", "source_original": "40", "Name_B": "GO:0097718", "Name_A": "GO:0031625", "target_original": "27", "Gene_B": "GO:0097718", "interaction": "Direct", "SUID": 734992, "TYPE": "Direct", "Gene_A": "GO:0031625", "BEND_MAP_ID": 734992, "selected": false}, "selected": false}, {"data": {"id": "734991", "source": "734948", "target": "734960", "SCORE": 1.0, "shared_interaction": "Direct", "source_original": "40", "Name_B": "GO:0044389", "Name_A": "GO:0031625", "target_original": "28", "Gene_B": "GO:0044389", "interaction": "Direct", "SUID": 734991, "TYPE": "Direct", "Gene_A": "GO:0031625", "BEND_MAP_ID": 734991, "selected": false}, "selected": false}, {"data": {"id": "734990", "source": "734948", "target": "734971", "SCORE": 0.38461538462485206, "shared_interaction": "Direct", "source_original": "40", "Name_B": "GO:0097110", "Name_A": "GO:0031625", "target_original": "17", "Gene_B": "GO:0097110", "interaction": "Direct", "SUID": 734990, "TYPE": "Direct", "Gene_A": "GO:0031625", "BEND_MAP_ID": 734990, "selected": false}, "selected": false}, {"data": {"id": "734989", "source": "734948", "target": "734964", "SCORE": 0.38461538462485206, "shared_interaction": "Direct", "source_original": "40", "Name_B": "GO:0051117", "Name_A": "GO:0031625", "target_original": "24", "Gene_B": "GO:0051117", "interaction": "Direct", "SUID": 734989, "TYPE": "Direct", "Gene_A": "GO:0031625", "BEND_MAP_ID": 734989, "selected": false}, "selected": false}, {"data": {"id": "734988", "source": "734948", "target": "734958", "SCORE": 0.38461538462485206, "shared_interaction": "Direct", "source_original": "40", "Name_B": "GO:1990782", "Name_A": "GO:0031625", "target_original": "30", "Gene_B": "GO:1990782", "interaction": "Direct", "SUID": 734988, "TYPE": "Direct", "Gene_A": "GO:0031625", "BEND_MAP_ID": 734988, "selected": false}, "selected": false}]}}};
