# Supplementary material for: Active ingredients and molecular targets of Taraxacum mongolicum against hepatocellular carcinoma: network pharmacology, molecular docking, and molecular dynamics simulation analysis
Source: PeerJ. 2022 Jul 18;10:e13737. doi: 10.7717/peerj.13737 (PMC9302432; doi:10.7717/peerj.13737)
Supplement: Supplemental Information 5 [file peerj-10-13737-s005.zip › Enrichment_PPI/GO_MCODE.csv]

Name	Category	CategoryID	GO	Description	PARENT_GO	LogP	Enrichment	Z-score	#TotalGeneInLibrary	#GeneInGO	#GeneInHitList	#GeneInGOAndHitList	%InGO	STDV %InGO	GeneID	Hits	Log(q-value)
MyList	GO Molecular Functions	21	GO:0019901	protein kinase binding		-11	20	14	30242	671	22	10	45	11	207|595|1956|2099|3320|5594|5728|6714|6774|7157	AKT1|CCND1|EGFR|ESR1|HSP90AA1|MAPK1|PTEN|SRC|STAT3|TP53	-8
MyList	GO Molecular Functions	21	GO:0030235	nitric-oxide synthase regulator activity		-11	6.1e+02	49	30242	9	22	4	18	8.2	207|1956|2099|3320	AKT1|EGFR|ESR1|HSP90AA1	-7.8
MyList	GO Molecular Functions	21	GO:0019900	kinase binding		-10	18	13	30242	754	22	10	45	11	207|595|1956|2099|3320|5594|5728|6714|6774|7157	AKT1|CCND1|EGFR|ESR1|HSP90AA1|MAPK1|PTEN|SRC|STAT3|TP53	-7.6
MyList	GO Molecular Functions	21	GO:0019902	phosphatase binding		-8.3	42	16	30242	196	22	6	27	9.5	207|1956|5594|5595|6774|7157	AKT1|EGFR|MAPK1|MAPK3|STAT3|TP53	-5.8
MyList	GO Molecular Functions	21	GO:0070851	growth factor receptor binding		-7.3	49	15	30242	141	22	5	23	8.9	1950|3569|5728|6714|7422	EGF|IL6|PTEN|SRC|VEGFA	-4.9
MyList	GO Molecular Functions	21	GO:0004672	protein kinase activity		-6.9	17	10	30242	578	22	7	32	9.9	207|595|1956|5594|5595|5599|6714	AKT1|CCND1|EGFR|MAPK1|MAPK3|MAPK8|SRC	-4.6
MyList	GO Molecular Functions	21	GO:0004707	MAP kinase activity		-6.9	2.9e+02	30	30242	14	22	3	14	7.3	5594|5595|5599	MAPK1|MAPK3|MAPK8	-4.6
MyList	GO Molecular Functions	21	GO:0008134	transcription factor binding		-6.9	17	10	30242	581	22	7	32	9.9	595|2099|3725|4609|6714|6774|7157	CCND1|ESR1|JUN|MYC|SRC|STAT3|TP53	-4.6
MyList	GO Molecular Functions	21	GO:0140297	DNA-binding transcription factor binding		-6.5	21	11	30242	394	22	6	27	9.5	2099|3725|4609|6714|6774|7157	ESR1|JUN|MYC|SRC|STAT3|TP53	-4.3
MyList	GO Molecular Functions	21	GO:0016773	phosphotransferase activity, alcohol group as acceptor		-6.4	14	9.3	30242	686	22	7	32	9.9	207|595|1956|5594|5595|5599|6714	AKT1|CCND1|EGFR|MAPK1|MAPK3|MAPK8|SRC	-4.2
MyList	GO Molecular Functions	21	GO:0016301	kinase activity		-6.2	13	8.9	30242	746	22	7	32	9.9	207|595|1956|5594|5595|5599|6714	AKT1|CCND1|EGFR|MAPK1|MAPK3|MAPK8|SRC	-4
MyList	GO Molecular Functions	21	GO:0005126	cytokine receptor binding		-5.9	25	11	30242	271	22	5	23	8.9	836|3569|6774|7124|7422	CASP3|IL6|STAT3|TNF|VEGFA	-3.8
MyList	GO Molecular Functions	21	GO:0031625	ubiquitin protein ligase binding		-5.7	23	10	30242	297	22	5	23	8.9	1956|3320|3725|6714|7157	EGFR|HSP90AA1|JUN|SRC|TP53	-3.6
MyList	GO Molecular Functions	21	GO:0042826	histone deacetylase binding		-5.7	43	13	30242	127	22	4	18	8.2	595|3320|5599|7157	CCND1|HSP90AA1|MAPK8|TP53	-3.6
MyList	GO Molecular Functions	21	GO:0061629	RNA polymerase II-specific DNA-binding transcription factor binding		-5.7	23	10	30242	299	22	5	23	8.9	2099|3725|6714|6774|7157	ESR1|JUN|SRC|STAT3|TP53	-3.6
MyList	GO Molecular Functions	21	GO:0097718	disordered domain specific binding		-5.6	1.1e+02	18	30242	36	22	3	14	7.3	2597|3320|7157	GAPDH|HSP90AA1|TP53	-3.6
MyList	GO Molecular Functions	21	GO:0002020	protease binding		-5.6	41	12	30242	135	22	4	18	8.2	836|5728|7124|7157	CASP3|PTEN|TNF|TP53	-3.6
MyList	GO Molecular Functions	21	GO:0044389	ubiquitin-like protein ligase binding		-5.6	22	10	30242	316	22	5	23	8.9	1956|3320|3725|6714|7157	EGFR|HSP90AA1|JUN|SRC|TP53	-3.6
MyList	GO Molecular Functions	21	GO:0019903	protein phosphatase binding		-5.4	37	12	30242	150	22	4	18	8.2	207|1956|6774|7157	AKT1|EGFR|STAT3|TP53	-3.4
MyList	GO Molecular Functions	21	GO:0004712	protein serine/threonine/tyrosine kinase activity		-5.4	94	17	30242	44	22	3	14	7.3	207|5594|5595	AKT1|MAPK1|MAPK3	-3.4
MyList	GO Molecular Functions	21	GO:0004674	protein serine/threonine kinase activity		-5.1	18	8.9	30242	388	22	5	23	8.9	207|1956|5594|5595|5599	AKT1|EGFR|MAPK1|MAPK3|MAPK8	-3.2
MyList	GO Molecular Functions	21	GO:0019904	protein domain specific binding		-5.1	12	7.8	30242	703	22	6	27	9.5	2597|3320|3725|5728|6714|7157	GAPDH|HSP90AA1|JUN|PTEN|SRC|TP53	-3.2
MyList	GO Molecular Functions	21	GO:0001228	DNA-binding transcription activator activity, RNA polymerase II-specific		-4.8	15	8.2	30242	450	22	5	23	8.9	2099|3725|4609|6774|7157	ESR1|JUN|MYC|STAT3|TP53	-2.9
MyList	GO Molecular Functions	21	GO:0097110	scaffold protein binding		-4.8	62	13	30242	67	22	3	14	7.3	3320|5595|6714	HSP90AA1|MAPK3|SRC	-2.9
MyList	GO Molecular Functions	21	GO:0001216	DNA-binding transcription activator activity		-4.8	15	8.2	30242	456	22	5	23	8.9	2099|3725|4609|6774|7157	ESR1|JUN|MYC|STAT3|TP53	-2.9
MyList	GO Molecular Functions	21	GO:0051219	phosphoprotein binding		-4.5	47	12	30242	88	22	3	14	7.3	5594|5595|6714	MAPK1|MAPK3|SRC	-2.6
MyList	GO Molecular Functions	21	GO:0051117	ATPase binding		-4.4	46	12	30242	89	22	3	14	7.3	1956|2099|6714	EGFR|ESR1|SRC	-2.6
MyList	GO Molecular Functions	21	GO:1990782	protein tyrosine kinase binding		-4.2	39	11	30242	105	22	3	14	7.3	3320|5728|7157	HSP90AA1|PTEN|TP53	-2.5
MyList	GO Molecular Functions	21	GO:0106310	protein serine kinase activity		-3.9	15	7.4	30242	360	22	4	18	8.2	207|5594|5595|5599	AKT1|MAPK1|MAPK3|MAPK8	-2.2
MyList	GO Molecular Functions	21	GO:0016922	nuclear receptor binding		-3.8	29	9	30242	144	22	3	14	7.3	2099|6714|6774	ESR1|SRC|STAT3	-2.1
MyList	GO Molecular Functions	21	GO:0140677	molecular function activator activity		-3.8	27	8.8	30242	150	22	3	14	7.3	207|836|6714	AKT1|CASP3|SRC	-2
MyList	GO Molecular Functions	21	GO:0008083	growth factor activity		-3.7	25	8.4	30242	162	22	3	14	7.3	1950|3569|7422	EGF|IL6|VEGFA	-2
MyList	GO Molecular Functions	21	GO:0048018	receptor ligand activity		-3.4	11	6.2	30242	487	22	4	18	8.2	1950|3569|7124|7422	EGF|IL6|TNF|VEGFA	-1.7
MyList	GO Molecular Functions	21	GO:0030546	signaling receptor activator activity		-3.4	11	6.1	30242	495	22	4	18	8.2	1950|3569|7124|7422	EGF|IL6|TNF|VEGFA	-1.7
MyList	GO Molecular Functions	21	GO:0019887	protein kinase regulator activity		-3.4	20	7.4	30242	204	22	3	14	7.3	595|836|1950	CCND1|CASP3|EGF	-1.7
MyList	GO Molecular Functions	21	GO:0030545	signaling receptor regulator activity		-3.2	10	5.8	30242	543	22	4	18	8.2	1950|3569|7124|7422	EGF|IL6|TNF|VEGFA	-1.6
MyList	GO Molecular Functions	21	GO:0019207	kinase regulator activity		-3.2	18	6.9	30242	233	22	3	14	7.3	595|836|1950	CCND1|CASP3|EGF	-1.5
MyList	GO Molecular Functions	21	GO:0005125	cytokine activity		-3.2	18	6.9	30242	235	22	3	14	7.3	3569|7124|7422	IL6|TNF|VEGFA	-1.5
MyList	GO Molecular Functions	21	GO:0003682	chromatin binding		-3.2	9.6	5.6	30242	572	22	4	18	8.2	1956|2099|6774|7157	EGFR|ESR1|STAT3|TP53	-1.5
MyList	GO Molecular Functions	21	GO:0042803	protein homodimerization activity		-2.9	8.1	5	30242	680	22	4	18	8.2	207|3320|6774|7422	AKT1|HSP90AA1|STAT3|VEGFA	-1.2
MyList_MCODE_ALL	GO Molecular Functions	21	GO:0019901	protein kinase binding		-12	24	15	30242	671	19	10	53	11	207|595|1956|2099|3320|5594|5728|6714|6774|7157	AKT1|CCND1|EGFR|ESR1|HSP90AA1|MAPK1|PTEN|SRC|STAT3|TP53	-8.5
MyList_MCODE_ALL	GO Molecular Functions	21	GO:0019900	kinase binding		-11	21	14	30242	754	19	10	53	11	207|595|1956|2099|3320|5594|5728|6714|6774|7157	AKT1|CCND1|EGFR|ESR1|HSP90AA1|MAPK1|PTEN|SRC|STAT3|TP53	-8.2
MyList_MCODE_ALL	GO Molecular Functions	21	GO:0030235	nitric-oxide synthase regulator activity		-11	7.1e+02	53	30242	9	19	4	21	9.4	207|1956|2099|3320	AKT1|EGFR|ESR1|HSP90AA1	-8
MyList_MCODE_ALL	GO Molecular Functions	21	GO:0019902	phosphatase binding		-8.8	49	17	30242	196	19	6	32	11	207|1956|5594|5595|6774|7157	AKT1|EGFR|MAPK1|MAPK3|STAT3|TP53	-6.1
MyList_MCODE_ALL	GO Molecular Functions	21	GO:0070851	growth factor receptor binding		-7.6	56	17	30242	141	19	5	26	10	1950|3569|5728|6714|7422	EGF|IL6|PTEN|SRC|VEGFA	-5.2
MyList_MCODE_ALL	GO Molecular Functions	21	GO:0004672	protein kinase activity		-7.4	19	11	30242	578	19	7	37	11	207|595|1956|5594|5595|5599|6714	AKT1|CCND1|EGFR|MAPK1|MAPK3|MAPK8|SRC	-5
MyList_MCODE_ALL	GO Molecular Functions	21	GO:0008134	transcription factor binding		-7.4	19	11	30242	581	19	7	37	11	595|2099|3725|4609|6714|6774|7157	CCND1|ESR1|JUN|MYC|SRC|STAT3|TP53	-5
MyList_MCODE_ALL	GO Molecular Functions	21	GO:0004707	MAP kinase activity		-7.1	3.4e+02	32	30242	14	19	3	16	8.4	5594|5595|5599	MAPK1|MAPK3|MAPK8	-4.8
MyList_MCODE_ALL	GO Molecular Functions	21	GO:0140297	DNA-binding transcription factor binding		-7	24	12	30242	394	19	6	32	11	2099|3725|4609|6714|6774|7157	ESR1|JUN|MYC|SRC|STAT3|TP53	-4.6
MyList_MCODE_ALL	GO Molecular Functions	21	GO:0016773	phosphotransferase activity, alcohol group as acceptor		-6.9	16	10	30242	686	19	7	37	11	207|595|1956|5594|5595|5599|6714	AKT1|CCND1|EGFR|MAPK1|MAPK3|MAPK8|SRC	-4.6
MyList_MCODE_ALL	GO Molecular Functions	21	GO:0016301	kinase activity		-6.7	15	9.7	30242	746	19	7	37	11	207|595|1956|5594|5595|5599|6714	AKT1|CCND1|EGFR|MAPK1|MAPK3|MAPK8|SRC	-4.4
MyList_MCODE_ALL	GO Molecular Functions	21	GO:0031625	ubiquitin protein ligase binding		-6	27	11	30242	297	19	5	26	10	1956|3320|3725|6714|7157	EGFR|HSP90AA1|JUN|SRC|TP53	-3.9
MyList_MCODE_ALL	GO Molecular Functions	21	GO:0061629	RNA polymerase II-specific DNA-binding transcription factor binding		-6	27	11	30242	299	19	5	26	10	2099|3725|6714|6774|7157	ESR1|JUN|SRC|STAT3|TP53	-3.9
MyList_MCODE_ALL	GO Molecular Functions	21	GO:0042826	histone deacetylase binding		-6	50	14	30242	127	19	4	21	9.4	595|3320|5599|7157	CCND1|HSP90AA1|MAPK8|TP53	-3.9
MyList_MCODE_ALL	GO Molecular Functions	21	GO:0044389	ubiquitin-like protein ligase binding		-5.9	25	11	30242	316	19	5	26	10	1956|3320|3725|6714|7157	EGFR|HSP90AA1|JUN|SRC|TP53	-3.8
MyList_MCODE_ALL	GO Molecular Functions	21	GO:0019903	protein phosphatase binding		-5.7	42	13	30242	150	19	4	21	9.4	207|1956|6774|7157	AKT1|EGFR|STAT3|TP53	-3.6
MyList_MCODE_ALL	GO Molecular Functions	21	GO:0004712	protein serine/threonine/tyrosine kinase activity		-5.6	1.1e+02	18	30242	44	19	3	16	8.4	207|5594|5595	AKT1|MAPK1|MAPK3	-3.6
MyList_MCODE_ALL	GO Molecular Functions	21	GO:0004674	protein serine/threonine kinase activity		-5.5	21	9.7	30242	388	19	5	26	10	207|1956|5594|5595|5599	AKT1|EGFR|MAPK1|MAPK3|MAPK8	-3.5
MyList_MCODE_ALL	GO Molecular Functions	21	GO:0001228	DNA-binding transcription activator activity, RNA polymerase II-specific		-5.2	18	8.9	30242	450	19	5	26	10	2099|3725|4609|6774|7157	ESR1|JUN|MYC|STAT3|TP53	-3.2
MyList_MCODE_ALL	GO Molecular Functions	21	GO:0001216	DNA-binding transcription activator activity		-5.1	17	8.9	30242	456	19	5	26	10	2099|3725|4609|6774|7157	ESR1|JUN|MYC|STAT3|TP53	-3.2
MyList_MCODE_ALL	GO Molecular Functions	21	GO:0097110	scaffold protein binding		-5	71	14	30242	67	19	3	16	8.4	3320|5595|6714	HSP90AA1|MAPK3|SRC	-3.1
MyList_MCODE_ALL	GO Molecular Functions	21	GO:0005126	cytokine receptor binding		-4.7	23	9.3	30242	271	19	4	21	9.4	3569|6774|7124|7422	IL6|STAT3|TNF|VEGFA	-2.8
MyList_MCODE_ALL	GO Molecular Functions	21	GO:0051219	phosphoprotein binding		-4.7	54	13	30242	88	19	3	16	8.4	5594|5595|6714	MAPK1|MAPK3|SRC	-2.8
MyList_MCODE_ALL	GO Molecular Functions	21	GO:0051117	ATPase binding		-4.6	54	12	30242	89	19	3	16	8.4	1956|2099|6714	EGFR|ESR1|SRC	-2.8
MyList_MCODE_ALL	GO Molecular Functions	21	GO:1990782	protein tyrosine kinase binding		-4.4	45	11	30242	105	19	3	16	8.4	3320|5728|7157	HSP90AA1|PTEN|TP53	-2.6
MyList_MCODE_ALL	GO Molecular Functions	21	GO:0019904	protein domain specific binding		-4.2	11	6.9	30242	703	19	5	26	10	3320|3725|5728|6714|7157	HSP90AA1|JUN|PTEN|SRC|TP53	-2.5
MyList_MCODE_ALL	GO Molecular Functions	21	GO:0106310	protein serine kinase activity		-4.2	18	8	30242	360	19	4	21	9.4	207|5594|5595|5599	AKT1|MAPK1|MAPK3|MAPK8	-2.4
MyList_MCODE_ALL	GO Molecular Functions	21	GO:0002020	protease binding		-4.1	35	10	30242	135	19	3	16	8.4	5728|7124|7157	PTEN|TNF|TP53	-2.3
MyList_MCODE_ALL	GO Molecular Functions	21	GO:0016922	nuclear receptor binding		-4	33	9.7	30242	144	19	3	16	8.4	2099|6714|6774	ESR1|SRC|STAT3	-2.3
MyList_MCODE_ALL	GO Molecular Functions	21	GO:0008083	growth factor activity		-3.9	29	9.1	30242	162	19	3	16	8.4	1950|3569|7422	EGF|IL6|VEGFA	-2.1
MyList_MCODE_ALL	GO Molecular Functions	21	GO:0048018	receptor ligand activity		-3.7	13	6.7	30242	487	19	4	21	9.4	1950|3569|7124|7422	EGF|IL6|TNF|VEGFA	-2
MyList_MCODE_ALL	GO Molecular Functions	21	GO:0030546	signaling receptor activator activity		-3.6	13	6.7	30242	495	19	4	21	9.4	1950|3569|7124|7422	EGF|IL6|TNF|VEGFA	-1.9
MyList_MCODE_ALL	GO Molecular Functions	21	GO:0030545	signaling receptor regulator activity		-3.5	12	6.3	30242	543	19	4	21	9.4	1950|3569|7124|7422	EGF|IL6|TNF|VEGFA	-1.8
MyList_MCODE_ALL	GO Molecular Functions	21	GO:0003682	chromatin binding		-3.4	11	6.1	30242	572	19	4	21	9.4	1956|2099|6774|7157	EGFR|ESR1|STAT3|TP53	-1.7
MyList_MCODE_ALL	GO Molecular Functions	21	GO:0005125	cytokine activity		-3.4	20	7.5	30242	235	19	3	16	8.4	3569|7124|7422	IL6|TNF|VEGFA	-1.7
MyList_MCODE_ALL	GO Molecular Functions	21	GO:0042803	protein homodimerization activity		-3.1	9.4	5.5	30242	680	19	4	21	9.4	207|3320|6774|7422	AKT1|HSP90AA1|STAT3|VEGFA	-1.5
MyList_SUB1_MCODE_1	GO Molecular Functions	21	GO:0019901	protein kinase binding		-14	32	18	30242	671	14	10	71	12	207|595|1956|2099|3320|5594|5728|6714|6774|7157	AKT1|CCND1|EGFR|ESR1|HSP90AA1|MAPK1|PTEN|SRC|STAT3|TP53	-9.9
MyList_SUB1_MCODE_1	GO Molecular Functions	21	GO:0019900	kinase binding		-13	29	17	30242	754	14	10	71	12	207|595|1956|2099|3320|5594|5728|6714|6774|7157	AKT1|CCND1|EGFR|ESR1|HSP90AA1|MAPK1|PTEN|SRC|STAT3|TP53	-9.7
MyList_SUB1_MCODE_1	GO Molecular Functions	21	GO:0030235	nitric-oxide synthase regulator activity		-11	9.6e+02	62	30242	9	14	4	29	12	207|1956|2099|3320	AKT1|EGFR|ESR1|HSP90AA1	-8.4
MyList_SUB1_MCODE_1	GO Molecular Functions	21	GO:0019902	phosphatase binding		-9.7	66	20	30242	196	14	6	43	13	207|1956|5594|5595|6774|7157	AKT1|EGFR|MAPK1|MAPK3|STAT3|TP53	-7
MyList_SUB1_MCODE_1	GO Molecular Functions	21	GO:0004672	protein kinase activity		-8.6	26	13	30242	578	14	7	50	13	207|595|1956|5594|5595|5599|6714	AKT1|CCND1|EGFR|MAPK1|MAPK3|MAPK8|SRC	-6
MyList_SUB1_MCODE_1	GO Molecular Functions	21	GO:0016773	phosphotransferase activity, alcohol group as acceptor		-8	22	12	30242	686	14	7	50	13	207|595|1956|5594|5595|5599|6714	AKT1|CCND1|EGFR|MAPK1|MAPK3|MAPK8|SRC	-5.5
MyList_SUB1_MCODE_1	GO Molecular Functions	21	GO:0016301	kinase activity		-7.8	20	11	30242	746	14	7	50	13	207|595|1956|5594|5595|5599|6714	AKT1|CCND1|EGFR|MAPK1|MAPK3|MAPK8|SRC	-5.3
MyList_SUB1_MCODE_1	GO Molecular Functions	21	GO:0004707	MAP kinase activity		-7.5	4.6e+02	37	30242	14	14	3	21	11	5594|5595|5599	MAPK1|MAPK3|MAPK8	-5.1
MyList_SUB1_MCODE_1	GO Molecular Functions	21	GO:0008134	transcription factor binding		-6.9	22	11	30242	581	14	6	43	13	595|2099|4609|6714|6774|7157	CCND1|ESR1|MYC|SRC|STAT3|TP53	-4.6
MyList_SUB1_MCODE_1	GO Molecular Functions	21	GO:0042826	histone deacetylase binding		-6.5	68	16	30242	127	14	4	29	12	595|3320|5599|7157	CCND1|HSP90AA1|MAPK8|TP53	-4.3
MyList_SUB1_MCODE_1	GO Molecular Functions	21	GO:0019903	protein phosphatase binding		-6.3	58	15	30242	150	14	4	29	12	207|1956|6774|7157	AKT1|EGFR|STAT3|TP53	-4.1
MyList_SUB1_MCODE_1	GO Molecular Functions	21	GO:0004674	protein serine/threonine kinase activity		-6.2	28	11	30242	388	14	5	36	13	207|1956|5594|5595|5599	AKT1|EGFR|MAPK1|MAPK3|MAPK8	-4
MyList_SUB1_MCODE_1	GO Molecular Functions	21	GO:0140297	DNA-binding transcription factor binding		-6.2	27	11	30242	394	14	5	36	13	2099|4609|6714|6774|7157	ESR1|MYC|SRC|STAT3|TP53	-4
MyList_SUB1_MCODE_1	GO Molecular Functions	21	GO:0004712	protein serine/threonine/tyrosine kinase activity		-6	1.5e+02	21	30242	44	14	3	21	11	207|5594|5595	AKT1|MAPK1|MAPK3	-3.9
MyList_SUB1_MCODE_1	GO Molecular Functions	21	GO:0097110	scaffold protein binding		-5.4	97	17	30242	67	14	3	21	11	3320|5595|6714	HSP90AA1|MAPK3|SRC	-3.5
MyList_SUB1_MCODE_1	GO Molecular Functions	21	GO:0031625	ubiquitin protein ligase binding		-5.1	29	10	30242	297	14	4	29	12	1956|3320|6714|7157	EGFR|HSP90AA1|SRC|TP53	-3.2
MyList_SUB1_MCODE_1	GO Molecular Functions	21	GO:0051219	phosphoprotein binding		-5.1	74	15	30242	88	14	3	21	11	5594|5595|6714	MAPK1|MAPK3|SRC	-3.2
MyList_SUB1_MCODE_1	GO Molecular Functions	21	GO:0061629	RNA polymerase II-specific DNA-binding transcription factor binding		-5.1	29	10	30242	299	14	4	29	12	2099|6714|6774|7157	ESR1|SRC|STAT3|TP53	-3.2
MyList_SUB1_MCODE_1	GO Molecular Functions	21	GO:0051117	ATPase binding		-5.1	73	15	30242	89	14	3	21	11	1956|2099|6714	EGFR|ESR1|SRC	-3.2
MyList_SUB1_MCODE_1	GO Molecular Functions	21	GO:0044389	ubiquitin-like protein ligase binding		-5	27	10	30242	316	14	4	29	12	1956|3320|6714|7157	EGFR|HSP90AA1|SRC|TP53	-3.1
MyList_SUB1_MCODE_1	GO Molecular Functions	21	GO:1990782	protein tyrosine kinase binding		-4.8	62	13	30242	105	14	3	21	11	3320|5728|7157	HSP90AA1|PTEN|TP53	-3
MyList_SUB1_MCODE_1	GO Molecular Functions	21	GO:0106310	protein serine kinase activity		-4.7	24	9.4	30242	360	14	4	29	12	207|5594|5595|5599	AKT1|MAPK1|MAPK3|MAPK8	-2.9
MyList_SUB1_MCODE_1	GO Molecular Functions	21	GO:0070851	growth factor receptor binding		-4.5	46	12	30242	141	14	3	21	11	5728|6714|7422	PTEN|SRC|VEGFA	-2.6
MyList_SUB1_MCODE_1	GO Molecular Functions	21	GO:0016922	nuclear receptor binding		-4.4	45	11	30242	144	14	3	21	11	2099|6714|6774	ESR1|SRC|STAT3	-2.6
MyList_SUB1_MCODE_1	GO Molecular Functions	21	GO:0001228	DNA-binding transcription activator activity, RNA polymerase II-specific		-4.4	19	8.4	30242	450	14	4	29	12	2099|4609|6774|7157	ESR1|MYC|STAT3|TP53	-2.6
MyList_SUB1_MCODE_1	GO Molecular Functions	21	GO:0001216	DNA-binding transcription activator activity		-4.3	19	8.3	30242	456	14	4	29	12	2099|4609|6774|7157	ESR1|MYC|STAT3|TP53	-2.6
MyList_SUB1_MCODE_1	GO Molecular Functions	21	GO:0003682	chromatin binding		-4	15	7.3	30242	572	14	4	29	12	1956|2099|6774|7157	EGFR|ESR1|STAT3|TP53	-2.2
MyList_SUB1_MCODE_1	GO Molecular Functions	21	GO:0042803	protein homodimerization activity		-3.7	13	6.6	30242	680	14	4	29	12	207|3320|6774|7422	AKT1|HSP90AA1|STAT3|VEGFA	-2
MyList_SUB1_MCODE_1	GO Molecular Functions	21	GO:0019904	protein domain specific binding		-3.6	12	6.5	30242	703	14	4	29	12	3320|5728|6714|7157	HSP90AA1|PTEN|SRC|TP53	-1.9
MyList_SUB1_MCODE_2	GO Molecular Functions	21	GO:0048018	receptor ligand activity		-4.4	37	10	30242	487	5	3	60	22	1950|3569|7124	EGF|IL6|TNF	-2.6
MyList_SUB1_MCODE_2	GO Molecular Functions	21	GO:0030546	signaling receptor activator activity		-4.4	37	10	30242	495	5	3	60	22	1950|3569|7124	EGF|IL6|TNF	-2.6
MyList_SUB1_MCODE_2	GO Molecular Functions	21	GO:0030545	signaling receptor regulator activity		-4.3	33	9.8	30242	543	5	3	60	22	1950|3569|7124	EGF|IL6|TNF	-2.5
