# Supplementary material for: Active ingredients and molecular targets of Taraxacum mongolicum against hepatocellular carcinoma: network pharmacology, molecular docking, and molecular dynamics simulation analysis
Source: PeerJ. 2022 Jul 18;10:e13737. doi: 10.7717/peerj.13737 (PMC9302432; doi:10.7717/peerj.13737)
Supplement: Supplemental Information 5 [file peerj-10-13737-s005.zip › Enrichment_PPI/GO_MCODE_Top3.csv]

Network	Annotation
MyList	GO:0019901|protein kinase binding|-10.9;GO:0030235|nitric-oxide synthase regulator activity|-10.6;GO:0019900|kinase binding|-10.4
MyList_MCODE_ALL	GO:0019901|protein kinase binding|-11.7;GO:0019900|kinase binding|-11.2;GO:0030235|nitric-oxide synthase regulator activity|-10.9
MyList_SUB1_MCODE_1	GO:0019901|protein kinase binding|-13.6;GO:0019900|kinase binding|-13.1;GO:0030235|nitric-oxide synthase regulator activity|-11.4
MyList_SUB1_MCODE_2	GO:0048018|receptor ligand activity|-4.4;GO:0030546|signaling receptor activator activity|-4.4;GO:0030545|signaling receptor regulator activity|-4.3
