# Supplementary material for: Active ingredients and molecular targets of Taraxacum mongolicum against hepatocellular carcinoma: network pharmacology, molecular docking, and molecular dynamics simulation analysis
Source: PeerJ. 2022 Jul 18;10:e13737. doi: 10.7717/peerj.13737 (PMC9302432; doi:10.7717/peerj.13737)
Supplement: Supplemental Information 5 [file peerj-10-13737-s005.zip › Enrichment_PPI/PPINetwork.js]

var networks={"MyList_MCODE_ALL_PPIColorByCluster": {"format_version": "1.0", "generated_by": "cytoscape-3.8.2", "target_cytoscapejs_version": "~2.1", "data": {"shared_name": "MyList_MCODE_ALL_PPIColorByCluster", "name": "MyList_MCODE_ALL_PPIColorByCluster", "SUID": 22354084, "__Annotations": [], "selected": true}, "elements": {"nodes": [{"data": {"id": "22354112", "shared_name": "7124", "MCODE_SCORE": 1.2, "Gene": "7124", "Symbol": "TNF", "name": "7124", "MCODE_TYPE": "Clustered", "SUID": 22354112, "DEGREE": 2.0, "id_original": "7124", "MCODE_CLUSTER_ID": 2.0, "selected": false, "canonicalName": "TNF"}, "position": {"x": 437.30477867085233, "y": 366.2814062036041}, "selected": false}, {"data": {"id": "22354111", "shared_name": "3725", "MCODE_SCORE": 1.2, "Gene": "3725", "Symbol": "JUN", "name": "3725", "MCODE_TYPE": "Seed", "SUID": 22354111, "DEGREE": 4.0, "id_original": "3725", "MCODE_CLUSTER_ID": 2.0, "selected": false, "canonicalName": "JUN"}, "position": {"x": 543.147948836868, "y": 330.18991450438534}, "selected": false}, {"data": {"id": "22354110", "shared_name": "3569", "MCODE_SCORE": 1.2, "Gene": "3569", "Symbol": "IL6", "name": "3569", "MCODE_TYPE": "Clustered", "SUID": 22354110, "DEGREE": 2.0, "id_original": "3569", "MCODE_CLUSTER_ID": 2.0, "selected": false, "canonicalName": "IL6"}, "position": {"x": 515.7161556239773, "y": 438.6586034692291}, "selected": false}, {"data": {"id": "22354109", "shared_name": "3265", "MCODE_SCORE": 1.2, "Gene": "3265", "Symbol": "HRAS", "name": "3265", "MCODE_TYPE": "Clustered", "SUID": 22354109, "DEGREE": 2.0, "id_original": "3265", "MCODE_CLUSTER_ID": 2.0, "selected": false, "canonicalName": "HRAS"}, "position": {"x": 648.9887023921658, "y": 293.71289424071347}, "selected": false}, {"data": {"id": "22354108", "shared_name": "1950", "MCODE_SCORE": 1.2, "Gene": "1950", "Symbol": "EGF", "name": "1950", "MCODE_TYPE": "Clustered", "SUID": 22354108, "DEGREE": 2.0, "id_original": "1950", "MCODE_CLUSTER_ID": 2.0, "selected": false, "canonicalName": "EGF"}, "position": {"x": 570.2582927699734, "y": 221.53067378172912}, "selected": false}, {"data": {"id": "22354107", "shared_name": "7422", "MCODE_SCORE": 5.714285714285714, "Gene": "7422", "Symbol": "VEGFA", "name": "7422", "MCODE_TYPE": "Clustered", "SUID": 22354107, "DEGREE": 9.0, "id_original": "7422", "MCODE_CLUSTER_ID": 1.0, "selected": false, "canonicalName": "VEGFA"}, "position": {"x": 290.5876279826809, "y": 237.2295568383698}, "selected": false}, {"data": {"id": "22354106", "shared_name": "7157", "MCODE_SCORE": 5.714285714285714, "Gene": "7157", "Symbol": "TP53", "name": "7157", "MCODE_TYPE": "Clustered", "SUID": 22354106, "DEGREE": 12.0, "id_original": "7157", "MCODE_CLUSTER_ID": 1.0, "selected": false, "canonicalName": "TP53"}, "position": {"x": 292.2122865672756, "y": 270.6349218286042}, "selected": false}, {"data": {"id": "22354105", "shared_name": "6774", "MCODE_SCORE": 5.714285714285714, "Gene": "6774", "Symbol": "STAT3", "name": "6774", "MCODE_TYPE": "Seed", "SUID": 22354105, "DEGREE": 12.0, "id_original": "6774", "MCODE_CLUSTER_ID": 1.0, "selected": false, "canonicalName": "STAT3"}, "position": {"x": 223.81000480610618, "y": 269.2270543969636}, "selected": false}, {"data": {"id": "22354104", "shared_name": "6714", "MCODE_SCORE": 5.714285714285714, "Gene": "6714", "Symbol": "SRC", "name": "6714", "MCODE_TYPE": "Clustered", "SUID": 22354104, "DEGREE": 12.0, "id_original": "6714", "MCODE_CLUSTER_ID": 1.0, "selected": false, "canonicalName": "SRC"}, "position": {"x": 170.615134810989, "y": 306.0458105004792}, "selected": false}, {"data": {"id": "22354103", "shared_name": "5728", "MCODE_SCORE": 5.714285714285714, "Gene": "5728", "Symbol": "PTEN", "name": "5728", "MCODE_TYPE": "Clustered", "SUID": 22354103, "DEGREE": 10.0, "id_original": "5728", "MCODE_CLUSTER_ID": 1.0, "selected": false, "canonicalName": "PTEN"}, "position": {"x": 250.70313224751243, "y": 231.02345637450262}, "selected": false}, {"data": {"id": "22354102", "shared_name": "5599", "MCODE_SCORE": 5.714285714285714, "Gene": "5599", "Symbol": "MAPK8", "name": "5599", "MCODE_TYPE": "Clustered", "SUID": 22354102, "DEGREE": 11.0, "id_original": "5599", "MCODE_CLUSTER_ID": 1.0, "selected": false, "canonicalName": "MAPK8"}, "position": {"x": 204.51437339741477, "y": 221.53067378172918}, "selected": false}, {"data": {"id": "22354101", "shared_name": "5595", "MCODE_SCORE": 5.714285714285714, "Gene": "5595", "Symbol": "MAPK3", "name": "5595", "MCODE_TYPE": "Clustered", "SUID": 22354101, "DEGREE": 13.0, "id_original": "5595", "MCODE_CLUSTER_ID": 1.0, "selected": false, "canonicalName": "MAPK3"}, "position": {"x": 225.2704845424343, "y": 319.22238520751046}, "selected": false}, {"data": {"id": "22354100", "shared_name": "5594", "MCODE_SCORE": 5.714285714285714, "Gene": "5594", "Symbol": "MAPK1", "name": "5594", "MCODE_TYPE": "Clustered", "SUID": 22354100, "DEGREE": 13.0, "id_original": "5594", "MCODE_CLUSTER_ID": 1.0, "selected": false, "canonicalName": "MAPK1"}, "position": {"x": 278.842071151321, "y": 316.56439570555733}, "selected": false}, {"data": {"id": "22354099", "shared_name": "4609", "MCODE_SCORE": 5.714285714285714, "Gene": "4609", "Symbol": "MYC", "name": "4609", "MCODE_TYPE": "Clustered", "SUID": 22354099, "DEGREE": 11.0, "id_original": "4609", "MCODE_CLUSTER_ID": 1.0, "selected": false, "canonicalName": "MYC"}, "position": {"x": 337.3047786708523, "y": 303.0699804223542}, "selected": false}, {"data": {"id": "22354098", "shared_name": "3320", "MCODE_SCORE": 5.714285714285714, "Gene": "3320", "Symbol": "HSP90AA1", "name": "3320", "MCODE_TYPE": "Clustered", "SUID": 22354098, "DEGREE": 13.0, "id_original": "3320", "MCODE_CLUSTER_ID": 1.0, "selected": false, "canonicalName": "HSP90AA1"}, "position": {"x": 267.19700202900657, "y": 363.2092321313386}, "selected": false}, {"data": {"id": "22354097", "shared_name": "2099", "MCODE_SCORE": 5.714285714285714, "Gene": "2099", "Symbol": "ESR1", "name": "2099", "MCODE_TYPE": "Clustered", "SUID": 22354097, "DEGREE": 13.0, "id_original": "2099", "MCODE_CLUSTER_ID": 1.0, "selected": false, "canonicalName": "ESR1"}, "position": {"x": 222.8009029384304, "y": 369.7635534204011}, "selected": false}, {"data": {"id": "22354096", "shared_name": "1956", "MCODE_SCORE": 5.714285714285714, "Gene": "1956", "Symbol": "EGFR", "name": "1956", "MCODE_TYPE": "Clustered", "SUID": 22354096, "DEGREE": 11.0, "id_original": "1956", "MCODE_CLUSTER_ID": 1.0, "selected": false, "canonicalName": "EGFR"}, "position": {"x": 154.11565360981712, "y": 253.87161616454168}, "selected": false}, {"data": {"id": "22354095", "shared_name": "595", "MCODE_SCORE": 5.714285714285714, "Gene": "595", "Symbol": "CCND1", "name": "595", "MCODE_TYPE": "Clustered", "SUID": 22354095, "DEGREE": 9.0, "id_original": "595", "MCODE_CLUSTER_ID": 1.0, "selected": false, "canonicalName": "CCND1"}, "position": {"x": 327.97131690937766, "y": 369.9547460473542}, "selected": false}, {"data": {"id": "22354094", "shared_name": "207", "MCODE_SCORE": 5.714285714285714, "Gene": "207", "Symbol": "AKT1", "name": "207", "MCODE_TYPE": "Clustered", "SUID": 22354094, "DEGREE": 11.0, "id_original": "207", "MCODE_CLUSTER_ID": 1.0, "selected": false, "canonicalName": "AKT1"}, "position": {"x": 170.99198112446555, "y": 353.7996862329011}, "selected": false}], "edges": [{"data": {"id": "22354160", "source": "22354111", "target": "22354112", "SCORE": "900", "shared_interaction": "Direct", "source_original": "3725", "Name_B": "TNF", "Name_A": "JUN", "target_original": "7124", "Gene_B": "7124", "interaction": "Direct", "SUID": 22354160, "TYPE": "Direct", "Gene_A": "3725", "support": "{\"StringDB\": \"physical\", \"StringEvidence\": \"database:0.896,textmining:0.866\", \"OmniPath\": \"pathwayextra,kinaseextra\", \"OmniPath_Reference\": \"Wang,ProtMapper;Sparser_ProtMapper;Wang\", \"InWeb_IM\": \"experimental\", \"String_Score_Physical\": 900, \"String_Score_Combined\": 986}", "selected": false}, "selected": false}, {"data": {"id": "22354159", "source": "22354110", "target": "22354112", "SCORE": "432", "shared_interaction": "Direct", "source_original": "3569", "Name_B": "TNF", "Name_A": "IL6", "target_original": "7124", "Gene_B": "7124", "interaction": "Direct", "SUID": 22354159, "TYPE": "Direct", "Gene_A": "3569", "support": "{\"StringDB\": \"functional\", \"StringEvidence\": \"textmining:0.982,coexpression:0.086\", \"OmniPath\": \"pathwayextra\", \"OmniPath_Reference\": \"Wang\", \"String_Score_Combined\": 984, \"String_Score_Physical\": 432}", "selected": false}, "selected": false}, {"data": {"id": "22354158", "source": "22354110", "target": "22354111", "SCORE": "900", "shared_interaction": "Direct", "source_original": "3569", "Name_B": "JUN", "Name_A": "IL6", "target_original": "3725", "Gene_B": "3725", "interaction": "Direct", "SUID": 22354158, "TYPE": "Direct", "Gene_A": "3569", "support": "{\"StringDB\": \"physical\", \"StringEvidence\": \"database:0.896,textmining:0.844,coexpression:0.013\", \"OmniPath\": \"pathwayextra\", \"OmniPath_Reference\": \"Wang\", \"String_Score_Physical\": 900, \"String_Score_Combined\": 984}", "selected": false}, "selected": false}, {"data": {"id": "22354147", "source": "22354109", "target": "22354111", "SCORE": "241", "shared_interaction": "Direct", "source_original": "3265", "Name_B": "JUN", "Name_A": "HRAS", "target_original": "3725", "Gene_B": "3725", "interaction": "Direct", "SUID": 22354147, "TYPE": "Direct", "Gene_A": "3265", "support": "{\"StringDB\": \"physical\", \"StringEvidence\": \"textmining:0.753,experiments:0.210\", \"OmniPath\": \"kinaseextra,pathwayextra\", \"OmniPath_Reference\": \"ProtMapper;SIGNOR_ProtMapper;Wang\", \"InWeb_IM\": \"experimental\", \"String_Score_Physical\": 241, \"String_Score_Combined\": 812}", "selected": false}, "selected": false}, {"data": {"id": "22354114", "source": "22354108", "target": "22354111", "SCORE": "432", "shared_interaction": "Direct", "source_original": "1950", "Name_B": "JUN", "Name_A": "EGF", "target_original": "3725", "Gene_B": "3725", "interaction": "Direct", "SUID": 22354114, "TYPE": "Direct", "Gene_A": "1950", "support": "{\"StringDB\": \"functional\", \"StringEvidence\": \"textmining:0.830\", \"OmniPath\": \"kinaseextra\", \"OmniPath_Reference\": \"ProtMapper;REACH_ProtMapper;Sparser_ProtMapper\", \"String_Score_Combined\": 837, \"String_Score_Physical\": 432}", "selected": false}, "selected": false}, {"data": {"id": "22354113", "source": "22354108", "target": "22354109", "SCORE": "900", "shared_interaction": "Direct", "source_original": "1950", "Name_B": "HRAS", "Name_A": "EGF", "target_original": "3265", "Gene_B": "3265", "interaction": "Direct", "SUID": 22354113, "TYPE": "Direct", "Gene_A": "1950", "support": "{\"StringDB\": \"physical\", \"StringEvidence\": \"database:0.896,textmining:0.776\", \"OmniPath\": \"pathwayextra\", \"OmniPath_Reference\": \"Wang\", \"InWeb_IM\": \"inference\", \"String_Score_Physical\": 900, \"String_Score_Combined\": 977}", "selected": false}, "selected": false}, {"data": {"id": "22354198", "source": "22354105", "target": "22354107", "SCORE": "432", "shared_interaction": "Direct", "source_original": "6774", "Name_B": "VEGFA", "Name_A": "STAT3", "target_original": "7422", "Gene_B": "7422", "interaction": "Direct", "SUID": 22354198, "TYPE": "Direct", "Gene_A": "6774", "support": "{\"OmniPath\": \"omnipath,pathwayextra\", \"OmniPath_Reference\": \"ACSN;SIGNOR;Wang\", \"InWeb_IM\": \"experimental\", \"BioGrid\": \"physical\", \"BioGrid_PubMed\": \"23991099\", \"BioGrid_Type\": \"Co-localization\"}", "selected": false}, "selected": false}, {"data": {"id": "22354197", "source": "22354105", "target": "22354106", "SCORE": "900", "shared_interaction": "Direct", "source_original": "6774", "Name_B": "TP53", "Name_A": "STAT3", "target_original": "7157", "Gene_B": "7157", "interaction": "Direct", "SUID": 22354197, "TYPE": "Direct", "Gene_A": "6774", "support": "{\"StringDB\": \"physical\", \"StringEvidence\": \"database:0.896,textmining:0.865\", \"BioGrid\": \"physical\", \"BioGrid_PubMed\": \"32807901\", \"BioGrid_Type\": \"Affinity Capture-MS\", \"String_Score_Physical\": 900, \"String_Score_Combined\": 986}", "selected": false}, "selected": false}, {"data": {"id": "22354196", "source": "22354104", "target": "22354107", "SCORE": "432", "shared_interaction": "Direct", "source_original": "6714", "Name_B": "VEGFA", "Name_A": "SRC", "target_original": "7422", "Gene_B": "7422", "interaction": "Direct", "SUID": 22354196, "TYPE": "Direct", "Gene_A": "6714", "support": "{\"OmniPath\": \"pathwayextra\", \"OmniPath_Reference\": \"Wang\", \"InWeb_IM\": \"inference\"}", "selected": false}, "selected": false}, {"data": {"id": "22354195", "source": "22354104", "target": "22354106", "SCORE": "384", "shared_interaction": "Direct", "source_original": "6714", "Name_B": "TP53", "Name_A": "SRC", "target_original": "7157", "Gene_B": "7157", "interaction": "Direct", "SUID": 22354195, "TYPE": "Direct", "Gene_A": "6714", "support": "{\"StringDB\": \"physical\", \"StringEvidence\": \"textmining:0.696,experiments:0.359\", \"OmniPath\": \"kinaseextra\", \"OmniPath_Reference\": \"ProtMapper;RLIMS-P_ProtMapper\", \"InWeb_IM\": \"experimental\", \"BioGrid\": \"physical\", \"BioGrid_PubMed\": \"25071020\", \"BioGrid_Type\": \"Biochemical Activity\", \"String_Score_Physical\": 384, \"String_Score_Combined\": 812}", "selected": false}, "selected": false}, {"data": {"id": "22354194", "source": "22354104", "target": "22354105", "SCORE": "940", "shared_interaction": "Direct", "source_original": "6714", "Name_B": "STAT3", "Name_A": "SRC", "target_original": "6774", "Gene_B": "6774", "interaction": "Direct", "SUID": 22354194, "TYPE": "Direct", "Gene_A": "6714", "support": "{\"StringDB\": \"physical\", \"StringEvidence\": \"textmining:0.917,database:0.896,experiments:0.408,coexpression:0.018\", \"OmniPath\": \"omnipath,kinaseextra,pathwayextra\", \"OmniPath_Reference\": \"Adhesome;BEL-Large-Corpus_ProtMapper;CancerCellMap;HPRD;HPRD-phos;HPRD_KEA;HPRD_MIMP;KEA;MIMP;NCI-PID_ProtMapper;NetPath;PhosphoPoint;PhosphoSite_KEA;PhosphoSite_MIMP;PhosphoSite_ProtMapper;PhosphoSite_noref;ProtMapper;RLIMS-P_ProtMapper;SIGNOR;SIGNOR_ProtMapper;SPIKE;Sparser_ProtMapper;Wang;iPTMnet;phosphoELM_KEA;phosphoELM_MIMP,Adhesome;CancerCellMap;HPRD;NetPath\", \"InWeb_IM\": \"experimental\", \"BioGrid\": \"physical\", \"BioGrid_PubMed\": \"8657134,21573184,15735682,15313931,12244095\", \"BioGrid_Type\": \"Reconstituted Complex,Affinity Capture-Western,Co-localization\", \"String_Score_Physical\": 940, \"String_Score_Combined\": 995}", "selected": false}, "selected": false}, {"data": {"id": "22354189", "source": "22354103", "target": "22354106", "SCORE": "944", "shared_interaction": "Direct", "source_original": "5728", "Name_B": "TP53", "Name_A": "PTEN", "target_original": "7157", "Gene_B": "7157", "interaction": "Direct", "SUID": 22354189, "TYPE": "Direct", "Gene_A": "5728", "support": "{\"StringDB\": \"physical\", \"StringEvidence\": \"textmining:0.962,database:0.896,experiments:0.450\", \"OmniPath\": \"omnipath,pathwayextra\", \"OmniPath_Reference\": \"ACSN;BioGRID;HPRD;SPIKE;Wang\", \"InWeb_IM\": \"experimental\", \"BioGrid\": \"physical\", \"BioGrid_PubMed\": \"24141722,18339852,14559824,12620407\", \"BioGrid_Type\": \"Reconstituted Complex,Affinity Capture-Western\", \"String_Score_Physical\": 944, \"String_Score_Combined\": 997}", "selected": false}, "selected": false}, {"data": {"id": "22354188", "source": "22354103", "target": "22354104", "SCORE": "260", "shared_interaction": "Direct", "source_original": "5728", "Name_B": "SRC", "Name_A": "PTEN", "target_original": "6714", "Gene_B": "6714", "interaction": "Direct", "SUID": 22354188, "TYPE": "Direct", "Gene_A": "5728", "support": "{\"StringDB\": \"physical\", \"StringEvidence\": \"textmining:0.850,experiments:0.229,coexpression:0.021\", \"OmniPath\": \"kinaseextra,omnipath\", \"OmniPath_Reference\": \"HPRD_MIMP;MIMP;PhosphoSite;PhosphoSite_MIMP;PhosphoSite_ProtMapper;PhosphoSite_noref;ProtMapper;REACH_ProtMapper;SIGNOR;phosphoELM_MIMP,ProtMapper;Sparser_ProtMapper\", \"String_Score_Physical\": 260, \"String_Score_Combined\": 891}", "selected": false}, "selected": false}, {"data": {"id": "22354187", "source": "22354102", "target": "22354106", "SCORE": "944", "shared_interaction": "Direct", "source_original": "5599", "Name_B": "TP53", "Name_A": "MAPK8", "target_original": "7157", "Gene_B": "7157", "interaction": "Direct", "SUID": 22354187, "TYPE": "Direct", "Gene_A": "5599", "support": "{\"StringDB\": \"physical\", \"StringEvidence\": \"textmining:0.912,database:0.896,experiments:0.450\", \"OmniPath\": \"omnipath,kinaseextra,pathwayextra\", \"OmniPath_Reference\": \"BEL-Large-Corpus_ProtMapper;HPRD;HPRD-phos;HPRD_KEA;HPRD_MIMP;InnateDB;KEA;Lit-BM-17;MIMP;NCI-PID_ProtMapper;NetworKIN_KEA;PhosphoPoint;PhosphoSite;PhosphoSite_KEA;PhosphoSite_MIMP;PhosphoSite_ProtMapper;ProtMapper;RLIMS-P_ProtMapper;SIGNOR;SIGNOR_ProtMapper;Sparser_ProtMapper;Wang;iPTMnet;phosphoELM_MIMP\", \"InWeb_IM\": \"experimental\", \"BioGrid\": \"physical\", \"BioGrid_PubMed\": \"9732264,9724739,9393873,19651615,18813780,15538975,12514174,11108663\", \"BioGrid_Type\": \"Biochemical Activity,Reconstituted Complex,Two-hybrid,Affinity Capture-Western\", \"String_Score_Physical\": 944, \"String_Score_Combined\": 995}", "selected": false}, "selected": false}, {"data": {"id": "22354186", "source": "22354102", "target": "22354105", "SCORE": "379", "shared_interaction": "Direct", "source_original": "5599", "Name_B": "STAT3", "Name_A": "MAPK8", "target_original": "6774", "Gene_B": "6774", "interaction": "Direct", "SUID": 22354186, "TYPE": "Direct", "Gene_A": "5599", "support": "{\"StringDB\": \"physical\", \"StringEvidence\": \"textmining:0.849,experiments:0.352\", \"OmniPath\": \"omnipath,kinaseextra,pathwayextra\", \"OmniPath_Reference\": \"Adhesome;BEL-Large-Corpus_ProtMapper;BioGRID;HPRD;HPRD-phos;HPRD_KEA;HPRD_MIMP;InnateDB;KEA;MIMP;PhosphoPoint;PhosphoSite_KEA;PhosphoSite_MIMP;PhosphoSite_ProtMapper;ProtMapper;SIGNOR;SIGNOR_ProtMapper;SignaLink3;Sparser_ProtMapper;Wang;iPTMnet;phosphoELM_MIMP,Adhesome;BioGRID;HPRD;InnateDB\", \"InWeb_IM\": \"experimental\", \"BioGrid\": \"physical\", \"BioGrid_PubMed\": \"15979846,10521505\", \"BioGrid_Type\": \"Biochemical Activity,Affinity Capture-Western\", \"String_Score_Physical\": 379, \"String_Score_Combined\": 906}", "selected": false}, "selected": false}, {"data": {"id": "22354185", "source": "22354102", "target": "22354104", "SCORE": "913", "shared_interaction": "Direct", "source_original": "5599", "Name_B": "SRC", "Name_A": "MAPK8", "target_original": "6714", "Gene_B": "6714", "interaction": "Direct", "SUID": 22354185, "TYPE": "Direct", "Gene_A": "5599", "support": "{\"StringDB\": \"physical\", \"StringEvidence\": \"database:0.896,textmining:0.860,cooccurrence:0.349,experiments:0.130,coexpression:0.023\", \"OmniPath\": \"omnipath,pathwayextra\", \"OmniPath_Reference\": \"Wang,KEA;NetworKIN_KEA\", \"String_Score_Physical\": 913, \"String_Score_Combined\": 954}", "selected": false}, "selected": false}, {"data": {"id": "22354184", "source": "22354102", "target": "22354103", "SCORE": "263", "shared_interaction": "Direct", "source_original": "5599", "Name_B": "PTEN", "Name_A": "MAPK8", "target_original": "5728", "Gene_B": "5728", "interaction": "Direct", "SUID": 22354184, "TYPE": "Direct", "Gene_A": "5599", "support": "{\"StringDB\": \"physical\", \"StringEvidence\": \"textmining:0.718,experiments:0.231,coexpression:0.021\", \"String_Score_Physical\": 263, \"String_Score_Combined\": 796}", "selected": false}, "selected": false}, {"data": {"id": "22354183", "source": "22354101", "target": "22354107", "SCORE": "432", "shared_interaction": "Direct", "source_original": "5595", "Name_B": "VEGFA", "Name_A": "MAPK3", "target_original": "7422", "Gene_B": "7422", "interaction": "Direct", "SUID": 22354183, "TYPE": "Direct", "Gene_A": "5595", "support": "{\"OmniPath\": \"pathwayextra\", \"OmniPath_Reference\": \"Wang\"}", "selected": false}, "selected": false}, {"data": {"id": "22354182", "source": "22354101", "target": "22354106", "SCORE": "875", "shared_interaction": "Direct", "source_original": "5595", "Name_B": "TP53", "Name_A": "MAPK3", "target_original": "7157", "Gene_B": "7157", "interaction": "Direct", "SUID": 22354182, "TYPE": "Direct", "Gene_A": "5595", "support": "{\"StringDB\": \"physical\", \"StringEvidence\": \"database:0.791,textmining:0.727,experiments:0.378,coexpression:0.022\", \"OmniPath\": \"omnipath,kinaseextra,pathwayextra\", \"OmniPath_Reference\": \"HPRD;HPRD_MIMP;InnateDB;MIMP;PhosphoPoint;PhosphoSite;PhosphoSite_MIMP;PhosphoSite_ProtMapper;ProtMapper;SIGNOR;SIGNOR_ProtMapper;iPTMnet;phosphoELM_MIMP,HPRD;InnateDB;Wang\", \"InWeb_IM\": \"experimental\", \"BioGrid\": \"physical\", \"BioGrid_PubMed\": \"21187340,21147777,10958792\", \"BioGrid_Type\": \"Affinity Capture-Western\", \"String_Score_Physical\": 875, \"String_Score_Combined\": 966}", "selected": false}, "selected": false}, {"data": {"id": "22354181", "source": "22354101", "target": "22354105", "SCORE": "927", "shared_interaction": "Direct", "source_original": "5595", "Name_B": "STAT3", "Name_A": "MAPK3", "target_original": "6774", "Gene_B": "6774", "interaction": "Direct", "SUID": 22354181, "TYPE": "Direct", "Gene_A": "5595", "support": "{\"StringDB\": \"physical\", \"StringEvidence\": \"database:0.896,textmining:0.808,experiments:0.271,coexpression:0.020\", \"OmniPath\": \"omnipath,kinaseextra,pathwayextra\", \"OmniPath_Reference\": \"HPRD;HPRD-phos;HPRD_KEA;HPRD_MIMP;KEA;Kinexus_KEA;MIMP;NCI-PID_ProtMapper;PhosphoPoint;PhosphoSite_KEA;PhosphoSite_MIMP;ProtMapper;SIGNOR;SIGNOR_ProtMapper;SPIKE;SignaLink3;Wang;iPTMnet;phosphoELM_MIMP\", \"InWeb_IM\": \"inference\", \"String_Score_Physical\": 927, \"String_Score_Combined\": 986}", "selected": false}, "selected": false}, {"data": {"id": "22354180", "source": "22354101", "target": "22354104", "SCORE": "939", "shared_interaction": "Direct", "source_original": "5595", "Name_B": "SRC", "Name_A": "MAPK3", "target_original": "6714", "Gene_B": "6714", "interaction": "Direct", "SUID": 22354180, "TYPE": "Direct", "Gene_A": "5595", "support": "{\"StringDB\": \"physical\", \"StringEvidence\": \"database:0.896,textmining:0.861,experiments:0.391,cooccurrence:0.278,coexpression:0.021\", \"OmniPath\": \"pathwayextra\", \"OmniPath_Reference\": \"Wang\", \"InWeb_IM\": \"inference\", \"BioGrid\": \"physical\", \"BioGrid_PubMed\": \"24412244,23242524\", \"BioGrid_Type\": \"Two-hybrid,Affinity Capture-Western\", \"String_Score_Physical\": 939, \"String_Score_Combined\": 964}", "selected": false}, "selected": false}, {"data": {"id": "22354179", "source": "22354101", "target": "22354095", "SCORE": "432", "shared_interaction": "Direct", "source_original": "5595", "Name_B": "CCND1", "Name_A": "MAPK3", "target_original": "595", "Gene_B": "595", "interaction": "Direct", "SUID": 22354179, "TYPE": "Direct", "Gene_A": "5595", "support": "{\"StringDB\": \"functional\", \"StringEvidence\": \"textmining:0.740\", \"OmniPath\": \"pathwayextra\", \"OmniPath_Reference\": \"KEGG-MEDICUS;Wang\", \"String_Score_Combined\": 750, \"String_Score_Physical\": 432}", "selected": false}, "selected": false}, {"data": {"id": "22354178", "source": "22354101", "target": "22354103", "SCORE": "260", "shared_interaction": "Direct", "source_original": "5595", "Name_B": "PTEN", "Name_A": "MAPK3", "target_original": "5728", "Gene_B": "5728", "interaction": "Direct", "SUID": 22354178, "TYPE": "Direct", "Gene_A": "5595", "support": "{\"StringDB\": \"physical\", \"StringEvidence\": \"textmining:0.800,experiments:0.229,coexpression:0.024\", \"String_Score_Physical\": 260, \"String_Score_Combined\": 855}", "selected": false}, "selected": false}, {"data": {"id": "22354177", "source": "22354101", "target": "22354102", "SCORE": "935", "shared_interaction": "Direct", "source_original": "5595", "Name_B": "MAPK8", "Name_A": "MAPK3", "target_original": "5599", "Gene_B": "5599", "interaction": "Direct", "SUID": 22354177, "TYPE": "Direct", "Gene_A": "5595", "support": "{\"StringDB\": \"physical\", \"StringEvidence\": \"textmining:0.949,database:0.896,cooccurrence:0.364,experiments:0.359,coexpression:0.045\", \"OmniPath\": \"omnipath,kinaseextra,pathwayextra\", \"OmniPath_Reference\": \"HPRD;PhosphoNetworks;PhosphoPoint;Wang,HPRD;Wang\", \"String_Score_Physical\": 935, \"String_Score_Combined\": 948}", "selected": false}, "selected": false}, {"data": {"id": "22354176", "source": "22354100", "target": "22354107", "SCORE": "432", "shared_interaction": "Direct", "source_original": "5594", "Name_B": "VEGFA", "Name_A": "MAPK1", "target_original": "7422", "Gene_B": "7422", "interaction": "Direct", "SUID": 22354176, "TYPE": "Direct", "Gene_A": "5594", "support": "{\"OmniPath\": \"pathwayextra\", \"OmniPath_Reference\": \"Wang\"}", "selected": false}, "selected": false}, {"data": {"id": "22354175", "source": "22354100", "target": "22354106", "SCORE": "902", "shared_interaction": "Direct", "source_original": "5594", "Name_B": "TP53", "Name_A": "MAPK1", "target_original": "7157", "Gene_B": "7157", "interaction": "Direct", "SUID": 22354175, "TYPE": "Direct", "Gene_A": "5594", "support": "{\"StringDB\": \"physical\", \"StringEvidence\": \"textmining:0.853,database:0.791,experiments:0.512,coexpression:0.015\", \"OmniPath\": \"omnipath,kinaseextra,pathwayextra\", \"OmniPath_Reference\": \"HPRD;HPRD-phos;HPRD_KEA;HPRD_MIMP;InnateDB;KEA;Lit-BM-17;MIMP;PhosphoNetworks;PhosphoPoint;PhosphoSite_KEA;PhosphoSite_MIMP;PhosphoSite_ProtMapper;ProtMapper;REACH_ProtMapper;RLIMS-P_ProtMapper;Sparser_ProtMapper;Wang;iPTMnet;phosphoELM_MIMP\", \"InWeb_IM\": \"experimental\", \"BioGrid\": \"physical\", \"BioGrid_PubMed\": \"25241761,23443559,21675959,21147777,15867353,10958792\", \"BioGrid_Type\": \"PCA,Co-localization,Biochemical Activity,Affinity Capture-Western,Affinity Capture-MS\", \"String_Score_Physical\": 902, \"String_Score_Combined\": 985}", "selected": false}, "selected": false}, {"data": {"id": "22354174", "source": "22354100", "target": "22354105", "SCORE": "935", "shared_interaction": "Direct", "source_original": "5594", "Name_B": "STAT3", "Name_A": "MAPK1", "target_original": "6774", "Gene_B": "6774", "interaction": "Direct", "SUID": 22354174, "TYPE": "Direct", "Gene_A": "5594", "support": "{\"StringDB\": \"physical\", \"StringEvidence\": \"database:0.896,textmining:0.831,experiments:0.359,coexpression:0.020\", \"OmniPath\": \"omnipath,kinaseextra,pathwayextra\", \"OmniPath_Reference\": \"Adhesome;BEL-Large-Corpus_ProtMapper;HPRD;HPRD-phos;HPRD_KEA;HPRD_MIMP;InnateDB;KEA;Kinexus_KEA;MIMP;NCI-PID_ProtMapper;NetPath;PhosphoPoint;PhosphoSite_KEA;PhosphoSite_MIMP;ProtMapper;SPIKE;Wang;iPTMnet;phosphoELM_MIMP\", \"InWeb_IM\": \"experimental\", \"BioGrid\": \"physical\", \"BioGrid_PubMed\": \"15979846\", \"BioGrid_Type\": \"Affinity Capture-Western\", \"String_Score_Physical\": 935, \"String_Score_Combined\": 989}", "selected": false}, "selected": false}, {"data": {"id": "22354173", "source": "22354100", "target": "22354104", "SCORE": "939", "shared_interaction": "Direct", "source_original": "5594", "Name_B": "SRC", "Name_A": "MAPK1", "target_original": "6714", "Gene_B": "6714", "interaction": "Direct", "SUID": 22354173, "TYPE": "Direct", "Gene_A": "5594", "support": "{\"StringDB\": \"physical\", \"StringEvidence\": \"database:0.896,textmining:0.867,experiments:0.391,cooccurrence:0.282,coexpression:0.021\", \"OmniPath\": \"kinaseextra,pathwayextra\", \"OmniPath_Reference\": \"BEL-Large-Corpus_ProtMapper;ProtMapper;Wang\", \"InWeb_IM\": \"inference\", \"BioGrid\": \"physical\", \"BioGrid_PubMed\": \"23242524\", \"BioGrid_Type\": \"Affinity Capture-Western\", \"String_Score_Physical\": 939, \"String_Score_Combined\": 963}", "selected": false}, "selected": false}, {"data": {"id": "22354172", "source": "22354100", "target": "22354095", "SCORE": "347", "shared_interaction": "Direct", "source_original": "5594", "Name_B": "CCND1", "Name_A": "MAPK1", "target_original": "595", "Gene_B": "595", "interaction": "Direct", "SUID": 22354172, "TYPE": "Direct", "Gene_A": "5594", "support": "{\"StringDB\": \"physical\", \"StringEvidence\": \"textmining:0.827,experiments:0.320\", \"OmniPath\": \"pathwayextra\", \"OmniPath_Reference\": \"KEGG-MEDICUS;Wang\", \"InWeb_IM\": \"experimental\", \"BioGrid\": \"physical\", \"BioGrid_PubMed\": \"17205132\", \"BioGrid_Type\": \"Affinity Capture-Western\", \"String_Score_Physical\": 347, \"String_Score_Combined\": 887}", "selected": false}, "selected": false}, {"data": {"id": "22354171", "source": "22354100", "target": "22354103", "SCORE": "260", "shared_interaction": "Direct", "source_original": "5594", "Name_B": "PTEN", "Name_A": "MAPK1", "target_original": "5728", "Gene_B": "5728", "interaction": "Direct", "SUID": 22354171, "TYPE": "Direct", "Gene_A": "5594", "support": "{\"StringDB\": \"physical\", \"StringEvidence\": \"textmining:0.777,experiments:0.229,coexpression:0.024\", \"BioGrid\": \"physical\", \"BioGrid_PubMed\": \"32249768\", \"BioGrid_Type\": \"Affinity Capture-MS\", \"String_Score_Physical\": 260, \"String_Score_Combined\": 839}", "selected": false}, "selected": false}, {"data": {"id": "22354170", "source": "22354100", "target": "22354102", "SCORE": "935", "shared_interaction": "Direct", "source_original": "5594", "Name_B": "MAPK8", "Name_A": "MAPK1", "target_original": "5599", "Gene_B": "5599", "interaction": "Direct", "SUID": 22354170, "TYPE": "Direct", "Gene_A": "5594", "support": "{\"StringDB\": \"physical\", \"StringEvidence\": \"textmining:0.980,database:0.896,cooccurrence:0.360,experiments:0.359,coexpression:0.042\", \"OmniPath\": \"omnipath,pathwayextra,kinaseextra\", \"OmniPath_Reference\": \"Adhesome;HPRD;Wang,Adhesome;HPRD;PhosphoPoint;Wang\", \"InWeb_IM\": \"inference\", \"String_Score_Physical\": 935, \"String_Score_Combined\": 947}", "selected": false}, "selected": false}, {"data": {"id": "22354169", "source": "22354100", "target": "22354101", "SCORE": "986", "shared_interaction": "Direct", "source_original": "5594", "Name_B": "MAPK3", "Name_A": "MAPK1", "target_original": "5595", "Gene_B": "5595", "interaction": "Direct", "SUID": 22354169, "TYPE": "Direct", "Gene_A": "5594", "support": "{\"StringDB\": \"physical\", \"StringEvidence\": \"textmining:0.949,database:0.896,experiments:0.867,cooccurrence:0.422\", \"OmniPath\": \"omnipath,kinaseextra,pathwayextra\", \"OmniPath_Reference\": \"InnateDB;Lit-BM-17;ProtMapper;REACH_ProtMapper;SIGNOR;Wang,InnateDB;Lit-BM-17;ProtMapper;REACH_ProtMapper\", \"InWeb_IM\": \"experimental\", \"BioGrid\": \"physical\", \"BioGrid_PubMed\": \"33961781,31980649,26344197,23602568,19058874,16424009\", \"BioGrid_Type\": \"Co-fractionation,Affinity Capture-Western,Affinity Capture-MS\", \"BioGrid_Score\": \"0.999986255,0.219860204\", \"String_Score_Physical\": 986, \"String_Score_Combined\": 987}", "selected": false}, "selected": false}, {"data": {"id": "22354168", "source": "22354099", "target": "22354107", "SCORE": "432", "shared_interaction": "Direct", "source_original": "4609", "Name_B": "VEGFA", "Name_A": "MYC", "target_original": "7422", "Gene_B": "7422", "interaction": "Direct", "SUID": 22354168, "TYPE": "Direct", "Gene_A": "4609", "support": "{\"OmniPath\": \"pathwayextra\", \"OmniPath_Reference\": \"Wang\"}", "selected": false}, "selected": false}, {"data": {"id": "22354167", "source": "22354099", "target": "22354106", "SCORE": "432", "shared_interaction": "Direct", "source_original": "4609", "Name_B": "TP53", "Name_A": "MYC", "target_original": "7157", "Gene_B": "7157", "interaction": "Direct", "SUID": 22354167, "TYPE": "Direct", "Gene_A": "4609", "support": "{\"OmniPath\": \"pathwayextra\", \"OmniPath_Reference\": \"Wang\", \"InWeb_IM\": \"experimental\", \"BioGrid\": \"physical\", \"BioGrid_PubMed\": \"30415952,28205554,21150319\", \"BioGrid_Type\": \"FRET,Proximity Label-MS,Affinity Capture-MS\"}", "selected": false}, "selected": false}, {"data": {"id": "22354166", "source": "22354099", "target": "22354105", "SCORE": "432", "shared_interaction": "Direct", "source_original": "4609", "Name_B": "STAT3", "Name_A": "MYC", "target_original": "6774", "Gene_B": "6774", "interaction": "Direct", "SUID": 22354166, "TYPE": "Direct", "Gene_A": "4609", "support": "{\"OmniPath\": \"pathwayextra\", \"OmniPath_Reference\": \"ACSN;Wang\", \"InWeb_IM\": \"experimental\", \"BioGrid\": \"genetic\", \"BioGrid_PubMed\": \"30762338\", \"BioGrid_Type\": \"Negative Genetic\"}", "selected": false}, "selected": false}, {"data": {"id": "22354165", "source": "22354099", "target": "22354095", "SCORE": "432", "shared_interaction": "Direct", "source_original": "4609", "Name_B": "CCND1", "Name_A": "MYC", "target_original": "595", "Gene_B": "595", "interaction": "Direct", "SUID": 22354165, "TYPE": "Direct", "Gene_A": "4609", "support": "{\"OmniPath\": \"pathwayextra\", \"OmniPath_Reference\": \"ACSN;Wang\", \"InWeb_IM\": \"inference\"}", "selected": false}, "selected": false}, {"data": {"id": "22354164", "source": "22354099", "target": "22354103", "SCORE": "208", "shared_interaction": "Direct", "source_original": "4609", "Name_B": "PTEN", "Name_A": "MYC", "target_original": "5728", "Gene_B": "5728", "interaction": "Direct", "SUID": 22354164, "TYPE": "Direct", "Gene_A": "4609", "support": "{\"BioGrid\": \"physical\", \"BioGrid_PubMed\": \"28205554\", \"BioGrid_Type\": \"FRET\"}", "selected": false}, "selected": false}, {"data": {"id": "22354163", "source": "22354099", "target": "22354102", "SCORE": "432", "shared_interaction": "Direct", "source_original": "4609", "Name_B": "MAPK8", "Name_A": "MYC", "target_original": "5599", "Gene_B": "5599", "interaction": "Direct", "SUID": 22354163, "TYPE": "Direct", "Gene_A": "4609", "support": "{\"OmniPath\": \"omnipath,kinaseextra\", \"OmniPath_Reference\": \"HPRD;HPRD-phos;HPRD_KEA;HPRD_MIMP;KEA;Kinexus_KEA;MIMP;PhosphoPoint;PhosphoSite_KEA;PhosphoSite_MIMP;PhosphoSite_ProtMapper;ProtMapper;SIGNOR;SIGNOR_ProtMapper;iPTMnet;phosphoELM_MIMP\", \"InWeb_IM\": \"experimental\", \"BioGrid\": \"physical\", \"BioGrid_PubMed\": \"10551811\", \"BioGrid_Type\": \"Biochemical Activity,Reconstituted Complex,Affinity Capture-Western\"}", "selected": false}, "selected": false}, {"data": {"id": "22354162", "source": "22354099", "target": "22354101", "SCORE": "432", "shared_interaction": "Direct", "source_original": "4609", "Name_B": "MAPK3", "Name_A": "MYC", "target_original": "5595", "Gene_B": "5595", "interaction": "Direct", "SUID": 22354162, "TYPE": "Direct", "Gene_A": "4609", "support": "{\"OmniPath\": \"omnipath,kinaseextra,pathwayextra\", \"OmniPath_Reference\": \"BEL-Large-Corpus_ProtMapper;HPRD;InnateDB;PhosphoPoint;ProtMapper;SignaLink3;Wang\", \"InWeb_IM\": \"experimental\", \"BioGrid\": \"physical\", \"BioGrid_PubMed\": \"15210690\", \"BioGrid_Type\": \"Reconstituted Complex\"}", "selected": false}, "selected": false}, {"data": {"id": "22354161", "source": "22354099", "target": "22354100", "SCORE": "432", "shared_interaction": "Direct", "source_original": "4609", "Name_B": "MAPK1", "Name_A": "MYC", "target_original": "5594", "Gene_B": "5594", "interaction": "Direct", "SUID": 22354161, "TYPE": "Direct", "Gene_A": "4609", "support": "{\"OmniPath\": \"omnipath,kinaseextra,pathwayextra\", \"OmniPath_Reference\": \"BEL-Large-Corpus_ProtMapper;BioGRID;HPRD_MIMP;InnateDB;KEA;MIMP;NetworKIN_KEA;PhosphoNetworks;PhosphoSite_KEA;PhosphoSite_MIMP;PhosphoSite_ProtMapper;ProtMapper;REACH_ProtMapper;RLIMS-P_ProtMapper;SIGNOR_ProtMapper;Sparser_ProtMapper;Wang;iPTMnet;phosphoELM;phosphoELM_KEA;phosphoELM_MIMP\", \"InWeb_IM\": \"experimental\", \"BioGrid\": \"physical\", \"BioGrid_PubMed\": \"7957875,29467282,15210690\", \"BioGrid_Type\": \"Reconstituted Complex,Affinity Capture-MS\"}", "selected": false}, "selected": false}, {"data": {"id": "22354157", "source": "22354098", "target": "22354107", "SCORE": "294", "shared_interaction": "Direct", "source_original": "3320", "Name_B": "VEGFA", "Name_A": "HSP90AA1", "target_original": "7422", "Gene_B": "7422", "interaction": "Direct", "SUID": 22354157, "TYPE": "Direct", "Gene_A": "3320", "support": "{\"InWeb_IM\": \"experimental\", \"BioGrid\": \"physical\", \"BioGrid_PubMed\": \"18211808\", \"BioGrid_Type\": \"Affinity Capture-Western\"}", "selected": false}, "selected": false}, {"data": {"id": "22354156", "source": "22354098", "target": "22354106", "SCORE": "940", "shared_interaction": "Direct", "source_original": "3320", "Name_B": "TP53", "Name_A": "HSP90AA1", "target_original": "7157", "Gene_B": "7157", "interaction": "Direct", "SUID": 22354156, "TYPE": "Direct", "Gene_A": "3320", "support": "{\"StringDB\": \"physical\", \"StringEvidence\": \"database:0.896,textmining:0.843,experiments:0.408,coexpression:0.008\", \"OmniPath\": \"omnipath,pathwayextra\", \"OmniPath_Reference\": \"BioGRID;DIP;HPRD;Wang\", \"InWeb_IM\": \"experimental\", \"BioGrid\": \"physical\", \"BioGrid_PubMed\": \"32807901,32097779,31152661,30911017,23443559,22939624,21268072,15358769,15004035,15001357,12427754,11707401,11507088,11297531,10557093\", \"BioGrid_Type\": \"Affinity Capture-Luminescence,Co-fractionation,Co-purification,Reconstituted Complex,Co-crystal Structure,Biochemical Activity,Affinity Capture-Western,Affinity Capture-MS\", \"String_Score_Physical\": 940, \"String_Score_Combined\": 990}", "selected": false}, "selected": false}, {"data": {"id": "22354155", "source": "22354098", "target": "22354105", "SCORE": "935", "shared_interaction": "Direct", "source_original": "3320", "Name_B": "STAT3", "Name_A": "HSP90AA1", "target_original": "6774", "Gene_B": "6774", "interaction": "Direct", "SUID": 22354155, "TYPE": "Direct", "Gene_A": "3320", "support": "{\"StringDB\": \"physical\", \"StringEvidence\": \"database:0.896,textmining:0.734,experiments:0.352\", \"OmniPath\": \"omnipath\", \"OmniPath_Reference\": \"HPRD;NetPath;SPIKE;Wang\", \"InWeb_IM\": \"experimental\", \"BioGrid\": \"physical\", \"BioGrid_PubMed\": \"12559950\", \"BioGrid_Type\": \"Affinity Capture-Western\", \"String_Score_Physical\": 935, \"String_Score_Combined\": 982}", "selected": false}, "selected": false}, {"data": {"id": "22354154", "source": "22354098", "target": "22354104", "SCORE": "945", "shared_interaction": "Direct", "source_original": "3320", "Name_B": "SRC", "Name_A": "HSP90AA1", "target_original": "6714", "Gene_B": "6714", "interaction": "Direct", "SUID": 22354154, "TYPE": "Direct", "Gene_A": "3320", "support": "{\"StringDB\": \"physical\", \"StringEvidence\": \"database:0.896,textmining:0.663,experiments:0.451\", \"OmniPath\": \"omnipath,kinaseextra\", \"OmniPath_Reference\": \"BioGRID;DIP;HPRD;SPIKE;Wang,BioGRID;DIP;HPRD;PhosphoPoint;Wang\", \"InWeb_IM\": \"experimental\", \"BioGrid\": \"physical\", \"BioGrid_PubMed\": \"31980649,28537252,22315411,1310678\", \"BioGrid_Type\": \"Affinity Capture-Western,Affinity Capture-MS\", \"String_Score_Physical\": 945, \"String_Score_Combined\": 981}", "selected": false}, "selected": false}, {"data": {"id": "22354153", "source": "22354098", "target": "22354095", "SCORE": "208", "shared_interaction": "Direct", "source_original": "3320", "Name_B": "CCND1", "Name_A": "HSP90AA1", "target_original": "595", "Gene_B": "595", "interaction": "Direct", "SUID": 22354153, "TYPE": "Direct", "Gene_A": "3320", "support": "{\"StringDB\": \"functional\", \"StringEvidence\": \"textmining:0.539\", \"BioGrid\": \"physical\", \"BioGrid_PubMed\": \"21654808\", \"BioGrid_Type\": \"Affinity Capture-MS\", \"String_Score_Combined\": 557, \"String_Score_Physical\": 208}", "selected": false}, "selected": false}, {"data": {"id": "22354152", "source": "22354098", "target": "22354103", "SCORE": "198", "shared_interaction": "Direct", "source_original": "3320", "Name_B": "PTEN", "Name_A": "HSP90AA1", "target_original": "5728", "Gene_B": "5728", "interaction": "Direct", "SUID": 22354152, "TYPE": "Direct", "Gene_A": "3320", "support": "{\"StringDB\": \"physical\", \"StringEvidence\": \"textmining:0.580,experiments:0.164\", \"OmniPath\": \"pathwayextra\", \"OmniPath_Reference\": \"Wang\", \"InWeb_IM\": \"experimental\", \"BioGrid\": \"genetic,physical\", \"BioGrid_PubMed\": \"28319113,21532586\", \"BioGrid_Type\": \"Affinity Capture-MS,Positive Genetic\", \"String_Score_Physical\": 198, \"String_Score_Combined\": 663}", "selected": false}, "selected": false}, {"data": {"id": "22354151", "source": "22354098", "target": "22354102", "SCORE": "379", "shared_interaction": "Direct", "source_original": "3320", "Name_B": "MAPK8", "Name_A": "HSP90AA1", "target_original": "5599", "Gene_B": "5599", "interaction": "Direct", "SUID": 22354151, "TYPE": "Direct", "Gene_A": "3320", "support": "{\"StringDB\": \"physical\", \"StringEvidence\": \"textmining:0.733,experiments:0.352\", \"BioGrid\": \"physical\", \"BioGrid_PubMed\": \"17891170\", \"BioGrid_Type\": \"Affinity Capture-Western\", \"String_Score_Physical\": 379, \"String_Score_Combined\": 834}", "selected": false}, "selected": false}, {"data": {"id": "22354150", "source": "22354098", "target": "22354101", "SCORE": "923", "shared_interaction": "Direct", "source_original": "3320", "Name_B": "MAPK3", "Name_A": "HSP90AA1", "target_original": "5595", "Gene_B": "5595", "interaction": "Direct", "SUID": 22354150, "TYPE": "Direct", "Gene_A": "3320", "support": "{\"StringDB\": \"physical\", \"StringEvidence\": \"database:0.896,textmining:0.639,experiments:0.234,coexpression:0.015\", \"InWeb_IM\": \"inference\", \"BioGrid\": \"physical\", \"BioGrid_PubMed\": \"31980649\", \"BioGrid_Type\": \"Affinity Capture-MS\", \"String_Score_Physical\": 923, \"String_Score_Combined\": 972}", "selected": false}, "selected": false}, {"data": {"id": "22354149", "source": "22354098", "target": "22354100", "SCORE": "950", "shared_interaction": "Direct", "source_original": "3320", "Name_B": "MAPK1", "Name_A": "HSP90AA1", "target_original": "5594", "Gene_B": "5594", "interaction": "Direct", "SUID": 22354149, "TYPE": "Direct", "Gene_A": "3320", "support": "{\"StringDB\": \"physical\", \"StringEvidence\": \"database:0.896,textmining:0.589,experiments:0.504,coexpression:0.020\", \"OmniPath\": \"omnipath,kinaseextra\", \"OmniPath_Reference\": \"HPRD;PhosphoPoint\", \"InWeb_IM\": \"inference\", \"String_Score_Physical\": 950, \"String_Score_Combined\": 979}", "selected": false}, "selected": false}, {"data": {"id": "22354148", "source": "22354098", "target": "22354099", "SCORE": "432", "shared_interaction": "Direct", "source_original": "3320", "Name_B": "MYC", "Name_A": "HSP90AA1", "target_original": "4609", "Gene_B": "4609", "interaction": "Direct", "SUID": 22354148, "TYPE": "Direct", "Gene_A": "3320", "support": "{\"OmniPath\": \"omnipath,pathwayextra\", \"OmniPath_Reference\": \"HPRD;Wang\", \"InWeb_IM\": \"experimental\", \"BioGrid\": \"physical\", \"BioGrid_PubMed\": \"29467282,28914785,12644583\", \"BioGrid_Type\": \"Affinity Capture-Western,Affinity Capture-MS\"}", "selected": false}, "selected": false}, {"data": {"id": "22354146", "source": "22354097", "target": "22354107", "SCORE": "432", "shared_interaction": "Direct", "source_original": "2099", "Name_B": "VEGFA", "Name_A": "ESR1", "target_original": "7422", "Gene_B": "7422", "interaction": "Direct", "SUID": 22354146, "TYPE": "Direct", "Gene_A": "2099", "support": "{\"OmniPath\": \"pathwayextra\", \"OmniPath_Reference\": \"Wang\"}", "selected": false}, "selected": false}, {"data": {"id": "22354145", "source": "22354097", "target": "22354106", "SCORE": "379", "shared_interaction": "Direct", "source_original": "2099", "Name_B": "TP53", "Name_A": "ESR1", "target_original": "7157", "Gene_B": "7157", "interaction": "Direct", "SUID": 22354145, "TYPE": "Direct", "Gene_A": "2099", "support": "{\"StringDB\": \"physical\", \"StringEvidence\": \"textmining:0.917,experiments:0.352\", \"OmniPath\": \"omnipath,pathwayextra\", \"OmniPath_Reference\": \"HPRD;Wang\", \"InWeb_IM\": \"experimental\", \"BioGrid\": \"physical\", \"BioGrid_PubMed\": \"26556313,21761334,17545634,10766163\", \"BioGrid_Type\": \"Reconstituted Complex,Affinity Capture-Western\", \"String_Score_Physical\": 379, \"String_Score_Combined\": 948}", "selected": false}, "selected": false}, {"data": {"id": "22354144", "source": "22354097", "target": "22354105", "SCORE": "386", "shared_interaction": "Direct", "source_original": "2099", "Name_B": "STAT3", "Name_A": "ESR1", "target_original": "6774", "Gene_B": "6774", "interaction": "Direct", "SUID": 22354144, "TYPE": "Direct", "Gene_A": "2099", "support": "{\"StringDB\": \"physical\", \"StringEvidence\": \"textmining:0.764,experiments:0.361\", \"InWeb_IM\": \"experimental\", \"BioGrid\": \"physical\", \"BioGrid_PubMed\": \"23874500,11429412\", \"BioGrid_Type\": \"Two-hybrid,Affinity Capture-Western\", \"String_Score_Physical\": 386, \"String_Score_Combined\": 855}", "selected": false}, "selected": false}, {"data": {"id": "22354143", "source": "22354097", "target": "22354104", "SCORE": "950", "shared_interaction": "Direct", "source_original": "2099", "Name_B": "SRC", "Name_A": "ESR1", "target_original": "6714", "Gene_B": "6714", "interaction": "Direct", "SUID": 22354143, "TYPE": "Direct", "Gene_A": "2099", "support": "{\"StringDB\": \"physical\", \"StringEvidence\": \"database:0.896,textmining:0.795,experiments:0.500,coexpression:0.021\", \"OmniPath\": \"omnipath,kinaseextra,pathwayextra\", \"OmniPath_Reference\": \"BioGRID;HPRD;HPRD-phos;HPRD_KEA;HPRD_MIMP;IntAct;KEA;Li2012;Lit-BM-17;MIMP;NetPath;PhosphoPoint;PhosphoSite_KEA;PhosphoSite_MIMP;PhosphoSite_ProtMapper;ProtMapper;REACH_ProtMapper;RLIMS-P_ProtMapper;SIGNOR;SIGNOR_ProtMapper;Sparser_ProtMapper;Wang;iPTMnet;phosphoELM;phosphoELM_KEA;phosphoELM_MIMP,BioGRID;HPRD;IntAct;Li2012;Lit-BM-17;NetPath;Wang\", \"InWeb_IM\": \"experimental\", \"BioGrid\": \"physical\", \"BioGrid_PubMed\": \"29720121,27420286,24051437,22328528,17627277,17400812,17284441,17043237,16957778,15784253,15020686,14766010,12630920,11564893,11032808,11013076\", \"BioGrid_Type\": \"FRET,Two-hybrid,Reconstituted Complex,Co-localization,Affinity Capture-Western\", \"String_Score_Physical\": 950, \"String_Score_Combined\": 990}", "selected": false}, "selected": false}, {"data": {"id": "22354142", "source": "22354097", "target": "22354095", "SCORE": "935", "shared_interaction": "Direct", "source_original": "2099", "Name_B": "CCND1", "Name_A": "ESR1", "target_original": "595", "Gene_B": "595", "interaction": "Direct", "SUID": 22354142, "TYPE": "Direct", "Gene_A": "2099", "support": "{\"StringDB\": \"physical\", \"StringEvidence\": \"database:0.896,textmining:0.853,experiments:0.359\", \"OmniPath\": \"omnipath,pathwayextra\", \"OmniPath_Reference\": \"HPRD;Lit-BM-17;Wang,HPRD;Lit-BM-17;SPIKE;Wang\", \"InWeb_IM\": \"experimental\", \"BioGrid\": \"physical\", \"BioGrid_PubMed\": \"9039267,16061635\", \"BioGrid_Type\": \"Reconstituted Complex,Two-hybrid,Affinity Capture-Western\", \"String_Score_Physical\": 935, \"String_Score_Combined\": 990}", "selected": false}, "selected": false}, {"data": {"id": "22354141", "source": "22354097", "target": "22354103", "SCORE": "393", "shared_interaction": "Direct", "source_original": "2099", "Name_B": "PTEN", "Name_A": "ESR1", "target_original": "5728", "Gene_B": "5728", "interaction": "Direct", "SUID": 22354141, "TYPE": "Direct", "Gene_A": "2099", "support": "{\"StringDB\": \"physical\", \"StringEvidence\": \"textmining:0.673,experiments:0.368\", \"InWeb_IM\": \"experimental\", \"BioGrid\": \"physical\", \"BioGrid_PubMed\": \"15205473\", \"BioGrid_Type\": \"Reconstituted Complex\", \"String_Score_Physical\": 393, \"String_Score_Combined\": 801}", "selected": false}, "selected": false}, {"data": {"id": "22354140", "source": "22354097", "target": "22354102", "SCORE": "800", "shared_interaction": "Direct", "source_original": "2099", "Name_B": "MAPK8", "Name_A": "ESR1", "target_original": "5599", "Gene_B": "5599", "interaction": "Direct", "SUID": 22354140, "TYPE": "Direct", "Gene_A": "2099", "support": "{\"StringDB\": \"physical\", \"StringEvidence\": \"database:0.791,textmining:0.541\", \"OmniPath\": \"omnipath,kinaseextra,pathwayextra\", \"OmniPath_Reference\": \"HPRD_MIMP;KEA;MIMP;NetworKIN_KEA;PhosphoSite_MIMP;phosphoELM_MIMP\", \"String_Score_Physical\": 800, \"String_Score_Combined\": 908}", "selected": false}, "selected": false}, {"data": {"id": "22354139", "source": "22354097", "target": "22354101", "SCORE": "937", "shared_interaction": "Direct", "source_original": "2099", "Name_B": "MAPK3", "Name_A": "ESR1", "target_original": "5595", "Gene_B": "5595", "interaction": "Direct", "SUID": 22354139, "TYPE": "Direct", "Gene_A": "2099", "support": "{\"StringDB\": \"physical\", \"StringEvidence\": \"database:0.896,textmining:0.665,experiments:0.374\", \"OmniPath\": \"omnipath,kinaseextra,pathwayextra\", \"OmniPath_Reference\": \"BEL-Large-Corpus_ProtMapper;HPRD;HPRD_MIMP;KEA;MIMP;PhosphoNetworks;PhosphoPoint;PhosphoSite_KEA;PhosphoSite_MIMP;PhosphoSite_ProtMapper;ProtMapper;SIGNOR;SIGNOR_ProtMapper;Wang;iPTMnet;phosphoELM;phosphoELM_KEA;phosphoELM_MIMP\", \"String_Score_Physical\": 937, \"String_Score_Combined\": 979}", "selected": false}, "selected": false}, {"data": {"id": "22354138", "source": "22354097", "target": "22354100", "SCORE": "937", "shared_interaction": "Direct", "source_original": "2099", "Name_B": "MAPK1", "Name_A": "ESR1", "target_original": "5594", "Gene_B": "5594", "interaction": "Direct", "SUID": 22354138, "TYPE": "Direct", "Gene_A": "2099", "support": "{\"StringDB\": \"physical\", \"StringEvidence\": \"database:0.896,textmining:0.552,experiments:0.374\", \"OmniPath\": \"omnipath,kinaseextra,pathwayextra\", \"OmniPath_Reference\": \"HPRD;HPRD_KEA;HPRD_MIMP;InnateDB;KEA;MIMP;PhosphoPoint;PhosphoSite_KEA;PhosphoSite_MIMP;PhosphoSite_ProtMapper;ProtMapper;REACH_ProtMapper;SIGNOR;SIGNOR_ProtMapper;Sparser_ProtMapper;Wang;iPTMnet;phosphoELM;phosphoELM_MIMP\", \"InWeb_IM\": \"experimental\", \"BioGrid\": \"physical\", \"BioGrid_PubMed\": \"12093745,11358671\", \"BioGrid_Type\": \"Biochemical Activity,Reconstituted Complex\", \"String_Score_Physical\": 937, \"String_Score_Combined\": 971}", "selected": false}, "selected": false}, {"data": {"id": "22354137", "source": "22354097", "target": "22354099", "SCORE": "432", "shared_interaction": "Direct", "source_original": "2099", "Name_B": "MYC", "Name_A": "ESR1", "target_original": "4609", "Gene_B": "4609", "interaction": "Direct", "SUID": 22354137, "TYPE": "Direct", "Gene_A": "2099", "support": "{\"OmniPath\": \"omnipath,pathwayextra\", \"OmniPath_Reference\": \"SPIKE;Wang\", \"InWeb_IM\": \"experimental\", \"BioGrid\": \"physical\", \"BioGrid_PubMed\": \"16455494\", \"BioGrid_Type\": \"Affinity Capture-Western\"}", "selected": false}, "selected": false}, {"data": {"id": "22354136", "source": "22354097", "target": "22354098", "SCORE": "945", "shared_interaction": "Direct", "source_original": "2099", "Name_B": "HSP90AA1", "Name_A": "ESR1", "target_original": "3320", "Gene_B": "3320", "interaction": "Direct", "SUID": 22354136, "TYPE": "Direct", "Gene_A": "2099", "support": "{\"StringDB\": \"physical\", \"StringEvidence\": \"database:0.896,textmining:0.618,experiments:0.452\", \"InWeb_IM\": \"experimental\", \"BioGrid\": \"physical\", \"BioGrid_PubMed\": \"9222609,27483141,23912458,23403292,22939624,21503962,20353944,18388150,17699868,16037132,15538384,12962497,11911945\", \"BioGrid_Type\": \"Affinity Capture-Luminescence,Reconstituted Complex,Affinity Capture-Western,Affinity Capture-MS\", \"String_Score_Physical\": 945, \"String_Score_Combined\": 979}", "selected": false}, "selected": false}, {"data": {"id": "22354125", "source": "22354096", "target": "22354107", "SCORE": "432", "shared_interaction": "Direct", "source_original": "1956", "Name_B": "VEGFA", "Name_A": "EGFR", "target_original": "7422", "Gene_B": "7422", "interaction": "Direct", "SUID": 22354125, "TYPE": "Direct", "Gene_A": "1956", "support": "{\"OmniPath\": \"omnipath,pathwayextra,ligrecextra\", \"OmniPath_Reference\": \"CellTalkDB;EMBRACE;Fantom5_LRdb;LRdb;SIGNOR;STRING_talklr;Wang;iTALK;talklr\"}", "selected": false}, "selected": false}, {"data": {"id": "22354124", "source": "22354096", "target": "22354106", "SCORE": "294", "shared_interaction": "Direct", "source_original": "1956", "Name_B": "TP53", "Name_A": "EGFR", "target_original": "7157", "Gene_B": "7157", "interaction": "Direct", "SUID": 22354124, "TYPE": "Direct", "Gene_A": "1956", "support": "{\"StringDB\": \"physical\", \"StringEvidence\": \"textmining:0.949,experiments:0.264\", \"OmniPath\": \"omnipath,pathwayextra\", \"OmniPath_Reference\": \"SPIKE;Wang\", \"BioGrid\": \"genetic\", \"BioGrid_PubMed\": \"27438146,23284306\", \"BioGrid_Type\": \"Synthetic Lethality,Synthetic Growth Defect\", \"String_Score_Physical\": 294, \"String_Score_Combined\": 964}", "selected": false}, "selected": false}, {"data": {"id": "22354123", "source": "22354096", "target": "22354105", "SCORE": "974", "shared_interaction": "Direct", "source_original": "1956", "Name_B": "STAT3", "Name_A": "EGFR", "target_original": "6774", "Gene_B": "6774", "interaction": "Direct", "SUID": 22354123, "TYPE": "Direct", "Gene_A": "1956", "support": "{\"StringDB\": \"physical\", \"StringEvidence\": \"textmining:0.924,database:0.896,experiments:0.743\", \"OmniPath\": \"omnipath,kinaseextra\", \"OmniPath_Reference\": \"BEL-Large-Corpus_ProtMapper;BioGRID;CancerCellMap;HPRD;InnateDB;IntAct;Lit-BM-17;NetPath;PhosphoPoint;ProtMapper;RLIMS-P_ProtMapper;SIGNOR;SPIKE;Wang,BioGRID;HPRD;InnateDB;IntAct;Lit-BM-17;NetPath;ProtMapper;Sparser_ProtMapper;Wang\", \"InWeb_IM\": \"experimental\", \"BioGrid\": \"physical\", \"BioGrid_PubMed\": \"9756944,25754235,25402006,25241761,24658140,24240702,24189400,24135280,23956138,21573184,20145033,20067773,18258752,15950906,15485908,15284024,12873986,10358079\", \"BioGrid_Type\": \"Affinity Capture-Luminescence,PCA,Two-hybrid,Co-localization,Reconstituted Complex,Biochemical Activity,Affinity Capture-Western,Affinity Capture-MS\", \"String_Score_Physical\": 974, \"String_Score_Combined\": 998}", "selected": false}, "selected": false}, {"data": {"id": "22354122", "source": "22354096", "target": "22354104", "SCORE": "946", "shared_interaction": "Direct", "source_original": "1956", "Name_B": "SRC", "Name_A": "EGFR", "target_original": "6714", "Gene_B": "6714", "interaction": "Direct", "SUID": 22354122, "TYPE": "Direct", "Gene_A": "1956", "support": "{\"StringDB\": \"physical\", \"StringEvidence\": \"textmining:0.952,database:0.896,experiments:0.462\", \"OmniPath\": \"omnipath,kinaseextra,pathwayextra\", \"OmniPath_Reference\": \"BEL-Large-Corpus_ProtMapper;BioGRID;CancerCellMap;HPRD;HPRD-phos;HPRD_KEA;HPRD_MIMP;InnateDB;IntAct;KEA;Kinexus_KEA;Li2012;Lit-BM-17;MIMP;NCI-PID_ProtMapper;NetPath;NetworKIN_KEA;PhosphoPoint;PhosphoSite;PhosphoSite_KEA;PhosphoSite_MIMP;PhosphoSite_ProtMapper;PhosphoSite_noref;ProtMapper;REACH_ProtMapper;RLIMS-P_ProtMapper;Reactome_ProtMapper;SIGNOR;SIGNOR_ProtMapper;SPIKE;Sparser_ProtMapper;Wang;iPTMnet;phosphoELM;phosphoELM_KEA;phosphoELM_MIMP,BioGRID;CancerCellMap;HPRD;InnateDB;IntAct;KEGG-MEDICUS;Li2012;Lit-BM-17;NetPath;PhosphoPoint;ProtMapper;REACH_ProtMapper;RLIMS-P_ProtMapper;Sparser_ProtMapper;Wang\", \"InWeb_IM\": \"experimental\", \"BioGrid\": \"physical\", \"BioGrid_PubMed\": \"9020193,8845374,7797556,7527393,7506422,28065597,25402006,24658140,24189400,23175185,22973453,22227249,21573184,21268077,20333651,19704002,17284441,17158602,10971656,10777553,10358079\", \"BioGrid_Type\": \"PCA,Two-hybrid,Reconstituted Complex,Protein-peptide,Biochemical Activity,Affinity Capture-Western\", \"BioGrid_Score\": \"3.95\", \"String_Score_Physical\": 946, \"String_Score_Combined\": 963}", "selected": false}, "selected": false}, {"data": {"id": "22354121", "source": "22354096", "target": "22354103", "SCORE": "472", "shared_interaction": "Direct", "source_original": "1956", "Name_B": "PTEN", "Name_A": "EGFR", "target_original": "5728", "Gene_B": "5728", "interaction": "Direct", "SUID": 22354121, "TYPE": "Direct", "Gene_A": "1956", "support": "{\"StringDB\": \"physical\", \"StringEvidence\": \"textmining:0.938,experiments:0.450\", \"OmniPath\": \"pathwayextra\", \"OmniPath_Reference\": \"ACSN;Wang\", \"BioGrid\": \"genetic,physical\", \"BioGrid_PubMed\": \"31741433,26531778\", \"BioGrid_Type\": \"Affinity Capture-Western,Positive Genetic\", \"String_Score_Physical\": 472, \"String_Score_Combined\": 967}", "selected": false}, "selected": false}, {"data": {"id": "22354120", "source": "22354096", "target": "22354102", "SCORE": "392", "shared_interaction": "Direct", "source_original": "1956", "Name_B": "MAPK8", "Name_A": "EGFR", "target_original": "5599", "Gene_B": "5599", "interaction": "Direct", "SUID": 22354120, "TYPE": "Direct", "Gene_A": "1956", "support": "{\"StringDB\": \"physical\", \"StringEvidence\": \"textmining:0.754,experiments:0.367\", \"InWeb_IM\": \"experimental\", \"BioGrid\": \"physical\", \"BioGrid_PubMed\": \"25402006,24658140\", \"BioGrid_Type\": \"Affinity Capture-Luminescence,Two-hybrid,PCA\", \"String_Score_Physical\": 392, \"String_Score_Combined\": 593}", "selected": false}, "selected": false}, {"data": {"id": "22354119", "source": "22354096", "target": "22354101", "SCORE": "915", "shared_interaction": "Direct", "source_original": "1956", "Name_B": "MAPK3", "Name_A": "EGFR", "target_original": "5595", "Gene_B": "5595", "interaction": "Direct", "SUID": 22354119, "TYPE": "Direct", "Gene_A": "1956", "support": "{\"StringDB\": \"physical\", \"StringEvidence\": \"database:0.896,textmining:0.882,experiments:0.150\", \"OmniPath\": \"omnipath,kinaseextra,pathwayextra\", \"OmniPath_Reference\": \"HPRD_MIMP;KEA;Kinexus_KEA;MIMP;NetworKIN_KEA;PhosphoSite;PhosphoSite_KEA;PhosphoSite_MIMP;PhosphoSite_ProtMapper;ProtMapper;SIGNOR;SIGNOR_ProtMapper;Wang;iPTMnet;phosphoELM;phosphoELM_KEA;phosphoELM_MIMP,KEGG-MEDICUS;Wang\", \"BioGrid\": \"physical\", \"BioGrid_PubMed\": \"24412244\", \"BioGrid_Type\": \"Two-hybrid\", \"String_Score_Physical\": 915, \"String_Score_Combined\": 946}", "selected": false}, "selected": false}, {"data": {"id": "22354118", "source": "22354096", "target": "22354100", "SCORE": "944", "shared_interaction": "Direct", "source_original": "1956", "Name_B": "MAPK1", "Name_A": "EGFR", "target_original": "5594", "Gene_B": "5594", "interaction": "Direct", "SUID": 22354118, "TYPE": "Direct", "Gene_A": "1956", "support": "{\"StringDB\": \"physical\", \"StringEvidence\": \"database:0.896,textmining:0.882,experiments:0.450\", \"OmniPath\": \"omnipath,kinaseextra,pathwayextra\", \"OmniPath_Reference\": \"CancerCellMap;HPRD;HPRD_MIMP;KEA;Kinexus_KEA;MIMP;NetPath;PhosphoPoint;PhosphoSite_KEA;PhosphoSite_MIMP;PhosphoSite_ProtMapper;ProtMapper;SIGNOR;SIGNOR_ProtMapper;Wang;iPTMnet;phosphoELM;phosphoELM_KEA;phosphoELM_MIMP,CancerCellMap;HPRD;KEGG-MEDICUS;NetPath;Wang\", \"InWeb_IM\": \"inference\", \"String_Score_Physical\": 944, \"String_Score_Combined\": 965}", "selected": false}, "selected": false}, {"data": {"id": "22354117", "source": "22354096", "target": "22354098", "SCORE": "946", "shared_interaction": "Direct", "source_original": "1956", "Name_B": "HSP90AA1", "Name_A": "EGFR", "target_original": "3320", "Gene_B": "3320", "interaction": "Direct", "SUID": 22354117, "TYPE": "Direct", "Gene_A": "1956", "support": "{\"StringDB\": \"physical\", \"StringEvidence\": \"database:0.896,textmining:0.810,experiments:0.466\", \"OmniPath\": \"omnipath,ligrecextra,kinaseextra\", \"OmniPath_Reference\": \"BioGRID;CellTalkDB;EMBRACE;Fantom5_LRdb;IntAct;LRdb;Lit-BM-17;Ramilowski2015;connectomeDB2020;iTALK;talklr,BioGRID;IntAct;Lit-BM-17;PhosphoPoint\", \"InWeb_IM\": \"experimental\", \"BioGrid\": \"physical\", \"BioGrid_PubMed\": \"32669362,31980649,25402006,24658140,23956138,16849543,16024644,12471035,12006493\", \"BioGrid_Type\": \"Two-hybrid,Affinity Capture-Western,PCA,Affinity Capture-MS\", \"String_Score_Physical\": 946, \"String_Score_Combined\": 989}", "selected": false}, "selected": false}, {"data": {"id": "22354116", "source": "22354096", "target": "22354097", "SCORE": "402", "shared_interaction": "Direct", "source_original": "1956", "Name_B": "ESR1", "Name_A": "EGFR", "target_original": "2099", "Gene_B": "2099", "interaction": "Direct", "SUID": 22354116, "TYPE": "Direct", "Gene_A": "1956", "support": "{\"StringDB\": \"physical\", \"StringEvidence\": \"textmining:0.905,experiments:0.377\", \"OmniPath\": \"omnipath,kinaseextra\", \"OmniPath_Reference\": \"HPRD;PhosphoPoint;ProtMapper;REACH_ProtMapper;SIGNOR;SignaLink3\", \"InWeb_IM\": \"experimental\", \"BioGrid\": \"physical\", \"BioGrid_PubMed\": \"28065597,17284441\", \"BioGrid_Type\": \"Affinity Capture-Western,Affinity Capture-MS\", \"String_Score_Physical\": 402, \"String_Score_Combined\": 943}", "selected": false}, "selected": false}, {"data": {"id": "22354115", "source": "22354096", "target": "22354094", "SCORE": "431", "shared_interaction": "Direct", "source_original": "1956", "Name_B": "AKT1", "Name_A": "EGFR", "target_original": "207", "Gene_B": "207", "interaction": "Direct", "SUID": 22354115, "TYPE": "Direct", "Gene_A": "1956", "support": "{\"StringDB\": \"physical\", \"StringEvidence\": \"textmining:0.972,experiments:0.407\", \"OmniPath\": \"omnipath,kinaseextra\", \"OmniPath_Reference\": \"Lit-BM-17;NetPath;PhosphoSite;PhosphoSite_ProtMapper;ProtMapper,ACSN;Lit-BM-17;NetPath\", \"InWeb_IM\": \"experimental\", \"BioGrid\": \"physical\", \"BioGrid_PubMed\": \"25402006,24658140\", \"BioGrid_Type\": \"Affinity Capture-Luminescence,Two-hybrid,PCA\", \"String_Score_Physical\": 431, \"String_Score_Combined\": 678}", "selected": false}, "selected": false}, {"data": {"id": "22354193", "source": "22354095", "target": "22354107", "SCORE": "432", "shared_interaction": "Direct", "source_original": "595", "Name_B": "VEGFA", "Name_A": "CCND1", "target_original": "7422", "Gene_B": "7422", "interaction": "Direct", "SUID": 22354193, "TYPE": "Direct", "Gene_A": "595", "support": "{\"OmniPath\": \"pathwayextra\", \"OmniPath_Reference\": \"Wang\"}", "selected": false}, "selected": false}, {"data": {"id": "22354192", "source": "22354095", "target": "22354106", "SCORE": "379", "shared_interaction": "Direct", "source_original": "595", "Name_B": "TP53", "Name_A": "CCND1", "target_original": "7157", "Gene_B": "7157", "interaction": "Direct", "SUID": 22354192, "TYPE": "Direct", "Gene_A": "595", "support": "{\"StringDB\": \"physical\", \"StringEvidence\": \"textmining:0.940,experiments:0.352,coexpression:0.021\", \"InWeb_IM\": \"experimental\", \"BioGrid\": \"physical\", \"BioGrid_PubMed\": \"27129163\", \"BioGrid_Type\": \"Affinity Capture-Western\", \"String_Score_Physical\": 379, \"String_Score_Combined\": 963}", "selected": false}, "selected": false}, {"data": {"id": "22354191", "source": "22354095", "target": "22354105", "SCORE": "943", "shared_interaction": "Direct", "source_original": "595", "Name_B": "STAT3", "Name_A": "CCND1", "target_original": "6774", "Gene_B": "6774", "interaction": "Direct", "SUID": 22354191, "TYPE": "Direct", "Gene_A": "595", "support": "{\"StringDB\": \"physical\", \"StringEvidence\": \"database:0.896,textmining:0.890,experiments:0.434,coexpression:0.008\", \"OmniPath\": \"omnipath,pathwayextra\", \"OmniPath_Reference\": \"BioGRID;HPRD;Wang\", \"InWeb_IM\": \"experimental\", \"BioGrid\": \"physical\", \"BioGrid_PubMed\": \"15659654,11279133\", \"BioGrid_Type\": \"Reconstituted Complex,Affinity Capture-Western\", \"String_Score_Physical\": 943, \"String_Score_Combined\": 993}", "selected": false}, "selected": false}, {"data": {"id": "22354190", "source": "22354095", "target": "22354104", "SCORE": "305", "shared_interaction": "Direct", "source_original": "595", "Name_B": "SRC", "Name_A": "CCND1", "target_original": "6714", "Gene_B": "6714", "interaction": "Direct", "SUID": 22354190, "TYPE": "Direct", "Gene_A": "595", "support": "{\"StringDB\": \"physical\", \"StringEvidence\": \"textmining:0.668,experiments:0.275,coexpression:0.028\", \"String_Score_Physical\": 305, \"String_Score_Combined\": 776}", "selected": false}, "selected": false}, {"data": {"id": "22354135", "source": "22354094", "target": "22354106", "SCORE": "911", "shared_interaction": "Direct", "source_original": "207", "Name_B": "TP53", "Name_A": "AKT1", "target_original": "7157", "Gene_B": "7157", "interaction": "Direct", "SUID": 22354135, "TYPE": "Direct", "Gene_A": "207", "support": "{\"StringDB\": \"physical\", \"StringEvidence\": \"textmining:0.939,database:0.896,experiments:0.111,coexpression:0.014\", \"BioGrid\": \"physical\", \"BioGrid_PubMed\": \"28205554\", \"BioGrid_Type\": \"FRET\", \"String_Score_Physical\": 911, \"String_Score_Combined\": 994}", "selected": false}, "selected": false}, {"data": {"id": "22354134", "source": "22354094", "target": "22354105", "SCORE": "908", "shared_interaction": "Direct", "source_original": "207", "Name_B": "STAT3", "Name_A": "AKT1", "target_original": "6774", "Gene_B": "6774", "interaction": "Direct", "SUID": 22354134, "TYPE": "Direct", "Gene_A": "207", "support": "{\"StringDB\": \"physical\", \"StringEvidence\": \"textmining:0.936,database:0.896,experiments:0.087\", \"OmniPath\": \"pathwayextra\", \"OmniPath_Reference\": \"Wang\", \"InWeb_IM\": \"experimental\", \"String_Score_Physical\": 908, \"String_Score_Combined\": 994}", "selected": false}, "selected": false}, {"data": {"id": "22354133", "source": "22354094", "target": "22354104", "SCORE": "952", "shared_interaction": "Direct", "source_original": "207", "Name_B": "SRC", "Name_A": "AKT1", "target_original": "6714", "Gene_B": "6714", "interaction": "Direct", "SUID": 22354133, "TYPE": "Direct", "Gene_A": "207", "support": "{\"StringDB\": \"physical\", \"StringEvidence\": \"textmining:0.959,database:0.896,experiments:0.527,cooccurrence:0.365,coexpression:0.059\", \"OmniPath\": \"omnipath,kinaseextra,pathwayextra\", \"OmniPath_Reference\": \"Adhesome;HPRD;InnateDB;Lit-BM-17;PhosphoPoint,Adhesome;HPRD;HPRD-phos;HPRD_KEA;HPRD_MIMP;InnateDB;KEA;Kinexus_KEA;Lit-BM-17;MIMP;PhosphoPoint;PhosphoSite_KEA;PhosphoSite_MIMP;ProtMapper;SIGNOR;SIGNOR_ProtMapper;Wang;iPTMnet;phosphoELM_KEA\", \"InWeb_IM\": \"experimental\", \"BioGrid\": \"physical\", \"BioGrid_PubMed\": \"25241761,23242524\", \"BioGrid_Type\": \"Co-localization,Affinity Capture-Western\", \"String_Score_Physical\": 952, \"String_Score_Combined\": 978}", "selected": false}, "selected": false}, {"data": {"id": "22354132", "source": "22354094", "target": "22354103", "SCORE": "472", "shared_interaction": "Direct", "source_original": "207", "Name_B": "PTEN", "Name_A": "AKT1", "target_original": "5728", "Gene_B": "5728", "interaction": "Direct", "SUID": 22354132, "TYPE": "Direct", "Gene_A": "207", "support": "{\"StringDB\": \"physical\", \"StringEvidence\": \"textmining:0.981,experiments:0.450,coexpression:0.020\", \"OmniPath\": \"omnipath,pathwayextra,kinaseextra\", \"OmniPath_Reference\": \"Adhesome;HPRD;HPRD-phos;HPRD_KEA;HPRD_MIMP;KEA;MIMP;PhosphoPoint;PhosphoSite_KEA;PhosphoSite_MIMP;iPTMnet;phosphoELM_MIMP,Adhesome;HPRD;SPIKE;Wang\", \"InWeb_IM\": \"experimental\", \"BioGrid\": \"physical\", \"BioGrid_PubMed\": \"28205554,20605778\", \"BioGrid_Type\": \"FRET,Affinity Capture-Western\", \"String_Score_Physical\": 472, \"String_Score_Combined\": 990}", "selected": false}, "selected": false}, {"data": {"id": "22354131", "source": "22354094", "target": "22354102", "SCORE": "328", "shared_interaction": "Direct", "source_original": "207", "Name_B": "MAPK8", "Name_A": "AKT1", "target_original": "5599", "Gene_B": "5599", "interaction": "Direct", "SUID": 22354131, "TYPE": "Direct", "Gene_A": "207", "support": "{\"StringDB\": \"physical\", \"StringEvidence\": \"textmining:0.959,cooccurrence:0.392,experiments:0.299,coexpression:0.045\", \"OmniPath\": \"kinaseextra,pathwayextra\", \"OmniPath_Reference\": \"Wang,ProtMapper;SIGNOR_ProtMapper\", \"InWeb_IM\": \"experimental\", \"BioGrid\": \"physical\", \"BioGrid_PubMed\": \"20186153\", \"BioGrid_Type\": \"Biochemical Activity\", \"String_Score_Physical\": 328, \"String_Score_Combined\": 684}", "selected": false}, "selected": false}, {"data": {"id": "22354130", "source": "22354094", "target": "22354101", "SCORE": "821", "shared_interaction": "Direct", "source_original": "207", "Name_B": "MAPK3", "Name_A": "AKT1", "target_original": "5595", "Gene_B": "5595", "interaction": "Direct", "SUID": 22354130, "TYPE": "Direct", "Gene_A": "207", "support": "{\"StringDB\": \"physical\", \"StringEvidence\": \"textmining:0.945,database:0.791,cooccurrence:0.294,experiments:0.109,coexpression:0.024\", \"OmniPath\": \"pathwayextra\", \"OmniPath_Reference\": \"Wang\", \"String_Score_Physical\": 821, \"String_Score_Combined\": 907}", "selected": false}, "selected": false}, {"data": {"id": "22354129", "source": "22354094", "target": "22354100", "SCORE": "821", "shared_interaction": "Direct", "source_original": "207", "Name_B": "MAPK1", "Name_A": "AKT1", "target_original": "5594", "Gene_B": "5594", "interaction": "Direct", "SUID": 22354129, "TYPE": "Direct", "Gene_A": "207", "support": "{\"StringDB\": \"physical\", \"StringEvidence\": \"textmining:0.947,database:0.791,cooccurrence:0.274,experiments:0.109,coexpression:0.027\", \"OmniPath\": \"omnipath\", \"OmniPath_Reference\": \"iPTMnet\", \"String_Score_Physical\": 821, \"String_Score_Combined\": 905}", "selected": false}, "selected": false}, {"data": {"id": "22354128", "source": "22354094", "target": "22354099", "SCORE": "432", "shared_interaction": "Direct", "source_original": "207", "Name_B": "MYC", "Name_A": "AKT1", "target_original": "4609", "Gene_B": "4609", "interaction": "Direct", "SUID": 22354128, "TYPE": "Direct", "Gene_A": "207", "support": "{\"OmniPath\": \"pathwayextra\", \"OmniPath_Reference\": \"ACSN;Wang\", \"BioGrid\": \"physical\", \"BioGrid_PubMed\": \"28205554\", \"BioGrid_Type\": \"FRET\"}", "selected": false}, "selected": false}, {"data": {"id": "22354127", "source": "22354094", "target": "22354098", "SCORE": "979", "shared_interaction": "Direct", "source_original": "207", "Name_B": "HSP90AA1", "Name_A": "AKT1", "target_original": "3320", "Gene_B": "3320", "interaction": "Direct", "SUID": 22354127, "TYPE": "Direct", "Gene_A": "207", "support": "{\"StringDB\": \"physical\", \"StringEvidence\": \"textmining:0.917,database:0.896,experiments:0.798,coexpression:0.021\", \"OmniPath\": \"omnipath,pathwayextra,kinaseextra\", \"OmniPath_Reference\": \"HPRD;InnateDB;NetPath;PhosphoPoint;Wang,ACSN;HPRD;InnateDB;NetPath;SPIKE;Wang\", \"InWeb_IM\": \"experimental\", \"BioGrid\": \"physical\", \"BioGrid_PubMed\": \"31980649,29311840,29139175,25714412,22504172,21767636,16027165,15843522,12586360,12176997,10995457\", \"BioGrid_Type\": \"Reconstituted Complex,Affinity Capture-Western,Affinity Capture-MS,Co-localization\", \"String_Score_Physical\": 979, \"String_Score_Combined\": 998}", "selected": false}, "selected": false}, {"data": {"id": "22354126", "source": "22354094", "target": "22354097", "SCORE": "938", "shared_interaction": "Direct", "source_original": "207", "Name_B": "ESR1", "Name_A": "AKT1", "target_original": "2099", "Gene_B": "2099", "interaction": "Direct", "SUID": 22354126, "TYPE": "Direct", "Gene_A": "207", "support": "{\"StringDB\": \"physical\", \"StringEvidence\": \"database:0.896,textmining:0.861,experiments:0.382,coexpression:0.015\", \"OmniPath\": \"omnipath,kinaseextra,pathwayextra\", \"OmniPath_Reference\": \"HPRD;HPRD-phos;HPRD_KEA;HPRD_MIMP;KEA;MIMP;NetworKIN_KEA;PhosphoPoint;PhosphoSite;PhosphoSite_KEA;PhosphoSite_MIMP;PhosphoSite_ProtMapper;ProtMapper;SIGNOR;SIGNOR_ProtMapper;Sparser_ProtMapper;iPTMnet;phosphoELM_MIMP,HPRD;Wang\", \"InWeb_IM\": \"experimental\", \"BioGrid\": \"physical\", \"BioGrid_PubMed\": \"11139588\", \"BioGrid_Type\": \"Biochemical Activity\", \"String_Score_Physical\": 938, \"String_Score_Combined\": 991}", "selected": false}, "selected": false}]}}, "MyList_PPIColorByCluster": {"format_version": "1.0", "generated_by": "cytoscape-3.8.2", "target_cytoscapejs_version": "~2.1", "data": {"shared_name": "MyList_PPIColorByCluster", "name": "MyList_PPIColorByCluster", "SUID": 22354305, "__Annotations": [], "selected": true}, "elements": {"nodes": [{"data": {"id": "22354336", "shared_name": "7422", "MCODE_SCORE": 5.714285714285714, "Gene": "7422", "Symbol": "VEGFA", "name": "7422", "MCODE_TYPE": "Clustered", "SUID": 22354336, "DEGREE": 11.0, "id_original": "7422", "MCODE_CLUSTER_ID": 1.0, "selected": false, "canonicalName": "VEGFA"}, "position": {"x": 384.55772233662157, "y": 221.83610051326414}, "selected": false}, {"data": {"id": "22354335", "shared_name": "7157", "MCODE_SCORE": 5.714285714285714, "Gene": "7157", "Symbol": "TP53", "name": "7157", "MCODE_TYPE": "Clustered", "SUID": 22354335, "DEGREE": 17.0, "id_original": "7157", "MCODE_CLUSTER_ID": 1.0, "selected": false, "canonicalName": "TP53"}, "position": {"x": 295.5543425148442, "y": 263.8020428960766}, "selected": false}, {"data": {"id": "22354334", "shared_name": "7124", "MCODE_SCORE": 1.2, "Gene": "7124", "Symbol": "TNF", "name": "7124", "MCODE_TYPE": "Clustered", "SUID": 22354334, "DEGREE": 12.0, "id_original": "7124", "MCODE_CLUSTER_ID": 2.0, "selected": false, "canonicalName": "TNF"}, "position": {"x": 392.85397935566453, "y": 280.3316602056469}, "selected": false}, {"data": {"id": "22354333", "shared_name": "6774", "MCODE_SCORE": 5.714285714285714, "Gene": "6774", "Symbol": "STAT3", "name": "6774", "MCODE_TYPE": "Seed", "SUID": 22354333, "DEGREE": 16.0, "id_original": "6774", "MCODE_CLUSTER_ID": 1.0, "selected": false, "canonicalName": "STAT3"}, "position": {"x": 337.13198686298875, "y": 243.71464055232664}, "selected": false}, {"data": {"id": "22354332", "shared_name": "6714", "MCODE_SCORE": 5.714285714285714, "Gene": "6714", "Symbol": "SRC", "name": "6714", "MCODE_TYPE": "Clustered", "SUID": 22354332, "DEGREE": 16.0, "id_original": "6714", "MCODE_CLUSTER_ID": 1.0, "selected": false, "canonicalName": "SRC"}, "position": {"x": 256.910970932813, "y": 220.77308171443602}, "selected": false}, {"data": {"id": "22354331", "shared_name": "5728", "MCODE_SCORE": 5.714285714285714, "Gene": "5728", "Symbol": "PTEN", "name": "5728", "MCODE_TYPE": "Clustered", "SUID": 22354331, "DEGREE": 12.0, "id_original": "5728", "MCODE_CLUSTER_ID": 1.0, "selected": false, "canonicalName": "PTEN"}, "position": {"x": 299.6329557960942, "y": 361.4647778814282}, "selected": false}, {"data": {"id": "22354330", "shared_name": "5599", "MCODE_SCORE": 5.714285714285714, "Gene": "5599", "Symbol": "MAPK8", "name": "5599", "MCODE_TYPE": "Clustered", "SUID": 22354330, "DEGREE": 16.0, "id_original": "5599", "MCODE_CLUSTER_ID": 1.0, "selected": false, "canonicalName": "MAPK8"}, "position": {"x": 259.38538194355516, "y": 342.2452344243969}, "selected": false}, {"data": {"id": "22354329", "shared_name": "5595", "MCODE_SCORE": 5.714285714285714, "Gene": "5595", "Symbol": "MAPK3", "name": "5595", "MCODE_TYPE": "Clustered", "SUID": 22354329, "DEGREE": 20.0, "id_original": "5595", "MCODE_CLUSTER_ID": 1.0, "selected": false, "canonicalName": "MAPK3"}, "position": {"x": 269.6676848000005, "y": 290.6818799322094}, "selected": false}, {"data": {"id": "22354328", "shared_name": "5594", "MCODE_SCORE": 5.714285714285714, "Gene": "5594", "Symbol": "MAPK1", "name": "5594", "MCODE_TYPE": "Clustered", "SUID": 22354328, "DEGREE": 20.0, "id_original": "5594", "MCODE_CLUSTER_ID": 1.0, "selected": false, "canonicalName": "MAPK1"}, "position": {"x": 305.53088975605516, "y": 305.10488408260005}, "selected": false}, {"data": {"id": "22354327", "shared_name": "4609", "MCODE_SCORE": 5.714285714285714, "Gene": "4609", "Symbol": "MYC", "name": "4609", "MCODE_TYPE": "Clustered", "SUID": 22354327, "DEGREE": 14.0, "id_original": "4609", "MCODE_CLUSTER_ID": 1.0, "selected": false, "canonicalName": "MYC"}, "position": {"x": 305.80888963398485, "y": 210.22086613826414}, "selected": false}, {"data": {"id": "22354326", "shared_name": "3725", "MCODE_SCORE": 1.2, "Gene": "3725", "Symbol": "JUN", "name": "3725", "MCODE_TYPE": "Seed", "SUID": 22354326, "DEGREE": 14.0, "id_original": "3725", "MCODE_CLUSTER_ID": 2.0, "selected": false, "canonicalName": "JUN"}, "position": {"x": 342.45112443623094, "y": 340.7493848150219}, "selected": false}, {"data": {"id": "22354325", "shared_name": "3569", "MCODE_SCORE": 1.2, "Gene": "3569", "Symbol": "IL6", "name": "3569", "MCODE_TYPE": "Clustered", "SUID": 22354325, "DEGREE": 10.0, "id_original": "3569", "MCODE_CLUSTER_ID": 2.0, "selected": false, "canonicalName": "IL6"}, "position": {"x": 280.4455168312505, "y": 195.38074773006102}, "selected": false}, {"data": {"id": "22354324", "shared_name": "3320", "MCODE_SCORE": 5.714285714285714, "Gene": "3320", "Symbol": "HSP90AA1", "name": "3320", "MCODE_TYPE": "Clustered", "SUID": 22354324, "DEGREE": 16.0, "id_original": "3320", "MCODE_CLUSTER_ID": 1.0, "selected": false, "canonicalName": "HSP90AA1"}, "position": {"x": 219.80368638691453, "y": 230.0746411626782}, "selected": false}, {"data": {"id": "22354323", "shared_name": "3265", "MCODE_SCORE": 1.2, "Gene": "3265", "Symbol": "HRAS", "name": "3265", "MCODE_TYPE": "Clustered", "SUID": 22354323, "DEGREE": 9.0, "id_original": "3265", "MCODE_CLUSTER_ID": 2.0, "selected": false, "canonicalName": "HRAS"}, "position": {"x": 176.43979478535203, "y": 330.5101270025219}, "selected": false}, {"data": {"id": "22354322", "shared_name": "2597", "MCODE_SCORE": 0.0, "Gene": "2597", "Symbol": "GAPDH", "name": "2597", "MCODE_TYPE": "", "SUID": 22354322, "DEGREE": 8.0, "id_original": "2597", "MCODE_CLUSTER_ID": 0.0, "selected": false, "canonicalName": "GAPDH"}, "position": {"x": 221.5534575050786, "y": 171.62662785701414}, "selected": false}, {"data": {"id": "22354321", "shared_name": "2099", "MCODE_SCORE": 5.714285714285714, "Gene": "2099", "Symbol": "ESR1", "name": "2099", "MCODE_TYPE": "Clustered", "SUID": 22354321, "DEGREE": 17.0, "id_original": "2099", "MCODE_CLUSTER_ID": 1.0, "selected": false, "canonicalName": "ESR1"}, "position": {"x": 347.5227720802739, "y": 285.1186627691235}, "selected": false}, {"data": {"id": "22354320", "shared_name": "1956", "MCODE_SCORE": 5.714285714285714, "Gene": "1956", "Symbol": "EGFR", "name": "1956", "MCODE_TYPE": "Clustered", "SUID": 22354320, "DEGREE": 16.0, "id_original": "1956", "MCODE_CLUSTER_ID": 1.0, "selected": false, "canonicalName": "EGFR"}, "position": {"x": 218.79361558613328, "y": 272.106333667561}, "selected": false}, {"data": {"id": "22354319", "shared_name": "1950", "MCODE_SCORE": 1.2, "Gene": "1950", "Symbol": "EGF", "name": "1950", "MCODE_TYPE": "Clustered", "SUID": 22354319, "DEGREE": 10.0, "id_original": "1950", "MCODE_CLUSTER_ID": 2.0, "selected": false, "canonicalName": "EGF"}, "position": {"x": 232.32321763691453, "y": 367.6573132818188}, "selected": false}, {"data": {"id": "22354318", "shared_name": "836", "MCODE_SCORE": 0.0, "Gene": "836", "Symbol": "CASP3", "name": "836", "MCODE_TYPE": "", "SUID": 22354318, "DEGREE": 7.0, "id_original": "836", "MCODE_CLUSTER_ID": 0.0, "selected": false, "canonicalName": "CASP3"}, "position": {"x": 360.56372667011766, "y": 387.9659375493969}, "selected": false}, {"data": {"id": "22354317", "shared_name": "595", "MCODE_SCORE": 5.714285714285714, "Gene": "595", "Symbol": "CCND1", "name": "595", "MCODE_TYPE": "Clustered", "SUID": 22354317, "DEGREE": 11.0, "id_original": "595", "MCODE_CLUSTER_ID": 1.0, "selected": false, "canonicalName": "CCND1"}, "position": {"x": 346.74864030537157, "y": 172.04580205135008}, "selected": false}, {"data": {"id": "22354316", "shared_name": "213", "MCODE_SCORE": 0.0, "Gene": "213", "Symbol": "ALB", "name": "213", "MCODE_TYPE": "", "SUID": 22354316, "DEGREE": 3.0, "id_original": "213", "MCODE_CLUSTER_ID": 0.0, "selected": false, "canonicalName": "ALB"}, "position": {"x": 147.8059752052739, "y": 237.78124516658445}, "selected": false}, {"data": {"id": "22354315", "shared_name": "207", "MCODE_SCORE": 5.714285714285714, "Gene": "207", "Symbol": "AKT1", "name": "207", "MCODE_TYPE": "Clustered", "SUID": 22354315, "DEGREE": 13.0, "id_original": "207", "MCODE_CLUSTER_ID": 1.0, "selected": false, "canonicalName": "AKT1"}, "position": {"x": 217.08986497578172, "y": 317.47732060603755}, "selected": false}], "edges": [{"data": {"id": "22354480", "source": "22354335", "target": "22354318", "SCORE": "208", "shared_interaction": "Direct", "source_original": "7157", "Name_B": "CASP3", "Name_A": "TP53", "target_original": "836", "Gene_B": "836", "interaction": "Direct", "SUID": 22354480, "TYPE": "Direct", "Gene_A": "7157", "support": "{\"StringDB\": \"functional\", \"StringEvidence\": \"textmining:0.940,coexpression:0.021\", \"BioGrid\": \"physical\", \"BioGrid_PubMed\": \"21307660\", \"BioGrid_Type\": \"Affinity Capture-Western,Affinity Capture-MS\", \"String_Score_Combined\": 944, \"String_Score_Physical\": 208}", "selected": false}, "selected": false}, {"data": {"id": "22354479", "source": "22354334", "target": "22354318", "SCORE": "302", "shared_interaction": "Direct", "source_original": "7124", "Name_B": "CASP3", "Name_A": "TNF", "target_original": "836", "Gene_B": "836", "interaction": "Direct", "SUID": 22354479, "TYPE": "Direct", "Gene_A": "7124", "support": "{\"StringDB\": \"physical\", \"StringEvidence\": \"textmining:0.818,experiments:0.272\", \"OmniPath\": \"pathwayextra\", \"OmniPath_Reference\": \"Wang\", \"InWeb_IM\": \"inference\", \"String_Score_Physical\": 302, \"String_Score_Combined\": 873}", "selected": false}, "selected": false}, {"data": {"id": "22354478", "source": "22354334", "target": "22354335", "SCORE": "432", "shared_interaction": "Direct", "source_original": "7124", "Name_B": "TP53", "Name_A": "TNF", "target_original": "7157", "Gene_B": "7157", "interaction": "Direct", "SUID": 22354478, "TYPE": "Direct", "Gene_A": "7124", "support": "{\"StringDB\": \"functional\", \"StringEvidence\": \"textmining:0.817\", \"OmniPath\": \"kinaseextra\", \"OmniPath_Reference\": \"ProtMapper;Sparser_ProtMapper\", \"String_Score_Combined\": 825, \"String_Score_Physical\": 432}", "selected": false}, "selected": false}, {"data": {"id": "22354477", "source": "22354333", "target": "22354336", "SCORE": "432", "shared_interaction": "Direct", "source_original": "6774", "Name_B": "VEGFA", "Name_A": "STAT3", "target_original": "7422", "Gene_B": "7422", "interaction": "Direct", "SUID": 22354477, "TYPE": "Direct", "Gene_A": "6774", "support": "{\"OmniPath\": \"omnipath,pathwayextra\", \"OmniPath_Reference\": \"ACSN;SIGNOR;Wang\", \"InWeb_IM\": \"experimental\", \"BioGrid\": \"physical\", \"BioGrid_PubMed\": \"23991099\", \"BioGrid_Type\": \"Co-localization\"}", "selected": false}, "selected": false}, {"data": {"id": "22354476", "source": "22354333", "target": "22354335", "SCORE": "900", "shared_interaction": "Direct", "source_original": "6774", "Name_B": "TP53", "Name_A": "STAT3", "target_original": "7157", "Gene_B": "7157", "interaction": "Direct", "SUID": 22354476, "TYPE": "Direct", "Gene_A": "6774", "support": "{\"StringDB\": \"physical\", \"StringEvidence\": \"database:0.896,textmining:0.865\", \"BioGrid\": \"physical\", \"BioGrid_PubMed\": \"32807901\", \"BioGrid_Type\": \"Affinity Capture-MS\", \"String_Score_Physical\": 900, \"String_Score_Combined\": 986}", "selected": false}, "selected": false}, {"data": {"id": "22354475", "source": "22354333", "target": "22354334", "SCORE": "900", "shared_interaction": "Direct", "source_original": "6774", "Name_B": "TNF", "Name_A": "STAT3", "target_original": "7124", "Gene_B": "7124", "interaction": "Direct", "SUID": 22354475, "TYPE": "Direct", "Gene_A": "6774", "support": "{\"StringDB\": \"physical\", \"StringEvidence\": \"database:0.896,textmining:0.765\", \"OmniPath\": \"pathwayextra,kinaseextra\", \"OmniPath_Reference\": \"ProtMapper;Sparser_ProtMapper,Wang\", \"String_Score_Physical\": 900, \"String_Score_Combined\": 976}", "selected": false}, "selected": false}, {"data": {"id": "22354474", "source": "22354332", "target": "22354336", "SCORE": "432", "shared_interaction": "Direct", "source_original": "6714", "Name_B": "VEGFA", "Name_A": "SRC", "target_original": "7422", "Gene_B": "7422", "interaction": "Direct", "SUID": 22354474, "TYPE": "Direct", "Gene_A": "6714", "support": "{\"OmniPath\": \"pathwayextra\", \"OmniPath_Reference\": \"Wang\", \"InWeb_IM\": \"inference\"}", "selected": false}, "selected": false}, {"data": {"id": "22354473", "source": "22354332", "target": "22354335", "SCORE": "384", "shared_interaction": "Direct", "source_original": "6714", "Name_B": "TP53", "Name_A": "SRC", "target_original": "7157", "Gene_B": "7157", "interaction": "Direct", "SUID": 22354473, "TYPE": "Direct", "Gene_A": "6714", "support": "{\"StringDB\": \"physical\", \"StringEvidence\": \"textmining:0.696,experiments:0.359\", \"OmniPath\": \"kinaseextra\", \"OmniPath_Reference\": \"ProtMapper;RLIMS-P_ProtMapper\", \"InWeb_IM\": \"experimental\", \"BioGrid\": \"physical\", \"BioGrid_PubMed\": \"25071020\", \"BioGrid_Type\": \"Biochemical Activity\", \"String_Score_Physical\": 384, \"String_Score_Combined\": 812}", "selected": false}, "selected": false}, {"data": {"id": "22354472", "source": "22354332", "target": "22354333", "SCORE": "940", "shared_interaction": "Direct", "source_original": "6714", "Name_B": "STAT3", "Name_A": "SRC", "target_original": "6774", "Gene_B": "6774", "interaction": "Direct", "SUID": 22354472, "TYPE": "Direct", "Gene_A": "6714", "support": "{\"StringDB\": \"physical\", \"StringEvidence\": \"textmining:0.917,database:0.896,experiments:0.408,coexpression:0.018\", \"OmniPath\": \"omnipath,kinaseextra,pathwayextra\", \"OmniPath_Reference\": \"Adhesome;BEL-Large-Corpus_ProtMapper;CancerCellMap;HPRD;HPRD-phos;HPRD_KEA;HPRD_MIMP;KEA;MIMP;NCI-PID_ProtMapper;NetPath;PhosphoPoint;PhosphoSite_KEA;PhosphoSite_MIMP;PhosphoSite_ProtMapper;PhosphoSite_noref;ProtMapper;RLIMS-P_ProtMapper;SIGNOR;SIGNOR_ProtMapper;SPIKE;Sparser_ProtMapper;Wang;iPTMnet;phosphoELM_KEA;phosphoELM_MIMP,Adhesome;CancerCellMap;HPRD;NetPath\", \"InWeb_IM\": \"experimental\", \"BioGrid\": \"physical\", \"BioGrid_PubMed\": \"8657134,21573184,15735682,15313931,12244095\", \"BioGrid_Type\": \"Reconstituted Complex,Affinity Capture-Western,Co-localization\", \"String_Score_Physical\": 940, \"String_Score_Combined\": 995}", "selected": false}, "selected": false}, {"data": {"id": "22354466", "source": "22354331", "target": "22354318", "SCORE": "432", "shared_interaction": "Direct", "source_original": "5728", "Name_B": "CASP3", "Name_A": "PTEN", "target_original": "836", "Gene_B": "836", "interaction": "Direct", "SUID": 22354466, "TYPE": "Direct", "Gene_A": "5728", "support": "{\"StringDB\": \"functional\", \"StringEvidence\": \"textmining:0.761,coexpression:0.022\", \"OmniPath\": \"pathwayextra\", \"OmniPath_Reference\": \"Wang\", \"String_Score_Combined\": 776, \"String_Score_Physical\": 432}", "selected": false}, "selected": false}, {"data": {"id": "22354465", "source": "22354331", "target": "22354335", "SCORE": "944", "shared_interaction": "Direct", "source_original": "5728", "Name_B": "TP53", "Name_A": "PTEN", "target_original": "7157", "Gene_B": "7157", "interaction": "Direct", "SUID": 22354465, "TYPE": "Direct", "Gene_A": "5728", "support": "{\"StringDB\": \"physical\", \"StringEvidence\": \"textmining:0.962,database:0.896,experiments:0.450\", \"OmniPath\": \"omnipath,pathwayextra\", \"OmniPath_Reference\": \"ACSN;BioGRID;HPRD;SPIKE;Wang\", \"InWeb_IM\": \"experimental\", \"BioGrid\": \"physical\", \"BioGrid_PubMed\": \"24141722,18339852,14559824,12620407\", \"BioGrid_Type\": \"Reconstituted Complex,Affinity Capture-Western\", \"String_Score_Physical\": 944, \"String_Score_Combined\": 997}", "selected": false}, "selected": false}, {"data": {"id": "22354464", "source": "22354331", "target": "22354334", "SCORE": "432", "shared_interaction": "Direct", "source_original": "5728", "Name_B": "TNF", "Name_A": "PTEN", "target_original": "7124", "Gene_B": "7124", "interaction": "Direct", "SUID": 22354464, "TYPE": "Direct", "Gene_A": "5728", "support": "{\"StringDB\": \"functional\", \"StringEvidence\": \"textmining:0.707\", \"OmniPath\": \"pathwayextra\", \"OmniPath_Reference\": \"Wang\", \"String_Score_Combined\": 719, \"String_Score_Physical\": 432}", "selected": false}, "selected": false}, {"data": {"id": "22354463", "source": "22354331", "target": "22354332", "SCORE": "260", "shared_interaction": "Direct", "source_original": "5728", "Name_B": "SRC", "Name_A": "PTEN", "target_original": "6714", "Gene_B": "6714", "interaction": "Direct", "SUID": 22354463, "TYPE": "Direct", "Gene_A": "5728", "support": "{\"StringDB\": \"physical\", \"StringEvidence\": \"textmining:0.850,experiments:0.229,coexpression:0.021\", \"OmniPath\": \"kinaseextra,omnipath\", \"OmniPath_Reference\": \"HPRD_MIMP;MIMP;PhosphoSite;PhosphoSite_MIMP;PhosphoSite_ProtMapper;PhosphoSite_noref;ProtMapper;REACH_ProtMapper;SIGNOR;phosphoELM_MIMP,ProtMapper;Sparser_ProtMapper\", \"String_Score_Physical\": 260, \"String_Score_Combined\": 891}", "selected": false}, "selected": false}, {"data": {"id": "22354462", "source": "22354330", "target": "22354318", "SCORE": "294", "shared_interaction": "Direct", "source_original": "5599", "Name_B": "CASP3", "Name_A": "MAPK8", "target_original": "836", "Gene_B": "836", "interaction": "Direct", "SUID": 22354462, "TYPE": "Direct", "Gene_A": "5599", "support": "{\"StringDB\": \"physical\", \"StringEvidence\": \"textmining:0.858,experiments:0.264,coexpression:0.015\", \"InWeb_IM\": \"experimental\", \"BioGrid\": \"physical\", \"BioGrid_PubMed\": \"12821118\", \"BioGrid_Type\": \"Biochemical Activity\", \"String_Score_Physical\": 294, \"String_Score_Combined\": 901}", "selected": false}, "selected": false}, {"data": {"id": "22354461", "source": "22354330", "target": "22354335", "SCORE": "944", "shared_interaction": "Direct", "source_original": "5599", "Name_B": "TP53", "Name_A": "MAPK8", "target_original": "7157", "Gene_B": "7157", "interaction": "Direct", "SUID": 22354461, "TYPE": "Direct", "Gene_A": "5599", "support": "{\"StringDB\": \"physical\", \"StringEvidence\": \"textmining:0.912,database:0.896,experiments:0.450\", \"OmniPath\": \"omnipath,kinaseextra,pathwayextra\", \"OmniPath_Reference\": \"BEL-Large-Corpus_ProtMapper;HPRD;HPRD-phos;HPRD_KEA;HPRD_MIMP;InnateDB;KEA;Lit-BM-17;MIMP;NCI-PID_ProtMapper;NetworKIN_KEA;PhosphoPoint;PhosphoSite;PhosphoSite_KEA;PhosphoSite_MIMP;PhosphoSite_ProtMapper;ProtMapper;RLIMS-P_ProtMapper;SIGNOR;SIGNOR_ProtMapper;Sparser_ProtMapper;Wang;iPTMnet;phosphoELM_MIMP\", \"InWeb_IM\": \"experimental\", \"BioGrid\": \"physical\", \"BioGrid_PubMed\": \"9732264,9724739,9393873,19651615,18813780,15538975,12514174,11108663\", \"BioGrid_Type\": \"Biochemical Activity,Reconstituted Complex,Two-hybrid,Affinity Capture-Western\", \"String_Score_Physical\": 944, \"String_Score_Combined\": 995}", "selected": false}, "selected": false}, {"data": {"id": "22354460", "source": "22354330", "target": "22354334", "SCORE": "432", "shared_interaction": "Direct", "source_original": "5599", "Name_B": "TNF", "Name_A": "MAPK8", "target_original": "7124", "Gene_B": "7124", "interaction": "Direct", "SUID": 22354460, "TYPE": "Direct", "Gene_A": "5599", "support": "{\"StringDB\": \"functional\", \"StringEvidence\": \"textmining:0.906\", \"OmniPath\": \"pathwayextra\", \"OmniPath_Reference\": \"Wang\", \"String_Score_Combined\": 910, \"String_Score_Physical\": 432}", "selected": false}, "selected": false}, {"data": {"id": "22354459", "source": "22354330", "target": "22354333", "SCORE": "379", "shared_interaction": "Direct", "source_original": "5599", "Name_B": "STAT3", "Name_A": "MAPK8", "target_original": "6774", "Gene_B": "6774", "interaction": "Direct", "SUID": 22354459, "TYPE": "Direct", "Gene_A": "5599", "support": "{\"StringDB\": \"physical\", \"StringEvidence\": \"textmining:0.849,experiments:0.352\", \"OmniPath\": \"omnipath,kinaseextra,pathwayextra\", \"OmniPath_Reference\": \"Adhesome;BEL-Large-Corpus_ProtMapper;BioGRID;HPRD;HPRD-phos;HPRD_KEA;HPRD_MIMP;InnateDB;KEA;MIMP;PhosphoPoint;PhosphoSite_KEA;PhosphoSite_MIMP;PhosphoSite_ProtMapper;ProtMapper;SIGNOR;SIGNOR_ProtMapper;SignaLink3;Sparser_ProtMapper;Wang;iPTMnet;phosphoELM_MIMP,Adhesome;BioGRID;HPRD;InnateDB\", \"InWeb_IM\": \"experimental\", \"BioGrid\": \"physical\", \"BioGrid_PubMed\": \"15979846,10521505\", \"BioGrid_Type\": \"Biochemical Activity,Affinity Capture-Western\", \"String_Score_Physical\": 379, \"String_Score_Combined\": 906}", "selected": false}, "selected": false}, {"data": {"id": "22354458", "source": "22354330", "target": "22354332", "SCORE": "913", "shared_interaction": "Direct", "source_original": "5599", "Name_B": "SRC", "Name_A": "MAPK8", "target_original": "6714", "Gene_B": "6714", "interaction": "Direct", "SUID": 22354458, "TYPE": "Direct", "Gene_A": "5599", "support": "{\"StringDB\": \"physical\", \"StringEvidence\": \"database:0.896,textmining:0.860,cooccurrence:0.349,experiments:0.130,coexpression:0.023\", \"OmniPath\": \"omnipath,pathwayextra\", \"OmniPath_Reference\": \"Wang,KEA;NetworKIN_KEA\", \"String_Score_Physical\": 913, \"String_Score_Combined\": 954}", "selected": false}, "selected": false}, {"data": {"id": "22354457", "source": "22354330", "target": "22354331", "SCORE": "263", "shared_interaction": "Direct", "source_original": "5599", "Name_B": "PTEN", "Name_A": "MAPK8", "target_original": "5728", "Gene_B": "5728", "interaction": "Direct", "SUID": 22354457, "TYPE": "Direct", "Gene_A": "5599", "support": "{\"StringDB\": \"physical\", \"StringEvidence\": \"textmining:0.718,experiments:0.231,coexpression:0.021\", \"String_Score_Physical\": 263, \"String_Score_Combined\": 796}", "selected": false}, "selected": false}, {"data": {"id": "22354456", "source": "22354329", "target": "22354318", "SCORE": "260", "shared_interaction": "Direct", "source_original": "5595", "Name_B": "CASP3", "Name_A": "MAPK3", "target_original": "836", "Gene_B": "836", "interaction": "Direct", "SUID": 22354456, "TYPE": "Direct", "Gene_A": "5595", "support": "{\"StringDB\": \"physical\", \"StringEvidence\": \"textmining:0.814,experiments:0.229\", \"String_Score_Physical\": 260, \"String_Score_Combined\": 862}", "selected": false}, "selected": false}, {"data": {"id": "22354455", "source": "22354329", "target": "22354336", "SCORE": "432", "shared_interaction": "Direct", "source_original": "5595", "Name_B": "VEGFA", "Name_A": "MAPK3", "target_original": "7422", "Gene_B": "7422", "interaction": "Direct", "SUID": 22354455, "TYPE": "Direct", "Gene_A": "5595", "support": "{\"OmniPath\": \"pathwayextra\", \"OmniPath_Reference\": \"Wang\"}", "selected": false}, "selected": false}, {"data": {"id": "22354454", "source": "22354329", "target": "22354335", "SCORE": "875", "shared_interaction": "Direct", "source_original": "5595", "Name_B": "TP53", "Name_A": "MAPK3", "target_original": "7157", "Gene_B": "7157", "interaction": "Direct", "SUID": 22354454, "TYPE": "Direct", "Gene_A": "5595", "support": "{\"StringDB\": \"physical\", \"StringEvidence\": \"database:0.791,textmining:0.727,experiments:0.378,coexpression:0.022\", \"OmniPath\": \"omnipath,kinaseextra,pathwayextra\", \"OmniPath_Reference\": \"HPRD;HPRD_MIMP;InnateDB;MIMP;PhosphoPoint;PhosphoSite;PhosphoSite_MIMP;PhosphoSite_ProtMapper;ProtMapper;SIGNOR;SIGNOR_ProtMapper;iPTMnet;phosphoELM_MIMP,HPRD;InnateDB;Wang\", \"InWeb_IM\": \"experimental\", \"BioGrid\": \"physical\", \"BioGrid_PubMed\": \"21187340,21147777,10958792\", \"BioGrid_Type\": \"Affinity Capture-Western\", \"String_Score_Physical\": 875, \"String_Score_Combined\": 966}", "selected": false}, "selected": false}, {"data": {"id": "22354453", "source": "22354329", "target": "22354334", "SCORE": "432", "shared_interaction": "Direct", "source_original": "5595", "Name_B": "TNF", "Name_A": "MAPK3", "target_original": "7124", "Gene_B": "7124", "interaction": "Direct", "SUID": 22354453, "TYPE": "Direct", "Gene_A": "5595", "support": "{\"StringDB\": \"functional\", \"StringEvidence\": \"textmining:0.732\", \"OmniPath\": \"kinaseextra,pathwayextra\", \"OmniPath_Reference\": \"BEL-Large-Corpus_ProtMapper;ProtMapper;Wang\", \"String_Score_Combined\": 742, \"String_Score_Physical\": 432}", "selected": false}, "selected": false}, {"data": {"id": "22354452", "source": "22354329", "target": "22354333", "SCORE": "927", "shared_interaction": "Direct", "source_original": "5595", "Name_B": "STAT3", "Name_A": "MAPK3", "target_original": "6774", "Gene_B": "6774", "interaction": "Direct", "SUID": 22354452, "TYPE": "Direct", "Gene_A": "5595", "support": "{\"StringDB\": \"physical\", \"StringEvidence\": \"database:0.896,textmining:0.808,experiments:0.271,coexpression:0.020\", \"OmniPath\": \"omnipath,kinaseextra,pathwayextra\", \"OmniPath_Reference\": \"HPRD;HPRD-phos;HPRD_KEA;HPRD_MIMP;KEA;Kinexus_KEA;MIMP;NCI-PID_ProtMapper;PhosphoPoint;PhosphoSite_KEA;PhosphoSite_MIMP;ProtMapper;SIGNOR;SIGNOR_ProtMapper;SPIKE;SignaLink3;Wang;iPTMnet;phosphoELM_MIMP\", \"InWeb_IM\": \"inference\", \"String_Score_Physical\": 927, \"String_Score_Combined\": 986}", "selected": false}, "selected": false}, {"data": {"id": "22354451", "source": "22354329", "target": "22354332", "SCORE": "939", "shared_interaction": "Direct", "source_original": "5595", "Name_B": "SRC", "Name_A": "MAPK3", "target_original": "6714", "Gene_B": "6714", "interaction": "Direct", "SUID": 22354451, "TYPE": "Direct", "Gene_A": "5595", "support": "{\"StringDB\": \"physical\", \"StringEvidence\": \"database:0.896,textmining:0.861,experiments:0.391,cooccurrence:0.278,coexpression:0.021\", \"OmniPath\": \"pathwayextra\", \"OmniPath_Reference\": \"Wang\", \"InWeb_IM\": \"inference\", \"BioGrid\": \"physical\", \"BioGrid_PubMed\": \"24412244,23242524\", \"BioGrid_Type\": \"Two-hybrid,Affinity Capture-Western\", \"String_Score_Physical\": 939, \"String_Score_Combined\": 964}", "selected": false}, "selected": false}, {"data": {"id": "22354450", "source": "22354329", "target": "22354317", "SCORE": "432", "shared_interaction": "Direct", "source_original": "5595", "Name_B": "CCND1", "Name_A": "MAPK3", "target_original": "595", "Gene_B": "595", "interaction": "Direct", "SUID": 22354450, "TYPE": "Direct", "Gene_A": "5595", "support": "{\"StringDB\": \"functional\", \"StringEvidence\": \"textmining:0.740\", \"OmniPath\": \"pathwayextra\", \"OmniPath_Reference\": \"KEGG-MEDICUS;Wang\", \"String_Score_Combined\": 750, \"String_Score_Physical\": 432}", "selected": false}, "selected": false}, {"data": {"id": "22354449", "source": "22354329", "target": "22354331", "SCORE": "260", "shared_interaction": "Direct", "source_original": "5595", "Name_B": "PTEN", "Name_A": "MAPK3", "target_original": "5728", "Gene_B": "5728", "interaction": "Direct", "SUID": 22354449, "TYPE": "Direct", "Gene_A": "5595", "support": "{\"StringDB\": \"physical\", \"StringEvidence\": \"textmining:0.800,experiments:0.229,coexpression:0.024\", \"String_Score_Physical\": 260, \"String_Score_Combined\": 855}", "selected": false}, "selected": false}, {"data": {"id": "22354448", "source": "22354329", "target": "22354330", "SCORE": "935", "shared_interaction": "Direct", "source_original": "5595", "Name_B": "MAPK8", "Name_A": "MAPK3", "target_original": "5599", "Gene_B": "5599", "interaction": "Direct", "SUID": 22354448, "TYPE": "Direct", "Gene_A": "5595", "support": "{\"StringDB\": \"physical\", \"StringEvidence\": \"textmining:0.949,database:0.896,cooccurrence:0.364,experiments:0.359,coexpression:0.045\", \"OmniPath\": \"omnipath,kinaseextra,pathwayextra\", \"OmniPath_Reference\": \"HPRD;PhosphoNetworks;PhosphoPoint;Wang,HPRD;Wang\", \"String_Score_Physical\": 935, \"String_Score_Combined\": 948}", "selected": false}, "selected": false}, {"data": {"id": "22354447", "source": "22354328", "target": "22354318", "SCORE": "260", "shared_interaction": "Direct", "source_original": "5594", "Name_B": "CASP3", "Name_A": "MAPK1", "target_original": "836", "Gene_B": "836", "interaction": "Direct", "SUID": 22354447, "TYPE": "Direct", "Gene_A": "5594", "support": "{\"StringDB\": \"physical\", \"StringEvidence\": \"textmining:0.747,experiments:0.229,coexpression:0.007\", \"String_Score_Physical\": 260, \"String_Score_Combined\": 814}", "selected": false}, "selected": false}, {"data": {"id": "22354446", "source": "22354328", "target": "22354336", "SCORE": "432", "shared_interaction": "Direct", "source_original": "5594", "Name_B": "VEGFA", "Name_A": "MAPK1", "target_original": "7422", "Gene_B": "7422", "interaction": "Direct", "SUID": 22354446, "TYPE": "Direct", "Gene_A": "5594", "support": "{\"OmniPath\": \"pathwayextra\", \"OmniPath_Reference\": \"Wang\"}", "selected": false}, "selected": false}, {"data": {"id": "22354445", "source": "22354328", "target": "22354335", "SCORE": "902", "shared_interaction": "Direct", "source_original": "5594", "Name_B": "TP53", "Name_A": "MAPK1", "target_original": "7157", "Gene_B": "7157", "interaction": "Direct", "SUID": 22354445, "TYPE": "Direct", "Gene_A": "5594", "support": "{\"StringDB\": \"physical\", \"StringEvidence\": \"textmining:0.853,database:0.791,experiments:0.512,coexpression:0.015\", \"OmniPath\": \"omnipath,kinaseextra,pathwayextra\", \"OmniPath_Reference\": \"HPRD;HPRD-phos;HPRD_KEA;HPRD_MIMP;InnateDB;KEA;Lit-BM-17;MIMP;PhosphoNetworks;PhosphoPoint;PhosphoSite_KEA;PhosphoSite_MIMP;PhosphoSite_ProtMapper;ProtMapper;REACH_ProtMapper;RLIMS-P_ProtMapper;Sparser_ProtMapper;Wang;iPTMnet;phosphoELM_MIMP\", \"InWeb_IM\": \"experimental\", \"BioGrid\": \"physical\", \"BioGrid_PubMed\": \"25241761,23443559,21675959,21147777,15867353,10958792\", \"BioGrid_Type\": \"PCA,Co-localization,Biochemical Activity,Affinity Capture-Western,Affinity Capture-MS\", \"String_Score_Physical\": 902, \"String_Score_Combined\": 985}", "selected": false}, "selected": false}, {"data": {"id": "22354444", "source": "22354328", "target": "22354334", "SCORE": "432", "shared_interaction": "Direct", "source_original": "5594", "Name_B": "TNF", "Name_A": "MAPK1", "target_original": "7124", "Gene_B": "7124", "interaction": "Direct", "SUID": 22354444, "TYPE": "Direct", "Gene_A": "5594", "support": "{\"StringDB\": \"functional\", \"StringEvidence\": \"textmining:0.829\", \"OmniPath\": \"kinaseextra,pathwayextra\", \"OmniPath_Reference\": \"BEL-Large-Corpus_ProtMapper;ProtMapper;Wang\", \"String_Score_Combined\": 836, \"String_Score_Physical\": 432}", "selected": false}, "selected": false}, {"data": {"id": "22354443", "source": "22354328", "target": "22354333", "SCORE": "935", "shared_interaction": "Direct", "source_original": "5594", "Name_B": "STAT3", "Name_A": "MAPK1", "target_original": "6774", "Gene_B": "6774", "interaction": "Direct", "SUID": 22354443, "TYPE": "Direct", "Gene_A": "5594", "support": "{\"StringDB\": \"physical\", \"StringEvidence\": \"database:0.896,textmining:0.831,experiments:0.359,coexpression:0.020\", \"OmniPath\": \"omnipath,kinaseextra,pathwayextra\", \"OmniPath_Reference\": \"Adhesome;BEL-Large-Corpus_ProtMapper;HPRD;HPRD-phos;HPRD_KEA;HPRD_MIMP;InnateDB;KEA;Kinexus_KEA;MIMP;NCI-PID_ProtMapper;NetPath;PhosphoPoint;PhosphoSite_KEA;PhosphoSite_MIMP;ProtMapper;SPIKE;Wang;iPTMnet;phosphoELM_MIMP\", \"InWeb_IM\": \"experimental\", \"BioGrid\": \"physical\", \"BioGrid_PubMed\": \"15979846\", \"BioGrid_Type\": \"Affinity Capture-Western\", \"String_Score_Physical\": 935, \"String_Score_Combined\": 989}", "selected": false}, "selected": false}, {"data": {"id": "22354442", "source": "22354328", "target": "22354332", "SCORE": "939", "shared_interaction": "Direct", "source_original": "5594", "Name_B": "SRC", "Name_A": "MAPK1", "target_original": "6714", "Gene_B": "6714", "interaction": "Direct", "SUID": 22354442, "TYPE": "Direct", "Gene_A": "5594", "support": "{\"StringDB\": \"physical\", \"StringEvidence\": \"database:0.896,textmining:0.867,experiments:0.391,cooccurrence:0.282,coexpression:0.021\", \"OmniPath\": \"kinaseextra,pathwayextra\", \"OmniPath_Reference\": \"BEL-Large-Corpus_ProtMapper;ProtMapper;Wang\", \"InWeb_IM\": \"inference\", \"BioGrid\": \"physical\", \"BioGrid_PubMed\": \"23242524\", \"BioGrid_Type\": \"Affinity Capture-Western\", \"String_Score_Physical\": 939, \"String_Score_Combined\": 963}", "selected": false}, "selected": false}, {"data": {"id": "22354441", "source": "22354328", "target": "22354317", "SCORE": "347", "shared_interaction": "Direct", "source_original": "5594", "Name_B": "CCND1", "Name_A": "MAPK1", "target_original": "595", "Gene_B": "595", "interaction": "Direct", "SUID": 22354441, "TYPE": "Direct", "Gene_A": "5594", "support": "{\"StringDB\": \"physical\", \"StringEvidence\": \"textmining:0.827,experiments:0.320\", \"OmniPath\": \"pathwayextra\", \"OmniPath_Reference\": \"KEGG-MEDICUS;Wang\", \"InWeb_IM\": \"experimental\", \"BioGrid\": \"physical\", \"BioGrid_PubMed\": \"17205132\", \"BioGrid_Type\": \"Affinity Capture-Western\", \"String_Score_Physical\": 347, \"String_Score_Combined\": 887}", "selected": false}, "selected": false}, {"data": {"id": "22354440", "source": "22354328", "target": "22354331", "SCORE": "260", "shared_interaction": "Direct", "source_original": "5594", "Name_B": "PTEN", "Name_A": "MAPK1", "target_original": "5728", "Gene_B": "5728", "interaction": "Direct", "SUID": 22354440, "TYPE": "Direct", "Gene_A": "5594", "support": "{\"StringDB\": \"physical\", \"StringEvidence\": \"textmining:0.777,experiments:0.229,coexpression:0.024\", \"BioGrid\": \"physical\", \"BioGrid_PubMed\": \"32249768\", \"BioGrid_Type\": \"Affinity Capture-MS\", \"String_Score_Physical\": 260, \"String_Score_Combined\": 839}", "selected": false}, "selected": false}, {"data": {"id": "22354439", "source": "22354328", "target": "22354330", "SCORE": "935", "shared_interaction": "Direct", "source_original": "5594", "Name_B": "MAPK8", "Name_A": "MAPK1", "target_original": "5599", "Gene_B": "5599", "interaction": "Direct", "SUID": 22354439, "TYPE": "Direct", "Gene_A": "5594", "support": "{\"StringDB\": \"physical\", \"StringEvidence\": \"textmining:0.980,database:0.896,cooccurrence:0.360,experiments:0.359,coexpression:0.042\", \"OmniPath\": \"omnipath,pathwayextra,kinaseextra\", \"OmniPath_Reference\": \"Adhesome;HPRD;Wang,Adhesome;HPRD;PhosphoPoint;Wang\", \"InWeb_IM\": \"inference\", \"String_Score_Physical\": 935, \"String_Score_Combined\": 947}", "selected": false}, "selected": false}, {"data": {"id": "22354438", "source": "22354328", "target": "22354329", "SCORE": "986", "shared_interaction": "Direct", "source_original": "5594", "Name_B": "MAPK3", "Name_A": "MAPK1", "target_original": "5595", "Gene_B": "5595", "interaction": "Direct", "SUID": 22354438, "TYPE": "Direct", "Gene_A": "5594", "support": "{\"StringDB\": \"physical\", \"StringEvidence\": \"textmining:0.949,database:0.896,experiments:0.867,cooccurrence:0.422\", \"OmniPath\": \"omnipath,kinaseextra,pathwayextra\", \"OmniPath_Reference\": \"InnateDB;Lit-BM-17;ProtMapper;REACH_ProtMapper;SIGNOR;Wang,InnateDB;Lit-BM-17;ProtMapper;REACH_ProtMapper\", \"InWeb_IM\": \"experimental\", \"BioGrid\": \"physical\", \"BioGrid_PubMed\": \"33961781,31980649,26344197,23602568,19058874,16424009\", \"BioGrid_Type\": \"Co-fractionation,Affinity Capture-Western,Affinity Capture-MS\", \"BioGrid_Score\": \"0.999986255,0.219860204\", \"String_Score_Physical\": 986, \"String_Score_Combined\": 987}", "selected": false}, "selected": false}, {"data": {"id": "22354437", "source": "22354327", "target": "22354336", "SCORE": "432", "shared_interaction": "Direct", "source_original": "4609", "Name_B": "VEGFA", "Name_A": "MYC", "target_original": "7422", "Gene_B": "7422", "interaction": "Direct", "SUID": 22354437, "TYPE": "Direct", "Gene_A": "4609", "support": "{\"OmniPath\": \"pathwayextra\", \"OmniPath_Reference\": \"Wang\"}", "selected": false}, "selected": false}, {"data": {"id": "22354436", "source": "22354327", "target": "22354335", "SCORE": "432", "shared_interaction": "Direct", "source_original": "4609", "Name_B": "TP53", "Name_A": "MYC", "target_original": "7157", "Gene_B": "7157", "interaction": "Direct", "SUID": 22354436, "TYPE": "Direct", "Gene_A": "4609", "support": "{\"OmniPath\": \"pathwayextra\", \"OmniPath_Reference\": \"Wang\", \"InWeb_IM\": \"experimental\", \"BioGrid\": \"physical\", \"BioGrid_PubMed\": \"30415952,28205554,21150319\", \"BioGrid_Type\": \"FRET,Proximity Label-MS,Affinity Capture-MS\"}", "selected": false}, "selected": false}, {"data": {"id": "22354435", "source": "22354327", "target": "22354334", "SCORE": "432", "shared_interaction": "Direct", "source_original": "4609", "Name_B": "TNF", "Name_A": "MYC", "target_original": "7124", "Gene_B": "7124", "interaction": "Direct", "SUID": 22354435, "TYPE": "Direct", "Gene_A": "4609", "support": "{\"OmniPath\": \"pathwayextra\", \"OmniPath_Reference\": \"Wang\"}", "selected": false}, "selected": false}, {"data": {"id": "22354434", "source": "22354327", "target": "22354333", "SCORE": "432", "shared_interaction": "Direct", "source_original": "4609", "Name_B": "STAT3", "Name_A": "MYC", "target_original": "6774", "Gene_B": "6774", "interaction": "Direct", "SUID": 22354434, "TYPE": "Direct", "Gene_A": "4609", "support": "{\"OmniPath\": \"pathwayextra\", \"OmniPath_Reference\": \"ACSN;Wang\", \"InWeb_IM\": \"experimental\", \"BioGrid\": \"genetic\", \"BioGrid_PubMed\": \"30762338\", \"BioGrid_Type\": \"Negative Genetic\"}", "selected": false}, "selected": false}, {"data": {"id": "22354433", "source": "22354327", "target": "22354317", "SCORE": "432", "shared_interaction": "Direct", "source_original": "4609", "Name_B": "CCND1", "Name_A": "MYC", "target_original": "595", "Gene_B": "595", "interaction": "Direct", "SUID": 22354433, "TYPE": "Direct", "Gene_A": "4609", "support": "{\"OmniPath\": \"pathwayextra\", \"OmniPath_Reference\": \"ACSN;Wang\", \"InWeb_IM\": \"inference\"}", "selected": false}, "selected": false}, {"data": {"id": "22354432", "source": "22354327", "target": "22354331", "SCORE": "208", "shared_interaction": "Direct", "source_original": "4609", "Name_B": "PTEN", "Name_A": "MYC", "target_original": "5728", "Gene_B": "5728", "interaction": "Direct", "SUID": 22354432, "TYPE": "Direct", "Gene_A": "4609", "support": "{\"BioGrid\": \"physical\", \"BioGrid_PubMed\": \"28205554\", \"BioGrid_Type\": \"FRET\"}", "selected": false}, "selected": false}, {"data": {"id": "22354431", "source": "22354327", "target": "22354330", "SCORE": "432", "shared_interaction": "Direct", "source_original": "4609", "Name_B": "MAPK8", "Name_A": "MYC", "target_original": "5599", "Gene_B": "5599", "interaction": "Direct", "SUID": 22354431, "TYPE": "Direct", "Gene_A": "4609", "support": "{\"OmniPath\": \"omnipath,kinaseextra\", \"OmniPath_Reference\": \"HPRD;HPRD-phos;HPRD_KEA;HPRD_MIMP;KEA;Kinexus_KEA;MIMP;PhosphoPoint;PhosphoSite_KEA;PhosphoSite_MIMP;PhosphoSite_ProtMapper;ProtMapper;SIGNOR;SIGNOR_ProtMapper;iPTMnet;phosphoELM_MIMP\", \"InWeb_IM\": \"experimental\", \"BioGrid\": \"physical\", \"BioGrid_PubMed\": \"10551811\", \"BioGrid_Type\": \"Biochemical Activity,Reconstituted Complex,Affinity Capture-Western\"}", "selected": false}, "selected": false}, {"data": {"id": "22354430", "source": "22354327", "target": "22354329", "SCORE": "432", "shared_interaction": "Direct", "source_original": "4609", "Name_B": "MAPK3", "Name_A": "MYC", "target_original": "5595", "Gene_B": "5595", "interaction": "Direct", "SUID": 22354430, "TYPE": "Direct", "Gene_A": "4609", "support": "{\"OmniPath\": \"omnipath,kinaseextra,pathwayextra\", \"OmniPath_Reference\": \"BEL-Large-Corpus_ProtMapper;HPRD;InnateDB;PhosphoPoint;ProtMapper;SignaLink3;Wang\", \"InWeb_IM\": \"experimental\", \"BioGrid\": \"physical\", \"BioGrid_PubMed\": \"15210690\", \"BioGrid_Type\": \"Reconstituted Complex\"}", "selected": false}, "selected": false}, {"data": {"id": "22354429", "source": "22354327", "target": "22354328", "SCORE": "432", "shared_interaction": "Direct", "source_original": "4609", "Name_B": "MAPK1", "Name_A": "MYC", "target_original": "5594", "Gene_B": "5594", "interaction": "Direct", "SUID": 22354429, "TYPE": "Direct", "Gene_A": "4609", "support": "{\"OmniPath\": \"omnipath,kinaseextra,pathwayextra\", \"OmniPath_Reference\": \"BEL-Large-Corpus_ProtMapper;BioGRID;HPRD_MIMP;InnateDB;KEA;MIMP;NetworKIN_KEA;PhosphoNetworks;PhosphoSite_KEA;PhosphoSite_MIMP;PhosphoSite_ProtMapper;ProtMapper;REACH_ProtMapper;RLIMS-P_ProtMapper;SIGNOR_ProtMapper;Sparser_ProtMapper;Wang;iPTMnet;phosphoELM;phosphoELM_KEA;phosphoELM_MIMP\", \"InWeb_IM\": \"experimental\", \"BioGrid\": \"physical\", \"BioGrid_PubMed\": \"7957875,29467282,15210690\", \"BioGrid_Type\": \"Reconstituted Complex,Affinity Capture-MS\"}", "selected": false}, "selected": false}, {"data": {"id": "22354428", "source": "22354326", "target": "22354336", "SCORE": "432", "shared_interaction": "Direct", "source_original": "3725", "Name_B": "VEGFA", "Name_A": "JUN", "target_original": "7422", "Gene_B": "7422", "interaction": "Direct", "SUID": 22354428, "TYPE": "Direct", "Gene_A": "3725", "support": "{\"OmniPath\": \"pathwayextra\", \"OmniPath_Reference\": \"Wang\", \"InWeb_IM\": \"inference\"}", "selected": false}, "selected": false}, {"data": {"id": "22354427", "source": "22354326", "target": "22354335", "SCORE": "908", "shared_interaction": "Direct", "source_original": "3725", "Name_B": "TP53", "Name_A": "JUN", "target_original": "7157", "Gene_B": "7157", "interaction": "Direct", "SUID": 22354427, "TYPE": "Direct", "Gene_A": "3725", "support": "{\"StringDB\": \"physical\", \"StringEvidence\": \"textmining:0.909,database:0.896,experiments:0.090\", \"OmniPath\": \"pathwayextra\", \"OmniPath_Reference\": \"Wang\", \"InWeb_IM\": \"experimental\", \"BioGrid\": \"physical\", \"BioGrid_PubMed\": \"31182485\", \"BioGrid_Type\": \"Two-hybrid\", \"String_Score_Physical\": 908, \"String_Score_Combined\": 991}", "selected": false}, "selected": false}, {"data": {"id": "22354426", "source": "22354326", "target": "22354334", "SCORE": "900", "shared_interaction": "Direct", "source_original": "3725", "Name_B": "TNF", "Name_A": "JUN", "target_original": "7124", "Gene_B": "7124", "interaction": "Direct", "SUID": 22354426, "TYPE": "Direct", "Gene_A": "3725", "support": "{\"StringDB\": \"physical\", \"StringEvidence\": \"database:0.896,textmining:0.866\", \"OmniPath\": \"pathwayextra,kinaseextra\", \"OmniPath_Reference\": \"Wang,ProtMapper;Sparser_ProtMapper;Wang\", \"InWeb_IM\": \"experimental\", \"String_Score_Physical\": 900, \"String_Score_Combined\": 986}", "selected": false}, "selected": false}, {"data": {"id": "22354425", "source": "22354326", "target": "22354333", "SCORE": "476", "shared_interaction": "Direct", "source_original": "3725", "Name_B": "STAT3", "Name_A": "JUN", "target_original": "6774", "Gene_B": "6774", "interaction": "Direct", "SUID": 22354425, "TYPE": "Direct", "Gene_A": "3725", "support": "{\"StringDB\": \"physical\", \"StringEvidence\": \"textmining:0.846,experiments:0.454,coexpression:0.015\", \"OmniPath\": \"omnipath,kinaseextra\", \"OmniPath_Reference\": \"HPRD;NetPath;ProtMapper;Sparser_ProtMapper;Wang\", \"InWeb_IM\": \"experimental\", \"BioGrid\": \"physical\", \"BioGrid_PubMed\": \"10490649\", \"BioGrid_Type\": \"Reconstituted Complex,Affinity Capture-Western\", \"String_Score_Physical\": 476, \"String_Score_Combined\": 921}", "selected": false}, "selected": false}, {"data": {"id": "22354424", "source": "22354326", "target": "22354332", "SCORE": "807", "shared_interaction": "Direct", "source_original": "3725", "Name_B": "SRC", "Name_A": "JUN", "target_original": "6714", "Gene_B": "6714", "interaction": "Direct", "SUID": 22354424, "TYPE": "Direct", "Gene_A": "3725", "support": "{\"StringDB\": \"physical\", \"StringEvidence\": \"textmining:0.844,database:0.791,experiments:0.040,coexpression:0.025\", \"OmniPath\": \"kinaseextra\", \"OmniPath_Reference\": \"ProtMapper;REACH_ProtMapper\", \"String_Score_Physical\": 807, \"String_Score_Combined\": 970}", "selected": false}, "selected": false}, {"data": {"id": "22354423", "source": "22354326", "target": "22354317", "SCORE": "900", "shared_interaction": "Direct", "source_original": "3725", "Name_B": "CCND1", "Name_A": "JUN", "target_original": "595", "Gene_B": "595", "interaction": "Direct", "SUID": 22354423, "TYPE": "Direct", "Gene_A": "3725", "support": "{\"StringDB\": \"physical\", \"StringEvidence\": \"database:0.896,textmining:0.857\", \"OmniPath\": \"pathwayextra\", \"OmniPath_Reference\": \"ACSN;Wang\", \"InWeb_IM\": \"inference\", \"BioGrid\": \"physical\", \"BioGrid_PubMed\": \"10567390\", \"BioGrid_Type\": \"Reconstituted Complex\", \"String_Score_Physical\": 900, \"String_Score_Combined\": 985}", "selected": false}, "selected": false}, {"data": {"id": "22354422", "source": "22354326", "target": "22354330", "SCORE": "977", "shared_interaction": "Direct", "source_original": "3725", "Name_B": "MAPK8", "Name_A": "JUN", "target_original": "5599", "Gene_B": "5599", "interaction": "Direct", "SUID": 22354422, "TYPE": "Direct", "Gene_A": "3725", "support": "{\"StringDB\": \"physical\", \"StringEvidence\": \"textmining:0.985,database:0.896,experiments:0.779\", \"OmniPath\": \"omnipath,kinaseextra,pathwayextra\", \"OmniPath_Reference\": \"ACSN;BEL-Large-Corpus_ProtMapper;BioGRID;CA1;CancerCellMap;DIP;ELM;HPRD;HPRD-phos;HPRD_KEA;HPRD_MIMP;InnateDB;IntAct;KEA;KEGG-MEDICUS;Lit-BM-17;MIMP;Macrophage;NCI-PID_ProtMapper;NetworKIN_KEA;PhosphoNetworks;PhosphoPoint;PhosphoSite_KEA;PhosphoSite_MIMP;PhosphoSite_ProtMapper;PhosphoSite_noref;ProtMapper;REACH_ProtMapper;RLIMS-P_ProtMapper;Reactome_ProtMapper;SIGNOR;SIGNOR_ProtMapper;SPIKE;SignaLink3;Sparser_ProtMapper;Wang;dbPTM;iPTMnet;phosphoELM;phosphoELM_KEA;phosphoELM_MIMP\", \"InWeb_IM\": \"experimental\", \"BioGrid\": \"physical\", \"BioGrid_PubMed\": \"9990010,9808624,9774977,9692890,9575168,9032244,8846788,8654373,8621542,8586671,8137421,8001819,7527398,25098452,23816567,22904686,22110360,20732415,20514406,20133937,19910486,19527717,19270716,18957422,18922473,18429822,18003900,17875713,17363973,17189706,16983342,16824735,16740711,16549498,16533805,16434970,16291755,16166642,16157600,16142216,16007099,15958389,15749833,15677475,15590691,15299005,15289320,15143066,14701799,14633987,14612408,14572659,14557262,14517282,13130464,12963725,12832416,12407442,12228228,12185592,12149229,12052834,11907583,11532856,11479302,11278395,11108663,10987838,10962563,10908726,10747973,10464310,10419510,10398438,10101227\", \"BioGrid_Type\": \"Biochemical Activity,Reconstituted Complex,Two-hybrid,Affinity Capture-Western\", \"String_Score_Physical\": 977, \"String_Score_Combined\": 999}", "selected": false}, "selected": false}, {"data": {"id": "22354421", "source": "22354326", "target": "22354329", "SCORE": "937", "shared_interaction": "Direct", "source_original": "3725", "Name_B": "MAPK3", "Name_A": "JUN", "target_original": "5595", "Gene_B": "5595", "interaction": "Direct", "SUID": 22354421, "TYPE": "Direct", "Gene_A": "3725", "support": "{\"StringDB\": \"physical\", \"StringEvidence\": \"textmining:0.927,database:0.896,experiments:0.377\", \"OmniPath\": \"omnipath,kinaseextra,pathwayextra\", \"OmniPath_Reference\": \"CancerCellMap;HPRD;KEGG-MEDICUS;NCI-PID_ProtMapper;NetPath;PhosphoPoint;ProtMapper;REACH_ProtMapper;RLIMS-P_ProtMapper;SIGNOR;SIGNOR_ProtMapper;Wang;iPTMnet,ACSN;CancerCellMap;HPRD;NetPath\", \"InWeb_IM\": \"experimental\", \"BioGrid\": \"physical\", \"BioGrid_PubMed\": \"1922387\", \"BioGrid_Type\": \"Biochemical Activity\", \"String_Score_Physical\": 937, \"String_Score_Combined\": 995}", "selected": false}, "selected": false}, {"data": {"id": "22354420", "source": "22354326", "target": "22354328", "SCORE": "938", "shared_interaction": "Direct", "source_original": "3725", "Name_B": "MAPK1", "Name_A": "JUN", "target_original": "5594", "Gene_B": "5594", "interaction": "Direct", "SUID": 22354420, "TYPE": "Direct", "Gene_A": "3725", "support": "{\"StringDB\": \"physical\", \"StringEvidence\": \"textmining:0.950,database:0.896,experiments:0.386\", \"OmniPath\": \"omnipath,kinaseextra,pathwayextra\", \"OmniPath_Reference\": \"CancerCellMap;DIP;KEA;KEGG-MEDICUS;NCI-PID_ProtMapper;NetPath;NetworKIN_KEA;PhosphoPoint;ProtMapper;REACH_ProtMapper;SIGNOR;Wang,ACSN;CancerCellMap;DIP;NetPath\", \"InWeb_IM\": \"experimental\", \"BioGrid\": \"physical\", \"BioGrid_PubMed\": \"29225075,11431474,10419510\", \"BioGrid_Type\": \"Biochemical Activity,Reconstituted Complex,Affinity Capture-Western\", \"String_Score_Physical\": 938, \"String_Score_Combined\": 996}", "selected": false}, "selected": false}, {"data": {"id": "22354419", "source": "22354326", "target": "22354327", "SCORE": "432", "shared_interaction": "Direct", "source_original": "3725", "Name_B": "MYC", "Name_A": "JUN", "target_original": "4609", "Gene_B": "4609", "interaction": "Direct", "SUID": 22354419, "TYPE": "Direct", "Gene_A": "3725", "support": "{\"OmniPath\": \"pathwayextra\", \"OmniPath_Reference\": \"ACSN;Wang\", \"InWeb_IM\": \"experimental\", \"BioGrid\": \"physical\", \"BioGrid_PubMed\": \"20232342\", \"BioGrid_Type\": \"Affinity Capture-Western\"}", "selected": false}, "selected": false}, {"data": {"id": "22354418", "source": "22354325", "target": "22354336", "SCORE": "432", "shared_interaction": "Direct", "source_original": "3569", "Name_B": "VEGFA", "Name_A": "IL6", "target_original": "7422", "Gene_B": "7422", "interaction": "Direct", "SUID": 22354418, "TYPE": "Direct", "Gene_A": "3569", "support": "{\"OmniPath\": \"pathwayextra\", \"OmniPath_Reference\": \"Wang\"}", "selected": false}, "selected": false}, {"data": {"id": "22354417", "source": "22354325", "target": "22354334", "SCORE": "432", "shared_interaction": "Direct", "source_original": "3569", "Name_B": "TNF", "Name_A": "IL6", "target_original": "7124", "Gene_B": "7124", "interaction": "Direct", "SUID": 22354417, "TYPE": "Direct", "Gene_A": "3569", "support": "{\"StringDB\": \"functional\", \"StringEvidence\": \"textmining:0.982,coexpression:0.086\", \"OmniPath\": \"pathwayextra\", \"OmniPath_Reference\": \"Wang\", \"String_Score_Combined\": 984, \"String_Score_Physical\": 432}", "selected": false}, "selected": false}, {"data": {"id": "22354416", "source": "22354325", "target": "22354333", "SCORE": "923", "shared_interaction": "Direct", "source_original": "3569", "Name_B": "STAT3", "Name_A": "IL6", "target_original": "6774", "Gene_B": "6774", "interaction": "Direct", "SUID": 22354416, "TYPE": "Direct", "Gene_A": "3569", "support": "{\"StringDB\": \"physical\", \"StringEvidence\": \"textmining:0.969,database:0.896,experiments:0.238\", \"OmniPath\": \"kinaseextra,pathwayextra\", \"OmniPath_Reference\": \"Wang,BEL-Large-Corpus_ProtMapper;ProtMapper;RLIMS-P_ProtMapper;Sparser_ProtMapper;Wang\", \"InWeb_IM\": \"inference\", \"String_Score_Physical\": 923, \"String_Score_Combined\": 997}", "selected": false}, "selected": false}, {"data": {"id": "22354415", "source": "22354325", "target": "22354330", "SCORE": "432", "shared_interaction": "Direct", "source_original": "3569", "Name_B": "MAPK8", "Name_A": "IL6", "target_original": "5599", "Gene_B": "5599", "interaction": "Direct", "SUID": 22354415, "TYPE": "Direct", "Gene_A": "3569", "support": "{\"StringDB\": \"functional\", \"StringEvidence\": \"textmining:0.881\", \"OmniPath\": \"pathwayextra\", \"OmniPath_Reference\": \"Wang\", \"String_Score_Combined\": 885, \"String_Score_Physical\": 432}", "selected": false}, "selected": false}, {"data": {"id": "22354414", "source": "22354325", "target": "22354329", "SCORE": "900", "shared_interaction": "Direct", "source_original": "3569", "Name_B": "MAPK3", "Name_A": "IL6", "target_original": "5595", "Gene_B": "5595", "interaction": "Direct", "SUID": 22354414, "TYPE": "Direct", "Gene_A": "3569", "support": "{\"StringDB\": \"physical\", \"StringEvidence\": \"database:0.896,textmining:0.762\", \"OmniPath\": \"pathwayextra\", \"OmniPath_Reference\": \"Wang\", \"String_Score_Physical\": 900, \"String_Score_Combined\": 976}", "selected": false}, "selected": false}, {"data": {"id": "22354413", "source": "22354325", "target": "22354328", "SCORE": "900", "shared_interaction": "Direct", "source_original": "3569", "Name_B": "MAPK1", "Name_A": "IL6", "target_original": "5594", "Gene_B": "5594", "interaction": "Direct", "SUID": 22354413, "TYPE": "Direct", "Gene_A": "3569", "support": "{\"StringDB\": \"physical\", \"StringEvidence\": \"database:0.896,textmining:0.828\", \"String_Score_Physical\": 900, \"String_Score_Combined\": 982}", "selected": false}, "selected": false}, {"data": {"id": "22354412", "source": "22354325", "target": "22354326", "SCORE": "900", "shared_interaction": "Direct", "source_original": "3569", "Name_B": "JUN", "Name_A": "IL6", "target_original": "3725", "Gene_B": "3725", "interaction": "Direct", "SUID": 22354412, "TYPE": "Direct", "Gene_A": "3569", "support": "{\"StringDB\": \"physical\", \"StringEvidence\": \"database:0.896,textmining:0.844,coexpression:0.013\", \"OmniPath\": \"pathwayextra\", \"OmniPath_Reference\": \"Wang\", \"String_Score_Physical\": 900, \"String_Score_Combined\": 984}", "selected": false}, "selected": false}, {"data": {"id": "22354411", "source": "22354324", "target": "22354336", "SCORE": "294", "shared_interaction": "Direct", "source_original": "3320", "Name_B": "VEGFA", "Name_A": "HSP90AA1", "target_original": "7422", "Gene_B": "7422", "interaction": "Direct", "SUID": 22354411, "TYPE": "Direct", "Gene_A": "3320", "support": "{\"InWeb_IM\": \"experimental\", \"BioGrid\": \"physical\", \"BioGrid_PubMed\": \"18211808\", \"BioGrid_Type\": \"Affinity Capture-Western\"}", "selected": false}, "selected": false}, {"data": {"id": "22354410", "source": "22354324", "target": "22354335", "SCORE": "940", "shared_interaction": "Direct", "source_original": "3320", "Name_B": "TP53", "Name_A": "HSP90AA1", "target_original": "7157", "Gene_B": "7157", "interaction": "Direct", "SUID": 22354410, "TYPE": "Direct", "Gene_A": "3320", "support": "{\"StringDB\": \"physical\", \"StringEvidence\": \"database:0.896,textmining:0.843,experiments:0.408,coexpression:0.008\", \"OmniPath\": \"omnipath,pathwayextra\", \"OmniPath_Reference\": \"BioGRID;DIP;HPRD;Wang\", \"InWeb_IM\": \"experimental\", \"BioGrid\": \"physical\", \"BioGrid_PubMed\": \"32807901,32097779,31152661,30911017,23443559,22939624,21268072,15358769,15004035,15001357,12427754,11707401,11507088,11297531,10557093\", \"BioGrid_Type\": \"Affinity Capture-Luminescence,Co-fractionation,Co-purification,Reconstituted Complex,Co-crystal Structure,Biochemical Activity,Affinity Capture-Western,Affinity Capture-MS\", \"String_Score_Physical\": 940, \"String_Score_Combined\": 990}", "selected": false}, "selected": false}, {"data": {"id": "22354409", "source": "22354324", "target": "22354333", "SCORE": "935", "shared_interaction": "Direct", "source_original": "3320", "Name_B": "STAT3", "Name_A": "HSP90AA1", "target_original": "6774", "Gene_B": "6774", "interaction": "Direct", "SUID": 22354409, "TYPE": "Direct", "Gene_A": "3320", "support": "{\"StringDB\": \"physical\", \"StringEvidence\": \"database:0.896,textmining:0.734,experiments:0.352\", \"OmniPath\": \"omnipath\", \"OmniPath_Reference\": \"HPRD;NetPath;SPIKE;Wang\", \"InWeb_IM\": \"experimental\", \"BioGrid\": \"physical\", \"BioGrid_PubMed\": \"12559950\", \"BioGrid_Type\": \"Affinity Capture-Western\", \"String_Score_Physical\": 935, \"String_Score_Combined\": 982}", "selected": false}, "selected": false}, {"data": {"id": "22354408", "source": "22354324", "target": "22354332", "SCORE": "945", "shared_interaction": "Direct", "source_original": "3320", "Name_B": "SRC", "Name_A": "HSP90AA1", "target_original": "6714", "Gene_B": "6714", "interaction": "Direct", "SUID": 22354408, "TYPE": "Direct", "Gene_A": "3320", "support": "{\"StringDB\": \"physical\", \"StringEvidence\": \"database:0.896,textmining:0.663,experiments:0.451\", \"OmniPath\": \"omnipath,kinaseextra\", \"OmniPath_Reference\": \"BioGRID;DIP;HPRD;SPIKE;Wang,BioGRID;DIP;HPRD;PhosphoPoint;Wang\", \"InWeb_IM\": \"experimental\", \"BioGrid\": \"physical\", \"BioGrid_PubMed\": \"31980649,28537252,22315411,1310678\", \"BioGrid_Type\": \"Affinity Capture-Western,Affinity Capture-MS\", \"String_Score_Physical\": 945, \"String_Score_Combined\": 981}", "selected": false}, "selected": false}, {"data": {"id": "22354407", "source": "22354324", "target": "22354317", "SCORE": "208", "shared_interaction": "Direct", "source_original": "3320", "Name_B": "CCND1", "Name_A": "HSP90AA1", "target_original": "595", "Gene_B": "595", "interaction": "Direct", "SUID": 22354407, "TYPE": "Direct", "Gene_A": "3320", "support": "{\"StringDB\": \"functional\", \"StringEvidence\": \"textmining:0.539\", \"BioGrid\": \"physical\", \"BioGrid_PubMed\": \"21654808\", \"BioGrid_Type\": \"Affinity Capture-MS\", \"String_Score_Combined\": 557, \"String_Score_Physical\": 208}", "selected": false}, "selected": false}, {"data": {"id": "22354406", "source": "22354324", "target": "22354331", "SCORE": "198", "shared_interaction": "Direct", "source_original": "3320", "Name_B": "PTEN", "Name_A": "HSP90AA1", "target_original": "5728", "Gene_B": "5728", "interaction": "Direct", "SUID": 22354406, "TYPE": "Direct", "Gene_A": "3320", "support": "{\"StringDB\": \"physical\", \"StringEvidence\": \"textmining:0.580,experiments:0.164\", \"OmniPath\": \"pathwayextra\", \"OmniPath_Reference\": \"Wang\", \"InWeb_IM\": \"experimental\", \"BioGrid\": \"genetic,physical\", \"BioGrid_PubMed\": \"28319113,21532586\", \"BioGrid_Type\": \"Affinity Capture-MS,Positive Genetic\", \"String_Score_Physical\": 198, \"String_Score_Combined\": 663}", "selected": false}, "selected": false}, {"data": {"id": "22354405", "source": "22354324", "target": "22354330", "SCORE": "379", "shared_interaction": "Direct", "source_original": "3320", "Name_B": "MAPK8", "Name_A": "HSP90AA1", "target_original": "5599", "Gene_B": "5599", "interaction": "Direct", "SUID": 22354405, "TYPE": "Direct", "Gene_A": "3320", "support": "{\"StringDB\": \"physical\", \"StringEvidence\": \"textmining:0.733,experiments:0.352\", \"BioGrid\": \"physical\", \"BioGrid_PubMed\": \"17891170\", \"BioGrid_Type\": \"Affinity Capture-Western\", \"String_Score_Physical\": 379, \"String_Score_Combined\": 834}", "selected": false}, "selected": false}, {"data": {"id": "22354404", "source": "22354324", "target": "22354329", "SCORE": "923", "shared_interaction": "Direct", "source_original": "3320", "Name_B": "MAPK3", "Name_A": "HSP90AA1", "target_original": "5595", "Gene_B": "5595", "interaction": "Direct", "SUID": 22354404, "TYPE": "Direct", "Gene_A": "3320", "support": "{\"StringDB\": \"physical\", \"StringEvidence\": \"database:0.896,textmining:0.639,experiments:0.234,coexpression:0.015\", \"InWeb_IM\": \"inference\", \"BioGrid\": \"physical\", \"BioGrid_PubMed\": \"31980649\", \"BioGrid_Type\": \"Affinity Capture-MS\", \"String_Score_Physical\": 923, \"String_Score_Combined\": 972}", "selected": false}, "selected": false}, {"data": {"id": "22354403", "source": "22354324", "target": "22354328", "SCORE": "950", "shared_interaction": "Direct", "source_original": "3320", "Name_B": "MAPK1", "Name_A": "HSP90AA1", "target_original": "5594", "Gene_B": "5594", "interaction": "Direct", "SUID": 22354403, "TYPE": "Direct", "Gene_A": "3320", "support": "{\"StringDB\": \"physical\", \"StringEvidence\": \"database:0.896,textmining:0.589,experiments:0.504,coexpression:0.020\", \"OmniPath\": \"omnipath,kinaseextra\", \"OmniPath_Reference\": \"HPRD;PhosphoPoint\", \"InWeb_IM\": \"inference\", \"String_Score_Physical\": 950, \"String_Score_Combined\": 979}", "selected": false}, "selected": false}, {"data": {"id": "22354402", "source": "22354324", "target": "22354327", "SCORE": "432", "shared_interaction": "Direct", "source_original": "3320", "Name_B": "MYC", "Name_A": "HSP90AA1", "target_original": "4609", "Gene_B": "4609", "interaction": "Direct", "SUID": 22354402, "TYPE": "Direct", "Gene_A": "3320", "support": "{\"OmniPath\": \"omnipath,pathwayextra\", \"OmniPath_Reference\": \"HPRD;Wang\", \"InWeb_IM\": \"experimental\", \"BioGrid\": \"physical\", \"BioGrid_PubMed\": \"29467282,28914785,12644583\", \"BioGrid_Type\": \"Affinity Capture-Western,Affinity Capture-MS\"}", "selected": false}, "selected": false}, {"data": {"id": "22354401", "source": "22354323", "target": "22354335", "SCORE": "313", "shared_interaction": "Direct", "source_original": "3265", "Name_B": "TP53", "Name_A": "HRAS", "target_original": "7157", "Gene_B": "7157", "interaction": "Direct", "SUID": 22354401, "TYPE": "Direct", "Gene_A": "3265", "support": "{\"StringDB\": \"physical\", \"StringEvidence\": \"textmining:0.951,experiments:0.284\", \"OmniPath\": \"omnipath\", \"OmniPath_Reference\": \"SPIKE\", \"InWeb_IM\": \"experimental\", \"BioGrid\": \"physical\", \"BioGrid_PubMed\": \"21041410\", \"BioGrid_Type\": \"Affinity Capture-Western\", \"String_Score_Physical\": 313, \"String_Score_Combined\": 966}", "selected": false}, "selected": false}, {"data": {"id": "22354400", "source": "22354323", "target": "22354332", "SCORE": "945", "shared_interaction": "Direct", "source_original": "3265", "Name_B": "SRC", "Name_A": "HRAS", "target_original": "6714", "Gene_B": "6714", "interaction": "Direct", "SUID": 22354400, "TYPE": "Direct", "Gene_A": "3265", "support": "{\"StringDB\": \"physical\", \"StringEvidence\": \"database:0.896,textmining:0.826,experiments:0.450,coexpression:0.070\", \"OmniPath\": \"omnipath,kinaseextra,pathwayextra\", \"OmniPath_Reference\": \"Adhesome;DOMINO;HPRD;PhosphoPoint;PhosphoSite;PhosphoSite_ProtMapper;PhosphoSite_noref;ProtMapper;SIGNOR;SIGNOR_ProtMapper;SPIKE;Wang;iPTMnet\", \"InWeb_IM\": \"experimental\", \"BioGrid\": \"physical\", \"BioGrid_PubMed\": \"30639242,30194290\", \"BioGrid_Type\": \"Proximity Label-MS\", \"BioGrid_Score\": \"2.11266463\", \"String_Score_Physical\": 945, \"String_Score_Combined\": 991}", "selected": false}, "selected": false}, {"data": {"id": "22354399", "source": "22354323", "target": "22354330", "SCORE": "887", "shared_interaction": "Direct", "source_original": "3265", "Name_B": "MAPK8", "Name_A": "HRAS", "target_original": "5599", "Gene_B": "5599", "interaction": "Direct", "SUID": 22354399, "TYPE": "Direct", "Gene_A": "3265", "support": "{\"StringDB\": \"physical\", \"StringEvidence\": \"database:0.791,textmining:0.690,experiments:0.437,coexpression:0.015\", \"OmniPath\": \"omnipath,pathwayextra,kinaseextra\", \"OmniPath_Reference\": \"Adhesome;DIP;HPRD;PhosphoPoint,Adhesome;DIP;HPRD;Wang\", \"BioGrid\": \"genetic\", \"BioGrid_PubMed\": \"8943324\", \"BioGrid_Type\": \"Phenotypic Suppression\", \"String_Score_Physical\": 887, \"String_Score_Combined\": 965}", "selected": false}, "selected": false}, {"data": {"id": "22354398", "source": "22354323", "target": "22354329", "SCORE": "923", "shared_interaction": "Direct", "source_original": "3265", "Name_B": "MAPK3", "Name_A": "HRAS", "target_original": "5595", "Gene_B": "5595", "interaction": "Direct", "SUID": 22354398, "TYPE": "Direct", "Gene_A": "3265", "support": "{\"StringDB\": \"physical\", \"StringEvidence\": \"database:0.896,textmining:0.803,experiments:0.230,coexpression:0.075\", \"OmniPath\": \"kinaseextra\", \"OmniPath_Reference\": \"BEL-Large-Corpus_ProtMapper;ProtMapper\", \"InWeb_IM\": \"inference\", \"String_Score_Physical\": 923, \"String_Score_Combined\": 985}", "selected": false}, "selected": false}, {"data": {"id": "22354397", "source": "22354323", "target": "22354328", "SCORE": "923", "shared_interaction": "Direct", "source_original": "3265", "Name_B": "MAPK1", "Name_A": "HRAS", "target_original": "5594", "Gene_B": "5594", "interaction": "Direct", "SUID": 22354397, "TYPE": "Direct", "Gene_A": "3265", "support": "{\"StringDB\": \"physical\", \"StringEvidence\": \"database:0.896,textmining:0.776,experiments:0.230,coexpression:0.075\", \"OmniPath\": \"kinaseextra\", \"OmniPath_Reference\": \"BEL-Large-Corpus_ProtMapper;ProtMapper\", \"InWeb_IM\": \"inference\", \"String_Score_Physical\": 923, \"String_Score_Combined\": 984}", "selected": false}, "selected": false}, {"data": {"id": "22354396", "source": "22354323", "target": "22354326", "SCORE": "241", "shared_interaction": "Direct", "source_original": "3265", "Name_B": "JUN", "Name_A": "HRAS", "target_original": "3725", "Gene_B": "3725", "interaction": "Direct", "SUID": 22354396, "TYPE": "Direct", "Gene_A": "3265", "support": "{\"StringDB\": \"physical\", \"StringEvidence\": \"textmining:0.753,experiments:0.210\", \"OmniPath\": \"kinaseextra,pathwayextra\", \"OmniPath_Reference\": \"ProtMapper;SIGNOR_ProtMapper;Wang\", \"InWeb_IM\": \"experimental\", \"String_Score_Physical\": 241, \"String_Score_Combined\": 812}", "selected": false}, "selected": false}, {"data": {"id": "22354395", "source": "22354323", "target": "22354324", "SCORE": "901", "shared_interaction": "Direct", "source_original": "3265", "Name_B": "HSP90AA1", "Name_A": "HRAS", "target_original": "3320", "Gene_B": "3320", "interaction": "Direct", "SUID": 22354395, "TYPE": "Direct", "Gene_A": "3265", "support": "{\"StringDB\": \"physical\", \"StringEvidence\": \"database:0.896,textmining:0.625,coexpression:0.015,experiments:0.011\", \"InWeb_IM\": \"inference\", \"String_Score_Physical\": 901, \"String_Score_Combined\": 963}", "selected": false}, "selected": false}, {"data": {"id": "22354394", "source": "22354322", "target": "22354335", "SCORE": "379", "shared_interaction": "Direct", "source_original": "2597", "Name_B": "TP53", "Name_A": "GAPDH", "target_original": "7157", "Gene_B": "7157", "interaction": "Direct", "SUID": 22354394, "TYPE": "Direct", "Gene_A": "2597", "support": "{\"StringDB\": \"physical\", \"StringEvidence\": \"textmining:0.883,experiments:0.352\", \"InWeb_IM\": \"experimental\", \"BioGrid\": \"physical\", \"BioGrid_PubMed\": \"32807901,18552833\", \"BioGrid_Type\": \"Affinity Capture-Western,Affinity Capture-MS\", \"String_Score_Physical\": 379, \"String_Score_Combined\": 927}", "selected": false}, "selected": false}, {"data": {"id": "22354393", "source": "22354322", "target": "22354329", "SCORE": "260", "shared_interaction": "Direct", "source_original": "2597", "Name_B": "MAPK3", "Name_A": "GAPDH", "target_original": "5595", "Gene_B": "5595", "interaction": "Direct", "SUID": 22354393, "TYPE": "Direct", "Gene_A": "2597", "support": "{\"StringDB\": \"physical\", \"StringEvidence\": \"textmining:0.797,experiments:0.228\", \"InWeb_IM\": \"inference\", \"String_Score_Physical\": 260, \"String_Score_Combined\": 849}", "selected": false}, "selected": false}, {"data": {"id": "22354392", "source": "22354322", "target": "22354328", "SCORE": "227", "shared_interaction": "Direct", "source_original": "2597", "Name_B": "MAPK1", "Name_A": "GAPDH", "target_original": "5594", "Gene_B": "5594", "interaction": "Direct", "SUID": 22354392, "TYPE": "Direct", "Gene_A": "2597", "support": "{\"StringDB\": \"physical\", \"StringEvidence\": \"textmining:0.824,experiments:0.195,coexpression:0.029\", \"InWeb_IM\": \"experimental\", \"BioGrid\": \"physical\", \"BioGrid_PubMed\": \"18624398\", \"BioGrid_Type\": \"Two-hybrid\", \"String_Score_Physical\": 227, \"String_Score_Combined\": 868}", "selected": false}, "selected": false}, {"data": {"id": "22354391", "source": "22354322", "target": "22354327", "SCORE": "432", "shared_interaction": "Direct", "source_original": "2597", "Name_B": "MYC", "Name_A": "GAPDH", "target_original": "4609", "Gene_B": "4609", "interaction": "Direct", "SUID": 22354391, "TYPE": "Direct", "Gene_A": "2597", "support": "{\"OmniPath\": \"pathwayextra\", \"OmniPath_Reference\": \"ACSN;Wang\", \"BioGrid\": \"physical\", \"BioGrid_PubMed\": \"29467282\", \"BioGrid_Type\": \"Affinity Capture-MS\"}", "selected": false}, "selected": false}, {"data": {"id": "22354390", "source": "22354322", "target": "22354324", "SCORE": "442", "shared_interaction": "Direct", "source_original": "2597", "Name_B": "HSP90AA1", "Name_A": "GAPDH", "target_original": "3320", "Gene_B": "3320", "interaction": "Direct", "SUID": 22354390, "TYPE": "Direct", "Gene_A": "2597", "support": "{\"StringDB\": \"physical\", \"StringEvidence\": \"textmining:0.764,experiments:0.418,coexpression:0.236\", \"InWeb_IM\": \"experimental\", \"BioGrid\": \"physical\", \"BioGrid_PubMed\": \"26344197,16263121\", \"BioGrid_Type\": \"Co-fractionation,Affinity Capture-MS\", \"BioGrid_Score\": \"0.083884101\", \"String_Score_Physical\": 442, \"String_Score_Combined\": 899}", "selected": false}, "selected": false}, {"data": {"id": "22354387", "source": "22354321", "target": "22354336", "SCORE": "432", "shared_interaction": "Direct", "source_original": "2099", "Name_B": "VEGFA", "Name_A": "ESR1", "target_original": "7422", "Gene_B": "7422", "interaction": "Direct", "SUID": 22354387, "TYPE": "Direct", "Gene_A": "2099", "support": "{\"OmniPath\": \"pathwayextra\", \"OmniPath_Reference\": \"Wang\"}", "selected": false}, "selected": false}, {"data": {"id": "22354386", "source": "22354321", "target": "22354335", "SCORE": "379", "shared_interaction": "Direct", "source_original": "2099", "Name_B": "TP53", "Name_A": "ESR1", "target_original": "7157", "Gene_B": "7157", "interaction": "Direct", "SUID": 22354386, "TYPE": "Direct", "Gene_A": "2099", "support": "{\"StringDB\": \"physical\", \"StringEvidence\": \"textmining:0.917,experiments:0.352\", \"OmniPath\": \"omnipath,pathwayextra\", \"OmniPath_Reference\": \"HPRD;Wang\", \"InWeb_IM\": \"experimental\", \"BioGrid\": \"physical\", \"BioGrid_PubMed\": \"26556313,21761334,17545634,10766163\", \"BioGrid_Type\": \"Reconstituted Complex,Affinity Capture-Western\", \"String_Score_Physical\": 379, \"String_Score_Combined\": 948}", "selected": false}, "selected": false}, {"data": {"id": "22354385", "source": "22354321", "target": "22354333", "SCORE": "386", "shared_interaction": "Direct", "source_original": "2099", "Name_B": "STAT3", "Name_A": "ESR1", "target_original": "6774", "Gene_B": "6774", "interaction": "Direct", "SUID": 22354385, "TYPE": "Direct", "Gene_A": "2099", "support": "{\"StringDB\": \"physical\", \"StringEvidence\": \"textmining:0.764,experiments:0.361\", \"InWeb_IM\": \"experimental\", \"BioGrid\": \"physical\", \"BioGrid_PubMed\": \"23874500,11429412\", \"BioGrid_Type\": \"Two-hybrid,Affinity Capture-Western\", \"String_Score_Physical\": 386, \"String_Score_Combined\": 855}", "selected": false}, "selected": false}, {"data": {"id": "22354384", "source": "22354321", "target": "22354332", "SCORE": "950", "shared_interaction": "Direct", "source_original": "2099", "Name_B": "SRC", "Name_A": "ESR1", "target_original": "6714", "Gene_B": "6714", "interaction": "Direct", "SUID": 22354384, "TYPE": "Direct", "Gene_A": "2099", "support": "{\"StringDB\": \"physical\", \"StringEvidence\": \"database:0.896,textmining:0.795,experiments:0.500,coexpression:0.021\", \"OmniPath\": \"omnipath,kinaseextra,pathwayextra\", \"OmniPath_Reference\": \"BioGRID;HPRD;HPRD-phos;HPRD_KEA;HPRD_MIMP;IntAct;KEA;Li2012;Lit-BM-17;MIMP;NetPath;PhosphoPoint;PhosphoSite_KEA;PhosphoSite_MIMP;PhosphoSite_ProtMapper;ProtMapper;REACH_ProtMapper;RLIMS-P_ProtMapper;SIGNOR;SIGNOR_ProtMapper;Sparser_ProtMapper;Wang;iPTMnet;phosphoELM;phosphoELM_KEA;phosphoELM_MIMP,BioGRID;HPRD;IntAct;Li2012;Lit-BM-17;NetPath;Wang\", \"InWeb_IM\": \"experimental\", \"BioGrid\": \"physical\", \"BioGrid_PubMed\": \"29720121,27420286,24051437,22328528,17627277,17400812,17284441,17043237,16957778,15784253,15020686,14766010,12630920,11564893,11032808,11013076\", \"BioGrid_Type\": \"FRET,Two-hybrid,Reconstituted Complex,Co-localization,Affinity Capture-Western\", \"String_Score_Physical\": 950, \"String_Score_Combined\": 990}", "selected": false}, "selected": false}, {"data": {"id": "22354383", "source": "22354321", "target": "22354317", "SCORE": "935", "shared_interaction": "Direct", "source_original": "2099", "Name_B": "CCND1", "Name_A": "ESR1", "target_original": "595", "Gene_B": "595", "interaction": "Direct", "SUID": 22354383, "TYPE": "Direct", "Gene_A": "2099", "support": "{\"StringDB\": \"physical\", \"StringEvidence\": \"database:0.896,textmining:0.853,experiments:0.359\", \"OmniPath\": \"omnipath,pathwayextra\", \"OmniPath_Reference\": \"HPRD;Lit-BM-17;Wang,HPRD;Lit-BM-17;SPIKE;Wang\", \"InWeb_IM\": \"experimental\", \"BioGrid\": \"physical\", \"BioGrid_PubMed\": \"9039267,16061635\", \"BioGrid_Type\": \"Reconstituted Complex,Two-hybrid,Affinity Capture-Western\", \"String_Score_Physical\": 935, \"String_Score_Combined\": 990}", "selected": false}, "selected": false}, {"data": {"id": "22354382", "source": "22354321", "target": "22354331", "SCORE": "393", "shared_interaction": "Direct", "source_original": "2099", "Name_B": "PTEN", "Name_A": "ESR1", "target_original": "5728", "Gene_B": "5728", "interaction": "Direct", "SUID": 22354382, "TYPE": "Direct", "Gene_A": "2099", "support": "{\"StringDB\": \"physical\", \"StringEvidence\": \"textmining:0.673,experiments:0.368\", \"InWeb_IM\": \"experimental\", \"BioGrid\": \"physical\", \"BioGrid_PubMed\": \"15205473\", \"BioGrid_Type\": \"Reconstituted Complex\", \"String_Score_Physical\": 393, \"String_Score_Combined\": 801}", "selected": false}, "selected": false}, {"data": {"id": "22354381", "source": "22354321", "target": "22354330", "SCORE": "800", "shared_interaction": "Direct", "source_original": "2099", "Name_B": "MAPK8", "Name_A": "ESR1", "target_original": "5599", "Gene_B": "5599", "interaction": "Direct", "SUID": 22354381, "TYPE": "Direct", "Gene_A": "2099", "support": "{\"StringDB\": \"physical\", \"StringEvidence\": \"database:0.791,textmining:0.541\", \"OmniPath\": \"omnipath,kinaseextra,pathwayextra\", \"OmniPath_Reference\": \"HPRD_MIMP;KEA;MIMP;NetworKIN_KEA;PhosphoSite_MIMP;phosphoELM_MIMP\", \"String_Score_Physical\": 800, \"String_Score_Combined\": 908}", "selected": false}, "selected": false}, {"data": {"id": "22354380", "source": "22354321", "target": "22354329", "SCORE": "937", "shared_interaction": "Direct", "source_original": "2099", "Name_B": "MAPK3", "Name_A": "ESR1", "target_original": "5595", "Gene_B": "5595", "interaction": "Direct", "SUID": 22354380, "TYPE": "Direct", "Gene_A": "2099", "support": "{\"StringDB\": \"physical\", \"StringEvidence\": \"database:0.896,textmining:0.665,experiments:0.374\", \"OmniPath\": \"omnipath,kinaseextra,pathwayextra\", \"OmniPath_Reference\": \"BEL-Large-Corpus_ProtMapper;HPRD;HPRD_MIMP;KEA;MIMP;PhosphoNetworks;PhosphoPoint;PhosphoSite_KEA;PhosphoSite_MIMP;PhosphoSite_ProtMapper;ProtMapper;SIGNOR;SIGNOR_ProtMapper;Wang;iPTMnet;phosphoELM;phosphoELM_KEA;phosphoELM_MIMP\", \"String_Score_Physical\": 937, \"String_Score_Combined\": 979}", "selected": false}, "selected": false}, {"data": {"id": "22354379", "source": "22354321", "target": "22354328", "SCORE": "937", "shared_interaction": "Direct", "source_original": "2099", "Name_B": "MAPK1", "Name_A": "ESR1", "target_original": "5594", "Gene_B": "5594", "interaction": "Direct", "SUID": 22354379, "TYPE": "Direct", "Gene_A": "2099", "support": "{\"StringDB\": \"physical\", \"StringEvidence\": \"database:0.896,textmining:0.552,experiments:0.374\", \"OmniPath\": \"omnipath,kinaseextra,pathwayextra\", \"OmniPath_Reference\": \"HPRD;HPRD_KEA;HPRD_MIMP;InnateDB;KEA;MIMP;PhosphoPoint;PhosphoSite_KEA;PhosphoSite_MIMP;PhosphoSite_ProtMapper;ProtMapper;REACH_ProtMapper;SIGNOR;SIGNOR_ProtMapper;Sparser_ProtMapper;Wang;iPTMnet;phosphoELM;phosphoELM_MIMP\", \"InWeb_IM\": \"experimental\", \"BioGrid\": \"physical\", \"BioGrid_PubMed\": \"12093745,11358671\", \"BioGrid_Type\": \"Biochemical Activity,Reconstituted Complex\", \"String_Score_Physical\": 937, \"String_Score_Combined\": 971}", "selected": false}, "selected": false}, {"data": {"id": "22354378", "source": "22354321", "target": "22354327", "SCORE": "432", "shared_interaction": "Direct", "source_original": "2099", "Name_B": "MYC", "Name_A": "ESR1", "target_original": "4609", "Gene_B": "4609", "interaction": "Direct", "SUID": 22354378, "TYPE": "Direct", "Gene_A": "2099", "support": "{\"OmniPath\": \"omnipath,pathwayextra\", \"OmniPath_Reference\": \"SPIKE;Wang\", \"InWeb_IM\": \"experimental\", \"BioGrid\": \"physical\", \"BioGrid_PubMed\": \"16455494\", \"BioGrid_Type\": \"Affinity Capture-Western\"}", "selected": false}, "selected": false}, {"data": {"id": "22354377", "source": "22354321", "target": "22354326", "SCORE": "944", "shared_interaction": "Direct", "source_original": "2099", "Name_B": "JUN", "Name_A": "ESR1", "target_original": "3725", "Gene_B": "3725", "interaction": "Direct", "SUID": 22354377, "TYPE": "Direct", "Gene_A": "2099", "support": "{\"StringDB\": \"physical\", \"StringEvidence\": \"database:0.896,textmining:0.632,experiments:0.450\", \"OmniPath\": \"omnipath,pathwayextra\", \"OmniPath_Reference\": \"BioGRID;HPRD;Wang\", \"InWeb_IM\": \"experimental\", \"BioGrid\": \"physical\", \"BioGrid_PubMed\": \"23747343,17317669,11477071\", \"BioGrid_Type\": \"Reconstituted Complex,Affinity Capture-Western\", \"String_Score_Physical\": 944, \"String_Score_Combined\": 979}", "selected": false}, "selected": false}, {"data": {"id": "22354376", "source": "22354321", "target": "22354325", "SCORE": "432", "shared_interaction": "Direct", "source_original": "2099", "Name_B": "IL6", "Name_A": "ESR1", "target_original": "3569", "Gene_B": "3569", "interaction": "Direct", "SUID": 22354376, "TYPE": "Direct", "Gene_A": "2099", "support": "{\"StringDB\": \"functional\", \"StringEvidence\": \"textmining:0.759\", \"OmniPath\": \"kinaseextra\", \"OmniPath_Reference\": \"ProtMapper;REACH_ProtMapper;Sparser_ProtMapper\", \"String_Score_Combined\": 769, \"String_Score_Physical\": 432}", "selected": false}, "selected": false}, {"data": {"id": "22354375", "source": "22354321", "target": "22354324", "SCORE": "945", "shared_interaction": "Direct", "source_original": "2099", "Name_B": "HSP90AA1", "Name_A": "ESR1", "target_original": "3320", "Gene_B": "3320", "interaction": "Direct", "SUID": 22354375, "TYPE": "Direct", "Gene_A": "2099", "support": "{\"StringDB\": \"physical\", \"StringEvidence\": \"database:0.896,textmining:0.618,experiments:0.452\", \"InWeb_IM\": \"experimental\", \"BioGrid\": \"physical\", \"BioGrid_PubMed\": \"9222609,27483141,23912458,23403292,22939624,21503962,20353944,18388150,17699868,16037132,15538384,12962497,11911945\", \"BioGrid_Type\": \"Affinity Capture-Luminescence,Reconstituted Complex,Affinity Capture-Western,Affinity Capture-MS\", \"String_Score_Physical\": 945, \"String_Score_Combined\": 979}", "selected": false}, "selected": false}, {"data": {"id": "22354374", "source": "22354321", "target": "22354322", "SCORE": "901", "shared_interaction": "Direct", "source_original": "2099", "Name_B": "GAPDH", "Name_A": "ESR1", "target_original": "2597", "Gene_B": "2597", "interaction": "Direct", "SUID": 22354374, "TYPE": "Direct", "Gene_A": "2099", "support": "{\"StringDB\": \"physical\", \"StringEvidence\": \"database:0.896,textmining:0.660,experiments:0.010\", \"OmniPath\": \"pathwayextra\", \"OmniPath_Reference\": \"Wang\", \"InWeb_IM\": \"experimental\", \"BioGrid\": \"physical\", \"BioGrid_PubMed\": \"21182205\", \"BioGrid_Type\": \"Affinity Capture-MS\", \"String_Score_Physical\": 901, \"String_Score_Combined\": 966}", "selected": false}, "selected": false}, {"data": {"id": "22354361", "source": "22354320", "target": "22354336", "SCORE": "432", "shared_interaction": "Direct", "source_original": "1956", "Name_B": "VEGFA", "Name_A": "EGFR", "target_original": "7422", "Gene_B": "7422", "interaction": "Direct", "SUID": 22354361, "TYPE": "Direct", "Gene_A": "1956", "support": "{\"OmniPath\": \"omnipath,pathwayextra,ligrecextra\", \"OmniPath_Reference\": \"CellTalkDB;EMBRACE;Fantom5_LRdb;LRdb;SIGNOR;STRING_talklr;Wang;iTALK;talklr\"}", "selected": false}, "selected": false}, {"data": {"id": "22354360", "source": "22354320", "target": "22354335", "SCORE": "294", "shared_interaction": "Direct", "source_original": "1956", "Name_B": "TP53", "Name_A": "EGFR", "target_original": "7157", "Gene_B": "7157", "interaction": "Direct", "SUID": 22354360, "TYPE": "Direct", "Gene_A": "1956", "support": "{\"StringDB\": \"physical\", \"StringEvidence\": \"textmining:0.949,experiments:0.264\", \"OmniPath\": \"omnipath,pathwayextra\", \"OmniPath_Reference\": \"SPIKE;Wang\", \"BioGrid\": \"genetic\", \"BioGrid_PubMed\": \"27438146,23284306\", \"BioGrid_Type\": \"Synthetic Lethality,Synthetic Growth Defect\", \"String_Score_Physical\": 294, \"String_Score_Combined\": 964}", "selected": false}, "selected": false}, {"data": {"id": "22354359", "source": "22354320", "target": "22354334", "SCORE": "432", "shared_interaction": "Direct", "source_original": "1956", "Name_B": "TNF", "Name_A": "EGFR", "target_original": "7124", "Gene_B": "7124", "interaction": "Direct", "SUID": 22354359, "TYPE": "Direct", "Gene_A": "1956", "support": "{\"StringDB\": \"functional\", \"StringEvidence\": \"textmining:0.698,coexpression:0.022\", \"OmniPath\": \"kinaseextra\", \"OmniPath_Reference\": \"ProtMapper;REACH_ProtMapper;RLIMS-P_ProtMapper;Sparser_ProtMapper\", \"String_Score_Combined\": 716, \"String_Score_Physical\": 432}", "selected": false}, "selected": false}, {"data": {"id": "22354358", "source": "22354320", "target": "22354333", "SCORE": "974", "shared_interaction": "Direct", "source_original": "1956", "Name_B": "STAT3", "Name_A": "EGFR", "target_original": "6774", "Gene_B": "6774", "interaction": "Direct", "SUID": 22354358, "TYPE": "Direct", "Gene_A": "1956", "support": "{\"StringDB\": \"physical\", \"StringEvidence\": \"textmining:0.924,database:0.896,experiments:0.743\", \"OmniPath\": \"omnipath,kinaseextra\", \"OmniPath_Reference\": \"BEL-Large-Corpus_ProtMapper;BioGRID;CancerCellMap;HPRD;InnateDB;IntAct;Lit-BM-17;NetPath;PhosphoPoint;ProtMapper;RLIMS-P_ProtMapper;SIGNOR;SPIKE;Wang,BioGRID;HPRD;InnateDB;IntAct;Lit-BM-17;NetPath;ProtMapper;Sparser_ProtMapper;Wang\", \"InWeb_IM\": \"experimental\", \"BioGrid\": \"physical\", \"BioGrid_PubMed\": \"9756944,25754235,25402006,25241761,24658140,24240702,24189400,24135280,23956138,21573184,20145033,20067773,18258752,15950906,15485908,15284024,12873986,10358079\", \"BioGrid_Type\": \"Affinity Capture-Luminescence,PCA,Two-hybrid,Co-localization,Reconstituted Complex,Biochemical Activity,Affinity Capture-Western,Affinity Capture-MS\", \"String_Score_Physical\": 974, \"String_Score_Combined\": 998}", "selected": false}, "selected": false}, {"data": {"id": "22354357", "source": "22354320", "target": "22354332", "SCORE": "946", "shared_interaction": "Direct", "source_original": "1956", "Name_B": "SRC", "Name_A": "EGFR", "target_original": "6714", "Gene_B": "6714", "interaction": "Direct", "SUID": 22354357, "TYPE": "Direct", "Gene_A": "1956", "support": "{\"StringDB\": \"physical\", \"StringEvidence\": \"textmining:0.952,database:0.896,experiments:0.462\", \"OmniPath\": \"omnipath,kinaseextra,pathwayextra\", \"OmniPath_Reference\": \"BEL-Large-Corpus_ProtMapper;BioGRID;CancerCellMap;HPRD;HPRD-phos;HPRD_KEA;HPRD_MIMP;InnateDB;IntAct;KEA;Kinexus_KEA;Li2012;Lit-BM-17;MIMP;NCI-PID_ProtMapper;NetPath;NetworKIN_KEA;PhosphoPoint;PhosphoSite;PhosphoSite_KEA;PhosphoSite_MIMP;PhosphoSite_ProtMapper;PhosphoSite_noref;ProtMapper;REACH_ProtMapper;RLIMS-P_ProtMapper;Reactome_ProtMapper;SIGNOR;SIGNOR_ProtMapper;SPIKE;Sparser_ProtMapper;Wang;iPTMnet;phosphoELM;phosphoELM_KEA;phosphoELM_MIMP,BioGRID;CancerCellMap;HPRD;InnateDB;IntAct;KEGG-MEDICUS;Li2012;Lit-BM-17;NetPath;PhosphoPoint;ProtMapper;REACH_ProtMapper;RLIMS-P_ProtMapper;Sparser_ProtMapper;Wang\", \"InWeb_IM\": \"experimental\", \"BioGrid\": \"physical\", \"BioGrid_PubMed\": \"9020193,8845374,7797556,7527393,7506422,28065597,25402006,24658140,24189400,23175185,22973453,22227249,21573184,21268077,20333651,19704002,17284441,17158602,10971656,10777553,10358079\", \"BioGrid_Type\": \"PCA,Two-hybrid,Reconstituted Complex,Protein-peptide,Biochemical Activity,Affinity Capture-Western\", \"BioGrid_Score\": \"3.95\", \"String_Score_Physical\": 946, \"String_Score_Combined\": 963}", "selected": false}, "selected": false}, {"data": {"id": "22354356", "source": "22354320", "target": "22354331", "SCORE": "472", "shared_interaction": "Direct", "source_original": "1956", "Name_B": "PTEN", "Name_A": "EGFR", "target_original": "5728", "Gene_B": "5728", "interaction": "Direct", "SUID": 22354356, "TYPE": "Direct", "Gene_A": "1956", "support": "{\"StringDB\": \"physical\", \"StringEvidence\": \"textmining:0.938,experiments:0.450\", \"OmniPath\": \"pathwayextra\", \"OmniPath_Reference\": \"ACSN;Wang\", \"BioGrid\": \"genetic,physical\", \"BioGrid_PubMed\": \"31741433,26531778\", \"BioGrid_Type\": \"Affinity Capture-Western,Positive Genetic\", \"String_Score_Physical\": 472, \"String_Score_Combined\": 967}", "selected": false}, "selected": false}, {"data": {"id": "22354355", "source": "22354320", "target": "22354330", "SCORE": "392", "shared_interaction": "Direct", "source_original": "1956", "Name_B": "MAPK8", "Name_A": "EGFR", "target_original": "5599", "Gene_B": "5599", "interaction": "Direct", "SUID": 22354355, "TYPE": "Direct", "Gene_A": "1956", "support": "{\"StringDB\": \"physical\", \"StringEvidence\": \"textmining:0.754,experiments:0.367\", \"InWeb_IM\": \"experimental\", \"BioGrid\": \"physical\", \"BioGrid_PubMed\": \"25402006,24658140\", \"BioGrid_Type\": \"Affinity Capture-Luminescence,Two-hybrid,PCA\", \"String_Score_Physical\": 392, \"String_Score_Combined\": 593}", "selected": false}, "selected": false}, {"data": {"id": "22354354", "source": "22354320", "target": "22354329", "SCORE": "915", "shared_interaction": "Direct", "source_original": "1956", "Name_B": "MAPK3", "Name_A": "EGFR", "target_original": "5595", "Gene_B": "5595", "interaction": "Direct", "SUID": 22354354, "TYPE": "Direct", "Gene_A": "1956", "support": "{\"StringDB\": \"physical\", \"StringEvidence\": \"database:0.896,textmining:0.882,experiments:0.150\", \"OmniPath\": \"omnipath,kinaseextra,pathwayextra\", \"OmniPath_Reference\": \"HPRD_MIMP;KEA;Kinexus_KEA;MIMP;NetworKIN_KEA;PhosphoSite;PhosphoSite_KEA;PhosphoSite_MIMP;PhosphoSite_ProtMapper;ProtMapper;SIGNOR;SIGNOR_ProtMapper;Wang;iPTMnet;phosphoELM;phosphoELM_KEA;phosphoELM_MIMP,KEGG-MEDICUS;Wang\", \"BioGrid\": \"physical\", \"BioGrid_PubMed\": \"24412244\", \"BioGrid_Type\": \"Two-hybrid\", \"String_Score_Physical\": 915, \"String_Score_Combined\": 946}", "selected": false}, "selected": false}, {"data": {"id": "22354353", "source": "22354320", "target": "22354328", "SCORE": "944", "shared_interaction": "Direct", "source_original": "1956", "Name_B": "MAPK1", "Name_A": "EGFR", "target_original": "5594", "Gene_B": "5594", "interaction": "Direct", "SUID": 22354353, "TYPE": "Direct", "Gene_A": "1956", "support": "{\"StringDB\": \"physical\", \"StringEvidence\": \"database:0.896,textmining:0.882,experiments:0.450\", \"OmniPath\": \"omnipath,kinaseextra,pathwayextra\", \"OmniPath_Reference\": \"CancerCellMap;HPRD;HPRD_MIMP;KEA;Kinexus_KEA;MIMP;NetPath;PhosphoPoint;PhosphoSite_KEA;PhosphoSite_MIMP;PhosphoSite_ProtMapper;ProtMapper;SIGNOR;SIGNOR_ProtMapper;Wang;iPTMnet;phosphoELM;phosphoELM_KEA;phosphoELM_MIMP,CancerCellMap;HPRD;KEGG-MEDICUS;NetPath;Wang\", \"InWeb_IM\": \"inference\", \"String_Score_Physical\": 944, \"String_Score_Combined\": 965}", "selected": false}, "selected": false}, {"data": {"id": "22354352", "source": "22354320", "target": "22354325", "SCORE": "600", "shared_interaction": "Direct", "source_original": "1956", "Name_B": "IL6", "Name_A": "EGFR", "target_original": "3569", "Gene_B": "3569", "interaction": "Direct", "SUID": 22354352, "TYPE": "Direct", "Gene_A": "1956", "support": "{\"StringDB\": \"physical\", \"StringEvidence\": \"textmining:0.803,database:0.583\", \"String_Score_Physical\": 600, \"String_Score_Combined\": 921}", "selected": false}, "selected": false}, {"data": {"id": "22354351", "source": "22354320", "target": "22354324", "SCORE": "946", "shared_interaction": "Direct", "source_original": "1956", "Name_B": "HSP90AA1", "Name_A": "EGFR", "target_original": "3320", "Gene_B": "3320", "interaction": "Direct", "SUID": 22354351, "TYPE": "Direct", "Gene_A": "1956", "support": "{\"StringDB\": \"physical\", \"StringEvidence\": \"database:0.896,textmining:0.810,experiments:0.466\", \"OmniPath\": \"omnipath,ligrecextra,kinaseextra\", \"OmniPath_Reference\": \"BioGRID;CellTalkDB;EMBRACE;Fantom5_LRdb;IntAct;LRdb;Lit-BM-17;Ramilowski2015;connectomeDB2020;iTALK;talklr,BioGRID;IntAct;Lit-BM-17;PhosphoPoint\", \"InWeb_IM\": \"experimental\", \"BioGrid\": \"physical\", \"BioGrid_PubMed\": \"32669362,31980649,25402006,24658140,23956138,16849543,16024644,12471035,12006493\", \"BioGrid_Type\": \"Two-hybrid,Affinity Capture-Western,PCA,Affinity Capture-MS\", \"String_Score_Physical\": 946, \"String_Score_Combined\": 989}", "selected": false}, "selected": false}, {"data": {"id": "22354350", "source": "22354320", "target": "22354323", "SCORE": "930", "shared_interaction": "Direct", "source_original": "1956", "Name_B": "HRAS", "Name_A": "EGFR", "target_original": "3265", "Gene_B": "3265", "interaction": "Direct", "SUID": 22354350, "TYPE": "Direct", "Gene_A": "1956", "support": "{\"StringDB\": \"physical\", \"StringEvidence\": \"textmining:0.971,database:0.896,experiments:0.300,coexpression:0.011\", \"OmniPath\": \"pathwayextra\", \"OmniPath_Reference\": \"ACSN;Wang\", \"InWeb_IM\": \"inference\", \"BioGrid\": \"physical\", \"BioGrid_PubMed\": \"30639242,30194290\", \"BioGrid_Type\": \"Proximity Label-MS\", \"BioGrid_Score\": \"2.11866809\", \"String_Score_Physical\": 930, \"String_Score_Combined\": 998}", "selected": false}, "selected": false}, {"data": {"id": "22354349", "source": "22354320", "target": "22354322", "SCORE": "392", "shared_interaction": "Direct", "source_original": "1956", "Name_B": "GAPDH", "Name_A": "EGFR", "target_original": "2597", "Gene_B": "2597", "interaction": "Direct", "SUID": 22354349, "TYPE": "Direct", "Gene_A": "1956", "support": "{\"StringDB\": \"physical\", \"StringEvidence\": \"textmining:0.810,experiments:0.367\", \"InWeb_IM\": \"experimental\", \"BioGrid\": \"physical\", \"BioGrid_PubMed\": \"25402006,24658140,23956138,16799092\", \"BioGrid_Type\": \"Two-hybrid,Affinity Capture-Western,PCA,Affinity Capture-MS\", \"String_Score_Physical\": 392, \"String_Score_Combined\": 885}", "selected": false}, "selected": false}, {"data": {"id": "22354348", "source": "22354320", "target": "22354321", "SCORE": "402", "shared_interaction": "Direct", "source_original": "1956", "Name_B": "ESR1", "Name_A": "EGFR", "target_original": "2099", "Gene_B": "2099", "interaction": "Direct", "SUID": 22354348, "TYPE": "Direct", "Gene_A": "1956", "support": "{\"StringDB\": \"physical\", \"StringEvidence\": \"textmining:0.905,experiments:0.377\", \"OmniPath\": \"omnipath,kinaseextra\", \"OmniPath_Reference\": \"HPRD;PhosphoPoint;ProtMapper;REACH_ProtMapper;SIGNOR;SignaLink3\", \"InWeb_IM\": \"experimental\", \"BioGrid\": \"physical\", \"BioGrid_PubMed\": \"28065597,17284441\", \"BioGrid_Type\": \"Affinity Capture-Western,Affinity Capture-MS\", \"String_Score_Physical\": 402, \"String_Score_Combined\": 943}", "selected": false}, "selected": false}, {"data": {"id": "22354347", "source": "22354320", "target": "22354315", "SCORE": "431", "shared_interaction": "Direct", "source_original": "1956", "Name_B": "AKT1", "Name_A": "EGFR", "target_original": "207", "Gene_B": "207", "interaction": "Direct", "SUID": 22354347, "TYPE": "Direct", "Gene_A": "1956", "support": "{\"StringDB\": \"physical\", \"StringEvidence\": \"textmining:0.972,experiments:0.407\", \"OmniPath\": \"omnipath,kinaseextra\", \"OmniPath_Reference\": \"Lit-BM-17;NetPath;PhosphoSite;PhosphoSite_ProtMapper;ProtMapper,ACSN;Lit-BM-17;NetPath\", \"InWeb_IM\": \"experimental\", \"BioGrid\": \"physical\", \"BioGrid_PubMed\": \"25402006,24658140\", \"BioGrid_Type\": \"Affinity Capture-Luminescence,Two-hybrid,PCA\", \"String_Score_Physical\": 431, \"String_Score_Combined\": 678}", "selected": false}, "selected": false}, {"data": {"id": "22354346", "source": "22354319", "target": "22354333", "SCORE": "900", "shared_interaction": "Direct", "source_original": "1950", "Name_B": "STAT3", "Name_A": "EGF", "target_original": "6774", "Gene_B": "6774", "interaction": "Direct", "SUID": 22354346, "TYPE": "Direct", "Gene_A": "1950", "support": "{\"StringDB\": \"physical\", \"StringEvidence\": \"database:0.896,textmining:0.848\", \"OmniPath\": \"kinaseextra,pathwayextra\", \"OmniPath_Reference\": \"ProtMapper;Sparser_ProtMapper;Wang\", \"String_Score_Physical\": 900, \"String_Score_Combined\": 984}", "selected": false}, "selected": false}, {"data": {"id": "22354345", "source": "22354319", "target": "22354332", "SCORE": "900", "shared_interaction": "Direct", "source_original": "1950", "Name_B": "SRC", "Name_A": "EGF", "target_original": "6714", "Gene_B": "6714", "interaction": "Direct", "SUID": 22354345, "TYPE": "Direct", "Gene_A": "1950", "support": "{\"StringDB\": \"physical\", \"StringEvidence\": \"textmining:0.906,database:0.896,experiments:0.009\", \"OmniPath\": \"kinaseextra,pathwayextra\", \"OmniPath_Reference\": \"Wang,ProtMapper;Sparser_ProtMapper;Wang\", \"InWeb_IM\": \"inference\", \"String_Score_Physical\": 900, \"String_Score_Combined\": 990}", "selected": false}, "selected": false}, {"data": {"id": "22354344", "source": "22354319", "target": "22354329", "SCORE": "432", "shared_interaction": "Direct", "source_original": "1950", "Name_B": "MAPK3", "Name_A": "EGF", "target_original": "5595", "Gene_B": "5595", "interaction": "Direct", "SUID": 22354344, "TYPE": "Direct", "Gene_A": "1950", "support": "{\"StringDB\": \"functional\", \"StringEvidence\": \"textmining:0.844\", \"OmniPath\": \"pathwayextra,kinaseextra\", \"OmniPath_Reference\": \"BEL-Large-Corpus_ProtMapper;ProtMapper;Wang,Wang\", \"String_Score_Combined\": 849, \"String_Score_Physical\": 432}", "selected": false}, "selected": false}, {"data": {"id": "22354343", "source": "22354319", "target": "22354328", "SCORE": "432", "shared_interaction": "Direct", "source_original": "1950", "Name_B": "MAPK1", "Name_A": "EGF", "target_original": "5594", "Gene_B": "5594", "interaction": "Direct", "SUID": 22354343, "TYPE": "Direct", "Gene_A": "1950", "support": "{\"StringDB\": \"functional\", \"StringEvidence\": \"textmining:0.849\", \"OmniPath\": \"kinaseextra,pathwayextra\", \"OmniPath_Reference\": \"BEL-Large-Corpus_ProtMapper;ProtMapper;Wang,Wang\", \"String_Score_Combined\": 854, \"String_Score_Physical\": 432}", "selected": false}, "selected": false}, {"data": {"id": "22354342", "source": "22354319", "target": "22354326", "SCORE": "432", "shared_interaction": "Direct", "source_original": "1950", "Name_B": "JUN", "Name_A": "EGF", "target_original": "3725", "Gene_B": "3725", "interaction": "Direct", "SUID": 22354342, "TYPE": "Direct", "Gene_A": "1950", "support": "{\"StringDB\": \"functional\", \"StringEvidence\": \"textmining:0.830\", \"OmniPath\": \"kinaseextra\", \"OmniPath_Reference\": \"ProtMapper;REACH_ProtMapper;Sparser_ProtMapper\", \"String_Score_Combined\": 837, \"String_Score_Physical\": 432}", "selected": false}, "selected": false}, {"data": {"id": "22354341", "source": "22354319", "target": "22354324", "SCORE": "902", "shared_interaction": "Direct", "source_original": "1950", "Name_B": "HSP90AA1", "Name_A": "EGF", "target_original": "3320", "Gene_B": "3320", "interaction": "Direct", "SUID": 22354341, "TYPE": "Direct", "Gene_A": "1950", "support": "{\"StringDB\": \"physical\", \"StringEvidence\": \"database:0.896,textmining:0.538,experiments:0.024\", \"InWeb_IM\": \"inference\", \"String_Score_Physical\": 902, \"String_Score_Combined\": 954}", "selected": false}, "selected": false}, {"data": {"id": "22354340", "source": "22354319", "target": "22354323", "SCORE": "900", "shared_interaction": "Direct", "source_original": "1950", "Name_B": "HRAS", "Name_A": "EGF", "target_original": "3265", "Gene_B": "3265", "interaction": "Direct", "SUID": 22354340, "TYPE": "Direct", "Gene_A": "1950", "support": "{\"StringDB\": \"physical\", \"StringEvidence\": \"database:0.896,textmining:0.776\", \"OmniPath\": \"pathwayextra\", \"OmniPath_Reference\": \"Wang\", \"InWeb_IM\": \"inference\", \"String_Score_Physical\": 900, \"String_Score_Combined\": 977}", "selected": false}, "selected": false}, {"data": {"id": "22354339", "source": "22354319", "target": "22354316", "SCORE": "900", "shared_interaction": "Direct", "source_original": "1950", "Name_B": "ALB", "Name_A": "EGF", "target_original": "213", "Gene_B": "213", "interaction": "Direct", "SUID": 22354339, "TYPE": "Direct", "Gene_A": "1950", "support": "{\"StringDB\": \"physical\", \"StringEvidence\": \"database:0.896,textmining:0.801\", \"String_Score_Physical\": 900, \"String_Score_Combined\": 980}", "selected": false}, "selected": false}, {"data": {"id": "22354338", "source": "22354319", "target": "22354321", "SCORE": "432", "shared_interaction": "Direct", "source_original": "1950", "Name_B": "ESR1", "Name_A": "EGF", "target_original": "2099", "Gene_B": "2099", "interaction": "Direct", "SUID": 22354338, "TYPE": "Direct", "Gene_A": "1950", "support": "{\"StringDB\": \"functional\", \"StringEvidence\": \"textmining:0.829\", \"OmniPath\": \"kinaseextra\", \"OmniPath_Reference\": \"BEL-Large-Corpus_ProtMapper;ProtMapper;REACH_ProtMapper;RLIMS-P_ProtMapper;Sparser_ProtMapper\", \"String_Score_Combined\": 836, \"String_Score_Physical\": 432}", "selected": false}, "selected": false}, {"data": {"id": "22354337", "source": "22354319", "target": "22354320", "SCORE": "993", "shared_interaction": "Direct", "source_original": "1950", "Name_B": "EGFR", "Name_A": "EGF", "target_original": "1956", "Gene_B": "1956", "interaction": "Direct", "SUID": 22354337, "TYPE": "Direct", "Gene_A": "1950", "support": "{\"StringDB\": \"physical\", \"StringEvidence\": \"textmining:0.971,experiments:0.931,database:0.896,coexpression:0.124\", \"OmniPath\": \"omnipath,kinaseextra,pathwayextra,ligrecextra\", \"OmniPath_Reference\": \"AlzPathway;Baccin2019;BioGRID;CancerCellMap;CellPhoneDB;DIP;HPRD;IntAct;Lit-BM-17;NetPath;PhosphoPoint;Ramilowski2015_Baccin2019;Wang,AlzPathway;BEL-Large-Corpus_ProtMapper;Baccin2019;BioGRID;CancerCellMap;CellChatDB;CellPhoneDB;CellTalkDB;DIP;DLRP_talklr;EMBRACE;Fantom5_LRdb;Guide2Pharma;Guide2Pharma_LRdb;Guide2Pharma_talklr;HPMR;HPMR_LRdb;HPMR_talklr;HPRD;HPRD_LRdb;HPRD_talklr;ICELLNET;IntAct;KEGG-MEDICUS;Kirouac2010;LRdb;Lit-BM-17;NetPath;ProtMapper;REACH_ProtMapper;Ramilowski2015;Ramilowski2015_Baccin2019;SIGNOR;SPIKE;STRING_talklr;SignaLink3;Sparser_ProtMapper;Wang;connectomeDB2020;iTALK;talklr\", \"InWeb_IM\": \"experimental\", \"BioGrid\": \"physical\", \"BioGrid_PubMed\": \"26280537,25453753,25241761,25080504,22729867,19531499,18271526,12620237,12297050,12093292,10085134\", \"BioGrid_Type\": \"Affinity Capture-Luminescence,Reconstituted Complex,Co-localization,Co-crystal Structure,Affinity Capture-MS\", \"String_Score_Physical\": 993, \"String_Score_Combined\": 999}", "selected": false}, "selected": false}, {"data": {"id": "22354471", "source": "22354317", "target": "22354336", "SCORE": "432", "shared_interaction": "Direct", "source_original": "595", "Name_B": "VEGFA", "Name_A": "CCND1", "target_original": "7422", "Gene_B": "7422", "interaction": "Direct", "SUID": 22354471, "TYPE": "Direct", "Gene_A": "595", "support": "{\"OmniPath\": \"pathwayextra\", \"OmniPath_Reference\": \"Wang\"}", "selected": false}, "selected": false}, {"data": {"id": "22354470", "source": "22354317", "target": "22354335", "SCORE": "379", "shared_interaction": "Direct", "source_original": "595", "Name_B": "TP53", "Name_A": "CCND1", "target_original": "7157", "Gene_B": "7157", "interaction": "Direct", "SUID": 22354470, "TYPE": "Direct", "Gene_A": "595", "support": "{\"StringDB\": \"physical\", \"StringEvidence\": \"textmining:0.940,experiments:0.352,coexpression:0.021\", \"InWeb_IM\": \"experimental\", \"BioGrid\": \"physical\", \"BioGrid_PubMed\": \"27129163\", \"BioGrid_Type\": \"Affinity Capture-Western\", \"String_Score_Physical\": 379, \"String_Score_Combined\": 963}", "selected": false}, "selected": false}, {"data": {"id": "22354469", "source": "22354317", "target": "22354334", "SCORE": "432", "shared_interaction": "Direct", "source_original": "595", "Name_B": "TNF", "Name_A": "CCND1", "target_original": "7124", "Gene_B": "7124", "interaction": "Direct", "SUID": 22354469, "TYPE": "Direct", "Gene_A": "595", "support": "{\"StringDB\": \"functional\", \"StringEvidence\": \"textmining:0.713\", \"OmniPath\": \"pathwayextra\", \"OmniPath_Reference\": \"Wang\", \"String_Score_Combined\": 725, \"String_Score_Physical\": 432}", "selected": false}, "selected": false}, {"data": {"id": "22354468", "source": "22354317", "target": "22354333", "SCORE": "943", "shared_interaction": "Direct", "source_original": "595", "Name_B": "STAT3", "Name_A": "CCND1", "target_original": "6774", "Gene_B": "6774", "interaction": "Direct", "SUID": 22354468, "TYPE": "Direct", "Gene_A": "595", "support": "{\"StringDB\": \"physical\", \"StringEvidence\": \"database:0.896,textmining:0.890,experiments:0.434,coexpression:0.008\", \"OmniPath\": \"omnipath,pathwayextra\", \"OmniPath_Reference\": \"BioGRID;HPRD;Wang\", \"InWeb_IM\": \"experimental\", \"BioGrid\": \"physical\", \"BioGrid_PubMed\": \"15659654,11279133\", \"BioGrid_Type\": \"Reconstituted Complex,Affinity Capture-Western\", \"String_Score_Physical\": 943, \"String_Score_Combined\": 993}", "selected": false}, "selected": false}, {"data": {"id": "22354467", "source": "22354317", "target": "22354332", "SCORE": "305", "shared_interaction": "Direct", "source_original": "595", "Name_B": "SRC", "Name_A": "CCND1", "target_original": "6714", "Gene_B": "6714", "interaction": "Direct", "SUID": 22354467, "TYPE": "Direct", "Gene_A": "595", "support": "{\"StringDB\": \"physical\", \"StringEvidence\": \"textmining:0.668,experiments:0.275,coexpression:0.028\", \"String_Score_Physical\": 305, \"String_Score_Combined\": 776}", "selected": false}, "selected": false}, {"data": {"id": "22354389", "source": "22354316", "target": "22354332", "SCORE": "432", "shared_interaction": "Direct", "source_original": "213", "Name_B": "SRC", "Name_A": "ALB", "target_original": "6714", "Gene_B": "6714", "interaction": "Direct", "SUID": 22354389, "TYPE": "Direct", "Gene_A": "213", "support": "{\"StringDB\": \"functional\", \"StringEvidence\": \"textmining:0.670\", \"OmniPath\": \"kinaseextra\", \"OmniPath_Reference\": \"ProtMapper;Sparser_ProtMapper\", \"String_Score_Combined\": 683, \"String_Score_Physical\": 432}", "selected": false}, "selected": false}, {"data": {"id": "22354388", "source": "22354316", "target": "22354325", "SCORE": "900", "shared_interaction": "Direct", "source_original": "213", "Name_B": "IL6", "Name_A": "ALB", "target_original": "3569", "Gene_B": "3569", "interaction": "Direct", "SUID": 22354388, "TYPE": "Direct", "Gene_A": "213", "support": "{\"StringDB\": \"physical\", \"StringEvidence\": \"database:0.896,textmining:0.835\", \"String_Score_Physical\": 900, \"String_Score_Combined\": 983}", "selected": false}, "selected": false}, {"data": {"id": "22354373", "source": "22354315", "target": "22354318", "SCORE": "393", "shared_interaction": "Direct", "source_original": "207", "Name_B": "CASP3", "Name_A": "AKT1", "target_original": "836", "Gene_B": "836", "interaction": "Direct", "SUID": 22354373, "TYPE": "Direct", "Gene_A": "207", "support": "{\"StringDB\": \"physical\", \"StringEvidence\": \"textmining:0.949,experiments:0.368,coexpression:0.015\", \"OmniPath\": \"omnipath,kinaseextra,pathwayextra\", \"OmniPath_Reference\": \"HPRD;InnateDB;PhosphoPoint;Wang,ACSN;HPRD;HPRD-phos;InnateDB\", \"InWeb_IM\": \"experimental\", \"String_Score_Physical\": 393, \"String_Score_Combined\": 969}", "selected": false}, "selected": false}, {"data": {"id": "22354372", "source": "22354315", "target": "22354335", "SCORE": "911", "shared_interaction": "Direct", "source_original": "207", "Name_B": "TP53", "Name_A": "AKT1", "target_original": "7157", "Gene_B": "7157", "interaction": "Direct", "SUID": 22354372, "TYPE": "Direct", "Gene_A": "207", "support": "{\"StringDB\": \"physical\", \"StringEvidence\": \"textmining:0.939,database:0.896,experiments:0.111,coexpression:0.014\", \"BioGrid\": \"physical\", \"BioGrid_PubMed\": \"28205554\", \"BioGrid_Type\": \"FRET\", \"String_Score_Physical\": 911, \"String_Score_Combined\": 994}", "selected": false}, "selected": false}, {"data": {"id": "22354371", "source": "22354315", "target": "22354333", "SCORE": "908", "shared_interaction": "Direct", "source_original": "207", "Name_B": "STAT3", "Name_A": "AKT1", "target_original": "6774", "Gene_B": "6774", "interaction": "Direct", "SUID": 22354371, "TYPE": "Direct", "Gene_A": "207", "support": "{\"StringDB\": \"physical\", \"StringEvidence\": \"textmining:0.936,database:0.896,experiments:0.087\", \"OmniPath\": \"pathwayextra\", \"OmniPath_Reference\": \"Wang\", \"InWeb_IM\": \"experimental\", \"String_Score_Physical\": 908, \"String_Score_Combined\": 994}", "selected": false}, "selected": false}, {"data": {"id": "22354370", "source": "22354315", "target": "22354332", "SCORE": "952", "shared_interaction": "Direct", "source_original": "207", "Name_B": "SRC", "Name_A": "AKT1", "target_original": "6714", "Gene_B": "6714", "interaction": "Direct", "SUID": 22354370, "TYPE": "Direct", "Gene_A": "207", "support": "{\"StringDB\": \"physical\", \"StringEvidence\": \"textmining:0.959,database:0.896,experiments:0.527,cooccurrence:0.365,coexpression:0.059\", \"OmniPath\": \"omnipath,kinaseextra,pathwayextra\", \"OmniPath_Reference\": \"Adhesome;HPRD;InnateDB;Lit-BM-17;PhosphoPoint,Adhesome;HPRD;HPRD-phos;HPRD_KEA;HPRD_MIMP;InnateDB;KEA;Kinexus_KEA;Lit-BM-17;MIMP;PhosphoPoint;PhosphoSite_KEA;PhosphoSite_MIMP;ProtMapper;SIGNOR;SIGNOR_ProtMapper;Wang;iPTMnet;phosphoELM_KEA\", \"InWeb_IM\": \"experimental\", \"BioGrid\": \"physical\", \"BioGrid_PubMed\": \"25241761,23242524\", \"BioGrid_Type\": \"Co-localization,Affinity Capture-Western\", \"String_Score_Physical\": 952, \"String_Score_Combined\": 978}", "selected": false}, "selected": false}, {"data": {"id": "22354369", "source": "22354315", "target": "22354331", "SCORE": "472", "shared_interaction": "Direct", "source_original": "207", "Name_B": "PTEN", "Name_A": "AKT1", "target_original": "5728", "Gene_B": "5728", "interaction": "Direct", "SUID": 22354369, "TYPE": "Direct", "Gene_A": "207", "support": "{\"StringDB\": \"physical\", \"StringEvidence\": \"textmining:0.981,experiments:0.450,coexpression:0.020\", \"OmniPath\": \"omnipath,pathwayextra,kinaseextra\", \"OmniPath_Reference\": \"Adhesome;HPRD;HPRD-phos;HPRD_KEA;HPRD_MIMP;KEA;MIMP;PhosphoPoint;PhosphoSite_KEA;PhosphoSite_MIMP;iPTMnet;phosphoELM_MIMP,Adhesome;HPRD;SPIKE;Wang\", \"InWeb_IM\": \"experimental\", \"BioGrid\": \"physical\", \"BioGrid_PubMed\": \"28205554,20605778\", \"BioGrid_Type\": \"FRET,Affinity Capture-Western\", \"String_Score_Physical\": 472, \"String_Score_Combined\": 990}", "selected": false}, "selected": false}, {"data": {"id": "22354368", "source": "22354315", "target": "22354330", "SCORE": "328", "shared_interaction": "Direct", "source_original": "207", "Name_B": "MAPK8", "Name_A": "AKT1", "target_original": "5599", "Gene_B": "5599", "interaction": "Direct", "SUID": 22354368, "TYPE": "Direct", "Gene_A": "207", "support": "{\"StringDB\": \"physical\", \"StringEvidence\": \"textmining:0.959,cooccurrence:0.392,experiments:0.299,coexpression:0.045\", \"OmniPath\": \"kinaseextra,pathwayextra\", \"OmniPath_Reference\": \"Wang,ProtMapper;SIGNOR_ProtMapper\", \"InWeb_IM\": \"experimental\", \"BioGrid\": \"physical\", \"BioGrid_PubMed\": \"20186153\", \"BioGrid_Type\": \"Biochemical Activity\", \"String_Score_Physical\": 328, \"String_Score_Combined\": 684}", "selected": false}, "selected": false}, {"data": {"id": "22354367", "source": "22354315", "target": "22354329", "SCORE": "821", "shared_interaction": "Direct", "source_original": "207", "Name_B": "MAPK3", "Name_A": "AKT1", "target_original": "5595", "Gene_B": "5595", "interaction": "Direct", "SUID": 22354367, "TYPE": "Direct", "Gene_A": "207", "support": "{\"StringDB\": \"physical\", \"StringEvidence\": \"textmining:0.945,database:0.791,cooccurrence:0.294,experiments:0.109,coexpression:0.024\", \"OmniPath\": \"pathwayextra\", \"OmniPath_Reference\": \"Wang\", \"String_Score_Physical\": 821, \"String_Score_Combined\": 907}", "selected": false}, "selected": false}, {"data": {"id": "22354366", "source": "22354315", "target": "22354328", "SCORE": "821", "shared_interaction": "Direct", "source_original": "207", "Name_B": "MAPK1", "Name_A": "AKT1", "target_original": "5594", "Gene_B": "5594", "interaction": "Direct", "SUID": 22354366, "TYPE": "Direct", "Gene_A": "207", "support": "{\"StringDB\": \"physical\", \"StringEvidence\": \"textmining:0.947,database:0.791,cooccurrence:0.274,experiments:0.109,coexpression:0.027\", \"OmniPath\": \"omnipath\", \"OmniPath_Reference\": \"iPTMnet\", \"String_Score_Physical\": 821, \"String_Score_Combined\": 905}", "selected": false}, "selected": false}, {"data": {"id": "22354365", "source": "22354315", "target": "22354327", "SCORE": "432", "shared_interaction": "Direct", "source_original": "207", "Name_B": "MYC", "Name_A": "AKT1", "target_original": "4609", "Gene_B": "4609", "interaction": "Direct", "SUID": 22354365, "TYPE": "Direct", "Gene_A": "207", "support": "{\"OmniPath\": \"pathwayextra\", \"OmniPath_Reference\": \"ACSN;Wang\", \"BioGrid\": \"physical\", \"BioGrid_PubMed\": \"28205554\", \"BioGrid_Type\": \"FRET\"}", "selected": false}, "selected": false}, {"data": {"id": "22354364", "source": "22354315", "target": "22354324", "SCORE": "979", "shared_interaction": "Direct", "source_original": "207", "Name_B": "HSP90AA1", "Name_A": "AKT1", "target_original": "3320", "Gene_B": "3320", "interaction": "Direct", "SUID": 22354364, "TYPE": "Direct", "Gene_A": "207", "support": "{\"StringDB\": \"physical\", \"StringEvidence\": \"textmining:0.917,database:0.896,experiments:0.798,coexpression:0.021\", \"OmniPath\": \"omnipath,pathwayextra,kinaseextra\", \"OmniPath_Reference\": \"HPRD;InnateDB;NetPath;PhosphoPoint;Wang,ACSN;HPRD;InnateDB;NetPath;SPIKE;Wang\", \"InWeb_IM\": \"experimental\", \"BioGrid\": \"physical\", \"BioGrid_PubMed\": \"31980649,29311840,29139175,25714412,22504172,21767636,16027165,15843522,12586360,12176997,10995457\", \"BioGrid_Type\": \"Reconstituted Complex,Affinity Capture-Western,Affinity Capture-MS,Co-localization\", \"String_Score_Physical\": 979, \"String_Score_Combined\": 998}", "selected": false}, "selected": false}, {"data": {"id": "22354363", "source": "22354315", "target": "22354322", "SCORE": "349", "shared_interaction": "Direct", "source_original": "207", "Name_B": "GAPDH", "Name_A": "AKT1", "target_original": "2597", "Gene_B": "2597", "interaction": "Direct", "SUID": 22354363, "TYPE": "Direct", "Gene_A": "207", "support": "{\"StringDB\": \"physical\", \"StringEvidence\": \"textmining:0.923,experiments:0.322,coexpression:0.005\", \"OmniPath\": \"kinaseextra\", \"OmniPath_Reference\": \"ProtMapper;REACH_ProtMapper\", \"InWeb_IM\": \"experimental\", \"BioGrid\": \"physical\", \"BioGrid_PubMed\": \"16027165\", \"BioGrid_Type\": \"Affinity Capture-MS\", \"String_Score_Physical\": 349, \"String_Score_Combined\": 950}", "selected": false}, "selected": false}, {"data": {"id": "22354362", "source": "22354315", "target": "22354321", "SCORE": "938", "shared_interaction": "Direct", "source_original": "207", "Name_B": "ESR1", "Name_A": "AKT1", "target_original": "2099", "Gene_B": "2099", "interaction": "Direct", "SUID": 22354362, "TYPE": "Direct", "Gene_A": "207", "support": "{\"StringDB\": \"physical\", \"StringEvidence\": \"database:0.896,textmining:0.861,experiments:0.382,coexpression:0.015\", \"OmniPath\": \"omnipath,kinaseextra,pathwayextra\", \"OmniPath_Reference\": \"HPRD;HPRD-phos;HPRD_KEA;HPRD_MIMP;KEA;MIMP;NetworKIN_KEA;PhosphoPoint;PhosphoSite;PhosphoSite_KEA;PhosphoSite_MIMP;PhosphoSite_ProtMapper;ProtMapper;SIGNOR;SIGNOR_ProtMapper;Sparser_ProtMapper;iPTMnet;phosphoELM_MIMP,HPRD;Wang\", \"InWeb_IM\": \"experimental\", \"BioGrid\": \"physical\", \"BioGrid_PubMed\": \"11139588\", \"BioGrid_Type\": \"Biochemical Activity\", \"String_Score_Physical\": 938, \"String_Score_Combined\": 991}", "selected": false}, "selected": false}]}}};
