# Supplementary material for: Active ingredients and molecular targets of Taraxacum mongolicum against hepatocellular carcinoma: network pharmacology, molecular docking, and molecular dynamics simulation analysis
Source: PeerJ. 2022 Jul 18;10:e13737. doi: 10.7717/peerj.13737 (PMC9302432; doi:10.7717/peerj.13737)
Supplement: Supplemental Information 5 [file peerj-10-13737-s005.zip › metascape_result.xlsx]

## Sheet: Annotation
MyList	Gene ID	Type	Tax ID	Homologene Gene ID	Homologene Gene Tax ID	GO:0019901 protein kinase binding	GO:0070851 growth factor receptor binding	GO:0004672 protein kinase activity	GO:0008134 transcription factor binding	GO:0031625 ubiquitin protein ligase bindi	GO:0002020 protease binding	GO:0140677 molecular function activator a	GO:0019887 protein kinase regulator activ	GO:0042803 protein homodimerization activ
GAPDH	2597	symbol	H. sapiens	2597	H. sapiens	0	0	0	0	1	0	0	0	0
TP53	7157	symbol	H. sapiens	7157	H. sapiens	1	0	0	1	1	1	0	0	0
AKT1	207	symbol	H. sapiens	207	H. sapiens	1	0	1	0	0	0	1	0	1
MYC	4609	symbol	H. sapiens	4609	H. sapiens	0	0	0	1	0	0	0	0	0
ALB	213	symbol	H. sapiens	213	H. sapiens	0	0	0	0	0	0	0	0	0
EGFR	1956	symbol	H. sapiens	1956	H. sapiens	1	0	1	1	1	0	0	0	0
MAPK3	5595	symbol	H. sapiens	5595	H. sapiens	1	0	1	0	0	0	0	0	0
VEGFA	7422	symbol	H. sapiens	7422	H. sapiens	0	1	0	0	0	0	0	0	1
CASP3	836	symbol	H. sapiens	836	H. sapiens	0	1	0	0	0	1	1	1	0
STAT3	6774	symbol	H. sapiens	6774	H. sapiens	1	1	0	1	0	0	0	0	1
CCND1	595	symbol	H. sapiens	595	H. sapiens	1	0	1	1	1	0	0	1	0
JUN	3725	symbol	H. sapiens	3725	H. sapiens	0	0	0	1	1	0	0	0	0
PTEN	5728	symbol	H. sapiens	5728	H. sapiens	1	1	0	0	1	1	0	0	0
EGF	1950	symbol	H. sapiens	1950	H. sapiens	0	1	0	0	0	0	0	1	0
IL6	3569	symbol	H. sapiens	3569	H. sapiens	0	1	0	0	0	0	0	0	0
MAPK1	5594	symbol	H. sapiens	5594	H. sapiens	1	0	1	0	0	0	0	0	0
MAPK8	5599	symbol	H. sapiens	5599	H. sapiens	0	0	1	0	1	0	0	0	0
HRAS	3265	symbol	H. sapiens	3265	H. sapiens	0	0	0	0	0	0	0	0	0
SRC	6714	symbol	H. sapiens	6714	H. sapiens	1	1	1	1	1	0	1	0	0
TNF	7124	symbol	H. sapiens	7124	H. sapiens	0	1	0	0	0	1	0	0	0
ESR1	2099	symbol	H. sapiens	2099	H. sapiens	1	0	0	1	0	0	0	0	0
HSP90AA1	3320	symbol	H. sapiens	3320	H. sapiens	1	0	1	0	1	0	0	0	1

## Sheet: Enrichment
GroupID	Category	Term	Description	LogP	Log(q-value)	InTerm_InList	Genes	Symbols
1_Summary	GO Molecular Functions	GO:0019901	protein kinase binding	-10.8614	-7.19577	10/671	207,595,1956,2099,3320,5594,5728,6714,6774,7157,5595	AKT1,CCND1,EGFR,ESR1,HSP90AA1,MAPK1,PTEN,SRC,STAT3,TP53,MAPK3
1_Member	GO Molecular Functions	GO:0019901	protein kinase binding	-10.8614	-7.19577	10/671	207,595,1956,2099,3320,5594,5728,6714,6774,7157	AKT1,CCND1,EGFR,ESR1,HSP90AA1,MAPK1,PTEN,SRC,STAT3,TP53
1_Member	GO Molecular Functions	GO:0030235	nitric-oxide synthase regulator activity	-10.5786	-7.19577	4/9	207,1956,2099,3320	AKT1,EGFR,ESR1,HSP90AA1
1_Member	GO Molecular Functions	GO:0019900	kinase binding	-10.3649	-7.15818	10/754	207,595,1956,2099,3320,5594,5728,6714,6774,7157	AKT1,CCND1,EGFR,ESR1,HSP90AA1,MAPK1,PTEN,SRC,STAT3,TP53
1_Member	GO Molecular Functions	GO:0019902	phosphatase binding	-8.32815	-5.24636	6/196	207,1956,5594,5595,6774,7157	AKT1,EGFR,MAPK1,MAPK3,STAT3,TP53
1_Member	GO Molecular Functions	GO:0019903	protein phosphatase binding	-5.4015	-2.9964	4/150	207,1956,6774,7157	AKT1,EGFR,STAT3,TP53
1_Member	GO Molecular Functions	GO:0003682	chromatin binding	-3.15086	-1.05807	4/572	1956,2099,6774,7157	EGFR,ESR1,STAT3,TP53
2_Summary	GO Molecular Functions	GO:0070851	growth factor receptor binding	-7.29514	-4.31025	5/141	1950,3569,5728,6714,7422,836,6774,7124	EGF,IL6,PTEN,SRC,VEGFA,CASP3,STAT3,TNF
2_Member	GO Molecular Functions	GO:0070851	growth factor receptor binding	-7.29514	-4.31025	5/141	1950,3569,5728,6714,7422	EGF,IL6,PTEN,SRC,VEGFA
2_Member	GO Molecular Functions	GO:0005126	cytokine receptor binding	-5.8879	-3.28323	5/271	836,3569,6774,7124,7422	CASP3,IL6,STAT3,TNF,VEGFA
2_Member	GO Molecular Functions	GO:0008083	growth factor activity	-3.66634	-1.48763	3/162	1950,3569,7422	EGF,IL6,VEGFA
2_Member	GO Molecular Functions	GO:0048018	receptor ligand activity	-3.41348	-1.24814	4/487	1950,3569,7124,7422	EGF,IL6,TNF,VEGFA
2_Member	GO Molecular Functions	GO:0030546	signaling receptor activator activity	-3.38675	-1.23437	4/495	1950,3569,7124,7422	EGF,IL6,TNF,VEGFA
2_Member	GO Molecular Functions	GO:0030545	signaling receptor regulator activity	-3.23547	-1.10791	4/543	1950,3569,7124,7422	EGF,IL6,TNF,VEGFA
2_Member	GO Molecular Functions	GO:0005125	cytokine activity	-3.19409	-1.09002	3/235	3569,7124,7422	IL6,TNF,VEGFA
3_Summary	GO Molecular Functions	GO:0004672	protein kinase activity	-6.92284	-4.12683	7/578	207,595,1956,5594,5595,5599,6714,3320	AKT1,CCND1,EGFR,MAPK1,MAPK3,MAPK8,SRC,HSP90AA1
3_Member	GO Molecular Functions	GO:0004672	protein kinase activity	-6.92284	-4.12683	7/578	207,595,1956,5594,5595,5599,6714	AKT1,CCND1,EGFR,MAPK1,MAPK3,MAPK8,SRC
3_Member	GO Molecular Functions	GO:0004707	MAP kinase activity	-6.91727	-4.12683	3/14	5594,5595,5599	MAPK1,MAPK3,MAPK8
3_Member	GO Molecular Functions	GO:0016773	phosphotransferase activity, alcohol group as acceptor	-6.42022	-3.73636	7/686	207,595,1956,5594,5595,5599,6714	AKT1,CCND1,EGFR,MAPK1,MAPK3,MAPK8,SRC
3_Member	GO Molecular Functions	GO:0016301	kinase activity	-6.17574	-3.53327	7/746	207,595,1956,5594,5595,5599,6714	AKT1,CCND1,EGFR,MAPK1,MAPK3,MAPK8,SRC
3_Member	GO Molecular Functions	GO:0004712	protein serine/threonine/tyrosine kinase activity	-5.36249	-2.97966	3/44	207,5594,5595	AKT1,MAPK1,MAPK3
3_Member	GO Molecular Functions	GO:0004674	protein serine/threonine kinase activity	-5.12764	-2.766	5/388	207,1956,5594,5595,5599	AKT1,EGFR,MAPK1,MAPK3,MAPK8
3_Member	GO Molecular Functions	GO:0097110	scaffold protein binding	-4.80883	-2.50519	3/67	3320,5595,6714	HSP90AA1,MAPK3,SRC
3_Member	GO Molecular Functions	GO:0051219	phosphoprotein binding	-4.45316	-2.18598	3/88	5594,5595,6714	MAPK1,MAPK3,SRC
3_Member	GO Molecular Functions	GO:0106310	protein serine kinase activity	-3.91393	-1.69248	4/360	207,5594,5595,5599	AKT1,MAPK1,MAPK3,MAPK8
4_Summary	GO Molecular Functions	GO:0008134	transcription factor binding	-6.9076	-4.12683	7/581	595,2099,3725,4609,6714,6774,7157,1956	CCND1,ESR1,JUN,MYC,SRC,STAT3,TP53,EGFR
4_Member	GO Molecular Functions	GO:0008134	transcription factor binding	-6.9076	-4.12683	7/581	595,2099,3725,4609,6714,6774,7157	CCND1,ESR1,JUN,MYC,SRC,STAT3,TP53
4_Member	GO Molecular Functions	GO:0140297	DNA-binding transcription factor binding	-6.531	-3.80139	6/394	2099,3725,4609,6714,6774,7157	ESR1,JUN,MYC,SRC,STAT3,TP53
4_Member	GO Molecular Functions	GO:0061629	RNA polymerase II-specific DNA-binding transcription factor binding	-5.6786	-3.17083	5/299	2099,3725,6714,6774,7157	ESR1,JUN,SRC,STAT3,TP53
4_Member	GO Molecular Functions	GO:0001228	DNA-binding transcription activator activity, RNA polymerase II-specific	-4.81688	-2.50519	5/450	2099,3725,4609,6774,7157	ESR1,JUN,MYC,STAT3,TP53
4_Member	GO Molecular Functions	GO:0001216	DNA-binding transcription activator activity	-4.78922	-2.5033	5/456	2099,3725,4609,6774,7157	ESR1,JUN,MYC,STAT3,TP53
4_Member	GO Molecular Functions	GO:0051117	ATPase binding	-4.43848	-2.18598	3/89	1956,2099,6714	EGFR,ESR1,SRC
4_Member	GO Molecular Functions	GO:0016922	nuclear receptor binding	-3.81713	-1.6104	3/144	2099,6714,6774	ESR1,SRC,STAT3
5_Summary	GO Molecular Functions	GO:0031625	ubiquitin protein ligase binding	-5.69286	-3.17083	5/297	1956,3320,3725,6714,7157,595,5599,2597,5728	EGFR,HSP90AA1,JUN,SRC,TP53,CCND1,MAPK8,GAPDH,PTEN
5_Member	GO Molecular Functions	GO:0031625	ubiquitin protein ligase binding	-5.69286	-3.17083	5/297	1956,3320,3725,6714,7157	EGFR,HSP90AA1,JUN,SRC,TP53
5_Member	GO Molecular Functions	GO:0042826	histone deacetylase binding	-5.68909	-3.17083	4/127	595,3320,5599,7157	CCND1,HSP90AA1,MAPK8,TP53
5_Member	GO Molecular Functions	GO:0097718	disordered domain specific binding	-5.62917	-3.14944	3/36	2597,3320,7157	GAPDH,HSP90AA1,TP53
5_Member	GO Molecular Functions	GO:0044389	ubiquitin-like protein ligase binding	-5.56121	-3.13262	5/316	1956,3320,3725,6714,7157	EGFR,HSP90AA1,JUN,SRC,TP53
5_Member	GO Molecular Functions	GO:0019904	protein domain specific binding	-5.07645	-2.73501	6/703	2597,3320,3725,5728,6714,7157	GAPDH,HSP90AA1,JUN,PTEN,SRC,TP53
5_Member	GO Molecular Functions	GO:1990782	protein tyrosine kinase binding	-4.22408	-1.98738	3/105	3320,5728,7157	HSP90AA1,PTEN,TP53
6_Summary	GO Molecular Functions	GO:0002020	protease binding	-5.58339	-3.13262	4/135	836,5728,7124,7157	CASP3,PTEN,TNF,TP53
6_Member	GO Molecular Functions	GO:0002020	protease binding	-5.58339	-3.13262	4/135	836,5728,7124,7157	CASP3,PTEN,TNF,TP53
7_Summary	GO Molecular Functions	GO:0140677	molecular function activator activity	-3.76481	-1.57231	3/150	207,836,6714	AKT1,CASP3,SRC
7_Member	GO Molecular Functions	GO:0140677	molecular function activator activity	-3.76481	-1.57231	3/150	207,836,6714	AKT1,CASP3,SRC
8_Summary	GO Molecular Functions	GO:0019887	protein kinase regulator activity	-3.37291	-1.23313	3/204	595,836,1950	CCND1,CASP3,EGF
8_Member	GO Molecular Functions	GO:0019887	protein kinase regulator activity	-3.37291	-1.23313	3/204	595,836,1950	CCND1,CASP3,EGF
8_Member	GO Molecular Functions	GO:0019207	kinase regulator activity	-3.20487	-1.09002	3/233	595,836,1950	CCND1,CASP3,EGF
9_Summary	GO Molecular Functions	GO:0042803	protein homodimerization activity	-2.87212	-0.790319	4/680	207,3320,6774,7422	AKT1,HSP90AA1,STAT3,VEGFA
9_Member	GO Molecular Functions	GO:0042803	protein homodimerization activity	-2.87212	-0.790319	4/680	207,3320,6774,7422	AKT1,HSP90AA1,STAT3,VEGFA
