# Supplementary material for: Active ingredients and molecular targets of Taraxacum mongolicum against hepatocellular carcinoma: network pharmacology, molecular docking, and molecular dynamics simulation analysis
Source: PeerJ. 2022 Jul 18;10:e13737. doi: 10.7717/peerj.13737 (PMC9302432; doi:10.7717/peerj.13737)
Supplement: Supplemental Information 6 [file peerj-10-13737-s006.zip › Enrichment_GO/GO_AllLists.csv]

Category	CategoryID	GO	Description	PARENT_GO	LogP	Enrichment	Z-score	#TotalGeneInLibrary	#GeneInGO	#GeneInHitList	#GeneInGOAndHitList	%InGO	STDV %InGO	GeneID	Hits	Log(q-value)	GeneList
KEGG Pathway	24	hsa05161	Hepatitis B		-29	1.2e+02	42	30242	177	22	15	68	9.9	207|595|836|3265|3569|3725|4609|5594|5595|5599|5728|6714|6774|7124|7157	AKT1|CCND1|CASP3|HRAS|IL6|JUN|MYC|MAPK1|MAPK3|MAPK8|PTEN|SRC|STAT3|TNF|TP53	-26	MyList
KEGG Pathway	24	hsa05200	Pathways in cancer		-27	43	27	30242	576	22	18	82	8.2	207|595|836|1950|1956|2099|3265|3320|3569|3725|4609|5594|5595|5599|5728|6774|7157|7422	AKT1|CCND1|CASP3|EGF|EGFR|ESR1|HRAS|HSP90AA1|IL6|JUN|MYC|MAPK1|MAPK3|MAPK8|PTEN|STAT3|TP53|VEGFA	-25	MyList
KEGG Pathway	24	hsa05205	Proteoglycans in cancer		-27	95	37	30242	218	22	15	68	9.9	207|595|836|1956|2099|3265|3569|4609|5594|5595|6714|6774|7124|7157|7422	AKT1|CCND1|CASP3|EGFR|ESR1|HRAS|IL6|MYC|MAPK1|MAPK3|SRC|STAT3|TNF|TP53|VEGFA	-25	MyList
KEGG Pathway	24	ko05205	Proteoglycans in cancer		-25	95	36	30242	203	22	14	64	10	207|595|836|1956|2099|3265|4609|5594|5595|6714|6774|7124|7157|7422	AKT1|CCND1|CASP3|EGFR|ESR1|HRAS|MYC|MAPK1|MAPK3|SRC|STAT3|TNF|TP53|VEGFA	-23	MyList
KEGG Pathway	24	hsa05210	Colorectal cancer		-25	1.8e+02	46	30242	94	22	12	55	11	207|595|836|1950|1956|3265|3725|4609|5594|5595|5599|7157	AKT1|CCND1|CASP3|EGF|EGFR|HRAS|JUN|MYC|MAPK1|MAPK3|MAPK8|TP53	-22	MyList
KEGG Pathway	24	ko04933	AGE-RAGE signaling pathway in diabetic complications		-24	1.7e+02	45	30242	99	22	12	55	11	207|595|836|3265|3569|3725|5594|5595|5599|6774|7124|7422	AKT1|CCND1|CASP3|HRAS|IL6|JUN|MAPK1|MAPK3|MAPK8|STAT3|TNF|VEGFA	-22	MyList
KEGG Pathway	24	hsa04933	AGE-RAGE signaling pathway in diabetic complications		-24	1.5e+02	43	30242	107	22	12	55	11	207|595|836|3265|3569|3725|5594|5595|5599|6774|7124|7422	AKT1|CCND1|CASP3|HRAS|IL6|JUN|MAPK1|MAPK3|MAPK8|STAT3|TNF|VEGFA	-22	MyList
KEGG Pathway	24	hsa05160	Hepatitis C		-24	1.1e+02	37	30242	169	22	13	59	10	207|595|836|1950|1956|3265|4609|5594|5595|5599|6774|7124|7157	AKT1|CCND1|CASP3|EGF|EGFR|HRAS|MYC|MAPK1|MAPK3|MAPK8|STAT3|TNF|TP53	-22	MyList
KEGG Pathway	24	ko05219	Bladder cancer		-23	3.4e+02	58	30242	41	22	10	45	11	595|1950|1956|3265|4609|5594|5595|6714|7157|7422	CCND1|EGF|EGFR|HRAS|MYC|MAPK1|MAPK3|SRC|TP53|VEGFA	-21	MyList
KEGG Pathway	24	hsa05219	Bladder cancer		-23	3.1e+02	56	30242	44	22	10	45	11	595|1950|1956|3265|4609|5594|5595|6714|7157|7422	CCND1|EGF|EGFR|HRAS|MYC|MAPK1|MAPK3|SRC|TP53|VEGFA	-21	MyList
KEGG Pathway	24	ko01521	EGFR tyrosine kinase inhibitor resistance		-23	1.9e+02	46	30242	79	22	11	50	11	207|1950|1956|3265|3569|5594|5595|5728|6714|6774|7422	AKT1|EGF|EGFR|HRAS|IL6|MAPK1|MAPK3|PTEN|SRC|STAT3|VEGFA	-21	MyList
KEGG Pathway	24	hsa01521	EGFR tyrosine kinase inhibitor resistance		-23	1.9e+02	46	30242	79	22	11	50	11	207|1950|1956|3265|3569|5594|5595|5728|6714|6774|7422	AKT1|EGF|EGFR|HRAS|IL6|MAPK1|MAPK3|PTEN|SRC|STAT3|VEGFA	-21	MyList
KEGG Pathway	24	ko05213	Endometrial cancer		-22	2.7e+02	52	30242	50	22	10	45	11	207|595|1950|1956|3265|4609|5594|5595|5728|7157	AKT1|CCND1|EGF|EGFR|HRAS|MYC|MAPK1|MAPK3|PTEN|TP53	-21	MyList
KEGG Pathway	24	hsa04510	Focal adhesion		-22	83	33	30242	215	22	13	59	10	207|595|1950|1956|3265|3569|3725|5594|5595|5599|5728|6714|7422	AKT1|CCND1|EGF|EGFR|HRAS|IL6|JUN|MAPK1|MAPK3|MAPK8|PTEN|SRC|VEGFA	-21	MyList
KEGG Pathway	24	hsa04010	MAPK signaling pathway		-22	60	29	30242	320	22	14	64	10	207|836|1950|1956|3265|3569|3725|4609|5594|5595|5599|7124|7157|7422	AKT1|CASP3|EGF|EGFR|HRAS|IL6|JUN|MYC|MAPK1|MAPK3|MAPK8|TNF|TP53|VEGFA	-21	MyList
KEGG Pathway	24	ko05224	Breast cancer		-22	1.1e+02	37	30242	144	22	12	55	11	207|595|1950|1956|2099|3265|3725|4609|5594|5595|5728|7157	AKT1|CCND1|EGF|EGFR|ESR1|HRAS|JUN|MYC|MAPK1|MAPK3|PTEN|TP53	-21	MyList
KEGG Pathway	24	ko01522	Endocrine resistance		-22	1.6e+02	41	30242	96	22	11	50	11	207|595|1956|2099|3265|3725|5594|5595|5599|6714|7157	AKT1|CCND1|EGFR|ESR1|HRAS|JUN|MAPK1|MAPK3|MAPK8|SRC|TP53	-20	MyList
KEGG Pathway	24	hsa01522	Endocrine resistance		-22	1.6e+02	41	30242	96	22	11	50	11	207|595|1956|2099|3265|3725|5594|5595|5599|6714|7157	AKT1|CCND1|EGFR|ESR1|HRAS|JUN|MAPK1|MAPK3|MAPK8|SRC|TP53	-20	MyList
KEGG Pathway	24	hsa05224	Breast cancer		-22	1e+02	35	30242	162	22	12	55	11	207|595|1950|1956|2099|3265|3725|4609|5594|5595|5728|7157	AKT1|CCND1|EGF|EGFR|ESR1|HRAS|JUN|MYC|MAPK1|MAPK3|PTEN|TP53	-20	MyList
KEGG Pathway	24	ko05212	Pancreatic cancer		-21	2.1e+02	46	30242	64	22	10	45	11	207|595|1950|1956|5594|5595|5599|6774|7157|7422	AKT1|CCND1|EGF|EGFR|MAPK1|MAPK3|MAPK8|STAT3|TP53|VEGFA	-20	MyList
KEGG Pathway	24	hsa05213	Endometrial cancer		-21	2.1e+02	45	30242	67	22	10	45	11	207|595|1950|1956|3265|4609|5594|5595|5728|7157	AKT1|CCND1|EGF|EGFR|HRAS|MYC|MAPK1|MAPK3|PTEN|TP53	-19	MyList
KEGG Pathway	24	ko04510	Focal adhesion		-21	83	31	30242	199	22	12	55	11	207|595|1950|1956|3265|3725|5594|5595|5599|5728|6714|7422	AKT1|CCND1|EGF|EGFR|HRAS|JUN|MAPK1|MAPK3|MAPK8|PTEN|SRC|VEGFA	-19	MyList
KEGG Pathway	24	hsa04068	foxo signaling pathway		-20	1.1e+02	35	30242	137	22	11	50	11	207|595|1950|1956|3265|3569|5594|5595|5599|5728|6774	AKT1|CCND1|EGF|EGFR|HRAS|IL6|MAPK1|MAPK3|MAPK8|PTEN|STAT3	-19	MyList
KEGG Pathway	24	hsa05212	Pancreatic cancer		-20	1.7e+02	41	30242	82	22	10	45	11	207|595|1950|1956|5594|5595|5599|6774|7157|7422	AKT1|CCND1|EGF|EGFR|MAPK1|MAPK3|MAPK8|STAT3|TP53|VEGFA	-19	MyList
KEGG Pathway	24	hsa05218	Melanoma		-20	1.7e+02	41	30242	83	22	10	45	11	207|595|1950|1956|3265|3569|5594|5595|5728|7157	AKT1|CCND1|EGF|EGFR|HRAS|IL6|MAPK1|MAPK3|PTEN|TP53	-19	MyList
KEGG Pathway	24	ko04012	ErbB signaling pathway		-20	1.6e+02	40	30242	86	22	10	45	11	207|1950|1956|3265|3725|4609|5594|5595|5599|6714	AKT1|EGF|EGFR|HRAS|JUN|MYC|MAPK1|MAPK3|MAPK8|SRC	-18	MyList
KEGG Pathway	24	ko05215	Prostate cancer		-20	1.6e+02	40	30242	87	22	10	45	11	207|595|1950|1956|3265|3320|5594|5595|5728|7157	AKT1|CCND1|EGF|EGFR|HRAS|HSP90AA1|MAPK1|MAPK3|PTEN|TP53	-18	MyList
KEGG Pathway	24	ko04151	PI3K-Akt signaling pathway		-20	52	26	30242	342	22	13	59	10	207|595|1950|1956|3265|3320|3569|4609|5594|5595|5728|7157|7422	AKT1|CCND1|EGF|EGFR|HRAS|HSP90AA1|IL6|MYC|MAPK1|MAPK3|PTEN|TP53|VEGFA	-18	MyList
KEGG Pathway	24	hsa04012	ErbB signaling pathway		-19	1.5e+02	38	30242	94	22	10	45	11	207|1950|1956|3265|3725|4609|5594|5595|5599|6714	AKT1|EGF|EGFR|HRAS|JUN|MYC|MAPK1|MAPK3|MAPK8|SRC	-18	MyList
KEGG Pathway	24	ko04010	MAPK signaling pathway		-19	65	28	30242	255	22	12	55	11	207|836|1950|1956|3265|3725|4609|5594|5595|5599|7124|7157	AKT1|CASP3|EGF|EGFR|HRAS|JUN|MYC|MAPK1|MAPK3|MAPK8|TNF|TP53	-18	MyList
KEGG Pathway	24	hsa04151	PI3K-Akt signaling pathway		-19	47	24	30242	380	22	13	59	10	207|595|1950|1956|3265|3320|3569|4609|5594|5595|5728|7157|7422	AKT1|CCND1|EGF|EGFR|HRAS|HSP90AA1|IL6|MYC|MAPK1|MAPK3|PTEN|TP53|VEGFA	-18	MyList
KEGG Pathway	24	hsa05215	Prostate cancer		-19	1.3e+02	37	30242	102	22	10	45	11	207|595|1950|1956|3265|3320|5594|5595|5728|7157	AKT1|CCND1|EGF|EGFR|HRAS|HSP90AA1|MAPK1|MAPK3|PTEN|TP53	-18	MyList
KEGG Pathway	24	ko05223	Non-small cell lung cancer		-19	2.1e+02	44	30242	58	22	9	41	10	207|595|1950|1956|3265|5594|5595|6774|7157	AKT1|CCND1|EGF|EGFR|HRAS|MAPK1|MAPK3|STAT3|TP53	-18	MyList
KEGG Pathway	24	ko05210	Colorectal cancer		-19	2.1e+02	43	30242	60	22	9	41	10	207|595|836|3725|4609|5594|5595|5599|7157	AKT1|CCND1|CASP3|JUN|MYC|MAPK1|MAPK3|MAPK8|TP53	-18	MyList
KEGG Pathway	24	ko05214	Glioma		-19	1.9e+02	42	30242	64	22	9	41	10	207|595|1950|1956|3265|5594|5595|5728|7157	AKT1|CCND1|EGF|EGFR|HRAS|MAPK1|MAPK3|PTEN|TP53	-17	MyList
KEGG Pathway	24	ko05218	Melanoma		-18	1.8e+02	40	30242	69	22	9	41	10	207|595|1950|1956|3265|5594|5595|5728|7157	AKT1|CCND1|EGF|EGFR|HRAS|MAPK1|MAPK3|PTEN|TP53	-17	MyList
KEGG Pathway	24	hsa05223	Non-small cell lung cancer		-18	1.8e+02	40	30242	70	22	9	41	10	207|595|1950|1956|3265|5594|5595|6774|7157	AKT1|CCND1|EGF|EGFR|HRAS|MAPK1|MAPK3|STAT3|TP53	-17	MyList
KEGG Pathway	24	ko04917	Prolactin signaling pathway		-18	1.8e+02	40	30242	70	22	9	41	10	207|595|2099|3265|5594|5595|5599|6714|6774	AKT1|CCND1|ESR1|HRAS|MAPK1|MAPK3|MAPK8|SRC|STAT3	-17	MyList
KEGG Pathway	24	ko05160	Hepatitis C		-18	1e+02	32	30242	131	22	10	45	11	207|1950|1956|3265|5594|5595|5599|6774|7124|7157	AKT1|EGF|EGFR|HRAS|MAPK1|MAPK3|MAPK8|STAT3|TNF|TP53	-17	MyList
KEGG Pathway	24	hsa04917	Prolactin signaling pathway		-18	1.6e+02	38	30242	76	22	9	41	10	207|595|2099|3265|5594|5595|5599|6714|6774	AKT1|CCND1|ESR1|HRAS|MAPK1|MAPK3|MAPK8|SRC|STAT3	-17	MyList
KEGG Pathway	24	hsa05214	Glioma		-18	1.6e+02	38	30242	78	22	9	41	10	207|595|1950|1956|3265|5594|5595|5728|7157	AKT1|CCND1|EGF|EGFR|HRAS|MAPK1|MAPK3|PTEN|TP53	-17	MyList
KEGG Pathway	24	ko04915	Estrogen signaling pathway		-17	1.3e+02	34	30242	98	22	9	41	10	207|1956|2099|3265|3320|3725|5594|5595|6714	AKT1|EGFR|ESR1|HRAS|HSP90AA1|JUN|MAPK1|MAPK3|SRC	-16	MyList
KEGG Pathway	24	hsa04066	HIF-1 signaling pathway		-16	1e+02	30	30242	119	22	9	41	10	207|1950|1956|2597|3569|5594|5595|6774|7422	AKT1|EGF|EGFR|GAPDH|IL6|MAPK1|MAPK3|STAT3|VEGFA	-15	MyList
KEGG Pathway	24	ko05230	Central carbon metabolism in cancer		-16	1.7e+02	37	30242	65	22	8	36	10	207|1956|3265|4609|5594|5595|5728|7157	AKT1|EGFR|HRAS|MYC|MAPK1|MAPK3|PTEN|TP53	-15	MyList
KEGG Pathway	24	hsa04919	thyroid hormone signaling pathway		-16	1e+02	30	30242	123	22	9	41	10	207|595|2099|3265|4609|5594|5595|6714|7157	AKT1|CCND1|ESR1|HRAS|MYC|MAPK1|MAPK3|SRC|TP53	-15	MyList
KEGG Pathway	24	ko04210	Apoptosis		-16	90	28	30242	138	22	9	41	10	207|836|3265|3725|5594|5595|5599|7124|7157	AKT1|CASP3|HRAS|JUN|MAPK1|MAPK3|MAPK8|TNF|TP53	-14	MyList
KEGG Pathway	24	hsa05230	Central carbon metabolism in cancer		-15	1.4e+02	33	30242	78	22	8	36	10	207|1956|3265|4609|5594|5595|5728|7157	AKT1|EGFR|HRAS|MYC|MAPK1|MAPK3|PTEN|TP53	-14	MyList
KEGG Pathway	24	hsa04915	Estrogen signaling pathway		-15	85	27	30242	145	22	9	41	10	207|1956|2099|3265|3320|3725|5594|5595|6714	AKT1|EGFR|ESR1|HRAS|HSP90AA1|JUN|MAPK1|MAPK3|SRC	-14	MyList
KEGG Pathway	24	hsa04210	Apoptosis		-15	82	27	30242	151	22	9	41	10	207|836|3265|3725|5594|5595|5599|7124|7157	AKT1|CASP3|HRAS|JUN|MAPK1|MAPK3|MAPK8|TNF|TP53	-14	MyList
KEGG Pathway	24	ko04657	IL-17 signaling pathway		-15	1.2e+02	31	30242	93	22	8	36	10	836|3320|3569|3725|5594|5595|5599|7124	CASP3|HSP90AA1|IL6|JUN|MAPK1|MAPK3|MAPK8|TNF	-14	MyList
KEGG Pathway	24	hsa04657	IL-17 signaling pathway		-15	1.2e+02	30	30242	95	22	8	36	10	836|3320|3569|3725|5594|5595|5599|7124	CASP3|HSP90AA1|IL6|JUN|MAPK1|MAPK3|MAPK8|TNF	-13	MyList
KEGG Pathway	24	ko05231	Choline metabolism in cancer		-15	1.1e+02	30	30242	99	22	8	36	10	207|1950|1956|3265|3725|5594|5595|5599	AKT1|EGF|EGFR|HRAS|JUN|MAPK1|MAPK3|MAPK8	-13	MyList
KEGG Pathway	24	ko05206	MicroRNAs in cancer		-14	46	21	30242	299	22	10	45	11	595|836|1956|3265|4609|5594|5728|6774|7157|7422	CCND1|CASP3|EGFR|HRAS|MYC|MAPK1|PTEN|STAT3|TP53|VEGFA	-13	MyList
KEGG Pathway	24	hsa05169	Epstein-Barr virus infection		-14	46	21	30242	299	22	10	45	11	207|595|836|3569|3725|4609|5599|6774|7124|7157	AKT1|CCND1|CASP3|IL6|JUN|MYC|MAPK8|STAT3|TNF|TP53	-13	MyList
KEGG Pathway	24	hsa05231	Choline metabolism in cancer		-14	1e+02	28	30242	107	22	8	36	10	207|1950|1956|3265|3725|5594|5595|5599	AKT1|EGF|EGFR|HRAS|JUN|MAPK1|MAPK3|MAPK8	-13	MyList
KEGG Pathway	24	hsa05206	MicroRNAs in cancer		-14	45	21	30242	307	22	10	45	11	595|836|1956|3265|4609|5594|5728|6774|7157|7422	CCND1|CASP3|EGFR|HRAS|MYC|MAPK1|PTEN|STAT3|TP53|VEGFA	-13	MyList
KEGG Pathway	24	ko04668	TNF signaling pathway		-14	1e+02	28	30242	108	22	8	36	10	207|836|3569|3725|5594|5595|5599|7124	AKT1|CASP3|IL6|JUN|MAPK1|MAPK3|MAPK8|TNF	-13	MyList
KEGG Pathway	24	ko05221	Acute myeloid leukemia		-14	1.7e+02	35	30242	55	22	7	32	9.9	207|595|3265|4609|5594|5595|6774	AKT1|CCND1|HRAS|MYC|MAPK1|MAPK3|STAT3	-13	MyList
KEGG Pathway	24	ko05203	Viral carcinogenesis		-14	62	23	30242	201	22	9	41	10	595|836|3265|3725|5594|5595|6714|6774|7157	CCND1|CASP3|HRAS|JUN|MAPK1|MAPK3|SRC|STAT3|TP53	-13	MyList
KEGG Pathway	24	hsa04668	TNF signaling pathway		-14	96	27	30242	115	22	8	36	10	207|836|3569|3725|5594|5595|5599|7124	AKT1|CASP3|IL6|JUN|MAPK1|MAPK3|MAPK8|TNF	-13	MyList
KEGG Pathway	24	ko04071	Sphingolipid signaling pathway		-14	93	27	30242	118	22	8	36	10	207|3265|5594|5595|5599|5728|7124|7157	AKT1|HRAS|MAPK1|MAPK3|MAPK8|PTEN|TNF|TP53	-13	MyList
KEGG Pathway	24	hsa05203	Viral carcinogenesis		-14	59	23	30242	211	22	9	41	10	595|836|3265|3725|5594|5595|6714|6774|7157	CCND1|CASP3|HRAS|JUN|MAPK1|MAPK3|SRC|STAT3|TP53	-13	MyList
KEGG Pathway	24	hsa04071	Sphingolipid signaling pathway		-14	87	26	30242	127	22	8	36	10	207|3265|5594|5595|5599|5728|7124|7157	AKT1|HRAS|MAPK1|MAPK3|MAPK8|PTEN|TNF|TP53	-13	MyList
KEGG Pathway	24	hsa04015	Rap1 signaling pathway		-14	54	22	30242	228	22	9	41	10	207|1950|1956|3265|3569|5594|5595|6714|7422	AKT1|EGF|EGFR|HRAS|IL6|MAPK1|MAPK3|SRC|VEGFA	-12	MyList
KEGG Pathway	24	ko05216	Thyroid cancer		-13	2.8e+02	41	30242	29	22	6	27	9.5	595|3265|4609|5594|5595|7157	CCND1|HRAS|MYC|MAPK1|MAPK3|TP53	-12	MyList
KEGG Pathway	24	hsa05221	Acute myeloid leukemia		-13	1.4e+02	31	30242	70	22	7	32	9.9	207|595|3265|4609|5594|5595|6774	AKT1|CCND1|HRAS|MYC|MAPK1|MAPK3|STAT3	-12	MyList
KEGG Pathway	24	ko05220	Chronic myeloid leukemia		-13	1.4e+02	31	30242	71	22	7	32	9.9	207|595|3265|4609|5594|5595|7157	AKT1|CCND1|HRAS|MYC|MAPK1|MAPK3|TP53	-12	MyList
KEGG Pathway	24	ko05418	Fluid shear stress and atherosclerosis		-13	77	25	30242	142	22	8	36	10	207|3320|3725|5599|6714|7124|7157|7422	AKT1|HSP90AA1|JUN|MAPK8|SRC|TNF|TP53|VEGFA	-12	MyList
KEGG Pathway	24	ko05133	Pertussis		-13	1.3e+02	30	30242	76	22	7	32	9.9	836|3569|3725|5594|5595|5599|7124	CASP3|IL6|JUN|MAPK1|MAPK3|MAPK8|TNF	-12	MyList
KEGG Pathway	24	hsa05418	Fluid shear stress and atherosclerosis		-13	74	24	30242	148	22	8	36	10	207|3320|3725|5599|6714|7124|7157|7422	AKT1|HSP90AA1|JUN|MAPK8|SRC|TNF|TP53|VEGFA	-12	MyList
KEGG Pathway	24	hsa05166	HTLV-I infection		-13	48	21	30242	256	22	9	41	10	207|595|3265|3569|3725|4609|5599|7124|7157	AKT1|CCND1|HRAS|IL6|JUN|MYC|MAPK8|TNF|TP53	-12	MyList
KEGG Pathway	24	ko05166	HTLV-I infection		-13	48	21	30242	256	22	9	41	10	207|595|3265|3569|3725|4609|5599|7124|7157	AKT1|CCND1|HRAS|IL6|JUN|MYC|MAPK8|TNF|TP53	-12	MyList
KEGG Pathway	24	hsa04014	Ras signaling pathway		-13	48	20	30242	259	22	9	41	10	207|1950|1956|3265|3569|5594|5595|5599|7422	AKT1|EGF|EGFR|HRAS|IL6|MAPK1|MAPK3|MAPK8|VEGFA	-12	MyList
KEGG Pathway	24	hsa05133	Pertussis		-13	1.2e+02	29	30242	81	22	7	32	9.9	836|3569|3725|5594|5595|5599|7124	CASP3|IL6|JUN|MAPK1|MAPK3|MAPK8|TNF	-12	MyList
KEGG Pathway	24	hsa05211	Renal cell carcinoma		-13	1.2e+02	28	30242	82	22	7	32	9.9	207|3265|3569|3725|5594|5595|7422	AKT1|HRAS|IL6|JUN|MAPK1|MAPK3|VEGFA	-12	MyList
KEGG Pathway	24	hsa05220	Chronic myeloid leukemia		-13	1.2e+02	28	30242	82	22	7	32	9.9	207|595|3265|4609|5594|5595|7157	AKT1|CCND1|HRAS|MYC|MAPK1|MAPK3|TP53	-12	MyList
KEGG Pathway	24	hsa05162	Measles		-13	70	23	30242	158	22	8	36	10	207|595|836|3569|3725|5599|6774|7157	AKT1|CCND1|CASP3|IL6|JUN|MAPK8|STAT3|TP53	-12	MyList
KEGG Pathway	24	hsa05216	Thyroid cancer		-13	2.1e+02	35	30242	39	22	6	27	9.5	595|3265|4609|5594|5595|7157	CCND1|HRAS|MYC|MAPK1|MAPK3|TP53	-12	MyList
KEGG Pathway	24	hsa04630	Jak-STAT signaling pathway		-13	64	22	30242	171	22	8	36	10	207|595|1950|1956|3265|3569|4609|6774	AKT1|CCND1|EGF|EGFR|HRAS|IL6|MYC|STAT3	-12	MyList
KEGG Pathway	24	ko04912	GnRH signaling pathway		-13	1e+02	27	30242	92	22	7	32	9.9	1956|3265|3725|5594|5595|5599|6714	EGFR|HRAS|JUN|MAPK1|MAPK3|MAPK8|SRC	-12	MyList
KEGG Pathway	24	ko05152	Tuberculosis		-12	61	22	30242	179	22	8	36	10	207|836|3569|5594|5595|5599|6714|7124	AKT1|CASP3|IL6|MAPK1|MAPK3|MAPK8|SRC|TNF	-11	MyList
KEGG Pathway	24	hsa04912	GnRH signaling pathway		-12	97	26	30242	99	22	7	32	9.9	1956|3265|3725|5594|5595|5599|6714	EGFR|HRAS|JUN|MAPK1|MAPK3|MAPK8|SRC	-11	MyList
KEGG Pathway	24	ko05142	Chagas disease (American trypanosomiasis)		-12	94	25	30242	102	22	7	32	9.9	207|3569|3725|5594|5595|5599|7124	AKT1|IL6|JUN|MAPK1|MAPK3|MAPK8|TNF	-11	MyList
KEGG Pathway	24	hsa05152	Tuberculosis		-12	57	21	30242	192	22	8	36	10	207|836|3569|5594|5595|5599|6714|7124	AKT1|CASP3|IL6|MAPK1|MAPK3|MAPK8|SRC|TNF	-11	MyList
KEGG Pathway	24	ko04620	Toll-like receptor signaling pathway		-12	93	25	30242	104	22	7	32	9.9	207|3569|3725|5594|5595|5599|7124	AKT1|IL6|JUN|MAPK1|MAPK3|MAPK8|TNF	-11	MyList
KEGG Pathway	24	hsa05142	Chagas disease (American trypanosomiasis)		-12	90	25	30242	107	22	7	32	9.9	207|3569|3725|5594|5595|5599|7124	AKT1|IL6|JUN|MAPK1|MAPK3|MAPK8|TNF	-11	MyList
KEGG Pathway	24	ko04659	Th17 cell differentiation		-12	90	25	30242	107	22	7	32	9.9	3320|3569|3725|5594|5595|5599|6774	HSP90AA1|IL6|JUN|MAPK1|MAPK3|MAPK8|STAT3	-11	MyList
KEGG Pathway	24	hsa04620	Toll-like receptor signaling pathway		-12	87	24	30242	111	22	7	32	9.9	207|3569|3725|5594|5595|5599|7124	AKT1|IL6|JUN|MAPK1|MAPK3|MAPK8|TNF	-11	MyList
KEGG Pathway	24	hsa04659	Th17 cell differentiation		-12	86	24	30242	112	22	7	32	9.9	3320|3569|3725|5594|5595|5599|6774	HSP90AA1|IL6|JUN|MAPK1|MAPK3|MAPK8|STAT3	-11	MyList
KEGG Pathway	24	ko05145	Toxoplasmosis		-12	85	24	30242	113	22	7	32	9.9	207|836|5594|5595|5599|6774|7124	AKT1|CASP3|MAPK1|MAPK3|MAPK8|STAT3|TNF	-11	MyList
KEGG Pathway	24	ko04015	Rap1 signaling pathway		-12	52	20	30242	210	22	8	36	10	207|1950|1956|3265|5594|5595|6714|7422	AKT1|EGF|EGFR|HRAS|MAPK1|MAPK3|SRC|VEGFA	-11	MyList
KEGG Pathway	24	hsa05145	Toxoplasmosis		-12	83	24	30242	116	22	7	32	9.9	207|836|5594|5595|5599|6774|7124	AKT1|CASP3|MAPK1|MAPK3|MAPK8|STAT3|TNF	-11	MyList
KEGG Pathway	24	ko04722	Neurotrophin signaling pathway		-12	81	24	30242	119	22	7	32	9.9	207|3265|3725|5594|5595|5599|7157	AKT1|HRAS|JUN|MAPK1|MAPK3|MAPK8|TP53	-11	MyList
KEGG Pathway	24	hsa04722	Neurotrophin signaling pathway		-12	78	23	30242	124	22	7	32	9.9	207|3265|3725|5594|5595|5599|7157	AKT1|HRAS|JUN|MAPK1|MAPK3|MAPK8|TP53	-11	MyList
KEGG Pathway	24	ko04370	VEGF signaling pathway		-12	1.4e+02	29	30242	59	22	6	27	9.5	207|3265|5594|5595|6714|7422	AKT1|HRAS|MAPK1|MAPK3|SRC|VEGFA	-11	MyList
KEGG Pathway	24	ko05211	Renal cell carcinoma		-11	1.3e+02	27	30242	65	22	6	27	9.5	207|3265|3725|5594|5595|7422	AKT1|HRAS|JUN|MAPK1|MAPK3|VEGFA	-10	MyList
KEGG Pathway	24	hsa04370	VEGF signaling pathway		-11	1.3e+02	27	30242	65	22	6	27	9.5	207|3265|5594|5595|6714|7422	AKT1|HRAS|MAPK1|MAPK3|SRC|VEGFA	-10	MyList
KEGG Pathway	24	ko04664	Fc epsilon RI signaling pathway		-11	1.2e+02	27	30242	68	22	6	27	9.5	207|3265|5594|5595|5599|7124	AKT1|HRAS|MAPK1|MAPK3|MAPK8|TNF	-10	MyList
KEGG Pathway	24	ko04921	Oxytocin signaling pathway		-11	63	21	30242	152	22	7	32	9.9	595|1956|3265|3725|5594|5595|6714	CCND1|EGFR|HRAS|JUN|MAPK1|MAPK3|SRC	-10	MyList
KEGG Pathway	24	hsa04921	Oxytocin signaling pathway		-11	60	20	30242	161	22	7	32	9.9	595|1956|3265|3725|5594|5595|6714	CCND1|EGFR|HRAS|JUN|MAPK1|MAPK3|SRC	-9.9	MyList
KEGG Pathway	24	hsa04664	Fc epsilon RI signaling pathway		-11	1e+02	25	30242	79	22	6	27	9.5	207|3265|5594|5595|5599|7124	AKT1|HRAS|MAPK1|MAPK3|MAPK8|TNF	-9.8	MyList
KEGG Pathway	24	ko04621	NOD-like receptor signaling pathway		-11	57	20	30242	170	22	7	32	9.9	3320|3569|3725|5594|5595|5599|7124	HSP90AA1|IL6|JUN|MAPK1|MAPK3|MAPK8|TNF	-9.7	MyList
KEGG Pathway	24	ko05164	Influenza A		-11	56	19	30242	173	22	7	32	9.9	207|3569|3725|5594|5595|5599|7124	AKT1|IL6|JUN|MAPK1|MAPK3|MAPK8|TNF	-9.7	MyList
KEGG Pathway	24	ko04540	Gap junction		-10	94	24	30242	88	22	6	27	9.5	1950|1956|3265|5594|5595|6714	EGF|EGFR|HRAS|MAPK1|MAPK3|SRC	-9.6	MyList
KEGG Pathway	24	hsa05164	Influenza A		-10	53	19	30242	182	22	7	32	9.9	207|3569|3725|5594|5595|5599|7124	AKT1|IL6|JUN|MAPK1|MAPK3|MAPK8|TNF	-9.5	MyList
KEGG Pathway	24	hsa04540	Gap junction		-10	92	23	30242	90	22	6	27	9.5	1950|1956|3265|5594|5595|6714	EGF|EGFR|HRAS|MAPK1|MAPK3|SRC	-9.5	MyList
KEGG Pathway	24	hsa04621	NOD-like receptor signaling pathway		-10	52	19	30242	186	22	7	32	9.9	3320|3569|3725|5594|5595|5599|7124	HSP90AA1|IL6|JUN|MAPK1|MAPK3|MAPK8|TNF	-9.5	MyList
KEGG Pathway	24	hsa05222	Small cell lung cancer		-10	83	22	30242	99	22	6	27	9.5	207|595|836|4609|5728|7157	AKT1|CCND1|CASP3|MYC|PTEN|TP53	-9.3	MyList
KEGG Pathway	24	ko04660	T cell receptor signaling pathway		-10	80	22	30242	103	22	6	27	9.5	207|3265|3725|5594|5595|7124	AKT1|HRAS|JUN|MAPK1|MAPK3|TNF	-9.2	MyList
KEGG Pathway	24	hsa04931	insulin resistance		-9.8	73	21	30242	113	22	6	27	9.5	207|3569|5599|5728|6774|7124	AKT1|IL6|MAPK8|PTEN|STAT3|TNF	-8.9	MyList
KEGG Pathway	24	hsa04660	T cell receptor signaling pathway		-9.8	73	21	30242	113	22	6	27	9.5	207|3265|3725|5594|5595|7124	AKT1|HRAS|JUN|MAPK1|MAPK3|TNF	-8.9	MyList
KEGG Pathway	24	ko04140	Autophagy - animal		-9.4	64	19	30242	128	22	6	27	9.5	207|3265|5594|5595|5599|5728	AKT1|HRAS|MAPK1|MAPK3|MAPK8|PTEN	-8.6	MyList
KEGG Pathway	24	ko04380	Osteoclast differentiation		-9.4	63	19	30242	130	22	6	27	9.5	207|3725|5594|5595|5599|7124	AKT1|JUN|MAPK1|MAPK3|MAPK8|TNF	-8.6	MyList
KEGG Pathway	24	hsa04140	Regulation of autophagy		-9.4	62	19	30242	132	22	6	27	9.5	207|3265|5594|5595|5599|5728	AKT1|HRAS|MAPK1|MAPK3|MAPK8|PTEN	-8.5	MyList
KEGG Pathway	24	hsa04380	Osteoclast differentiation		-9.2	60	19	30242	138	22	6	27	9.5	207|3725|5594|5595|5599|7124	AKT1|JUN|MAPK1|MAPK3|MAPK8|TNF	-8.4	MyList
KEGG Pathway	24	ko04550	Signaling pathways regulating pluripotency of stem cells		-9.2	59	19	30242	139	22	6	27	9.5	207|3265|4609|5594|5595|6774	AKT1|HRAS|MYC|MAPK1|MAPK3|STAT3	-8.4	MyList
KEGG Pathway	24	ko04072	Phospholipase D signaling pathway		-9.1	56	18	30242	146	22	6	27	9.5	207|1950|1956|3265|5594|5595	AKT1|EGF|EGFR|HRAS|MAPK1|MAPK3	-8.3	MyList
KEGG Pathway	24	ko04932	Non-alcoholic fatty liver disease (NAFLD)		-9	55	18	30242	149	22	6	27	9.5	207|836|3569|3725|5599|7124	AKT1|CASP3|IL6|JUN|MAPK8|TNF	-8.2	MyList
KEGG Pathway	24	ko04150	mTOR signaling pathway		-9	55	18	30242	151	22	6	27	9.5	207|3265|5594|5595|5728|7124	AKT1|HRAS|MAPK1|MAPK3|PTEN|TNF	-8.2	MyList
KEGG Pathway	24	ko04137	Mitophagy - animal		-9	1.1e+02	23	30242	65	22	5	23	8.9	3265|3725|5599|6714|7157	HRAS|JUN|MAPK8|SRC|TP53	-8.2	MyList
KEGG Pathway	24	hsa04550	Signaling pathways regulating pluripotency of stem cells		-9	54	18	30242	153	22	6	27	9.5	207|3265|4609|5594|5595|6774	AKT1|HRAS|MYC|MAPK1|MAPK3|STAT3	-8.2	MyList
KEGG Pathway	24	hsa04137	Mitophagy - animal		-8.9	1e+02	22	30242	67	22	5	23	8.9	3265|3725|5599|6714|7157	HRAS|JUN|MAPK8|SRC|TP53	-8.1	MyList
KEGG Pathway	24	ko04630	Jak-STAT signaling pathway		-8.9	53	18	30242	156	22	6	27	9.5	207|595|3265|3569|4609|6774	AKT1|CCND1|HRAS|IL6|MYC|STAT3	-8.1	MyList
KEGG Pathway	24	ko05120	Epithelial cell signaling in Helicobacter pylori infection		-8.9	1e+02	22	30242	68	22	5	23	8.9	836|1956|3725|5599|6714	CASP3|EGFR|JUN|MAPK8|SRC	-8.1	MyList
KEGG Pathway	24	hsa04150	mTOR signaling pathway		-8.9	52	17	30242	158	22	6	27	9.5	207|3265|5594|5595|5728|7124	AKT1|HRAS|MAPK1|MAPK3|PTEN|TNF	-8.1	MyList
KEGG Pathway	24	hsa04072	Phospholipase D signaling pathway		-8.8	51	17	30242	163	22	6	27	9.5	207|1950|1956|3265|5594|5595	AKT1|EGF|EGFR|HRAS|MAPK1|MAPK3	-8	MyList
KEGG Pathway	24	hsa05120	Epithelial cell signaling in Helicobacter pylori infection		-8.8	97	22	30242	71	22	5	23	8.9	836|1956|3725|5599|6714	CASP3|EGFR|JUN|MAPK8|SRC	-8	MyList
KEGG Pathway	24	ko04662	B cell receptor signaling pathway		-8.8	97	22	30242	71	22	5	23	8.9	207|3265|3725|5594|5595	AKT1|HRAS|JUN|MAPK1|MAPK3	-8	MyList
KEGG Pathway	24	hsa01524	Platinum drug resistance		-8.7	94	22	30242	73	22	5	23	8.9	207|836|5594|5595|7157	AKT1|CASP3|MAPK1|MAPK3|TP53	-8	MyList
KEGG Pathway	24	ko01524	Platinum drug resistance		-8.7	94	22	30242	73	22	5	23	8.9	207|836|5594|5595|7157	AKT1|CASP3|MAPK1|MAPK3|TP53	-8	MyList
KEGG Pathway	24	hsa04932	Non-alcoholic fatty liver disease (NAFLD)		-8.7	49	17	30242	169	22	6	27	9.5	207|836|3569|3725|5599|7124	AKT1|CASP3|IL6|JUN|MAPK8|TNF	-7.9	MyList
KEGG Pathway	24	ko04062	Chemokine signaling pathway		-8.5	45	16	30242	182	22	6	27	9.5	207|3265|5594|5595|6714|6774	AKT1|HRAS|MAPK1|MAPK3|SRC|STAT3	-7.7	MyList
KEGG Pathway	24	hsa04662	B cell receptor signaling pathway		-8.5	85	20	30242	81	22	5	23	8.9	207|3265|3725|5594|5595	AKT1|HRAS|JUN|MAPK1|MAPK3	-7.7	MyList
KEGG Pathway	24	ko05168	Herpes simplex infection		-8.5	45	16	30242	185	22	6	27	9.5	836|3569|3725|5599|7124|7157	CASP3|IL6|JUN|MAPK8|TNF|TP53	-7.7	MyList
KEGG Pathway	24	hsa05168	Herpes simplex infection		-8.5	45	16	30242	185	22	6	27	9.5	836|3569|3725|5599|7124|7157	CASP3|IL6|JUN|MAPK8|TNF|TP53	-7.7	MyList
KEGG Pathway	24	ko05222	Small cell lung cancer		-8.4	82	20	30242	84	22	5	23	8.9	207|595|4609|5728|7157	AKT1|CCND1|MYC|PTEN|TP53	-7.7	MyList
KEGG Pathway	24	ko05132	Salmonella infection		-8.4	80	20	30242	86	22	5	23	8.9	3569|3725|5594|5595|5599	IL6|JUN|MAPK1|MAPK3|MAPK8	-7.6	MyList
KEGG Pathway	24	ko05169	Epstein-Barr virus infection		-8.3	41	15	30242	201	22	6	27	9.5	207|3725|4609|5599|6774|7157	AKT1|JUN|MYC|MAPK8|STAT3|TP53	-7.5	MyList
KEGG Pathway	24	hsa04062	Chemokine signaling pathway		-8.2	41	15	30242	202	22	6	27	9.5	207|3265|5594|5595|6714|6774	AKT1|HRAS|MAPK1|MAPK3|SRC|STAT3	-7.5	MyList
KEGG Pathway	24	hsa05132	Salmonella infection		-8.2	72	19	30242	95	22	5	23	8.9	3569|3725|5594|5595|5599	IL6|JUN|MAPK1|MAPK3|MAPK8	-7.4	MyList
KEGG Pathway	24	ko04914	Progesterone-mediated oocyte maturation		-8.1	72	19	30242	96	22	5	23	8.9	207|3320|5594|5595|5599	AKT1|HSP90AA1|MAPK1|MAPK3|MAPK8	-7.4	MyList
KEGG Pathway	24	ko04810	Regulation of actin cytoskeleton		-8.1	39	15	30242	212	22	6	27	9.5	1950|1956|3265|5594|5595|6714	EGF|EGFR|HRAS|MAPK1|MAPK3|SRC	-7.4	MyList
KEGG Pathway	24	hsa04914	Progesterone-mediated oocyte maturation		-8	67	18	30242	103	22	5	23	8.9	207|3320|5594|5595|5599	AKT1|HSP90AA1|MAPK1|MAPK3|MAPK8	-7.2	MyList
KEGG Pathway	24	hsa04810	Regulation of actin cytoskeleton		-7.8	35	14	30242	236	22	6	27	9.5	1950|1956|3265|5594|5595|6714	EGF|EGFR|HRAS|MAPK1|MAPK3|SRC	-7.1	MyList
KEGG Pathway	24	ko04930	Type II diabetes mellitus		-7.5	1.2e+02	22	30242	46	22	4	18	8.2	5594|5595|5599|7124	MAPK1|MAPK3|MAPK8|TNF	-6.7	MyList
KEGG Pathway	24	ko04650	Natural killer cell mediated cytotoxicity		-7.4	52	16	30242	133	22	5	23	8.9	836|3265|5594|5595|7124	CASP3|HRAS|MAPK1|MAPK3|TNF	-6.7	MyList
KEGG Pathway	24	ko05162	Measles		-7.4	51	16	30242	134	22	5	23	8.9	207|595|3569|6774|7157	AKT1|CCND1|IL6|STAT3|TP53	-6.7	MyList
KEGG Pathway	24	ko04910	Insulin signaling pathway		-7.3	50	16	30242	138	22	5	23	8.9	207|3265|5594|5595|5599	AKT1|HRAS|MAPK1|MAPK3|MAPK8	-6.6	MyList
KEGG Pathway	24	ko04310	Wnt signaling pathway		-7.3	48	15	30242	143	22	5	23	8.9	595|3725|4609|5599|7157	CCND1|JUN|MYC|MAPK8|TP53	-6.5	MyList
KEGG Pathway	24	hsa04371	Apelin signaling pathway		-7.2	47	15	30242	146	22	5	23	8.9	207|595|3265|5594|5595	AKT1|CCND1|HRAS|MAPK1|MAPK3	-6.5	MyList
KEGG Pathway	24	hsa04650	Natural killer cell mediated cytotoxicity		-7.2	46	15	30242	148	22	5	23	8.9	836|3265|5594|5595|7124	CASP3|HRAS|MAPK1|MAPK3|TNF	-6.5	MyList
KEGG Pathway	24	hsa04910	Insulin signaling pathway		-7.1	44	15	30242	155	22	5	23	8.9	207|3265|5594|5595|5599	AKT1|HRAS|MAPK1|MAPK3|MAPK8	-6.4	MyList
KEGG Pathway	24	hsa04930	Type II diabetes mellitus		-7.1	95	19	30242	58	22	4	18	8.2	5594|5595|5599|7124	MAPK1|MAPK3|MAPK8|TNF	-6.3	MyList
KEGG Pathway	24	hsa04310	Wnt signaling pathway		-6.9	41	14	30242	169	22	5	23	8.9	595|3725|4609|5599|7157	CCND1|JUN|MYC|MAPK8|TP53	-6.2	MyList
KEGG Pathway	24	hsa05010	Alzheimer's disease		-6.9	40	14	30242	171	22	5	23	8.9	836|2597|5594|5595|7124	CASP3|GAPDH|MAPK1|MAPK3|TNF	-6.2	MyList
KEGG Pathway	24	ko05010	Alzheimer's disease		-6.9	40	14	30242	171	22	5	23	8.9	836|2597|5594|5595|7124	CASP3|GAPDH|MAPK1|MAPK3|TNF	-6.2	MyList
KEGG Pathway	24	ko05321	Inflammatory bowel disease (IBD)		-6.9	85	18	30242	65	22	4	18	8.2	3569|3725|6774|7124	IL6|JUN|STAT3|TNF	-6.2	MyList
KEGG Pathway	24	hsa05321	Inflammatory bowel disease (IBD)		-6.8	82	18	30242	67	22	4	18	8.2	3569|3725|6774|7124	IL6|JUN|STAT3|TNF	-6.1	MyList
KEGG Pathway	24	hsa05131	Shigellosis		-6.8	81	18	30242	68	22	4	18	8.2	5594|5595|5599|6714	MAPK1|MAPK3|MAPK8|SRC	-6.1	MyList
KEGG Pathway	24	ko04920	Adipocytokine signaling pathway		-6.8	80	18	30242	69	22	4	18	8.2	207|5599|6774|7124	AKT1|MAPK8|STAT3|TNF	-6.1	MyList
KEGG Pathway	24	ko04115	p53 signaling pathway		-6.8	80	18	30242	69	22	4	18	8.2	595|836|5728|7157	CCND1|CASP3|PTEN|TP53	-6.1	MyList
KEGG Pathway	24	ko04520	Adherens junction		-6.7	76	17	30242	72	22	4	18	8.2	1956|5594|5595|6714	EGFR|MAPK1|MAPK3|SRC	-6	MyList
KEGG Pathway	24	hsa04920	Adipocytokine signaling pathway		-6.7	76	17	30242	72	22	4	18	8.2	207|5599|6774|7124	AKT1|MAPK8|STAT3|TNF	-6	MyList
KEGG Pathway	24	ko05140	Leishmaniasis		-6.7	75	17	30242	73	22	4	18	8.2	3725|5594|5595|7124	JUN|MAPK1|MAPK3|TNF	-6	MyList
KEGG Pathway	24	hsa05140	Leishmania infection		-6.7	75	17	30242	73	22	4	18	8.2	3725|5594|5595|7124	JUN|MAPK1|MAPK3|TNF	-6	MyList
KEGG Pathway	24	ko04024	cAMP signaling pathway		-6.6	35	13	30242	198	22	5	23	8.9	207|3725|5594|5595|5599	AKT1|JUN|MAPK1|MAPK3|MAPK8	-5.9	MyList
KEGG Pathway	24	hsa04115	p53 signaling pathway		-6.5	70	16	30242	79	22	4	18	8.2	595|836|5728|7157	CCND1|CASP3|PTEN|TP53	-5.8	MyList
KEGG Pathway	24	hsa04520	Adherens junction		-6.5	68	16	30242	81	22	4	18	8.2	1956|5594|5595|6714	EGFR|MAPK1|MAPK3|SRC	-5.8	MyList
KEGG Pathway	24	ko04350	TGF-beta signaling pathway		-6.4	65	16	30242	84	22	4	18	8.2	4609|5594|5595|7124	MYC|MAPK1|MAPK3|TNF	-5.7	MyList
KEGG Pathway	24	ko05323	Rheumatoid arthritis		-6.3	61	15	30242	90	22	4	18	8.2	3569|3725|7124|7422	IL6|JUN|TNF|VEGFA	-5.6	MyList
KEGG Pathway	24	hsa04024	cAMP signaling pathway		-6.3	30	12	30242	226	22	5	23	8.9	207|3725|5594|5595|5599	AKT1|JUN|MAPK1|MAPK3|MAPK8	-5.6	MyList
KEGG Pathway	24	ko04658	Th1 and Th2 cell differentiation		-6.2	60	15	30242	92	22	4	18	8.2	3725|5594|5595|5599	JUN|MAPK1|MAPK3|MAPK8	-5.6	MyList
KEGG Pathway	24	hsa04350	TGF-beta signaling pathway		-6.2	59	15	30242	93	22	4	18	8.2	4609|5594|5595|7124	MYC|MAPK1|MAPK3|TNF	-5.6	MyList
KEGG Pathway	24	hsa04658	Th1 and Th2 cell differentiation		-6.1	56	15	30242	98	22	4	18	8.2	3725|5594|5595|5599	JUN|MAPK1|MAPK3|MAPK8	-5.5	MyList
KEGG Pathway	24	hsa05323	Rheumatoid arthritis		-6.1	56	15	30242	99	22	4	18	8.2	3569|3725|7124|7422	IL6|JUN|TNF|VEGFA	-5.5	MyList
KEGG Pathway	24	hsa04320	Dorso-ventral axis formation		-6	1.5e+02	21	30242	28	22	3	14	7.3	1956|5594|5595	EGFR|MAPK1|MAPK3	-5.3	MyList
KEGG Pathway	24	ko04320	Dorso-ventral axis formation		-6	1.5e+02	21	30242	28	22	3	14	7.3	1956|5594|5595	EGFR|MAPK1|MAPK3	-5.3	MyList
KEGG Pathway	24	ko04060	Cytokine-cytokine receptor interaction		-5.9	25	11	30242	270	22	5	23	8.9	1950|1956|3569|7124|7422	EGF|EGFR|IL6|TNF|VEGFA	-5.2	MyList
KEGG Pathway	24	hsa04725	Cholinergic synapse		-5.9	48	14	30242	115	22	4	18	8.2	207|3265|5594|5595	AKT1|HRAS|MAPK1|MAPK3	-5.2	MyList
KEGG Pathway	24	hsa04726	Serotonergic synapse		-5.8	46	13	30242	119	22	4	18	8.2	836|3265|5594|5595	CASP3|HRAS|MAPK1|MAPK3	-5.2	MyList
KEGG Pathway	24	ko05020	Prion diseases		-5.7	1.2e+02	19	30242	35	22	3	14	7.3	3569|5594|5595	IL6|MAPK1|MAPK3	-5	MyList
KEGG Pathway	24	hsa04611	Platelet activation		-5.6	42	13	30242	130	22	4	18	8.2	207|5594|5595|6714	AKT1|MAPK1|MAPK3|SRC	-5	MyList
KEGG Pathway	24	hsa04060	Cytokine-cytokine receptor interaction		-5.5	21	9.8	30242	328	22	5	23	8.9	1950|1956|3569|7124|7422	EGF|EGFR|IL6|TNF|VEGFA	-4.8	MyList
KEGG Pathway	24	hsa05020	Prion diseases		-5.4	96	17	30242	43	22	3	14	7.3	3569|5594|5595	IL6|MAPK1|MAPK3	-4.8	MyList
KEGG Pathway	24	ko04530	Tight junction		-5.2	32	11	30242	170	22	4	18	8.2	595|3725|5599|6714	CCND1|JUN|MAPK8|SRC	-4.6	MyList
KEGG Pathway	24	ko05014	Amyotrophic lateral sclerosis (ALS)		-5.2	81	15	30242	51	22	3	14	7.3	836|7124|7157	CASP3|TNF|TP53	-4.5	MyList
KEGG Pathway	24	ko04360	Axon guidance		-5.1	31	11	30242	175	22	4	18	8.2	3265|5594|5595|6714	HRAS|MAPK1|MAPK3|SRC	-4.5	MyList
KEGG Pathway	24	hsa04530	Tight junction		-5.1	31	11	30242	179	22	4	18	8.2	595|3725|5599|6714	CCND1|JUN|MAPK8|SRC	-4.5	MyList
KEGG Pathway	24	ko05134	Legionellosis		-5.1	75	15	30242	55	22	3	14	7.3	836|3569|7124	CASP3|IL6|TNF	-4.4	MyList
KEGG Pathway	24	hsa05014	Amyotrophic lateral sclerosis (ALS)		-5	72	15	30242	57	22	3	14	7.3	836|7124|7157	CASP3|TNF|TP53	-4.4	MyList
KEGG Pathway	24	hsa05134	Legionellosis		-5	70	14	30242	59	22	3	14	7.3	836|3569|7124	CASP3|IL6|TNF	-4.4	MyList
KEGG Pathway	24	ko04730	Long-term depression		-5	69	14	30242	60	22	3	14	7.3	3265|5594|5595	HRAS|MAPK1|MAPK3	-4.3	MyList
KEGG Pathway	24	hsa04360	Axon guidance		-4.9	28	10	30242	196	22	4	18	8.2	3265|5594|5595|6714	HRAS|MAPK1|MAPK3|SRC	-4.3	MyList
KEGG Pathway	24	hsa04730	Long-term depression		-4.9	67	14	30242	62	22	3	14	7.3	3265|5594|5595	HRAS|MAPK1|MAPK3	-4.3	MyList
KEGG Pathway	24	ko04720	Long-term potentiation		-4.8	62	13	30242	67	22	3	14	7.3	3265|5594|5595	HRAS|MAPK1|MAPK3	-4.2	MyList
KEGG Pathway	24	hsa04720	Long-term potentiation		-4.8	60	13	30242	69	22	3	14	7.3	3265|5594|5595	HRAS|MAPK1|MAPK3	-4.2	MyList
KEGG Pathway	24	ko04144	Endocytosis		-4.5	21	8.8	30242	260	22	4	18	8.2	1950|1956|3265|6714	EGF|EGFR|HRAS|SRC	-3.9	MyList
KEGG Pathway	24	ko04666	Fc gamma R-mediated phagocytosis		-4.4	45	11	30242	91	22	3	14	7.3	207|5594|5595	AKT1|MAPK1|MAPK3	-3.8	MyList
KEGG Pathway	24	hsa04144	Endocytosis		-4.4	20	8.6	30242	271	22	4	18	8.2	1950|1956|3265|6714	EGF|EGFR|HRAS|SRC	-3.8	MyList
KEGG Pathway	24	ko05146	Amoebiasis		-4.3	43	11	30242	96	22	3	14	7.3	836|3569|7124	CASP3|IL6|TNF	-3.7	MyList
KEGG Pathway	24	ko04723	Retrograde endocannabinoid signaling		-4.3	41	11	30242	101	22	3	14	7.3	5594|5595|5599	MAPK1|MAPK3|MAPK8	-3.7	MyList
KEGG Pathway	24	ko04916	Melanogenesis		-4.3	41	11	30242	101	22	3	14	7.3	3265|5594|5595	HRAS|MAPK1|MAPK3	-3.7	MyList
KEGG Pathway	24	hsa04916	Melanogenesis		-4.2	39	11	30242	105	22	3	14	7.3	3265|5594|5595	HRAS|MAPK1|MAPK3	-3.6	MyList
KEGG Pathway	24	hsa04666	Fc gamma R-mediated phagocytosis		-4.2	39	11	30242	106	22	3	14	7.3	207|5594|5595	AKT1|MAPK1|MAPK3	-3.6	MyList
KEGG Pathway	24	hsa05146	Amoebiasis		-4.2	39	10	30242	107	22	3	14	7.3	836|3569|7124	CASP3|IL6|TNF	-3.6	MyList
KEGG Pathway	24	hsa04211	Longevity regulating pathway		-4.2	38	10	30242	109	22	3	14	7.3	207|3265|7157	AKT1|HRAS|TP53	-3.6	MyList
KEGG Pathway	24	ko04110	Cell cycle		-4	33	9.7	30242	124	22	3	14	7.3	595|4609|7157	CCND1|MYC|TP53	-3.4	MyList
KEGG Pathway	24	hsa04110	Cell cycle		-3.9	31	9.4	30242	132	22	3	14	7.3	595|4609|7157	CCND1|MYC|TP53	-3.3	MyList
KEGG Pathway	24	ko04261	Adrenergic signaling in cardiomyocytes		-3.8	29	9	30242	144	22	3	14	7.3	207|5594|5595	AKT1|MAPK1|MAPK3	-3.2	MyList
KEGG Pathway	24	hsa04261	Adrenergic signaling in cardiomyocytes		-3.8	28	8.9	30242	147	22	3	14	7.3	207|5594|5595	AKT1|MAPK1|MAPK3	-3.2	MyList
KEGG Pathway	24	ko04022	cGMP-PKG signaling pathway		-3.7	25	8.4	30242	163	22	3	14	7.3	207|5594|5595	AKT1|MAPK1|MAPK3	-3.1	MyList
KEGG Pathway	24	hsa04723	Retrograde endocannabinoid signaling		-3.6	25	8.3	30242	167	22	3	14	7.3	5594|5595|5599	MAPK1|MAPK3|MAPK8	-3.1	MyList
KEGG Pathway	24	hsa04022	cGMP-PKG signaling pathway		-3.6	24	8.1	30242	173	22	3	14	7.3	207|5594|5595	AKT1|MAPK1|MAPK3	-3	MyList
KEGG Pathway	24	ko05034	Alcoholism		-3.5	23	8	30242	180	22	3	14	7.3	3265|5594|5595	HRAS|MAPK1|MAPK3	-3	MyList
KEGG Pathway	24	ko05202	Transcriptional misregulation in cancer		-3.5	23	8	30242	180	22	3	14	7.3	3569|4609|7157	IL6|MYC|TP53	-3	MyList
KEGG Pathway	24	hsa05034	Alcoholism		-3.5	22	7.8	30242	185	22	3	14	7.3	3265|5594|5595	HRAS|MAPK1|MAPK3	-2.9	MyList
KEGG Pathway	24	hsa05202	Transcriptional misregulation in cancer		-3.4	20	7.4	30242	204	22	3	14	7.3	3569|4609|7157	IL6|MYC|TP53	-2.8	MyList
