# Supplementary material for: Active ingredients and molecular targets of Taraxacum mongolicum against hepatocellular carcinoma: network pharmacology, molecular docking, and molecular dynamics simulation analysis
Source: PeerJ. 2022 Jul 18;10:e13737. doi: 10.7717/peerj.13737 (PMC9302432; doi:10.7717/peerj.13737)
Supplement: Supplemental Information 6 [file peerj-10-13737-s006.zip › Enrichment_GO/GONetwork.xgmml]

<?xml version="1.0" encoding="UTF-8" standalone="yes"?>
<graph label="GONetwork" xmlns:dc="http://purl.org/dc/elements/1.1/" xmlns:xlink="http://www.w3.org/1999/xlink" xmlns:rdf="http://www.w3.org/1999/02/22-rdf-syntax-ns#" xmlns:cy="http://www.cytoscape.org" xmlns="http://www.cs.rpi.edu/XGMML" >
  <att name="documentVersion" value="1.1"/>
  <att name="networkMetadata">
    <rdf:RDF>
      <rdf:Description rdf:about="http://www.cytoscape.org/">
        <dc:type>Protein-Protein Interaction</dc:type>
        <dc:description>N/A</dc:description>
        <dc:identifier>N/A</dc:identifier>
        <dc:date>2021-12-07 04:45:19</dc:date>
        <dc:title>Cytoscape Network</dc:title>
        <dc:source>http://www.cytoscape.org/</dc:source>
        <dc:format>Cytoscape-XGMML</dc:format>
      </rdf:Description>
    </rdf:RDF>
  </att>
  <att type="string" name="backgroundColor" value="#ffffff"/>
  <att type="real" name="GRAPH_VIEW_ZOOM" value="1.0"/>
  <att type="real" name="GRAPH_VIEW_CENTER_X" value="300.0"/>
  <att type="real" name="GRAPH_VIEW_CENTER_Y" value="300.0"/>
  <node label="ko04933" id="1">
    <att type="string" name="canonicalName" value="ko04933"/>
    <att type="string" name="Description" value="AGE-RAGE signaling pathway in diabetic complications"/>
    <att type="string" name="Category" value="KEGG Pathway"/>
    <att type="real" name="LogP" value="-24.321081939043072"/>
    <att type="real" name="Log(q-value)" value="-22.199960002109112"/>
    <att type="integer" name="GROUP_ID" value="1"/>
    <att type="string" name="Hits" value="AKT1|CCND1|CASP3|HRAS|IL6|JUN|MAPK1|MAPK3|MAPK8|STAT3|TNF|VEGFA"/>
    <att type="real" name="Enrichment" value="166.62258953168043"/>
    <att type="real" name="Z-score" value="44.53547776129053"/>
    <att type="integer" name="#GeneInGOAndHitList" value="12"/>
    <att type="integer" name="#GeneInGO" value="99"/>
    <att type="integer" name="#GeneInHitList" value="22"/>
    <att type="integer" name="#TotalGeneInLibrary" value="30242"/>
    <att type="real" name="%InGO" value="54.54545454545455"/>
    <att type="real" name="STDV %InGO" value="10.615894693111677"/>
    <att type="real" name="BestLogPInGroup" value="-28.53649808292649"/>
    <att type="real" name="BestEnrichmentInGroup" value="166.62258953168043"/>
    <att type="integer" name="FirstInGroupByEnrichment" value="0"/>
    <att type="integer" name="FirstInGroupByLogP" value="0"/>
    <att type="string" name="GeneID" value="207|595|836|3265|3569|3725|5594|5595|5599|6774|7124|7422"/>
    <att type="integer" name="_RANK_" value="1"/>
    <att type="string" name="_PATTERN_" value="M1"/>
    <att type="string" name="CLUSTER_LABEL" value=" "/>
    <att type="integer" name="#COUNT_001" value="12"/>
    <att type="integer" name="_MEMBER_MyList" value="1"/>
    <att type="real" name="_LogP_MyList" value="-24.321081939043072"/>
    <att type="string" name="Gene" value="ko04933"/>
    <att type="integer" name="GiniIndex" value="0"/>
    <att type="integer" name="CategoryID" value="24"/>
    <att type="string" name="PARENT_GO" value=""/>
    <att type="integer" name="EvidenceCutoff" value="0"/>
    <graphics type="CIRCLE" x="152.6043503508852" y="416.7893535702718"/>
  </node>
  <node label="hsa04933" id="2">
    <att type="string" name="canonicalName" value="hsa04933"/>
    <att type="string" name="Description" value="AGE-RAGE signaling pathway in diabetic complications"/>
    <att type="string" name="Category" value="KEGG Pathway"/>
    <att type="real" name="LogP" value="-23.893753545823255"/>
    <att type="real" name="Log(q-value)" value="-21.839578398519908"/>
    <att type="integer" name="GROUP_ID" value="1"/>
    <att type="string" name="Hits" value="AKT1|CCND1|CASP3|HRAS|IL6|JUN|MAPK1|MAPK3|MAPK8|STAT3|TNF|VEGFA"/>
    <att type="real" name="Enrichment" value="154.16482582837725"/>
    <att type="real" name="Z-score" value="42.82304219785025"/>
    <att type="integer" name="#GeneInGOAndHitList" value="12"/>
    <att type="integer" name="#GeneInGO" value="107"/>
    <att type="integer" name="#GeneInHitList" value="22"/>
    <att type="integer" name="#TotalGeneInLibrary" value="30242"/>
    <att type="real" name="%InGO" value="54.54545454545455"/>
    <att type="real" name="STDV %InGO" value="10.615894693111677"/>
    <att type="real" name="BestLogPInGroup" value="-28.53649808292649"/>
    <att type="real" name="BestEnrichmentInGroup" value="166.62258953168043"/>
    <att type="integer" name="FirstInGroupByEnrichment" value="0"/>
    <att type="integer" name="FirstInGroupByLogP" value="0"/>
    <att type="string" name="GeneID" value="207|595|836|3265|3569|3725|5594|5595|5599|6774|7124|7422"/>
    <att type="integer" name="_RANK_" value="1"/>
    <att type="string" name="_PATTERN_" value="M1"/>
    <att type="string" name="CLUSTER_LABEL" value=" "/>
    <att type="integer" name="#COUNT_001" value="12"/>
    <att type="integer" name="_MEMBER_MyList" value="1"/>
    <att type="real" name="_LogP_MyList" value="-23.893753545823255"/>
    <att type="string" name="Gene" value="hsa04933"/>
    <att type="integer" name="GiniIndex" value="0"/>
    <att type="integer" name="CategoryID" value="24"/>
    <att type="string" name="PARENT_GO" value=""/>
    <att type="integer" name="EvidenceCutoff" value="0"/>
    <graphics type="CIRCLE" x="341.1940398104109" y="437.4447500138235"/>
  </node>
  <node label="ko05203" id="3">
    <att type="string" name="canonicalName" value="ko05203"/>
    <att type="string" name="Description" value="Viral carcinogenesis"/>
    <att type="string" name="Category" value="KEGG Pathway"/>
    <att type="real" name="LogP" value="-14.010750461105891"/>
    <att type="real" name="Log(q-value)" value="-12.882329285430432"/>
    <att type="integer" name="GROUP_ID" value="1"/>
    <att type="string" name="Hits" value="CCND1|CASP3|HRAS|JUN|MAPK1|MAPK3|SRC|STAT3|TP53"/>
    <att type="real" name="Enrichment" value="61.55088195386703"/>
    <att type="real" name="Z-score" value="23.23932415682665"/>
    <att type="integer" name="#GeneInGOAndHitList" value="9"/>
    <att type="integer" name="#GeneInGO" value="201"/>
    <att type="integer" name="#GeneInHitList" value="22"/>
    <att type="integer" name="#TotalGeneInLibrary" value="30242"/>
    <att type="real" name="%InGO" value="40.90909090909091"/>
    <att type="real" name="STDV %InGO" value="10.482356110715555"/>
    <att type="real" name="BestLogPInGroup" value="-28.53649808292649"/>
    <att type="real" name="BestEnrichmentInGroup" value="166.62258953168043"/>
    <att type="integer" name="FirstInGroupByEnrichment" value="0"/>
    <att type="integer" name="FirstInGroupByLogP" value="0"/>
    <att type="string" name="GeneID" value="595|836|3265|3725|5594|5595|6714|6774|7157"/>
    <att type="integer" name="_RANK_" value="1"/>
    <att type="string" name="_PATTERN_" value="M1"/>
    <att type="string" name="CLUSTER_LABEL" value=" "/>
    <att type="integer" name="#COUNT_001" value="9"/>
    <att type="integer" name="_MEMBER_MyList" value="1"/>
    <att type="real" name="_LogP_MyList" value="-14.010750461105891"/>
    <att type="string" name="Gene" value="ko05203"/>
    <att type="integer" name="GiniIndex" value="0"/>
    <att type="integer" name="CategoryID" value="24"/>
    <att type="string" name="PARENT_GO" value=""/>
    <att type="integer" name="EvidenceCutoff" value="0"/>
    <graphics type="CIRCLE" x="281.6811412950596" y="414.2234168349953"/>
  </node>
  <node label="hsa05203" id="4">
    <att type="string" name="canonicalName" value="hsa05203"/>
    <att type="string" name="Description" value="Viral carcinogenesis"/>
    <att type="string" name="Category" value="KEGG Pathway"/>
    <att type="real" name="LogP" value="-13.818871418852355"/>
    <att type="real" name="Log(q-value)" value="-12.711989921033005"/>
    <att type="integer" name="GROUP_ID" value="1"/>
    <att type="string" name="Hits" value="CCND1|CASP3|HRAS|JUN|MAPK1|MAPK3|SRC|STAT3|TP53"/>
    <att type="real" name="Enrichment" value="58.63377854373115"/>
    <att type="real" name="Z-score" value="22.66708162688004"/>
    <att type="integer" name="#GeneInGOAndHitList" value="9"/>
    <att type="integer" name="#GeneInGO" value="211"/>
    <att type="integer" name="#GeneInHitList" value="22"/>
    <att type="integer" name="#TotalGeneInLibrary" value="30242"/>
    <att type="real" name="%InGO" value="40.90909090909091"/>
    <att type="real" name="STDV %InGO" value="10.482356110715555"/>
    <att type="real" name="BestLogPInGroup" value="-28.53649808292649"/>
    <att type="real" name="BestEnrichmentInGroup" value="166.62258953168043"/>
    <att type="integer" name="FirstInGroupByEnrichment" value="0"/>
    <att type="integer" name="FirstInGroupByLogP" value="0"/>
    <att type="string" name="GeneID" value="595|836|3265|3725|5594|5595|6714|6774|7157"/>
    <att type="integer" name="_RANK_" value="1"/>
    <att type="string" name="_PATTERN_" value="M1"/>
    <att type="string" name="CLUSTER_LABEL" value=" "/>
    <att type="integer" name="#COUNT_001" value="9"/>
    <att type="integer" name="_MEMBER_MyList" value="1"/>
    <att type="real" name="_LogP_MyList" value="-13.818871418852355"/>
    <att type="string" name="Gene" value="hsa05203"/>
    <att type="integer" name="GiniIndex" value="0"/>
    <att type="integer" name="CategoryID" value="24"/>
    <att type="string" name="PARENT_GO" value=""/>
    <att type="integer" name="EvidenceCutoff" value="0"/>
    <graphics type="CIRCLE" x="440.8203477459185" y="203.72042946817243"/>
  </node>
  <node label="ko05205" id="5">
    <att type="string" name="canonicalName" value="ko05205"/>
    <att type="string" name="Description" value="Proteoglycans in cancer"/>
    <att type="string" name="Category" value="KEGG Pathway"/>
    <att type="real" name="LogP" value="-25.136941376853017"/>
    <att type="real" name="Log(q-value)" value="-22.839728180863375"/>
    <att type="integer" name="GROUP_ID" value="3"/>
    <att type="string" name="Hits" value="AKT1|CCND1|CASP3|EGFR|ESR1|HRAS|MYC|MAPK1|MAPK3|SRC|STAT3|TNF|TP53|VEGFA"/>
    <att type="real" name="Enrichment" value="94.8025078369906"/>
    <att type="real" name="Z-score" value="36.181112590214255"/>
    <att type="integer" name="#GeneInGOAndHitList" value="14"/>
    <att type="integer" name="#GeneInGO" value="203"/>
    <att type="integer" name="#GeneInHitList" value="22"/>
    <att type="integer" name="#TotalGeneInLibrary" value="30242"/>
    <att type="real" name="%InGO" value="63.63636363636363"/>
    <att type="real" name="STDV %InGO" value="10.255928633050294"/>
    <att type="real" name="BestLogPInGroup" value="-27.13214387080918"/>
    <att type="real" name="BestEnrichmentInGroup" value="94.8025078369906"/>
    <att type="integer" name="FirstInGroupByEnrichment" value="0"/>
    <att type="integer" name="FirstInGroupByLogP" value="0"/>
    <att type="string" name="GeneID" value="207|595|836|1956|2099|3265|4609|5594|5595|6714|6774|7124|7157|7422"/>
    <att type="integer" name="_RANK_" value="1"/>
    <att type="string" name="_PATTERN_" value="M1"/>
    <att type="string" name="CLUSTER_LABEL" value=" "/>
    <att type="integer" name="#COUNT_001" value="14"/>
    <att type="integer" name="_MEMBER_MyList" value="1"/>
    <att type="real" name="_LogP_MyList" value="-25.136941376853017"/>
    <att type="string" name="Gene" value="ko05205"/>
    <att type="integer" name="GiniIndex" value="0"/>
    <att type="integer" name="CategoryID" value="24"/>
    <att type="string" name="PARENT_GO" value=""/>
    <att type="integer" name="EvidenceCutoff" value="0"/>
    <graphics type="CIRCLE" x="333.6735603588005" y="333.94024324735153"/>
  </node>
  <node label="ko05206" id="6">
    <att type="string" name="canonicalName" value="ko05206"/>
    <att type="string" name="Description" value="MicroRNAs in cancer"/>
    <att type="string" name="Category" value="KEGG Pathway"/>
    <att type="real" name="LogP" value="-14.349623052795593"/>
    <att type="real" name="Log(q-value)" value="-13.182743625300958"/>
    <att type="integer" name="GROUP_ID" value="3"/>
    <att type="string" name="Hits" value="CCND1|CASP3|EGFR|HRAS|MYC|MAPK1|PTEN|STAT3|TP53|VEGFA"/>
    <att type="real" name="Enrichment" value="45.97446032228641"/>
    <att type="real" name="Z-score" value="21.087062448123877"/>
    <att type="integer" name="#GeneInGOAndHitList" value="10"/>
    <att type="integer" name="#GeneInGO" value="299"/>
    <att type="integer" name="#GeneInHitList" value="22"/>
    <att type="integer" name="#TotalGeneInLibrary" value="30242"/>
    <att type="real" name="%InGO" value="45.45454545454545"/>
    <att type="real" name="STDV %InGO" value="10.615894693111677"/>
    <att type="real" name="BestLogPInGroup" value="-27.13214387080918"/>
    <att type="real" name="BestEnrichmentInGroup" value="94.8025078369906"/>
    <att type="integer" name="FirstInGroupByEnrichment" value="0"/>
    <att type="integer" name="FirstInGroupByLogP" value="0"/>
    <att type="string" name="GeneID" value="595|836|1956|3265|4609|5594|5728|6774|7157|7422"/>
    <att type="integer" name="_RANK_" value="1"/>
    <att type="string" name="_PATTERN_" value="M1"/>
    <att type="string" name="CLUSTER_LABEL" value=" "/>
    <att type="integer" name="#COUNT_001" value="10"/>
    <att type="integer" name="_MEMBER_MyList" value="1"/>
    <att type="real" name="_LogP_MyList" value="-14.349623052795593"/>
    <att type="string" name="Gene" value="ko05206"/>
    <att type="integer" name="GiniIndex" value="0"/>
    <att type="integer" name="CategoryID" value="24"/>
    <att type="string" name="PARENT_GO" value=""/>
    <att type="integer" name="EvidenceCutoff" value="0"/>
    <graphics type="CIRCLE" x="434.35821553333886" y="270.93638560125396"/>
  </node>
  <node label="hsa05206" id="7">
    <att type="string" name="canonicalName" value="hsa05206"/>
    <att type="string" name="Description" value="MicroRNAs in cancer"/>
    <att type="string" name="Category" value="KEGG Pathway"/>
    <att type="real" name="LogP" value="-14.234475488190231"/>
    <att type="real" name="Log(q-value)" value="-13.083390327878828"/>
    <att type="integer" name="GROUP_ID" value="3"/>
    <att type="string" name="Hits" value="CCND1|CASP3|EGFR|HRAS|MYC|MAPK1|PTEN|STAT3|TP53|VEGFA"/>
    <att type="real" name="Enrichment" value="44.77642878294344"/>
    <att type="real" name="Z-score" value="20.80089733804074"/>
    <att type="integer" name="#GeneInGOAndHitList" value="10"/>
    <att type="integer" name="#GeneInGO" value="307"/>
    <att type="integer" name="#GeneInHitList" value="22"/>
    <att type="integer" name="#TotalGeneInLibrary" value="30242"/>
    <att type="real" name="%InGO" value="45.45454545454545"/>
    <att type="real" name="STDV %InGO" value="10.615894693111677"/>
    <att type="real" name="BestLogPInGroup" value="-27.13214387080918"/>
    <att type="real" name="BestEnrichmentInGroup" value="94.8025078369906"/>
    <att type="integer" name="FirstInGroupByEnrichment" value="0"/>
    <att type="integer" name="FirstInGroupByLogP" value="0"/>
    <att type="string" name="GeneID" value="595|836|1956|3265|4609|5594|5728|6774|7157|7422"/>
    <att type="integer" name="_RANK_" value="1"/>
    <att type="string" name="_PATTERN_" value="M1"/>
    <att type="string" name="CLUSTER_LABEL" value=" "/>
    <att type="integer" name="#COUNT_001" value="10"/>
    <att type="integer" name="_MEMBER_MyList" value="1"/>
    <att type="real" name="_LogP_MyList" value="-14.234475488190231"/>
    <att type="string" name="Gene" value="hsa05206"/>
    <att type="integer" name="GiniIndex" value="0"/>
    <att type="integer" name="CategoryID" value="24"/>
    <att type="string" name="PARENT_GO" value=""/>
    <att type="integer" name="EvidenceCutoff" value="0"/>
    <graphics type="CIRCLE" x="415.05391428635164" y="211.69391043459754"/>
  </node>
  <node label="hsa04010" id="8">
    <att type="string" name="canonicalName" value="hsa04010"/>
    <att type="string" name="Description" value="MAPK signaling pathway"/>
    <att type="string" name="Category" value="KEGG Pathway"/>
    <att type="real" name="LogP" value="-22.308560573617267"/>
    <att type="real" name="Log(q-value)" value="-20.585378645355345"/>
    <att type="integer" name="GROUP_ID" value="4"/>
    <att type="string" name="Hits" value="AKT1|CASP3|EGF|EGFR|HRAS|IL6|JUN|MYC|MAPK1|MAPK3|MAPK8|TNF|TP53|VEGFA"/>
    <att type="real" name="Enrichment" value="60.14034090909091"/>
    <att type="real" name="Z-score" value="28.696285732087695"/>
    <att type="integer" name="#GeneInGOAndHitList" value="14"/>
    <att type="integer" name="#GeneInGO" value="320"/>
    <att type="integer" name="#GeneInHitList" value="22"/>
    <att type="integer" name="#TotalGeneInLibrary" value="30242"/>
    <att type="real" name="%InGO" value="63.63636363636363"/>
    <att type="real" name="STDV %InGO" value="10.255928633050294"/>
    <att type="real" name="BestLogPInGroup" value="-24.60725099716735"/>
    <att type="real" name="BestEnrichmentInGroup" value="206.19545454545454"/>
    <att type="integer" name="FirstInGroupByEnrichment" value="0"/>
    <att type="integer" name="FirstInGroupByLogP" value="0"/>
    <att type="string" name="GeneID" value="207|836|1950|1956|3265|3569|3725|4609|5594|5595|5599|7124|7157|7422"/>
    <att type="integer" name="_RANK_" value="1"/>
    <att type="string" name="_PATTERN_" value="M1"/>
    <att type="string" name="CLUSTER_LABEL" value=" "/>
    <att type="integer" name="#COUNT_001" value="14"/>
    <att type="integer" name="_MEMBER_MyList" value="1"/>
    <att type="real" name="_LogP_MyList" value="-22.308560573617267"/>
    <att type="string" name="Gene" value="hsa04010"/>
    <att type="integer" name="GiniIndex" value="0"/>
    <att type="integer" name="CategoryID" value="24"/>
    <att type="string" name="PARENT_GO" value=""/>
    <att type="integer" name="EvidenceCutoff" value="0"/>
    <graphics type="CIRCLE" x="242.57919863063654" y="389.62310764150743"/>
  </node>
  <node label="ko04010" id="9">
    <att type="string" name="canonicalName" value="ko04010"/>
    <att type="string" name="Description" value="MAPK signaling pathway"/>
    <att type="string" name="Category" value="KEGG Pathway"/>
    <att type="real" name="LogP" value="-19.22370682549421"/>
    <att type="real" name="Log(q-value)" value="-17.80155489289627"/>
    <att type="integer" name="GROUP_ID" value="4"/>
    <att type="string" name="Hits" value="AKT1|CASP3|EGF|EGFR|HRAS|JUN|MYC|MAPK1|MAPK3|MAPK8|TNF|TP53"/>
    <att type="real" name="Enrichment" value="64.68877005347593"/>
    <att type="real" name="Z-score" value="27.55679001219373"/>
    <att type="integer" name="#GeneInGOAndHitList" value="12"/>
    <att type="integer" name="#GeneInGO" value="255"/>
    <att type="integer" name="#GeneInHitList" value="22"/>
    <att type="integer" name="#TotalGeneInLibrary" value="30242"/>
    <att type="real" name="%InGO" value="54.54545454545455"/>
    <att type="real" name="STDV %InGO" value="10.615894693111677"/>
    <att type="real" name="BestLogPInGroup" value="-24.60725099716735"/>
    <att type="real" name="BestEnrichmentInGroup" value="206.19545454545454"/>
    <att type="integer" name="FirstInGroupByEnrichment" value="0"/>
    <att type="integer" name="FirstInGroupByLogP" value="0"/>
    <att type="string" name="GeneID" value="207|836|1950|1956|3265|3725|4609|5594|5595|5599|7124|7157"/>
    <att type="integer" name="_RANK_" value="1"/>
    <att type="string" name="_PATTERN_" value="M1"/>
    <att type="string" name="CLUSTER_LABEL" value=" "/>
    <att type="integer" name="#COUNT_001" value="12"/>
    <att type="integer" name="_MEMBER_MyList" value="1"/>
    <att type="real" name="_LogP_MyList" value="-19.22370682549421"/>
    <att type="string" name="Gene" value="ko04010"/>
    <att type="integer" name="GiniIndex" value="0"/>
    <att type="integer" name="CategoryID" value="24"/>
    <att type="string" name="PARENT_GO" value=""/>
    <att type="integer" name="EvidenceCutoff" value="0"/>
    <graphics type="CIRCLE" x="391.1899490887707" y="206.57340606334586"/>
  </node>
  <node label="ko05210" id="10">
    <att type="string" name="canonicalName" value="ko05210"/>
    <att type="string" name="Description" value="Colorectal cancer"/>
    <att type="string" name="Category" value="KEGG Pathway"/>
    <att type="real" name="LogP" value="-18.907303320942113"/>
    <att type="real" name="Log(q-value)" value="-17.539509050666766"/>
    <att type="integer" name="GROUP_ID" value="4"/>
    <att type="string" name="Hits" value="AKT1|CCND1|CASP3|JUN|MYC|MAPK1|MAPK3|MAPK8|TP53"/>
    <att type="real" name="Enrichment" value="206.19545454545454"/>
    <att type="real" name="Z-score" value="42.92709884696221"/>
    <att type="integer" name="#GeneInGOAndHitList" value="9"/>
    <att type="integer" name="#GeneInGO" value="60"/>
    <att type="integer" name="#GeneInHitList" value="22"/>
    <att type="integer" name="#TotalGeneInLibrary" value="30242"/>
    <att type="real" name="%InGO" value="40.90909090909091"/>
    <att type="real" name="STDV %InGO" value="10.482356110715555"/>
    <att type="real" name="BestLogPInGroup" value="-24.60725099716735"/>
    <att type="real" name="BestEnrichmentInGroup" value="206.19545454545454"/>
    <att type="integer" name="FirstInGroupByEnrichment" value="0"/>
    <att type="integer" name="FirstInGroupByLogP" value="0"/>
    <att type="string" name="GeneID" value="207|595|836|3725|4609|5594|5595|5599|7157"/>
    <att type="integer" name="_RANK_" value="1"/>
    <att type="string" name="_PATTERN_" value="M1"/>
    <att type="string" name="CLUSTER_LABEL" value=" "/>
    <att type="integer" name="#COUNT_001" value="9"/>
    <att type="integer" name="_MEMBER_MyList" value="1"/>
    <att type="real" name="_LogP_MyList" value="-18.907303320942113"/>
    <att type="string" name="Gene" value="ko05210"/>
    <att type="integer" name="GiniIndex" value="0"/>
    <att type="integer" name="CategoryID" value="24"/>
    <att type="string" name="PARENT_GO" value=""/>
    <att type="integer" name="EvidenceCutoff" value="0"/>
    <graphics type="CIRCLE" x="237.9001081369036" y="261.52188294813686"/>
  </node>
  <node label="ko05219" id="11">
    <att type="string" name="canonicalName" value="ko05219"/>
    <att type="string" name="Description" value="Bladder cancer"/>
    <att type="string" name="Category" value="KEGG Pathway"/>
    <att type="real" name="LogP" value="-23.390246024974935"/>
    <att type="real" name="Log(q-value)" value="-21.445215347096656"/>
    <att type="integer" name="GROUP_ID" value="5"/>
    <att type="string" name="Hits" value="CCND1|EGF|EGFR|HRAS|MYC|MAPK1|MAPK3|SRC|TP53|VEGFA"/>
    <att type="real" name="Enrichment" value="335.2771618625277"/>
    <att type="real" name="Z-score" value="57.78966240056765"/>
    <att type="integer" name="#GeneInGOAndHitList" value="10"/>
    <att type="integer" name="#GeneInGO" value="41"/>
    <att type="integer" name="#GeneInHitList" value="22"/>
    <att type="integer" name="#TotalGeneInLibrary" value="30242"/>
    <att type="real" name="%InGO" value="45.45454545454545"/>
    <att type="real" name="STDV %InGO" value="10.615894693111677"/>
    <att type="real" name="BestLogPInGroup" value="-23.811918117761515"/>
    <att type="real" name="BestEnrichmentInGroup" value="335.2771618625277"/>
    <att type="integer" name="FirstInGroupByEnrichment" value="0"/>
    <att type="integer" name="FirstInGroupByLogP" value="0"/>
    <att type="string" name="GeneID" value="595|1950|1956|3265|4609|5594|5595|6714|7157|7422"/>
    <att type="integer" name="_RANK_" value="1"/>
    <att type="string" name="_PATTERN_" value="M1"/>
    <att type="string" name="CLUSTER_LABEL" value=" "/>
    <att type="integer" name="#COUNT_001" value="10"/>
    <att type="integer" name="_MEMBER_MyList" value="1"/>
    <att type="real" name="_LogP_MyList" value="-23.390246024974935"/>
    <att type="string" name="Gene" value="ko05219"/>
    <att type="integer" name="GiniIndex" value="0"/>
    <att type="integer" name="CategoryID" value="24"/>
    <att type="string" name="PARENT_GO" value=""/>
    <att type="integer" name="EvidenceCutoff" value="0"/>
    <graphics type="CIRCLE" x="239.83750689581115" y="414.49370263252524"/>
  </node>
  <node label="hsa05219" id="12">
    <att type="string" name="canonicalName" value="hsa05219"/>
    <att type="string" name="Description" value="Bladder cancer"/>
    <att type="string" name="Category" value="KEGG Pathway"/>
    <att type="real" name="LogP" value="-23.045689073952172"/>
    <att type="real" name="Log(q-value)" value="-21.146415886634568"/>
    <att type="integer" name="GROUP_ID" value="5"/>
    <att type="string" name="Hits" value="CCND1|EGF|EGFR|HRAS|MYC|MAPK1|MAPK3|SRC|TP53|VEGFA"/>
    <att type="real" name="Enrichment" value="312.41735537190084"/>
    <att type="real" name="Z-score" value="55.775342341720936"/>
    <att type="integer" name="#GeneInGOAndHitList" value="10"/>
    <att type="integer" name="#GeneInGO" value="44"/>
    <att type="integer" name="#GeneInHitList" value="22"/>
    <att type="integer" name="#TotalGeneInLibrary" value="30242"/>
    <att type="real" name="%InGO" value="45.45454545454545"/>
    <att type="real" name="STDV %InGO" value="10.615894693111677"/>
    <att type="real" name="BestLogPInGroup" value="-23.811918117761515"/>
    <att type="real" name="BestEnrichmentInGroup" value="335.2771618625277"/>
    <att type="integer" name="FirstInGroupByEnrichment" value="0"/>
    <att type="integer" name="FirstInGroupByLogP" value="0"/>
    <att type="string" name="GeneID" value="595|1950|1956|3265|4609|5594|5595|6714|7157|7422"/>
    <att type="integer" name="_RANK_" value="1"/>
    <att type="string" name="_PATTERN_" value="M1"/>
    <att type="string" name="CLUSTER_LABEL" value=" "/>
    <att type="integer" name="#COUNT_001" value="10"/>
    <att type="integer" name="_MEMBER_MyList" value="1"/>
    <att type="real" name="_LogP_MyList" value="-23.045689073952172"/>
    <att type="string" name="Gene" value="hsa05219"/>
    <att type="integer" name="GiniIndex" value="0"/>
    <att type="integer" name="CategoryID" value="24"/>
    <att type="string" name="PARENT_GO" value=""/>
    <att type="integer" name="EvidenceCutoff" value="0"/>
    <graphics type="CIRCLE" x="424.53555183461435" y="289.88704913394486"/>
  </node>
  <node label="hsa01521" id="13">
    <att type="string" name="canonicalName" value="hsa01521"/>
    <att type="string" name="Description" value="EGFR tyrosine kinase inhibitor resistance"/>
    <att type="string" name="Category" value="KEGG Pathway"/>
    <att type="real" name="LogP" value="-22.890151843236964"/>
    <att type="real" name="Log(q-value)" value="-21.070059901966985"/>
    <att type="integer" name="GROUP_ID" value="5"/>
    <att type="string" name="Hits" value="AKT1|EGF|EGFR|HRAS|IL6|MAPK1|MAPK3|PTEN|SRC|STAT3|VEGFA"/>
    <att type="real" name="Enrichment" value="191.40506329113924"/>
    <att type="real" name="Z-score" value="45.72113007160927"/>
    <att type="integer" name="#GeneInGOAndHitList" value="11"/>
    <att type="integer" name="#GeneInGO" value="79"/>
    <att type="integer" name="#GeneInHitList" value="22"/>
    <att type="integer" name="#TotalGeneInLibrary" value="30242"/>
    <att type="real" name="%InGO" value="50.0"/>
    <att type="real" name="STDV %InGO" value="10.660035817780521"/>
    <att type="real" name="BestLogPInGroup" value="-23.811918117761515"/>
    <att type="real" name="BestEnrichmentInGroup" value="335.2771618625277"/>
    <att type="integer" name="FirstInGroupByEnrichment" value="0"/>
    <att type="integer" name="FirstInGroupByLogP" value="0"/>
    <att type="string" name="GeneID" value="207|1950|1956|3265|3569|5594|5595|5728|6714|6774|7422"/>
    <att type="integer" name="_RANK_" value="1"/>
    <att type="string" name="_PATTERN_" value="M1"/>
    <att type="string" name="CLUSTER_LABEL" value=" "/>
    <att type="integer" name="#COUNT_001" value="11"/>
    <att type="integer" name="_MEMBER_MyList" value="1"/>
    <att type="real" name="_LogP_MyList" value="-22.890151843236964"/>
    <att type="string" name="Gene" value="hsa01521"/>
    <att type="integer" name="GiniIndex" value="0"/>
    <att type="integer" name="CategoryID" value="24"/>
    <att type="string" name="PARENT_GO" value=""/>
    <att type="integer" name="EvidenceCutoff" value="0"/>
    <graphics type="CIRCLE" x="267.3626676916456" y="370.21471443927487"/>
  </node>
  <node label="ko01521" id="14">
    <att type="string" name="canonicalName" value="ko01521"/>
    <att type="string" name="Description" value="EGFR tyrosine kinase inhibitor resistance"/>
    <att type="string" name="Category" value="KEGG Pathway"/>
    <att type="real" name="LogP" value="-22.890151843236964"/>
    <att type="real" name="Log(q-value)" value="-21.070059901966985"/>
    <att type="integer" name="GROUP_ID" value="5"/>
    <att type="string" name="Hits" value="AKT1|EGF|EGFR|HRAS|IL6|MAPK1|MAPK3|PTEN|SRC|STAT3|VEGFA"/>
    <att type="real" name="Enrichment" value="191.40506329113924"/>
    <att type="real" name="Z-score" value="45.72113007160927"/>
    <att type="integer" name="#GeneInGOAndHitList" value="11"/>
    <att type="integer" name="#GeneInGO" value="79"/>
    <att type="integer" name="#GeneInHitList" value="22"/>
    <att type="integer" name="#TotalGeneInLibrary" value="30242"/>
    <att type="real" name="%InGO" value="50.0"/>
    <att type="real" name="STDV %InGO" value="10.660035817780521"/>
    <att type="real" name="BestLogPInGroup" value="-23.811918117761515"/>
    <att type="real" name="BestEnrichmentInGroup" value="335.2771618625277"/>
    <att type="integer" name="FirstInGroupByEnrichment" value="0"/>
    <att type="integer" name="FirstInGroupByLogP" value="0"/>
    <att type="string" name="GeneID" value="207|1950|1956|3265|3569|5594|5595|5728|6714|6774|7422"/>
    <att type="integer" name="_RANK_" value="1"/>
    <att type="string" name="_PATTERN_" value="M1"/>
    <att type="string" name="CLUSTER_LABEL" value=" "/>
    <att type="integer" name="#COUNT_001" value="11"/>
    <att type="integer" name="_MEMBER_MyList" value="1"/>
    <att type="real" name="_LogP_MyList" value="-22.890151843236964"/>
    <att type="string" name="Gene" value="ko01521"/>
    <att type="integer" name="GiniIndex" value="0"/>
    <att type="integer" name="CategoryID" value="24"/>
    <att type="string" name="PARENT_GO" value=""/>
    <att type="integer" name="EvidenceCutoff" value="0"/>
    <graphics type="CIRCLE" x="159.26377292251743" y="288.2774407841745"/>
  </node>
  <node label="ko05213" id="15">
    <att type="string" name="canonicalName" value="ko05213"/>
    <att type="string" name="Description" value="Endometrial cancer"/>
    <att type="string" name="Category" value="KEGG Pathway"/>
    <att type="real" name="LogP" value="-22.429635401220764"/>
    <att type="real" name="Log(q-value)" value="-20.660279915020386"/>
    <att type="integer" name="GROUP_ID" value="5"/>
    <att type="string" name="Hits" value="AKT1|CCND1|EGF|EGFR|HRAS|MYC|MAPK1|MAPK3|PTEN|TP53"/>
    <att type="real" name="Enrichment" value="274.92727272727274"/>
    <att type="real" name="Z-score" value="52.30419457709491"/>
    <att type="integer" name="#GeneInGOAndHitList" value="10"/>
    <att type="integer" name="#GeneInGO" value="50"/>
    <att type="integer" name="#GeneInHitList" value="22"/>
    <att type="integer" name="#TotalGeneInLibrary" value="30242"/>
    <att type="real" name="%InGO" value="45.45454545454545"/>
    <att type="real" name="STDV %InGO" value="10.615894693111677"/>
    <att type="real" name="BestLogPInGroup" value="-23.811918117761515"/>
    <att type="real" name="BestEnrichmentInGroup" value="335.2771618625277"/>
    <att type="integer" name="FirstInGroupByEnrichment" value="0"/>
    <att type="integer" name="FirstInGroupByLogP" value="0"/>
    <att type="string" name="GeneID" value="207|595|1950|1956|3265|4609|5594|5595|5728|7157"/>
    <att type="integer" name="_RANK_" value="1"/>
    <att type="string" name="_PATTERN_" value="M1"/>
    <att type="string" name="CLUSTER_LABEL" value=" "/>
    <att type="integer" name="#COUNT_001" value="10"/>
    <att type="integer" name="_MEMBER_MyList" value="1"/>
    <att type="real" name="_LogP_MyList" value="-22.429635401220764"/>
    <att type="string" name="Gene" value="ko05213"/>
    <att type="integer" name="GiniIndex" value="0"/>
    <att type="integer" name="CategoryID" value="24"/>
    <att type="string" name="PARENT_GO" value=""/>
    <att type="integer" name="EvidenceCutoff" value="0"/>
    <graphics type="CIRCLE" x="371.70518848543304" y="395.7703195242475"/>
  </node>
  <node label="hsa04510" id="16">
    <att type="string" name="canonicalName" value="hsa04510"/>
    <att type="string" name="Description" value="Focal adhesion"/>
    <att type="string" name="Category" value="KEGG Pathway"/>
    <att type="real" name="LogP" value="-22.41342506665975"/>
    <att type="real" name="Log(q-value)" value="-20.660279915020386"/>
    <att type="integer" name="GROUP_ID" value="5"/>
    <att type="string" name="Hits" value="AKT1|CCND1|EGF|EGFR|HRAS|IL6|JUN|MAPK1|MAPK3|MAPK8|PTEN|SRC|VEGFA"/>
    <att type="real" name="Enrichment" value="83.11754756871036"/>
    <att type="real" name="Z-score" value="32.6032889676019"/>
    <att type="integer" name="#GeneInGOAndHitList" value="13"/>
    <att type="integer" name="#GeneInGO" value="215"/>
    <att type="integer" name="#GeneInHitList" value="22"/>
    <att type="integer" name="#TotalGeneInLibrary" value="30242"/>
    <att type="real" name="%InGO" value="59.09090909090909"/>
    <att type="real" name="STDV %InGO" value="10.482356110715555"/>
    <att type="real" name="BestLogPInGroup" value="-23.811918117761515"/>
    <att type="real" name="BestEnrichmentInGroup" value="335.2771618625277"/>
    <att type="integer" name="FirstInGroupByEnrichment" value="0"/>
    <att type="integer" name="FirstInGroupByLogP" value="0"/>
    <att type="string" name="GeneID" value="207|595|1950|1956|3265|3569|3725|5594|5595|5599|5728|6714|7422"/>
    <att type="integer" name="_RANK_" value="1"/>
    <att type="string" name="_PATTERN_" value="M1"/>
    <att type="string" name="CLUSTER_LABEL" value=" "/>
    <att type="integer" name="#COUNT_001" value="13"/>
    <att type="integer" name="_MEMBER_MyList" value="1"/>
    <att type="real" name="_LogP_MyList" value="-22.41342506665975"/>
    <att type="string" name="Gene" value="hsa04510"/>
    <att type="integer" name="GiniIndex" value="0"/>
    <att type="integer" name="CategoryID" value="24"/>
    <att type="string" name="PARENT_GO" value=""/>
    <att type="integer" name="EvidenceCutoff" value="0"/>
    <graphics type="CIRCLE" x="215.8927180704937" y="322.00436657311366"/>
  </node>
  <node label="ko05224" id="17">
    <att type="string" name="canonicalName" value="ko05224"/>
    <att type="string" name="Description" value="Breast cancer"/>
    <att type="string" name="Category" value="KEGG Pathway"/>
    <att type="real" name="LogP" value="-22.277474725595997"/>
    <att type="real" name="Log(q-value)" value="-20.582321520934318"/>
    <att type="integer" name="GROUP_ID" value="5"/>
    <att type="string" name="Hits" value="AKT1|CCND1|EGF|EGFR|ESR1|HRAS|JUN|MYC|MAPK1|MAPK3|PTEN|TP53"/>
    <att type="real" name="Enrichment" value="114.55303030303031"/>
    <att type="real" name="Z-score" value="36.85304182234666"/>
    <att type="integer" name="#GeneInGOAndHitList" value="12"/>
    <att type="integer" name="#GeneInGO" value="144"/>
    <att type="integer" name="#GeneInHitList" value="22"/>
    <att type="integer" name="#TotalGeneInLibrary" value="30242"/>
    <att type="real" name="%InGO" value="54.54545454545455"/>
    <att type="real" name="STDV %InGO" value="10.615894693111677"/>
    <att type="real" name="BestLogPInGroup" value="-23.811918117761515"/>
    <att type="real" name="BestEnrichmentInGroup" value="335.2771618625277"/>
    <att type="integer" name="FirstInGroupByEnrichment" value="0"/>
    <att type="integer" name="FirstInGroupByLogP" value="0"/>
    <att type="string" name="GeneID" value="207|595|1950|1956|2099|3265|3725|4609|5594|5595|5728|7157"/>
    <att type="integer" name="_RANK_" value="1"/>
    <att type="string" name="_PATTERN_" value="M1"/>
    <att type="string" name="CLUSTER_LABEL" value=" "/>
    <att type="integer" name="#COUNT_001" value="12"/>
    <att type="integer" name="_MEMBER_MyList" value="1"/>
    <att type="real" name="_LogP_MyList" value="-22.277474725595997"/>
    <att type="string" name="Gene" value="ko05224"/>
    <att type="integer" name="GiniIndex" value="0"/>
    <att type="integer" name="CategoryID" value="24"/>
    <att type="string" name="PARENT_GO" value=""/>
    <att type="integer" name="EvidenceCutoff" value="0"/>
    <graphics type="CIRCLE" x="223.6692337025098" y="417.0087850099273"/>
  </node>
  <node label="hsa01522" id="18">
    <att type="string" name="canonicalName" value="hsa01522"/>
    <att type="string" name="Description" value="Endocrine resistance"/>
    <att type="string" name="Category" value="KEGG Pathway"/>
    <att type="real" name="LogP" value="-21.903232170560837"/>
    <att type="real" name="Log(q-value)" value="-20.25923148834654"/>
    <att type="integer" name="GROUP_ID" value="5"/>
    <att type="string" name="Hits" value="AKT1|CCND1|EGFR|ESR1|HRAS|JUN|MAPK1|MAPK3|MAPK8|SRC|TP53"/>
    <att type="real" name="Enrichment" value="157.51041666666666"/>
    <att type="real" name="Z-score" value="41.44061588849669"/>
    <att type="integer" name="#GeneInGOAndHitList" value="11"/>
    <att type="integer" name="#GeneInGO" value="96"/>
    <att type="integer" name="#GeneInHitList" value="22"/>
    <att type="integer" name="#TotalGeneInLibrary" value="30242"/>
    <att type="real" name="%InGO" value="50.0"/>
    <att type="real" name="STDV %InGO" value="10.660035817780521"/>
    <att type="real" name="BestLogPInGroup" value="-23.811918117761515"/>
    <att type="real" name="BestEnrichmentInGroup" value="335.2771618625277"/>
    <att type="integer" name="FirstInGroupByEnrichment" value="0"/>
    <att type="integer" name="FirstInGroupByLogP" value="0"/>
    <att type="string" name="GeneID" value="207|595|1956|2099|3265|3725|5594|5595|5599|6714|7157"/>
    <att type="integer" name="_RANK_" value="1"/>
    <att type="string" name="_PATTERN_" value="M1"/>
    <att type="string" name="CLUSTER_LABEL" value=" "/>
    <att type="integer" name="#COUNT_001" value="11"/>
    <att type="integer" name="_MEMBER_MyList" value="1"/>
    <att type="real" name="_LogP_MyList" value="-21.903232170560837"/>
    <att type="string" name="Gene" value="hsa01522"/>
    <att type="integer" name="GiniIndex" value="0"/>
    <att type="integer" name="CategoryID" value="24"/>
    <att type="string" name="PARENT_GO" value=""/>
    <att type="integer" name="EvidenceCutoff" value="0"/>
    <graphics type="CIRCLE" x="190.85323326805332" y="266.0506490404718"/>
  </node>
  <node label="ko01522" id="19">
    <att type="string" name="canonicalName" value="ko01522"/>
    <att type="string" name="Description" value="Endocrine resistance"/>
    <att type="string" name="Category" value="KEGG Pathway"/>
    <att type="real" name="LogP" value="-21.903232170560837"/>
    <att type="real" name="Log(q-value)" value="-20.25923148834654"/>
    <att type="integer" name="GROUP_ID" value="5"/>
    <att type="string" name="Hits" value="AKT1|CCND1|EGFR|ESR1|HRAS|JUN|MAPK1|MAPK3|MAPK8|SRC|TP53"/>
    <att type="real" name="Enrichment" value="157.51041666666666"/>
    <att type="real" name="Z-score" value="41.44061588849669"/>
    <att type="integer" name="#GeneInGOAndHitList" value="11"/>
    <att type="integer" name="#GeneInGO" value="96"/>
    <att type="integer" name="#GeneInHitList" value="22"/>
    <att type="integer" name="#TotalGeneInLibrary" value="30242"/>
    <att type="real" name="%InGO" value="50.0"/>
    <att type="real" name="STDV %InGO" value="10.660035817780521"/>
    <att type="real" name="BestLogPInGroup" value="-23.811918117761515"/>
    <att type="real" name="BestEnrichmentInGroup" value="335.2771618625277"/>
    <att type="integer" name="FirstInGroupByEnrichment" value="0"/>
    <att type="integer" name="FirstInGroupByLogP" value="0"/>
    <att type="string" name="GeneID" value="207|595|1956|2099|3265|3725|5594|5595|5599|6714|7157"/>
    <att type="integer" name="_RANK_" value="1"/>
    <att type="string" name="_PATTERN_" value="M1"/>
    <att type="string" name="CLUSTER_LABEL" value=" "/>
    <att type="integer" name="#COUNT_001" value="11"/>
    <att type="integer" name="_MEMBER_MyList" value="1"/>
    <att type="real" name="_LogP_MyList" value="-21.903232170560837"/>
    <att type="string" name="Gene" value="ko01522"/>
    <att type="integer" name="GiniIndex" value="0"/>
    <att type="integer" name="CategoryID" value="24"/>
    <att type="string" name="PARENT_GO" value=""/>
    <att type="integer" name="EvidenceCutoff" value="0"/>
    <graphics type="CIRCLE" x="375.37791219445074" y="293.93624224547113"/>
  </node>
  <node label="hsa04917" id="20">
    <att type="string" name="canonicalName" value="hsa04917"/>
    <att type="string" name="Description" value="Prolactin signaling pathway"/>
    <att type="string" name="Category" value="KEGG Pathway"/>
    <att type="real" name="LogP" value="-17.926050551258104"/>
    <att type="real" name="Log(q-value)" value="-16.628837355268463"/>
    <att type="integer" name="GROUP_ID" value="6"/>
    <att type="string" name="Hits" value="AKT1|CCND1|ESR1|HRAS|MAPK1|MAPK3|MAPK8|SRC|STAT3"/>
    <att type="real" name="Enrichment" value="162.7858851674641"/>
    <att type="real" name="Z-score" value="38.102260917314354"/>
    <att type="integer" name="#GeneInGOAndHitList" value="9"/>
    <att type="integer" name="#GeneInGO" value="76"/>
    <att type="integer" name="#GeneInHitList" value="22"/>
    <att type="integer" name="#TotalGeneInLibrary" value="30242"/>
    <att type="real" name="%InGO" value="40.90909090909091"/>
    <att type="real" name="STDV %InGO" value="10.482356110715555"/>
    <att type="real" name="BestLogPInGroup" value="-18.265616234273914"/>
    <att type="real" name="BestEnrichmentInGroup" value="284.40752351097177"/>
    <att type="integer" name="FirstInGroupByEnrichment" value="0"/>
    <att type="integer" name="FirstInGroupByLogP" value="0"/>
    <att type="string" name="GeneID" value="207|595|2099|3265|5594|5595|5599|6714|6774"/>
    <att type="integer" name="_RANK_" value="1"/>
    <att type="string" name="_PATTERN_" value="M1"/>
    <att type="string" name="CLUSTER_LABEL" value=" "/>
    <att type="integer" name="#COUNT_001" value="9"/>
    <att type="integer" name="_MEMBER_MyList" value="1"/>
    <att type="real" name="_LogP_MyList" value="-17.926050551258104"/>
    <att type="string" name="Gene" value="hsa04917"/>
    <att type="integer" name="GiniIndex" value="0"/>
    <att type="integer" name="CategoryID" value="24"/>
    <att type="string" name="PARENT_GO" value=""/>
    <att type="integer" name="EvidenceCutoff" value="0"/>
    <graphics type="CIRCLE" x="420.9675077982068" y="252.26995093352832"/>
  </node>
  <node label="hsa04919" id="21">
    <att type="string" name="canonicalName" value="hsa04919"/>
    <att type="string" name="Description" value="thyroid hormone signaling pathway"/>
    <att type="string" name="Category" value="KEGG Pathway"/>
    <att type="real" name="LogP" value="-15.968444087701087"/>
    <att type="real" name="Log(q-value)" value="-14.722383414158827"/>
    <att type="integer" name="GROUP_ID" value="6"/>
    <att type="string" name="Hits" value="AKT1|CCND1|ESR1|HRAS|MYC|MAPK1|MAPK3|SRC|TP53"/>
    <att type="real" name="Enrichment" value="100.58314855875831"/>
    <att type="real" name="Z-score" value="29.859347933072247"/>
    <att type="integer" name="#GeneInGOAndHitList" value="9"/>
    <att type="integer" name="#GeneInGO" value="123"/>
    <att type="integer" name="#GeneInHitList" value="22"/>
    <att type="integer" name="#TotalGeneInLibrary" value="30242"/>
    <att type="real" name="%InGO" value="40.90909090909091"/>
    <att type="real" name="STDV %InGO" value="10.482356110715555"/>
    <att type="real" name="BestLogPInGroup" value="-18.265616234273914"/>
    <att type="real" name="BestEnrichmentInGroup" value="284.40752351097177"/>
    <att type="integer" name="FirstInGroupByEnrichment" value="0"/>
    <att type="integer" name="FirstInGroupByLogP" value="0"/>
    <att type="string" name="GeneID" value="207|595|2099|3265|4609|5594|5595|6714|7157"/>
    <att type="integer" name="_RANK_" value="1"/>
    <att type="string" name="_PATTERN_" value="M1"/>
    <att type="string" name="CLUSTER_LABEL" value=" "/>
    <att type="integer" name="#COUNT_001" value="9"/>
    <att type="integer" name="_MEMBER_MyList" value="1"/>
    <att type="real" name="_LogP_MyList" value="-15.968444087701087"/>
    <att type="string" name="Gene" value="hsa04919"/>
    <att type="integer" name="GiniIndex" value="0"/>
    <att type="integer" name="CategoryID" value="24"/>
    <att type="string" name="PARENT_GO" value=""/>
    <att type="integer" name="EvidenceCutoff" value="0"/>
    <graphics type="CIRCLE" x="311.0226508603321" y="193.33936488534243"/>
  </node>
  <node label="ko04210" id="22">
    <att type="string" name="canonicalName" value="ko04210"/>
    <att type="string" name="Description" value="Apoptosis"/>
    <att type="string" name="Category" value="KEGG Pathway"/>
    <att type="real" name="LogP" value="-15.506758487977386"/>
    <att type="real" name="Log(q-value)" value="-14.270243132341356"/>
    <att type="integer" name="GROUP_ID" value="6"/>
    <att type="string" name="Hits" value="AKT1|CASP3|HRAS|JUN|MAPK1|MAPK3|MAPK8|TNF|TP53"/>
    <att type="real" name="Enrichment" value="89.6501976284585"/>
    <att type="real" name="Z-score" value="28.162378635191395"/>
    <att type="integer" name="#GeneInGOAndHitList" value="9"/>
    <att type="integer" name="#GeneInGO" value="138"/>
    <att type="integer" name="#GeneInHitList" value="22"/>
    <att type="integer" name="#TotalGeneInLibrary" value="30242"/>
    <att type="real" name="%InGO" value="40.90909090909091"/>
    <att type="real" name="STDV %InGO" value="10.482356110715555"/>
    <att type="real" name="BestLogPInGroup" value="-18.265616234273914"/>
    <att type="real" name="BestEnrichmentInGroup" value="284.40752351097177"/>
    <att type="integer" name="FirstInGroupByEnrichment" value="0"/>
    <att type="integer" name="FirstInGroupByLogP" value="0"/>
    <att type="string" name="GeneID" value="207|836|3265|3725|5594|5595|5599|7124|7157"/>
    <att type="integer" name="_RANK_" value="1"/>
    <att type="string" name="_PATTERN_" value="M1"/>
    <att type="string" name="CLUSTER_LABEL" value=" "/>
    <att type="integer" name="#COUNT_001" value="9"/>
    <att type="integer" name="_MEMBER_MyList" value="1"/>
    <att type="real" name="_LogP_MyList" value="-15.506758487977386"/>
    <att type="string" name="Gene" value="ko04210"/>
    <att type="integer" name="GiniIndex" value="0"/>
    <att type="integer" name="CategoryID" value="24"/>
    <att type="string" name="PARENT_GO" value=""/>
    <att type="integer" name="EvidenceCutoff" value="0"/>
    <graphics type="CIRCLE" x="154.54872733649108" y="298.3600978263146"/>
  </node>
  <node label="hsa04210" id="23">
    <att type="string" name="canonicalName" value="hsa04210"/>
    <att type="string" name="Description" value="Apoptosis"/>
    <att type="string" name="Category" value="KEGG Pathway"/>
    <att type="real" name="LogP" value="-15.146915988556879"/>
    <att type="real" name="Log(q-value)" value="-13.937838881267789"/>
    <att type="integer" name="GROUP_ID" value="6"/>
    <att type="string" name="Hits" value="AKT1|CASP3|HRAS|JUN|MAPK1|MAPK3|MAPK8|TNF|TP53"/>
    <att type="real" name="Enrichment" value="81.93196869355809"/>
    <att type="real" name="Z-score" value="26.900010694663337"/>
    <att type="integer" name="#GeneInGOAndHitList" value="9"/>
    <att type="integer" name="#GeneInGO" value="151"/>
    <att type="integer" name="#GeneInHitList" value="22"/>
    <att type="integer" name="#TotalGeneInLibrary" value="30242"/>
    <att type="real" name="%InGO" value="40.90909090909091"/>
    <att type="real" name="STDV %InGO" value="10.482356110715555"/>
    <att type="real" name="BestLogPInGroup" value="-18.265616234273914"/>
    <att type="real" name="BestEnrichmentInGroup" value="284.40752351097177"/>
    <att type="integer" name="FirstInGroupByEnrichment" value="0"/>
    <att type="integer" name="FirstInGroupByLogP" value="0"/>
    <att type="string" name="GeneID" value="207|836|3265|3725|5594|5595|5599|7124|7157"/>
    <att type="integer" name="_RANK_" value="1"/>
    <att type="string" name="_PATTERN_" value="M1"/>
    <att type="string" name="CLUSTER_LABEL" value=" "/>
    <att type="integer" name="#COUNT_001" value="9"/>
    <att type="integer" name="_MEMBER_MyList" value="1"/>
    <att type="real" name="_LogP_MyList" value="-15.146915988556879"/>
    <att type="string" name="Gene" value="hsa04210"/>
    <att type="integer" name="GiniIndex" value="0"/>
    <att type="integer" name="CategoryID" value="24"/>
    <att type="string" name="PARENT_GO" value=""/>
    <att type="integer" name="EvidenceCutoff" value="0"/>
    <graphics type="CIRCLE" x="434.767436399941" y="189.495345555833"/>
  </node>
  <node label="ko04657" id="24">
    <att type="string" name="canonicalName" value="ko04657"/>
    <att type="string" name="Description" value="IL-17 signaling pathway"/>
    <att type="string" name="Category" value="KEGG Pathway"/>
    <att type="real" name="LogP" value="-14.741412406476986"/>
    <att type="real" name="Log(q-value)" value="-13.5411092234954"/>
    <att type="integer" name="GROUP_ID" value="6"/>
    <att type="string" name="Hits" value="CASP3|HSP90AA1|IL6|JUN|MAPK1|MAPK3|MAPK8|TNF"/>
    <att type="real" name="Enrichment" value="118.24828934506355"/>
    <att type="real" name="Z-score" value="30.554397052465614"/>
    <att type="integer" name="#GeneInGOAndHitList" value="8"/>
    <att type="integer" name="#GeneInGO" value="93"/>
    <att type="integer" name="#GeneInHitList" value="22"/>
    <att type="integer" name="#TotalGeneInLibrary" value="30242"/>
    <att type="real" name="%InGO" value="36.36363636363637"/>
    <att type="real" name="STDV %InGO" value="10.255928633050294"/>
    <att type="real" name="BestLogPInGroup" value="-18.265616234273914"/>
    <att type="real" name="BestEnrichmentInGroup" value="284.40752351097177"/>
    <att type="integer" name="FirstInGroupByEnrichment" value="0"/>
    <att type="integer" name="FirstInGroupByLogP" value="0"/>
    <att type="string" name="GeneID" value="836|3320|3569|3725|5594|5595|5599|7124"/>
    <att type="integer" name="_RANK_" value="1"/>
    <att type="string" name="_PATTERN_" value="M1"/>
    <att type="string" name="CLUSTER_LABEL" value=" "/>
    <att type="integer" name="#COUNT_001" value="8"/>
    <att type="integer" name="_MEMBER_MyList" value="1"/>
    <att type="real" name="_LogP_MyList" value="-14.741412406476986"/>
    <att type="string" name="Gene" value="ko04657"/>
    <att type="integer" name="GiniIndex" value="0"/>
    <att type="integer" name="CategoryID" value="24"/>
    <att type="string" name="PARENT_GO" value=""/>
    <att type="integer" name="EvidenceCutoff" value="0"/>
    <graphics type="CIRCLE" x="309.6577624205073" y="185.75408271566974"/>
  </node>
  <node label="hsa04657" id="25">
    <att type="string" name="canonicalName" value="hsa04657"/>
    <att type="string" name="Description" value="IL-17 signaling pathway"/>
    <att type="string" name="Category" value="KEGG Pathway"/>
    <att type="real" name="LogP" value="-14.664936993672974"/>
    <att type="real" name="Log(q-value)" value="-13.473233982453307"/>
    <att type="integer" name="GROUP_ID" value="6"/>
    <att type="string" name="Hits" value="CASP3|HSP90AA1|IL6|JUN|MAPK1|MAPK3|MAPK8|TNF"/>
    <att type="real" name="Enrichment" value="115.75885167464115"/>
    <att type="real" name="Z-score" value="30.22651868463335"/>
    <att type="integer" name="#GeneInGOAndHitList" value="8"/>
    <att type="integer" name="#GeneInGO" value="95"/>
    <att type="integer" name="#GeneInHitList" value="22"/>
    <att type="integer" name="#TotalGeneInLibrary" value="30242"/>
    <att type="real" name="%InGO" value="36.36363636363637"/>
    <att type="real" name="STDV %InGO" value="10.255928633050294"/>
    <att type="real" name="BestLogPInGroup" value="-18.265616234273914"/>
    <att type="real" name="BestEnrichmentInGroup" value="284.40752351097177"/>
    <att type="integer" name="FirstInGroupByEnrichment" value="0"/>
    <att type="integer" name="FirstInGroupByLogP" value="0"/>
    <att type="string" name="GeneID" value="836|3320|3569|3725|5594|5595|5599|7124"/>
    <att type="integer" name="_RANK_" value="1"/>
    <att type="string" name="_PATTERN_" value="M1"/>
    <att type="string" name="CLUSTER_LABEL" value=" "/>
    <att type="integer" name="#COUNT_001" value="8"/>
    <att type="integer" name="_MEMBER_MyList" value="1"/>
    <att type="real" name="_LogP_MyList" value="-14.664936993672974"/>
    <att type="string" name="Gene" value="hsa04657"/>
    <att type="integer" name="GiniIndex" value="0"/>
    <att type="integer" name="CategoryID" value="24"/>
    <att type="string" name="PARENT_GO" value=""/>
    <att type="integer" name="EvidenceCutoff" value="0"/>
    <graphics type="CIRCLE" x="353.697895008253" y="440.5321899700807"/>
  </node>
  <node label="ko04668" id="26">
    <att type="string" name="canonicalName" value="ko04668"/>
    <att type="string" name="Description" value="TNF signaling pathway"/>
    <att type="string" name="Category" value="KEGG Pathway"/>
    <att type="real" name="LogP" value="-14.205450656664716"/>
    <att type="real" name="Log(q-value)" value="-13.062052325019604"/>
    <att type="integer" name="GROUP_ID" value="6"/>
    <att type="string" name="Hits" value="AKT1|CASP3|IL6|JUN|MAPK1|MAPK3|MAPK8|TNF"/>
    <att type="real" name="Enrichment" value="101.82491582491583"/>
    <att type="real" name="Z-score" value="28.3213230841706"/>
    <att type="integer" name="#GeneInGOAndHitList" value="8"/>
    <att type="integer" name="#GeneInGO" value="108"/>
    <att type="integer" name="#GeneInHitList" value="22"/>
    <att type="integer" name="#TotalGeneInLibrary" value="30242"/>
    <att type="real" name="%InGO" value="36.36363636363637"/>
    <att type="real" name="STDV %InGO" value="10.255928633050294"/>
    <att type="real" name="BestLogPInGroup" value="-18.265616234273914"/>
    <att type="real" name="BestEnrichmentInGroup" value="284.40752351097177"/>
    <att type="integer" name="FirstInGroupByEnrichment" value="0"/>
    <att type="integer" name="FirstInGroupByLogP" value="0"/>
    <att type="string" name="GeneID" value="207|836|3569|3725|5594|5595|5599|7124"/>
    <att type="integer" name="_RANK_" value="1"/>
    <att type="string" name="_PATTERN_" value="M1"/>
    <att type="string" name="CLUSTER_LABEL" value=" "/>
    <att type="integer" name="#COUNT_001" value="8"/>
    <att type="integer" name="_MEMBER_MyList" value="1"/>
    <att type="real" name="_LogP_MyList" value="-14.205450656664716"/>
    <att type="string" name="Gene" value="ko04668"/>
    <att type="integer" name="GiniIndex" value="0"/>
    <att type="integer" name="CategoryID" value="24"/>
    <att type="string" name="PARENT_GO" value=""/>
    <att type="integer" name="EvidenceCutoff" value="0"/>
    <graphics type="CIRCLE" x="293.0088233398875" y="296.4709320354388"/>
  </node>
  <node label="ko05221" id="27">
    <att type="string" name="canonicalName" value="ko05221"/>
    <att type="string" name="Description" value="Acute myeloid leukemia"/>
    <att type="string" name="Category" value="KEGG Pathway"/>
    <att type="real" name="LogP" value="-14.131419651530475"/>
    <att type="real" name="Log(q-value)" value="-12.995574457775808"/>
    <att type="integer" name="GROUP_ID" value="6"/>
    <att type="string" name="Hits" value="AKT1|CCND1|HRAS|MYC|MAPK1|MAPK3|STAT3"/>
    <att type="real" name="Enrichment" value="174.95371900826447"/>
    <att type="real" name="Z-score" value="34.839127486012394"/>
    <att type="integer" name="#GeneInGOAndHitList" value="7"/>
    <att type="integer" name="#GeneInGO" value="55"/>
    <att type="integer" name="#GeneInHitList" value="22"/>
    <att type="integer" name="#TotalGeneInLibrary" value="30242"/>
    <att type="real" name="%InGO" value="31.818181818181817"/>
    <att type="real" name="STDV %InGO" value="9.930260198923898"/>
    <att type="real" name="BestLogPInGroup" value="-18.265616234273914"/>
    <att type="real" name="BestEnrichmentInGroup" value="284.40752351097177"/>
    <att type="integer" name="FirstInGroupByEnrichment" value="0"/>
    <att type="integer" name="FirstInGroupByLogP" value="0"/>
    <att type="string" name="GeneID" value="207|595|3265|4609|5594|5595|6774"/>
    <att type="integer" name="_RANK_" value="1"/>
    <att type="string" name="_PATTERN_" value="M1"/>
    <att type="string" name="CLUSTER_LABEL" value=" "/>
    <att type="integer" name="#COUNT_001" value="7"/>
    <att type="integer" name="_MEMBER_MyList" value="1"/>
    <att type="real" name="_LogP_MyList" value="-14.131419651530475"/>
    <att type="string" name="Gene" value="ko05221"/>
    <att type="integer" name="GiniIndex" value="0"/>
    <att type="integer" name="CategoryID" value="24"/>
    <att type="string" name="PARENT_GO" value=""/>
    <att type="integer" name="EvidenceCutoff" value="0"/>
    <graphics type="CIRCLE" x="412.7645379700291" y="276.6257527103123"/>
  </node>
  <node label="hsa04668" id="28">
    <att type="string" name="canonicalName" value="hsa04668"/>
    <att type="string" name="Description" value="TNF signaling pathway"/>
    <att type="string" name="Category" value="KEGG Pathway"/>
    <att type="real" name="LogP" value="-13.981335126949425"/>
    <att type="real" name="Log(q-value)" value="-12.860213190015465"/>
    <att type="integer" name="GROUP_ID" value="6"/>
    <att type="string" name="Hits" value="AKT1|CASP3|IL6|JUN|MAPK1|MAPK3|MAPK8|TNF"/>
    <att type="real" name="Enrichment" value="95.62687747035574"/>
    <att type="real" name="Z-score" value="27.43138087945715"/>
    <att type="integer" name="#GeneInGOAndHitList" value="8"/>
    <att type="integer" name="#GeneInGO" value="115"/>
    <att type="integer" name="#GeneInHitList" value="22"/>
    <att type="integer" name="#TotalGeneInLibrary" value="30242"/>
    <att type="real" name="%InGO" value="36.36363636363637"/>
    <att type="real" name="STDV %InGO" value="10.255928633050294"/>
    <att type="real" name="BestLogPInGroup" value="-18.265616234273914"/>
    <att type="real" name="BestEnrichmentInGroup" value="284.40752351097177"/>
    <att type="integer" name="FirstInGroupByEnrichment" value="0"/>
    <att type="integer" name="FirstInGroupByLogP" value="0"/>
    <att type="string" name="GeneID" value="207|836|3569|3725|5594|5595|5599|7124"/>
    <att type="integer" name="_RANK_" value="1"/>
    <att type="string" name="_PATTERN_" value="M1"/>
    <att type="string" name="CLUSTER_LABEL" value=" "/>
    <att type="integer" name="#COUNT_001" value="8"/>
    <att type="integer" name="_MEMBER_MyList" value="1"/>
    <att type="real" name="_LogP_MyList" value="-13.981335126949425"/>
    <att type="string" name="Gene" value="hsa04668"/>
    <att type="integer" name="GiniIndex" value="0"/>
    <att type="integer" name="CategoryID" value="24"/>
    <att type="string" name="PARENT_GO" value=""/>
    <att type="integer" name="EvidenceCutoff" value="0"/>
    <graphics type="CIRCLE" x="335.535887182875" y="388.154430825187"/>
  </node>
  <node label="hsa05166" id="29">
    <att type="string" name="canonicalName" value="hsa05166"/>
    <att type="string" name="Description" value="HTLV-I infection"/>
    <att type="string" name="Category" value="KEGG Pathway"/>
    <att type="real" name="LogP" value="-13.05750984529714"/>
    <att type="real" name="Log(q-value)" value="-12.015569154410805"/>
    <att type="integer" name="GROUP_ID" value="7"/>
    <att type="string" name="Hits" value="AKT1|CCND1|HRAS|IL6|JUN|MYC|MAPK8|TNF|TP53"/>
    <att type="real" name="Enrichment" value="48.32705965909091"/>
    <att type="real" name="Z-score" value="20.517877011631008"/>
    <att type="integer" name="#GeneInGOAndHitList" value="9"/>
    <att type="integer" name="#GeneInGO" value="256"/>
    <att type="integer" name="#GeneInHitList" value="22"/>
    <att type="integer" name="#TotalGeneInLibrary" value="30242"/>
    <att type="real" name="%InGO" value="40.90909090909091"/>
    <att type="real" name="STDV %InGO" value="10.482356110715555"/>
    <att type="real" name="BestLogPInGroup" value="-14.349623052795593"/>
    <att type="real" name="BestEnrichmentInGroup" value="79.68906455862978"/>
    <att type="integer" name="FirstInGroupByEnrichment" value="0"/>
    <att type="integer" name="FirstInGroupByLogP" value="0"/>
    <att type="string" name="GeneID" value="207|595|3265|3569|3725|4609|5599|7124|7157"/>
    <att type="integer" name="_RANK_" value="1"/>
    <att type="string" name="_PATTERN_" value="M1"/>
    <att type="string" name="CLUSTER_LABEL" value=" "/>
    <att type="integer" name="#COUNT_001" value="9"/>
    <att type="integer" name="_MEMBER_MyList" value="1"/>
    <att type="real" name="_LogP_MyList" value="-13.05750984529714"/>
    <att type="string" name="Gene" value="hsa05166"/>
    <att type="integer" name="GiniIndex" value="0"/>
    <att type="integer" name="CategoryID" value="24"/>
    <att type="string" name="PARENT_GO" value=""/>
    <att type="integer" name="EvidenceCutoff" value="0"/>
    <graphics type="CIRCLE" x="279.3866533928997" y="393.61159660631085"/>
  </node>
  <node label="ko05166" id="30">
    <att type="string" name="canonicalName" value="ko05166"/>
    <att type="string" name="Description" value="HTLV-I infection"/>
    <att type="string" name="Category" value="KEGG Pathway"/>
    <att type="real" name="LogP" value="-13.05750984529714"/>
    <att type="real" name="Log(q-value)" value="-12.015569154410805"/>
    <att type="integer" name="GROUP_ID" value="7"/>
    <att type="string" name="Hits" value="AKT1|CCND1|HRAS|IL6|JUN|MYC|MAPK8|TNF|TP53"/>
    <att type="real" name="Enrichment" value="48.32705965909091"/>
    <att type="real" name="Z-score" value="20.517877011631008"/>
    <att type="integer" name="#GeneInGOAndHitList" value="9"/>
    <att type="integer" name="#GeneInGO" value="256"/>
    <att type="integer" name="#GeneInHitList" value="22"/>
    <att type="integer" name="#TotalGeneInLibrary" value="30242"/>
    <att type="real" name="%InGO" value="40.90909090909091"/>
    <att type="real" name="STDV %InGO" value="10.482356110715555"/>
    <att type="real" name="BestLogPInGroup" value="-14.349623052795593"/>
    <att type="real" name="BestEnrichmentInGroup" value="79.68906455862978"/>
    <att type="integer" name="FirstInGroupByEnrichment" value="0"/>
    <att type="integer" name="FirstInGroupByLogP" value="0"/>
    <att type="string" name="GeneID" value="207|595|3265|3569|3725|4609|5599|7124|7157"/>
    <att type="integer" name="_RANK_" value="1"/>
    <att type="string" name="_PATTERN_" value="M1"/>
    <att type="string" name="CLUSTER_LABEL" value=" "/>
    <att type="integer" name="#COUNT_001" value="9"/>
    <att type="integer" name="_MEMBER_MyList" value="1"/>
    <att type="real" name="_LogP_MyList" value="-13.05750984529714"/>
    <att type="string" name="Gene" value="ko05166"/>
    <att type="integer" name="GiniIndex" value="0"/>
    <att type="integer" name="CategoryID" value="24"/>
    <att type="string" name="PARENT_GO" value=""/>
    <att type="integer" name="EvidenceCutoff" value="0"/>
    <graphics type="CIRCLE" x="353.54742443087764" y="409.8827745419298"/>
  </node>
  <node label="hsa05162" id="31">
    <att type="string" name="canonicalName" value="hsa05162"/>
    <att type="string" name="Description" value="Measles"/>
    <att type="string" name="Category" value="KEGG Pathway"/>
    <att type="real" name="LogP" value="-12.85546690509716"/>
    <att type="real" name="Log(q-value)" value="-11.842684442952038"/>
    <att type="integer" name="GROUP_ID" value="7"/>
    <att type="string" name="Hits" value="AKT1|CCND1|CASP3|IL6|JUN|MAPK8|STAT3|TP53"/>
    <att type="real" name="Enrichment" value="69.60184119677791"/>
    <att type="real" name="Z-score" value="23.326990356140577"/>
    <att type="integer" name="#GeneInGOAndHitList" value="8"/>
    <att type="integer" name="#GeneInGO" value="158"/>
    <att type="integer" name="#GeneInHitList" value="22"/>
    <att type="integer" name="#TotalGeneInLibrary" value="30242"/>
    <att type="real" name="%InGO" value="36.36363636363637"/>
    <att type="real" name="STDV %InGO" value="10.255928633050294"/>
    <att type="real" name="BestLogPInGroup" value="-14.349623052795593"/>
    <att type="real" name="BestEnrichmentInGroup" value="79.68906455862978"/>
    <att type="integer" name="FirstInGroupByEnrichment" value="0"/>
    <att type="integer" name="FirstInGroupByLogP" value="0"/>
    <att type="string" name="GeneID" value="207|595|836|3569|3725|5599|6774|7157"/>
    <att type="integer" name="_RANK_" value="1"/>
    <att type="string" name="_PATTERN_" value="M1"/>
    <att type="string" name="CLUSTER_LABEL" value=" "/>
    <att type="integer" name="#COUNT_001" value="8"/>
    <att type="integer" name="_MEMBER_MyList" value="1"/>
    <att type="real" name="_LogP_MyList" value="-12.85546690509716"/>
    <att type="string" name="Gene" value="hsa05162"/>
    <att type="integer" name="GiniIndex" value="0"/>
    <att type="integer" name="CategoryID" value="24"/>
    <att type="string" name="PARENT_GO" value=""/>
    <att type="integer" name="EvidenceCutoff" value="0"/>
    <graphics type="CIRCLE" x="155.57503741178382" y="204.4215330962184"/>
  </node>
  <node label="hsa04931" id="32">
    <att type="string" name="canonicalName" value="hsa04931"/>
    <att type="string" name="Description" value="insulin resistance"/>
    <att type="string" name="Category" value="KEGG Pathway"/>
    <att type="real" name="LogP" value="-9.771874676513407"/>
    <att type="real" name="Log(q-value)" value="-8.917924467982461"/>
    <att type="integer" name="GROUP_ID" value="7"/>
    <att type="string" name="Hits" value="AKT1|IL6|MAPK8|PTEN|STAT3|TNF"/>
    <att type="real" name="Enrichment" value="72.98954143201931"/>
    <att type="real" name="Z-score" value="20.686092135173435"/>
    <att type="integer" name="#GeneInGOAndHitList" value="6"/>
    <att type="integer" name="#GeneInGO" value="113"/>
    <att type="integer" name="#GeneInHitList" value="22"/>
    <att type="integer" name="#TotalGeneInLibrary" value="30242"/>
    <att type="real" name="%InGO" value="27.272727272727273"/>
    <att type="real" name="STDV %InGO" value="9.495144870310792"/>
    <att type="real" name="BestLogPInGroup" value="-14.349623052795593"/>
    <att type="real" name="BestEnrichmentInGroup" value="79.68906455862978"/>
    <att type="integer" name="FirstInGroupByEnrichment" value="0"/>
    <att type="integer" name="FirstInGroupByLogP" value="0"/>
    <att type="string" name="GeneID" value="207|3569|5599|5728|6774|7124"/>
    <att type="integer" name="_RANK_" value="1"/>
    <att type="string" name="_PATTERN_" value="M1"/>
    <att type="string" name="CLUSTER_LABEL" value=" "/>
    <att type="integer" name="#COUNT_001" value="6"/>
    <att type="integer" name="_MEMBER_MyList" value="1"/>
    <att type="real" name="_LogP_MyList" value="-9.771874676513407"/>
    <att type="string" name="Gene" value="hsa04931"/>
    <att type="integer" name="GiniIndex" value="0"/>
    <att type="integer" name="CategoryID" value="24"/>
    <att type="string" name="PARENT_GO" value=""/>
    <att type="integer" name="EvidenceCutoff" value="0"/>
    <graphics type="CIRCLE" x="211.11764710193813" y="222.39768343682852"/>
  </node>
  <node label="ko04932" id="33">
    <att type="string" name="canonicalName" value="ko04932"/>
    <att type="string" name="Description" value="Non-alcoholic fatty liver disease (NAFLD)"/>
    <att type="string" name="Category" value="KEGG Pathway"/>
    <att type="real" name="LogP" value="-9.043998639102345"/>
    <att type="real" name="Log(q-value)" value="-8.216607459090866"/>
    <att type="integer" name="GROUP_ID" value="7"/>
    <att type="string" name="Hits" value="AKT1|CASP3|IL6|JUN|MAPK8|TNF"/>
    <att type="real" name="Enrichment" value="55.354484441732765"/>
    <att type="real" name="Z-score" value="17.945598910352714"/>
    <att type="integer" name="#GeneInGOAndHitList" value="6"/>
    <att type="integer" name="#GeneInGO" value="149"/>
    <att type="integer" name="#GeneInHitList" value="22"/>
    <att type="integer" name="#TotalGeneInLibrary" value="30242"/>
    <att type="real" name="%InGO" value="27.272727272727273"/>
    <att type="real" name="STDV %InGO" value="9.495144870310792"/>
    <att type="real" name="BestLogPInGroup" value="-14.349623052795593"/>
    <att type="real" name="BestEnrichmentInGroup" value="79.68906455862978"/>
    <att type="integer" name="FirstInGroupByEnrichment" value="0"/>
    <att type="integer" name="FirstInGroupByLogP" value="0"/>
    <att type="string" name="GeneID" value="207|836|3569|3725|5599|7124"/>
    <att type="integer" name="_RANK_" value="1"/>
    <att type="string" name="_PATTERN_" value="M1"/>
    <att type="string" name="CLUSTER_LABEL" value=" "/>
    <att type="integer" name="#COUNT_001" value="6"/>
    <att type="integer" name="_MEMBER_MyList" value="1"/>
    <att type="real" name="_LogP_MyList" value="-9.043998639102345"/>
    <att type="string" name="Gene" value="ko04932"/>
    <att type="integer" name="GiniIndex" value="0"/>
    <att type="integer" name="CategoryID" value="24"/>
    <att type="string" name="PARENT_GO" value=""/>
    <att type="integer" name="EvidenceCutoff" value="0"/>
    <graphics type="CIRCLE" x="267.4789877293714" y="319.277662325841"/>
  </node>
  <node label="hsa04932" id="34">
    <att type="string" name="canonicalName" value="hsa04932"/>
    <att type="string" name="Description" value="Non-alcoholic fatty liver disease (NAFLD)"/>
    <att type="string" name="Category" value="KEGG Pathway"/>
    <att type="real" name="LogP" value="-8.71445124923148"/>
    <att type="real" name="Log(q-value)" value="-7.932449357569641"/>
    <att type="integer" name="GROUP_ID" value="7"/>
    <att type="string" name="Hits" value="AKT1|CASP3|IL6|JUN|MAPK8|TNF"/>
    <att type="real" name="Enrichment" value="48.80365788058096"/>
    <att type="real" name="Z-score" value="16.814280542904825"/>
    <att type="integer" name="#GeneInGOAndHitList" value="6"/>
    <att type="integer" name="#GeneInGO" value="169"/>
    <att type="integer" name="#GeneInHitList" value="22"/>
    <att type="integer" name="#TotalGeneInLibrary" value="30242"/>
    <att type="real" name="%InGO" value="27.272727272727273"/>
    <att type="real" name="STDV %InGO" value="9.495144870310792"/>
    <att type="real" name="BestLogPInGroup" value="-14.349623052795593"/>
    <att type="real" name="BestEnrichmentInGroup" value="79.68906455862978"/>
    <att type="integer" name="FirstInGroupByEnrichment" value="0"/>
    <att type="integer" name="FirstInGroupByLogP" value="0"/>
    <att type="string" name="GeneID" value="207|836|3569|3725|5599|7124"/>
    <att type="integer" name="_RANK_" value="1"/>
    <att type="string" name="_PATTERN_" value="M1"/>
    <att type="string" name="CLUSTER_LABEL" value=" "/>
    <att type="integer" name="#COUNT_001" value="6"/>
    <att type="integer" name="_MEMBER_MyList" value="1"/>
    <att type="real" name="_LogP_MyList" value="-8.71445124923148"/>
    <att type="string" name="Gene" value="hsa04932"/>
    <att type="integer" name="GiniIndex" value="0"/>
    <att type="integer" name="CategoryID" value="24"/>
    <att type="string" name="PARENT_GO" value=""/>
    <att type="integer" name="EvidenceCutoff" value="0"/>
    <graphics type="CIRCLE" x="330.66548506987544" y="426.63939067854983"/>
  </node>
  <node label="hsa05168" id="35">
    <att type="string" name="canonicalName" value="hsa05168"/>
    <att type="string" name="Description" value="Herpes simplex infection"/>
    <att type="string" name="Category" value="KEGG Pathway"/>
    <att type="real" name="LogP" value="-8.47849940181267"/>
    <att type="real" name="Log(q-value)" value="-7.709559982990072"/>
    <att type="integer" name="GROUP_ID" value="7"/>
    <att type="string" name="Hits" value="CASP3|IL6|JUN|MAPK8|TNF|TP53"/>
    <att type="real" name="Enrichment" value="44.58280098280098"/>
    <att type="real" name="Z-score" value="16.043176857334824"/>
    <att type="integer" name="#GeneInGOAndHitList" value="6"/>
    <att type="integer" name="#GeneInGO" value="185"/>
    <att type="integer" name="#GeneInHitList" value="22"/>
    <att type="integer" name="#TotalGeneInLibrary" value="30242"/>
    <att type="real" name="%InGO" value="27.272727272727273"/>
    <att type="real" name="STDV %InGO" value="9.495144870310792"/>
    <att type="real" name="BestLogPInGroup" value="-14.349623052795593"/>
    <att type="real" name="BestEnrichmentInGroup" value="79.68906455862978"/>
    <att type="integer" name="FirstInGroupByEnrichment" value="0"/>
    <att type="integer" name="FirstInGroupByLogP" value="0"/>
    <att type="string" name="GeneID" value="836|3569|3725|5599|7124|7157"/>
    <att type="integer" name="_RANK_" value="1"/>
    <att type="string" name="_PATTERN_" value="M1"/>
    <att type="string" name="CLUSTER_LABEL" value=" "/>
    <att type="integer" name="#COUNT_001" value="6"/>
    <att type="integer" name="_MEMBER_MyList" value="1"/>
    <att type="real" name="_LogP_MyList" value="-8.47849940181267"/>
    <att type="string" name="Gene" value="hsa05168"/>
    <att type="integer" name="GiniIndex" value="0"/>
    <att type="integer" name="CategoryID" value="24"/>
    <att type="string" name="PARENT_GO" value=""/>
    <att type="integer" name="EvidenceCutoff" value="0"/>
    <graphics type="CIRCLE" x="283.47446760574337" y="180.73224463759524"/>
  </node>
  <node label="ko05168" id="36">
    <att type="string" name="canonicalName" value="ko05168"/>
    <att type="string" name="Description" value="Herpes simplex infection"/>
    <att type="string" name="Category" value="KEGG Pathway"/>
    <att type="real" name="LogP" value="-8.47849940181267"/>
    <att type="real" name="Log(q-value)" value="-7.709559982990072"/>
    <att type="integer" name="GROUP_ID" value="7"/>
    <att type="string" name="Hits" value="CASP3|IL6|JUN|MAPK8|TNF|TP53"/>
    <att type="real" name="Enrichment" value="44.58280098280098"/>
    <att type="real" name="Z-score" value="16.043176857334824"/>
    <att type="integer" name="#GeneInGOAndHitList" value="6"/>
    <att type="integer" name="#GeneInGO" value="185"/>
    <att type="integer" name="#GeneInHitList" value="22"/>
    <att type="integer" name="#TotalGeneInLibrary" value="30242"/>
    <att type="real" name="%InGO" value="27.272727272727273"/>
    <att type="real" name="STDV %InGO" value="9.495144870310792"/>
    <att type="real" name="BestLogPInGroup" value="-14.349623052795593"/>
    <att type="real" name="BestEnrichmentInGroup" value="79.68906455862978"/>
    <att type="integer" name="FirstInGroupByEnrichment" value="0"/>
    <att type="integer" name="FirstInGroupByLogP" value="0"/>
    <att type="string" name="GeneID" value="836|3569|3725|5599|7124|7157"/>
    <att type="integer" name="_RANK_" value="1"/>
    <att type="string" name="_PATTERN_" value="M1"/>
    <att type="string" name="CLUSTER_LABEL" value=" "/>
    <att type="integer" name="#COUNT_001" value="6"/>
    <att type="integer" name="_MEMBER_MyList" value="1"/>
    <att type="real" name="_LogP_MyList" value="-8.47849940181267"/>
    <att type="string" name="Gene" value="ko05168"/>
    <att type="integer" name="GiniIndex" value="0"/>
    <att type="integer" name="CategoryID" value="24"/>
    <att type="string" name="PARENT_GO" value=""/>
    <att type="integer" name="EvidenceCutoff" value="0"/>
    <graphics type="CIRCLE" x="317.6634064255732" y="289.4915043096521"/>
  </node>
  <node label="ko05169" id="37">
    <att type="string" name="canonicalName" value="ko05169"/>
    <att type="string" name="Description" value="Epstein-Barr virus infection"/>
    <att type="string" name="Category" value="KEGG Pathway"/>
    <att type="real" name="LogP" value="-8.26265979534223"/>
    <att type="real" name="Log(q-value)" value="-7.503265694425863"/>
    <att type="integer" name="GROUP_ID" value="7"/>
    <att type="string" name="Hits" value="AKT1|JUN|MYC|MAPK8|STAT3|TP53"/>
    <att type="real" name="Enrichment" value="41.03392130257802"/>
    <att type="real" name="Z-score" value="15.364950012261247"/>
    <att type="integer" name="#GeneInGOAndHitList" value="6"/>
    <att type="integer" name="#GeneInGO" value="201"/>
    <att type="integer" name="#GeneInHitList" value="22"/>
    <att type="integer" name="#TotalGeneInLibrary" value="30242"/>
    <att type="real" name="%InGO" value="27.272727272727273"/>
    <att type="real" name="STDV %InGO" value="9.495144870310792"/>
    <att type="real" name="BestLogPInGroup" value="-14.349623052795593"/>
    <att type="real" name="BestEnrichmentInGroup" value="79.68906455862978"/>
    <att type="integer" name="FirstInGroupByEnrichment" value="0"/>
    <att type="integer" name="FirstInGroupByLogP" value="0"/>
    <att type="string" name="GeneID" value="207|3725|4609|5599|6774|7157"/>
    <att type="integer" name="_RANK_" value="1"/>
    <att type="string" name="_PATTERN_" value="M1"/>
    <att type="string" name="CLUSTER_LABEL" value=" "/>
    <att type="integer" name="#COUNT_001" value="6"/>
    <att type="integer" name="_MEMBER_MyList" value="1"/>
    <att type="real" name="_LogP_MyList" value="-8.26265979534223"/>
    <att type="string" name="Gene" value="ko05169"/>
    <att type="integer" name="GiniIndex" value="0"/>
    <att type="integer" name="CategoryID" value="24"/>
    <att type="string" name="PARENT_GO" value=""/>
    <att type="integer" name="EvidenceCutoff" value="0"/>
    <graphics type="CIRCLE" x="366.40157518623585" y="212.6316747715401"/>
  </node>
  <node label="hsa05418" id="38">
    <att type="string" name="canonicalName" value="hsa05418"/>
    <att type="string" name="Description" value="Fluid shear stress and atherosclerosis"/>
    <att type="string" name="Category" value="KEGG Pathway"/>
    <att type="real" name="LogP" value="-13.086212416919368"/>
    <att type="real" name="Log(q-value)" value="-12.032037269616021"/>
    <att type="integer" name="GROUP_ID" value="8"/>
    <att type="string" name="Hits" value="AKT1|HSP90AA1|JUN|MAPK8|SRC|TNF|TP53|VEGFA"/>
    <att type="real" name="Enrichment" value="74.30466830466831"/>
    <att type="real" name="Z-score" value="24.12041172969336"/>
    <att type="integer" name="#GeneInGOAndHitList" value="8"/>
    <att type="integer" name="#GeneInGO" value="148"/>
    <att type="integer" name="#GeneInHitList" value="22"/>
    <att type="integer" name="#TotalGeneInLibrary" value="30242"/>
    <att type="real" name="%InGO" value="36.36363636363637"/>
    <att type="real" name="STDV %InGO" value="10.255928633050294"/>
    <att type="real" name="BestLogPInGroup" value="-13.232519310618214"/>
    <att type="real" name="BestEnrichmentInGroup" value="105.74125874125873"/>
    <att type="integer" name="FirstInGroupByEnrichment" value="0"/>
    <att type="integer" name="FirstInGroupByLogP" value="0"/>
    <att type="string" name="GeneID" value="207|3320|3725|5599|6714|7124|7157|7422"/>
    <att type="integer" name="_RANK_" value="1"/>
    <att type="string" name="_PATTERN_" value="M1"/>
    <att type="string" name="CLUSTER_LABEL" value=" "/>
    <att type="integer" name="#COUNT_001" value="8"/>
    <att type="integer" name="_MEMBER_MyList" value="1"/>
    <att type="real" name="_LogP_MyList" value="-13.086212416919368"/>
    <att type="string" name="Gene" value="hsa05418"/>
    <att type="integer" name="GiniIndex" value="0"/>
    <att type="integer" name="CategoryID" value="24"/>
    <att type="string" name="PARENT_GO" value=""/>
    <att type="integer" name="EvidenceCutoff" value="0"/>
    <graphics type="CIRCLE" x="256.93666195460696" y="260.4424291945406"/>
  </node>
  <node label="ko04137" id="39">
    <att type="string" name="canonicalName" value="ko04137"/>
    <att type="string" name="Description" value="Mitophagy - animal"/>
    <att type="string" name="Category" value="KEGG Pathway"/>
    <att type="real" name="LogP" value="-8.99845349618369"/>
    <att type="real" name="Log(q-value)" value="-8.17836155491371"/>
    <att type="integer" name="GROUP_ID" value="8"/>
    <att type="string" name="Hits" value="HRAS|JUN|MAPK8|SRC|TP53"/>
    <att type="real" name="Enrichment" value="105.74125874125873"/>
    <att type="real" name="Z-score" value="22.808599539339724"/>
    <att type="integer" name="#GeneInGOAndHitList" value="5"/>
    <att type="integer" name="#GeneInGO" value="65"/>
    <att type="integer" name="#GeneInHitList" value="22"/>
    <att type="integer" name="#TotalGeneInLibrary" value="30242"/>
    <att type="real" name="%InGO" value="22.727272727272727"/>
    <att type="real" name="STDV %InGO" value="8.934606739851096"/>
    <att type="real" name="BestLogPInGroup" value="-13.232519310618214"/>
    <att type="real" name="BestEnrichmentInGroup" value="105.74125874125873"/>
    <att type="integer" name="FirstInGroupByEnrichment" value="0"/>
    <att type="integer" name="FirstInGroupByLogP" value="0"/>
    <att type="string" name="GeneID" value="3265|3725|5599|6714|7157"/>
    <att type="integer" name="_RANK_" value="1"/>
    <att type="string" name="_PATTERN_" value="M1"/>
    <att type="string" name="CLUSTER_LABEL" value=" "/>
    <att type="integer" name="#COUNT_001" value="5"/>
    <att type="integer" name="_MEMBER_MyList" value="1"/>
    <att type="real" name="_LogP_MyList" value="-8.99845349618369"/>
    <att type="string" name="Gene" value="ko04137"/>
    <att type="integer" name="GiniIndex" value="0"/>
    <att type="integer" name="CategoryID" value="24"/>
    <att type="string" name="PARENT_GO" value=""/>
    <att type="integer" name="EvidenceCutoff" value="0"/>
    <graphics type="CIRCLE" x="363.751962373143" y="251.32136651740564"/>
  </node>
  <node label="hsa04137" id="40">
    <att type="string" name="canonicalName" value="hsa04137"/>
    <att type="string" name="Description" value="Mitophagy - animal"/>
    <att type="string" name="Category" value="KEGG Pathway"/>
    <att type="real" name="LogP" value="-8.930963697063026"/>
    <att type="real" name="Log(q-value)" value="-8.11805034042017"/>
    <att type="integer" name="GROUP_ID" value="8"/>
    <att type="string" name="Hits" value="HRAS|JUN|MAPK8|SRC|TP53"/>
    <att type="real" name="Enrichment" value="102.58480325644504"/>
    <att type="real" name="Z-score" value="22.45973823342489"/>
    <att type="integer" name="#GeneInGOAndHitList" value="5"/>
    <att type="integer" name="#GeneInGO" value="67"/>
    <att type="integer" name="#GeneInHitList" value="22"/>
    <att type="integer" name="#TotalGeneInLibrary" value="30242"/>
    <att type="real" name="%InGO" value="22.727272727272727"/>
    <att type="real" name="STDV %InGO" value="8.934606739851096"/>
    <att type="real" name="BestLogPInGroup" value="-13.232519310618214"/>
    <att type="real" name="BestEnrichmentInGroup" value="105.74125874125873"/>
    <att type="integer" name="FirstInGroupByEnrichment" value="0"/>
    <att type="integer" name="FirstInGroupByLogP" value="0"/>
    <att type="string" name="GeneID" value="3265|3725|5599|6714|7157"/>
    <att type="integer" name="_RANK_" value="1"/>
    <att type="string" name="_PATTERN_" value="M1"/>
    <att type="string" name="CLUSTER_LABEL" value=" "/>
    <att type="integer" name="#COUNT_001" value="5"/>
    <att type="integer" name="_MEMBER_MyList" value="1"/>
    <att type="real" name="_LogP_MyList" value="-8.930963697063026"/>
    <att type="string" name="Gene" value="hsa04137"/>
    <att type="integer" name="GiniIndex" value="0"/>
    <att type="integer" name="CategoryID" value="24"/>
    <att type="string" name="PARENT_GO" value=""/>
    <att type="integer" name="EvidenceCutoff" value="0"/>
    <graphics type="CIRCLE" x="417.1529387962301" y="226.16750322139376"/>
  </node>
  <node label="ko05120" id="41">
    <att type="string" name="canonicalName" value="ko05120"/>
    <att type="string" name="Description" value="Epithelial cell signaling in Helicobacter pylori infection"/>
    <att type="string" name="Category" value="KEGG Pathway"/>
    <att type="real" name="LogP" value="-8.897999045617947"/>
    <att type="real" name="Log(q-value)" value="-8.092147543462579"/>
    <att type="integer" name="GROUP_ID" value="8"/>
    <att type="string" name="Hits" value="CASP3|EGFR|JUN|MAPK8|SRC"/>
    <att type="real" name="Enrichment" value="101.07620320855615"/>
    <att type="real" name="Z-score" value="22.291075259771418"/>
    <att type="integer" name="#GeneInGOAndHitList" value="5"/>
    <att type="integer" name="#GeneInGO" value="68"/>
    <att type="integer" name="#GeneInHitList" value="22"/>
    <att type="integer" name="#TotalGeneInLibrary" value="30242"/>
    <att type="real" name="%InGO" value="22.727272727272727"/>
    <att type="real" name="STDV %InGO" value="8.934606739851096"/>
    <att type="real" name="BestLogPInGroup" value="-13.232519310618214"/>
    <att type="real" name="BestEnrichmentInGroup" value="105.74125874125873"/>
    <att type="integer" name="FirstInGroupByEnrichment" value="0"/>
    <att type="integer" name="FirstInGroupByLogP" value="0"/>
    <att type="string" name="GeneID" value="836|1956|3725|5599|6714"/>
    <att type="integer" name="_RANK_" value="1"/>
    <att type="string" name="_PATTERN_" value="M1"/>
    <att type="string" name="CLUSTER_LABEL" value=" "/>
    <att type="integer" name="#COUNT_001" value="5"/>
    <att type="integer" name="_MEMBER_MyList" value="1"/>
    <att type="real" name="_LogP_MyList" value="-8.897999045617947"/>
    <att type="string" name="Gene" value="ko05120"/>
    <att type="integer" name="GiniIndex" value="0"/>
    <att type="integer" name="CategoryID" value="24"/>
    <att type="string" name="PARENT_GO" value=""/>
    <att type="integer" name="EvidenceCutoff" value="0"/>
    <graphics type="CIRCLE" x="410.0519302473" y="214.65169468816137"/>
  </node>
  <node label="hsa05120" id="42">
    <att type="string" name="canonicalName" value="hsa05120"/>
    <att type="string" name="Description" value="Epithelial cell signaling in Helicobacter pylori infection"/>
    <att type="string" name="Category" value="KEGG Pathway"/>
    <att type="real" name="LogP" value="-8.802041985935013"/>
    <att type="real" name="Log(q-value)" value="-8.009978768265277"/>
    <att type="integer" name="GROUP_ID" value="8"/>
    <att type="string" name="Hits" value="CASP3|EGFR|JUN|MAPK8|SRC"/>
    <att type="real" name="Enrichment" value="96.80537772087068"/>
    <att type="real" name="Z-score" value="21.80652149641078"/>
    <att type="integer" name="#GeneInGOAndHitList" value="5"/>
    <att type="integer" name="#GeneInGO" value="71"/>
    <att type="integer" name="#GeneInHitList" value="22"/>
    <att type="integer" name="#TotalGeneInLibrary" value="30242"/>
    <att type="real" name="%InGO" value="22.727272727272727"/>
    <att type="real" name="STDV %InGO" value="8.934606739851096"/>
    <att type="real" name="BestLogPInGroup" value="-13.232519310618214"/>
    <att type="real" name="BestEnrichmentInGroup" value="105.74125874125873"/>
    <att type="integer" name="FirstInGroupByEnrichment" value="0"/>
    <att type="integer" name="FirstInGroupByLogP" value="0"/>
    <att type="string" name="GeneID" value="836|1956|3725|5599|6714"/>
    <att type="integer" name="_RANK_" value="1"/>
    <att type="string" name="_PATTERN_" value="M1"/>
    <att type="string" name="CLUSTER_LABEL" value=" "/>
    <att type="integer" name="#COUNT_001" value="5"/>
    <att type="integer" name="_MEMBER_MyList" value="1"/>
    <att type="real" name="_LogP_MyList" value="-8.802041985935013"/>
    <att type="string" name="Gene" value="hsa05120"/>
    <att type="integer" name="GiniIndex" value="0"/>
    <att type="integer" name="CategoryID" value="24"/>
    <att type="string" name="PARENT_GO" value=""/>
    <att type="integer" name="EvidenceCutoff" value="0"/>
    <graphics type="CIRCLE" x="421.5826487708907" y="338.2337158647952"/>
  </node>
  <node label="ko04530" id="43">
    <att type="string" name="canonicalName" value="ko04530"/>
    <att type="string" name="Description" value="Tight junction"/>
    <att type="string" name="Category" value="KEGG Pathway"/>
    <att type="real" name="LogP" value="-5.186141872383174"/>
    <att type="real" name="Log(q-value)" value="-4.5540404134685835"/>
    <att type="integer" name="GROUP_ID" value="8"/>
    <att type="string" name="Hits" value="CCND1|JUN|MAPK8|SRC"/>
    <att type="real" name="Enrichment" value="32.34438502673797"/>
    <att type="real" name="Z-score" value="11.057711180427498"/>
    <att type="integer" name="#GeneInGOAndHitList" value="4"/>
    <att type="integer" name="#GeneInGO" value="170"/>
    <att type="integer" name="#GeneInHitList" value="22"/>
    <att type="integer" name="#TotalGeneInLibrary" value="30242"/>
    <att type="real" name="%InGO" value="18.181818181818183"/>
    <att type="real" name="STDV %InGO" value="8.223036670302644"/>
    <att type="real" name="BestLogPInGroup" value="-13.232519310618214"/>
    <att type="real" name="BestEnrichmentInGroup" value="105.74125874125873"/>
    <att type="integer" name="FirstInGroupByEnrichment" value="0"/>
    <att type="integer" name="FirstInGroupByLogP" value="0"/>
    <att type="string" name="GeneID" value="595|3725|5599|6714"/>
    <att type="integer" name="_RANK_" value="1"/>
    <att type="string" name="_PATTERN_" value="M1"/>
    <att type="string" name="CLUSTER_LABEL" value=" "/>
    <att type="integer" name="#COUNT_001" value="4"/>
    <att type="integer" name="_MEMBER_MyList" value="1"/>
    <att type="real" name="_LogP_MyList" value="-5.186141872383174"/>
    <att type="string" name="Gene" value="ko04530"/>
    <att type="integer" name="GiniIndex" value="0"/>
    <att type="integer" name="CategoryID" value="24"/>
    <att type="string" name="PARENT_GO" value=""/>
    <att type="integer" name="EvidenceCutoff" value="0"/>
    <graphics type="CIRCLE" x="335.55453720441255" y="342.5192868305511"/>
  </node>
  <node label="hsa04530" id="44">
    <att type="string" name="canonicalName" value="hsa04530"/>
    <att type="string" name="Description" value="Tight junction"/>
    <att type="string" name="Category" value="KEGG Pathway"/>
    <att type="real" name="LogP" value="-5.0976084624815226"/>
    <att type="real" name="Log(q-value)" value="-4.472493124427599"/>
    <att type="integer" name="GROUP_ID" value="8"/>
    <att type="string" name="Hits" value="CCND1|JUN|MAPK8|SRC"/>
    <att type="real" name="Enrichment" value="30.718131030980196"/>
    <att type="real" name="Z-score" value="10.759548184431821"/>
    <att type="integer" name="#GeneInGOAndHitList" value="4"/>
    <att type="integer" name="#GeneInGO" value="179"/>
    <att type="integer" name="#GeneInHitList" value="22"/>
    <att type="integer" name="#TotalGeneInLibrary" value="30242"/>
    <att type="real" name="%InGO" value="18.181818181818183"/>
    <att type="real" name="STDV %InGO" value="8.223036670302644"/>
    <att type="real" name="BestLogPInGroup" value="-13.232519310618214"/>
    <att type="real" name="BestEnrichmentInGroup" value="105.74125874125873"/>
    <att type="integer" name="FirstInGroupByEnrichment" value="0"/>
    <att type="integer" name="FirstInGroupByLogP" value="0"/>
    <att type="string" name="GeneID" value="595|3725|5599|6714"/>
    <att type="integer" name="_RANK_" value="1"/>
    <att type="string" name="_PATTERN_" value="M1"/>
    <att type="string" name="CLUSTER_LABEL" value=" "/>
    <att type="integer" name="#COUNT_001" value="4"/>
    <att type="integer" name="_MEMBER_MyList" value="1"/>
    <att type="real" name="_LogP_MyList" value="-5.0976084624815226"/>
    <att type="string" name="Gene" value="hsa04530"/>
    <att type="integer" name="GiniIndex" value="0"/>
    <att type="integer" name="CategoryID" value="24"/>
    <att type="string" name="PARENT_GO" value=""/>
    <att type="integer" name="EvidenceCutoff" value="0"/>
    <graphics type="CIRCLE" x="424.7515018244132" y="348.63312786475683"/>
  </node>
  <node label="ko04630" id="45">
    <att type="string" name="canonicalName" value="ko04630"/>
    <att type="string" name="Description" value="Jak-STAT signaling pathway"/>
    <att type="string" name="Category" value="KEGG Pathway"/>
    <att type="real" name="LogP" value="-8.923741448156497"/>
    <att type="real" name="Log(q-value)" value="-8.11437337227829"/>
    <att type="integer" name="GROUP_ID" value="9"/>
    <att type="string" name="Hits" value="AKT1|CCND1|HRAS|IL6|MYC|STAT3"/>
    <att type="real" name="Enrichment" value="52.87062937062937"/>
    <att type="real" name="Z-score" value="17.525231988915422"/>
    <att type="integer" name="#GeneInGOAndHitList" value="6"/>
    <att type="integer" name="#GeneInGO" value="156"/>
    <att type="integer" name="#GeneInHitList" value="22"/>
    <att type="integer" name="#TotalGeneInLibrary" value="30242"/>
    <att type="real" name="%InGO" value="27.272727272727273"/>
    <att type="real" name="STDV %InGO" value="9.495144870310792"/>
    <att type="real" name="BestLogPInGroup" value="-12.577052530069249"/>
    <att type="real" name="BestEnrichmentInGroup" value="64.31047315257842"/>
    <att type="integer" name="FirstInGroupByEnrichment" value="0"/>
    <att type="integer" name="FirstInGroupByLogP" value="0"/>
    <att type="string" name="GeneID" value="207|595|3265|3569|4609|6774"/>
    <att type="integer" name="_RANK_" value="1"/>
    <att type="string" name="_PATTERN_" value="M1"/>
    <att type="string" name="CLUSTER_LABEL" value=" "/>
    <att type="integer" name="#COUNT_001" value="6"/>
    <att type="integer" name="_MEMBER_MyList" value="1"/>
    <att type="real" name="_LogP_MyList" value="-8.923741448156497"/>
    <att type="string" name="Gene" value="ko04630"/>
    <att type="integer" name="GiniIndex" value="0"/>
    <att type="integer" name="CategoryID" value="24"/>
    <att type="string" name="PARENT_GO" value=""/>
    <att type="integer" name="EvidenceCutoff" value="0"/>
    <graphics type="CIRCLE" x="416.78087749863107" y="204.33557309426092"/>
  </node>
  <node label="ko05162" id="46">
    <att type="string" name="canonicalName" value="ko05162"/>
    <att type="string" name="Description" value="Measles"/>
    <att type="string" name="Category" value="KEGG Pathway"/>
    <att type="real" name="LogP" value="-7.405926658463615"/>
    <att type="real" name="Log(q-value)" value="-6.673970805894188"/>
    <att type="integer" name="GROUP_ID" value="9"/>
    <att type="string" name="Hits" value="AKT1|CCND1|IL6|STAT3|TP53"/>
    <att type="real" name="Enrichment" value="51.29240162822252"/>
    <att type="real" name="Z-score" value="15.74258348543573"/>
    <att type="integer" name="#GeneInGOAndHitList" value="5"/>
    <att type="integer" name="#GeneInGO" value="134"/>
    <att type="integer" name="#GeneInHitList" value="22"/>
    <att type="integer" name="#TotalGeneInLibrary" value="30242"/>
    <att type="real" name="%InGO" value="22.727272727272727"/>
    <att type="real" name="STDV %InGO" value="8.934606739851096"/>
    <att type="real" name="BestLogPInGroup" value="-12.577052530069249"/>
    <att type="real" name="BestEnrichmentInGroup" value="64.31047315257842"/>
    <att type="integer" name="FirstInGroupByEnrichment" value="0"/>
    <att type="integer" name="FirstInGroupByLogP" value="0"/>
    <att type="string" name="GeneID" value="207|595|3569|6774|7157"/>
    <att type="integer" name="_RANK_" value="1"/>
    <att type="string" name="_PATTERN_" value="M1"/>
    <att type="string" name="CLUSTER_LABEL" value=" "/>
    <att type="integer" name="#COUNT_001" value="5"/>
    <att type="integer" name="_MEMBER_MyList" value="1"/>
    <att type="real" name="_LogP_MyList" value="-7.405926658463615"/>
    <att type="string" name="Gene" value="ko05162"/>
    <att type="integer" name="GiniIndex" value="0"/>
    <att type="integer" name="CategoryID" value="24"/>
    <att type="string" name="PARENT_GO" value=""/>
    <att type="integer" name="EvidenceCutoff" value="0"/>
    <graphics type="CIRCLE" x="202.06185871655708" y="362.5816550229757"/>
  </node>
  <node label="hsa04211" id="47">
    <att type="string" name="canonicalName" value="hsa04211"/>
    <att type="string" name="Description" value="Longevity regulating pathway"/>
    <att type="string" name="Category" value="KEGG Pathway"/>
    <att type="real" name="LogP" value="-4.1757267935230775"/>
    <att type="real" name="Log(q-value)" value="-3.590320826574627"/>
    <att type="integer" name="GROUP_ID" value="9"/>
    <att type="string" name="Hits" value="AKT1|HRAS|TP53"/>
    <att type="real" name="Enrichment" value="37.83402835696414"/>
    <att type="real" name="Z-score" value="10.394496702030436"/>
    <att type="integer" name="#GeneInGOAndHitList" value="3"/>
    <att type="integer" name="#GeneInGO" value="109"/>
    <att type="integer" name="#GeneInHitList" value="22"/>
    <att type="integer" name="#TotalGeneInLibrary" value="30242"/>
    <att type="real" name="%InGO" value="13.636363636363637"/>
    <att type="real" name="STDV %InGO" value="7.31650049984536"/>
    <att type="real" name="BestLogPInGroup" value="-12.577052530069249"/>
    <att type="real" name="BestEnrichmentInGroup" value="64.31047315257842"/>
    <att type="integer" name="FirstInGroupByEnrichment" value="0"/>
    <att type="integer" name="FirstInGroupByLogP" value="0"/>
    <att type="string" name="GeneID" value="207|3265|7157"/>
    <att type="integer" name="_RANK_" value="1"/>
    <att type="string" name="_PATTERN_" value="M1"/>
    <att type="string" name="CLUSTER_LABEL" value=" "/>
    <att type="integer" name="#COUNT_001" value="3"/>
    <att type="integer" name="_MEMBER_MyList" value="1"/>
    <att type="real" name="_LogP_MyList" value="-4.1757267935230775"/>
    <att type="string" name="Gene" value="hsa04211"/>
    <att type="integer" name="GiniIndex" value="0"/>
    <att type="integer" name="CategoryID" value="24"/>
    <att type="string" name="PARENT_GO" value=""/>
    <att type="integer" name="EvidenceCutoff" value="0"/>
    <graphics type="CIRCLE" x="425.4338391624336" y="278.79476506565175"/>
  </node>
  <node label="ko05222" id="48">
    <att type="string" name="canonicalName" value="ko05222"/>
    <att type="string" name="Description" value="Small cell lung cancer"/>
    <att type="string" name="Category" value="KEGG Pathway"/>
    <att type="real" name="LogP" value="-8.429733590790242"/>
    <att type="real" name="Log(q-value)" value="-7.663999311842856"/>
    <att type="integer" name="GROUP_ID" value="10"/>
    <att type="string" name="Hits" value="AKT1|CCND1|MYC|PTEN|TP53"/>
    <att type="real" name="Enrichment" value="81.82359307359307"/>
    <att type="real" name="Z-score" value="20.01422199074539"/>
    <att type="integer" name="#GeneInGOAndHitList" value="5"/>
    <att type="integer" name="#GeneInGO" value="84"/>
    <att type="integer" name="#GeneInHitList" value="22"/>
    <att type="integer" name="#TotalGeneInLibrary" value="30242"/>
    <att type="real" name="%InGO" value="22.727272727272727"/>
    <att type="real" name="STDV %InGO" value="8.934606739851096"/>
    <att type="real" name="BestLogPInGroup" value="-10.122217606660634"/>
    <att type="real" name="BestEnrichmentInGroup" value="83.31129476584022"/>
    <att type="integer" name="FirstInGroupByEnrichment" value="0"/>
    <att type="integer" name="FirstInGroupByLogP" value="0"/>
    <att type="string" name="GeneID" value="207|595|4609|5728|7157"/>
    <att type="integer" name="_RANK_" value="1"/>
    <att type="string" name="_PATTERN_" value="M1"/>
    <att type="string" name="CLUSTER_LABEL" value=" "/>
    <att type="integer" name="#COUNT_001" value="5"/>
    <att type="integer" name="_MEMBER_MyList" value="1"/>
    <att type="real" name="_LogP_MyList" value="-8.429733590790242"/>
    <att type="string" name="Gene" value="ko05222"/>
    <att type="integer" name="GiniIndex" value="0"/>
    <att type="integer" name="CategoryID" value="24"/>
    <att type="string" name="PARENT_GO" value=""/>
    <att type="integer" name="EvidenceCutoff" value="0"/>
    <graphics type="CIRCLE" x="166.16619390081686" y="335.71009315578414"/>
  </node>
  <node label="ko04310" id="49">
    <att type="string" name="canonicalName" value="ko04310"/>
    <att type="string" name="Description" value="Wnt signaling pathway"/>
    <att type="string" name="Category" value="KEGG Pathway"/>
    <att type="real" name="LogP" value="-7.264520677490518"/>
    <att type="real" name="Log(q-value)" value="-6.538433758585188"/>
    <att type="integer" name="GROUP_ID" value="10"/>
    <att type="string" name="Hits" value="CCND1|JUN|MYC|MAPK8|TP53"/>
    <att type="real" name="Enrichment" value="48.06420851875397"/>
    <att type="real" name="Z-score" value="15.221061099572038"/>
    <att type="integer" name="#GeneInGOAndHitList" value="5"/>
    <att type="integer" name="#GeneInGO" value="143"/>
    <att type="integer" name="#GeneInHitList" value="22"/>
    <att type="integer" name="#TotalGeneInLibrary" value="30242"/>
    <att type="real" name="%InGO" value="22.727272727272727"/>
    <att type="real" name="STDV %InGO" value="8.934606739851096"/>
    <att type="real" name="BestLogPInGroup" value="-10.122217606660634"/>
    <att type="real" name="BestEnrichmentInGroup" value="83.31129476584022"/>
    <att type="integer" name="FirstInGroupByEnrichment" value="0"/>
    <att type="integer" name="FirstInGroupByLogP" value="0"/>
    <att type="string" name="GeneID" value="595|3725|4609|5599|7157"/>
    <att type="integer" name="_RANK_" value="1"/>
    <att type="string" name="_PATTERN_" value="M1"/>
    <att type="string" name="CLUSTER_LABEL" value=" "/>
    <att type="integer" name="#COUNT_001" value="5"/>
    <att type="integer" name="_MEMBER_MyList" value="1"/>
    <att type="real" name="_LogP_MyList" value="-7.264520677490518"/>
    <att type="string" name="Gene" value="ko04310"/>
    <att type="integer" name="GiniIndex" value="0"/>
    <att type="integer" name="CategoryID" value="24"/>
    <att type="string" name="PARENT_GO" value=""/>
    <att type="integer" name="EvidenceCutoff" value="0"/>
    <graphics type="CIRCLE" x="407.96433426207625" y="275.94499202833055"/>
  </node>
  <node label="hsa04310" id="50">
    <att type="string" name="canonicalName" value="hsa04310"/>
    <att type="string" name="Description" value="Wnt signaling pathway"/>
    <att type="string" name="Category" value="KEGG Pathway"/>
    <att type="real" name="LogP" value="-6.902305948644654"/>
    <att type="real" name="Log(q-value)" value="-6.190553482163513"/>
    <att type="integer" name="GROUP_ID" value="10"/>
    <att type="string" name="Hits" value="CCND1|JUN|MYC|MAPK8|TP53"/>
    <att type="real" name="Enrichment" value="40.66971490048413"/>
    <att type="real" name="Z-score" value="13.953277739960381"/>
    <att type="integer" name="#GeneInGOAndHitList" value="5"/>
    <att type="integer" name="#GeneInGO" value="169"/>
    <att type="integer" name="#GeneInHitList" value="22"/>
    <att type="integer" name="#TotalGeneInLibrary" value="30242"/>
    <att type="real" name="%InGO" value="22.727272727272727"/>
    <att type="real" name="STDV %InGO" value="8.934606739851096"/>
    <att type="real" name="BestLogPInGroup" value="-10.122217606660634"/>
    <att type="real" name="BestEnrichmentInGroup" value="83.31129476584022"/>
    <att type="integer" name="FirstInGroupByEnrichment" value="0"/>
    <att type="integer" name="FirstInGroupByLogP" value="0"/>
    <att type="string" name="GeneID" value="595|3725|4609|5599|7157"/>
    <att type="integer" name="_RANK_" value="1"/>
    <att type="string" name="_PATTERN_" value="M1"/>
    <att type="string" name="CLUSTER_LABEL" value=" "/>
    <att type="integer" name="#COUNT_001" value="5"/>
    <att type="integer" name="_MEMBER_MyList" value="1"/>
    <att type="real" name="_LogP_MyList" value="-6.902305948644654"/>
    <att type="string" name="Gene" value="hsa04310"/>
    <att type="integer" name="GiniIndex" value="0"/>
    <att type="integer" name="CategoryID" value="24"/>
    <att type="string" name="PARENT_GO" value=""/>
    <att type="integer" name="EvidenceCutoff" value="0"/>
    <graphics type="CIRCLE" x="309.07225657270226" y="406.8174402403669"/>
  </node>
  <node label="ko04115" id="51">
    <att type="string" name="canonicalName" value="ko04115"/>
    <att type="string" name="Description" value="p53 signaling pathway"/>
    <att type="string" name="Category" value="KEGG Pathway"/>
    <att type="real" name="LogP" value="-6.754614622562305"/>
    <att type="real" name="Log(q-value)" value="-6.062167311276551"/>
    <att type="integer" name="GROUP_ID" value="10"/>
    <att type="string" name="Hits" value="CCND1|CASP3|PTEN|TP53"/>
    <att type="real" name="Enrichment" value="79.68906455862978"/>
    <att type="real" name="Z-score" value="17.655981537223493"/>
    <att type="integer" name="#GeneInGOAndHitList" value="4"/>
    <att type="integer" name="#GeneInGO" value="69"/>
    <att type="integer" name="#GeneInHitList" value="22"/>
    <att type="integer" name="#TotalGeneInLibrary" value="30242"/>
    <att type="real" name="%InGO" value="18.181818181818183"/>
    <att type="real" name="STDV %InGO" value="8.223036670302644"/>
    <att type="real" name="BestLogPInGroup" value="-10.122217606660634"/>
    <att type="real" name="BestEnrichmentInGroup" value="83.31129476584022"/>
    <att type="integer" name="FirstInGroupByEnrichment" value="0"/>
    <att type="integer" name="FirstInGroupByLogP" value="0"/>
    <att type="string" name="GeneID" value="595|836|5728|7157"/>
    <att type="integer" name="_RANK_" value="1"/>
    <att type="string" name="_PATTERN_" value="M1"/>
    <att type="string" name="CLUSTER_LABEL" value=" "/>
    <att type="integer" name="#COUNT_001" value="4"/>
    <att type="integer" name="_MEMBER_MyList" value="1"/>
    <att type="real" name="_LogP_MyList" value="-6.754614622562305"/>
    <att type="string" name="Gene" value="ko04115"/>
    <att type="integer" name="GiniIndex" value="0"/>
    <att type="integer" name="CategoryID" value="24"/>
    <att type="string" name="PARENT_GO" value=""/>
    <att type="integer" name="EvidenceCutoff" value="0"/>
    <graphics type="CIRCLE" x="181.15931207734724" y="399.8211678452141"/>
  </node>
  <node label="hsa04115" id="52">
    <att type="string" name="canonicalName" value="hsa04115"/>
    <att type="string" name="Description" value="p53 signaling pathway"/>
    <att type="string" name="Category" value="KEGG Pathway"/>
    <att type="real" name="LogP" value="-6.516635142923052"/>
    <att type="real" name="Log(q-value)" value="-5.840078426753031"/>
    <att type="integer" name="GROUP_ID" value="10"/>
    <att type="string" name="Hits" value="CCND1|CASP3|PTEN|TP53"/>
    <att type="real" name="Enrichment" value="69.60184119677791"/>
    <att type="real" name="Z-score" value="16.473058280565848"/>
    <att type="integer" name="#GeneInGOAndHitList" value="4"/>
    <att type="integer" name="#GeneInGO" value="79"/>
    <att type="integer" name="#GeneInHitList" value="22"/>
    <att type="integer" name="#TotalGeneInLibrary" value="30242"/>
    <att type="real" name="%InGO" value="18.181818181818183"/>
    <att type="real" name="STDV %InGO" value="8.223036670302644"/>
    <att type="real" name="BestLogPInGroup" value="-10.122217606660634"/>
    <att type="real" name="BestEnrichmentInGroup" value="83.31129476584022"/>
    <att type="integer" name="FirstInGroupByEnrichment" value="0"/>
    <att type="integer" name="FirstInGroupByLogP" value="0"/>
    <att type="string" name="GeneID" value="595|836|5728|7157"/>
    <att type="integer" name="_RANK_" value="1"/>
    <att type="string" name="_PATTERN_" value="M1"/>
    <att type="string" name="CLUSTER_LABEL" value=" "/>
    <att type="integer" name="#COUNT_001" value="4"/>
    <att type="integer" name="_MEMBER_MyList" value="1"/>
    <att type="real" name="_LogP_MyList" value="-6.516635142923052"/>
    <att type="string" name="Gene" value="hsa04115"/>
    <att type="integer" name="GiniIndex" value="0"/>
    <att type="integer" name="CategoryID" value="24"/>
    <att type="string" name="PARENT_GO" value=""/>
    <att type="integer" name="EvidenceCutoff" value="0"/>
    <graphics type="CIRCLE" x="376.98413780554495" y="220.19564033754943"/>
  </node>
  <node label="ko04110" id="53">
    <att type="string" name="canonicalName" value="ko04110"/>
    <att type="string" name="Description" value="Cell cycle"/>
    <att type="string" name="Category" value="KEGG Pathway"/>
    <att type="real" name="LogP" value="-4.009342966915528"/>
    <att type="real" name="Log(q-value)" value="-3.426040125054842"/>
    <att type="integer" name="GROUP_ID" value="10"/>
    <att type="string" name="Hits" value="CCND1|MYC|TP53"/>
    <att type="real" name="Enrichment" value="33.25733137829912"/>
    <att type="real" name="Z-score" value="9.711546597692823"/>
    <att type="integer" name="#GeneInGOAndHitList" value="3"/>
    <att type="integer" name="#GeneInGO" value="124"/>
    <att type="integer" name="#GeneInHitList" value="22"/>
    <att type="integer" name="#TotalGeneInLibrary" value="30242"/>
    <att type="real" name="%InGO" value="13.636363636363637"/>
    <att type="real" name="STDV %InGO" value="7.31650049984536"/>
    <att type="real" name="BestLogPInGroup" value="-10.122217606660634"/>
    <att type="real" name="BestEnrichmentInGroup" value="83.31129476584022"/>
    <att type="integer" name="FirstInGroupByEnrichment" value="0"/>
    <att type="integer" name="FirstInGroupByLogP" value="0"/>
    <att type="string" name="GeneID" value="595|4609|7157"/>
    <att type="integer" name="_RANK_" value="1"/>
    <att type="string" name="_PATTERN_" value="M1"/>
    <att type="string" name="CLUSTER_LABEL" value=" "/>
    <att type="integer" name="#COUNT_001" value="3"/>
    <att type="integer" name="_MEMBER_MyList" value="1"/>
    <att type="real" name="_LogP_MyList" value="-4.009342966915528"/>
    <att type="string" name="Gene" value="ko04110"/>
    <att type="integer" name="GiniIndex" value="0"/>
    <att type="integer" name="CategoryID" value="24"/>
    <att type="string" name="PARENT_GO" value=""/>
    <att type="integer" name="EvidenceCutoff" value="0"/>
    <graphics type="CIRCLE" x="226.77438899739457" y="275.0374625973588"/>
  </node>
  <node label="hsa04110" id="54">
    <att type="string" name="canonicalName" value="hsa04110"/>
    <att type="string" name="Description" value="Cell cycle"/>
    <att type="string" name="Category" value="KEGG Pathway"/>
    <att type="real" name="LogP" value="-3.9288775849050563"/>
    <att type="real" name="Log(q-value)" value="-3.347667732550214"/>
    <att type="integer" name="GROUP_ID" value="10"/>
    <att type="string" name="Hits" value="CCND1|MYC|TP53"/>
    <att type="real" name="Enrichment" value="31.241735537190085"/>
    <att type="real" name="Z-score" value="9.395080022139274"/>
    <att type="integer" name="#GeneInGOAndHitList" value="3"/>
    <att type="integer" name="#GeneInGO" value="132"/>
    <att type="integer" name="#GeneInHitList" value="22"/>
    <att type="integer" name="#TotalGeneInLibrary" value="30242"/>
    <att type="real" name="%InGO" value="13.636363636363637"/>
    <att type="real" name="STDV %InGO" value="7.31650049984536"/>
    <att type="real" name="BestLogPInGroup" value="-10.122217606660634"/>
    <att type="real" name="BestEnrichmentInGroup" value="83.31129476584022"/>
    <att type="integer" name="FirstInGroupByEnrichment" value="0"/>
    <att type="integer" name="FirstInGroupByLogP" value="0"/>
    <att type="string" name="GeneID" value="595|4609|7157"/>
    <att type="integer" name="_RANK_" value="1"/>
    <att type="string" name="_PATTERN_" value="M1"/>
    <att type="string" name="CLUSTER_LABEL" value=" "/>
    <att type="integer" name="#COUNT_001" value="3"/>
    <att type="integer" name="_MEMBER_MyList" value="1"/>
    <att type="real" name="_LogP_MyList" value="-3.9288775849050563"/>
    <att type="string" name="Gene" value="hsa04110"/>
    <att type="integer" name="GiniIndex" value="0"/>
    <att type="integer" name="CategoryID" value="24"/>
    <att type="string" name="PARENT_GO" value=""/>
    <att type="integer" name="EvidenceCutoff" value="0"/>
    <graphics type="CIRCLE" x="408.5284069342345" y="253.55012807594304"/>
  </node>
  <node label="ko05202" id="55">
    <att type="string" name="canonicalName" value="ko05202"/>
    <att type="string" name="Description" value="Transcriptional misregulation in cancer"/>
    <att type="string" name="Category" value="KEGG Pathway"/>
    <att type="real" name="LogP" value="-3.5319384386294908"/>
    <att type="real" name="Log(q-value)" value="-2.9651037112274925"/>
    <att type="integer" name="GROUP_ID" value="10"/>
    <att type="string" name="Hits" value="IL6|MYC|TP53"/>
    <att type="real" name="Enrichment" value="22.91060606060606"/>
    <att type="real" name="Z-score" value="7.955067927508168"/>
    <att type="integer" name="#GeneInGOAndHitList" value="3"/>
    <att type="integer" name="#GeneInGO" value="180"/>
    <att type="integer" name="#GeneInHitList" value="22"/>
    <att type="integer" name="#TotalGeneInLibrary" value="30242"/>
    <att type="real" name="%InGO" value="13.636363636363637"/>
    <att type="real" name="STDV %InGO" value="7.31650049984536"/>
    <att type="real" name="BestLogPInGroup" value="-10.122217606660634"/>
    <att type="real" name="BestEnrichmentInGroup" value="83.31129476584022"/>
    <att type="integer" name="FirstInGroupByEnrichment" value="0"/>
    <att type="integer" name="FirstInGroupByLogP" value="0"/>
    <att type="string" name="GeneID" value="3569|4609|7157"/>
    <att type="integer" name="_RANK_" value="1"/>
    <att type="string" name="_PATTERN_" value="M1"/>
    <att type="string" name="CLUSTER_LABEL" value=" "/>
    <att type="integer" name="#COUNT_001" value="3"/>
    <att type="integer" name="_MEMBER_MyList" value="1"/>
    <att type="real" name="_LogP_MyList" value="-3.5319384386294908"/>
    <att type="string" name="Gene" value="ko05202"/>
    <att type="integer" name="GiniIndex" value="0"/>
    <att type="integer" name="CategoryID" value="24"/>
    <att type="string" name="PARENT_GO" value=""/>
    <att type="integer" name="EvidenceCutoff" value="0"/>
    <graphics type="CIRCLE" x="208.71176532650918" y="352.6684153893557"/>
  </node>
  <node label="hsa05202" id="56">
    <att type="string" name="canonicalName" value="hsa05202"/>
    <att type="string" name="Description" value="Transcriptional misregulation in cancer"/>
    <att type="string" name="Category" value="KEGG Pathway"/>
    <att type="real" name="LogP" value="-3.372914246879319"/>
    <att type="real" name="Log(q-value)" value="-2.8101007934102444"/>
    <att type="integer" name="GROUP_ID" value="10"/>
    <att type="string" name="Hits" value="IL6|MYC|TP53"/>
    <att type="real" name="Enrichment" value="20.21524064171123"/>
    <att type="real" name="Z-score" value="7.429979054243677"/>
    <att type="integer" name="#GeneInGOAndHitList" value="3"/>
    <att type="integer" name="#GeneInGO" value="204"/>
    <att type="integer" name="#GeneInHitList" value="22"/>
    <att type="integer" name="#TotalGeneInLibrary" value="30242"/>
    <att type="real" name="%InGO" value="13.636363636363637"/>
    <att type="real" name="STDV %InGO" value="7.31650049984536"/>
    <att type="real" name="BestLogPInGroup" value="-10.122217606660634"/>
    <att type="real" name="BestEnrichmentInGroup" value="83.31129476584022"/>
    <att type="integer" name="FirstInGroupByEnrichment" value="0"/>
    <att type="integer" name="FirstInGroupByLogP" value="0"/>
    <att type="string" name="GeneID" value="3569|4609|7157"/>
    <att type="integer" name="_RANK_" value="1"/>
    <att type="string" name="_PATTERN_" value="M1"/>
    <att type="string" name="CLUSTER_LABEL" value=" "/>
    <att type="integer" name="#COUNT_001" value="3"/>
    <att type="integer" name="_MEMBER_MyList" value="1"/>
    <att type="real" name="_LogP_MyList" value="-3.372914246879319"/>
    <att type="string" name="Gene" value="hsa05202"/>
    <att type="integer" name="GiniIndex" value="0"/>
    <att type="integer" name="CategoryID" value="24"/>
    <att type="string" name="PARENT_GO" value=""/>
    <att type="integer" name="EvidenceCutoff" value="0"/>
    <graphics type="CIRCLE" x="276.07213772102034" y="228.15361435348885"/>
  </node>
  <node label="hsa05321" id="57">
    <att type="string" name="canonicalName" value="hsa05321"/>
    <att type="string" name="Description" value="Inflammatory bowel disease (IBD)"/>
    <att type="string" name="Category" value="KEGG Pathway"/>
    <att type="real" name="LogP" value="-6.806465355990295"/>
    <att type="real" name="Log(q-value)" value="-6.105849255627114"/>
    <att type="integer" name="GROUP_ID" value="11"/>
    <att type="string" name="Hits" value="IL6|JUN|STAT3|TNF"/>
    <att type="real" name="Enrichment" value="82.06784260515605"/>
    <att type="real" name="Z-score" value="17.9235718896249"/>
    <att type="integer" name="#GeneInGOAndHitList" value="4"/>
    <att type="integer" name="#GeneInGO" value="67"/>
    <att type="integer" name="#GeneInHitList" value="22"/>
    <att type="integer" name="#TotalGeneInLibrary" value="30242"/>
    <att type="real" name="%InGO" value="18.181818181818183"/>
    <att type="real" name="STDV %InGO" value="8.223036670302644"/>
    <att type="real" name="BestLogPInGroup" value="-6.8599379220173375"/>
    <att type="real" name="BestEnrichmentInGroup" value="84.593006993007"/>
    <att type="integer" name="FirstInGroupByEnrichment" value="0"/>
    <att type="integer" name="FirstInGroupByLogP" value="0"/>
    <att type="string" name="GeneID" value="3569|3725|6774|7124"/>
    <att type="integer" name="_RANK_" value="1"/>
    <att type="string" name="_PATTERN_" value="M1"/>
    <att type="string" name="CLUSTER_LABEL" value=" "/>
    <att type="integer" name="#COUNT_001" value="4"/>
    <att type="integer" name="_MEMBER_MyList" value="1"/>
    <att type="real" name="_LogP_MyList" value="-6.806465355990295"/>
    <att type="string" name="Gene" value="hsa05321"/>
    <att type="integer" name="GiniIndex" value="0"/>
    <att type="integer" name="CategoryID" value="24"/>
    <att type="string" name="PARENT_GO" value=""/>
    <att type="integer" name="EvidenceCutoff" value="0"/>
    <graphics type="CIRCLE" x="228.5314622883817" y="327.30394455169693"/>
  </node>
  <node label="ko05323" id="58">
    <att type="string" name="canonicalName" value="ko05323"/>
    <att type="string" name="Description" value="Rheumatoid arthritis"/>
    <att type="string" name="Category" value="KEGG Pathway"/>
    <att type="real" name="LogP" value="-6.288303660858581"/>
    <att type="real" name="Log(q-value)" value="-5.619479394919251"/>
    <att type="integer" name="GROUP_ID" value="11"/>
    <att type="string" name="Hits" value="IL6|JUN|TNF|VEGFA"/>
    <att type="real" name="Enrichment" value="61.094949494949496"/>
    <att type="real" name="Z-score" value="15.405058487626281"/>
    <att type="integer" name="#GeneInGOAndHitList" value="4"/>
    <att type="integer" name="#GeneInGO" value="90"/>
    <att type="integer" name="#GeneInHitList" value="22"/>
    <att type="integer" name="#TotalGeneInLibrary" value="30242"/>
    <att type="real" name="%InGO" value="18.181818181818183"/>
    <att type="real" name="STDV %InGO" value="8.223036670302644"/>
    <att type="real" name="BestLogPInGroup" value="-6.8599379220173375"/>
    <att type="real" name="BestEnrichmentInGroup" value="84.593006993007"/>
    <att type="integer" name="FirstInGroupByEnrichment" value="0"/>
    <att type="integer" name="FirstInGroupByLogP" value="0"/>
    <att type="string" name="GeneID" value="3569|3725|7124|7422"/>
    <att type="integer" name="_RANK_" value="1"/>
    <att type="string" name="_PATTERN_" value="M1"/>
    <att type="string" name="CLUSTER_LABEL" value=" "/>
    <att type="integer" name="#COUNT_001" value="4"/>
    <att type="integer" name="_MEMBER_MyList" value="1"/>
    <att type="real" name="_LogP_MyList" value="-6.288303660858581"/>
    <att type="string" name="Gene" value="ko05323"/>
    <att type="integer" name="GiniIndex" value="0"/>
    <att type="integer" name="CategoryID" value="24"/>
    <att type="string" name="PARENT_GO" value=""/>
    <att type="integer" name="EvidenceCutoff" value="0"/>
    <graphics type="CIRCLE" x="166.3747937953953" y="313.99129371594734"/>
  </node>
  <node label="hsa05323" id="59">
    <att type="string" name="canonicalName" value="hsa05323"/>
    <att type="string" name="Description" value="Rheumatoid arthritis"/>
    <att type="string" name="Category" value="KEGG Pathway"/>
    <att type="real" name="LogP" value="-6.121896959345857"/>
    <att type="real" name="Log(q-value)" value="-5.465661820714548"/>
    <att type="integer" name="GROUP_ID" value="11"/>
    <att type="string" name="Hits" value="IL6|JUN|TNF|VEGFA"/>
    <att type="real" name="Enrichment" value="55.54086317722682"/>
    <att type="real" name="Z-score" value="14.665894344360268"/>
    <att type="integer" name="#GeneInGOAndHitList" value="4"/>
    <att type="integer" name="#GeneInGO" value="99"/>
    <att type="integer" name="#GeneInHitList" value="22"/>
    <att type="integer" name="#TotalGeneInLibrary" value="30242"/>
    <att type="real" name="%InGO" value="18.181818181818183"/>
    <att type="real" name="STDV %InGO" value="8.223036670302644"/>
    <att type="real" name="BestLogPInGroup" value="-6.8599379220173375"/>
    <att type="real" name="BestEnrichmentInGroup" value="84.593006993007"/>
    <att type="integer" name="FirstInGroupByEnrichment" value="0"/>
    <att type="integer" name="FirstInGroupByLogP" value="0"/>
    <att type="string" name="GeneID" value="3569|3725|7124|7422"/>
    <att type="integer" name="_RANK_" value="1"/>
    <att type="string" name="_PATTERN_" value="M1"/>
    <att type="string" name="CLUSTER_LABEL" value=" "/>
    <att type="integer" name="#COUNT_001" value="4"/>
    <att type="integer" name="_MEMBER_MyList" value="1"/>
    <att type="real" name="_LogP_MyList" value="-6.121896959345857"/>
    <att type="string" name="Gene" value="hsa05323"/>
    <att type="integer" name="GiniIndex" value="0"/>
    <att type="integer" name="CategoryID" value="24"/>
    <att type="string" name="PARENT_GO" value=""/>
    <att type="integer" name="EvidenceCutoff" value="0"/>
    <graphics type="CIRCLE" x="226.312826119149" y="316.9887330181723"/>
  </node>
  <node label="ko04060" id="60">
    <att type="string" name="canonicalName" value="ko04060"/>
    <att type="string" name="Description" value="Cytokine-cytokine receptor interaction"/>
    <att type="string" name="Category" value="KEGG Pathway"/>
    <att type="real" name="LogP" value="-5.89578760391343"/>
    <att type="real" name="Log(q-value)" value="-5.24693441890472"/>
    <att type="integer" name="GROUP_ID" value="11"/>
    <att type="string" name="Hits" value="EGF|EGFR|IL6|TNF|VEGFA"/>
    <att type="real" name="Enrichment" value="25.456228956228955"/>
    <att type="real" name="Z-score" value="10.89119906974406"/>
    <att type="integer" name="#GeneInGOAndHitList" value="5"/>
    <att type="integer" name="#GeneInGO" value="270"/>
    <att type="integer" name="#GeneInHitList" value="22"/>
    <att type="integer" name="#TotalGeneInLibrary" value="30242"/>
    <att type="real" name="%InGO" value="22.727272727272727"/>
    <att type="real" name="STDV %InGO" value="8.934606739851096"/>
    <att type="real" name="BestLogPInGroup" value="-6.8599379220173375"/>
    <att type="real" name="BestEnrichmentInGroup" value="84.593006993007"/>
    <att type="integer" name="FirstInGroupByEnrichment" value="0"/>
    <att type="integer" name="FirstInGroupByLogP" value="0"/>
    <att type="string" name="GeneID" value="1950|1956|3569|7124|7422"/>
    <att type="integer" name="_RANK_" value="1"/>
    <att type="string" name="_PATTERN_" value="M1"/>
    <att type="string" name="CLUSTER_LABEL" value=" "/>
    <att type="integer" name="#COUNT_001" value="5"/>
    <att type="integer" name="_MEMBER_MyList" value="1"/>
    <att type="real" name="_LogP_MyList" value="-5.89578760391343"/>
    <att type="string" name="Gene" value="ko04060"/>
    <att type="integer" name="GiniIndex" value="0"/>
    <att type="integer" name="CategoryID" value="24"/>
    <att type="string" name="PARENT_GO" value=""/>
    <att type="integer" name="EvidenceCutoff" value="0"/>
    <graphics type="CIRCLE" x="155.4226357212367" y="233.5352227813386"/>
  </node>
  <node label="hsa04060" id="61">
    <att type="string" name="canonicalName" value="hsa04060"/>
    <att type="string" name="Description" value="Cytokine-cytokine receptor interaction"/>
    <att type="string" name="Category" value="KEGG Pathway"/>
    <att type="real" name="LogP" value="-5.482219119837413"/>
    <att type="real" name="Log(q-value)" value="-4.845397022250238"/>
    <att type="integer" name="GROUP_ID" value="11"/>
    <att type="string" name="Hits" value="EGF|EGFR|IL6|TNF|VEGFA"/>
    <att type="real" name="Enrichment" value="20.95482261640798"/>
    <att type="real" name="Z-score" value="9.804145171139895"/>
    <att type="integer" name="#GeneInGOAndHitList" value="5"/>
    <att type="integer" name="#GeneInGO" value="328"/>
    <att type="integer" name="#GeneInHitList" value="22"/>
    <att type="integer" name="#TotalGeneInLibrary" value="30242"/>
    <att type="real" name="%InGO" value="22.727272727272727"/>
    <att type="real" name="STDV %InGO" value="8.934606739851096"/>
    <att type="real" name="BestLogPInGroup" value="-6.8599379220173375"/>
    <att type="real" name="BestEnrichmentInGroup" value="84.593006993007"/>
    <att type="integer" name="FirstInGroupByEnrichment" value="0"/>
    <att type="integer" name="FirstInGroupByLogP" value="0"/>
    <att type="string" name="GeneID" value="1950|1956|3569|7124|7422"/>
    <att type="integer" name="_RANK_" value="1"/>
    <att type="string" name="_PATTERN_" value="M1"/>
    <att type="string" name="CLUSTER_LABEL" value=" "/>
    <att type="integer" name="#COUNT_001" value="5"/>
    <att type="integer" name="_MEMBER_MyList" value="1"/>
    <att type="real" name="_LogP_MyList" value="-5.482219119837413"/>
    <att type="string" name="Gene" value="hsa04060"/>
    <att type="integer" name="GiniIndex" value="0"/>
    <att type="integer" name="CategoryID" value="24"/>
    <att type="string" name="PARENT_GO" value=""/>
    <att type="integer" name="EvidenceCutoff" value="0"/>
    <graphics type="CIRCLE" x="246.5313523590206" y="424.9034509242027"/>
  </node>
  <node label="ko05014" id="62">
    <att type="string" name="canonicalName" value="ko05014"/>
    <att type="string" name="Description" value="Amyotrophic lateral sclerosis (ALS)"/>
    <att type="string" name="Category" value="KEGG Pathway"/>
    <att type="real" name="LogP" value="-5.167356259425122"/>
    <att type="real" name="Log(q-value)" value="-4.537596016325435"/>
    <att type="integer" name="GROUP_ID" value="11"/>
    <att type="string" name="Hits" value="CASP3|TNF|TP53"/>
    <att type="real" name="Enrichment" value="80.86096256684492"/>
    <att type="real" name="Z-score" value="15.400792302066797"/>
    <att type="integer" name="#GeneInGOAndHitList" value="3"/>
    <att type="integer" name="#GeneInGO" value="51"/>
    <att type="integer" name="#GeneInHitList" value="22"/>
    <att type="integer" name="#TotalGeneInLibrary" value="30242"/>
    <att type="real" name="%InGO" value="13.636363636363637"/>
    <att type="real" name="STDV %InGO" value="7.31650049984536"/>
    <att type="real" name="BestLogPInGroup" value="-6.8599379220173375"/>
    <att type="real" name="BestEnrichmentInGroup" value="84.593006993007"/>
    <att type="integer" name="FirstInGroupByEnrichment" value="0"/>
    <att type="integer" name="FirstInGroupByLogP" value="0"/>
    <att type="string" name="GeneID" value="836|7124|7157"/>
    <att type="integer" name="_RANK_" value="1"/>
    <att type="string" name="_PATTERN_" value="M1"/>
    <att type="string" name="CLUSTER_LABEL" value=" "/>
    <att type="integer" name="#COUNT_001" value="3"/>
    <att type="integer" name="_MEMBER_MyList" value="1"/>
    <att type="real" name="_LogP_MyList" value="-5.167356259425122"/>
    <att type="string" name="Gene" value="ko05014"/>
    <att type="integer" name="GiniIndex" value="0"/>
    <att type="integer" name="CategoryID" value="24"/>
    <att type="string" name="PARENT_GO" value=""/>
    <att type="integer" name="EvidenceCutoff" value="0"/>
    <graphics type="CIRCLE" x="403.4232941931143" y="199.67343252219536"/>
  </node>
  <node label="ko05134" id="63">
    <att type="string" name="canonicalName" value="ko05134"/>
    <att type="string" name="Description" value="Legionellosis"/>
    <att type="string" name="Category" value="KEGG Pathway"/>
    <att type="real" name="LogP" value="-5.067878823863436"/>
    <att type="real" name="Log(q-value)" value="-4.445067440719076"/>
    <att type="integer" name="GROUP_ID" value="11"/>
    <att type="string" name="Hits" value="CASP3|IL6|TNF"/>
    <att type="real" name="Enrichment" value="74.9801652892562"/>
    <att type="real" name="Z-score" value="14.816609984786897"/>
    <att type="integer" name="#GeneInGOAndHitList" value="3"/>
    <att type="integer" name="#GeneInGO" value="55"/>
    <att type="integer" name="#GeneInHitList" value="22"/>
    <att type="integer" name="#TotalGeneInLibrary" value="30242"/>
    <att type="real" name="%InGO" value="13.636363636363637"/>
    <att type="real" name="STDV %InGO" value="7.31650049984536"/>
    <att type="real" name="BestLogPInGroup" value="-6.8599379220173375"/>
    <att type="real" name="BestEnrichmentInGroup" value="84.593006993007"/>
    <att type="integer" name="FirstInGroupByEnrichment" value="0"/>
    <att type="integer" name="FirstInGroupByLogP" value="0"/>
    <att type="string" name="GeneID" value="836|3569|7124"/>
    <att type="integer" name="_RANK_" value="1"/>
    <att type="string" name="_PATTERN_" value="M1"/>
    <att type="string" name="CLUSTER_LABEL" value=" "/>
    <att type="integer" name="#COUNT_001" value="3"/>
    <att type="integer" name="_MEMBER_MyList" value="1"/>
    <att type="real" name="_LogP_MyList" value="-5.067878823863436"/>
    <att type="string" name="Gene" value="ko05134"/>
    <att type="integer" name="GiniIndex" value="0"/>
    <att type="integer" name="CategoryID" value="24"/>
    <att type="string" name="PARENT_GO" value=""/>
    <att type="integer" name="EvidenceCutoff" value="0"/>
    <graphics type="CIRCLE" x="204.19475285789431" y="257.9233348296933"/>
  </node>
  <node label="hsa05014" id="64">
    <att type="string" name="canonicalName" value="hsa05014"/>
    <att type="string" name="Description" value="Amyotrophic lateral sclerosis (ALS)"/>
    <att type="string" name="Category" value="KEGG Pathway"/>
    <att type="real" name="LogP" value="-5.02089487560636"/>
    <att type="real" name="Log(q-value)" value="-4.400375289241585"/>
    <att type="integer" name="GROUP_ID" value="11"/>
    <att type="string" name="Hits" value="CASP3|TNF|TP53"/>
    <att type="real" name="Enrichment" value="72.34928229665071"/>
    <att type="real" name="Z-score" value="14.547676371243226"/>
    <att type="integer" name="#GeneInGOAndHitList" value="3"/>
    <att type="integer" name="#GeneInGO" value="57"/>
    <att type="integer" name="#GeneInHitList" value="22"/>
    <att type="integer" name="#TotalGeneInLibrary" value="30242"/>
    <att type="real" name="%InGO" value="13.636363636363637"/>
    <att type="real" name="STDV %InGO" value="7.31650049984536"/>
    <att type="real" name="BestLogPInGroup" value="-6.8599379220173375"/>
    <att type="real" name="BestEnrichmentInGroup" value="84.593006993007"/>
    <att type="integer" name="FirstInGroupByEnrichment" value="0"/>
    <att type="integer" name="FirstInGroupByLogP" value="0"/>
    <att type="string" name="GeneID" value="836|7124|7157"/>
    <att type="integer" name="_RANK_" value="1"/>
    <att type="string" name="_PATTERN_" value="M1"/>
    <att type="string" name="CLUSTER_LABEL" value=" "/>
    <att type="integer" name="#COUNT_001" value="3"/>
    <att type="integer" name="_MEMBER_MyList" value="1"/>
    <att type="real" name="_LogP_MyList" value="-5.02089487560636"/>
    <att type="string" name="Gene" value="hsa05014"/>
    <att type="integer" name="GiniIndex" value="0"/>
    <att type="integer" name="CategoryID" value="24"/>
    <att type="string" name="PARENT_GO" value=""/>
    <att type="integer" name="EvidenceCutoff" value="0"/>
    <graphics type="CIRCLE" x="439.8440010781313" y="329.8351725481841"/>
  </node>
  <node label="hsa05134" id="65">
    <att type="string" name="canonicalName" value="hsa05134"/>
    <att type="string" name="Description" value="Legionellosis"/>
    <att type="string" name="Category" value="KEGG Pathway"/>
    <att type="real" name="LogP" value="-4.975574887513344"/>
    <att type="real" name="Log(q-value)" value="-4.357335067443468"/>
    <att type="integer" name="GROUP_ID" value="11"/>
    <att type="string" name="Hits" value="CASP3|IL6|TNF"/>
    <att type="real" name="Enrichment" value="69.89676425269646"/>
    <att type="real" name="Z-score" value="14.292421453117766"/>
    <att type="integer" name="#GeneInGOAndHitList" value="3"/>
    <att type="integer" name="#GeneInGO" value="59"/>
    <att type="integer" name="#GeneInHitList" value="22"/>
    <att type="integer" name="#TotalGeneInLibrary" value="30242"/>
    <att type="real" name="%InGO" value="13.636363636363637"/>
    <att type="real" name="STDV %InGO" value="7.31650049984536"/>
    <att type="real" name="BestLogPInGroup" value="-6.8599379220173375"/>
    <att type="real" name="BestEnrichmentInGroup" value="84.593006993007"/>
    <att type="integer" name="FirstInGroupByEnrichment" value="0"/>
    <att type="integer" name="FirstInGroupByLogP" value="0"/>
    <att type="string" name="GeneID" value="836|3569|7124"/>
    <att type="integer" name="_RANK_" value="1"/>
    <att type="string" name="_PATTERN_" value="M1"/>
    <att type="string" name="CLUSTER_LABEL" value=" "/>
    <att type="integer" name="#COUNT_001" value="3"/>
    <att type="integer" name="_MEMBER_MyList" value="1"/>
    <att type="real" name="_LogP_MyList" value="-4.975574887513344"/>
    <att type="string" name="Gene" value="hsa05134"/>
    <att type="integer" name="GiniIndex" value="0"/>
    <att type="integer" name="CategoryID" value="24"/>
    <att type="string" name="PARENT_GO" value=""/>
    <att type="integer" name="EvidenceCutoff" value="0"/>
    <graphics type="CIRCLE" x="248.22597741003008" y="198.49984671006936"/>
  </node>
  <node label="hsa05210" id="66">
    <att type="string" name="canonicalName" value="hsa05210"/>
    <att type="string" name="Description" value="Colorectal cancer"/>
    <att type="string" name="Category" value="KEGG Pathway"/>
    <att type="real" name="LogP" value="-24.60725099716735"/>
    <att type="real" name="Log(q-value)" value="-22.406947814185763"/>
    <att type="integer" name="GROUP_ID" value="4"/>
    <att type="string" name="Hits" value="AKT1|CCND1|CASP3|EGF|EGFR|HRAS|JUN|MYC|MAPK1|MAPK3|MAPK8|TP53"/>
    <att type="real" name="Enrichment" value="175.4854932301741"/>
    <att type="real" name="Z-score" value="45.714732563592825"/>
    <att type="integer" name="#GeneInGOAndHitList" value="12"/>
    <att type="integer" name="#GeneInGO" value="94"/>
    <att type="integer" name="#GeneInHitList" value="22"/>
    <att type="integer" name="#TotalGeneInLibrary" value="30242"/>
    <att type="real" name="%InGO" value="54.54545454545455"/>
    <att type="real" name="STDV %InGO" value="10.615894693111677"/>
    <att type="real" name="BestLogPInGroup" value="-24.60725099716735"/>
    <att type="real" name="BestEnrichmentInGroup" value="206.19545454545454"/>
    <att type="integer" name="FirstInGroupByEnrichment" value="1"/>
    <att type="integer" name="FirstInGroupByLogP" value="1"/>
    <att type="string" name="GeneID" value="207|595|836|1950|1956|3265|3725|4609|5594|5595|5599|7157"/>
    <att type="integer" name="_RANK_" value="1"/>
    <att type="string" name="_PATTERN_" value="M1"/>
    <att type="string" name="CLUSTER_LABEL" value="Colorectal cancer"/>
    <att type="integer" name="#COUNT_001" value="12"/>
    <att type="integer" name="_MEMBER_MyList" value="1"/>
    <att type="real" name="_LogP_MyList" value="-24.60725099716735"/>
    <att type="string" name="Gene" value="hsa05210"/>
    <att type="integer" name="GiniIndex" value="0"/>
    <att type="integer" name="CategoryID" value="24"/>
    <att type="string" name="PARENT_GO" value=""/>
    <att type="integer" name="EvidenceCutoff" value="0"/>
    <graphics type="CIRCLE" x="385.69112813030506" y="425.1488100422185"/>
  </node>
  <node label="hsa05169" id="67">
    <att type="string" name="canonicalName" value="hsa05169"/>
    <att type="string" name="Description" value="Epstein-Barr virus infection"/>
    <att type="string" name="Category" value="KEGG Pathway"/>
    <att type="real" name="LogP" value="-14.349623052795593"/>
    <att type="real" name="Log(q-value)" value="-13.182743625300958"/>
    <att type="integer" name="GROUP_ID" value="7"/>
    <att type="string" name="Hits" value="AKT1|CCND1|CASP3|IL6|JUN|MYC|MAPK8|STAT3|TNF|TP53"/>
    <att type="real" name="Enrichment" value="45.97446032228641"/>
    <att type="real" name="Z-score" value="21.087062448123877"/>
    <att type="integer" name="#GeneInGOAndHitList" value="10"/>
    <att type="integer" name="#GeneInGO" value="299"/>
    <att type="integer" name="#GeneInHitList" value="22"/>
    <att type="integer" name="#TotalGeneInLibrary" value="30242"/>
    <att type="real" name="%InGO" value="45.45454545454545"/>
    <att type="real" name="STDV %InGO" value="10.615894693111677"/>
    <att type="real" name="BestLogPInGroup" value="-14.349623052795593"/>
    <att type="real" name="BestEnrichmentInGroup" value="79.68906455862978"/>
    <att type="integer" name="FirstInGroupByEnrichment" value="1"/>
    <att type="integer" name="FirstInGroupByLogP" value="1"/>
    <att type="string" name="GeneID" value="207|595|836|3569|3725|4609|5599|6774|7124|7157"/>
    <att type="integer" name="_RANK_" value="1"/>
    <att type="string" name="_PATTERN_" value="M1"/>
    <att type="string" name="CLUSTER_LABEL" value="Epstein-Barr virus infection"/>
    <att type="integer" name="#COUNT_001" value="10"/>
    <att type="integer" name="_MEMBER_MyList" value="1"/>
    <att type="real" name="_LogP_MyList" value="-14.349623052795593"/>
    <att type="string" name="Gene" value="hsa05169"/>
    <att type="integer" name="GiniIndex" value="0"/>
    <att type="integer" name="CategoryID" value="24"/>
    <att type="string" name="PARENT_GO" value=""/>
    <att type="integer" name="EvidenceCutoff" value="0"/>
    <graphics type="CIRCLE" x="302.2901663951711" y="252.80229756357556"/>
  </node>
  <node label="ko05418" id="68">
    <att type="string" name="canonicalName" value="ko05418"/>
    <att type="string" name="Description" value="Fluid shear stress and atherosclerosis"/>
    <att type="string" name="Category" value="KEGG Pathway"/>
    <att type="real" name="LogP" value="-13.232519310618214"/>
    <att type="real" name="Log(q-value)" value="-12.165755036006846"/>
    <att type="integer" name="GROUP_ID" value="8"/>
    <att type="string" name="Hits" value="AKT1|HSP90AA1|JUN|MAPK8|SRC|TNF|TP53|VEGFA"/>
    <att type="real" name="Enrichment" value="77.44430217669655"/>
    <att type="real" name="Z-score" value="24.635888477336746"/>
    <att type="integer" name="#GeneInGOAndHitList" value="8"/>
    <att type="integer" name="#GeneInGO" value="142"/>
    <att type="integer" name="#GeneInHitList" value="22"/>
    <att type="integer" name="#TotalGeneInLibrary" value="30242"/>
    <att type="real" name="%InGO" value="36.36363636363637"/>
    <att type="real" name="STDV %InGO" value="10.255928633050294"/>
    <att type="real" name="BestLogPInGroup" value="-13.232519310618214"/>
    <att type="real" name="BestEnrichmentInGroup" value="105.74125874125873"/>
    <att type="integer" name="FirstInGroupByEnrichment" value="1"/>
    <att type="integer" name="FirstInGroupByLogP" value="1"/>
    <att type="string" name="GeneID" value="207|3320|3725|5599|6714|7124|7157|7422"/>
    <att type="integer" name="_RANK_" value="1"/>
    <att type="string" name="_PATTERN_" value="M1"/>
    <att type="string" name="CLUSTER_LABEL" value="Fluid shear stress and atherosclerosis"/>
    <att type="integer" name="#COUNT_001" value="8"/>
    <att type="integer" name="_MEMBER_MyList" value="1"/>
    <att type="real" name="_LogP_MyList" value="-13.232519310618214"/>
    <att type="string" name="Gene" value="ko05418"/>
    <att type="integer" name="GiniIndex" value="0"/>
    <att type="integer" name="CategoryID" value="24"/>
    <att type="string" name="PARENT_GO" value=""/>
    <att type="integer" name="EvidenceCutoff" value="0"/>
    <graphics type="CIRCLE" x="392.50067472334194" y="354.6065128918216"/>
  </node>
  <node label="hsa05161" id="69">
    <att type="string" name="canonicalName" value="hsa05161"/>
    <att type="string" name="Description" value="Hepatitis B"/>
    <att type="string" name="Category" value="KEGG Pathway"/>
    <att type="real" name="LogP" value="-28.53649808292649"/>
    <att type="real" name="Log(q-value)" value="-25.637224895608885"/>
    <att type="integer" name="GROUP_ID" value="1"/>
    <att type="string" name="Hits" value="AKT1|CCND1|CASP3|HRAS|IL6|JUN|MYC|MAPK1|MAPK3|MAPK8|PTEN|SRC|STAT3|TNF|TP53"/>
    <att type="real" name="Enrichment" value="116.49460708782743"/>
    <att type="real" name="Z-score" value="41.579562877677084"/>
    <att type="integer" name="#GeneInGOAndHitList" value="15"/>
    <att type="integer" name="#GeneInGO" value="177"/>
    <att type="integer" name="#GeneInHitList" value="22"/>
    <att type="integer" name="#TotalGeneInLibrary" value="30242"/>
    <att type="real" name="%InGO" value="68.18181818181819"/>
    <att type="real" name="STDV %InGO" value="9.930260198923897"/>
    <att type="real" name="BestLogPInGroup" value="-28.53649808292649"/>
    <att type="real" name="BestEnrichmentInGroup" value="166.62258953168043"/>
    <att type="integer" name="FirstInGroupByEnrichment" value="1"/>
    <att type="integer" name="FirstInGroupByLogP" value="1"/>
    <att type="string" name="GeneID" value="207|595|836|3265|3569|3725|4609|5594|5595|5599|5728|6714|6774|7124|7157"/>
    <att type="integer" name="_RANK_" value="1"/>
    <att type="string" name="_PATTERN_" value="M1"/>
    <att type="string" name="CLUSTER_LABEL" value="Hepatitis B"/>
    <att type="integer" name="#COUNT_001" value="15"/>
    <att type="integer" name="_MEMBER_MyList" value="1"/>
    <att type="real" name="_LogP_MyList" value="-28.53649808292649"/>
    <att type="string" name="Gene" value="hsa05161"/>
    <att type="integer" name="GiniIndex" value="0"/>
    <att type="integer" name="CategoryID" value="24"/>
    <att type="string" name="PARENT_GO" value=""/>
    <att type="integer" name="EvidenceCutoff" value="0"/>
    <graphics type="CIRCLE" x="176.40105806457544" y="381.4204318088098"/>
  </node>
  <node label="hsa05160" id="70">
    <att type="string" name="canonicalName" value="hsa05160"/>
    <att type="string" name="Description" value="Hepatitis C"/>
    <att type="string" name="Category" value="KEGG Pathway"/>
    <att type="real" name="LogP" value="-23.811918117761515"/>
    <att type="real" name="Log(q-value)" value="-21.815734917435854"/>
    <att type="integer" name="GROUP_ID" value="5"/>
    <att type="string" name="Hits" value="AKT1|CCND1|CASP3|EGF|EGFR|HRAS|MYC|MAPK1|MAPK3|MAPK8|STAT3|TNF|TP53"/>
    <att type="real" name="Enrichment" value="105.74125874125875"/>
    <att type="real" name="Z-score" value="36.84130016351593"/>
    <att type="integer" name="#GeneInGOAndHitList" value="13"/>
    <att type="integer" name="#GeneInGO" value="169"/>
    <att type="integer" name="#GeneInHitList" value="22"/>
    <att type="integer" name="#TotalGeneInLibrary" value="30242"/>
    <att type="real" name="%InGO" value="59.09090909090909"/>
    <att type="real" name="STDV %InGO" value="10.482356110715555"/>
    <att type="real" name="BestLogPInGroup" value="-23.811918117761515"/>
    <att type="real" name="BestEnrichmentInGroup" value="335.2771618625277"/>
    <att type="integer" name="FirstInGroupByEnrichment" value="1"/>
    <att type="integer" name="FirstInGroupByLogP" value="1"/>
    <att type="string" name="GeneID" value="207|595|836|1950|1956|3265|4609|5594|5595|5599|6774|7124|7157"/>
    <att type="integer" name="_RANK_" value="1"/>
    <att type="string" name="_PATTERN_" value="M1"/>
    <att type="string" name="CLUSTER_LABEL" value="Hepatitis C"/>
    <att type="integer" name="#COUNT_001" value="13"/>
    <att type="integer" name="_MEMBER_MyList" value="1"/>
    <att type="real" name="_LogP_MyList" value="-23.811918117761515"/>
    <att type="string" name="Gene" value="hsa05160"/>
    <att type="integer" name="GiniIndex" value="0"/>
    <att type="integer" name="CategoryID" value="24"/>
    <att type="string" name="PARENT_GO" value=""/>
    <att type="integer" name="EvidenceCutoff" value="0"/>
    <graphics type="CIRCLE" x="322.7108523161578" y="244.52214549758912"/>
  </node>
  <node label="ko05321" id="71">
    <att type="string" name="canonicalName" value="ko05321"/>
    <att type="string" name="Description" value="Inflammatory bowel disease (IBD)"/>
    <att type="string" name="Category" value="KEGG Pathway"/>
    <att type="real" name="LogP" value="-6.8599379220173375"/>
    <att type="real" name="Log(q-value)" value="-6.1565643871089675"/>
    <att type="integer" name="GROUP_ID" value="11"/>
    <att type="string" name="Hits" value="IL6|JUN|STAT3|TNF"/>
    <att type="real" name="Enrichment" value="84.593006993007"/>
    <att type="real" name="Z-score" value="18.203327358349526"/>
    <att type="integer" name="#GeneInGOAndHitList" value="4"/>
    <att type="integer" name="#GeneInGO" value="65"/>
    <att type="integer" name="#GeneInHitList" value="22"/>
    <att type="integer" name="#TotalGeneInLibrary" value="30242"/>
    <att type="real" name="%InGO" value="18.181818181818183"/>
    <att type="real" name="STDV %InGO" value="8.223036670302644"/>
    <att type="real" name="BestLogPInGroup" value="-6.8599379220173375"/>
    <att type="real" name="BestEnrichmentInGroup" value="84.593006993007"/>
    <att type="integer" name="FirstInGroupByEnrichment" value="1"/>
    <att type="integer" name="FirstInGroupByLogP" value="1"/>
    <att type="string" name="GeneID" value="3569|3725|6774|7124"/>
    <att type="integer" name="_RANK_" value="1"/>
    <att type="string" name="_PATTERN_" value="M1"/>
    <att type="string" name="CLUSTER_LABEL" value="Inflammatory bowel disease (IBD)"/>
    <att type="integer" name="#COUNT_001" value="4"/>
    <att type="integer" name="_MEMBER_MyList" value="1"/>
    <att type="real" name="_LogP_MyList" value="-6.8599379220173375"/>
    <att type="string" name="Gene" value="ko05321"/>
    <att type="integer" name="GiniIndex" value="0"/>
    <att type="integer" name="CategoryID" value="24"/>
    <att type="string" name="PARENT_GO" value=""/>
    <att type="integer" name="EvidenceCutoff" value="0"/>
    <graphics type="CIRCLE" x="242.07663642369664" y="425.718414144879"/>
  </node>
  <node label="hsa04630" id="72">
    <att type="string" name="canonicalName" value="hsa04630"/>
    <att type="string" name="Description" value="Jak-STAT signaling pathway"/>
    <att type="string" name="Category" value="KEGG Pathway"/>
    <att type="real" name="LogP" value="-12.577052530069249"/>
    <att type="real" name="Log(q-value)" value="-11.575406434042087"/>
    <att type="integer" name="GROUP_ID" value="9"/>
    <att type="string" name="Hits" value="AKT1|CCND1|EGF|EGFR|HRAS|IL6|MYC|STAT3"/>
    <att type="real" name="Enrichment" value="64.31047315257842"/>
    <att type="real" name="Z-score" value="22.400714122254556"/>
    <att type="integer" name="#GeneInGOAndHitList" value="8"/>
    <att type="integer" name="#GeneInGO" value="171"/>
    <att type="integer" name="#GeneInHitList" value="22"/>
    <att type="integer" name="#TotalGeneInLibrary" value="30242"/>
    <att type="real" name="%InGO" value="36.36363636363637"/>
    <att type="real" name="STDV %InGO" value="10.255928633050294"/>
    <att type="real" name="BestLogPInGroup" value="-12.577052530069249"/>
    <att type="real" name="BestEnrichmentInGroup" value="64.31047315257842"/>
    <att type="integer" name="FirstInGroupByEnrichment" value="1"/>
    <att type="integer" name="FirstInGroupByLogP" value="1"/>
    <att type="string" name="GeneID" value="207|595|1950|1956|3265|3569|4609|6774"/>
    <att type="integer" name="_RANK_" value="1"/>
    <att type="string" name="_PATTERN_" value="M1"/>
    <att type="string" name="CLUSTER_LABEL" value="Jak-STAT signaling pathway"/>
    <att type="integer" name="#COUNT_001" value="8"/>
    <att type="integer" name="_MEMBER_MyList" value="1"/>
    <att type="real" name="_LogP_MyList" value="-12.577052530069249"/>
    <att type="string" name="Gene" value="hsa04630"/>
    <att type="integer" name="GiniIndex" value="0"/>
    <att type="integer" name="CategoryID" value="24"/>
    <att type="string" name="PARENT_GO" value=""/>
    <att type="integer" name="EvidenceCutoff" value="0"/>
    <graphics type="CIRCLE" x="379.410173738224" y="345.3121017368852"/>
  </node>
  <node label="hsa05200" id="73">
    <att type="string" name="canonicalName" value="hsa05200"/>
    <att type="string" name="Description" value="Pathways in cancer"/>
    <att type="string" name="Category" value="KEGG Pathway"/>
    <att type="real" name="LogP" value="-27.244170396211494"/>
    <att type="real" name="Log(q-value)" value="-24.70999193821124"/>
    <att type="integer" name="GROUP_ID" value="2"/>
    <att type="string" name="Hits" value="AKT1|CCND1|CASP3|EGF|EGFR|ESR1|HRAS|HSP90AA1|IL6|JUN|MYC|MAPK1|MAPK3|MAPK8|PTEN|STAT3|TP53|VEGFA"/>
    <att type="real" name="Enrichment" value="42.95738636363636"/>
    <att type="real" name="Z-score" value="27.431676910671722"/>
    <att type="integer" name="#GeneInGOAndHitList" value="18"/>
    <att type="integer" name="#GeneInGO" value="576"/>
    <att type="integer" name="#GeneInHitList" value="22"/>
    <att type="integer" name="#TotalGeneInLibrary" value="30242"/>
    <att type="real" name="%InGO" value="81.81818181818181"/>
    <att type="real" name="STDV %InGO" value="8.223036670302646"/>
    <att type="real" name="BestLogPInGroup" value="-27.244170396211494"/>
    <att type="real" name="BestEnrichmentInGroup" value="42.95738636363636"/>
    <att type="integer" name="FirstInGroupByEnrichment" value="1"/>
    <att type="integer" name="FirstInGroupByLogP" value="1"/>
    <att type="string" name="GeneID" value="207|595|836|1950|1956|2099|3265|3320|3569|3725|4609|5594|5595|5599|5728|6774|7157|7422"/>
    <att type="integer" name="_RANK_" value="1"/>
    <att type="string" name="_PATTERN_" value="M1"/>
    <att type="string" name="CLUSTER_LABEL" value="Pathways in cancer"/>
    <att type="integer" name="#COUNT_001" value="18"/>
    <att type="integer" name="_MEMBER_MyList" value="1"/>
    <att type="real" name="_LogP_MyList" value="-27.244170396211494"/>
    <att type="string" name="Gene" value="hsa05200"/>
    <att type="integer" name="GiniIndex" value="0"/>
    <att type="integer" name="CategoryID" value="24"/>
    <att type="string" name="PARENT_GO" value=""/>
    <att type="integer" name="EvidenceCutoff" value="0"/>
    <graphics type="CIRCLE" x="406.33864962720645" y="297.9279577829471"/>
  </node>
  <node label="ko04917" id="74">
    <att type="string" name="canonicalName" value="ko04917"/>
    <att type="string" name="Description" value="Prolactin signaling pathway"/>
    <att type="string" name="Category" value="KEGG Pathway"/>
    <att type="real" name="LogP" value="-18.265616234273914"/>
    <att type="real" name="Log(q-value)" value="-16.94612664357312"/>
    <att type="integer" name="GROUP_ID" value="6"/>
    <att type="string" name="Hits" value="AKT1|CCND1|ESR1|HRAS|MAPK1|MAPK3|MAPK8|SRC|STAT3"/>
    <att type="real" name="Enrichment" value="176.73896103896104"/>
    <att type="real" name="Z-score" value="39.71707065954297"/>
    <att type="integer" name="#GeneInGOAndHitList" value="9"/>
    <att type="integer" name="#GeneInGO" value="70"/>
    <att type="integer" name="#GeneInHitList" value="22"/>
    <att type="integer" name="#TotalGeneInLibrary" value="30242"/>
    <att type="real" name="%InGO" value="40.90909090909091"/>
    <att type="real" name="STDV %InGO" value="10.482356110715555"/>
    <att type="real" name="BestLogPInGroup" value="-18.265616234273914"/>
    <att type="real" name="BestEnrichmentInGroup" value="284.40752351097177"/>
    <att type="integer" name="FirstInGroupByEnrichment" value="1"/>
    <att type="integer" name="FirstInGroupByLogP" value="1"/>
    <att type="string" name="GeneID" value="207|595|2099|3265|5594|5595|5599|6714|6774"/>
    <att type="integer" name="_RANK_" value="1"/>
    <att type="string" name="_PATTERN_" value="M1"/>
    <att type="string" name="CLUSTER_LABEL" value="Prolactin signaling pathway"/>
    <att type="integer" name="#COUNT_001" value="9"/>
    <att type="integer" name="_MEMBER_MyList" value="1"/>
    <att type="real" name="_LogP_MyList" value="-18.265616234273914"/>
    <att type="string" name="Gene" value="ko04917"/>
    <att type="integer" name="GiniIndex" value="0"/>
    <att type="integer" name="CategoryID" value="24"/>
    <att type="string" name="PARENT_GO" value=""/>
    <att type="integer" name="EvidenceCutoff" value="0"/>
    <graphics type="CIRCLE" x="287.36639234836946" y="310.29966053685666"/>
  </node>
  <node label="hsa05205" id="75">
    <att type="string" name="canonicalName" value="hsa05205"/>
    <att type="string" name="Description" value="Proteoglycans in cancer"/>
    <att type="string" name="Category" value="KEGG Pathway"/>
    <att type="real" name="LogP" value="-27.13214387080918"/>
    <att type="real" name="Log(q-value)" value="-24.70999193821124"/>
    <att type="integer" name="GROUP_ID" value="3"/>
    <att type="string" name="Hits" value="AKT1|CCND1|CASP3|EGFR|ESR1|HRAS|IL6|MYC|MAPK1|MAPK3|SRC|STAT3|TNF|TP53|VEGFA"/>
    <att type="real" name="Enrichment" value="94.58507089241034"/>
    <att type="real" name="Z-score" value="37.416462851643765"/>
    <att type="integer" name="#GeneInGOAndHitList" value="15"/>
    <att type="integer" name="#GeneInGO" value="218"/>
    <att type="integer" name="#GeneInHitList" value="22"/>
    <att type="integer" name="#TotalGeneInLibrary" value="30242"/>
    <att type="real" name="%InGO" value="68.18181818181819"/>
    <att type="real" name="STDV %InGO" value="9.930260198923897"/>
    <att type="real" name="BestLogPInGroup" value="-27.13214387080918"/>
    <att type="real" name="BestEnrichmentInGroup" value="94.8025078369906"/>
    <att type="integer" name="FirstInGroupByEnrichment" value="1"/>
    <att type="integer" name="FirstInGroupByLogP" value="1"/>
    <att type="string" name="GeneID" value="207|595|836|1956|2099|3265|3569|4609|5594|5595|6714|6774|7124|7157|7422"/>
    <att type="integer" name="_RANK_" value="1"/>
    <att type="string" name="_PATTERN_" value="M1"/>
    <att type="string" name="CLUSTER_LABEL" value="Proteoglycans in cancer"/>
    <att type="integer" name="#COUNT_001" value="15"/>
    <att type="integer" name="_MEMBER_MyList" value="1"/>
    <att type="real" name="_LogP_MyList" value="-27.13214387080918"/>
    <att type="string" name="Gene" value="hsa05205"/>
    <att type="integer" name="GiniIndex" value="0"/>
    <att type="integer" name="CategoryID" value="24"/>
    <att type="string" name="PARENT_GO" value=""/>
    <att type="integer" name="EvidenceCutoff" value="0"/>
    <graphics type="CIRCLE" x="317.0238561569615" y="356.6881004092254"/>
  </node>
  <node label="hsa05222" id="76">
    <att type="string" name="canonicalName" value="hsa05222"/>
    <att type="string" name="Description" value="Small cell lung cancer"/>
    <att type="string" name="Category" value="KEGG Pathway"/>
    <att type="real" name="LogP" value="-10.122217606660634"/>
    <att type="real" name="Log(q-value)" value="-9.25636817482998"/>
    <att type="integer" name="GROUP_ID" value="10"/>
    <att type="string" name="Hits" value="AKT1|CCND1|CASP3|MYC|PTEN|TP53"/>
    <att type="real" name="Enrichment" value="83.31129476584022"/>
    <att type="real" name="Z-score" value="22.133290198592835"/>
    <att type="integer" name="#GeneInGOAndHitList" value="6"/>
    <att type="integer" name="#GeneInGO" value="99"/>
    <att type="integer" name="#GeneInHitList" value="22"/>
    <att type="integer" name="#TotalGeneInLibrary" value="30242"/>
    <att type="real" name="%InGO" value="27.272727272727273"/>
    <att type="real" name="STDV %InGO" value="9.495144870310792"/>
    <att type="real" name="BestLogPInGroup" value="-10.122217606660634"/>
    <att type="real" name="BestEnrichmentInGroup" value="83.31129476584022"/>
    <att type="integer" name="FirstInGroupByEnrichment" value="1"/>
    <att type="integer" name="FirstInGroupByLogP" value="1"/>
    <att type="string" name="GeneID" value="207|595|836|4609|5728|7157"/>
    <att type="integer" name="_RANK_" value="1"/>
    <att type="string" name="_PATTERN_" value="M1"/>
    <att type="string" name="CLUSTER_LABEL" value="Small cell lung cancer"/>
    <att type="integer" name="#COUNT_001" value="6"/>
    <att type="integer" name="_MEMBER_MyList" value="1"/>
    <att type="real" name="_LogP_MyList" value="-10.122217606660634"/>
    <att type="string" name="Gene" value="hsa05222"/>
    <att type="integer" name="GiniIndex" value="0"/>
    <att type="integer" name="CategoryID" value="24"/>
    <att type="string" name="PARENT_GO" value=""/>
    <att type="integer" name="EvidenceCutoff" value="0"/>
    <graphics type="CIRCLE" x="324.32362793050675" y="166.04243641167855"/>
  </node>
  <edge label="hsa05161 (pp) hsa05205" source="69" target="75">
    <att type="string" name="canonicalName" value="hsa05161 (pp) hsa05205"/>
    <att type="string" name="interaction" value="pp"/>
    <att type="real" name="SCORE" value="0.3000000000081666"/>
  </edge>
  <edge label="hsa05161 (pp) ko04933" source="69" target="1">
    <att type="string" name="canonicalName" value="hsa05161 (pp) ko04933"/>
    <att type="string" name="interaction" value="pp"/>
    <att type="real" name="SCORE" value="0.4927536231935518"/>
  </edge>
  <edge label="hsa04933 (pp) hsa05161" source="2" target="69">
    <att type="string" name="canonicalName" value="hsa04933 (pp) hsa05161"/>
    <att type="string" name="interaction" value="pp"/>
    <att type="real" name="SCORE" value="0.4927536231935518"/>
  </edge>
  <edge label="hsa05160 (pp) hsa05161" source="70" target="69">
    <att type="string" name="canonicalName" value="hsa05160 (pp) hsa05161"/>
    <att type="string" name="interaction" value="pp"/>
    <att type="real" name="SCORE" value="0.36363636364311297"/>
  </edge>
  <edge label="hsa05161 (pp) ko05210" source="69" target="10">
    <att type="string" name="canonicalName" value="hsa05161 (pp) ko05210"/>
    <att type="string" name="interaction" value="pp"/>
    <att type="real" name="SCORE" value="0.46153846154329387"/>
  </edge>
  <edge label="hsa05161 (pp) ko04210" source="69" target="22">
    <att type="string" name="canonicalName" value="hsa05161 (pp) ko04210"/>
    <att type="string" name="interaction" value="pp"/>
    <att type="real" name="SCORE" value="0.46153846154329387"/>
  </edge>
  <edge label="hsa04210 (pp) hsa05161" source="23" target="69">
    <att type="string" name="canonicalName" value="hsa04210 (pp) hsa05161"/>
    <att type="string" name="interaction" value="pp"/>
    <att type="real" name="SCORE" value="0.46153846154329387"/>
  </edge>
  <edge label="hsa05161 (pp) hsa05169" source="69" target="67">
    <att type="string" name="canonicalName" value="hsa05161 (pp) hsa05169"/>
    <att type="string" name="interaction" value="pp"/>
    <att type="real" name="SCORE" value="0.5333333333376888"/>
  </edge>
  <edge label="hsa05161 (pp) ko04668" source="69" target="26">
    <att type="string" name="canonicalName" value="hsa05161 (pp) ko04668"/>
    <att type="string" name="interaction" value="pp"/>
    <att type="real" name="SCORE" value="0.3950617284002896"/>
  </edge>
  <edge label="hsa05161 (pp) ko05221" source="69" target="27">
    <att type="string" name="canonicalName" value="hsa05161 (pp) ko05221"/>
    <att type="string" name="interaction" value="pp"/>
    <att type="real" name="SCORE" value="0.33333333333888887"/>
  </edge>
  <edge label="hsa05161 (pp) ko05203" source="69" target="3">
    <att type="string" name="canonicalName" value="hsa05161 (pp) ko05203"/>
    <att type="string" name="interaction" value="pp"/>
    <att type="real" name="SCORE" value="0.46153846154329387"/>
  </edge>
  <edge label="hsa04668 (pp) hsa05161" source="28" target="69">
    <att type="string" name="canonicalName" value="hsa04668 (pp) hsa05161"/>
    <att type="string" name="interaction" value="pp"/>
    <att type="real" name="SCORE" value="0.3950617284002896"/>
  </edge>
  <edge label="hsa05161 (pp) hsa05203" source="69" target="4">
    <att type="string" name="canonicalName" value="hsa05161 (pp) hsa05203"/>
    <att type="string" name="interaction" value="pp"/>
    <att type="real" name="SCORE" value="0.46153846154329387"/>
  </edge>
  <edge label="hsa05161 (pp) hsa05166" source="69" target="29">
    <att type="string" name="canonicalName" value="hsa05161 (pp) hsa05166"/>
    <att type="string" name="interaction" value="pp"/>
    <att type="real" name="SCORE" value="0.46153846154329387"/>
  </edge>
  <edge label="hsa05161 (pp) ko05166" source="69" target="30">
    <att type="string" name="canonicalName" value="hsa05161 (pp) ko05166"/>
    <att type="string" name="interaction" value="pp"/>
    <att type="real" name="SCORE" value="0.46153846154329387"/>
  </edge>
  <edge label="hsa05161 (pp) hsa05162" source="69" target="31">
    <att type="string" name="canonicalName" value="hsa05161 (pp) hsa05162"/>
    <att type="string" name="interaction" value="pp"/>
    <att type="real" name="SCORE" value="0.3950617284002896"/>
  </edge>
  <edge label="hsa05200 (pp) hsa05210" source="73" target="66">
    <att type="string" name="canonicalName" value="hsa05200 (pp) hsa05210"/>
    <att type="string" name="interaction" value="pp"/>
    <att type="real" name="SCORE" value="0.36363636364311297"/>
  </edge>
  <edge label="hsa05200 (pp) ko05224" source="73" target="17">
    <att type="string" name="canonicalName" value="hsa05200 (pp) ko05224"/>
    <att type="string" name="interaction" value="pp"/>
    <att type="real" name="SCORE" value="0.36363636364311297"/>
  </edge>
  <edge label="hsa05205 (pp) ko05205" source="75" target="5">
    <att type="string" name="canonicalName" value="hsa05205 (pp) ko05205"/>
    <att type="string" name="interaction" value="pp"/>
    <att type="real" name="SCORE" value="0.8888888888901234"/>
  </edge>
  <edge label="hsa05160 (pp) hsa05205" source="70" target="75">
    <att type="string" name="canonicalName" value="hsa05160 (pp) hsa05205"/>
    <att type="string" name="interaction" value="pp"/>
    <att type="real" name="SCORE" value="0.36363636364311297"/>
  </edge>
  <edge label="hsa05205 (pp) ko05219" source="75" target="11">
    <att type="string" name="canonicalName" value="hsa05205 (pp) ko05219"/>
    <att type="string" name="interaction" value="pp"/>
    <att type="real" name="SCORE" value="0.3466666666727644"/>
  </edge>
  <edge label="hsa05205 (pp) hsa05219" source="75" target="12">
    <att type="string" name="canonicalName" value="hsa05205 (pp) hsa05219"/>
    <att type="string" name="interaction" value="pp"/>
    <att type="real" name="SCORE" value="0.3466666666727644"/>
  </edge>
  <edge label="hsa04919 (pp) hsa05205" source="21" target="75">
    <att type="string" name="canonicalName" value="hsa04919 (pp) hsa05205"/>
    <att type="string" name="interaction" value="pp"/>
    <att type="real" name="SCORE" value="0.46153846154329387"/>
  </edge>
  <edge label="hsa05205 (pp) ko05206" source="75" target="6">
    <att type="string" name="canonicalName" value="hsa05205 (pp) ko05206"/>
    <att type="string" name="interaction" value="pp"/>
    <att type="real" name="SCORE" value="0.3466666666727644"/>
  </edge>
  <edge label="hsa05205 (pp) hsa05206" source="75" target="7">
    <att type="string" name="canonicalName" value="hsa05205 (pp) hsa05206"/>
    <att type="string" name="interaction" value="pp"/>
    <att type="real" name="SCORE" value="0.3466666666727644"/>
  </edge>
  <edge label="hsa05205 (pp) ko05221" source="75" target="27">
    <att type="string" name="canonicalName" value="hsa05205 (pp) ko05221"/>
    <att type="string" name="interaction" value="pp"/>
    <att type="real" name="SCORE" value="0.33333333333888887"/>
  </edge>
  <edge label="hsa05160 (pp) ko05205" source="70" target="5">
    <att type="string" name="canonicalName" value="hsa05160 (pp) ko05205"/>
    <att type="string" name="interaction" value="pp"/>
    <att type="real" name="SCORE" value="0.4827586206950059"/>
  </edge>
  <edge label="ko05205 (pp) ko05219" source="5" target="11">
    <att type="string" name="canonicalName" value="ko05205 (pp) ko05219"/>
    <att type="string" name="interaction" value="pp"/>
    <att type="real" name="SCORE" value="0.4375000000052734"/>
  </edge>
  <edge label="hsa05219 (pp) ko05205" source="12" target="5">
    <att type="string" name="canonicalName" value="hsa05219 (pp) ko05205"/>
    <att type="string" name="interaction" value="pp"/>
    <att type="real" name="SCORE" value="0.4375000000052734"/>
  </edge>
  <edge label="hsa01522 (pp) ko05205" source="18" target="5">
    <att type="string" name="canonicalName" value="hsa01522 (pp) ko05205"/>
    <att type="string" name="interaction" value="pp"/>
    <att type="real" name="SCORE" value="0.322580645167846"/>
  </edge>
  <edge label="ko01522 (pp) ko05205" source="19" target="5">
    <att type="string" name="canonicalName" value="ko01522 (pp) ko05205"/>
    <att type="string" name="interaction" value="pp"/>
    <att type="real" name="SCORE" value="0.322580645167846"/>
  </edge>
  <edge label="ko04917 (pp) ko05205" source="74" target="5">
    <att type="string" name="canonicalName" value="ko04917 (pp) ko05205"/>
    <att type="string" name="interaction" value="pp"/>
    <att type="real" name="SCORE" value="0.36363636364214874"/>
  </edge>
  <edge label="hsa04917 (pp) ko05205" source="20" target="5">
    <att type="string" name="canonicalName" value="hsa04917 (pp) ko05205"/>
    <att type="string" name="interaction" value="pp"/>
    <att type="real" name="SCORE" value="0.36363636364214874"/>
  </edge>
  <edge label="hsa04919 (pp) ko05205" source="21" target="5">
    <att type="string" name="canonicalName" value="hsa04919 (pp) ko05205"/>
    <att type="string" name="interaction" value="pp"/>
    <att type="real" name="SCORE" value="0.5454545454586777"/>
  </edge>
  <edge label="ko05205 (pp) ko05206" source="5" target="6">
    <att type="string" name="canonicalName" value="ko05205 (pp) ko05206"/>
    <att type="string" name="interaction" value="pp"/>
    <att type="real" name="SCORE" value="0.4375000000052734"/>
  </edge>
  <edge label="hsa05206 (pp) ko05205" source="7" target="5">
    <att type="string" name="canonicalName" value="hsa05206 (pp) ko05205"/>
    <att type="string" name="interaction" value="pp"/>
    <att type="real" name="SCORE" value="0.4375000000052734"/>
  </edge>
  <edge label="ko05205 (pp) ko05221" source="5" target="27">
    <att type="string" name="canonicalName" value="ko05205 (pp) ko05221"/>
    <att type="string" name="interaction" value="pp"/>
    <att type="real" name="SCORE" value="0.40000000000514285"/>
  </edge>
  <edge label="ko05203 (pp) ko05205" source="3" target="5">
    <att type="string" name="canonicalName" value="ko05203 (pp) ko05205"/>
    <att type="string" name="interaction" value="pp"/>
    <att type="real" name="SCORE" value="0.36363636364214874"/>
  </edge>
  <edge label="hsa05203 (pp) ko05205" source="4" target="5">
    <att type="string" name="canonicalName" value="hsa05203 (pp) ko05205"/>
    <att type="string" name="interaction" value="pp"/>
    <att type="real" name="SCORE" value="0.36363636364214874"/>
  </edge>
  <edge label="hsa05160 (pp) hsa05210" source="70" target="66">
    <att type="string" name="canonicalName" value="hsa05160 (pp) hsa05210"/>
    <att type="string" name="interaction" value="pp"/>
    <att type="real" name="SCORE" value="0.7042253521155921"/>
  </edge>
  <edge label="hsa05210 (pp) ko05219" source="66" target="11">
    <att type="string" name="canonicalName" value="hsa05210 (pp) ko05219"/>
    <att type="string" name="interaction" value="pp"/>
    <att type="real" name="SCORE" value="0.43243243243780133"/>
  </edge>
  <edge label="hsa05210 (pp) hsa05219" source="66" target="12">
    <att type="string" name="canonicalName" value="hsa05210 (pp) hsa05219"/>
    <att type="string" name="interaction" value="pp"/>
    <att type="real" name="SCORE" value="0.43243243243780133"/>
  </edge>
  <edge label="hsa05210 (pp) ko05213" source="66" target="15">
    <att type="string" name="canonicalName" value="hsa05210 (pp) ko05213"/>
    <att type="string" name="interaction" value="pp"/>
    <att type="real" name="SCORE" value="0.6216216216252008"/>
  </edge>
  <edge label="hsa04510 (pp) hsa05210" source="16" target="66">
    <att type="string" name="canonicalName" value="hsa04510 (pp) hsa05210"/>
    <att type="string" name="interaction" value="pp"/>
    <att type="real" name="SCORE" value="0.3098591549363816"/>
  </edge>
  <edge label="hsa04010 (pp) hsa05210" source="8" target="66">
    <att type="string" name="canonicalName" value="hsa04010 (pp) hsa05210"/>
    <att type="string" name="interaction" value="pp"/>
    <att type="real" name="SCORE" value="0.600000000004"/>
  </edge>
  <edge label="hsa05210 (pp) ko05224" source="66" target="17">
    <att type="string" name="canonicalName" value="hsa05210 (pp) ko05224"/>
    <att type="string" name="interaction" value="pp"/>
    <att type="real" name="SCORE" value="0.611111111114892"/>
  </edge>
  <edge label="hsa01522 (pp) hsa05210" source="18" target="66">
    <att type="string" name="canonicalName" value="hsa01522 (pp) hsa05210"/>
    <att type="string" name="interaction" value="pp"/>
    <att type="real" name="SCORE" value="0.520547945210077"/>
  </edge>
  <edge label="hsa05210 (pp) ko01522" source="66" target="19">
    <att type="string" name="canonicalName" value="hsa05210 (pp) ko01522"/>
    <att type="string" name="interaction" value="pp"/>
    <att type="real" name="SCORE" value="0.520547945210077"/>
  </edge>
  <edge label="hsa05210 (pp) ko04010" source="66" target="9">
    <att type="string" name="canonicalName" value="hsa05210 (pp) ko04010"/>
    <att type="string" name="interaction" value="pp"/>
    <att type="real" name="SCORE" value="0.805555555557446"/>
  </edge>
  <edge label="hsa05210 (pp) ko05210" source="66" target="10">
    <att type="string" name="canonicalName" value="hsa05210 (pp) ko05210"/>
    <att type="string" name="interaction" value="pp"/>
    <att type="real" name="SCORE" value="0.7200000000026133"/>
  </edge>
  <edge label="hsa04919 (pp) hsa05210" source="21" target="66">
    <att type="string" name="canonicalName" value="hsa04919 (pp) hsa05210"/>
    <att type="string" name="interaction" value="pp"/>
    <att type="real" name="SCORE" value="0.3466666666727644"/>
  </edge>
  <edge label="hsa05210 (pp) ko04210" source="66" target="22">
    <att type="string" name="canonicalName" value="hsa05210 (pp) ko04210"/>
    <att type="string" name="interaction" value="pp"/>
    <att type="real" name="SCORE" value="0.5333333333376888"/>
  </edge>
  <edge label="hsa04210 (pp) hsa05210" source="23" target="66">
    <att type="string" name="canonicalName" value="hsa04210 (pp) hsa05210"/>
    <att type="string" name="interaction" value="pp"/>
    <att type="real" name="SCORE" value="0.5333333333376888"/>
  </edge>
  <edge label="hsa05210 (pp) ko05221" source="66" target="27">
    <att type="string" name="canonicalName" value="hsa05210 (pp) ko05221"/>
    <att type="string" name="interaction" value="pp"/>
    <att type="real" name="SCORE" value="0.36363636364214874"/>
  </edge>
  <edge label="hsa05210 (pp) ko05203" source="66" target="3">
    <att type="string" name="canonicalName" value="hsa05210 (pp) ko05203"/>
    <att type="string" name="interaction" value="pp"/>
    <att type="real" name="SCORE" value="0.3466666666727644"/>
  </edge>
  <edge label="hsa05203 (pp) hsa05210" source="4" target="66">
    <att type="string" name="canonicalName" value="hsa05203 (pp) hsa05210"/>
    <att type="string" name="interaction" value="pp"/>
    <att type="real" name="SCORE" value="0.3466666666727644"/>
  </edge>
  <edge label="hsa05166 (pp) hsa05210" source="29" target="66">
    <att type="string" name="canonicalName" value="hsa05166 (pp) hsa05210"/>
    <att type="string" name="interaction" value="pp"/>
    <att type="real" name="SCORE" value="0.3466666666727644"/>
  </edge>
  <edge label="hsa05210 (pp) ko05166" source="66" target="30">
    <att type="string" name="canonicalName" value="hsa05210 (pp) ko05166"/>
    <att type="string" name="interaction" value="pp"/>
    <att type="real" name="SCORE" value="0.3466666666727644"/>
  </edge>
  <edge label="hsa05210 (pp) ko04310" source="66" target="49">
    <att type="string" name="canonicalName" value="hsa05210 (pp) ko04310"/>
    <att type="string" name="interaction" value="pp"/>
    <att type="real" name="SCORE" value="0.37974683544853394"/>
  </edge>
  <edge label="hsa04310 (pp) hsa05210" source="50" target="66">
    <att type="string" name="canonicalName" value="hsa04310 (pp) hsa05210"/>
    <att type="string" name="interaction" value="pp"/>
    <att type="real" name="SCORE" value="0.37974683544853394"/>
  </edge>
  <edge label="hsa04933 (pp) ko04933" source="2" target="1">
    <att type="string" name="canonicalName" value="hsa04933 (pp) ko04933"/>
    <att type="string" name="interaction" value="pp"/>
    <att type="real" name="SCORE" value="1.0"/>
  </edge>
  <edge label="hsa05160 (pp) ko04933" source="70" target="1">
    <att type="string" name="canonicalName" value="hsa05160 (pp) ko04933"/>
    <att type="string" name="interaction" value="pp"/>
    <att type="real" name="SCORE" value="0.3098591549363816"/>
  </edge>
  <edge label="hsa04510 (pp) ko04933" source="16" target="1">
    <att type="string" name="canonicalName" value="hsa04510 (pp) ko04933"/>
    <att type="string" name="interaction" value="pp"/>
    <att type="real" name="SCORE" value="0.3098591549363816"/>
  </edge>
  <edge label="hsa04010 (pp) ko04933" source="8" target="1">
    <att type="string" name="canonicalName" value="hsa04010 (pp) ko04933"/>
    <att type="string" name="interaction" value="pp"/>
    <att type="real" name="SCORE" value="0.400000000006"/>
  </edge>
  <edge label="ko04933 (pp) ko05210" source="1" target="10">
    <att type="string" name="canonicalName" value="ko04933 (pp) ko05210"/>
    <att type="string" name="interaction" value="pp"/>
    <att type="real" name="SCORE" value="0.3466666666727644"/>
  </edge>
  <edge label="ko04917 (pp) ko04933" source="74" target="1">
    <att type="string" name="canonicalName" value="ko04917 (pp) ko04933"/>
    <att type="string" name="interaction" value="pp"/>
    <att type="real" name="SCORE" value="0.3466666666727644"/>
  </edge>
  <edge label="hsa04917 (pp) ko04933" source="20" target="1">
    <att type="string" name="canonicalName" value="hsa04917 (pp) ko04933"/>
    <att type="string" name="interaction" value="pp"/>
    <att type="real" name="SCORE" value="0.3466666666727644"/>
  </edge>
  <edge label="ko04210 (pp) ko04933" source="22" target="1">
    <att type="string" name="canonicalName" value="ko04210 (pp) ko04933"/>
    <att type="string" name="interaction" value="pp"/>
    <att type="real" name="SCORE" value="0.5333333333376888"/>
  </edge>
  <edge label="hsa04210 (pp) ko04933" source="23" target="1">
    <att type="string" name="canonicalName" value="hsa04210 (pp) ko04933"/>
    <att type="string" name="interaction" value="pp"/>
    <att type="real" name="SCORE" value="0.5333333333376888"/>
  </edge>
  <edge label="ko04657 (pp) ko04933" source="24" target="1">
    <att type="string" name="canonicalName" value="ko04657 (pp) ko04933"/>
    <att type="string" name="interaction" value="pp"/>
    <att type="real" name="SCORE" value="0.4473684210577216"/>
  </edge>
  <edge label="hsa04657 (pp) ko04933" source="25" target="1">
    <att type="string" name="canonicalName" value="hsa04657 (pp) ko04933"/>
    <att type="string" name="interaction" value="pp"/>
    <att type="real" name="SCORE" value="0.4473684210577216"/>
  </edge>
  <edge label="hsa05169 (pp) ko04933" source="67" target="1">
    <att type="string" name="canonicalName" value="hsa05169 (pp) ko04933"/>
    <att type="string" name="interaction" value="pp"/>
    <att type="real" name="SCORE" value="0.43243243243780133"/>
  </edge>
  <edge label="ko04668 (pp) ko04933" source="26" target="1">
    <att type="string" name="canonicalName" value="ko04668 (pp) ko04933"/>
    <att type="string" name="interaction" value="pp"/>
    <att type="real" name="SCORE" value="0.6315789473718144"/>
  </edge>
  <edge label="ko04933 (pp) ko05221" source="1" target="27">
    <att type="string" name="canonicalName" value="ko04933 (pp) ko05221"/>
    <att type="string" name="interaction" value="pp"/>
    <att type="real" name="SCORE" value="0.36363636364214874"/>
  </edge>
  <edge label="ko04933 (pp) ko05203" source="1" target="3">
    <att type="string" name="canonicalName" value="ko04933 (pp) ko05203"/>
    <att type="string" name="interaction" value="pp"/>
    <att type="real" name="SCORE" value="0.3466666666727644"/>
  </edge>
  <edge label="hsa04668 (pp) ko04933" source="28" target="1">
    <att type="string" name="canonicalName" value="hsa04668 (pp) ko04933"/>
    <att type="string" name="interaction" value="pp"/>
    <att type="real" name="SCORE" value="0.6315789473718144"/>
  </edge>
  <edge label="hsa05203 (pp) ko04933" source="4" target="1">
    <att type="string" name="canonicalName" value="hsa05203 (pp) ko04933"/>
    <att type="string" name="interaction" value="pp"/>
    <att type="real" name="SCORE" value="0.3466666666727644"/>
  </edge>
  <edge label="hsa05166 (pp) ko04933" source="29" target="1">
    <att type="string" name="canonicalName" value="hsa05166 (pp) ko04933"/>
    <att type="string" name="interaction" value="pp"/>
    <att type="real" name="SCORE" value="0.3466666666727644"/>
  </edge>
  <edge label="ko04933 (pp) ko05166" source="1" target="30">
    <att type="string" name="canonicalName" value="ko04933 (pp) ko05166"/>
    <att type="string" name="interaction" value="pp"/>
    <att type="real" name="SCORE" value="0.3466666666727644"/>
  </edge>
  <edge label="hsa05162 (pp) ko04933" source="31" target="1">
    <att type="string" name="canonicalName" value="hsa05162 (pp) ko04933"/>
    <att type="string" name="interaction" value="pp"/>
    <att type="real" name="SCORE" value="0.4473684210577216"/>
  </edge>
  <edge label="ko04932 (pp) ko04933" source="33" target="1">
    <att type="string" name="canonicalName" value="ko04932 (pp) ko04933"/>
    <att type="string" name="interaction" value="pp"/>
    <att type="real" name="SCORE" value="0.46153846154329387"/>
  </edge>
  <edge label="hsa04932 (pp) ko04933" source="34" target="1">
    <att type="string" name="canonicalName" value="hsa04932 (pp) ko04933"/>
    <att type="string" name="interaction" value="pp"/>
    <att type="real" name="SCORE" value="0.46153846154329387"/>
  </edge>
  <edge label="ko04933 (pp) ko05321" source="1" target="71">
    <att type="string" name="canonicalName" value="ko04933 (pp) ko05321"/>
    <att type="string" name="interaction" value="pp"/>
    <att type="real" name="SCORE" value="0.30000000000612503"/>
  </edge>
  <edge label="hsa05321 (pp) ko04933" source="57" target="1">
    <att type="string" name="canonicalName" value="hsa05321 (pp) ko04933"/>
    <att type="string" name="interaction" value="pp"/>
    <att type="real" name="SCORE" value="0.30000000000612503"/>
  </edge>
  <edge label="ko04933 (pp) ko05323" source="1" target="58">
    <att type="string" name="canonicalName" value="ko04933 (pp) ko05323"/>
    <att type="string" name="interaction" value="pp"/>
    <att type="real" name="SCORE" value="0.30000000000612503"/>
  </edge>
  <edge label="hsa05323 (pp) ko04933" source="59" target="1">
    <att type="string" name="canonicalName" value="hsa05323 (pp) ko04933"/>
    <att type="string" name="interaction" value="pp"/>
    <att type="real" name="SCORE" value="0.30000000000612503"/>
  </edge>
  <edge label="hsa04933 (pp) hsa05160" source="2" target="70">
    <att type="string" name="canonicalName" value="hsa04933 (pp) hsa05160"/>
    <att type="string" name="interaction" value="pp"/>
    <att type="real" name="SCORE" value="0.3098591549363816"/>
  </edge>
  <edge label="hsa04510 (pp) hsa04933" source="16" target="2">
    <att type="string" name="canonicalName" value="hsa04510 (pp) hsa04933"/>
    <att type="string" name="interaction" value="pp"/>
    <att type="real" name="SCORE" value="0.3098591549363816"/>
  </edge>
  <edge label="hsa04010 (pp) hsa04933" source="8" target="2">
    <att type="string" name="canonicalName" value="hsa04010 (pp) hsa04933"/>
    <att type="string" name="interaction" value="pp"/>
    <att type="real" name="SCORE" value="0.400000000006"/>
  </edge>
  <edge label="hsa04933 (pp) ko05210" source="2" target="10">
    <att type="string" name="canonicalName" value="hsa04933 (pp) ko05210"/>
    <att type="string" name="interaction" value="pp"/>
    <att type="real" name="SCORE" value="0.3466666666727644"/>
  </edge>
  <edge label="hsa04933 (pp) ko04917" source="2" target="74">
    <att type="string" name="canonicalName" value="hsa04933 (pp) ko04917"/>
    <att type="string" name="interaction" value="pp"/>
    <att type="real" name="SCORE" value="0.3466666666727644"/>
  </edge>
  <edge label="hsa04917 (pp) hsa04933" source="20" target="2">
    <att type="string" name="canonicalName" value="hsa04917 (pp) hsa04933"/>
    <att type="string" name="interaction" value="pp"/>
    <att type="real" name="SCORE" value="0.3466666666727644"/>
  </edge>
  <edge label="hsa04933 (pp) ko04210" source="2" target="22">
    <att type="string" name="canonicalName" value="hsa04933 (pp) ko04210"/>
    <att type="string" name="interaction" value="pp"/>
    <att type="real" name="SCORE" value="0.5333333333376888"/>
  </edge>
  <edge label="hsa04210 (pp) hsa04933" source="23" target="2">
    <att type="string" name="canonicalName" value="hsa04210 (pp) hsa04933"/>
    <att type="string" name="interaction" value="pp"/>
    <att type="real" name="SCORE" value="0.5333333333376888"/>
  </edge>
  <edge label="hsa04933 (pp) ko04657" source="2" target="24">
    <att type="string" name="canonicalName" value="hsa04933 (pp) ko04657"/>
    <att type="string" name="interaction" value="pp"/>
    <att type="real" name="SCORE" value="0.4473684210577216"/>
  </edge>
  <edge label="hsa04657 (pp) hsa04933" source="25" target="2">
    <att type="string" name="canonicalName" value="hsa04657 (pp) hsa04933"/>
    <att type="string" name="interaction" value="pp"/>
    <att type="real" name="SCORE" value="0.4473684210577216"/>
  </edge>
  <edge label="hsa04933 (pp) hsa05169" source="2" target="67">
    <att type="string" name="canonicalName" value="hsa04933 (pp) hsa05169"/>
    <att type="string" name="interaction" value="pp"/>
    <att type="real" name="SCORE" value="0.43243243243780133"/>
  </edge>
  <edge label="hsa04933 (pp) ko04668" source="2" target="26">
    <att type="string" name="canonicalName" value="hsa04933 (pp) ko04668"/>
    <att type="string" name="interaction" value="pp"/>
    <att type="real" name="SCORE" value="0.6315789473718144"/>
  </edge>
  <edge label="hsa04933 (pp) ko05221" source="2" target="27">
    <att type="string" name="canonicalName" value="hsa04933 (pp) ko05221"/>
    <att type="string" name="interaction" value="pp"/>
    <att type="real" name="SCORE" value="0.36363636364214874"/>
  </edge>
  <edge label="hsa04933 (pp) ko05203" source="2" target="3">
    <att type="string" name="canonicalName" value="hsa04933 (pp) ko05203"/>
    <att type="string" name="interaction" value="pp"/>
    <att type="real" name="SCORE" value="0.3466666666727644"/>
  </edge>
  <edge label="hsa04668 (pp) hsa04933" source="28" target="2">
    <att type="string" name="canonicalName" value="hsa04668 (pp) hsa04933"/>
    <att type="string" name="interaction" value="pp"/>
    <att type="real" name="SCORE" value="0.6315789473718144"/>
  </edge>
  <edge label="hsa04933 (pp) hsa05203" source="2" target="4">
    <att type="string" name="canonicalName" value="hsa04933 (pp) hsa05203"/>
    <att type="string" name="interaction" value="pp"/>
    <att type="real" name="SCORE" value="0.3466666666727644"/>
  </edge>
  <edge label="hsa04933 (pp) hsa05166" source="2" target="29">
    <att type="string" name="canonicalName" value="hsa04933 (pp) hsa05166"/>
    <att type="string" name="interaction" value="pp"/>
    <att type="real" name="SCORE" value="0.3466666666727644"/>
  </edge>
  <edge label="hsa04933 (pp) ko05166" source="2" target="30">
    <att type="string" name="canonicalName" value="hsa04933 (pp) ko05166"/>
    <att type="string" name="interaction" value="pp"/>
    <att type="real" name="SCORE" value="0.3466666666727644"/>
  </edge>
  <edge label="hsa04933 (pp) hsa05162" source="2" target="31">
    <att type="string" name="canonicalName" value="hsa04933 (pp) hsa05162"/>
    <att type="string" name="interaction" value="pp"/>
    <att type="real" name="SCORE" value="0.4473684210577216"/>
  </edge>
  <edge label="hsa04933 (pp) ko04932" source="2" target="33">
    <att type="string" name="canonicalName" value="hsa04933 (pp) ko04932"/>
    <att type="string" name="interaction" value="pp"/>
    <att type="real" name="SCORE" value="0.46153846154329387"/>
  </edge>
  <edge label="hsa04932 (pp) hsa04933" source="34" target="2">
    <att type="string" name="canonicalName" value="hsa04932 (pp) hsa04933"/>
    <att type="string" name="interaction" value="pp"/>
    <att type="real" name="SCORE" value="0.46153846154329387"/>
  </edge>
  <edge label="hsa04933 (pp) ko05321" source="2" target="71">
    <att type="string" name="canonicalName" value="hsa04933 (pp) ko05321"/>
    <att type="string" name="interaction" value="pp"/>
    <att type="real" name="SCORE" value="0.30000000000612503"/>
  </edge>
  <edge label="hsa04933 (pp) hsa05321" source="2" target="57">
    <att type="string" name="canonicalName" value="hsa04933 (pp) hsa05321"/>
    <att type="string" name="interaction" value="pp"/>
    <att type="real" name="SCORE" value="0.30000000000612503"/>
  </edge>
  <edge label="hsa04933 (pp) ko05323" source="2" target="58">
    <att type="string" name="canonicalName" value="hsa04933 (pp) ko05323"/>
    <att type="string" name="interaction" value="pp"/>
    <att type="real" name="SCORE" value="0.30000000000612503"/>
  </edge>
  <edge label="hsa04933 (pp) hsa05323" source="2" target="59">
    <att type="string" name="canonicalName" value="hsa04933 (pp) hsa05323"/>
    <att type="string" name="interaction" value="pp"/>
    <att type="real" name="SCORE" value="0.30000000000612503"/>
  </edge>
  <edge label="hsa05160 (pp) ko05219" source="70" target="11">
    <att type="string" name="canonicalName" value="hsa05160 (pp) ko05219"/>
    <att type="string" name="interaction" value="pp"/>
    <att type="real" name="SCORE" value="0.3408071748941"/>
  </edge>
  <edge label="hsa05160 (pp) hsa05219" source="70" target="12">
    <att type="string" name="canonicalName" value="hsa05160 (pp) hsa05219"/>
    <att type="string" name="interaction" value="pp"/>
    <att type="real" name="SCORE" value="0.3408071748941"/>
  </edge>
  <edge label="hsa05160 (pp) ko05213" source="70" target="15">
    <att type="string" name="canonicalName" value="hsa05160 (pp) ko05213"/>
    <att type="string" name="interaction" value="pp"/>
    <att type="real" name="SCORE" value="0.5291479820672143"/>
  </edge>
  <edge label="hsa04010 (pp) hsa05160" source="8" target="70">
    <att type="string" name="canonicalName" value="hsa04010 (pp) hsa05160"/>
    <att type="string" name="interaction" value="pp"/>
    <att type="real" name="SCORE" value="0.4827586206950059"/>
  </edge>
  <edge label="hsa05160 (pp) ko05224" source="70" target="17">
    <att type="string" name="canonicalName" value="hsa05160 (pp) ko05224"/>
    <att type="string" name="interaction" value="pp"/>
    <att type="real" name="SCORE" value="0.3098591549363816"/>
  </edge>
  <edge label="hsa05160 (pp) ko04010" source="70" target="9">
    <att type="string" name="canonicalName" value="hsa05160 (pp) ko04010"/>
    <att type="string" name="interaction" value="pp"/>
    <att type="real" name="SCORE" value="0.7042253521155921"/>
  </edge>
  <edge label="hsa05160 (pp) ko05210" source="70" target="10">
    <att type="string" name="canonicalName" value="hsa05160 (pp) ko05210"/>
    <att type="string" name="interaction" value="pp"/>
    <att type="real" name="SCORE" value="0.4473684210577216"/>
  </edge>
  <edge label="hsa05160 (pp) ko04210" source="70" target="22">
    <att type="string" name="canonicalName" value="hsa05160 (pp) ko04210"/>
    <att type="string" name="interaction" value="pp"/>
    <att type="real" name="SCORE" value="0.4473684210577216"/>
  </edge>
  <edge label="hsa04210 (pp) hsa05160" source="23" target="70">
    <att type="string" name="canonicalName" value="hsa04210 (pp) hsa05160"/>
    <att type="string" name="interaction" value="pp"/>
    <att type="real" name="SCORE" value="0.4473684210577216"/>
  </edge>
  <edge label="hsa05160 (pp) hsa05169" source="70" target="67">
    <att type="string" name="canonicalName" value="hsa05160 (pp) hsa05169"/>
    <att type="string" name="interaction" value="pp"/>
    <att type="real" name="SCORE" value="0.3408071748941"/>
  </edge>
  <edge label="hsa05160 (pp) ko05206" source="70" target="6">
    <att type="string" name="canonicalName" value="hsa05160 (pp) ko05206"/>
    <att type="string" name="interaction" value="pp"/>
    <att type="real" name="SCORE" value="0.3408071748941"/>
  </edge>
  <edge label="hsa05160 (pp) hsa05206" source="70" target="7">
    <att type="string" name="canonicalName" value="hsa05160 (pp) hsa05206"/>
    <att type="string" name="interaction" value="pp"/>
    <att type="real" name="SCORE" value="0.3408071748941"/>
  </edge>
  <edge label="hsa05160 (pp) ko05221" source="70" target="27">
    <att type="string" name="canonicalName" value="hsa05160 (pp) ko05221"/>
    <att type="string" name="interaction" value="pp"/>
    <att type="real" name="SCORE" value="0.47058823529878896"/>
  </edge>
  <edge label="hsa04630 (pp) hsa05160" source="72" target="70">
    <att type="string" name="canonicalName" value="hsa04630 (pp) hsa05160"/>
    <att type="string" name="interaction" value="pp"/>
    <att type="real" name="SCORE" value="0.3690987124520381"/>
  </edge>
  <edge label="hsa05219 (pp) ko05219" source="12" target="11">
    <att type="string" name="canonicalName" value="hsa05219 (pp) ko05219"/>
    <att type="string" name="interaction" value="pp"/>
    <att type="real" name="SCORE" value="1.0"/>
  </edge>
  <edge label="hsa01521 (pp) ko05219" source="13" target="11">
    <att type="string" name="canonicalName" value="hsa01521 (pp) ko05219"/>
    <att type="string" name="interaction" value="pp"/>
    <att type="real" name="SCORE" value="0.33484162896559655"/>
  </edge>
  <edge label="ko01521 (pp) ko05219" source="14" target="11">
    <att type="string" name="canonicalName" value="ko01521 (pp) ko05219"/>
    <att type="string" name="interaction" value="pp"/>
    <att type="real" name="SCORE" value="0.33484162896559655"/>
  </edge>
  <edge label="ko05213 (pp) ko05219" source="15" target="11">
    <att type="string" name="canonicalName" value="ko05213 (pp) ko05219"/>
    <att type="string" name="interaction" value="pp"/>
    <att type="real" name="SCORE" value="0.6181818181854628"/>
  </edge>
  <edge label="hsa04510 (pp) ko05219" source="16" target="11">
    <att type="string" name="canonicalName" value="hsa04510 (pp) ko05219"/>
    <att type="string" name="interaction" value="pp"/>
    <att type="real" name="SCORE" value="0.3408071748941"/>
  </edge>
  <edge label="ko05219 (pp) ko05224" source="11" target="17">
    <att type="string" name="canonicalName" value="ko05219 (pp) ko05224"/>
    <att type="string" name="interaction" value="pp"/>
    <att type="real" name="SCORE" value="0.43243243243780133"/>
  </edge>
  <edge label="hsa01522 (pp) ko05219" source="18" target="11">
    <att type="string" name="canonicalName" value="hsa01522 (pp) ko05219"/>
    <att type="string" name="interaction" value="pp"/>
    <att type="real" name="SCORE" value="0.33484162896559655"/>
  </edge>
  <edge label="ko01522 (pp) ko05219" source="19" target="11">
    <att type="string" name="canonicalName" value="ko01522 (pp) ko05219"/>
    <att type="string" name="interaction" value="pp"/>
    <att type="real" name="SCORE" value="0.33484162896559655"/>
  </edge>
  <edge label="hsa04919 (pp) ko05219" source="21" target="11">
    <att type="string" name="canonicalName" value="hsa04919 (pp) ko05219"/>
    <att type="string" name="interaction" value="pp"/>
    <att type="real" name="SCORE" value="0.520547945210077"/>
  </edge>
  <edge label="ko05206 (pp) ko05219" source="6" target="11">
    <att type="string" name="canonicalName" value="ko05206 (pp) ko05219"/>
    <att type="string" name="interaction" value="pp"/>
    <att type="real" name="SCORE" value="0.4272727272781942"/>
  </edge>
  <edge label="hsa05206 (pp) ko05219" source="7" target="11">
    <att type="string" name="canonicalName" value="hsa05206 (pp) ko05219"/>
    <att type="string" name="interaction" value="pp"/>
    <att type="real" name="SCORE" value="0.4272727272781942"/>
  </edge>
  <edge label="ko05219 (pp) ko05221" source="11" target="27">
    <att type="string" name="canonicalName" value="ko05219 (pp) ko05221"/>
    <att type="string" name="interaction" value="pp"/>
    <att type="real" name="SCORE" value="0.322580645167846"/>
  </edge>
  <edge label="ko05203 (pp) ko05219" source="3" target="11">
    <att type="string" name="canonicalName" value="ko05203 (pp) ko05219"/>
    <att type="string" name="interaction" value="pp"/>
    <att type="real" name="SCORE" value="0.32876712329410773"/>
  </edge>
  <edge label="hsa05203 (pp) ko05219" source="4" target="11">
    <att type="string" name="canonicalName" value="hsa05203 (pp) ko05219"/>
    <att type="string" name="interaction" value="pp"/>
    <att type="real" name="SCORE" value="0.32876712329410773"/>
  </edge>
  <edge label="ko04110 (pp) ko05219" source="53" target="11">
    <att type="string" name="canonicalName" value="ko04110 (pp) ko05219"/>
    <att type="string" name="interaction" value="pp"/>
    <att type="real" name="SCORE" value="0.3098591549363816"/>
  </edge>
  <edge label="hsa04110 (pp) ko05219" source="54" target="11">
    <att type="string" name="canonicalName" value="hsa04110 (pp) ko05219"/>
    <att type="string" name="interaction" value="pp"/>
    <att type="real" name="SCORE" value="0.3098591549363816"/>
  </edge>
  <edge label="hsa01521 (pp) hsa05219" source="13" target="12">
    <att type="string" name="canonicalName" value="hsa01521 (pp) hsa05219"/>
    <att type="string" name="interaction" value="pp"/>
    <att type="real" name="SCORE" value="0.33484162896559655"/>
  </edge>
  <edge label="hsa05219 (pp) ko01521" source="12" target="14">
    <att type="string" name="canonicalName" value="hsa05219 (pp) ko01521"/>
    <att type="string" name="interaction" value="pp"/>
    <att type="real" name="SCORE" value="0.33484162896559655"/>
  </edge>
  <edge label="hsa05219 (pp) ko05213" source="12" target="15">
    <att type="string" name="canonicalName" value="hsa05219 (pp) ko05213"/>
    <att type="string" name="interaction" value="pp"/>
    <att type="real" name="SCORE" value="0.6181818181854628"/>
  </edge>
  <edge label="hsa04510 (pp) hsa05219" source="16" target="12">
    <att type="string" name="canonicalName" value="hsa04510 (pp) hsa05219"/>
    <att type="string" name="interaction" value="pp"/>
    <att type="real" name="SCORE" value="0.3408071748941"/>
  </edge>
  <edge label="hsa05219 (pp) ko05224" source="12" target="17">
    <att type="string" name="canonicalName" value="hsa05219 (pp) ko05224"/>
    <att type="string" name="interaction" value="pp"/>
    <att type="real" name="SCORE" value="0.43243243243780133"/>
  </edge>
  <edge label="hsa01522 (pp) hsa05219" source="18" target="12">
    <att type="string" name="canonicalName" value="hsa01522 (pp) hsa05219"/>
    <att type="string" name="interaction" value="pp"/>
    <att type="real" name="SCORE" value="0.33484162896559655"/>
  </edge>
  <edge label="hsa05219 (pp) ko01522" source="12" target="19">
    <att type="string" name="canonicalName" value="hsa05219 (pp) ko01522"/>
    <att type="string" name="interaction" value="pp"/>
    <att type="real" name="SCORE" value="0.33484162896559655"/>
  </edge>
  <edge label="hsa04919 (pp) hsa05219" source="21" target="12">
    <att type="string" name="canonicalName" value="hsa04919 (pp) hsa05219"/>
    <att type="string" name="interaction" value="pp"/>
    <att type="real" name="SCORE" value="0.520547945210077"/>
  </edge>
  <edge label="hsa05219 (pp) ko05206" source="12" target="6">
    <att type="string" name="canonicalName" value="hsa05219 (pp) ko05206"/>
    <att type="string" name="interaction" value="pp"/>
    <att type="real" name="SCORE" value="0.4272727272781942"/>
  </edge>
  <edge label="hsa05206 (pp) hsa05219" source="7" target="12">
    <att type="string" name="canonicalName" value="hsa05206 (pp) hsa05219"/>
    <att type="string" name="interaction" value="pp"/>
    <att type="real" name="SCORE" value="0.4272727272781942"/>
  </edge>
  <edge label="hsa05219 (pp) ko05221" source="12" target="27">
    <att type="string" name="canonicalName" value="hsa05219 (pp) ko05221"/>
    <att type="string" name="interaction" value="pp"/>
    <att type="real" name="SCORE" value="0.322580645167846"/>
  </edge>
  <edge label="hsa05219 (pp) ko05203" source="12" target="3">
    <att type="string" name="canonicalName" value="hsa05219 (pp) ko05203"/>
    <att type="string" name="interaction" value="pp"/>
    <att type="real" name="SCORE" value="0.32876712329410773"/>
  </edge>
  <edge label="hsa05203 (pp) hsa05219" source="4" target="12">
    <att type="string" name="canonicalName" value="hsa05203 (pp) hsa05219"/>
    <att type="string" name="interaction" value="pp"/>
    <att type="real" name="SCORE" value="0.32876712329410773"/>
  </edge>
  <edge label="hsa05219 (pp) ko04110" source="12" target="53">
    <att type="string" name="canonicalName" value="hsa05219 (pp) ko04110"/>
    <att type="string" name="interaction" value="pp"/>
    <att type="real" name="SCORE" value="0.3098591549363816"/>
  </edge>
  <edge label="hsa04110 (pp) hsa05219" source="54" target="12">
    <att type="string" name="canonicalName" value="hsa04110 (pp) hsa05219"/>
    <att type="string" name="interaction" value="pp"/>
    <att type="real" name="SCORE" value="0.3098591549363816"/>
  </edge>
  <edge label="hsa01521 (pp) ko01521" source="13" target="14">
    <att type="string" name="canonicalName" value="hsa01521 (pp) ko01521"/>
    <att type="string" name="interaction" value="pp"/>
    <att type="real" name="SCORE" value="1.0"/>
  </edge>
  <edge label="hsa01521 (pp) ko05213" source="13" target="15">
    <att type="string" name="canonicalName" value="hsa01521 (pp) ko05213"/>
    <att type="string" name="interaction" value="pp"/>
    <att type="real" name="SCORE" value="0.33484162896559655"/>
  </edge>
  <edge label="hsa01521 (pp) hsa04510" source="13" target="16">
    <att type="string" name="canonicalName" value="hsa01521 (pp) hsa04510"/>
    <att type="string" name="interaction" value="pp"/>
    <att type="real" name="SCORE" value="0.6146788990862806"/>
  </edge>
  <edge label="hsa01521 (pp) hsa04630" source="13" target="72">
    <att type="string" name="canonicalName" value="hsa01521 (pp) hsa04630"/>
    <att type="string" name="interaction" value="pp"/>
    <att type="real" name="SCORE" value="0.3408071748941"/>
  </edge>
  <edge label="ko01521 (pp) ko05213" source="14" target="15">
    <att type="string" name="canonicalName" value="ko01521 (pp) ko05213"/>
    <att type="string" name="interaction" value="pp"/>
    <att type="real" name="SCORE" value="0.33484162896559655"/>
  </edge>
  <edge label="hsa04510 (pp) ko01521" source="16" target="14">
    <att type="string" name="canonicalName" value="hsa04510 (pp) ko01521"/>
    <att type="string" name="interaction" value="pp"/>
    <att type="real" name="SCORE" value="0.6146788990862806"/>
  </edge>
  <edge label="hsa04630 (pp) ko01521" source="72" target="14">
    <att type="string" name="canonicalName" value="hsa04630 (pp) ko01521"/>
    <att type="string" name="interaction" value="pp"/>
    <att type="real" name="SCORE" value="0.3408071748941"/>
  </edge>
  <edge label="hsa04510 (pp) ko05213" source="16" target="15">
    <att type="string" name="canonicalName" value="hsa04510 (pp) ko05213"/>
    <att type="string" name="interaction" value="pp"/>
    <att type="real" name="SCORE" value="0.3408071748941"/>
  </edge>
  <edge label="ko05213 (pp) ko05224" source="15" target="17">
    <att type="string" name="canonicalName" value="ko05213 (pp) ko05224"/>
    <att type="string" name="interaction" value="pp"/>
    <att type="real" name="SCORE" value="0.8108108108126004"/>
  </edge>
  <edge label="hsa01522 (pp) ko05213" source="18" target="15">
    <att type="string" name="canonicalName" value="hsa01522 (pp) ko05213"/>
    <att type="string" name="interaction" value="pp"/>
    <att type="real" name="SCORE" value="0.33484162896559655"/>
  </edge>
  <edge label="ko01522 (pp) ko05213" source="19" target="15">
    <att type="string" name="canonicalName" value="ko01522 (pp) ko05213"/>
    <att type="string" name="interaction" value="pp"/>
    <att type="real" name="SCORE" value="0.33484162896559655"/>
  </edge>
  <edge label="ko04010 (pp) ko05213" source="9" target="15">
    <att type="string" name="canonicalName" value="ko04010 (pp) ko05213"/>
    <att type="string" name="interaction" value="pp"/>
    <att type="real" name="SCORE" value="0.43243243243780133"/>
  </edge>
  <edge label="ko05210 (pp) ko05213" source="10" target="15">
    <att type="string" name="canonicalName" value="ko05210 (pp) ko05213"/>
    <att type="string" name="interaction" value="pp"/>
    <att type="real" name="SCORE" value="0.32876712329410773"/>
  </edge>
  <edge label="hsa04919 (pp) ko05213" source="21" target="15">
    <att type="string" name="canonicalName" value="hsa04919 (pp) ko05213"/>
    <att type="string" name="interaction" value="pp"/>
    <att type="real" name="SCORE" value="0.520547945210077"/>
  </edge>
  <edge label="ko05206 (pp) ko05213" source="6" target="15">
    <att type="string" name="canonicalName" value="ko05206 (pp) ko05213"/>
    <att type="string" name="interaction" value="pp"/>
    <att type="real" name="SCORE" value="0.4272727272781942"/>
  </edge>
  <edge label="hsa05206 (pp) ko05213" source="7" target="15">
    <att type="string" name="canonicalName" value="hsa05206 (pp) ko05213"/>
    <att type="string" name="interaction" value="pp"/>
    <att type="real" name="SCORE" value="0.4272727272781942"/>
  </edge>
  <edge label="ko05213 (pp) ko05221" source="15" target="27">
    <att type="string" name="canonicalName" value="ko05213 (pp) ko05221"/>
    <att type="string" name="interaction" value="pp"/>
    <att type="real" name="SCORE" value="0.5161290322627472"/>
  </edge>
  <edge label="hsa04630 (pp) ko05213" source="72" target="15">
    <att type="string" name="canonicalName" value="hsa04630 (pp) ko05213"/>
    <att type="string" name="interaction" value="pp"/>
    <att type="real" name="SCORE" value="0.42201834862942095"/>
  </edge>
  <edge label="hsa05222 (pp) ko05213" source="76" target="15">
    <att type="string" name="canonicalName" value="hsa05222 (pp) ko05213"/>
    <att type="string" name="interaction" value="pp"/>
    <att type="real" name="SCORE" value="0.416666666672338"/>
  </edge>
  <edge label="ko05213 (pp) ko05222" source="15" target="48">
    <att type="string" name="canonicalName" value="ko05213 (pp) ko05222"/>
    <att type="string" name="interaction" value="pp"/>
    <att type="real" name="SCORE" value="0.5116279069815143"/>
  </edge>
  <edge label="hsa04211 (pp) ko05213" source="47" target="15">
    <att type="string" name="canonicalName" value="hsa04211 (pp) ko05213"/>
    <att type="string" name="interaction" value="pp"/>
    <att type="real" name="SCORE" value="0.3098591549363816"/>
  </edge>
  <edge label="ko04110 (pp) ko05213" source="53" target="15">
    <att type="string" name="canonicalName" value="ko04110 (pp) ko05213"/>
    <att type="string" name="interaction" value="pp"/>
    <att type="real" name="SCORE" value="0.3098591549363816"/>
  </edge>
  <edge label="hsa04110 (pp) ko05213" source="54" target="15">
    <att type="string" name="canonicalName" value="hsa04110 (pp) ko05213"/>
    <att type="string" name="interaction" value="pp"/>
    <att type="real" name="SCORE" value="0.3098591549363816"/>
  </edge>
  <edge label="hsa04510 (pp) ko05224" source="16" target="17">
    <att type="string" name="canonicalName" value="hsa04510 (pp) ko05224"/>
    <att type="string" name="interaction" value="pp"/>
    <att type="real" name="SCORE" value="0.3098591549363816"/>
  </edge>
  <edge label="hsa01522 (pp) hsa04510" source="18" target="16">
    <att type="string" name="canonicalName" value="hsa01522 (pp) hsa04510"/>
    <att type="string" name="interaction" value="pp"/>
    <att type="real" name="SCORE" value="0.42201834862942095"/>
  </edge>
  <edge label="hsa04510 (pp) ko01522" source="16" target="19">
    <att type="string" name="canonicalName" value="hsa04510 (pp) ko01522"/>
    <att type="string" name="interaction" value="pp"/>
    <att type="real" name="SCORE" value="0.42201834862942095"/>
  </edge>
  <edge label="hsa04010 (pp) ko04010" source="8" target="9">
    <att type="string" name="canonicalName" value="hsa04010 (pp) ko04010"/>
    <att type="string" name="interaction" value="pp"/>
    <att type="real" name="SCORE" value="0.800000000002"/>
  </edge>
  <edge label="hsa04010 (pp) ko05210" source="8" target="10">
    <att type="string" name="canonicalName" value="hsa04010 (pp) ko05210"/>
    <att type="string" name="interaction" value="pp"/>
    <att type="real" name="SCORE" value="0.36363636364214874"/>
  </edge>
  <edge label="hsa04010 (pp) ko04210" source="8" target="22">
    <att type="string" name="canonicalName" value="hsa04010 (pp) ko04210"/>
    <att type="string" name="interaction" value="pp"/>
    <att type="real" name="SCORE" value="0.5454545454586777"/>
  </edge>
  <edge label="hsa04010 (pp) hsa04210" source="8" target="23">
    <att type="string" name="canonicalName" value="hsa04010 (pp) hsa04210"/>
    <att type="string" name="interaction" value="pp"/>
    <att type="real" name="SCORE" value="0.5454545454586777"/>
  </edge>
  <edge label="hsa04010 (pp) ko04668" source="8" target="26">
    <att type="string" name="canonicalName" value="hsa04010 (pp) ko04668"/>
    <att type="string" name="interaction" value="pp"/>
    <att type="real" name="SCORE" value="0.47058823529878896"/>
  </edge>
  <edge label="hsa04010 (pp) hsa04668" source="8" target="28">
    <att type="string" name="canonicalName" value="hsa04010 (pp) hsa04668"/>
    <att type="string" name="interaction" value="pp"/>
    <att type="real" name="SCORE" value="0.47058823529878896"/>
  </edge>
  <edge label="hsa04010 (pp) hsa05166" source="8" target="29">
    <att type="string" name="canonicalName" value="hsa04010 (pp) hsa05166"/>
    <att type="string" name="interaction" value="pp"/>
    <att type="real" name="SCORE" value="0.36363636364214874"/>
  </edge>
  <edge label="hsa04010 (pp) ko05166" source="8" target="30">
    <att type="string" name="canonicalName" value="hsa04010 (pp) ko05166"/>
    <att type="string" name="interaction" value="pp"/>
    <att type="real" name="SCORE" value="0.36363636364214874"/>
  </edge>
  <edge label="hsa04010 (pp) ko04932" source="8" target="33">
    <att type="string" name="canonicalName" value="hsa04010 (pp) ko04932"/>
    <att type="string" name="interaction" value="pp"/>
    <att type="real" name="SCORE" value="0.33333333333888887"/>
  </edge>
  <edge label="hsa04010 (pp) hsa04932" source="8" target="34">
    <att type="string" name="canonicalName" value="hsa04010 (pp) hsa04932"/>
    <att type="string" name="interaction" value="pp"/>
    <att type="real" name="SCORE" value="0.33333333333888887"/>
  </edge>
  <edge label="hsa04010 (pp) hsa05168" source="8" target="35">
    <att type="string" name="canonicalName" value="hsa04010 (pp) hsa05168"/>
    <att type="string" name="interaction" value="pp"/>
    <att type="real" name="SCORE" value="0.33333333333888887"/>
  </edge>
  <edge label="hsa04010 (pp) ko05168" source="8" target="36">
    <att type="string" name="canonicalName" value="hsa04010 (pp) ko05168"/>
    <att type="string" name="interaction" value="pp"/>
    <att type="real" name="SCORE" value="0.33333333333888887"/>
  </edge>
  <edge label="hsa01522 (pp) ko05224" source="18" target="17">
    <att type="string" name="canonicalName" value="hsa01522 (pp) ko05224"/>
    <att type="string" name="interaction" value="pp"/>
    <att type="real" name="SCORE" value="0.520547945210077"/>
  </edge>
  <edge label="ko01522 (pp) ko05224" source="19" target="17">
    <att type="string" name="canonicalName" value="ko01522 (pp) ko05224"/>
    <att type="string" name="interaction" value="pp"/>
    <att type="real" name="SCORE" value="0.520547945210077"/>
  </edge>
  <edge label="ko04010 (pp) ko05224" source="9" target="17">
    <att type="string" name="canonicalName" value="ko04010 (pp) ko05224"/>
    <att type="string" name="interaction" value="pp"/>
    <att type="real" name="SCORE" value="0.416666666672338"/>
  </edge>
  <edge label="ko05210 (pp) ko05224" source="10" target="17">
    <att type="string" name="canonicalName" value="ko05210 (pp) ko05224"/>
    <att type="string" name="interaction" value="pp"/>
    <att type="real" name="SCORE" value="0.3466666666727644"/>
  </edge>
  <edge label="hsa04919 (pp) ko05224" source="21" target="17">
    <att type="string" name="canonicalName" value="hsa04919 (pp) ko05224"/>
    <att type="string" name="interaction" value="pp"/>
    <att type="real" name="SCORE" value="0.5333333333376888"/>
  </edge>
  <edge label="ko05221 (pp) ko05224" source="27" target="17">
    <att type="string" name="canonicalName" value="ko05221 (pp) ko05224"/>
    <att type="string" name="interaction" value="pp"/>
    <att type="real" name="SCORE" value="0.36363636364214874"/>
  </edge>
  <edge label="ko05222 (pp) ko05224" source="48" target="17">
    <att type="string" name="canonicalName" value="ko05222 (pp) ko05224"/>
    <att type="string" name="interaction" value="pp"/>
    <att type="real" name="SCORE" value="0.37974683544853394"/>
  </edge>
  <edge label="hsa01522 (pp) ko01522" source="18" target="19">
    <att type="string" name="canonicalName" value="hsa01522 (pp) ko01522"/>
    <att type="string" name="interaction" value="pp"/>
    <att type="real" name="SCORE" value="1.0"/>
  </edge>
  <edge label="hsa01522 (pp) ko04010" source="18" target="9">
    <att type="string" name="canonicalName" value="hsa01522 (pp) ko04010"/>
    <att type="string" name="interaction" value="pp"/>
    <att type="real" name="SCORE" value="0.32876712329410773"/>
  </edge>
  <edge label="hsa01522 (pp) ko05210" source="18" target="10">
    <att type="string" name="canonicalName" value="hsa01522 (pp) ko05210"/>
    <att type="string" name="interaction" value="pp"/>
    <att type="real" name="SCORE" value="0.43243243243780133"/>
  </edge>
  <edge label="hsa01522 (pp) ko04917" source="18" target="74">
    <att type="string" name="canonicalName" value="hsa01522 (pp) ko04917"/>
    <att type="string" name="interaction" value="pp"/>
    <att type="real" name="SCORE" value="0.6216216216252008"/>
  </edge>
  <edge label="hsa01522 (pp) hsa04917" source="18" target="20">
    <att type="string" name="canonicalName" value="hsa01522 (pp) hsa04917"/>
    <att type="string" name="interaction" value="pp"/>
    <att type="real" name="SCORE" value="0.6216216216252008"/>
  </edge>
  <edge label="hsa01522 (pp) hsa04919" source="18" target="21">
    <att type="string" name="canonicalName" value="hsa01522 (pp) hsa04919"/>
    <att type="string" name="interaction" value="pp"/>
    <att type="real" name="SCORE" value="0.6216216216252008"/>
  </edge>
  <edge label="hsa01522 (pp) ko04210" source="18" target="22">
    <att type="string" name="canonicalName" value="hsa01522 (pp) ko04210"/>
    <att type="string" name="interaction" value="pp"/>
    <att type="real" name="SCORE" value="0.43243243243780133"/>
  </edge>
  <edge label="hsa01522 (pp) hsa04210" source="18" target="23">
    <att type="string" name="canonicalName" value="hsa01522 (pp) hsa04210"/>
    <att type="string" name="interaction" value="pp"/>
    <att type="real" name="SCORE" value="0.43243243243780133"/>
  </edge>
  <edge label="hsa01522 (pp) ko05203" source="18" target="3">
    <att type="string" name="canonicalName" value="hsa01522 (pp) ko05203"/>
    <att type="string" name="interaction" value="pp"/>
    <att type="real" name="SCORE" value="0.43243243243780133"/>
  </edge>
  <edge label="hsa01522 (pp) hsa05203" source="18" target="4">
    <att type="string" name="canonicalName" value="hsa01522 (pp) hsa05203"/>
    <att type="string" name="interaction" value="pp"/>
    <att type="real" name="SCORE" value="0.43243243243780133"/>
  </edge>
  <edge label="hsa01522 (pp) ko04137" source="18" target="39">
    <att type="string" name="canonicalName" value="hsa01522 (pp) ko04137"/>
    <att type="string" name="interaction" value="pp"/>
    <att type="real" name="SCORE" value="0.44247787611137523"/>
  </edge>
  <edge label="hsa01522 (pp) hsa04137" source="18" target="40">
    <att type="string" name="canonicalName" value="hsa01522 (pp) hsa04137"/>
    <att type="string" name="interaction" value="pp"/>
    <att type="real" name="SCORE" value="0.44247787611137523"/>
  </edge>
  <edge label="hsa01522 (pp) ko04530" source="18" target="43">
    <att type="string" name="canonicalName" value="hsa01522 (pp) ko04530"/>
    <att type="string" name="interaction" value="pp"/>
    <att type="real" name="SCORE" value="0.3524229074949776"/>
  </edge>
  <edge label="hsa01522 (pp) hsa04530" source="18" target="44">
    <att type="string" name="canonicalName" value="hsa01522 (pp) hsa04530"/>
    <att type="string" name="interaction" value="pp"/>
    <att type="real" name="SCORE" value="0.3524229074949776"/>
  </edge>
  <edge label="ko01522 (pp) ko04010" source="19" target="9">
    <att type="string" name="canonicalName" value="ko01522 (pp) ko04010"/>
    <att type="string" name="interaction" value="pp"/>
    <att type="real" name="SCORE" value="0.32876712329410773"/>
  </edge>
  <edge label="ko01522 (pp) ko05210" source="19" target="10">
    <att type="string" name="canonicalName" value="ko01522 (pp) ko05210"/>
    <att type="string" name="interaction" value="pp"/>
    <att type="real" name="SCORE" value="0.43243243243780133"/>
  </edge>
  <edge label="ko01522 (pp) ko04917" source="19" target="74">
    <att type="string" name="canonicalName" value="ko01522 (pp) ko04917"/>
    <att type="string" name="interaction" value="pp"/>
    <att type="real" name="SCORE" value="0.6216216216252008"/>
  </edge>
  <edge label="hsa04917 (pp) ko01522" source="20" target="19">
    <att type="string" name="canonicalName" value="hsa04917 (pp) ko01522"/>
    <att type="string" name="interaction" value="pp"/>
    <att type="real" name="SCORE" value="0.6216216216252008"/>
  </edge>
  <edge label="hsa04919 (pp) ko01522" source="21" target="19">
    <att type="string" name="canonicalName" value="hsa04919 (pp) ko01522"/>
    <att type="string" name="interaction" value="pp"/>
    <att type="real" name="SCORE" value="0.6216216216252008"/>
  </edge>
  <edge label="ko01522 (pp) ko04210" source="19" target="22">
    <att type="string" name="canonicalName" value="ko01522 (pp) ko04210"/>
    <att type="string" name="interaction" value="pp"/>
    <att type="real" name="SCORE" value="0.43243243243780133"/>
  </edge>
  <edge label="hsa04210 (pp) ko01522" source="23" target="19">
    <att type="string" name="canonicalName" value="hsa04210 (pp) ko01522"/>
    <att type="string" name="interaction" value="pp"/>
    <att type="real" name="SCORE" value="0.43243243243780133"/>
  </edge>
  <edge label="ko01522 (pp) ko05203" source="19" target="3">
    <att type="string" name="canonicalName" value="ko01522 (pp) ko05203"/>
    <att type="string" name="interaction" value="pp"/>
    <att type="real" name="SCORE" value="0.43243243243780133"/>
  </edge>
  <edge label="hsa05203 (pp) ko01522" source="4" target="19">
    <att type="string" name="canonicalName" value="hsa05203 (pp) ko01522"/>
    <att type="string" name="interaction" value="pp"/>
    <att type="real" name="SCORE" value="0.43243243243780133"/>
  </edge>
  <edge label="ko01522 (pp) ko04137" source="19" target="39">
    <att type="string" name="canonicalName" value="ko01522 (pp) ko04137"/>
    <att type="string" name="interaction" value="pp"/>
    <att type="real" name="SCORE" value="0.44247787611137523"/>
  </edge>
  <edge label="hsa04137 (pp) ko01522" source="40" target="19">
    <att type="string" name="canonicalName" value="hsa04137 (pp) ko01522"/>
    <att type="string" name="interaction" value="pp"/>
    <att type="real" name="SCORE" value="0.44247787611137523"/>
  </edge>
  <edge label="ko01522 (pp) ko04530" source="19" target="43">
    <att type="string" name="canonicalName" value="ko01522 (pp) ko04530"/>
    <att type="string" name="interaction" value="pp"/>
    <att type="real" name="SCORE" value="0.3524229074949776"/>
  </edge>
  <edge label="hsa04530 (pp) ko01522" source="44" target="19">
    <att type="string" name="canonicalName" value="hsa04530 (pp) ko01522"/>
    <att type="string" name="interaction" value="pp"/>
    <att type="real" name="SCORE" value="0.3524229074949776"/>
  </edge>
  <edge label="ko04010 (pp) ko05210" source="9" target="10">
    <att type="string" name="canonicalName" value="ko04010 (pp) ko05210"/>
    <att type="string" name="interaction" value="pp"/>
    <att type="real" name="SCORE" value="0.5333333333376888"/>
  </edge>
  <edge label="ko04010 (pp) ko04210" source="9" target="22">
    <att type="string" name="canonicalName" value="ko04010 (pp) ko04210"/>
    <att type="string" name="interaction" value="pp"/>
    <att type="real" name="SCORE" value="0.7200000000026133"/>
  </edge>
  <edge label="hsa04210 (pp) ko04010" source="23" target="9">
    <att type="string" name="canonicalName" value="hsa04210 (pp) ko04010"/>
    <att type="string" name="interaction" value="pp"/>
    <att type="real" name="SCORE" value="0.7200000000026133"/>
  </edge>
  <edge label="ko04010 (pp) ko04668" source="9" target="26">
    <att type="string" name="canonicalName" value="ko04010 (pp) ko04668"/>
    <att type="string" name="interaction" value="pp"/>
    <att type="real" name="SCORE" value="0.4473684210577216"/>
  </edge>
  <edge label="hsa04668 (pp) ko04010" source="28" target="9">
    <att type="string" name="canonicalName" value="hsa04668 (pp) ko04010"/>
    <att type="string" name="interaction" value="pp"/>
    <att type="real" name="SCORE" value="0.4473684210577216"/>
  </edge>
  <edge label="hsa05166 (pp) ko04010" source="29" target="9">
    <att type="string" name="canonicalName" value="hsa05166 (pp) ko04010"/>
    <att type="string" name="interaction" value="pp"/>
    <att type="real" name="SCORE" value="0.3466666666727644"/>
  </edge>
  <edge label="ko04010 (pp) ko05166" source="9" target="30">
    <att type="string" name="canonicalName" value="ko04010 (pp) ko05166"/>
    <att type="string" name="interaction" value="pp"/>
    <att type="real" name="SCORE" value="0.3466666666727644"/>
  </edge>
  <edge label="hsa04919 (pp) ko05210" source="21" target="10">
    <att type="string" name="canonicalName" value="hsa04919 (pp) ko05210"/>
    <att type="string" name="interaction" value="pp"/>
    <att type="real" name="SCORE" value="0.416666666672338"/>
  </edge>
  <edge label="ko04210 (pp) ko05210" source="22" target="10">
    <att type="string" name="canonicalName" value="ko04210 (pp) ko05210"/>
    <att type="string" name="interaction" value="pp"/>
    <att type="real" name="SCORE" value="0.611111111114892"/>
  </edge>
  <edge label="hsa04210 (pp) ko05210" source="23" target="10">
    <att type="string" name="canonicalName" value="hsa04210 (pp) ko05210"/>
    <att type="string" name="interaction" value="pp"/>
    <att type="real" name="SCORE" value="0.611111111114892"/>
  </edge>
  <edge label="ko04657 (pp) ko05210" source="24" target="10">
    <att type="string" name="canonicalName" value="ko04657 (pp) ko05210"/>
    <att type="string" name="interaction" value="pp"/>
    <att type="real" name="SCORE" value="0.3098591549363816"/>
  </edge>
  <edge label="hsa04657 (pp) ko05210" source="25" target="10">
    <att type="string" name="canonicalName" value="hsa04657 (pp) ko05210"/>
    <att type="string" name="interaction" value="pp"/>
    <att type="real" name="SCORE" value="0.3098591549363816"/>
  </edge>
  <edge label="hsa05169 (pp) ko05210" source="67" target="10">
    <att type="string" name="canonicalName" value="hsa05169 (pp) ko05210"/>
    <att type="string" name="interaction" value="pp"/>
    <att type="real" name="SCORE" value="0.520547945210077"/>
  </edge>
  <edge label="ko04668 (pp) ko05210" source="26" target="10">
    <att type="string" name="canonicalName" value="ko04668 (pp) ko05210"/>
    <att type="string" name="interaction" value="pp"/>
    <att type="real" name="SCORE" value="0.5070422535259869"/>
  </edge>
  <edge label="ko05210 (pp) ko05221" source="10" target="27">
    <att type="string" name="canonicalName" value="ko05210 (pp) ko05221"/>
    <att type="string" name="interaction" value="pp"/>
    <att type="real" name="SCORE" value="0.400000000006"/>
  </edge>
  <edge label="ko05203 (pp) ko05210" source="3" target="10">
    <att type="string" name="canonicalName" value="ko05203 (pp) ko05210"/>
    <att type="string" name="interaction" value="pp"/>
    <att type="real" name="SCORE" value="0.416666666672338"/>
  </edge>
  <edge label="hsa04668 (pp) ko05210" source="28" target="10">
    <att type="string" name="canonicalName" value="hsa04668 (pp) ko05210"/>
    <att type="string" name="interaction" value="pp"/>
    <att type="real" name="SCORE" value="0.5070422535259869"/>
  </edge>
  <edge label="hsa05203 (pp) ko05210" source="4" target="10">
    <att type="string" name="canonicalName" value="hsa05203 (pp) ko05210"/>
    <att type="string" name="interaction" value="pp"/>
    <att type="real" name="SCORE" value="0.416666666672338"/>
  </edge>
  <edge label="hsa05166 (pp) ko05210" source="29" target="10">
    <att type="string" name="canonicalName" value="hsa05166 (pp) ko05210"/>
    <att type="string" name="interaction" value="pp"/>
    <att type="real" name="SCORE" value="0.416666666672338"/>
  </edge>
  <edge label="ko05166 (pp) ko05210" source="30" target="10">
    <att type="string" name="canonicalName" value="ko05166 (pp) ko05210"/>
    <att type="string" name="interaction" value="pp"/>
    <att type="real" name="SCORE" value="0.416666666672338"/>
  </edge>
  <edge label="hsa05162 (pp) ko05210" source="31" target="10">
    <att type="string" name="canonicalName" value="hsa05162 (pp) ko05210"/>
    <att type="string" name="interaction" value="pp"/>
    <att type="real" name="SCORE" value="0.5070422535259869"/>
  </edge>
  <edge label="hsa05222 (pp) ko05210" source="76" target="10">
    <att type="string" name="canonicalName" value="hsa05222 (pp) ko05210"/>
    <att type="string" name="interaction" value="pp"/>
    <att type="real" name="SCORE" value="0.4927536231935518"/>
  </edge>
  <edge label="ko05210 (pp) ko05222" source="10" target="48">
    <att type="string" name="canonicalName" value="ko05210 (pp) ko05222"/>
    <att type="string" name="interaction" value="pp"/>
    <att type="real" name="SCORE" value="0.3823529411828287"/>
  </edge>
  <edge label="ko05169 (pp) ko05210" source="37" target="10">
    <att type="string" name="canonicalName" value="ko05169 (pp) ko05210"/>
    <att type="string" name="interaction" value="pp"/>
    <att type="real" name="SCORE" value="0.4927536231935518"/>
  </edge>
  <edge label="ko04310 (pp) ko05210" source="49" target="10">
    <att type="string" name="canonicalName" value="ko04310 (pp) ko05210"/>
    <att type="string" name="interaction" value="pp"/>
    <att type="real" name="SCORE" value="0.5882352941218858"/>
  </edge>
  <edge label="hsa04310 (pp) ko05210" source="50" target="10">
    <att type="string" name="canonicalName" value="hsa04310 (pp) ko05210"/>
    <att type="string" name="interaction" value="pp"/>
    <att type="real" name="SCORE" value="0.5882352941218858"/>
  </edge>
  <edge label="ko04110 (pp) ko05210" source="53" target="10">
    <att type="string" name="canonicalName" value="ko04110 (pp) ko05210"/>
    <att type="string" name="interaction" value="pp"/>
    <att type="real" name="SCORE" value="0.36363636364311297"/>
  </edge>
  <edge label="hsa04110 (pp) ko05210" source="54" target="10">
    <att type="string" name="canonicalName" value="hsa04110 (pp) ko05210"/>
    <att type="string" name="interaction" value="pp"/>
    <att type="real" name="SCORE" value="0.36363636364311297"/>
  </edge>
  <edge label="hsa04917 (pp) ko04917" source="20" target="74">
    <att type="string" name="canonicalName" value="hsa04917 (pp) ko04917"/>
    <att type="string" name="interaction" value="pp"/>
    <att type="real" name="SCORE" value="1.0"/>
  </edge>
  <edge label="hsa04919 (pp) ko04917" source="21" target="74">
    <att type="string" name="canonicalName" value="hsa04919 (pp) ko04917"/>
    <att type="string" name="interaction" value="pp"/>
    <att type="real" name="SCORE" value="0.611111111114892"/>
  </edge>
  <edge label="ko04917 (pp) ko05221" source="74" target="27">
    <att type="string" name="canonicalName" value="ko04917 (pp) ko05221"/>
    <att type="string" name="interaction" value="pp"/>
    <att type="real" name="SCORE" value="0.600000000004"/>
  </edge>
  <edge label="ko04917 (pp) ko05203" source="74" target="3">
    <att type="string" name="canonicalName" value="ko04917 (pp) ko05203"/>
    <att type="string" name="interaction" value="pp"/>
    <att type="real" name="SCORE" value="0.416666666672338"/>
  </edge>
  <edge label="hsa05203 (pp) ko04917" source="4" target="74">
    <att type="string" name="canonicalName" value="hsa05203 (pp) ko04917"/>
    <att type="string" name="interaction" value="pp"/>
    <att type="real" name="SCORE" value="0.416666666672338"/>
  </edge>
  <edge label="hsa04917 (pp) hsa04919" source="20" target="21">
    <att type="string" name="canonicalName" value="hsa04917 (pp) hsa04919"/>
    <att type="string" name="interaction" value="pp"/>
    <att type="real" name="SCORE" value="0.611111111114892"/>
  </edge>
  <edge label="hsa04917 (pp) ko05221" source="20" target="27">
    <att type="string" name="canonicalName" value="hsa04917 (pp) ko05221"/>
    <att type="string" name="interaction" value="pp"/>
    <att type="real" name="SCORE" value="0.600000000004"/>
  </edge>
  <edge label="hsa04917 (pp) ko05203" source="20" target="3">
    <att type="string" name="canonicalName" value="hsa04917 (pp) ko05203"/>
    <att type="string" name="interaction" value="pp"/>
    <att type="real" name="SCORE" value="0.416666666672338"/>
  </edge>
  <edge label="hsa04917 (pp) hsa05203" source="20" target="4">
    <att type="string" name="canonicalName" value="hsa04917 (pp) hsa05203"/>
    <att type="string" name="interaction" value="pp"/>
    <att type="real" name="SCORE" value="0.416666666672338"/>
  </edge>
  <edge label="hsa04919 (pp) ko05221" source="21" target="27">
    <att type="string" name="canonicalName" value="hsa04919 (pp) ko05221"/>
    <att type="string" name="interaction" value="pp"/>
    <att type="real" name="SCORE" value="0.600000000004"/>
  </edge>
  <edge label="hsa04919 (pp) ko05203" source="21" target="3">
    <att type="string" name="canonicalName" value="hsa04919 (pp) ko05203"/>
    <att type="string" name="interaction" value="pp"/>
    <att type="real" name="SCORE" value="0.416666666672338"/>
  </edge>
  <edge label="hsa04919 (pp) hsa05203" source="21" target="4">
    <att type="string" name="canonicalName" value="hsa04919 (pp) hsa05203"/>
    <att type="string" name="interaction" value="pp"/>
    <att type="real" name="SCORE" value="0.416666666672338"/>
  </edge>
  <edge label="hsa04919 (pp) ko05222" source="21" target="48">
    <att type="string" name="canonicalName" value="hsa04919 (pp) ko05222"/>
    <att type="string" name="interaction" value="pp"/>
    <att type="real" name="SCORE" value="0.3823529411828287"/>
  </edge>
  <edge label="hsa04211 (pp) hsa04919" source="47" target="21">
    <att type="string" name="canonicalName" value="hsa04211 (pp) hsa04919"/>
    <att type="string" name="interaction" value="pp"/>
    <att type="real" name="SCORE" value="0.36363636364311297"/>
  </edge>
  <edge label="hsa04919 (pp) ko04110" source="21" target="53">
    <att type="string" name="canonicalName" value="hsa04919 (pp) ko04110"/>
    <att type="string" name="interaction" value="pp"/>
    <att type="real" name="SCORE" value="0.36363636364311297"/>
  </edge>
  <edge label="hsa04110 (pp) hsa04919" source="54" target="21">
    <att type="string" name="canonicalName" value="hsa04110 (pp) hsa04919"/>
    <att type="string" name="interaction" value="pp"/>
    <att type="real" name="SCORE" value="0.36363636364311297"/>
  </edge>
  <edge label="hsa04210 (pp) ko04210" source="23" target="22">
    <att type="string" name="canonicalName" value="hsa04210 (pp) ko04210"/>
    <att type="string" name="interaction" value="pp"/>
    <att type="real" name="SCORE" value="1.0"/>
  </edge>
  <edge label="ko04210 (pp) ko04657" source="22" target="24">
    <att type="string" name="canonicalName" value="ko04210 (pp) ko04657"/>
    <att type="string" name="interaction" value="pp"/>
    <att type="real" name="SCORE" value="0.5070422535259869"/>
  </edge>
  <edge label="hsa04657 (pp) ko04210" source="25" target="22">
    <att type="string" name="canonicalName" value="hsa04657 (pp) ko04210"/>
    <att type="string" name="interaction" value="pp"/>
    <att type="real" name="SCORE" value="0.5070422535259869"/>
  </edge>
  <edge label="hsa05169 (pp) ko04210" source="67" target="22">
    <att type="string" name="canonicalName" value="hsa05169 (pp) ko04210"/>
    <att type="string" name="interaction" value="pp"/>
    <att type="real" name="SCORE" value="0.32876712329410773"/>
  </edge>
  <edge label="ko04210 (pp) ko04668" source="22" target="26">
    <att type="string" name="canonicalName" value="ko04210 (pp) ko04668"/>
    <att type="string" name="interaction" value="pp"/>
    <att type="real" name="SCORE" value="0.7042253521155921"/>
  </edge>
  <edge label="ko04210 (pp) ko05203" source="22" target="3">
    <att type="string" name="canonicalName" value="ko04210 (pp) ko05203"/>
    <att type="string" name="interaction" value="pp"/>
    <att type="real" name="SCORE" value="0.416666666672338"/>
  </edge>
  <edge label="hsa04668 (pp) ko04210" source="28" target="22">
    <att type="string" name="canonicalName" value="hsa04668 (pp) ko04210"/>
    <att type="string" name="interaction" value="pp"/>
    <att type="real" name="SCORE" value="0.7042253521155921"/>
  </edge>
  <edge label="hsa05203 (pp) ko04210" source="4" target="22">
    <att type="string" name="canonicalName" value="hsa05203 (pp) ko04210"/>
    <att type="string" name="interaction" value="pp"/>
    <att type="real" name="SCORE" value="0.416666666672338"/>
  </edge>
  <edge label="ko04210 (pp) ko05418" source="22" target="68">
    <att type="string" name="canonicalName" value="ko04210 (pp) ko05418"/>
    <att type="string" name="interaction" value="pp"/>
    <att type="real" name="SCORE" value="0.3098591549363816"/>
  </edge>
  <edge label="hsa05418 (pp) ko04210" source="38" target="22">
    <att type="string" name="canonicalName" value="hsa05418 (pp) ko04210"/>
    <att type="string" name="interaction" value="pp"/>
    <att type="real" name="SCORE" value="0.3098591549363816"/>
  </edge>
  <edge label="hsa05166 (pp) ko04210" source="29" target="22">
    <att type="string" name="canonicalName" value="hsa05166 (pp) ko04210"/>
    <att type="string" name="interaction" value="pp"/>
    <att type="real" name="SCORE" value="0.416666666672338"/>
  </edge>
  <edge label="ko04210 (pp) ko05166" source="22" target="30">
    <att type="string" name="canonicalName" value="ko04210 (pp) ko05166"/>
    <att type="string" name="interaction" value="pp"/>
    <att type="real" name="SCORE" value="0.416666666672338"/>
  </edge>
  <edge label="hsa05162 (pp) ko04210" source="31" target="22">
    <att type="string" name="canonicalName" value="hsa05162 (pp) ko04210"/>
    <att type="string" name="interaction" value="pp"/>
    <att type="real" name="SCORE" value="0.3098591549363816"/>
  </edge>
  <edge label="ko04210 (pp) ko04932" source="22" target="33">
    <att type="string" name="canonicalName" value="ko04210 (pp) ko04932"/>
    <att type="string" name="interaction" value="pp"/>
    <att type="real" name="SCORE" value="0.4927536231935518"/>
  </edge>
  <edge label="ko04137 (pp) ko04210" source="39" target="22">
    <att type="string" name="canonicalName" value="ko04137 (pp) ko04210"/>
    <att type="string" name="interaction" value="pp"/>
    <att type="real" name="SCORE" value="0.3823529411828287"/>
  </edge>
  <edge label="hsa04137 (pp) ko04210" source="40" target="22">
    <att type="string" name="canonicalName" value="hsa04137 (pp) ko04210"/>
    <att type="string" name="interaction" value="pp"/>
    <att type="real" name="SCORE" value="0.3823529411828287"/>
  </edge>
  <edge label="hsa04932 (pp) ko04210" source="34" target="22">
    <att type="string" name="canonicalName" value="hsa04932 (pp) ko04210"/>
    <att type="string" name="interaction" value="pp"/>
    <att type="real" name="SCORE" value="0.4927536231935518"/>
  </edge>
  <edge label="hsa05168 (pp) ko04210" source="35" target="22">
    <att type="string" name="canonicalName" value="hsa05168 (pp) ko04210"/>
    <att type="string" name="interaction" value="pp"/>
    <att type="real" name="SCORE" value="0.4927536231935518"/>
  </edge>
  <edge label="ko04210 (pp) ko05168" source="22" target="36">
    <att type="string" name="canonicalName" value="ko04210 (pp) ko05168"/>
    <att type="string" name="interaction" value="pp"/>
    <att type="real" name="SCORE" value="0.4927536231935518"/>
  </edge>
  <edge label="ko04210 (pp) ko05014" source="22" target="62">
    <att type="string" name="canonicalName" value="ko04210 (pp) ko05014"/>
    <att type="string" name="interaction" value="pp"/>
    <att type="real" name="SCORE" value="0.36363636364311297"/>
  </edge>
  <edge label="hsa05014 (pp) ko04210" source="64" target="22">
    <att type="string" name="canonicalName" value="hsa05014 (pp) ko04210"/>
    <att type="string" name="interaction" value="pp"/>
    <att type="real" name="SCORE" value="0.36363636364311297"/>
  </edge>
  <edge label="hsa04211 (pp) ko04210" source="47" target="22">
    <att type="string" name="canonicalName" value="hsa04211 (pp) ko04210"/>
    <att type="string" name="interaction" value="pp"/>
    <att type="real" name="SCORE" value="0.36363636364311297"/>
  </edge>
  <edge label="hsa04210 (pp) ko04657" source="23" target="24">
    <att type="string" name="canonicalName" value="hsa04210 (pp) ko04657"/>
    <att type="string" name="interaction" value="pp"/>
    <att type="real" name="SCORE" value="0.5070422535259869"/>
  </edge>
  <edge label="hsa04210 (pp) hsa04657" source="23" target="25">
    <att type="string" name="canonicalName" value="hsa04210 (pp) hsa04657"/>
    <att type="string" name="interaction" value="pp"/>
    <att type="real" name="SCORE" value="0.5070422535259869"/>
  </edge>
  <edge label="hsa04210 (pp) hsa05169" source="23" target="67">
    <att type="string" name="canonicalName" value="hsa04210 (pp) hsa05169"/>
    <att type="string" name="interaction" value="pp"/>
    <att type="real" name="SCORE" value="0.32876712329410773"/>
  </edge>
  <edge label="hsa04210 (pp) ko04668" source="23" target="26">
    <att type="string" name="canonicalName" value="hsa04210 (pp) ko04668"/>
    <att type="string" name="interaction" value="pp"/>
    <att type="real" name="SCORE" value="0.7042253521155921"/>
  </edge>
  <edge label="hsa04210 (pp) ko05203" source="23" target="3">
    <att type="string" name="canonicalName" value="hsa04210 (pp) ko05203"/>
    <att type="string" name="interaction" value="pp"/>
    <att type="real" name="SCORE" value="0.416666666672338"/>
  </edge>
  <edge label="hsa04210 (pp) hsa04668" source="23" target="28">
    <att type="string" name="canonicalName" value="hsa04210 (pp) hsa04668"/>
    <att type="string" name="interaction" value="pp"/>
    <att type="real" name="SCORE" value="0.7042253521155921"/>
  </edge>
  <edge label="hsa04210 (pp) hsa05203" source="23" target="4">
    <att type="string" name="canonicalName" value="hsa04210 (pp) hsa05203"/>
    <att type="string" name="interaction" value="pp"/>
    <att type="real" name="SCORE" value="0.416666666672338"/>
  </edge>
  <edge label="hsa04210 (pp) ko05418" source="23" target="68">
    <att type="string" name="canonicalName" value="hsa04210 (pp) ko05418"/>
    <att type="string" name="interaction" value="pp"/>
    <att type="real" name="SCORE" value="0.3098591549363816"/>
  </edge>
  <edge label="hsa04210 (pp) hsa05418" source="23" target="38">
    <att type="string" name="canonicalName" value="hsa04210 (pp) hsa05418"/>
    <att type="string" name="interaction" value="pp"/>
    <att type="real" name="SCORE" value="0.3098591549363816"/>
  </edge>
  <edge label="hsa04210 (pp) hsa05166" source="23" target="29">
    <att type="string" name="canonicalName" value="hsa04210 (pp) hsa05166"/>
    <att type="string" name="interaction" value="pp"/>
    <att type="real" name="SCORE" value="0.416666666672338"/>
  </edge>
  <edge label="hsa04210 (pp) ko05166" source="23" target="30">
    <att type="string" name="canonicalName" value="hsa04210 (pp) ko05166"/>
    <att type="string" name="interaction" value="pp"/>
    <att type="real" name="SCORE" value="0.416666666672338"/>
  </edge>
  <edge label="hsa04210 (pp) hsa05162" source="23" target="31">
    <att type="string" name="canonicalName" value="hsa04210 (pp) hsa05162"/>
    <att type="string" name="interaction" value="pp"/>
    <att type="real" name="SCORE" value="0.3098591549363816"/>
  </edge>
  <edge label="hsa04210 (pp) ko04932" source="23" target="33">
    <att type="string" name="canonicalName" value="hsa04210 (pp) ko04932"/>
    <att type="string" name="interaction" value="pp"/>
    <att type="real" name="SCORE" value="0.4927536231935518"/>
  </edge>
  <edge label="hsa04210 (pp) ko04137" source="23" target="39">
    <att type="string" name="canonicalName" value="hsa04210 (pp) ko04137"/>
    <att type="string" name="interaction" value="pp"/>
    <att type="real" name="SCORE" value="0.3823529411828287"/>
  </edge>
  <edge label="hsa04137 (pp) hsa04210" source="40" target="23">
    <att type="string" name="canonicalName" value="hsa04137 (pp) hsa04210"/>
    <att type="string" name="interaction" value="pp"/>
    <att type="real" name="SCORE" value="0.3823529411828287"/>
  </edge>
  <edge label="hsa04210 (pp) hsa04932" source="23" target="34">
    <att type="string" name="canonicalName" value="hsa04210 (pp) hsa04932"/>
    <att type="string" name="interaction" value="pp"/>
    <att type="real" name="SCORE" value="0.4927536231935518"/>
  </edge>
  <edge label="hsa04210 (pp) hsa05168" source="23" target="35">
    <att type="string" name="canonicalName" value="hsa04210 (pp) hsa05168"/>
    <att type="string" name="interaction" value="pp"/>
    <att type="real" name="SCORE" value="0.4927536231935518"/>
  </edge>
  <edge label="hsa04210 (pp) ko05168" source="23" target="36">
    <att type="string" name="canonicalName" value="hsa04210 (pp) ko05168"/>
    <att type="string" name="interaction" value="pp"/>
    <att type="real" name="SCORE" value="0.4927536231935518"/>
  </edge>
  <edge label="hsa04210 (pp) ko05014" source="23" target="62">
    <att type="string" name="canonicalName" value="hsa04210 (pp) ko05014"/>
    <att type="string" name="interaction" value="pp"/>
    <att type="real" name="SCORE" value="0.36363636364311297"/>
  </edge>
  <edge label="hsa04210 (pp) hsa05014" source="23" target="64">
    <att type="string" name="canonicalName" value="hsa04210 (pp) hsa05014"/>
    <att type="string" name="interaction" value="pp"/>
    <att type="real" name="SCORE" value="0.36363636364311297"/>
  </edge>
  <edge label="hsa04210 (pp) hsa04211" source="23" target="47">
    <att type="string" name="canonicalName" value="hsa04210 (pp) hsa04211"/>
    <att type="string" name="interaction" value="pp"/>
    <att type="real" name="SCORE" value="0.36363636364311297"/>
  </edge>
  <edge label="hsa04657 (pp) ko04657" source="25" target="24">
    <att type="string" name="canonicalName" value="hsa04657 (pp) ko04657"/>
    <att type="string" name="interaction" value="pp"/>
    <att type="real" name="SCORE" value="1.0"/>
  </edge>
  <edge label="ko04657 (pp) ko04668" source="24" target="26">
    <att type="string" name="canonicalName" value="ko04657 (pp) ko04668"/>
    <att type="string" name="interaction" value="pp"/>
    <att type="real" name="SCORE" value="0.7980769230789617"/>
  </edge>
  <edge label="hsa04668 (pp) ko04657" source="28" target="24">
    <att type="string" name="canonicalName" value="hsa04668 (pp) ko04657"/>
    <att type="string" name="interaction" value="pp"/>
    <att type="real" name="SCORE" value="0.7980769230789617"/>
  </edge>
  <edge label="ko04657 (pp) ko04932" source="24" target="33">
    <att type="string" name="canonicalName" value="ko04657 (pp) ko04932"/>
    <att type="string" name="interaction" value="pp"/>
    <att type="real" name="SCORE" value="0.5757575757620753"/>
  </edge>
  <edge label="hsa04932 (pp) ko04657" source="34" target="24">
    <att type="string" name="canonicalName" value="hsa04932 (pp) ko04657"/>
    <att type="string" name="interaction" value="pp"/>
    <att type="real" name="SCORE" value="0.5757575757620753"/>
  </edge>
  <edge label="hsa05168 (pp) ko04657" source="35" target="24">
    <att type="string" name="canonicalName" value="hsa05168 (pp) ko04657"/>
    <att type="string" name="interaction" value="pp"/>
    <att type="real" name="SCORE" value="0.5757575757620753"/>
  </edge>
  <edge label="ko04657 (pp) ko05168" source="24" target="36">
    <att type="string" name="canonicalName" value="ko04657 (pp) ko05168"/>
    <att type="string" name="interaction" value="pp"/>
    <att type="real" name="SCORE" value="0.5757575757620753"/>
  </edge>
  <edge label="ko04657 (pp) ko05321" source="24" target="71">
    <att type="string" name="canonicalName" value="ko04657 (pp) ko05321"/>
    <att type="string" name="interaction" value="pp"/>
    <att type="real" name="SCORE" value="0.3297872340500396"/>
  </edge>
  <edge label="hsa05321 (pp) ko04657" source="57" target="24">
    <att type="string" name="canonicalName" value="hsa05321 (pp) ko04657"/>
    <att type="string" name="interaction" value="pp"/>
    <att type="real" name="SCORE" value="0.3297872340500396"/>
  </edge>
  <edge label="ko04657 (pp) ko05323" source="24" target="58">
    <att type="string" name="canonicalName" value="ko04657 (pp) ko05323"/>
    <att type="string" name="interaction" value="pp"/>
    <att type="real" name="SCORE" value="0.3297872340500396"/>
  </edge>
  <edge label="hsa05323 (pp) ko04657" source="59" target="24">
    <att type="string" name="canonicalName" value="hsa05323 (pp) ko04657"/>
    <att type="string" name="interaction" value="pp"/>
    <att type="real" name="SCORE" value="0.3297872340500396"/>
  </edge>
  <edge label="ko04657 (pp) ko05134" source="24" target="63">
    <att type="string" name="canonicalName" value="ko04657 (pp) ko05134"/>
    <att type="string" name="interaction" value="pp"/>
    <att type="real" name="SCORE" value="0.4262295082033055"/>
  </edge>
  <edge label="hsa05134 (pp) ko04657" source="65" target="24">
    <att type="string" name="canonicalName" value="hsa05134 (pp) ko04657"/>
    <att type="string" name="interaction" value="pp"/>
    <att type="real" name="SCORE" value="0.4262295082033055"/>
  </edge>
  <edge label="hsa04657 (pp) ko04668" source="25" target="26">
    <att type="string" name="canonicalName" value="hsa04657 (pp) ko04668"/>
    <att type="string" name="interaction" value="pp"/>
    <att type="real" name="SCORE" value="0.7980769230789617"/>
  </edge>
  <edge label="hsa04657 (pp) hsa04668" source="25" target="28">
    <att type="string" name="canonicalName" value="hsa04657 (pp) hsa04668"/>
    <att type="string" name="interaction" value="pp"/>
    <att type="real" name="SCORE" value="0.7980769230789617"/>
  </edge>
  <edge label="hsa04657 (pp) ko04932" source="25" target="33">
    <att type="string" name="canonicalName" value="hsa04657 (pp) ko04932"/>
    <att type="string" name="interaction" value="pp"/>
    <att type="real" name="SCORE" value="0.5757575757620753"/>
  </edge>
  <edge label="hsa04657 (pp) hsa04932" source="25" target="34">
    <att type="string" name="canonicalName" value="hsa04657 (pp) hsa04932"/>
    <att type="string" name="interaction" value="pp"/>
    <att type="real" name="SCORE" value="0.5757575757620753"/>
  </edge>
  <edge label="hsa04657 (pp) hsa05168" source="25" target="35">
    <att type="string" name="canonicalName" value="hsa04657 (pp) hsa05168"/>
    <att type="string" name="interaction" value="pp"/>
    <att type="real" name="SCORE" value="0.5757575757620753"/>
  </edge>
  <edge label="hsa04657 (pp) ko05168" source="25" target="36">
    <att type="string" name="canonicalName" value="hsa04657 (pp) ko05168"/>
    <att type="string" name="interaction" value="pp"/>
    <att type="real" name="SCORE" value="0.5757575757620753"/>
  </edge>
  <edge label="hsa04657 (pp) ko05321" source="25" target="71">
    <att type="string" name="canonicalName" value="hsa04657 (pp) ko05321"/>
    <att type="string" name="interaction" value="pp"/>
    <att type="real" name="SCORE" value="0.3297872340500396"/>
  </edge>
  <edge label="hsa04657 (pp) hsa05321" source="25" target="57">
    <att type="string" name="canonicalName" value="hsa04657 (pp) hsa05321"/>
    <att type="string" name="interaction" value="pp"/>
    <att type="real" name="SCORE" value="0.3297872340500396"/>
  </edge>
  <edge label="hsa04657 (pp) ko05323" source="25" target="58">
    <att type="string" name="canonicalName" value="hsa04657 (pp) ko05323"/>
    <att type="string" name="interaction" value="pp"/>
    <att type="real" name="SCORE" value="0.3297872340500396"/>
  </edge>
  <edge label="hsa04657 (pp) hsa05323" source="25" target="59">
    <att type="string" name="canonicalName" value="hsa04657 (pp) hsa05323"/>
    <att type="string" name="interaction" value="pp"/>
    <att type="real" name="SCORE" value="0.3297872340500396"/>
  </edge>
  <edge label="hsa04657 (pp) ko05134" source="25" target="63">
    <att type="string" name="canonicalName" value="hsa04657 (pp) ko05134"/>
    <att type="string" name="interaction" value="pp"/>
    <att type="real" name="SCORE" value="0.4262295082033055"/>
  </edge>
  <edge label="hsa04657 (pp) hsa05134" source="25" target="65">
    <att type="string" name="canonicalName" value="hsa04657 (pp) hsa05134"/>
    <att type="string" name="interaction" value="pp"/>
    <att type="real" name="SCORE" value="0.4262295082033055"/>
  </edge>
  <edge label="hsa05169 (pp) ko04668" source="67" target="26">
    <att type="string" name="canonicalName" value="hsa05169 (pp) ko04668"/>
    <att type="string" name="interaction" value="pp"/>
    <att type="real" name="SCORE" value="0.42201834862942095"/>
  </edge>
  <edge label="hsa04668 (pp) hsa05169" source="28" target="67">
    <att type="string" name="canonicalName" value="hsa04668 (pp) hsa05169"/>
    <att type="string" name="interaction" value="pp"/>
    <att type="real" name="SCORE" value="0.42201834862942095"/>
  </edge>
  <edge label="hsa05166 (pp) hsa05169" source="29" target="67">
    <att type="string" name="canonicalName" value="hsa05166 (pp) hsa05169"/>
    <att type="string" name="interaction" value="pp"/>
    <att type="real" name="SCORE" value="0.7123287671260462"/>
  </edge>
  <edge label="hsa05169 (pp) ko05166" source="67" target="30">
    <att type="string" name="canonicalName" value="hsa05169 (pp) ko05166"/>
    <att type="string" name="interaction" value="pp"/>
    <att type="real" name="SCORE" value="0.7123287671260462"/>
  </edge>
  <edge label="hsa05162 (pp) hsa05169" source="31" target="67">
    <att type="string" name="canonicalName" value="hsa05162 (pp) hsa05169"/>
    <att type="string" name="interaction" value="pp"/>
    <att type="real" name="SCORE" value="0.8073394495431403"/>
  </edge>
  <edge label="hsa05169 (pp) hsa05222" source="67" target="76">
    <att type="string" name="canonicalName" value="hsa05169 (pp) hsa05222"/>
    <att type="string" name="interaction" value="pp"/>
    <att type="real" name="SCORE" value="0.416666666672338"/>
  </edge>
  <edge label="hsa04931 (pp) hsa05169" source="32" target="67">
    <att type="string" name="canonicalName" value="hsa04931 (pp) hsa05169"/>
    <att type="string" name="interaction" value="pp"/>
    <att type="real" name="SCORE" value="0.416666666672338"/>
  </edge>
  <edge label="hsa05169 (pp) ko04932" source="67" target="33">
    <att type="string" name="canonicalName" value="hsa05169 (pp) ko04932"/>
    <att type="string" name="interaction" value="pp"/>
    <att type="real" name="SCORE" value="0.611111111114892"/>
  </edge>
  <edge label="hsa05169 (pp) ko04630" source="67" target="45">
    <att type="string" name="canonicalName" value="hsa05169 (pp) ko04630"/>
    <att type="string" name="interaction" value="pp"/>
    <att type="real" name="SCORE" value="0.416666666672338"/>
  </edge>
  <edge label="hsa04932 (pp) hsa05169" source="34" target="67">
    <att type="string" name="canonicalName" value="hsa04932 (pp) hsa05169"/>
    <att type="string" name="interaction" value="pp"/>
    <att type="real" name="SCORE" value="0.611111111114892"/>
  </edge>
  <edge label="hsa05168 (pp) hsa05169" source="35" target="67">
    <att type="string" name="canonicalName" value="hsa05168 (pp) hsa05169"/>
    <att type="string" name="interaction" value="pp"/>
    <att type="real" name="SCORE" value="0.611111111114892"/>
  </edge>
  <edge label="hsa05169 (pp) ko05168" source="67" target="36">
    <att type="string" name="canonicalName" value="hsa05169 (pp) ko05168"/>
    <att type="string" name="interaction" value="pp"/>
    <att type="real" name="SCORE" value="0.611111111114892"/>
  </edge>
  <edge label="hsa05169 (pp) ko05222" source="67" target="48">
    <att type="string" name="canonicalName" value="hsa05169 (pp) ko05222"/>
    <att type="string" name="interaction" value="pp"/>
    <att type="real" name="SCORE" value="0.31627906977412"/>
  </edge>
  <edge label="hsa05169 (pp) ko05169" source="67" target="37">
    <att type="string" name="canonicalName" value="hsa05169 (pp) ko05169"/>
    <att type="string" name="interaction" value="pp"/>
    <att type="real" name="SCORE" value="0.611111111114892"/>
  </edge>
  <edge label="hsa05169 (pp) ko05162" source="67" target="46">
    <att type="string" name="canonicalName" value="hsa05169 (pp) ko05162"/>
    <att type="string" name="interaction" value="pp"/>
    <att type="real" name="SCORE" value="0.5116279069815143"/>
  </edge>
  <edge label="hsa05169 (pp) ko04310" source="67" target="49">
    <att type="string" name="canonicalName" value="hsa05169 (pp) ko04310"/>
    <att type="string" name="interaction" value="pp"/>
    <att type="real" name="SCORE" value="0.5116279069815143"/>
  </edge>
  <edge label="hsa04310 (pp) hsa05169" source="50" target="67">
    <att type="string" name="canonicalName" value="hsa04310 (pp) hsa05169"/>
    <att type="string" name="interaction" value="pp"/>
    <att type="real" name="SCORE" value="0.5116279069815143"/>
  </edge>
  <edge label="hsa05169 (pp) ko05321" source="67" target="71">
    <att type="string" name="canonicalName" value="hsa05169 (pp) ko05321"/>
    <att type="string" name="interaction" value="pp"/>
    <att type="real" name="SCORE" value="0.4112149532768058"/>
  </edge>
  <edge label="hsa05169 (pp) hsa05321" source="67" target="57">
    <att type="string" name="canonicalName" value="hsa05169 (pp) hsa05321"/>
    <att type="string" name="interaction" value="pp"/>
    <att type="real" name="SCORE" value="0.4112149532768058"/>
  </edge>
  <edge label="hsa05169 (pp) ko05014" source="67" target="62">
    <att type="string" name="canonicalName" value="hsa05169 (pp) ko05014"/>
    <att type="string" name="interaction" value="pp"/>
    <att type="real" name="SCORE" value="0.3098591549363816"/>
  </edge>
  <edge label="hsa05169 (pp) ko05134" source="67" target="63">
    <att type="string" name="canonicalName" value="hsa05169 (pp) ko05134"/>
    <att type="string" name="interaction" value="pp"/>
    <att type="real" name="SCORE" value="0.3098591549363816"/>
  </edge>
  <edge label="hsa05014 (pp) hsa05169" source="64" target="67">
    <att type="string" name="canonicalName" value="hsa05014 (pp) hsa05169"/>
    <att type="string" name="interaction" value="pp"/>
    <att type="real" name="SCORE" value="0.3098591549363816"/>
  </edge>
  <edge label="hsa05134 (pp) hsa05169" source="65" target="67">
    <att type="string" name="canonicalName" value="hsa05134 (pp) hsa05169"/>
    <att type="string" name="interaction" value="pp"/>
    <att type="real" name="SCORE" value="0.3098591549363816"/>
  </edge>
  <edge label="hsa05169 (pp) ko04110" source="67" target="53">
    <att type="string" name="canonicalName" value="hsa05169 (pp) ko04110"/>
    <att type="string" name="interaction" value="pp"/>
    <att type="real" name="SCORE" value="0.3098591549363816"/>
  </edge>
  <edge label="hsa04110 (pp) hsa05169" source="54" target="67">
    <att type="string" name="canonicalName" value="hsa04110 (pp) hsa05169"/>
    <att type="string" name="interaction" value="pp"/>
    <att type="real" name="SCORE" value="0.3098591549363816"/>
  </edge>
  <edge label="hsa05169 (pp) ko05202" source="67" target="55">
    <att type="string" name="canonicalName" value="hsa05169 (pp) ko05202"/>
    <att type="string" name="interaction" value="pp"/>
    <att type="real" name="SCORE" value="0.3098591549363816"/>
  </edge>
  <edge label="hsa05169 (pp) hsa05202" source="67" target="56">
    <att type="string" name="canonicalName" value="hsa05169 (pp) hsa05202"/>
    <att type="string" name="interaction" value="pp"/>
    <att type="real" name="SCORE" value="0.3098591549363816"/>
  </edge>
  <edge label="hsa05206 (pp) ko05206" source="7" target="6">
    <att type="string" name="canonicalName" value="hsa05206 (pp) ko05206"/>
    <att type="string" name="interaction" value="pp"/>
    <att type="real" name="SCORE" value="1.0"/>
  </edge>
  <edge label="ko05206 (pp) ko05221" source="6" target="27">
    <att type="string" name="canonicalName" value="ko05206 (pp) ko05221"/>
    <att type="string" name="interaction" value="pp"/>
    <att type="real" name="SCORE" value="0.322580645167846"/>
  </edge>
  <edge label="ko05203 (pp) ko05206" source="3" target="6">
    <att type="string" name="canonicalName" value="ko05203 (pp) ko05206"/>
    <att type="string" name="interaction" value="pp"/>
    <att type="real" name="SCORE" value="0.32876712329410773"/>
  </edge>
  <edge label="hsa05203 (pp) ko05206" source="4" target="6">
    <att type="string" name="canonicalName" value="hsa05203 (pp) ko05206"/>
    <att type="string" name="interaction" value="pp"/>
    <att type="real" name="SCORE" value="0.32876712329410773"/>
  </edge>
  <edge label="hsa05222 (pp) ko05206" source="76" target="6">
    <att type="string" name="canonicalName" value="hsa05222 (pp) ko05206"/>
    <att type="string" name="interaction" value="pp"/>
    <att type="real" name="SCORE" value="0.416666666672338"/>
  </edge>
  <edge label="ko05206 (pp) ko05222" source="6" target="48">
    <att type="string" name="canonicalName" value="ko05206 (pp) ko05222"/>
    <att type="string" name="interaction" value="pp"/>
    <att type="real" name="SCORE" value="0.31627906977412"/>
  </edge>
  <edge label="ko04115 (pp) ko05206" source="51" target="6">
    <att type="string" name="canonicalName" value="ko04115 (pp) ko05206"/>
    <att type="string" name="interaction" value="pp"/>
    <att type="real" name="SCORE" value="0.4112149532768058"/>
  </edge>
  <edge label="hsa04115 (pp) ko05206" source="52" target="6">
    <att type="string" name="canonicalName" value="hsa04115 (pp) ko05206"/>
    <att type="string" name="interaction" value="pp"/>
    <att type="real" name="SCORE" value="0.4112149532768058"/>
  </edge>
  <edge label="ko04110 (pp) ko05206" source="53" target="6">
    <att type="string" name="canonicalName" value="ko04110 (pp) ko05206"/>
    <att type="string" name="interaction" value="pp"/>
    <att type="real" name="SCORE" value="0.3098591549363816"/>
  </edge>
  <edge label="hsa04110 (pp) ko05206" source="54" target="6">
    <att type="string" name="canonicalName" value="hsa04110 (pp) ko05206"/>
    <att type="string" name="interaction" value="pp"/>
    <att type="real" name="SCORE" value="0.3098591549363816"/>
  </edge>
  <edge label="hsa05206 (pp) ko05221" source="7" target="27">
    <att type="string" name="canonicalName" value="hsa05206 (pp) ko05221"/>
    <att type="string" name="interaction" value="pp"/>
    <att type="real" name="SCORE" value="0.322580645167846"/>
  </edge>
  <edge label="hsa05206 (pp) ko05203" source="7" target="3">
    <att type="string" name="canonicalName" value="hsa05206 (pp) ko05203"/>
    <att type="string" name="interaction" value="pp"/>
    <att type="real" name="SCORE" value="0.32876712329410773"/>
  </edge>
  <edge label="hsa05203 (pp) hsa05206" source="4" target="7">
    <att type="string" name="canonicalName" value="hsa05203 (pp) hsa05206"/>
    <att type="string" name="interaction" value="pp"/>
    <att type="real" name="SCORE" value="0.32876712329410773"/>
  </edge>
  <edge label="hsa05206 (pp) hsa05222" source="7" target="76">
    <att type="string" name="canonicalName" value="hsa05206 (pp) hsa05222"/>
    <att type="string" name="interaction" value="pp"/>
    <att type="real" name="SCORE" value="0.416666666672338"/>
  </edge>
  <edge label="hsa05206 (pp) ko05222" source="7" target="48">
    <att type="string" name="canonicalName" value="hsa05206 (pp) ko05222"/>
    <att type="string" name="interaction" value="pp"/>
    <att type="real" name="SCORE" value="0.31627906977412"/>
  </edge>
  <edge label="hsa05206 (pp) ko04115" source="7" target="51">
    <att type="string" name="canonicalName" value="hsa05206 (pp) ko04115"/>
    <att type="string" name="interaction" value="pp"/>
    <att type="real" name="SCORE" value="0.4112149532768058"/>
  </edge>
  <edge label="hsa04115 (pp) hsa05206" source="52" target="7">
    <att type="string" name="canonicalName" value="hsa04115 (pp) hsa05206"/>
    <att type="string" name="interaction" value="pp"/>
    <att type="real" name="SCORE" value="0.4112149532768058"/>
  </edge>
  <edge label="hsa05206 (pp) ko04110" source="7" target="53">
    <att type="string" name="canonicalName" value="hsa05206 (pp) ko04110"/>
    <att type="string" name="interaction" value="pp"/>
    <att type="real" name="SCORE" value="0.3098591549363816"/>
  </edge>
  <edge label="hsa04110 (pp) hsa05206" source="54" target="7">
    <att type="string" name="canonicalName" value="hsa04110 (pp) hsa05206"/>
    <att type="string" name="interaction" value="pp"/>
    <att type="real" name="SCORE" value="0.3098591549363816"/>
  </edge>
  <edge label="hsa04668 (pp) ko04668" source="28" target="26">
    <att type="string" name="canonicalName" value="hsa04668 (pp) ko04668"/>
    <att type="string" name="interaction" value="pp"/>
    <att type="real" name="SCORE" value="1.0"/>
  </edge>
  <edge label="hsa05166 (pp) ko04668" source="29" target="26">
    <att type="string" name="canonicalName" value="hsa05166 (pp) ko04668"/>
    <att type="string" name="interaction" value="pp"/>
    <att type="real" name="SCORE" value="0.3098591549363816"/>
  </edge>
  <edge label="ko04668 (pp) ko05166" source="26" target="30">
    <att type="string" name="canonicalName" value="ko04668 (pp) ko05166"/>
    <att type="string" name="interaction" value="pp"/>
    <att type="real" name="SCORE" value="0.3098591549363816"/>
  </edge>
  <edge label="hsa05162 (pp) ko04668" source="31" target="26">
    <att type="string" name="canonicalName" value="hsa05162 (pp) ko04668"/>
    <att type="string" name="interaction" value="pp"/>
    <att type="real" name="SCORE" value="0.3942307692368852"/>
  </edge>
  <edge label="hsa04931 (pp) ko04668" source="32" target="26">
    <att type="string" name="canonicalName" value="hsa04931 (pp) ko04668"/>
    <att type="string" name="interaction" value="pp"/>
    <att type="real" name="SCORE" value="0.36363636364311297"/>
  </edge>
  <edge label="ko04668 (pp) ko04932" source="26" target="33">
    <att type="string" name="canonicalName" value="ko04668 (pp) ko04932"/>
    <att type="string" name="interaction" value="pp"/>
    <att type="real" name="SCORE" value="0.7878787878810376"/>
  </edge>
  <edge label="hsa04932 (pp) ko04668" source="34" target="26">
    <att type="string" name="canonicalName" value="hsa04932 (pp) ko04668"/>
    <att type="string" name="interaction" value="pp"/>
    <att type="real" name="SCORE" value="0.7878787878810376"/>
  </edge>
  <edge label="hsa05168 (pp) ko04668" source="35" target="26">
    <att type="string" name="canonicalName" value="hsa05168 (pp) ko04668"/>
    <att type="string" name="interaction" value="pp"/>
    <att type="real" name="SCORE" value="0.5757575757620753"/>
  </edge>
  <edge label="ko04668 (pp) ko05168" source="26" target="36">
    <att type="string" name="canonicalName" value="ko04668 (pp) ko05168"/>
    <att type="string" name="interaction" value="pp"/>
    <att type="real" name="SCORE" value="0.5757575757620753"/>
  </edge>
  <edge label="ko04668 (pp) ko05321" source="26" target="71">
    <att type="string" name="canonicalName" value="ko04668 (pp) ko05321"/>
    <att type="string" name="interaction" value="pp"/>
    <att type="real" name="SCORE" value="0.3297872340500396"/>
  </edge>
  <edge label="hsa05321 (pp) ko04668" source="57" target="26">
    <att type="string" name="canonicalName" value="hsa05321 (pp) ko04668"/>
    <att type="string" name="interaction" value="pp"/>
    <att type="real" name="SCORE" value="0.3297872340500396"/>
  </edge>
  <edge label="ko04668 (pp) ko05323" source="26" target="58">
    <att type="string" name="canonicalName" value="ko04668 (pp) ko05323"/>
    <att type="string" name="interaction" value="pp"/>
    <att type="real" name="SCORE" value="0.3297872340500396"/>
  </edge>
  <edge label="hsa05323 (pp) ko04668" source="59" target="26">
    <att type="string" name="canonicalName" value="hsa05323 (pp) ko04668"/>
    <att type="string" name="interaction" value="pp"/>
    <att type="real" name="SCORE" value="0.3297872340500396"/>
  </edge>
  <edge label="ko04668 (pp) ko05134" source="26" target="63">
    <att type="string" name="canonicalName" value="ko04668 (pp) ko05134"/>
    <att type="string" name="interaction" value="pp"/>
    <att type="real" name="SCORE" value="0.4262295082033055"/>
  </edge>
  <edge label="hsa05134 (pp) ko04668" source="65" target="26">
    <att type="string" name="canonicalName" value="hsa05134 (pp) ko04668"/>
    <att type="string" name="interaction" value="pp"/>
    <att type="real" name="SCORE" value="0.4262295082033055"/>
  </edge>
  <edge label="ko05203 (pp) ko05221" source="3" target="27">
    <att type="string" name="canonicalName" value="ko05203 (pp) ko05221"/>
    <att type="string" name="interaction" value="pp"/>
    <att type="real" name="SCORE" value="0.400000000006"/>
  </edge>
  <edge label="hsa05203 (pp) ko05221" source="4" target="27">
    <att type="string" name="canonicalName" value="hsa05203 (pp) ko05221"/>
    <att type="string" name="interaction" value="pp"/>
    <att type="real" name="SCORE" value="0.400000000006"/>
  </edge>
  <edge label="hsa04630 (pp) ko05221" source="72" target="27">
    <att type="string" name="canonicalName" value="hsa04630 (pp) ko05221"/>
    <att type="string" name="interaction" value="pp"/>
    <att type="real" name="SCORE" value="0.4827586206950059"/>
  </edge>
  <edge label="ko04630 (pp) ko05221" source="45" target="27">
    <att type="string" name="canonicalName" value="ko04630 (pp) ko05221"/>
    <att type="string" name="interaction" value="pp"/>
    <att type="real" name="SCORE" value="0.6666666666703703"/>
  </edge>
  <edge label="ko05221 (pp) ko05222" source="27" target="48">
    <att type="string" name="canonicalName" value="ko05221 (pp) ko05222"/>
    <att type="string" name="interaction" value="pp"/>
    <att type="real" name="SCORE" value="0.3076923077002958"/>
  </edge>
  <edge label="ko05162 (pp) ko05221" source="46" target="27">
    <att type="string" name="canonicalName" value="ko05162 (pp) ko05221"/>
    <att type="string" name="interaction" value="pp"/>
    <att type="real" name="SCORE" value="0.3076923077002958"/>
  </edge>
  <edge label="hsa05203 (pp) ko05203" source="4" target="3">
    <att type="string" name="canonicalName" value="hsa05203 (pp) ko05203"/>
    <att type="string" name="interaction" value="pp"/>
    <att type="real" name="SCORE" value="1.0"/>
  </edge>
  <edge label="hsa05162 (pp) ko05203" source="31" target="3">
    <att type="string" name="canonicalName" value="hsa05162 (pp) ko05203"/>
    <att type="string" name="interaction" value="pp"/>
    <att type="real" name="SCORE" value="0.3098591549363816"/>
  </edge>
  <edge label="ko04137 (pp) ko05203" source="39" target="3">
    <att type="string" name="canonicalName" value="ko04137 (pp) ko05203"/>
    <att type="string" name="interaction" value="pp"/>
    <att type="real" name="SCORE" value="0.3823529411828287"/>
  </edge>
  <edge label="hsa04137 (pp) ko05203" source="40" target="3">
    <att type="string" name="canonicalName" value="hsa04137 (pp) ko05203"/>
    <att type="string" name="interaction" value="pp"/>
    <att type="real" name="SCORE" value="0.3823529411828287"/>
  </edge>
  <edge label="hsa04668 (pp) hsa05166" source="28" target="29">
    <att type="string" name="canonicalName" value="hsa04668 (pp) hsa05166"/>
    <att type="string" name="interaction" value="pp"/>
    <att type="real" name="SCORE" value="0.3098591549363816"/>
  </edge>
  <edge label="hsa04668 (pp) ko05166" source="28" target="30">
    <att type="string" name="canonicalName" value="hsa04668 (pp) ko05166"/>
    <att type="string" name="interaction" value="pp"/>
    <att type="real" name="SCORE" value="0.3098591549363816"/>
  </edge>
  <edge label="hsa04668 (pp) hsa05162" source="28" target="31">
    <att type="string" name="canonicalName" value="hsa04668 (pp) hsa05162"/>
    <att type="string" name="interaction" value="pp"/>
    <att type="real" name="SCORE" value="0.3942307692368852"/>
  </edge>
  <edge label="hsa04668 (pp) hsa04931" source="28" target="32">
    <att type="string" name="canonicalName" value="hsa04668 (pp) hsa04931"/>
    <att type="string" name="interaction" value="pp"/>
    <att type="real" name="SCORE" value="0.36363636364311297"/>
  </edge>
  <edge label="hsa04668 (pp) ko04932" source="28" target="33">
    <att type="string" name="canonicalName" value="hsa04668 (pp) ko04932"/>
    <att type="string" name="interaction" value="pp"/>
    <att type="real" name="SCORE" value="0.7878787878810376"/>
  </edge>
  <edge label="hsa04668 (pp) hsa04932" source="28" target="34">
    <att type="string" name="canonicalName" value="hsa04668 (pp) hsa04932"/>
    <att type="string" name="interaction" value="pp"/>
    <att type="real" name="SCORE" value="0.7878787878810376"/>
  </edge>
  <edge label="hsa04668 (pp) hsa05168" source="28" target="35">
    <att type="string" name="canonicalName" value="hsa04668 (pp) hsa05168"/>
    <att type="string" name="interaction" value="pp"/>
    <att type="real" name="SCORE" value="0.5757575757620753"/>
  </edge>
  <edge label="hsa04668 (pp) ko05168" source="28" target="36">
    <att type="string" name="canonicalName" value="hsa04668 (pp) ko05168"/>
    <att type="string" name="interaction" value="pp"/>
    <att type="real" name="SCORE" value="0.5757575757620753"/>
  </edge>
  <edge label="hsa04668 (pp) ko05321" source="28" target="71">
    <att type="string" name="canonicalName" value="hsa04668 (pp) ko05321"/>
    <att type="string" name="interaction" value="pp"/>
    <att type="real" name="SCORE" value="0.3297872340500396"/>
  </edge>
  <edge label="hsa04668 (pp) hsa05321" source="28" target="57">
    <att type="string" name="canonicalName" value="hsa04668 (pp) hsa05321"/>
    <att type="string" name="interaction" value="pp"/>
    <att type="real" name="SCORE" value="0.3297872340500396"/>
  </edge>
  <edge label="hsa04668 (pp) ko05323" source="28" target="58">
    <att type="string" name="canonicalName" value="hsa04668 (pp) ko05323"/>
    <att type="string" name="interaction" value="pp"/>
    <att type="real" name="SCORE" value="0.3297872340500396"/>
  </edge>
  <edge label="hsa04668 (pp) hsa05323" source="28" target="59">
    <att type="string" name="canonicalName" value="hsa04668 (pp) hsa05323"/>
    <att type="string" name="interaction" value="pp"/>
    <att type="real" name="SCORE" value="0.3297872340500396"/>
  </edge>
  <edge label="hsa04668 (pp) ko05134" source="28" target="63">
    <att type="string" name="canonicalName" value="hsa04668 (pp) ko05134"/>
    <att type="string" name="interaction" value="pp"/>
    <att type="real" name="SCORE" value="0.4262295082033055"/>
  </edge>
  <edge label="hsa04668 (pp) hsa05134" source="28" target="65">
    <att type="string" name="canonicalName" value="hsa04668 (pp) hsa05134"/>
    <att type="string" name="interaction" value="pp"/>
    <att type="real" name="SCORE" value="0.4262295082033055"/>
  </edge>
  <edge label="hsa05162 (pp) hsa05203" source="31" target="4">
    <att type="string" name="canonicalName" value="hsa05162 (pp) hsa05203"/>
    <att type="string" name="interaction" value="pp"/>
    <att type="real" name="SCORE" value="0.3098591549363816"/>
  </edge>
  <edge label="hsa05203 (pp) ko04137" source="4" target="39">
    <att type="string" name="canonicalName" value="hsa05203 (pp) ko04137"/>
    <att type="string" name="interaction" value="pp"/>
    <att type="real" name="SCORE" value="0.3823529411828287"/>
  </edge>
  <edge label="hsa04137 (pp) hsa05203" source="40" target="4">
    <att type="string" name="canonicalName" value="hsa04137 (pp) hsa05203"/>
    <att type="string" name="interaction" value="pp"/>
    <att type="real" name="SCORE" value="0.3823529411828287"/>
  </edge>
  <edge label="hsa05418 (pp) ko05418" source="38" target="68">
    <att type="string" name="canonicalName" value="hsa05418 (pp) ko05418"/>
    <att type="string" name="interaction" value="pp"/>
    <att type="real" name="SCORE" value="1.0"/>
  </edge>
  <edge label="hsa05166 (pp) ko05418" source="29" target="68">
    <att type="string" name="canonicalName" value="hsa05166 (pp) ko05418"/>
    <att type="string" name="interaction" value="pp"/>
    <att type="real" name="SCORE" value="0.3098591549363816"/>
  </edge>
  <edge label="ko05166 (pp) ko05418" source="30" target="68">
    <att type="string" name="canonicalName" value="ko05166 (pp) ko05418"/>
    <att type="string" name="interaction" value="pp"/>
    <att type="real" name="SCORE" value="0.3098591549363816"/>
  </edge>
  <edge label="ko04932 (pp) ko05418" source="33" target="68">
    <att type="string" name="canonicalName" value="ko04932 (pp) ko05418"/>
    <att type="string" name="interaction" value="pp"/>
    <att type="real" name="SCORE" value="0.36363636364311297"/>
  </edge>
  <edge label="ko04137 (pp) ko05418" source="39" target="68">
    <att type="string" name="canonicalName" value="ko04137 (pp) ko05418"/>
    <att type="string" name="interaction" value="pp"/>
    <att type="real" name="SCORE" value="0.45595854922871754"/>
  </edge>
  <edge label="hsa04137 (pp) ko05418" source="40" target="68">
    <att type="string" name="canonicalName" value="hsa04137 (pp) ko05418"/>
    <att type="string" name="interaction" value="pp"/>
    <att type="real" name="SCORE" value="0.45595854922871754"/>
  </edge>
  <edge label="hsa04932 (pp) ko05418" source="34" target="68">
    <att type="string" name="canonicalName" value="hsa04932 (pp) ko05418"/>
    <att type="string" name="interaction" value="pp"/>
    <att type="real" name="SCORE" value="0.36363636364311297"/>
  </edge>
  <edge label="hsa05168 (pp) ko05418" source="35" target="68">
    <att type="string" name="canonicalName" value="hsa05168 (pp) ko05418"/>
    <att type="string" name="interaction" value="pp"/>
    <att type="real" name="SCORE" value="0.36363636364311297"/>
  </edge>
  <edge label="ko05168 (pp) ko05418" source="36" target="68">
    <att type="string" name="canonicalName" value="ko05168 (pp) ko05418"/>
    <att type="string" name="interaction" value="pp"/>
    <att type="real" name="SCORE" value="0.36363636364311297"/>
  </edge>
  <edge label="ko05169 (pp) ko05418" source="37" target="68">
    <att type="string" name="canonicalName" value="ko05169 (pp) ko05418"/>
    <att type="string" name="interaction" value="pp"/>
    <att type="real" name="SCORE" value="0.36363636364311297"/>
  </edge>
  <edge label="ko05323 (pp) ko05418" source="58" target="68">
    <att type="string" name="canonicalName" value="ko05323 (pp) ko05418"/>
    <att type="string" name="interaction" value="pp"/>
    <att type="real" name="SCORE" value="0.3297872340500396"/>
  </edge>
  <edge label="hsa05323 (pp) ko05418" source="59" target="68">
    <att type="string" name="canonicalName" value="hsa05323 (pp) ko05418"/>
    <att type="string" name="interaction" value="pp"/>
    <att type="real" name="SCORE" value="0.3297872340500396"/>
  </edge>
  <edge label="ko04530 (pp) ko05418" source="43" target="68">
    <att type="string" name="canonicalName" value="ko04530 (pp) ko05418"/>
    <att type="string" name="interaction" value="pp"/>
    <att type="real" name="SCORE" value="0.3297872340500396"/>
  </edge>
  <edge label="hsa04530 (pp) ko05418" source="44" target="68">
    <att type="string" name="canonicalName" value="hsa04530 (pp) ko05418"/>
    <att type="string" name="interaction" value="pp"/>
    <att type="real" name="SCORE" value="0.3297872340500396"/>
  </edge>
  <edge label="hsa05166 (pp) hsa05418" source="29" target="38">
    <att type="string" name="canonicalName" value="hsa05166 (pp) hsa05418"/>
    <att type="string" name="interaction" value="pp"/>
    <att type="real" name="SCORE" value="0.3098591549363816"/>
  </edge>
  <edge label="hsa05418 (pp) ko05166" source="38" target="30">
    <att type="string" name="canonicalName" value="hsa05418 (pp) ko05166"/>
    <att type="string" name="interaction" value="pp"/>
    <att type="real" name="SCORE" value="0.3098591549363816"/>
  </edge>
  <edge label="hsa05418 (pp) ko04932" source="38" target="33">
    <att type="string" name="canonicalName" value="hsa05418 (pp) ko04932"/>
    <att type="string" name="interaction" value="pp"/>
    <att type="real" name="SCORE" value="0.36363636364311297"/>
  </edge>
  <edge label="hsa05418 (pp) ko04137" source="38" target="39">
    <att type="string" name="canonicalName" value="hsa05418 (pp) ko04137"/>
    <att type="string" name="interaction" value="pp"/>
    <att type="real" name="SCORE" value="0.45595854922871754"/>
  </edge>
  <edge label="hsa04137 (pp) hsa05418" source="40" target="38">
    <att type="string" name="canonicalName" value="hsa04137 (pp) hsa05418"/>
    <att type="string" name="interaction" value="pp"/>
    <att type="real" name="SCORE" value="0.45595854922871754"/>
  </edge>
  <edge label="hsa04932 (pp) hsa05418" source="34" target="38">
    <att type="string" name="canonicalName" value="hsa04932 (pp) hsa05418"/>
    <att type="string" name="interaction" value="pp"/>
    <att type="real" name="SCORE" value="0.36363636364311297"/>
  </edge>
  <edge label="hsa05168 (pp) hsa05418" source="35" target="38">
    <att type="string" name="canonicalName" value="hsa05168 (pp) hsa05418"/>
    <att type="string" name="interaction" value="pp"/>
    <att type="real" name="SCORE" value="0.36363636364311297"/>
  </edge>
  <edge label="hsa05418 (pp) ko05168" source="38" target="36">
    <att type="string" name="canonicalName" value="hsa05418 (pp) ko05168"/>
    <att type="string" name="interaction" value="pp"/>
    <att type="real" name="SCORE" value="0.36363636364311297"/>
  </edge>
  <edge label="hsa05418 (pp) ko05169" source="38" target="37">
    <att type="string" name="canonicalName" value="hsa05418 (pp) ko05169"/>
    <att type="string" name="interaction" value="pp"/>
    <att type="real" name="SCORE" value="0.36363636364311297"/>
  </edge>
  <edge label="hsa05418 (pp) ko05323" source="38" target="58">
    <att type="string" name="canonicalName" value="hsa05418 (pp) ko05323"/>
    <att type="string" name="interaction" value="pp"/>
    <att type="real" name="SCORE" value="0.3297872340500396"/>
  </edge>
  <edge label="hsa05323 (pp) hsa05418" source="59" target="38">
    <att type="string" name="canonicalName" value="hsa05323 (pp) hsa05418"/>
    <att type="string" name="interaction" value="pp"/>
    <att type="real" name="SCORE" value="0.3297872340500396"/>
  </edge>
  <edge label="hsa05418 (pp) ko04530" source="38" target="43">
    <att type="string" name="canonicalName" value="hsa05418 (pp) ko04530"/>
    <att type="string" name="interaction" value="pp"/>
    <att type="real" name="SCORE" value="0.3297872340500396"/>
  </edge>
  <edge label="hsa04530 (pp) hsa05418" source="44" target="38">
    <att type="string" name="canonicalName" value="hsa04530 (pp) hsa05418"/>
    <att type="string" name="interaction" value="pp"/>
    <att type="real" name="SCORE" value="0.3297872340500396"/>
  </edge>
  <edge label="hsa05166 (pp) ko05166" source="29" target="30">
    <att type="string" name="canonicalName" value="hsa05166 (pp) ko05166"/>
    <att type="string" name="interaction" value="pp"/>
    <att type="real" name="SCORE" value="1.0"/>
  </edge>
  <edge label="hsa05162 (pp) hsa05166" source="31" target="29">
    <att type="string" name="canonicalName" value="hsa05162 (pp) hsa05166"/>
    <att type="string" name="interaction" value="pp"/>
    <att type="real" name="SCORE" value="0.5070422535259869"/>
  </edge>
  <edge label="hsa04630 (pp) hsa05166" source="72" target="29">
    <att type="string" name="canonicalName" value="hsa04630 (pp) hsa05166"/>
    <att type="string" name="interaction" value="pp"/>
    <att type="real" name="SCORE" value="0.3098591549363816"/>
  </edge>
  <edge label="hsa05166 (pp) ko04932" source="29" target="33">
    <att type="string" name="canonicalName" value="hsa05166 (pp) ko04932"/>
    <att type="string" name="interaction" value="pp"/>
    <att type="real" name="SCORE" value="0.4927536231935518"/>
  </edge>
  <edge label="hsa05166 (pp) ko04137" source="29" target="39">
    <att type="string" name="canonicalName" value="hsa05166 (pp) ko04137"/>
    <att type="string" name="interaction" value="pp"/>
    <att type="real" name="SCORE" value="0.3823529411828287"/>
  </edge>
  <edge label="hsa04137 (pp) hsa05166" source="40" target="29">
    <att type="string" name="canonicalName" value="hsa04137 (pp) hsa05166"/>
    <att type="string" name="interaction" value="pp"/>
    <att type="real" name="SCORE" value="0.3823529411828287"/>
  </edge>
  <edge label="hsa05166 (pp) ko04630" source="29" target="45">
    <att type="string" name="canonicalName" value="hsa05166 (pp) ko04630"/>
    <att type="string" name="interaction" value="pp"/>
    <att type="real" name="SCORE" value="0.4927536231935518"/>
  </edge>
  <edge label="hsa04932 (pp) hsa05166" source="34" target="29">
    <att type="string" name="canonicalName" value="hsa04932 (pp) hsa05166"/>
    <att type="string" name="interaction" value="pp"/>
    <att type="real" name="SCORE" value="0.4927536231935518"/>
  </edge>
  <edge label="hsa05166 (pp) hsa05168" source="29" target="35">
    <att type="string" name="canonicalName" value="hsa05166 (pp) hsa05168"/>
    <att type="string" name="interaction" value="pp"/>
    <att type="real" name="SCORE" value="0.4927536231935518"/>
  </edge>
  <edge label="hsa05166 (pp) ko05168" source="29" target="36">
    <att type="string" name="canonicalName" value="hsa05166 (pp) ko05168"/>
    <att type="string" name="interaction" value="pp"/>
    <att type="real" name="SCORE" value="0.4927536231935518"/>
  </edge>
  <edge label="hsa05166 (pp) ko05222" source="29" target="48">
    <att type="string" name="canonicalName" value="hsa05166 (pp) ko05222"/>
    <att type="string" name="interaction" value="pp"/>
    <att type="real" name="SCORE" value="0.3823529411828287"/>
  </edge>
  <edge label="hsa05166 (pp) ko05169" source="29" target="37">
    <att type="string" name="canonicalName" value="hsa05166 (pp) ko05169"/>
    <att type="string" name="interaction" value="pp"/>
    <att type="real" name="SCORE" value="0.4927536231935518"/>
  </edge>
  <edge label="hsa05166 (pp) ko05162" source="29" target="46">
    <att type="string" name="canonicalName" value="hsa05166 (pp) ko05162"/>
    <att type="string" name="interaction" value="pp"/>
    <att type="real" name="SCORE" value="0.3823529411828287"/>
  </edge>
  <edge label="hsa05166 (pp) ko04310" source="29" target="49">
    <att type="string" name="canonicalName" value="hsa05166 (pp) ko04310"/>
    <att type="string" name="interaction" value="pp"/>
    <att type="real" name="SCORE" value="0.5882352941218858"/>
  </edge>
  <edge label="hsa04310 (pp) hsa05166" source="50" target="29">
    <att type="string" name="canonicalName" value="hsa04310 (pp) hsa05166"/>
    <att type="string" name="interaction" value="pp"/>
    <att type="real" name="SCORE" value="0.5882352941218858"/>
  </edge>
  <edge label="hsa04211 (pp) hsa05166" source="47" target="29">
    <att type="string" name="canonicalName" value="hsa04211 (pp) hsa05166"/>
    <att type="string" name="interaction" value="pp"/>
    <att type="real" name="SCORE" value="0.36363636364311297"/>
  </edge>
  <edge label="hsa05166 (pp) ko04110" source="29" target="53">
    <att type="string" name="canonicalName" value="hsa05166 (pp) ko04110"/>
    <att type="string" name="interaction" value="pp"/>
    <att type="real" name="SCORE" value="0.36363636364311297"/>
  </edge>
  <edge label="hsa04110 (pp) hsa05166" source="54" target="29">
    <att type="string" name="canonicalName" value="hsa04110 (pp) hsa05166"/>
    <att type="string" name="interaction" value="pp"/>
    <att type="real" name="SCORE" value="0.36363636364311297"/>
  </edge>
  <edge label="hsa05166 (pp) ko05202" source="29" target="55">
    <att type="string" name="canonicalName" value="hsa05166 (pp) ko05202"/>
    <att type="string" name="interaction" value="pp"/>
    <att type="real" name="SCORE" value="0.36363636364311297"/>
  </edge>
  <edge label="hsa05166 (pp) hsa05202" source="29" target="56">
    <att type="string" name="canonicalName" value="hsa05166 (pp) hsa05202"/>
    <att type="string" name="interaction" value="pp"/>
    <att type="real" name="SCORE" value="0.36363636364311297"/>
  </edge>
  <edge label="hsa05162 (pp) ko05166" source="31" target="30">
    <att type="string" name="canonicalName" value="hsa05162 (pp) ko05166"/>
    <att type="string" name="interaction" value="pp"/>
    <att type="real" name="SCORE" value="0.5070422535259869"/>
  </edge>
  <edge label="hsa04630 (pp) ko05166" source="72" target="30">
    <att type="string" name="canonicalName" value="hsa04630 (pp) ko05166"/>
    <att type="string" name="interaction" value="pp"/>
    <att type="real" name="SCORE" value="0.3098591549363816"/>
  </edge>
  <edge label="ko04932 (pp) ko05166" source="33" target="30">
    <att type="string" name="canonicalName" value="ko04932 (pp) ko05166"/>
    <att type="string" name="interaction" value="pp"/>
    <att type="real" name="SCORE" value="0.4927536231935518"/>
  </edge>
  <edge label="ko04137 (pp) ko05166" source="39" target="30">
    <att type="string" name="canonicalName" value="ko04137 (pp) ko05166"/>
    <att type="string" name="interaction" value="pp"/>
    <att type="real" name="SCORE" value="0.3823529411828287"/>
  </edge>
  <edge label="hsa04137 (pp) ko05166" source="40" target="30">
    <att type="string" name="canonicalName" value="hsa04137 (pp) ko05166"/>
    <att type="string" name="interaction" value="pp"/>
    <att type="real" name="SCORE" value="0.3823529411828287"/>
  </edge>
  <edge label="ko04630 (pp) ko05166" source="45" target="30">
    <att type="string" name="canonicalName" value="ko04630 (pp) ko05166"/>
    <att type="string" name="interaction" value="pp"/>
    <att type="real" name="SCORE" value="0.4927536231935518"/>
  </edge>
  <edge label="hsa04932 (pp) ko05166" source="34" target="30">
    <att type="string" name="canonicalName" value="hsa04932 (pp) ko05166"/>
    <att type="string" name="interaction" value="pp"/>
    <att type="real" name="SCORE" value="0.4927536231935518"/>
  </edge>
  <edge label="hsa05168 (pp) ko05166" source="35" target="30">
    <att type="string" name="canonicalName" value="hsa05168 (pp) ko05166"/>
    <att type="string" name="interaction" value="pp"/>
    <att type="real" name="SCORE" value="0.4927536231935518"/>
  </edge>
  <edge label="ko05166 (pp) ko05168" source="30" target="36">
    <att type="string" name="canonicalName" value="ko05166 (pp) ko05168"/>
    <att type="string" name="interaction" value="pp"/>
    <att type="real" name="SCORE" value="0.4927536231935518"/>
  </edge>
  <edge label="ko05166 (pp) ko05222" source="30" target="48">
    <att type="string" name="canonicalName" value="ko05166 (pp) ko05222"/>
    <att type="string" name="interaction" value="pp"/>
    <att type="real" name="SCORE" value="0.3823529411828287"/>
  </edge>
  <edge label="ko05166 (pp) ko05169" source="30" target="37">
    <att type="string" name="canonicalName" value="ko05166 (pp) ko05169"/>
    <att type="string" name="interaction" value="pp"/>
    <att type="real" name="SCORE" value="0.4927536231935518"/>
  </edge>
  <edge label="ko05162 (pp) ko05166" source="46" target="30">
    <att type="string" name="canonicalName" value="ko05162 (pp) ko05166"/>
    <att type="string" name="interaction" value="pp"/>
    <att type="real" name="SCORE" value="0.3823529411828287"/>
  </edge>
  <edge label="ko04310 (pp) ko05166" source="49" target="30">
    <att type="string" name="canonicalName" value="ko04310 (pp) ko05166"/>
    <att type="string" name="interaction" value="pp"/>
    <att type="real" name="SCORE" value="0.5882352941218858"/>
  </edge>
  <edge label="hsa04310 (pp) ko05166" source="50" target="30">
    <att type="string" name="canonicalName" value="hsa04310 (pp) ko05166"/>
    <att type="string" name="interaction" value="pp"/>
    <att type="real" name="SCORE" value="0.5882352941218858"/>
  </edge>
  <edge label="hsa04211 (pp) ko05166" source="47" target="30">
    <att type="string" name="canonicalName" value="hsa04211 (pp) ko05166"/>
    <att type="string" name="interaction" value="pp"/>
    <att type="real" name="SCORE" value="0.36363636364311297"/>
  </edge>
  <edge label="ko04110 (pp) ko05166" source="53" target="30">
    <att type="string" name="canonicalName" value="ko04110 (pp) ko05166"/>
    <att type="string" name="interaction" value="pp"/>
    <att type="real" name="SCORE" value="0.36363636364311297"/>
  </edge>
  <edge label="hsa04110 (pp) ko05166" source="54" target="30">
    <att type="string" name="canonicalName" value="hsa04110 (pp) ko05166"/>
    <att type="string" name="interaction" value="pp"/>
    <att type="real" name="SCORE" value="0.36363636364311297"/>
  </edge>
  <edge label="ko05166 (pp) ko05202" source="30" target="55">
    <att type="string" name="canonicalName" value="ko05166 (pp) ko05202"/>
    <att type="string" name="interaction" value="pp"/>
    <att type="real" name="SCORE" value="0.36363636364311297"/>
  </edge>
  <edge label="hsa05202 (pp) ko05166" source="56" target="30">
    <att type="string" name="canonicalName" value="hsa05202 (pp) ko05166"/>
    <att type="string" name="interaction" value="pp"/>
    <att type="real" name="SCORE" value="0.36363636364311297"/>
  </edge>
  <edge label="hsa05162 (pp) hsa05222" source="31" target="76">
    <att type="string" name="canonicalName" value="hsa05162 (pp) hsa05222"/>
    <att type="string" name="interaction" value="pp"/>
    <att type="real" name="SCORE" value="0.36363636364311297"/>
  </edge>
  <edge label="hsa04931 (pp) hsa05162" source="32" target="31">
    <att type="string" name="canonicalName" value="hsa04931 (pp) hsa05162"/>
    <att type="string" name="interaction" value="pp"/>
    <att type="real" name="SCORE" value="0.36363636364311297"/>
  </edge>
  <edge label="hsa05162 (pp) ko04932" source="31" target="33">
    <att type="string" name="canonicalName" value="hsa05162 (pp) ko04932"/>
    <att type="string" name="interaction" value="pp"/>
    <att type="real" name="SCORE" value="0.5757575757620753"/>
  </edge>
  <edge label="hsa05162 (pp) ko04630" source="31" target="45">
    <att type="string" name="canonicalName" value="hsa05162 (pp) ko04630"/>
    <att type="string" name="interaction" value="pp"/>
    <att type="real" name="SCORE" value="0.36363636364311297"/>
  </edge>
  <edge label="hsa04932 (pp) hsa05162" source="34" target="31">
    <att type="string" name="canonicalName" value="hsa04932 (pp) hsa05162"/>
    <att type="string" name="interaction" value="pp"/>
    <att type="real" name="SCORE" value="0.5757575757620753"/>
  </edge>
  <edge label="hsa05162 (pp) hsa05168" source="31" target="35">
    <att type="string" name="canonicalName" value="hsa05162 (pp) hsa05168"/>
    <att type="string" name="interaction" value="pp"/>
    <att type="real" name="SCORE" value="0.5757575757620753"/>
  </edge>
  <edge label="hsa05162 (pp) ko05168" source="31" target="36">
    <att type="string" name="canonicalName" value="hsa05162 (pp) ko05168"/>
    <att type="string" name="interaction" value="pp"/>
    <att type="real" name="SCORE" value="0.5757575757620753"/>
  </edge>
  <edge label="hsa05162 (pp) ko05169" source="31" target="37">
    <att type="string" name="canonicalName" value="hsa05162 (pp) ko05169"/>
    <att type="string" name="interaction" value="pp"/>
    <att type="real" name="SCORE" value="0.5757575757620753"/>
  </edge>
  <edge label="hsa05162 (pp) ko05162" source="31" target="46">
    <att type="string" name="canonicalName" value="hsa05162 (pp) ko05162"/>
    <att type="string" name="interaction" value="pp"/>
    <att type="real" name="SCORE" value="0.6735751295372305"/>
  </edge>
  <edge label="hsa05162 (pp) ko04310" source="31" target="49">
    <att type="string" name="canonicalName" value="hsa05162 (pp) ko04310"/>
    <att type="string" name="interaction" value="pp"/>
    <att type="real" name="SCORE" value="0.45595854922871754"/>
  </edge>
  <edge label="hsa04310 (pp) hsa05162" source="50" target="31">
    <att type="string" name="canonicalName" value="hsa04310 (pp) hsa05162"/>
    <att type="string" name="interaction" value="pp"/>
    <att type="real" name="SCORE" value="0.45595854922871754"/>
  </edge>
  <edge label="hsa05162 (pp) ko05321" source="31" target="71">
    <att type="string" name="canonicalName" value="hsa05162 (pp) ko05321"/>
    <att type="string" name="interaction" value="pp"/>
    <att type="real" name="SCORE" value="0.3297872340500396"/>
  </edge>
  <edge label="hsa05162 (pp) hsa05321" source="31" target="57">
    <att type="string" name="canonicalName" value="hsa05162 (pp) hsa05321"/>
    <att type="string" name="interaction" value="pp"/>
    <att type="real" name="SCORE" value="0.3297872340500396"/>
  </edge>
  <edge label="hsa05162 (pp) ko04115" source="31" target="51">
    <att type="string" name="canonicalName" value="hsa05162 (pp) ko04115"/>
    <att type="string" name="interaction" value="pp"/>
    <att type="real" name="SCORE" value="0.3297872340500396"/>
  </edge>
  <edge label="hsa04115 (pp) hsa05162" source="52" target="31">
    <att type="string" name="canonicalName" value="hsa04115 (pp) hsa05162"/>
    <att type="string" name="interaction" value="pp"/>
    <att type="real" name="SCORE" value="0.3297872340500396"/>
  </edge>
  <edge label="hsa05162 (pp) ko04530" source="31" target="43">
    <att type="string" name="canonicalName" value="hsa05162 (pp) ko04530"/>
    <att type="string" name="interaction" value="pp"/>
    <att type="real" name="SCORE" value="0.3297872340500396"/>
  </edge>
  <edge label="hsa04530 (pp) hsa05162" source="44" target="31">
    <att type="string" name="canonicalName" value="hsa04530 (pp) hsa05162"/>
    <att type="string" name="interaction" value="pp"/>
    <att type="real" name="SCORE" value="0.3297872340500396"/>
  </edge>
  <edge label="hsa04630 (pp) ko04630" source="72" target="45">
    <att type="string" name="canonicalName" value="hsa04630 (pp) ko04630"/>
    <att type="string" name="interaction" value="pp"/>
    <att type="real" name="SCORE" value="0.7878787878810376"/>
  </edge>
  <edge label="hsa04630 (pp) ko05162" source="72" target="46">
    <att type="string" name="canonicalName" value="hsa04630 (pp) ko05162"/>
    <att type="string" name="interaction" value="pp"/>
    <att type="real" name="SCORE" value="0.45595854922871754"/>
  </edge>
  <edge label="hsa05222 (pp) ko04630" source="76" target="45">
    <att type="string" name="canonicalName" value="hsa05222 (pp) ko04630"/>
    <att type="string" name="interaction" value="pp"/>
    <att type="real" name="SCORE" value="0.3000000000081666"/>
  </edge>
  <edge label="hsa05222 (pp) ko05222" source="76" target="48">
    <att type="string" name="canonicalName" value="hsa05222 (pp) ko05222"/>
    <att type="string" name="interaction" value="pp"/>
    <att type="real" name="SCORE" value="0.8771929824576485"/>
  </edge>
  <edge label="hsa05222 (pp) ko05169" source="76" target="37">
    <att type="string" name="canonicalName" value="hsa05222 (pp) ko05169"/>
    <att type="string" name="interaction" value="pp"/>
    <att type="real" name="SCORE" value="0.3000000000081666"/>
  </edge>
  <edge label="hsa05222 (pp) ko05162" source="76" target="46">
    <att type="string" name="canonicalName" value="hsa05222 (pp) ko05162"/>
    <att type="string" name="interaction" value="pp"/>
    <att type="real" name="SCORE" value="0.3859649122882425"/>
  </edge>
  <edge label="hsa05222 (pp) ko04310" source="76" target="49">
    <att type="string" name="canonicalName" value="hsa05222 (pp) ko04310"/>
    <att type="string" name="interaction" value="pp"/>
    <att type="real" name="SCORE" value="0.3859649122882425"/>
  </edge>
  <edge label="hsa04310 (pp) hsa05222" source="50" target="76">
    <att type="string" name="canonicalName" value="hsa04310 (pp) hsa05222"/>
    <att type="string" name="interaction" value="pp"/>
    <att type="real" name="SCORE" value="0.3859649122882425"/>
  </edge>
  <edge label="hsa05222 (pp) ko04115" source="76" target="51">
    <att type="string" name="canonicalName" value="hsa05222 (pp) ko04115"/>
    <att type="string" name="interaction" value="pp"/>
    <att type="real" name="SCORE" value="0.7407407407441015"/>
  </edge>
  <edge label="hsa04115 (pp) hsa05222" source="52" target="76">
    <att type="string" name="canonicalName" value="hsa04115 (pp) hsa05222"/>
    <att type="string" name="interaction" value="pp"/>
    <att type="real" name="SCORE" value="0.7407407407441015"/>
  </edge>
  <edge label="hsa05222 (pp) ko05014" source="76" target="62">
    <att type="string" name="canonicalName" value="hsa05222 (pp) ko05014"/>
    <att type="string" name="interaction" value="pp"/>
    <att type="real" name="SCORE" value="0.31372549020549795"/>
  </edge>
  <edge label="hsa05014 (pp) hsa05222" source="64" target="76">
    <att type="string" name="canonicalName" value="hsa05014 (pp) hsa05222"/>
    <att type="string" name="interaction" value="pp"/>
    <att type="real" name="SCORE" value="0.31372549020549795"/>
  </edge>
  <edge label="hsa04211 (pp) hsa05222" source="47" target="76">
    <att type="string" name="canonicalName" value="hsa04211 (pp) hsa05222"/>
    <att type="string" name="interaction" value="pp"/>
    <att type="real" name="SCORE" value="0.31372549020549795"/>
  </edge>
  <edge label="hsa05222 (pp) ko04110" source="76" target="53">
    <att type="string" name="canonicalName" value="hsa05222 (pp) ko04110"/>
    <att type="string" name="interaction" value="pp"/>
    <att type="real" name="SCORE" value="0.5882352941232988"/>
  </edge>
  <edge label="hsa04110 (pp) hsa05222" source="54" target="76">
    <att type="string" name="canonicalName" value="hsa04110 (pp) hsa05222"/>
    <att type="string" name="interaction" value="pp"/>
    <att type="real" name="SCORE" value="0.5882352941232988"/>
  </edge>
  <edge label="hsa05222 (pp) ko05202" source="76" target="55">
    <att type="string" name="canonicalName" value="hsa05222 (pp) ko05202"/>
    <att type="string" name="interaction" value="pp"/>
    <att type="real" name="SCORE" value="0.31372549020549795"/>
  </edge>
  <edge label="hsa05202 (pp) hsa05222" source="56" target="76">
    <att type="string" name="canonicalName" value="hsa05202 (pp) hsa05222"/>
    <att type="string" name="interaction" value="pp"/>
    <att type="real" name="SCORE" value="0.31372549020549795"/>
  </edge>
  <edge label="hsa04931 (pp) ko04932" source="32" target="33">
    <att type="string" name="canonicalName" value="hsa04931 (pp) ko04932"/>
    <att type="string" name="interaction" value="pp"/>
    <att type="real" name="SCORE" value="0.5333333333387777"/>
  </edge>
  <edge label="hsa04931 (pp) ko04630" source="32" target="45">
    <att type="string" name="canonicalName" value="hsa04931 (pp) ko04630"/>
    <att type="string" name="interaction" value="pp"/>
    <att type="real" name="SCORE" value="0.3000000000081666"/>
  </edge>
  <edge label="hsa04931 (pp) hsa04932" source="32" target="34">
    <att type="string" name="canonicalName" value="hsa04931 (pp) hsa04932"/>
    <att type="string" name="interaction" value="pp"/>
    <att type="real" name="SCORE" value="0.5333333333387777"/>
  </edge>
  <edge label="hsa04931 (pp) hsa05168" source="32" target="35">
    <att type="string" name="canonicalName" value="hsa04931 (pp) hsa05168"/>
    <att type="string" name="interaction" value="pp"/>
    <att type="real" name="SCORE" value="0.3000000000081666"/>
  </edge>
  <edge label="hsa04931 (pp) ko05168" source="32" target="36">
    <att type="string" name="canonicalName" value="hsa04931 (pp) ko05168"/>
    <att type="string" name="interaction" value="pp"/>
    <att type="real" name="SCORE" value="0.3000000000081666"/>
  </edge>
  <edge label="hsa04931 (pp) ko05169" source="32" target="37">
    <att type="string" name="canonicalName" value="hsa04931 (pp) ko05169"/>
    <att type="string" name="interaction" value="pp"/>
    <att type="real" name="SCORE" value="0.3000000000081666"/>
  </edge>
  <edge label="hsa04931 (pp) ko05162" source="32" target="46">
    <att type="string" name="canonicalName" value="hsa04931 (pp) ko05162"/>
    <att type="string" name="interaction" value="pp"/>
    <att type="real" name="SCORE" value="0.3859649122882425"/>
  </edge>
  <edge label="hsa04931 (pp) ko05321" source="32" target="71">
    <att type="string" name="canonicalName" value="hsa04931 (pp) ko05321"/>
    <att type="string" name="interaction" value="pp"/>
    <att type="real" name="SCORE" value="0.48148148148820297"/>
  </edge>
  <edge label="hsa04931 (pp) hsa05321" source="32" target="57">
    <att type="string" name="canonicalName" value="hsa04931 (pp) hsa05321"/>
    <att type="string" name="interaction" value="pp"/>
    <att type="real" name="SCORE" value="0.48148148148820297"/>
  </edge>
  <edge label="hsa04931 (pp) ko05134" source="32" target="63">
    <att type="string" name="canonicalName" value="hsa04931 (pp) ko05134"/>
    <att type="string" name="interaction" value="pp"/>
    <att type="real" name="SCORE" value="0.31372549020549795"/>
  </edge>
  <edge label="hsa04931 (pp) hsa05134" source="32" target="65">
    <att type="string" name="canonicalName" value="hsa04931 (pp) hsa05134"/>
    <att type="string" name="interaction" value="pp"/>
    <att type="real" name="SCORE" value="0.31372549020549795"/>
  </edge>
  <edge label="ko04932 (pp) ko05120" source="33" target="41">
    <att type="string" name="canonicalName" value="ko04932 (pp) ko05120"/>
    <att type="string" name="interaction" value="pp"/>
    <att type="real" name="SCORE" value="0.3859649122882425"/>
  </edge>
  <edge label="hsa05120 (pp) ko04932" source="42" target="33">
    <att type="string" name="canonicalName" value="hsa05120 (pp) ko04932"/>
    <att type="string" name="interaction" value="pp"/>
    <att type="real" name="SCORE" value="0.3859649122882425"/>
  </edge>
  <edge label="hsa04932 (pp) ko04932" source="34" target="33">
    <att type="string" name="canonicalName" value="hsa04932 (pp) ko04932"/>
    <att type="string" name="interaction" value="pp"/>
    <att type="real" name="SCORE" value="1.0"/>
  </edge>
  <edge label="hsa05168 (pp) ko04932" source="35" target="33">
    <att type="string" name="canonicalName" value="hsa05168 (pp) ko04932"/>
    <att type="string" name="interaction" value="pp"/>
    <att type="real" name="SCORE" value="0.7666666666693889"/>
  </edge>
  <edge label="ko04932 (pp) ko05168" source="33" target="36">
    <att type="string" name="canonicalName" value="ko04932 (pp) ko05168"/>
    <att type="string" name="interaction" value="pp"/>
    <att type="real" name="SCORE" value="0.7666666666693889"/>
  </edge>
  <edge label="ko04932 (pp) ko05169" source="33" target="37">
    <att type="string" name="canonicalName" value="ko04932 (pp) ko05169"/>
    <att type="string" name="interaction" value="pp"/>
    <att type="real" name="SCORE" value="0.3000000000081666"/>
  </edge>
  <edge label="ko04932 (pp) ko05321" source="33" target="71">
    <att type="string" name="canonicalName" value="ko04932 (pp) ko05321"/>
    <att type="string" name="interaction" value="pp"/>
    <att type="real" name="SCORE" value="0.48148148148820297"/>
  </edge>
  <edge label="hsa05321 (pp) ko04932" source="57" target="33">
    <att type="string" name="canonicalName" value="hsa05321 (pp) ko04932"/>
    <att type="string" name="interaction" value="pp"/>
    <att type="real" name="SCORE" value="0.48148148148820297"/>
  </edge>
  <edge label="ko04932 (pp) ko05323" source="33" target="58">
    <att type="string" name="canonicalName" value="ko04932 (pp) ko05323"/>
    <att type="string" name="interaction" value="pp"/>
    <att type="real" name="SCORE" value="0.48148148148820297"/>
  </edge>
  <edge label="hsa05323 (pp) ko04932" source="59" target="33">
    <att type="string" name="canonicalName" value="hsa05323 (pp) ko04932"/>
    <att type="string" name="interaction" value="pp"/>
    <att type="real" name="SCORE" value="0.48148148148820297"/>
  </edge>
  <edge label="ko04932 (pp) ko05014" source="33" target="62">
    <att type="string" name="canonicalName" value="ko04932 (pp) ko05014"/>
    <att type="string" name="interaction" value="pp"/>
    <att type="real" name="SCORE" value="0.31372549020549795"/>
  </edge>
  <edge label="ko04932 (pp) ko05134" source="33" target="63">
    <att type="string" name="canonicalName" value="ko04932 (pp) ko05134"/>
    <att type="string" name="interaction" value="pp"/>
    <att type="real" name="SCORE" value="0.5882352941232988"/>
  </edge>
  <edge label="hsa05014 (pp) ko04932" source="64" target="33">
    <att type="string" name="canonicalName" value="hsa05014 (pp) ko04932"/>
    <att type="string" name="interaction" value="pp"/>
    <att type="real" name="SCORE" value="0.31372549020549795"/>
  </edge>
  <edge label="hsa05134 (pp) ko04932" source="65" target="33">
    <att type="string" name="canonicalName" value="hsa05134 (pp) ko04932"/>
    <att type="string" name="interaction" value="pp"/>
    <att type="real" name="SCORE" value="0.5882352941232988"/>
  </edge>
  <edge label="hsa04137 (pp) ko04137" source="40" target="39">
    <att type="string" name="canonicalName" value="hsa04137 (pp) ko04137"/>
    <att type="string" name="interaction" value="pp"/>
    <att type="real" name="SCORE" value="1.0"/>
  </edge>
  <edge label="ko04137 (pp) ko05120" source="39" target="41">
    <att type="string" name="canonicalName" value="ko04137 (pp) ko05120"/>
    <att type="string" name="interaction" value="pp"/>
    <att type="real" name="SCORE" value="0.4750000000068906"/>
  </edge>
  <edge label="hsa05120 (pp) ko04137" source="42" target="39">
    <att type="string" name="canonicalName" value="hsa05120 (pp) ko04137"/>
    <att type="string" name="interaction" value="pp"/>
    <att type="real" name="SCORE" value="0.4750000000068906"/>
  </edge>
  <edge label="hsa05168 (pp) ko04137" source="35" target="39">
    <att type="string" name="canonicalName" value="hsa05168 (pp) ko04137"/>
    <att type="string" name="interaction" value="pp"/>
    <att type="real" name="SCORE" value="0.3859649122882425"/>
  </edge>
  <edge label="ko04137 (pp) ko05168" source="39" target="36">
    <att type="string" name="canonicalName" value="ko04137 (pp) ko05168"/>
    <att type="string" name="interaction" value="pp"/>
    <att type="real" name="SCORE" value="0.3859649122882425"/>
  </edge>
  <edge label="ko04137 (pp) ko05169" source="39" target="37">
    <att type="string" name="canonicalName" value="ko04137 (pp) ko05169"/>
    <att type="string" name="interaction" value="pp"/>
    <att type="real" name="SCORE" value="0.3859649122882425"/>
  </edge>
  <edge label="ko04137 (pp) ko04310" source="39" target="49">
    <att type="string" name="canonicalName" value="ko04137 (pp) ko04310"/>
    <att type="string" name="interaction" value="pp"/>
    <att type="real" name="SCORE" value="0.4750000000068906"/>
  </edge>
  <edge label="hsa04310 (pp) ko04137" source="50" target="39">
    <att type="string" name="canonicalName" value="hsa04310 (pp) ko04137"/>
    <att type="string" name="interaction" value="pp"/>
    <att type="real" name="SCORE" value="0.4750000000068906"/>
  </edge>
  <edge label="ko04137 (pp) ko04530" source="39" target="43">
    <att type="string" name="canonicalName" value="ko04137 (pp) ko04530"/>
    <att type="string" name="interaction" value="pp"/>
    <att type="real" name="SCORE" value="0.5771812080596505"/>
  </edge>
  <edge label="hsa04530 (pp) ko04137" source="44" target="39">
    <att type="string" name="canonicalName" value="hsa04530 (pp) ko04137"/>
    <att type="string" name="interaction" value="pp"/>
    <att type="real" name="SCORE" value="0.5771812080596505"/>
  </edge>
  <edge label="hsa04211 (pp) ko04137" source="47" target="39">
    <att type="string" name="canonicalName" value="hsa04211 (pp) ko04137"/>
    <att type="string" name="interaction" value="pp"/>
    <att type="real" name="SCORE" value="0.3913043478353497"/>
  </edge>
  <edge label="hsa04137 (pp) ko05120" source="40" target="41">
    <att type="string" name="canonicalName" value="hsa04137 (pp) ko05120"/>
    <att type="string" name="interaction" value="pp"/>
    <att type="real" name="SCORE" value="0.4750000000068906"/>
  </edge>
  <edge label="hsa04137 (pp) hsa05120" source="40" target="42">
    <att type="string" name="canonicalName" value="hsa04137 (pp) hsa05120"/>
    <att type="string" name="interaction" value="pp"/>
    <att type="real" name="SCORE" value="0.4750000000068906"/>
  </edge>
  <edge label="hsa04137 (pp) hsa05168" source="40" target="35">
    <att type="string" name="canonicalName" value="hsa04137 (pp) hsa05168"/>
    <att type="string" name="interaction" value="pp"/>
    <att type="real" name="SCORE" value="0.3859649122882425"/>
  </edge>
  <edge label="hsa04137 (pp) ko05168" source="40" target="36">
    <att type="string" name="canonicalName" value="hsa04137 (pp) ko05168"/>
    <att type="string" name="interaction" value="pp"/>
    <att type="real" name="SCORE" value="0.3859649122882425"/>
  </edge>
  <edge label="hsa04137 (pp) ko05169" source="40" target="37">
    <att type="string" name="canonicalName" value="hsa04137 (pp) ko05169"/>
    <att type="string" name="interaction" value="pp"/>
    <att type="real" name="SCORE" value="0.3859649122882425"/>
  </edge>
  <edge label="hsa04137 (pp) ko04310" source="40" target="49">
    <att type="string" name="canonicalName" value="hsa04137 (pp) ko04310"/>
    <att type="string" name="interaction" value="pp"/>
    <att type="real" name="SCORE" value="0.4750000000068906"/>
  </edge>
  <edge label="hsa04137 (pp) hsa04310" source="40" target="50">
    <att type="string" name="canonicalName" value="hsa04137 (pp) hsa04310"/>
    <att type="string" name="interaction" value="pp"/>
    <att type="real" name="SCORE" value="0.4750000000068906"/>
  </edge>
  <edge label="hsa04137 (pp) ko04530" source="40" target="43">
    <att type="string" name="canonicalName" value="hsa04137 (pp) ko04530"/>
    <att type="string" name="interaction" value="pp"/>
    <att type="real" name="SCORE" value="0.5771812080596505"/>
  </edge>
  <edge label="hsa04137 (pp) hsa04530" source="40" target="44">
    <att type="string" name="canonicalName" value="hsa04137 (pp) hsa04530"/>
    <att type="string" name="interaction" value="pp"/>
    <att type="real" name="SCORE" value="0.5771812080596505"/>
  </edge>
  <edge label="hsa04137 (pp) hsa04211" source="40" target="47">
    <att type="string" name="canonicalName" value="hsa04137 (pp) hsa04211"/>
    <att type="string" name="interaction" value="pp"/>
    <att type="real" name="SCORE" value="0.3913043478353497"/>
  </edge>
  <edge label="ko04630 (pp) ko05222" source="45" target="48">
    <att type="string" name="canonicalName" value="ko04630 (pp) ko05222"/>
    <att type="string" name="interaction" value="pp"/>
    <att type="real" name="SCORE" value="0.3859649122882425"/>
  </edge>
  <edge label="ko04630 (pp) ko05169" source="45" target="37">
    <att type="string" name="canonicalName" value="ko04630 (pp) ko05169"/>
    <att type="string" name="interaction" value="pp"/>
    <att type="real" name="SCORE" value="0.3000000000081666"/>
  </edge>
  <edge label="ko04630 (pp) ko05162" source="45" target="46">
    <att type="string" name="canonicalName" value="ko04630 (pp) ko05162"/>
    <att type="string" name="interaction" value="pp"/>
    <att type="real" name="SCORE" value="0.6315789473729455"/>
  </edge>
  <edge label="hsa04211 (pp) ko04630" source="47" target="45">
    <att type="string" name="canonicalName" value="hsa04211 (pp) ko04630"/>
    <att type="string" name="interaction" value="pp"/>
    <att type="real" name="SCORE" value="0.31372549020549795"/>
  </edge>
  <edge label="ko04110 (pp) ko04630" source="53" target="45">
    <att type="string" name="canonicalName" value="ko04110 (pp) ko04630"/>
    <att type="string" name="interaction" value="pp"/>
    <att type="real" name="SCORE" value="0.31372549020549795"/>
  </edge>
  <edge label="hsa04110 (pp) ko04630" source="54" target="45">
    <att type="string" name="canonicalName" value="hsa04110 (pp) ko04630"/>
    <att type="string" name="interaction" value="pp"/>
    <att type="real" name="SCORE" value="0.31372549020549795"/>
  </edge>
  <edge label="ko04630 (pp) ko05202" source="45" target="55">
    <att type="string" name="canonicalName" value="ko04630 (pp) ko05202"/>
    <att type="string" name="interaction" value="pp"/>
    <att type="real" name="SCORE" value="0.31372549020549795"/>
  </edge>
  <edge label="hsa05202 (pp) ko04630" source="56" target="45">
    <att type="string" name="canonicalName" value="hsa05202 (pp) ko04630"/>
    <att type="string" name="interaction" value="pp"/>
    <att type="real" name="SCORE" value="0.31372549020549795"/>
  </edge>
  <edge label="hsa05120 (pp) ko05120" source="42" target="41">
    <att type="string" name="canonicalName" value="hsa05120 (pp) ko05120"/>
    <att type="string" name="interaction" value="pp"/>
    <att type="real" name="SCORE" value="1.0"/>
  </edge>
  <edge label="hsa04932 (pp) ko05120" source="34" target="41">
    <att type="string" name="canonicalName" value="hsa04932 (pp) ko05120"/>
    <att type="string" name="interaction" value="pp"/>
    <att type="real" name="SCORE" value="0.3859649122882425"/>
  </edge>
  <edge label="hsa05168 (pp) ko05120" source="35" target="41">
    <att type="string" name="canonicalName" value="hsa05168 (pp) ko05120"/>
    <att type="string" name="interaction" value="pp"/>
    <att type="real" name="SCORE" value="0.3859649122882425"/>
  </edge>
  <edge label="ko05120 (pp) ko05168" source="41" target="36">
    <att type="string" name="canonicalName" value="ko05120 (pp) ko05168"/>
    <att type="string" name="interaction" value="pp"/>
    <att type="real" name="SCORE" value="0.3859649122882425"/>
  </edge>
  <edge label="ko04530 (pp) ko05120" source="43" target="41">
    <att type="string" name="canonicalName" value="ko04530 (pp) ko05120"/>
    <att type="string" name="interaction" value="pp"/>
    <att type="real" name="SCORE" value="0.5771812080596505"/>
  </edge>
  <edge label="hsa04530 (pp) ko05120" source="44" target="41">
    <att type="string" name="canonicalName" value="hsa04530 (pp) ko05120"/>
    <att type="string" name="interaction" value="pp"/>
    <att type="real" name="SCORE" value="0.5771812080596505"/>
  </edge>
  <edge label="hsa04932 (pp) hsa05120" source="34" target="42">
    <att type="string" name="canonicalName" value="hsa04932 (pp) hsa05120"/>
    <att type="string" name="interaction" value="pp"/>
    <att type="real" name="SCORE" value="0.3859649122882425"/>
  </edge>
  <edge label="hsa05120 (pp) hsa05168" source="42" target="35">
    <att type="string" name="canonicalName" value="hsa05120 (pp) hsa05168"/>
    <att type="string" name="interaction" value="pp"/>
    <att type="real" name="SCORE" value="0.3859649122882425"/>
  </edge>
  <edge label="hsa05120 (pp) ko05168" source="42" target="36">
    <att type="string" name="canonicalName" value="hsa05120 (pp) ko05168"/>
    <att type="string" name="interaction" value="pp"/>
    <att type="real" name="SCORE" value="0.3859649122882425"/>
  </edge>
  <edge label="hsa05120 (pp) ko04530" source="42" target="43">
    <att type="string" name="canonicalName" value="hsa05120 (pp) ko04530"/>
    <att type="string" name="interaction" value="pp"/>
    <att type="real" name="SCORE" value="0.5771812080596505"/>
  </edge>
  <edge label="hsa04530 (pp) hsa05120" source="44" target="42">
    <att type="string" name="canonicalName" value="hsa04530 (pp) hsa05120"/>
    <att type="string" name="interaction" value="pp"/>
    <att type="real" name="SCORE" value="0.5771812080596505"/>
  </edge>
  <edge label="hsa04932 (pp) hsa05168" source="34" target="35">
    <att type="string" name="canonicalName" value="hsa04932 (pp) hsa05168"/>
    <att type="string" name="interaction" value="pp"/>
    <att type="real" name="SCORE" value="0.7666666666693889"/>
  </edge>
  <edge label="hsa04932 (pp) ko05168" source="34" target="36">
    <att type="string" name="canonicalName" value="hsa04932 (pp) ko05168"/>
    <att type="string" name="interaction" value="pp"/>
    <att type="real" name="SCORE" value="0.7666666666693889"/>
  </edge>
  <edge label="hsa04932 (pp) ko05169" source="34" target="37">
    <att type="string" name="canonicalName" value="hsa04932 (pp) ko05169"/>
    <att type="string" name="interaction" value="pp"/>
    <att type="real" name="SCORE" value="0.3000000000081666"/>
  </edge>
  <edge label="hsa04932 (pp) ko05321" source="34" target="71">
    <att type="string" name="canonicalName" value="hsa04932 (pp) ko05321"/>
    <att type="string" name="interaction" value="pp"/>
    <att type="real" name="SCORE" value="0.48148148148820297"/>
  </edge>
  <edge label="hsa04932 (pp) hsa05321" source="34" target="57">
    <att type="string" name="canonicalName" value="hsa04932 (pp) hsa05321"/>
    <att type="string" name="interaction" value="pp"/>
    <att type="real" name="SCORE" value="0.48148148148820297"/>
  </edge>
  <edge label="hsa04932 (pp) ko05323" source="34" target="58">
    <att type="string" name="canonicalName" value="hsa04932 (pp) ko05323"/>
    <att type="string" name="interaction" value="pp"/>
    <att type="real" name="SCORE" value="0.48148148148820297"/>
  </edge>
  <edge label="hsa04932 (pp) hsa05323" source="34" target="59">
    <att type="string" name="canonicalName" value="hsa04932 (pp) hsa05323"/>
    <att type="string" name="interaction" value="pp"/>
    <att type="real" name="SCORE" value="0.48148148148820297"/>
  </edge>
  <edge label="hsa04932 (pp) ko05014" source="34" target="62">
    <att type="string" name="canonicalName" value="hsa04932 (pp) ko05014"/>
    <att type="string" name="interaction" value="pp"/>
    <att type="real" name="SCORE" value="0.31372549020549795"/>
  </edge>
  <edge label="hsa04932 (pp) ko05134" source="34" target="63">
    <att type="string" name="canonicalName" value="hsa04932 (pp) ko05134"/>
    <att type="string" name="interaction" value="pp"/>
    <att type="real" name="SCORE" value="0.5882352941232988"/>
  </edge>
  <edge label="hsa04932 (pp) hsa05014" source="34" target="64">
    <att type="string" name="canonicalName" value="hsa04932 (pp) hsa05014"/>
    <att type="string" name="interaction" value="pp"/>
    <att type="real" name="SCORE" value="0.31372549020549795"/>
  </edge>
  <edge label="hsa04932 (pp) hsa05134" source="34" target="65">
    <att type="string" name="canonicalName" value="hsa04932 (pp) hsa05134"/>
    <att type="string" name="interaction" value="pp"/>
    <att type="real" name="SCORE" value="0.5882352941232988"/>
  </edge>
  <edge label="hsa05168 (pp) ko05168" source="35" target="36">
    <att type="string" name="canonicalName" value="hsa05168 (pp) ko05168"/>
    <att type="string" name="interaction" value="pp"/>
    <att type="real" name="SCORE" value="1.0"/>
  </edge>
  <edge label="hsa05168 (pp) ko05169" source="35" target="37">
    <att type="string" name="canonicalName" value="hsa05168 (pp) ko05169"/>
    <att type="string" name="interaction" value="pp"/>
    <att type="real" name="SCORE" value="0.3000000000081666"/>
  </edge>
  <edge label="hsa05168 (pp) ko04310" source="35" target="49">
    <att type="string" name="canonicalName" value="hsa05168 (pp) ko04310"/>
    <att type="string" name="interaction" value="pp"/>
    <att type="real" name="SCORE" value="0.3859649122882425"/>
  </edge>
  <edge label="hsa04310 (pp) hsa05168" source="50" target="35">
    <att type="string" name="canonicalName" value="hsa04310 (pp) hsa05168"/>
    <att type="string" name="interaction" value="pp"/>
    <att type="real" name="SCORE" value="0.3859649122882425"/>
  </edge>
  <edge label="hsa05168 (pp) ko05321" source="35" target="71">
    <att type="string" name="canonicalName" value="hsa05168 (pp) ko05321"/>
    <att type="string" name="interaction" value="pp"/>
    <att type="real" name="SCORE" value="0.48148148148820297"/>
  </edge>
  <edge label="hsa05168 (pp) hsa05321" source="35" target="57">
    <att type="string" name="canonicalName" value="hsa05168 (pp) hsa05321"/>
    <att type="string" name="interaction" value="pp"/>
    <att type="real" name="SCORE" value="0.48148148148820297"/>
  </edge>
  <edge label="hsa05168 (pp) ko05323" source="35" target="58">
    <att type="string" name="canonicalName" value="hsa05168 (pp) ko05323"/>
    <att type="string" name="interaction" value="pp"/>
    <att type="real" name="SCORE" value="0.48148148148820297"/>
  </edge>
  <edge label="hsa05168 (pp) hsa05323" source="35" target="59">
    <att type="string" name="canonicalName" value="hsa05168 (pp) hsa05323"/>
    <att type="string" name="interaction" value="pp"/>
    <att type="real" name="SCORE" value="0.48148148148820297"/>
  </edge>
  <edge label="hsa05168 (pp) ko05014" source="35" target="62">
    <att type="string" name="canonicalName" value="hsa05168 (pp) ko05014"/>
    <att type="string" name="interaction" value="pp"/>
    <att type="real" name="SCORE" value="0.5882352941232988"/>
  </edge>
  <edge label="hsa05168 (pp) ko05134" source="35" target="63">
    <att type="string" name="canonicalName" value="hsa05168 (pp) ko05134"/>
    <att type="string" name="interaction" value="pp"/>
    <att type="real" name="SCORE" value="0.5882352941232988"/>
  </edge>
  <edge label="hsa05014 (pp) hsa05168" source="64" target="35">
    <att type="string" name="canonicalName" value="hsa05014 (pp) hsa05168"/>
    <att type="string" name="interaction" value="pp"/>
    <att type="real" name="SCORE" value="0.5882352941232988"/>
  </edge>
  <edge label="hsa05134 (pp) hsa05168" source="65" target="35">
    <att type="string" name="canonicalName" value="hsa05134 (pp) hsa05168"/>
    <att type="string" name="interaction" value="pp"/>
    <att type="real" name="SCORE" value="0.5882352941232988"/>
  </edge>
  <edge label="hsa05168 (pp) ko05202" source="35" target="55">
    <att type="string" name="canonicalName" value="hsa05168 (pp) ko05202"/>
    <att type="string" name="interaction" value="pp"/>
    <att type="real" name="SCORE" value="0.31372549020549795"/>
  </edge>
  <edge label="hsa05168 (pp) hsa05202" source="35" target="56">
    <att type="string" name="canonicalName" value="hsa05168 (pp) hsa05202"/>
    <att type="string" name="interaction" value="pp"/>
    <att type="real" name="SCORE" value="0.31372549020549795"/>
  </edge>
  <edge label="ko05168 (pp) ko05169" source="36" target="37">
    <att type="string" name="canonicalName" value="ko05168 (pp) ko05169"/>
    <att type="string" name="interaction" value="pp"/>
    <att type="real" name="SCORE" value="0.3000000000081666"/>
  </edge>
  <edge label="ko04310 (pp) ko05168" source="49" target="36">
    <att type="string" name="canonicalName" value="ko04310 (pp) ko05168"/>
    <att type="string" name="interaction" value="pp"/>
    <att type="real" name="SCORE" value="0.3859649122882425"/>
  </edge>
  <edge label="hsa04310 (pp) ko05168" source="50" target="36">
    <att type="string" name="canonicalName" value="hsa04310 (pp) ko05168"/>
    <att type="string" name="interaction" value="pp"/>
    <att type="real" name="SCORE" value="0.3859649122882425"/>
  </edge>
  <edge label="ko05168 (pp) ko05321" source="36" target="71">
    <att type="string" name="canonicalName" value="ko05168 (pp) ko05321"/>
    <att type="string" name="interaction" value="pp"/>
    <att type="real" name="SCORE" value="0.48148148148820297"/>
  </edge>
  <edge label="hsa05321 (pp) ko05168" source="57" target="36">
    <att type="string" name="canonicalName" value="hsa05321 (pp) ko05168"/>
    <att type="string" name="interaction" value="pp"/>
    <att type="real" name="SCORE" value="0.48148148148820297"/>
  </edge>
  <edge label="ko05168 (pp) ko05323" source="36" target="58">
    <att type="string" name="canonicalName" value="ko05168 (pp) ko05323"/>
    <att type="string" name="interaction" value="pp"/>
    <att type="real" name="SCORE" value="0.48148148148820297"/>
  </edge>
  <edge label="hsa05323 (pp) ko05168" source="59" target="36">
    <att type="string" name="canonicalName" value="hsa05323 (pp) ko05168"/>
    <att type="string" name="interaction" value="pp"/>
    <att type="real" name="SCORE" value="0.48148148148820297"/>
  </edge>
  <edge label="ko05014 (pp) ko05168" source="62" target="36">
    <att type="string" name="canonicalName" value="ko05014 (pp) ko05168"/>
    <att type="string" name="interaction" value="pp"/>
    <att type="real" name="SCORE" value="0.5882352941232988"/>
  </edge>
  <edge label="ko05134 (pp) ko05168" source="63" target="36">
    <att type="string" name="canonicalName" value="ko05134 (pp) ko05168"/>
    <att type="string" name="interaction" value="pp"/>
    <att type="real" name="SCORE" value="0.5882352941232988"/>
  </edge>
  <edge label="hsa05014 (pp) ko05168" source="64" target="36">
    <att type="string" name="canonicalName" value="hsa05014 (pp) ko05168"/>
    <att type="string" name="interaction" value="pp"/>
    <att type="real" name="SCORE" value="0.5882352941232988"/>
  </edge>
  <edge label="hsa05134 (pp) ko05168" source="65" target="36">
    <att type="string" name="canonicalName" value="hsa05134 (pp) ko05168"/>
    <att type="string" name="interaction" value="pp"/>
    <att type="real" name="SCORE" value="0.5882352941232988"/>
  </edge>
  <edge label="ko05168 (pp) ko05202" source="36" target="55">
    <att type="string" name="canonicalName" value="ko05168 (pp) ko05202"/>
    <att type="string" name="interaction" value="pp"/>
    <att type="real" name="SCORE" value="0.31372549020549795"/>
  </edge>
  <edge label="hsa05202 (pp) ko05168" source="56" target="36">
    <att type="string" name="canonicalName" value="hsa05202 (pp) ko05168"/>
    <att type="string" name="interaction" value="pp"/>
    <att type="real" name="SCORE" value="0.31372549020549795"/>
  </edge>
  <edge label="ko05169 (pp) ko05222" source="37" target="48">
    <att type="string" name="canonicalName" value="ko05169 (pp) ko05222"/>
    <att type="string" name="interaction" value="pp"/>
    <att type="real" name="SCORE" value="0.3859649122882425"/>
  </edge>
  <edge label="ko05162 (pp) ko05222" source="46" target="48">
    <att type="string" name="canonicalName" value="ko05162 (pp) ko05222"/>
    <att type="string" name="interaction" value="pp"/>
    <att type="real" name="SCORE" value="0.4750000000068906"/>
  </edge>
  <edge label="ko04310 (pp) ko05222" source="49" target="48">
    <att type="string" name="canonicalName" value="ko04310 (pp) ko05222"/>
    <att type="string" name="interaction" value="pp"/>
    <att type="real" name="SCORE" value="0.4750000000068906"/>
  </edge>
  <edge label="hsa04310 (pp) ko05222" source="50" target="48">
    <att type="string" name="canonicalName" value="hsa04310 (pp) ko05222"/>
    <att type="string" name="interaction" value="pp"/>
    <att type="real" name="SCORE" value="0.4750000000068906"/>
  </edge>
  <edge label="ko04115 (pp) ko05222" source="51" target="48">
    <att type="string" name="canonicalName" value="ko04115 (pp) ko05222"/>
    <att type="string" name="interaction" value="pp"/>
    <att type="real" name="SCORE" value="0.5771812080596505"/>
  </edge>
  <edge label="hsa04115 (pp) ko05222" source="52" target="48">
    <att type="string" name="canonicalName" value="hsa04115 (pp) ko05222"/>
    <att type="string" name="interaction" value="pp"/>
    <att type="real" name="SCORE" value="0.5771812080596505"/>
  </edge>
  <edge label="hsa04211 (pp) ko05222" source="47" target="48">
    <att type="string" name="canonicalName" value="hsa04211 (pp) ko05222"/>
    <att type="string" name="interaction" value="pp"/>
    <att type="real" name="SCORE" value="0.3913043478353497"/>
  </edge>
  <edge label="ko04110 (pp) ko05222" source="53" target="48">
    <att type="string" name="canonicalName" value="ko04110 (pp) ko05222"/>
    <att type="string" name="interaction" value="pp"/>
    <att type="real" name="SCORE" value="0.6956521739176749"/>
  </edge>
  <edge label="hsa04110 (pp) ko05222" source="54" target="48">
    <att type="string" name="canonicalName" value="hsa04110 (pp) ko05222"/>
    <att type="string" name="interaction" value="pp"/>
    <att type="real" name="SCORE" value="0.6956521739176749"/>
  </edge>
  <edge label="ko05202 (pp) ko05222" source="55" target="48">
    <att type="string" name="canonicalName" value="ko05202 (pp) ko05222"/>
    <att type="string" name="interaction" value="pp"/>
    <att type="real" name="SCORE" value="0.3913043478353497"/>
  </edge>
  <edge label="hsa05202 (pp) ko05222" source="56" target="48">
    <att type="string" name="canonicalName" value="hsa05202 (pp) ko05222"/>
    <att type="string" name="interaction" value="pp"/>
    <att type="real" name="SCORE" value="0.3913043478353497"/>
  </edge>
  <edge label="ko05162 (pp) ko05169" source="46" target="37">
    <att type="string" name="canonicalName" value="ko05162 (pp) ko05169"/>
    <att type="string" name="interaction" value="pp"/>
    <att type="real" name="SCORE" value="0.3859649122882425"/>
  </edge>
  <edge label="ko04310 (pp) ko05169" source="49" target="37">
    <att type="string" name="canonicalName" value="ko04310 (pp) ko05169"/>
    <att type="string" name="interaction" value="pp"/>
    <att type="real" name="SCORE" value="0.6315789473729455"/>
  </edge>
  <edge label="hsa04310 (pp) ko05169" source="50" target="37">
    <att type="string" name="canonicalName" value="hsa04310 (pp) ko05169"/>
    <att type="string" name="interaction" value="pp"/>
    <att type="real" name="SCORE" value="0.6315789473729455"/>
  </edge>
  <edge label="hsa04211 (pp) ko05169" source="47" target="37">
    <att type="string" name="canonicalName" value="hsa04211 (pp) ko05169"/>
    <att type="string" name="interaction" value="pp"/>
    <att type="real" name="SCORE" value="0.31372549020549795"/>
  </edge>
  <edge label="ko04110 (pp) ko05169" source="53" target="37">
    <att type="string" name="canonicalName" value="ko04110 (pp) ko05169"/>
    <att type="string" name="interaction" value="pp"/>
    <att type="real" name="SCORE" value="0.31372549020549795"/>
  </edge>
  <edge label="hsa04110 (pp) ko05169" source="54" target="37">
    <att type="string" name="canonicalName" value="hsa04110 (pp) ko05169"/>
    <att type="string" name="interaction" value="pp"/>
    <att type="real" name="SCORE" value="0.31372549020549795"/>
  </edge>
  <edge label="ko05169 (pp) ko05202" source="37" target="55">
    <att type="string" name="canonicalName" value="ko05169 (pp) ko05202"/>
    <att type="string" name="interaction" value="pp"/>
    <att type="real" name="SCORE" value="0.31372549020549795"/>
  </edge>
  <edge label="hsa05202 (pp) ko05169" source="56" target="37">
    <att type="string" name="canonicalName" value="hsa05202 (pp) ko05169"/>
    <att type="string" name="interaction" value="pp"/>
    <att type="real" name="SCORE" value="0.31372549020549795"/>
  </edge>
  <edge label="hsa04211 (pp) ko05162" source="47" target="46">
    <att type="string" name="canonicalName" value="hsa04211 (pp) ko05162"/>
    <att type="string" name="interaction" value="pp"/>
    <att type="real" name="SCORE" value="0.3913043478353497"/>
  </edge>
  <edge label="ko04110 (pp) ko05162" source="53" target="46">
    <att type="string" name="canonicalName" value="ko04110 (pp) ko05162"/>
    <att type="string" name="interaction" value="pp"/>
    <att type="real" name="SCORE" value="0.3913043478353497"/>
  </edge>
  <edge label="hsa04110 (pp) ko05162" source="54" target="46">
    <att type="string" name="canonicalName" value="hsa04110 (pp) ko05162"/>
    <att type="string" name="interaction" value="pp"/>
    <att type="real" name="SCORE" value="0.3913043478353497"/>
  </edge>
  <edge label="ko05162 (pp) ko05202" source="46" target="55">
    <att type="string" name="canonicalName" value="ko05162 (pp) ko05202"/>
    <att type="string" name="interaction" value="pp"/>
    <att type="real" name="SCORE" value="0.3913043478353497"/>
  </edge>
  <edge label="hsa05202 (pp) ko05162" source="56" target="46">
    <att type="string" name="canonicalName" value="hsa05202 (pp) ko05162"/>
    <att type="string" name="interaction" value="pp"/>
    <att type="real" name="SCORE" value="0.3913043478353497"/>
  </edge>
  <edge label="hsa04310 (pp) ko04310" source="50" target="49">
    <att type="string" name="canonicalName" value="hsa04310 (pp) ko04310"/>
    <att type="string" name="interaction" value="pp"/>
    <att type="real" name="SCORE" value="1.0"/>
  </edge>
  <edge label="ko04310 (pp) ko04530" source="49" target="43">
    <att type="string" name="canonicalName" value="ko04310 (pp) ko04530"/>
    <att type="string" name="interaction" value="pp"/>
    <att type="real" name="SCORE" value="0.5771812080596505"/>
  </edge>
  <edge label="hsa04530 (pp) ko04310" source="44" target="49">
    <att type="string" name="canonicalName" value="hsa04530 (pp) ko04310"/>
    <att type="string" name="interaction" value="pp"/>
    <att type="real" name="SCORE" value="0.5771812080596505"/>
  </edge>
  <edge label="ko04110 (pp) ko04310" source="53" target="49">
    <att type="string" name="canonicalName" value="ko04110 (pp) ko04310"/>
    <att type="string" name="interaction" value="pp"/>
    <att type="real" name="SCORE" value="0.6956521739176749"/>
  </edge>
  <edge label="hsa04110 (pp) ko04310" source="54" target="49">
    <att type="string" name="canonicalName" value="hsa04110 (pp) ko04310"/>
    <att type="string" name="interaction" value="pp"/>
    <att type="real" name="SCORE" value="0.6956521739176749"/>
  </edge>
  <edge label="ko04310 (pp) ko05202" source="49" target="55">
    <att type="string" name="canonicalName" value="ko04310 (pp) ko05202"/>
    <att type="string" name="interaction" value="pp"/>
    <att type="real" name="SCORE" value="0.3913043478353497"/>
  </edge>
  <edge label="hsa05202 (pp) ko04310" source="56" target="49">
    <att type="string" name="canonicalName" value="hsa05202 (pp) ko04310"/>
    <att type="string" name="interaction" value="pp"/>
    <att type="real" name="SCORE" value="0.3913043478353497"/>
  </edge>
  <edge label="hsa04310 (pp) ko04530" source="50" target="43">
    <att type="string" name="canonicalName" value="hsa04310 (pp) ko04530"/>
    <att type="string" name="interaction" value="pp"/>
    <att type="real" name="SCORE" value="0.5771812080596505"/>
  </edge>
  <edge label="hsa04310 (pp) hsa04530" source="50" target="44">
    <att type="string" name="canonicalName" value="hsa04310 (pp) hsa04530"/>
    <att type="string" name="interaction" value="pp"/>
    <att type="real" name="SCORE" value="0.5771812080596505"/>
  </edge>
  <edge label="hsa04310 (pp) ko04110" source="50" target="53">
    <att type="string" name="canonicalName" value="hsa04310 (pp) ko04110"/>
    <att type="string" name="interaction" value="pp"/>
    <att type="real" name="SCORE" value="0.6956521739176749"/>
  </edge>
  <edge label="hsa04110 (pp) hsa04310" source="54" target="50">
    <att type="string" name="canonicalName" value="hsa04110 (pp) hsa04310"/>
    <att type="string" name="interaction" value="pp"/>
    <att type="real" name="SCORE" value="0.6956521739176749"/>
  </edge>
  <edge label="hsa04310 (pp) ko05202" source="50" target="55">
    <att type="string" name="canonicalName" value="hsa04310 (pp) ko05202"/>
    <att type="string" name="interaction" value="pp"/>
    <att type="real" name="SCORE" value="0.3913043478353497"/>
  </edge>
  <edge label="hsa04310 (pp) hsa05202" source="50" target="56">
    <att type="string" name="canonicalName" value="hsa04310 (pp) hsa05202"/>
    <att type="string" name="interaction" value="pp"/>
    <att type="real" name="SCORE" value="0.3913043478353497"/>
  </edge>
  <edge label="hsa05321 (pp) ko05321" source="57" target="71">
    <att type="string" name="canonicalName" value="hsa05321 (pp) ko05321"/>
    <att type="string" name="interaction" value="pp"/>
    <att type="real" name="SCORE" value="1.0"/>
  </edge>
  <edge label="ko05321 (pp) ko05323" source="71" target="58">
    <att type="string" name="canonicalName" value="ko05321 (pp) ko05323"/>
    <att type="string" name="interaction" value="pp"/>
    <att type="real" name="SCORE" value="0.6911764705930039"/>
  </edge>
  <edge label="hsa05323 (pp) ko05321" source="59" target="71">
    <att type="string" name="canonicalName" value="hsa05323 (pp) ko05321"/>
    <att type="string" name="interaction" value="pp"/>
    <att type="real" name="SCORE" value="0.6911764705930039"/>
  </edge>
  <edge label="ko05134 (pp) ko05321" source="63" target="71">
    <att type="string" name="canonicalName" value="ko05134 (pp) ko05321"/>
    <att type="string" name="interaction" value="pp"/>
    <att type="real" name="SCORE" value="0.4878048780575253"/>
  </edge>
  <edge label="hsa05134 (pp) ko05321" source="65" target="71">
    <att type="string" name="canonicalName" value="hsa05134 (pp) ko05321"/>
    <att type="string" name="interaction" value="pp"/>
    <att type="real" name="SCORE" value="0.4878048780575253"/>
  </edge>
  <edge label="hsa05321 (pp) ko05323" source="57" target="58">
    <att type="string" name="canonicalName" value="hsa05321 (pp) ko05323"/>
    <att type="string" name="interaction" value="pp"/>
    <att type="real" name="SCORE" value="0.6911764705930039"/>
  </edge>
  <edge label="hsa05321 (pp) hsa05323" source="57" target="59">
    <att type="string" name="canonicalName" value="hsa05321 (pp) hsa05323"/>
    <att type="string" name="interaction" value="pp"/>
    <att type="real" name="SCORE" value="0.6911764705930039"/>
  </edge>
  <edge label="hsa05321 (pp) ko05134" source="57" target="63">
    <att type="string" name="canonicalName" value="hsa05321 (pp) ko05134"/>
    <att type="string" name="interaction" value="pp"/>
    <att type="real" name="SCORE" value="0.4878048780575253"/>
  </edge>
  <edge label="hsa05134 (pp) hsa05321" source="65" target="57">
    <att type="string" name="canonicalName" value="hsa05134 (pp) hsa05321"/>
    <att type="string" name="interaction" value="pp"/>
    <att type="real" name="SCORE" value="0.4878048780575253"/>
  </edge>
  <edge label="hsa04115 (pp) ko04115" source="52" target="51">
    <att type="string" name="canonicalName" value="hsa04115 (pp) ko04115"/>
    <att type="string" name="interaction" value="pp"/>
    <att type="real" name="SCORE" value="1.0"/>
  </edge>
  <edge label="ko04115 (pp) ko05014" source="51" target="62">
    <att type="string" name="canonicalName" value="ko04115 (pp) ko05014"/>
    <att type="string" name="interaction" value="pp"/>
    <att type="real" name="SCORE" value="0.4878048780575253"/>
  </edge>
  <edge label="hsa05014 (pp) ko04115" source="64" target="51">
    <att type="string" name="canonicalName" value="hsa05014 (pp) ko04115"/>
    <att type="string" name="interaction" value="pp"/>
    <att type="real" name="SCORE" value="0.4878048780575253"/>
  </edge>
  <edge label="ko04110 (pp) ko04115" source="53" target="51">
    <att type="string" name="canonicalName" value="ko04110 (pp) ko04115"/>
    <att type="string" name="interaction" value="pp"/>
    <att type="real" name="SCORE" value="0.4878048780575253"/>
  </edge>
  <edge label="hsa04110 (pp) ko04115" source="54" target="51">
    <att type="string" name="canonicalName" value="hsa04110 (pp) ko04115"/>
    <att type="string" name="interaction" value="pp"/>
    <att type="real" name="SCORE" value="0.4878048780575253"/>
  </edge>
  <edge label="hsa04115 (pp) ko05014" source="52" target="62">
    <att type="string" name="canonicalName" value="hsa04115 (pp) ko05014"/>
    <att type="string" name="interaction" value="pp"/>
    <att type="real" name="SCORE" value="0.4878048780575253"/>
  </edge>
  <edge label="hsa04115 (pp) hsa05014" source="52" target="64">
    <att type="string" name="canonicalName" value="hsa04115 (pp) hsa05014"/>
    <att type="string" name="interaction" value="pp"/>
    <att type="real" name="SCORE" value="0.4878048780575253"/>
  </edge>
  <edge label="hsa04115 (pp) ko04110" source="52" target="53">
    <att type="string" name="canonicalName" value="hsa04115 (pp) ko04110"/>
    <att type="string" name="interaction" value="pp"/>
    <att type="real" name="SCORE" value="0.4878048780575253"/>
  </edge>
  <edge label="hsa04110 (pp) hsa04115" source="54" target="52">
    <att type="string" name="canonicalName" value="hsa04110 (pp) hsa04115"/>
    <att type="string" name="interaction" value="pp"/>
    <att type="real" name="SCORE" value="0.4878048780575253"/>
  </edge>
  <edge label="hsa05323 (pp) ko05323" source="59" target="58">
    <att type="string" name="canonicalName" value="hsa05323 (pp) ko05323"/>
    <att type="string" name="interaction" value="pp"/>
    <att type="real" name="SCORE" value="1.0"/>
  </edge>
  <edge label="ko04060 (pp) ko05323" source="60" target="58">
    <att type="string" name="canonicalName" value="ko04060 (pp) ko05323"/>
    <att type="string" name="interaction" value="pp"/>
    <att type="real" name="SCORE" value="0.5771812080596505"/>
  </edge>
  <edge label="hsa04060 (pp) ko05323" source="61" target="58">
    <att type="string" name="canonicalName" value="hsa04060 (pp) ko05323"/>
    <att type="string" name="interaction" value="pp"/>
    <att type="real" name="SCORE" value="0.5771812080596505"/>
  </edge>
  <edge label="ko05134 (pp) ko05323" source="63" target="58">
    <att type="string" name="canonicalName" value="ko05134 (pp) ko05323"/>
    <att type="string" name="interaction" value="pp"/>
    <att type="real" name="SCORE" value="0.4878048780575253"/>
  </edge>
  <edge label="hsa05134 (pp) ko05323" source="65" target="58">
    <att type="string" name="canonicalName" value="hsa05134 (pp) ko05323"/>
    <att type="string" name="interaction" value="pp"/>
    <att type="real" name="SCORE" value="0.4878048780575253"/>
  </edge>
  <edge label="hsa05323 (pp) ko04060" source="59" target="60">
    <att type="string" name="canonicalName" value="hsa05323 (pp) ko04060"/>
    <att type="string" name="interaction" value="pp"/>
    <att type="real" name="SCORE" value="0.5771812080596505"/>
  </edge>
  <edge label="hsa04060 (pp) hsa05323" source="61" target="59">
    <att type="string" name="canonicalName" value="hsa04060 (pp) hsa05323"/>
    <att type="string" name="interaction" value="pp"/>
    <att type="real" name="SCORE" value="0.5771812080596505"/>
  </edge>
  <edge label="hsa05323 (pp) ko05134" source="59" target="63">
    <att type="string" name="canonicalName" value="hsa05323 (pp) ko05134"/>
    <att type="string" name="interaction" value="pp"/>
    <att type="real" name="SCORE" value="0.4878048780575253"/>
  </edge>
  <edge label="hsa05134 (pp) hsa05323" source="65" target="59">
    <att type="string" name="canonicalName" value="hsa05134 (pp) hsa05323"/>
    <att type="string" name="interaction" value="pp"/>
    <att type="real" name="SCORE" value="0.4878048780575253"/>
  </edge>
  <edge label="hsa04060 (pp) ko04060" source="61" target="60">
    <att type="string" name="canonicalName" value="hsa04060 (pp) ko04060"/>
    <att type="string" name="interaction" value="pp"/>
    <att type="real" name="SCORE" value="1.0"/>
  </edge>
  <edge label="ko04060 (pp) ko05134" source="60" target="63">
    <att type="string" name="canonicalName" value="ko04060 (pp) ko05134"/>
    <att type="string" name="interaction" value="pp"/>
    <att type="real" name="SCORE" value="0.3913043478353497"/>
  </edge>
  <edge label="hsa05134 (pp) ko04060" source="65" target="60">
    <att type="string" name="canonicalName" value="hsa05134 (pp) ko04060"/>
    <att type="string" name="interaction" value="pp"/>
    <att type="real" name="SCORE" value="0.3913043478353497"/>
  </edge>
  <edge label="hsa04060 (pp) ko05134" source="61" target="63">
    <att type="string" name="canonicalName" value="hsa04060 (pp) ko05134"/>
    <att type="string" name="interaction" value="pp"/>
    <att type="real" name="SCORE" value="0.3913043478353497"/>
  </edge>
  <edge label="hsa04060 (pp) hsa05134" source="61" target="65">
    <att type="string" name="canonicalName" value="hsa04060 (pp) hsa05134"/>
    <att type="string" name="interaction" value="pp"/>
    <att type="real" name="SCORE" value="0.3913043478353497"/>
  </edge>
  <edge label="hsa04530 (pp) ko04530" source="44" target="43">
    <att type="string" name="canonicalName" value="hsa04530 (pp) ko04530"/>
    <att type="string" name="interaction" value="pp"/>
    <att type="real" name="SCORE" value="1.0"/>
  </edge>
  <edge label="ko05014 (pp) ko05134" source="62" target="63">
    <att type="string" name="canonicalName" value="ko05014 (pp) ko05134"/>
    <att type="string" name="interaction" value="pp"/>
    <att type="real" name="SCORE" value="0.6111111111186728"/>
  </edge>
  <edge label="hsa05014 (pp) ko05014" source="64" target="62">
    <att type="string" name="canonicalName" value="hsa05014 (pp) ko05014"/>
    <att type="string" name="interaction" value="pp"/>
    <att type="real" name="SCORE" value="1.0"/>
  </edge>
  <edge label="hsa05134 (pp) ko05014" source="65" target="62">
    <att type="string" name="canonicalName" value="hsa05134 (pp) ko05014"/>
    <att type="string" name="interaction" value="pp"/>
    <att type="real" name="SCORE" value="0.6111111111186728"/>
  </edge>
  <edge label="hsa05014 (pp) ko05134" source="64" target="63">
    <att type="string" name="canonicalName" value="hsa05014 (pp) ko05134"/>
    <att type="string" name="interaction" value="pp"/>
    <att type="real" name="SCORE" value="0.6111111111186728"/>
  </edge>
  <edge label="hsa05134 (pp) ko05134" source="65" target="63">
    <att type="string" name="canonicalName" value="hsa05134 (pp) ko05134"/>
    <att type="string" name="interaction" value="pp"/>
    <att type="real" name="SCORE" value="1.0"/>
  </edge>
  <edge label="hsa05014 (pp) hsa05134" source="64" target="65">
    <att type="string" name="canonicalName" value="hsa05014 (pp) hsa05134"/>
    <att type="string" name="interaction" value="pp"/>
    <att type="real" name="SCORE" value="0.6111111111186728"/>
  </edge>
  <edge label="hsa04110 (pp) ko04110" source="54" target="53">
    <att type="string" name="canonicalName" value="hsa04110 (pp) ko04110"/>
    <att type="string" name="interaction" value="pp"/>
    <att type="real" name="SCORE" value="1.0"/>
  </edge>
  <edge label="ko04110 (pp) ko05202" source="53" target="55">
    <att type="string" name="canonicalName" value="ko04110 (pp) ko05202"/>
    <att type="string" name="interaction" value="pp"/>
    <att type="real" name="SCORE" value="0.6111111111186728"/>
  </edge>
  <edge label="hsa05202 (pp) ko04110" source="56" target="53">
    <att type="string" name="canonicalName" value="hsa05202 (pp) ko04110"/>
    <att type="string" name="interaction" value="pp"/>
    <att type="real" name="SCORE" value="0.6111111111186728"/>
  </edge>
  <edge label="hsa04110 (pp) ko05202" source="54" target="55">
    <att type="string" name="canonicalName" value="hsa04110 (pp) ko05202"/>
    <att type="string" name="interaction" value="pp"/>
    <att type="real" name="SCORE" value="0.6111111111186728"/>
  </edge>
  <edge label="hsa04110 (pp) hsa05202" source="54" target="56">
    <att type="string" name="canonicalName" value="hsa04110 (pp) hsa05202"/>
    <att type="string" name="interaction" value="pp"/>
    <att type="real" name="SCORE" value="0.6111111111186728"/>
  </edge>
  <edge label="hsa05202 (pp) ko05202" source="56" target="55">
    <att type="string" name="canonicalName" value="hsa05202 (pp) ko05202"/>
    <att type="string" name="interaction" value="pp"/>
    <att type="real" name="SCORE" value="1.0"/>
  </edge>
</graph>
