# Supplementary material for: Active ingredients and molecular targets of Taraxacum mongolicum against hepatocellular carcinoma: network pharmacology, molecular docking, and molecular dynamics simulation analysis
Source: PeerJ. 2022 Jul 18;10:e13737. doi: 10.7717/peerj.13737 (PMC9302432; doi:10.7717/peerj.13737)
Supplement: Supplemental Information 6 [file peerj-10-13737-s006.zip › Enrichment_GO/_FINAL_GO.csv]

_MEMBER_MyList	_LogP_MyList	GO	_PATTERN_	_RANK_	GiniIndex	Category	CategoryID	Description	PARENT_GO	LogP	Enrichment	Z-score	#TotalGeneInLibrary	#GeneInGO	#GeneInHitList	#GeneInGOAndHitList	%InGO	STDV %InGO	GeneID	Hits	Log(q-value)	EvidenceCutoff	GROUP_ID	FirstInGroupByEnrichment	FirstInGroupByLogP	BestLogPInGroup	BestEnrichmentInGroup	URL
1	-28.53649808292649	hsa05161	M1	1	0	KEGG Pathway	24	Hepatitis B		-28.53649808292649	116.49460708782743	41.579562877677084	30242	177	22	15	68.18181818181819	9.930260198923897	207|595|836|3265|3569|3725|4609|5594|5595|5599|5728|6714|6774|7124|7157	AKT1|CCND1|CASP3|HRAS|IL6|JUN|MYC|MAPK1|MAPK3|MAPK8|PTEN|SRC|STAT3|TNF|TP53	-25.637224895608885	0	1	1	1	-28.53649808292649	166.62258953168043
1	-24.321081939043072	ko04933	M1	1	0	KEGG Pathway	24	AGE-RAGE signaling pathway in diabetic complications		-24.321081939043072	166.62258953168043	44.53547776129053	30242	99	22	12	54.54545454545455	10.615894693111677	207|595|836|3265|3569|3725|5594|5595|5599|6774|7124|7422	AKT1|CCND1|CASP3|HRAS|IL6|JUN|MAPK1|MAPK3|MAPK8|STAT3|TNF|VEGFA	-22.199960002109112	0	1	0	0	-28.53649808292649	166.62258953168043
1	-23.893753545823255	hsa04933	M1	1	0	KEGG Pathway	24	AGE-RAGE signaling pathway in diabetic complications		-23.893753545823255	154.16482582837725	42.82304219785025	30242	107	22	12	54.54545454545455	10.615894693111677	207|595|836|3265|3569|3725|5594|5595|5599|6774|7124|7422	AKT1|CCND1|CASP3|HRAS|IL6|JUN|MAPK1|MAPK3|MAPK8|STAT3|TNF|VEGFA	-21.839578398519908	0	1	0	0	-28.53649808292649	166.62258953168043
1	-14.010750461105891	ko05203	M1	1	0	KEGG Pathway	24	Viral carcinogenesis		-14.010750461105891	61.55088195386703	23.23932415682665	30242	201	22	9	40.90909090909091	10.482356110715555	595|836|3265|3725|5594|5595|6714|6774|7157	CCND1|CASP3|HRAS|JUN|MAPK1|MAPK3|SRC|STAT3|TP53	-12.882329285430432	0	1	0	0	-28.53649808292649	166.62258953168043
1	-13.818871418852355	hsa05203	M1	1	0	KEGG Pathway	24	Viral carcinogenesis		-13.818871418852355	58.63377854373115	22.66708162688004	30242	211	22	9	40.90909090909091	10.482356110715555	595|836|3265|3725|5594|5595|6714|6774|7157	CCND1|CASP3|HRAS|JUN|MAPK1|MAPK3|SRC|STAT3|TP53	-12.711989921033005	0	1	0	0	-28.53649808292649	166.62258953168043
1	-27.244170396211494	hsa05200	M1	1	0	KEGG Pathway	24	Pathways in cancer		-27.244170396211494	42.95738636363636	27.431676910671722	30242	576	22	18	81.81818181818181	8.223036670302646	207|595|836|1950|1956|2099|3265|3320|3569|3725|4609|5594|5595|5599|5728|6774|7157|7422	AKT1|CCND1|CASP3|EGF|EGFR|ESR1|HRAS|HSP90AA1|IL6|JUN|MYC|MAPK1|MAPK3|MAPK8|PTEN|STAT3|TP53|VEGFA	-24.70999193821124	0	2	1	1	-27.244170396211494	42.95738636363636
1	-27.13214387080918	hsa05205	M1	1	0	KEGG Pathway	24	Proteoglycans in cancer		-27.13214387080918	94.58507089241034	37.416462851643765	30242	218	22	15	68.18181818181819	9.930260198923897	207|595|836|1956|2099|3265|3569|4609|5594|5595|6714|6774|7124|7157|7422	AKT1|CCND1|CASP3|EGFR|ESR1|HRAS|IL6|MYC|MAPK1|MAPK3|SRC|STAT3|TNF|TP53|VEGFA	-24.70999193821124	0	3	1	1	-27.13214387080918	94.8025078369906
1	-25.136941376853017	ko05205	M1	1	0	KEGG Pathway	24	Proteoglycans in cancer		-25.136941376853017	94.8025078369906	36.181112590214255	30242	203	22	14	63.63636363636363	10.255928633050294	207|595|836|1956|2099|3265|4609|5594|5595|6714|6774|7124|7157|7422	AKT1|CCND1|CASP3|EGFR|ESR1|HRAS|MYC|MAPK1|MAPK3|SRC|STAT3|TNF|TP53|VEGFA	-22.839728180863375	0	3	0	0	-27.13214387080918	94.8025078369906
1	-14.349623052795593	ko05206	M1	1	0	KEGG Pathway	24	MicroRNAs in cancer		-14.349623052795593	45.97446032228641	21.087062448123877	30242	299	22	10	45.45454545454545	10.615894693111677	595|836|1956|3265|4609|5594|5728|6774|7157|7422	CCND1|CASP3|EGFR|HRAS|MYC|MAPK1|PTEN|STAT3|TP53|VEGFA	-13.182743625300958	0	3	0	0	-27.13214387080918	94.8025078369906
1	-14.234475488190231	hsa05206	M1	1	0	KEGG Pathway	24	MicroRNAs in cancer		-14.234475488190231	44.77642878294344	20.80089733804074	30242	307	22	10	45.45454545454545	10.615894693111677	595|836|1956|3265|4609|5594|5728|6774|7157|7422	CCND1|CASP3|EGFR|HRAS|MYC|MAPK1|PTEN|STAT3|TP53|VEGFA	-13.083390327878828	0	3	0	0	-27.13214387080918	94.8025078369906
1	-24.60725099716735	hsa05210	M1	1	0	KEGG Pathway	24	Colorectal cancer		-24.60725099716735	175.4854932301741	45.714732563592825	30242	94	22	12	54.54545454545455	10.615894693111677	207|595|836|1950|1956|3265|3725|4609|5594|5595|5599|7157	AKT1|CCND1|CASP3|EGF|EGFR|HRAS|JUN|MYC|MAPK1|MAPK3|MAPK8|TP53	-22.406947814185763	0	4	1	1	-24.60725099716735	206.19545454545454
1	-22.308560573617267	hsa04010	M1	1	0	KEGG Pathway	24	MAPK signaling pathway		-22.308560573617267	60.14034090909091	28.696285732087695	30242	320	22	14	63.63636363636363	10.255928633050294	207|836|1950|1956|3265|3569|3725|4609|5594|5595|5599|7124|7157|7422	AKT1|CASP3|EGF|EGFR|HRAS|IL6|JUN|MYC|MAPK1|MAPK3|MAPK8|TNF|TP53|VEGFA	-20.585378645355345	0	4	0	0	-24.60725099716735	206.19545454545454
1	-19.22370682549421	ko04010	M1	1	0	KEGG Pathway	24	MAPK signaling pathway		-19.22370682549421	64.68877005347593	27.55679001219373	30242	255	22	12	54.54545454545455	10.615894693111677	207|836|1950|1956|3265|3725|4609|5594|5595|5599|7124|7157	AKT1|CASP3|EGF|EGFR|HRAS|JUN|MYC|MAPK1|MAPK3|MAPK8|TNF|TP53	-17.80155489289627	0	4	0	0	-24.60725099716735	206.19545454545454
1	-18.907303320942113	ko05210	M1	1	0	KEGG Pathway	24	Colorectal cancer		-18.907303320942113	206.19545454545454	42.92709884696221	30242	60	22	9	40.90909090909091	10.482356110715555	207|595|836|3725|4609|5594|5595|5599|7157	AKT1|CCND1|CASP3|JUN|MYC|MAPK1|MAPK3|MAPK8|TP53	-17.539509050666766	0	4	0	0	-24.60725099716735	206.19545454545454
1	-23.811918117761515	hsa05160	M1	1	0	KEGG Pathway	24	Hepatitis C		-23.811918117761515	105.74125874125875	36.84130016351593	30242	169	22	13	59.09090909090909	10.482356110715555	207|595|836|1950|1956|3265|4609|5594|5595|5599|6774|7124|7157	AKT1|CCND1|CASP3|EGF|EGFR|HRAS|MYC|MAPK1|MAPK3|MAPK8|STAT3|TNF|TP53	-21.815734917435854	0	5	1	1	-23.811918117761515	335.2771618625277
1	-23.390246024974935	ko05219	M1	1	0	KEGG Pathway	24	Bladder cancer		-23.390246024974935	335.2771618625277	57.78966240056765	30242	41	22	10	45.45454545454545	10.615894693111677	595|1950|1956|3265|4609|5594|5595|6714|7157|7422	CCND1|EGF|EGFR|HRAS|MYC|MAPK1|MAPK3|SRC|TP53|VEGFA	-21.445215347096656	0	5	0	0	-23.811918117761515	335.2771618625277
1	-23.045689073952172	hsa05219	M1	1	0	KEGG Pathway	24	Bladder cancer		-23.045689073952172	312.41735537190084	55.775342341720936	30242	44	22	10	45.45454545454545	10.615894693111677	595|1950|1956|3265|4609|5594|5595|6714|7157|7422	CCND1|EGF|EGFR|HRAS|MYC|MAPK1|MAPK3|SRC|TP53|VEGFA	-21.146415886634568	0	5	0	0	-23.811918117761515	335.2771618625277
1	-22.890151843236964	hsa01521	M1	1	0	KEGG Pathway	24	EGFR tyrosine kinase inhibitor resistance		-22.890151843236964	191.40506329113924	45.72113007160927	30242	79	22	11	50.0	10.660035817780521	207|1950|1956|3265|3569|5594|5595|5728|6714|6774|7422	AKT1|EGF|EGFR|HRAS|IL6|MAPK1|MAPK3|PTEN|SRC|STAT3|VEGFA	-21.070059901966985	0	5	0	0	-23.811918117761515	335.2771618625277
1	-22.890151843236964	ko01521	M1	1	0	KEGG Pathway	24	EGFR tyrosine kinase inhibitor resistance		-22.890151843236964	191.40506329113924	45.72113007160927	30242	79	22	11	50.0	10.660035817780521	207|1950|1956|3265|3569|5594|5595|5728|6714|6774|7422	AKT1|EGF|EGFR|HRAS|IL6|MAPK1|MAPK3|PTEN|SRC|STAT3|VEGFA	-21.070059901966985	0	5	0	0	-23.811918117761515	335.2771618625277
1	-22.429635401220764	ko05213	M1	1	0	KEGG Pathway	24	Endometrial cancer		-22.429635401220764	274.92727272727274	52.30419457709491	30242	50	22	10	45.45454545454545	10.615894693111677	207|595|1950|1956|3265|4609|5594|5595|5728|7157	AKT1|CCND1|EGF|EGFR|HRAS|MYC|MAPK1|MAPK3|PTEN|TP53	-20.660279915020386	0	5	0	0	-23.811918117761515	335.2771618625277
1	-22.41342506665975	hsa04510	M1	1	0	KEGG Pathway	24	Focal adhesion		-22.41342506665975	83.11754756871036	32.6032889676019	30242	215	22	13	59.09090909090909	10.482356110715555	207|595|1950|1956|3265|3569|3725|5594|5595|5599|5728|6714|7422	AKT1|CCND1|EGF|EGFR|HRAS|IL6|JUN|MAPK1|MAPK3|MAPK8|PTEN|SRC|VEGFA	-20.660279915020386	0	5	0	0	-23.811918117761515	335.2771618625277
1	-22.277474725595997	ko05224	M1	1	0	KEGG Pathway	24	Breast cancer		-22.277474725595997	114.55303030303031	36.85304182234666	30242	144	22	12	54.54545454545455	10.615894693111677	207|595|1950|1956|2099|3265|3725|4609|5594|5595|5728|7157	AKT1|CCND1|EGF|EGFR|ESR1|HRAS|JUN|MYC|MAPK1|MAPK3|PTEN|TP53	-20.582321520934318	0	5	0	0	-23.811918117761515	335.2771618625277
1	-21.903232170560837	hsa01522	M1	1	0	KEGG Pathway	24	Endocrine resistance		-21.903232170560837	157.51041666666666	41.44061588849669	30242	96	22	11	50.0	10.660035817780521	207|595|1956|2099|3265|3725|5594|5595|5599|6714|7157	AKT1|CCND1|EGFR|ESR1|HRAS|JUN|MAPK1|MAPK3|MAPK8|SRC|TP53	-20.25923148834654	0	5	0	0	-23.811918117761515	335.2771618625277
1	-21.903232170560837	ko01522	M1	1	0	KEGG Pathway	24	Endocrine resistance		-21.903232170560837	157.51041666666666	41.44061588849669	30242	96	22	11	50.0	10.660035817780521	207|595|1956|2099|3265|3725|5594|5595|5599|6714|7157	AKT1|CCND1|EGFR|ESR1|HRAS|JUN|MAPK1|MAPK3|MAPK8|SRC|TP53	-20.25923148834654	0	5	0	0	-23.811918117761515	335.2771618625277
1	-21.6427457154678	hsa05224	M1	1	0	KEGG Pathway	24	Breast cancer		-21.6427457154678	101.82491582491582	34.71751596725719	30242	162	22	12	54.54545454545455	10.615894693111677	207|595|1950|1956|2099|3265|3725|4609|5594|5595|5728|7157	AKT1|CCND1|EGF|EGFR|ESR1|HRAS|JUN|MYC|MAPK1|MAPK3|PTEN|TP53	-20.022226129103025	0	5	0	0	-23.811918117761515	335.2771618625277
1	-21.263163502961568	ko05212	M1	1	0	KEGG Pathway	24	Pancreatic cancer		-21.263163502961568	214.7869318181818	46.19426898741684	30242	64	22	10	45.45454545454545	10.615894693111677	207|595|1950|1956|5594|5595|5599|6774|7157|7422	AKT1|CCND1|EGF|EGFR|MAPK1|MAPK3|MAPK8|STAT3|TP53|VEGFA	-19.664920311307945	0	5	0	0	-23.811918117761515	335.2771618625277
1	-21.049527912480272	hsa05213	M1	1	0	KEGG Pathway	24	Endometrial cancer		-21.049527912480272	205.16960651289008	45.14056995242485	30242	67	22	10	45.45454545454545	10.615894693111677	207|595|1950|1956|3265|4609|5594|5595|5728|7157	AKT1|CCND1|EGF|EGFR|HRAS|MYC|MAPK1|MAPK3|PTEN|TP53	-19.472474019896588	0	5	0	0	-23.811918117761515	335.2771618625277
1	-20.54123871264094	ko04510	M1	1	0	KEGG Pathway	24	Focal adhesion		-20.54123871264094	82.89264504339882	31.27245472166513	30242	199	22	12	54.54545454545455	10.615894693111677	207|595|1950|1956|3265|3725|5594|5595|5599|5728|6714|7422	AKT1|CCND1|EGF|EGFR|HRAS|JUN|MAPK1|MAPK3|MAPK8|PTEN|SRC|VEGFA	-18.984388206145542	0	5	0	0	-23.811918117761515	335.2771618625277
1	-20.13081597574368	hsa04068	M1	1	0	KEGG Pathway	24	foxo signaling pathway		-20.13081597574368	110.37226277372262	34.618667659123844	30242	137	22	11	50.0	10.660035817780521	207|595|1950|1956|3265|3569|5594|5595|5599|5728|6774	AKT1|CCND1|EGF|EGFR|HRAS|IL6|MAPK1|MAPK3|MAPK8|PTEN|STAT3	-18.596995893052295	0	5	0	0	-23.811918117761515	335.2771618625277
1	-20.116057838658293	hsa05212	M1	1	0	KEGG Pathway	24	Pancreatic cancer		-20.116057838658293	167.63858093126385	40.76890064819318	30242	82	22	10	45.45454545454545	10.615894693111677	207|595|1950|1956|5594|5595|5599|6774|7157|7422	AKT1|CCND1|EGF|EGFR|MAPK1|MAPK3|MAPK8|STAT3|TP53|VEGFA	-18.596995893052295	0	5	0	0	-23.811918117761515	335.2771618625277
1	-20.060459656807215	hsa05218	M1	1	0	KEGG Pathway	24	Melanoma		-20.060459656807215	165.61883899233297	40.52026682016686	30242	83	22	10	45.45454545454545	10.615894693111677	207|595|1950|1956|3265|3569|5594|5595|5728|7157	AKT1|CCND1|EGF|EGFR|HRAS|IL6|MAPK1|MAPK3|PTEN|TP53	-18.559126478161648	0	5	0	0	-23.811918117761515	335.2771618625277
1	-19.89784074619016	ko04012	M1	1	0	KEGG Pathway	24	ErbB signaling pathway		-19.89784074619016	159.8414376321353	39.80048386119768	30242	86	22	10	45.45454545454545	10.615894693111677	207|1950|1956|3265|3725|4609|5594|5595|5599|6714	AKT1|EGF|EGFR|HRAS|JUN|MYC|MAPK1|MAPK3|MAPK8|SRC	-18.413540906843373	0	5	0	0	-23.811918117761515	335.2771618625277
1	-19.844969286304757	ko05215	M1	1	0	KEGG Pathway	24	Prostate cancer		-19.844969286304757	158.00417972831767	39.568843642423545	30242	87	22	10	45.45454545454545	10.615894693111677	207|595|1950|1956|3265|3320|5594|5595|5728|7157	AKT1|CCND1|EGF|EGFR|HRAS|HSP90AA1|MAPK1|MAPK3|PTEN|TP53	-18.37705986314614	0	5	0	0	-23.811918117761515	335.2771618625277
1	-19.74773164957211	ko04151	M1	1	0	KEGG Pathway	24	PI3K-Akt signaling pathway		-19.74773164957211	52.25225943646996	25.718915953528207	30242	342	22	13	59.09090909090909	10.482356110715555	207|595|1950|1956|3265|3320|3569|4609|5594|5595|5728|7157|7422	AKT1|CCND1|EGF|EGFR|HRAS|HSP90AA1|IL6|MYC|MAPK1|MAPK3|PTEN|TP53|VEGFA	-18.295616493596725	0	5	0	0	-23.811918117761515	335.2771618625277
1	-19.49198160037103	hsa04012	M1	1	0	KEGG Pathway	24	ErbB signaling pathway		-19.49198160037103	146.23791102514505	38.05194424874522	30242	94	22	10	45.45454545454545	10.615894693111677	207|1950|1956|3265|3725|4609|5594|5595|5599|6714	AKT1|EGF|EGFR|HRAS|JUN|MYC|MAPK1|MAPK3|MAPK8|SRC	-18.055106410952384	0	5	0	0	-23.811918117761515	335.2771618625277
1	-19.14735417993554	hsa04151	M1	1	0	KEGG Pathway	24	PI3K-Akt signaling pathway		-19.14735417993554	47.027033492822966	24.36169614847054	30242	380	22	13	59.09090909090909	10.482356110715555	207|595|1950|1956|3265|3320|3569|4609|5594|5595|5728|7157|7422	AKT1|CCND1|EGF|EGFR|HRAS|HSP90AA1|IL6|MYC|MAPK1|MAPK3|PTEN|TP53|VEGFA	-17.739442686452207	0	5	0	0	-23.811918117761515	335.2771618625277
1	-19.121070185414876	hsa05215	M1	1	0	KEGG Pathway	24	Prostate cancer		-19.121070185414876	134.76827094474152	36.51268411509304	30242	102	22	10	45.45454545454545	10.615894693111677	207|595|1950|1956|3265|3320|5594|5595|5728|7157	AKT1|CCND1|EGF|EGFR|HRAS|HSP90AA1|MAPK1|MAPK3|PTEN|TP53	-17.726946976417178	0	5	0	0	-23.811918117761515	335.2771618625277
1	-19.049429762682156	ko05223	M1	1	0	KEGG Pathway	24	Non-small cell lung cancer		-19.049429762682156	213.30564263322884	43.666594393504894	30242	58	22	9	40.90909090909091	10.482356110715555	207|595|1950|1956|3265|5594|5595|6774|7157	AKT1|CCND1|EGF|EGFR|HRAS|MAPK1|MAPK3|STAT3|TP53	-17.66867051524244	0	5	0	0	-23.811918117761515	335.2771618625277
1	-18.637770268220034	ko05214	M1	1	0	KEGG Pathway	24	Glioma		-18.637770268220034	193.30823863636363	41.553234468137006	30242	64	22	9	40.90909090909091	10.482356110715555	207|595|1950|1956|3265|5594|5595|5728|7157	AKT1|CCND1|EGF|EGFR|HRAS|MAPK1|MAPK3|PTEN|TP53	-17.282565125252706	0	5	0	0	-23.811918117761515	335.2771618625277
1	-18.32521607305507	ko05218	M1	1	0	KEGG Pathway	24	Melanoma		-18.32521607305507	179.300395256917	40.006429157512855	30242	69	22	9	40.90909090909091	10.482356110715555	207|595|1950|1956|3265|5594|5595|5728|7157	AKT1|CCND1|EGF|EGFR|HRAS|MAPK1|MAPK3|PTEN|TP53	-16.982245386504754	0	5	0	0	-23.811918117761515	335.2771618625277
1	-18.265616234273914	hsa05223	M1	1	0	KEGG Pathway	24	Non-small cell lung cancer		-18.265616234273914	176.73896103896104	39.71707065954297	30242	70	22	9	40.90909090909091	10.482356110715555	207|595|1950|1956|3265|5594|5595|6774|7157	AKT1|CCND1|EGF|EGFR|HRAS|MAPK1|MAPK3|STAT3|TP53	-16.94612664357312	0	5	0	0	-23.811918117761515	335.2771618625277
1	-17.994003841854898	ko05160	M1	1	0	KEGG Pathway	24	Hepatitis C		-17.994003841854898	104.93407356002776	32.165713703831095	30242	131	22	10	45.45454545454545	10.615894693111677	207|1950|1956|3265|5594|5595|5599|6774|7124|7157	AKT1|EGF|EGFR|HRAS|MAPK1|MAPK3|MAPK8|STAT3|TNF|TP53	-16.685795261563793	0	5	0	0	-23.811918117761515	335.2771618625277
1	-17.819160025376224	hsa05214	M1	1	0	KEGG Pathway	24	Glioma		-17.819160025376224	158.6118881118881	37.60572721992176	30242	78	22	9	40.90909090909091	10.482356110715555	207|595|1950|1956|3265|5594|5595|5728|7157	AKT1|CCND1|EGF|EGFR|HRAS|MAPK1|MAPK3|PTEN|TP53	-16.532670694778357	0	5	0	0	-23.811918117761515	335.2771618625277
1	-16.886557450040794	ko04915	M1	1	0	KEGG Pathway	24	Estrogen signaling pathway		-16.886557450040794	126.2421150278293	33.50619988131776	30242	98	22	9	40.90909090909091	10.482356110715555	207|1956|2099|3265|3320|3725|5594|5595|6714	AKT1|EGFR|ESR1|HRAS|HSP90AA1|JUN|MAPK1|MAPK3|SRC	-15.61053355312109	0	5	0	0	-23.811918117761515	335.2771618625277
1	-16.101476976266525	hsa04066	M1	1	0	KEGG Pathway	24	HIF-1 signaling pathway		-16.101476976266525	103.9640947288006	30.36493527869426	30242	119	22	9	40.90909090909091	10.482356110715555	207|1950|1956|2597|3569|5594|5595|6774|7422	AKT1|EGF|EGFR|GAPDH|IL6|MAPK1|MAPK3|STAT3|VEGFA	-14.835672244528508	0	5	0	0	-23.811918117761515	335.2771618625277
1	-16.041255868034703	ko05230	M1	1	0	KEGG Pathway	24	Central carbon metabolism in cancer		-16.041255868034703	169.186013986014	36.62441608231032	30242	65	22	8	36.36363636363637	10.255928633050294	207|1956|3265|4609|5594|5595|5728|7157	AKT1|EGFR|HRAS|MYC|MAPK1|MAPK3|PTEN|TP53	-14.785435357203287	0	5	0	0	-23.811918117761515	335.2771618625277
1	-15.376564853981424	hsa05230	M1	1	0	KEGG Pathway	24	Central carbon metabolism in cancer		-15.376564853981424	140.988344988345	33.40080230409301	30242	78	22	8	36.36363636363637	10.255928633050294	207|1956|3265|4609|5594|5595|5728|7157	AKT1|EGFR|HRAS|MYC|MAPK1|MAPK3|PTEN|TP53	-14.149389524599538	0	5	0	0	-23.811918117761515	335.2771618625277
1	-15.308840146466398	hsa04915	M1	1	0	KEGG Pathway	24	Estrogen signaling pathway		-15.308840146466398	85.32225705329154	27.461661161878435	30242	145	22	9	40.90909090909091	10.482356110715555	207|1956|2099|3265|3320|3725|5594|5595|6714	AKT1|EGFR|ESR1|HRAS|HSP90AA1|JUN|MAPK1|MAPK3|SRC	-14.090808196524382	0	5	0	0	-23.811918117761515	335.2771618625277
1	-14.51690607404514	ko05231	M1	1	0	KEGG Pathway	24	Choline metabolism in cancer		-14.51690607404514	111.08172635445364	29.6006860528254	30242	99	22	8	36.36363636363637	10.255928633050294	207|1950|1956|3265|3725|5594|5595|5599	AKT1|EGF|EGFR|HRAS|JUN|MAPK1|MAPK3|MAPK8	-13.333636230362336	0	5	0	0	-23.811918117761515	335.2771618625277
1	-14.238695181455864	hsa05231	M1	1	0	KEGG Pathway	24	Choline metabolism in cancer		-14.238695181455864	102.77655055225149	28.45549880972225	30242	107	22	8	36.36363636363637	10.255928633050294	207|1950|1956|3265|3725|5594|5595|5599	AKT1|EGF|EGFR|HRAS|JUN|MAPK1|MAPK3|MAPK8	-13.083390327878828	0	5	0	0	-23.811918117761515	335.2771618625277
1	-13.513201446158849	hsa04015	M1	1	0	KEGG Pathway	24	Rap1 signaling pathway		-13.513201446158849	54.26196172248804	21.781351674427356	30242	228	22	9	40.90909090909091	10.482356110715555	207|1950|1956|3265|3569|5594|5595|6714|7422	AKT1|EGF|EGFR|HRAS|IL6|MAPK1|MAPK3|SRC|VEGFA	-12.420108232825132	0	5	0	0	-23.811918117761515	335.2771618625277
1	-13.011755881557526	hsa04014	M1	1	0	KEGG Pathway	24	Ras signaling pathway		-13.011755881557526	47.76728676728676	20.394670771065943	30242	259	22	9	40.90909090909091	10.482356110715555	207|1950|1956|3265|3569|5594|5595|5599|7422	AKT1|EGF|EGFR|HRAS|IL6|MAPK1|MAPK3|MAPK8|VEGFA	-11.97580555436038	0	5	0	0	-23.811918117761515	335.2771618625277
1	-12.503216845338384	ko04912	M1	1	0	KEGG Pathway	24	GnRH signaling pathway		-12.503216845338384	104.59189723320159	26.84962515660231	30242	92	22	7	31.818181818181817	9.930260198923898	1956|3265|3725|5594|5595|5599|6714	EGFR|HRAS|JUN|MAPK1|MAPK3|MAPK8|SRC	-11.507033645012724	0	5	0	0	-23.811918117761515	335.2771618625277
1	-12.274262903277524	hsa04912	M1	1	0	KEGG Pathway	24	GnRH signaling pathway		-12.274262903277524	97.19651056014693	25.866988125709117	30242	99	22	7	31.818181818181817	9.930260198923898	1956|3265|3725|5594|5595|5599|6714	EGFR|HRAS|JUN|MAPK1|MAPK3|MAPK8|SRC	-11.288803568343637	0	5	0	0	-23.811918117761515	335.2771618625277
1	-11.856703650160178	ko04015	M1	1	0	KEGG Pathway	24	Rap1 signaling pathway		-11.856703650160178	52.36709956709957	20.15416214750929	30242	210	22	8	36.36363636363637	10.255928633050294	207|1950|1956|3265|5594|5595|6714|7422	AKT1|EGF|EGFR|HRAS|MAPK1|MAPK3|SRC|VEGFA	-10.916471855163667	0	5	0	0	-23.811918117761515	335.2771618625277
1	-10.947492237597135	ko04921	M1	1	0	KEGG Pathway	24	Oxytocin signaling pathway		-10.947492237597135	63.30562200956938	20.777826746266648	30242	152	22	7	31.818181818181817	9.930260198923898	595|1956|3265|3725|5594|5595|6714	CCND1|EGFR|HRAS|JUN|MAPK1|MAPK3|SRC	-10.043854244877082	0	5	0	0	-23.811918117761515	335.2771618625277
1	-10.770868993645985	hsa04921	M1	1	0	KEGG Pathway	24	Oxytocin signaling pathway		-10.770868993645985	59.766798418972336	20.172560141896884	30242	161	22	7	31.818181818181817	9.930260198923898	595|1956|3265|3725|5594|5595|6714	CCND1|EGFR|HRAS|JUN|MAPK1|MAPK3|SRC	-9.871595806328381	0	5	0	0	-23.811918117761515	335.2771618625277
1	-10.435525626248491	ko04540	M1	1	0	KEGG Pathway	24	Gap junction		-10.435525626248491	93.72520661157024	23.5033011368275	30242	88	22	6	27.272727272727273	9.495144870310792	1950|1956|3265|5594|5595|6714	EGF|EGFR|HRAS|MAPK1|MAPK3|SRC	-9.553285778229668	0	5	0	0	-23.811918117761515	335.2771618625277
1	-10.375645180833803	hsa04540	M1	1	0	KEGG Pathway	24	Gap junction		-10.375645180833803	91.64242424242424	23.23576038668827	30242	90	22	6	27.272727272727273	9.495144870310792	1950|1956|3265|5594|5595|6714	EGF|EGFR|HRAS|MAPK1|MAPK3|SRC	-9.50167785878097	0	5	0	0	-23.811918117761515	335.2771618625277
1	-9.097327753195813	ko04072	M1	1	0	KEGG Pathway	24	Phospholipase D signaling pathway		-9.097327753195813	56.491905354919055	18.13484550920932	30242	146	22	6	27.272727272727273	9.495144870310792	207|1950|1956|3265|5594|5595	AKT1|EGF|EGFR|HRAS|MAPK1|MAPK3	-8.266240427624371	0	5	0	0	-23.811918117761515	335.2771618625277
1	-8.808911053792452	hsa04072	M1	1	0	KEGG Pathway	24	Phospholipase D signaling pathway		-8.808911053792452	50.60011154489682	17.131955711835985	30242	163	22	6	27.272727272727273	9.495144870310792	207|1950|1956|3265|5594|5595	AKT1|EGF|EGFR|HRAS|MAPK1|MAPK3	-8.01000841159241	0	5	0	0	-23.811918117761515	335.2771618625277
1	-8.124284584406007	ko04810	M1	1	0	KEGG Pathway	24	Regulation of actin cytoskeleton		-8.124284584406007	38.90480274442539	14.943306000917508	30242	212	22	6	27.272727272727273	9.495144870310792	1950|1956|3265|5594|5595|6714	EGF|EGFR|HRAS|MAPK1|MAPK3|SRC	-7.37729974147146	0	5	0	0	-23.811918117761515	335.2771618625277
1	-7.846399245312192	hsa04810	M1	1	0	KEGG Pathway	24	Regulation of actin cytoskeleton		-7.846399245312192	34.94838212634823	14.126455818101427	30242	236	22	6	27.272727272727273	9.495144870310792	1950|1956|3265|5594|5595|6714	EGF|EGFR|HRAS|MAPK1|MAPK3|SRC	-7.105488550089838	0	5	0	0	-23.811918117761515	335.2771618625277
1	-4.461324404753012	ko04144	M1	1	0	KEGG Pathway	24	Endocytosis		-4.461324404753012	21.14825174825175	8.803511324154051	30242	260	22	4	18.181818181818183	8.223036670302644	1950|1956|3265|6714	EGF|EGFR|HRAS|SRC	-3.856517443597001	0	5	0	0	-23.811918117761515	335.2771618625277
1	-4.391210103080919	hsa04144	M1	1	0	KEGG Pathway	24	Endocytosis		-4.391210103080919	20.289835625628985	8.606463673533117	30242	271	22	4	18.181818181818183	8.223036670302644	1950|1956|3265|6714	EGF|EGFR|HRAS|SRC	-3.7907899921730217	0	5	0	0	-23.811918117761515	335.2771618625277
1	-18.265616234273914	ko04917	M1	1	0	KEGG Pathway	24	Prolactin signaling pathway		-18.265616234273914	176.73896103896104	39.71707065954297	30242	70	22	9	40.90909090909091	10.482356110715555	207|595|2099|3265|5594|5595|5599|6714|6774	AKT1|CCND1|ESR1|HRAS|MAPK1|MAPK3|MAPK8|SRC|STAT3	-16.94612664357312	0	6	1	1	-18.265616234273914	284.40752351097177
1	-17.926050551258104	hsa04917	M1	1	0	KEGG Pathway	24	Prolactin signaling pathway		-17.926050551258104	162.7858851674641	38.102260917314354	30242	76	22	9	40.90909090909091	10.482356110715555	207|595|2099|3265|5594|5595|5599|6714|6774	AKT1|CCND1|ESR1|HRAS|MAPK1|MAPK3|MAPK8|SRC|STAT3	-16.628837355268463	0	6	0	0	-18.265616234273914	284.40752351097177
1	-15.968444087701087	hsa04919	M1	1	0	KEGG Pathway	24	thyroid hormone signaling pathway		-15.968444087701087	100.58314855875831	29.859347933072247	30242	123	22	9	40.90909090909091	10.482356110715555	207|595|2099|3265|4609|5594|5595|6714|7157	AKT1|CCND1|ESR1|HRAS|MYC|MAPK1|MAPK3|SRC|TP53	-14.722383414158827	0	6	0	0	-18.265616234273914	284.40752351097177
1	-15.506758487977386	ko04210	M1	1	0	KEGG Pathway	24	Apoptosis		-15.506758487977386	89.6501976284585	28.162378635191395	30242	138	22	9	40.90909090909091	10.482356110715555	207|836|3265|3725|5594|5595|5599|7124|7157	AKT1|CASP3|HRAS|JUN|MAPK1|MAPK3|MAPK8|TNF|TP53	-14.270243132341356	0	6	0	0	-18.265616234273914	284.40752351097177
1	-15.146915988556879	hsa04210	M1	1	0	KEGG Pathway	24	Apoptosis		-15.146915988556879	81.93196869355809	26.900010694663337	30242	151	22	9	40.90909090909091	10.482356110715555	207|836|3265|3725|5594|5595|5599|7124|7157	AKT1|CASP3|HRAS|JUN|MAPK1|MAPK3|MAPK8|TNF|TP53	-13.937838881267789	0	6	0	0	-18.265616234273914	284.40752351097177
1	-14.741412406476986	ko04657	M1	1	0	KEGG Pathway	24	IL-17 signaling pathway		-14.741412406476986	118.24828934506355	30.554397052465614	30242	93	22	8	36.36363636363637	10.255928633050294	836|3320|3569|3725|5594|5595|5599|7124	CASP3|HSP90AA1|IL6|JUN|MAPK1|MAPK3|MAPK8|TNF	-13.5411092234954	0	6	0	0	-18.265616234273914	284.40752351097177
1	-14.664936993672974	hsa04657	M1	1	0	KEGG Pathway	24	IL-17 signaling pathway		-14.664936993672974	115.75885167464115	30.22651868463335	30242	95	22	8	36.36363636363637	10.255928633050294	836|3320|3569|3725|5594|5595|5599|7124	CASP3|HSP90AA1|IL6|JUN|MAPK1|MAPK3|MAPK8|TNF	-13.473233982453307	0	6	0	0	-18.265616234273914	284.40752351097177
1	-14.205450656664716	ko04668	M1	1	0	KEGG Pathway	24	TNF signaling pathway		-14.205450656664716	101.82491582491583	28.3213230841706	30242	108	22	8	36.36363636363637	10.255928633050294	207|836|3569|3725|5594|5595|5599|7124	AKT1|CASP3|IL6|JUN|MAPK1|MAPK3|MAPK8|TNF	-13.062052325019604	0	6	0	0	-18.265616234273914	284.40752351097177
1	-14.131419651530475	ko05221	M1	1	0	KEGG Pathway	24	Acute myeloid leukemia		-14.131419651530475	174.95371900826447	34.839127486012394	30242	55	22	7	31.818181818181817	9.930260198923898	207|595|3265|4609|5594|5595|6774	AKT1|CCND1|HRAS|MYC|MAPK1|MAPK3|STAT3	-12.995574457775808	0	6	0	0	-18.265616234273914	284.40752351097177
1	-13.981335126949425	hsa04668	M1	1	0	KEGG Pathway	24	TNF signaling pathway		-13.981335126949425	95.62687747035574	27.43138087945715	30242	115	22	8	36.36363636363637	10.255928633050294	207|836|3569|3725|5594|5595|5599|7124	AKT1|CASP3|IL6|JUN|MAPK1|MAPK3|MAPK8|TNF	-12.860213190015465	0	6	0	0	-18.265616234273914	284.40752351097177
1	-13.88959001848619	ko04071	M1	1	0	KEGG Pathway	24	Sphingolipid signaling pathway		-13.88959001848619	93.19568567026195	27.07431436325961	30242	118	22	8	36.36363636363637	10.255928633050294	207|3265|5594|5595|5599|5728|7124|7157	AKT1|HRAS|MAPK1|MAPK3|MAPK8|PTEN|TNF|TP53	-12.775646666179354	0	6	0	0	-18.265616234273914	284.40752351097177
1	-13.628214162833487	hsa04071	M1	1	0	KEGG Pathway	24	Sphingolipid signaling pathway		-13.628214162833487	86.59126700071583	26.079668483217528	30242	127	22	8	36.36363636363637	10.255928633050294	207|3265|5594|5595|5599|5728|7124|7157	AKT1|HRAS|MAPK1|MAPK3|MAPK8|PTEN|TNF|TP53	-12.528281524969465	0	6	0	0	-18.265616234273914	284.40752351097177
1	-13.481121391909666	ko05216	M1	1	0	KEGG Pathway	24	Thyroid cancer		-13.481121391909666	284.40752351097177	41.19795256480779	30242	29	22	6	27.272727272727273	9.495144870310792	595|3265|4609|5594|5595|7157	CCND1|HRAS|MYC|MAPK1|MAPK3|TP53	-12.394761561234917	0	6	0	0	-18.265616234273914	284.40752351097177
1	-13.362855484248898	hsa05221	M1	1	0	KEGG Pathway	24	Acute myeloid leukemia		-13.362855484248898	137.46363636363637	30.840832652419813	30242	70	22	7	31.818181818181817	9.930260198923898	207|595|3265|4609|5594|5595|6774	AKT1|CCND1|HRAS|MYC|MAPK1|MAPK3|STAT3	-12.283126232473164	0	6	0	0	-18.265616234273914	284.40752351097177
1	-13.317965944945756	ko05220	M1	1	0	KEGG Pathway	24	Chronic myeloid leukemia		-13.317965944945756	135.52752880921895	30.62017517831037	30242	71	22	7	31.818181818181817	9.930260198923898	207|595|3265|4609|5594|5595|7157	AKT1|CCND1|HRAS|MYC|MAPK1|MAPK3|TP53	-12.24476756032898	0	6	0	0	-18.265616234273914	284.40752351097177
1	-13.103038352180004	ko05133	M1	1	0	KEGG Pathway	24	Pertussis		-13.103038352180004	126.61124401913877	29.58275617685447	30242	76	22	7	31.818181818181817	9.930260198923898	836|3569|3725|5594|5595|5599|7124	CASP3|IL6|JUN|MAPK1|MAPK3|MAPK8|TNF	-12.042614255599656	0	6	0	0	-18.265616234273914	284.40752351097177
1	-12.902438739192085	hsa05133	M1	1	0	KEGG Pathway	24	Pertussis		-12.902438739192085	118.79573512906848	28.642531041916808	30242	81	22	7	31.818181818181817	9.930260198923898	836|3569|3725|5594|5595|5599|7124	CASP3|IL6|JUN|MAPK1|MAPK3|MAPK8|TNF	-11.872397271605458	0	6	0	0	-18.265616234273914	284.40752351097177
1	-12.863875032354402	hsa05211	M1	1	0	KEGG Pathway	24	Renal cell carcinoma		-12.863875032354402	117.34700665188471	28.464834064219026	30242	82	22	7	31.818181818181817	9.930260198923898	207|3265|3569|3725|5594|5595|7422	AKT1|HRAS|IL6|JUN|MAPK1|MAPK3|VEGFA	-11.84541543731759	0	6	0	0	-18.265616234273914	284.40752351097177
1	-12.863875032354402	hsa05220	M1	1	0	KEGG Pathway	24	Chronic myeloid leukemia		-12.863875032354402	117.34700665188471	28.464834064219026	30242	82	22	7	31.818181818181817	9.930260198923898	207|595|3265|4609|5594|5595|7157	AKT1|CCND1|HRAS|MYC|MAPK1|MAPK3|TP53	-11.84541543731759	0	6	0	0	-18.265616234273914	284.40752351097177
1	-12.646237746269676	hsa05216	M1	1	0	KEGG Pathway	24	Thyroid cancer		-12.646237746269676	211.4825174825175	35.48832291290437	30242	39	22	6	27.272727272727273	9.495144870310792	595|3265|4609|5594|5595|7157	CCND1|HRAS|MYC|MAPK1|MAPK3|TP53	-11.639059161642553	0	6	0	0	-18.265616234273914	284.40752351097177
1	-12.4163613159802	ko05152	M1	1	0	KEGG Pathway	24	Tuberculosis		-12.4163613159802	61.43626206196039	21.88114969493638	30242	179	22	8	36.36363636363637	10.255928633050294	207|836|3569|5594|5595|5599|6714|7124	AKT1|CASP3|IL6|MAPK1|MAPK3|MAPK8|SRC|TNF	-11.425573147541247	0	6	0	0	-18.265616234273914	284.40752351097177
1	-12.181242653643919	ko05142	M1	1	0	KEGG Pathway	24	Chagas disease (American trypanosomiasis)		-12.181242653643919	94.33778966131908	25.476992457445753	30242	102	22	7	31.818181818181817	9.930260198923898	207|3569|3725|5594|5595|5599|7124	AKT1|IL6|JUN|MAPK1|MAPK3|MAPK8|TNF	-11.201047558702388	0	6	0	0	-18.265616234273914	284.40752351097177
1	-12.17038247959022	hsa05152	M1	1	0	KEGG Pathway	24	Tuberculosis		-12.17038247959022	57.276515151515156	21.106574604003605	30242	192	22	8	36.36363636363637	10.255928633050294	207|836|3569|5594|5595|5599|6714|7124	AKT1|CASP3|IL6|MAPK1|MAPK3|MAPK8|SRC|TNF	-11.195388578334498	0	6	0	0	-18.265616234273914	284.40752351097177
1	-12.12079300386815	ko04620	M1	1	0	KEGG Pathway	24	Toll-like receptor signaling pathway		-12.12079300386815	92.5236013986014	25.226368813143573	30242	104	22	7	31.818181818181817	9.930260198923898	207|3569|3725|5594|5595|5599|7124	AKT1|IL6|JUN|MAPK1|MAPK3|MAPK8|TNF	-11.150938742264838	0	6	0	0	-18.265616234273914	284.40752351097177
1	-12.032342284301494	hsa05142	M1	1	0	KEGG Pathway	24	Chagas disease (American trypanosomiasis)		-12.032342284301494	89.92948173322006	24.86361296269025	30242	107	22	7	31.818181818181817	9.930260198923898	207|3569|3725|5594|5595|5599|7124	AKT1|IL6|JUN|MAPK1|MAPK3|MAPK8|TNF	-11.072588349602508	0	6	0	0	-18.265616234273914	284.40752351097177
1	-12.032342284301494	ko04659	M1	1	0	KEGG Pathway	24	Th17 cell differentiation		-12.032342284301494	89.92948173322006	24.86361296269025	30242	107	22	7	31.818181818181817	9.930260198923898	3320|3569|3725|5594|5595|5599|6774	HSP90AA1|IL6|JUN|MAPK1|MAPK3|MAPK8|STAT3	-11.072588349602508	0	6	0	0	-18.265616234273914	284.40752351097177
1	-11.918324472245935	hsa04620	M1	1	0	KEGG Pathway	24	Toll-like receptor signaling pathway		-11.918324472245935	86.68877968877969	24.402867349640932	30242	111	22	7	31.818181818181817	9.930260198923898	207|3569|3725|5594|5595|5599|7124	AKT1|IL6|JUN|MAPK1|MAPK3|MAPK8|TNF	-10.9635339570785	0	6	0	0	-18.265616234273914	284.40752351097177
1	-11.890484758176669	hsa04659	M1	1	0	KEGG Pathway	24	Th17 cell differentiation		-11.890484758176669	85.91477272727273	24.291530665132775	30242	112	22	7	31.818181818181817	9.930260198923898	3320|3569|3725|5594|5595|5599|6774	HSP90AA1|IL6|JUN|MAPK1|MAPK3|MAPK8|STAT3	-10.940601577503978	0	6	0	0	-18.265616234273914	284.40752351097177
1	-11.862901193761605	ko05145	M1	1	0	KEGG Pathway	24	Toxoplasmosis		-11.862901193761605	85.15446500402253	24.181665586845345	30242	113	22	7	31.818181818181817	9.930260198923898	207|836|5594|5595|5599|6774|7124	AKT1|CASP3|MAPK1|MAPK3|MAPK8|STAT3|TNF	-10.917870515883326	0	6	0	0	-18.265616234273914	284.40752351097177
1	-11.781641610847197	hsa05145	M1	1	0	KEGG Pathway	24	Toxoplasmosis		-11.781641610847197	82.95219435736678	23.860581854598337	30242	116	22	7	31.818181818181817	9.930260198923898	207|836|5594|5595|5599|6774|7124	AKT1|CASP3|MAPK1|MAPK3|MAPK8|STAT3|TNF	-10.846156250875149	0	6	0	0	-18.265616234273914	284.40752351097177
1	-11.702527572141877	ko04722	M1	1	0	KEGG Pathway	24	Neurotrophin signaling pathway		-11.702527572141877	80.86096256684492	23.55163677225212	30242	119	22	7	31.818181818181817	9.930260198923898	207|3265|3725|5594|5595|5599|7157	AKT1|HRAS|JUN|MAPK1|MAPK3|MAPK8|TP53	-10.771737333378208	0	6	0	0	-18.265616234273914	284.40752351097177
1	-11.575144574765366	hsa04722	M1	1	0	KEGG Pathway	24	Neurotrophin signaling pathway		-11.575144574765366	77.60043988269796	23.061695110496586	30242	124	22	7	31.818181818181817	9.930260198923898	207|3265|3725|5594|5595|5599|7157	AKT1|HRAS|JUN|MAPK1|MAPK3|MAPK8|TP53	-10.648999241047461	0	6	0	0	-18.265616234273914	284.40752351097177
1	-11.50998165460374	ko04370	M1	1	0	KEGG Pathway	24	VEGF signaling pathway		-11.50998165460374	139.7935285053929	28.792289824942728	30242	59	22	6	27.272727272727273	9.495144870310792	207|3265|5594|5595|6714|7422	AKT1|HRAS|MAPK1|MAPK3|SRC|VEGFA	-10.588432072574983	0	6	0	0	-18.265616234273914	284.40752351097177
1	-11.24795779265099	hsa04370	M1	1	0	KEGG Pathway	24	VEGF signaling pathway		-11.24795779265099	126.88951048951049	27.413871720329922	30242	65	22	6	27.272727272727273	9.495144870310792	207|3265|5594|5595|6714|7422	AKT1|HRAS|MAPK1|MAPK3|SRC|VEGFA	-10.33545633959963	0	6	0	0	-18.265616234273914	284.40752351097177
1	-11.24795779265099	ko05211	M1	1	0	KEGG Pathway	24	Renal cell carcinoma		-11.24795779265099	126.88951048951049	27.413871720329922	30242	65	22	6	27.272727272727273	9.495144870310792	207|3265|3725|5594|5595|7422	AKT1|HRAS|JUN|MAPK1|MAPK3|VEGFA	-10.33545633959963	0	6	0	0	-18.265616234273914	284.40752351097177
1	-11.126294696251305	ko04664	M1	1	0	KEGG Pathway	24	Fc epsilon RI signaling pathway		-11.126294696251305	121.29144385026738	26.793838515084932	30242	68	22	6	27.272727272727273	9.495144870310792	207|3265|5594|5595|5599|7124	AKT1|HRAS|MAPK1|MAPK3|MAPK8|TNF	-10.218247584626196	0	6	0	0	-18.265616234273914	284.40752351097177
1	-10.723707386553563	hsa04664	M1	1	0	KEGG Pathway	24	Fc epsilon RI signaling pathway		-10.723707386553563	104.40276179516687	24.829650220863968	30242	79	22	6	27.272727272727273	9.495144870310792	207|3265|5594|5595|5599|7124	AKT1|HRAS|MAPK1|MAPK3|MAPK8|TNF	-9.828755573018602	0	6	0	0	-18.265616234273914	284.40752351097177
1	-10.60413090382937	ko04621	M1	1	0	KEGG Pathway	24	NOD-like receptor signaling pathway		-10.60413090382937	56.60267379679145	19.615580499664073	30242	170	22	7	31.818181818181817	9.930260198923898	3320|3569|3725|5594|5595|5599|7124	HSP90AA1|IL6|JUN|MAPK1|MAPK3|MAPK8|TNF	-9.713457888273684	0	6	0	0	-18.265616234273914	284.40752351097177
1	-10.550563916916202	ko05164	M1	1	0	KEGG Pathway	24	Influenza A		-10.550563916916202	55.62112454019969	19.439557758000994	30242	173	22	7	31.818181818181817	9.930260198923898	207|3569|3725|5594|5595|5599|7124	AKT1|IL6|JUN|MAPK1|MAPK3|MAPK8|TNF	-9.66412795430377	0	6	0	0	-18.265616234273914	284.40752351097177
1	-10.39541813007428	hsa05164	M1	1	0	KEGG Pathway	24	Influenza A		-10.39541813007428	52.87062937062937	18.937598637192924	30242	182	22	7	31.818181818181817	9.930260198923898	207|3569|3725|5594|5595|5599|7124	AKT1|IL6|JUN|MAPK1|MAPK3|MAPK8|TNF	-9.517334241826614	0	6	0	0	-18.265616234273914	284.40752351097177
1	-10.328980782293481	hsa04621	M1	1	0	KEGG Pathway	24	NOD-like receptor signaling pathway		-10.328980782293481	51.7336265884653	18.726170516193093	30242	186	22	7	31.818181818181817	9.930260198923898	3320|3569|3725|5594|5595|5599|7124	HSP90AA1|IL6|JUN|MAPK1|MAPK3|MAPK8|TNF	-9.459091372661087	0	6	0	0	-18.265616234273914	284.40752351097177
1	-10.017142830885396	ko04660	M1	1	0	KEGG Pathway	24	T cell receptor signaling pathway		-10.017142830885396	80.07590467784642	21.69004968371201	30242	103	22	6	27.272727272727273	9.495144870310792	207|3265|3725|5594|5595|7124	AKT1|HRAS|JUN|MAPK1|MAPK3|TNF	-9.155296141508416	0	6	0	0	-18.265616234273914	284.40752351097177
1	-9.771874676513407	hsa04660	M1	1	0	KEGG Pathway	24	T cell receptor signaling pathway		-9.771874676513407	72.98954143201931	20.686092135173435	30242	113	22	6	27.272727272727273	9.495144870310792	207|3265|3725|5594|5595|7124	AKT1|HRAS|JUN|MAPK1|MAPK3|TNF	-8.917924467982461	0	6	0	0	-18.265616234273914	284.40752351097177
1	-9.443078015368895	ko04140	M1	1	0	KEGG Pathway	24	Autophagy - animal		-9.443078015368895	64.43607954545455	19.405251748749254	30242	128	22	6	27.272727272727273	9.495144870310792	207|3265|5594|5595|5599|5728	AKT1|HRAS|MAPK1|MAPK3|MAPK8|PTEN	-8.593022850721473	0	6	0	0	-18.265616234273914	284.40752351097177
1	-9.402266747799844	ko04380	M1	1	0	KEGG Pathway	24	Osteoclast differentiation		-9.402266747799844	63.44475524475524	19.251298477589362	30242	130	22	6	27.272727272727273	9.495144870310792	207|3725|5594|5595|5599|7124	AKT1|JUN|MAPK1|MAPK3|MAPK8|TNF	-8.55607200396566	0	6	0	0	-18.265616234273914	284.40752351097177
1	-9.362097092847927	hsa04140	M1	1	0	KEGG Pathway	24	Regulation of autophagy		-9.362097092847927	62.48347107438017	19.10082607766759	30242	132	22	6	27.272727272727273	9.495144870310792	207|3265|5594|5595|5599|5728	AKT1|HRAS|MAPK1|MAPK3|MAPK8|PTEN	-8.519728756866796	0	6	0	0	-18.265616234273914	284.40752351097177
1	-9.24524543633152	hsa04380	M1	1	0	KEGG Pathway	24	Osteoclast differentiation		-9.24524543633152	59.766798418972336	18.669025817510118	30242	138	22	6	27.272727272727273	9.495144870310792	207|3725|5594|5595|5599|7124	AKT1|JUN|MAPK1|MAPK3|MAPK8|TNF	-8.406670089367529	0	6	0	0	-18.265616234273914	284.40752351097177
1	-9.226279812613994	ko04550	M1	1	0	KEGG Pathway	24	Signaling pathways regulating pluripotency of stem cells		-9.226279812613994	59.33682145192937	18.59976502565797	30242	139	22	6	27.272727272727273	9.495144870310792	207|3265|4609|5594|5595|6774	AKT1|HRAS|MYC|MAPK1|MAPK3|STAT3	-8.391464614523308	0	6	0	0	-18.265616234273914	284.40752351097177
1	-9.009056086214784	ko04150	M1	1	0	KEGG Pathway	24	mTOR signaling pathway		-9.009056086214784	54.62131246237207	17.82254777665509	30242	151	22	6	27.272727272727273	9.495144870310792	207|3265|5594|5595|5728|7124	AKT1|HRAS|MAPK1|MAPK3|PTEN|TNF	-8.18532986028971	0	6	0	0	-18.265616234273914	284.40752351097177
1	-8.974586432386687	hsa04550	M1	1	0	KEGG Pathway	24	Signaling pathways regulating pluripotency of stem cells		-8.974586432386687	53.90730837789661	17.701892148661624	30242	153	22	6	27.272727272727273	9.495144870310792	207|3265|4609|5594|5595|6774	AKT1|HRAS|MYC|MAPK1|MAPK3|STAT3	-8.158098615385533	0	6	0	0	-18.265616234273914	284.40752351097177
1	-8.890400456688065	hsa04150	M1	1	0	KEGG Pathway	24	mTOR signaling pathway		-8.890400456688065	52.201380897583434	17.410234150903612	30242	158	22	6	27.272727272727273	9.495144870310792	207|3265|5594|5595|5728|7124	AKT1|HRAS|MAPK1|MAPK3|PTEN|TNF	-8.088037282378517	0	6	0	0	-18.265616234273914	284.40752351097177
1	-8.802041985935013	ko04662	M1	1	0	KEGG Pathway	24	B cell receptor signaling pathway		-8.802041985935013	96.80537772087068	21.80652149641078	30242	71	22	5	22.727272727272727	8.934606739851096	207|3265|3725|5594|5595	AKT1|HRAS|JUN|MAPK1|MAPK3	-8.009978768265277	0	6	0	0	-18.265616234273914	284.40752351097177
1	-8.740377795691098	hsa01524	M1	1	0	KEGG Pathway	24	Platinum drug resistance		-8.740377795691098	94.15317559153175	21.500116918393527	30242	73	22	5	22.727272727272727	8.934606739851096	207|836|5594|5595|7157	AKT1|CASP3|MAPK1|MAPK3|TP53	-7.95504796068033	0	6	0	0	-18.265616234273914	284.40752351097177
1	-8.740377795691098	ko01524	M1	1	0	KEGG Pathway	24	Platinum drug resistance		-8.740377795691098	94.15317559153175	21.500116918393527	30242	73	22	5	22.727272727272727	8.934606739851096	207|836|5594|5595|7157	AKT1|CASP3|MAPK1|MAPK3|TP53	-7.95504796068033	0	6	0	0	-18.265616234273914	284.40752351097177
1	-8.52110062058758	ko04062	M1	1	0	KEGG Pathway	24	Chemokine signaling pathway		-8.52110062058758	45.31768231768232	16.180071274363762	30242	182	22	6	27.272727272727273	9.495144870310792	207|3265|5594|5595|6714|6774	AKT1|HRAS|MAPK1|MAPK3|SRC|STAT3	-7.7424013644758265	0	6	0	0	-18.265616234273914	284.40752351097177
1	-8.510081131016578	hsa04662	M1	1	0	KEGG Pathway	24	B cell receptor signaling pathway		-8.510081131016578	84.85409652076318	20.38947810764294	30242	81	22	5	22.727272727272727	8.934606739851096	207|3265|3725|5594|5595	AKT1|HRAS|JUN|MAPK1|MAPK3	-7.73465958466606	0	6	0	0	-18.265616234273914	284.40752351097177
1	-8.377798749061842	ko05132	M1	1	0	KEGG Pathway	24	Salmonella infection		-8.377798749061842	79.92071881606765	19.77495823745646	30242	86	22	5	22.727272727272727	8.934606739851096	3569|3725|5594|5595|5599	IL6|JUN|MAPK1|MAPK3|MAPK8	-7.615246128900645	0	6	0	0	-18.265616234273914	284.40752351097177
1	-8.249762273500057	hsa04062	M1	1	0	KEGG Pathway	24	Chemokine signaling pathway		-8.249762273500057	40.83078307830783	15.325221133455262	30242	202	22	6	27.272727272727273	9.495144870310792	207|3265|5594|5595|6714|6774	AKT1|HRAS|MAPK1|MAPK3|SRC|STAT3	-7.493503886436548	0	6	0	0	-18.265616234273914	284.40752351097177
1	-8.15855776136697	hsa05132	M1	1	0	KEGG Pathway	24	Salmonella infection		-8.15855776136697	72.34928229665071	18.792802324210225	30242	95	22	5	22.727272727272727	8.934606739851096	3569|3725|5594|5595|5599	IL6|JUN|MAPK1|MAPK3|MAPK8	-7.405412609727604	0	6	0	0	-18.265616234273914	284.40752351097177
1	-8.13553171702367	ko04914	M1	1	0	KEGG Pathway	24	Progesterone-mediated oocyte maturation		-8.13553171702367	71.59564393939394	18.69221887080042	30242	96	22	5	22.727272727272727	8.934606739851096	207|3320|5594|5595|5599	AKT1|HSP90AA1|MAPK1|MAPK3|MAPK8	-7.385477642361446	0	6	0	0	-18.265616234273914	284.40752351097177
1	-7.980957878919213	hsa04914	M1	1	0	KEGG Pathway	24	Progesterone-mediated oocyte maturation		-7.980957878919213	66.72992056487202	18.02932572907929	30242	103	22	5	22.727272727272727	8.934606739851096	207|3320|5594|5595|5599	AKT1|HSP90AA1|MAPK1|MAPK3|MAPK8	-7.237020729066671	0	6	0	0	-18.265616234273914	284.40752351097177
1	-7.47393995903831	ko04930	M1	1	0	KEGG Pathway	24	Type II diabetes mellitus		-7.47393995903831	119.53359683794467	21.70740229919623	30242	46	22	4	18.181818181818183	8.223036670302644	5594|5595|5599|7124	MAPK1|MAPK3|MAPK8|TNF	-6.736034773955681	0	6	0	0	-18.265616234273914	284.40752351097177
1	-7.422237835899837	ko04650	M1	1	0	KEGG Pathway	24	Natural killer cell mediated cytotoxicity		-7.422237835899837	51.67805878332194	15.80373759605853	30242	133	22	5	22.727272727272727	8.934606739851096	836|3265|5594|5595|7124	CASP3|HRAS|MAPK1|MAPK3|TNF	-6.68731750436667	0	6	0	0	-18.265616234273914	284.40752351097177
1	-7.341910220833594	ko04910	M1	1	0	KEGG Pathway	24	Insulin signaling pathway		-7.341910220833594	49.80566534914361	15.504574878283023	30242	138	22	5	22.727272727272727	8.934606739851096	207|3265|5594|5595|5599	AKT1|HRAS|MAPK1|MAPK3|MAPK8	-6.612898748910947	0	6	0	0	-18.265616234273914	284.40752351097177
1	-7.219411106951005	hsa04371	M1	1	0	KEGG Pathway	24	Apelin signaling pathway		-7.219411106951005	47.076587795765874	15.057904318177519	30242	146	22	5	22.727272727272727	8.934606739851096	207|595|3265|5594|5595	AKT1|CCND1|HRAS|MAPK1|MAPK3	-6.496229178689083	0	6	0	0	-18.265616234273914	284.40752351097177
1	-7.189864340957461	hsa04650	M1	1	0	KEGG Pathway	24	Natural killer cell mediated cytotoxicity		-7.189864340957461	46.44041769041769	14.951866084527614	30242	148	22	5	22.727272727272727	8.934606739851096	836|3265|5594|5595|7124	CASP3|HRAS|MAPK1|MAPK3|TNF	-6.469568100933027	0	6	0	0	-18.265616234273914	284.40752351097177
1	-7.0895901085293955	hsa04910	M1	1	0	KEGG Pathway	24	Insulin signaling pathway		-7.0895901085293955	44.34310850439883	14.596833210994607	30242	155	22	5	22.727272727272727	8.934606739851096	207|3265|5594|5595|5599	AKT1|HRAS|MAPK1|MAPK3|MAPK8	-6.372160509156564	0	6	0	0	-18.265616234273914	284.40752351097177
1	-7.061461208549298	hsa04930	M1	1	0	KEGG Pathway	24	Type II diabetes mellitus		-7.061461208549298	94.8025078369906	19.29310974502731	30242	58	22	4	18.181818181818183	8.223036670302644	5594|5595|5599|7124	MAPK1|MAPK3|MAPK8|TNF	-6.3468794520492935	0	6	0	0	-18.265616234273914	284.40752351097177
1	-6.876860989029953	hsa05010	M1	1	0	KEGG Pathway	24	Alzheimer's disease		-6.876860989029953	40.19404572036151	13.867762626895422	30242	171	22	5	22.727272727272727	8.934606739851096	836|2597|5594|5595|7124	CASP3|GAPDH|MAPK1|MAPK3|TNF	-6.170712400066811	0	6	0	0	-18.265616234273914	284.40752351097177
1	-6.876860989029953	ko05010	M1	1	0	KEGG Pathway	24	Alzheimer's disease		-6.876860989029953	40.19404572036151	13.867762626895422	30242	171	22	5	22.727272727272727	8.934606739851096	836|2597|5594|5595|7124	CASP3|GAPDH|MAPK1|MAPK3|TNF	-6.170712400066811	0	6	0	0	-18.265616234273914	284.40752351097177
1	-6.780343386197346	hsa05131	M1	1	0	KEGG Pathway	24	Shigellosis		-6.780343386197346	80.86096256684493	17.788312004457907	30242	68	22	4	18.181818181818183	8.223036670302644	5594|5595|5599|6714	MAPK1|MAPK3|MAPK8|SRC	-6.082467323200194	0	6	0	0	-18.265616234273914	284.40752351097177
1	-6.679674309170181	ko04520	M1	1	0	KEGG Pathway	24	Adherens junction		-6.679674309170181	76.36868686868688	17.27554377451667	30242	72	22	4	18.181818181818183	8.223036670302644	1956|5594|5595|6714	EGFR|MAPK1|MAPK3|SRC	-5.992588726256535	0	6	0	0	-18.265616234273914	284.40752351097177
1	-6.655407516454801	hsa05140	M1	1	0	KEGG Pathway	24	Leishmania infection		-6.655407516454801	75.32254047322542	17.153932753223764	30242	73	22	4	18.181818181818183	8.223036670302644	3725|5594|5595|7124	JUN|MAPK1|MAPK3|TNF	-5.973618273351104	0	6	0	0	-18.265616234273914	284.40752351097177
1	-6.655407516454801	ko05140	M1	1	0	KEGG Pathway	24	Leishmaniasis		-6.655407516454801	75.32254047322542	17.153932753223764	30242	73	22	4	18.181818181818183	8.223036670302644	3725|5594|5595|7124	JUN|MAPK1|MAPK3|TNF	-5.973618273351104	0	6	0	0	-18.265616234273914	284.40752351097177
1	-6.5605043575283934	ko04024	M1	1	0	KEGG Pathway	24	cAMP signaling pathway		-6.5605043575283934	34.71303948576676	12.841442521425137	30242	198	22	5	22.727272727272727	8.934606739851096	207|3725|5594|5595|5599	AKT1|JUN|MAPK1|MAPK3|MAPK8	-5.881339258250844	0	6	0	0	-18.265616234273914	284.40752351097177
1	-6.472778431064604	hsa04520	M1	1	0	KEGG Pathway	24	Adherens junction		-6.472778431064604	67.88327721661055	16.262951640506007	30242	81	22	4	18.181818181818183	8.223036670302644	1956|5594|5595|6714	EGFR|MAPK1|MAPK3|SRC	-5.798814525472864	0	6	0	0	-18.265616234273914	284.40752351097177
1	-6.409039857642871	ko04350	M1	1	0	KEGG Pathway	24	TGF-beta signaling pathway		-6.409039857642871	65.45887445887446	15.961851900333357	30242	84	22	4	18.181818181818183	8.223036670302644	4609|5594|5595|7124	MYC|MAPK1|MAPK3|TNF	-5.737653374938941	0	6	0	0	-18.265616234273914	284.40752351097177
1	-6.276247438715421	hsa04024	M1	1	0	KEGG Pathway	24	cAMP signaling pathway		-6.276247438715421	30.412308930008045	11.97482332552941	30242	226	22	5	22.727272727272727	8.934606739851096	207|3725|5594|5595|5599	AKT1|JUN|MAPK1|MAPK3|MAPK8	-5.609970361789971	0	6	0	0	-18.265616234273914	284.40752351097177
1	-6.249890376375927	ko04658	M1	1	0	KEGG Pathway	24	Th1 and Th2 cell differentiation		-6.249890376375927	59.766798418972336	15.231563001988388	30242	92	22	4	18.181818181818183	8.223036670302644	3725|5594|5595|5599	JUN|MAPK1|MAPK3|MAPK8	-5.586145635965872	0	6	0	0	-18.265616234273914	284.40752351097177
1	-6.231004442000501	hsa04350	M1	1	0	KEGG Pathway	24	TGF-beta signaling pathway		-6.231004442000501	59.12414467253178	15.146900688954586	30242	93	22	4	18.181818181818183	8.223036670302644	4609|5594|5595|7124	MYC|MAPK1|MAPK3|TNF	-5.5697773578116925	0	6	0	0	-18.265616234273914	284.40752351097177
1	-6.139601531921903	hsa04658	M1	1	0	KEGG Pathway	24	Th1 and Th2 cell differentiation		-6.139601531921903	56.10760667903526	14.743015829447698	30242	98	22	4	18.181818181818183	8.223036670302644	3725|5594|5595|5599	JUN|MAPK1|MAPK3|MAPK8	-5.480877592886899	0	6	0	0	-18.265616234273914	284.40752351097177
1	-5.96588996268919	hsa04320	M1	1	0	KEGG Pathway	24	Dorso-ventral axis formation		-5.96588996268919	147.28246753246754	20.894374054980076	30242	28	22	3	13.636363636363637	7.31650049984536	1956|5594|5595	EGFR|MAPK1|MAPK3	-5.3145900417333936	0	6	0	0	-18.265616234273914	284.40752351097177
1	-5.96588996268919	ko04320	M1	1	0	KEGG Pathway	24	Dorso-ventral axis formation		-5.96588996268919	147.28246753246754	20.894374054980076	30242	28	22	3	13.636363636363637	7.31650049984536	1956|5594|5595	EGFR|MAPK1|MAPK3	-5.3145900417333936	0	6	0	0	-18.265616234273914	284.40752351097177
1	-5.861214513967491	hsa04725	M1	1	0	KEGG Pathway	24	Cholinergic synapse		-5.861214513967491	47.81343873517787	13.570745464195326	30242	115	22	4	18.181818181818183	8.223036670302644	207|3265|5594|5595	AKT1|HRAS|MAPK1|MAPK3	-5.21479435762978	0	6	0	0	-18.265616234273914	284.40752351097177
1	-5.801869031675355	hsa04726	M1	1	0	KEGG Pathway	24	Serotonergic synapse		-5.801869031675355	46.206264323911384	13.331689012588908	30242	119	22	4	18.181818181818183	8.223036670302644	836|3265|5594|5595	CASP3|HRAS|MAPK1|MAPK3	-5.157868349461057	0	6	0	0	-18.265616234273914	284.40752351097177
1	-5.666756955439417	ko05020	M1	1	0	KEGG Pathway	24	Prion diseases		-5.666756955439417	117.82597402597403	18.65871879417839	30242	35	22	3	13.636363636363637	7.31650049984536	3569|5594|5595	IL6|MAPK1|MAPK3	-5.025162342990997	0	6	0	0	-18.265616234273914	284.40752351097177
1	-5.648672716855958	hsa04611	M1	1	0	KEGG Pathway	24	Platelet activation		-5.648672716855958	42.2965034965035	12.731434558049209	30242	130	22	4	18.181818181818183	8.223036670302644	207|5594|5595|6714	AKT1|MAPK1|MAPK3|SRC	-5.009470917523429	0	6	0	0	-18.265616234273914	284.40752351097177
1	-5.392953619767712	hsa05020	M1	1	0	KEGG Pathway	24	Prion diseases		-5.392953619767712	95.90486257928119	16.803068424471228	30242	43	22	3	13.636363636363637	7.31650049984536	3569|5594|5595	IL6|MAPK1|MAPK3	-4.758498255459645	0	6	0	0	-18.265616234273914	284.40752351097177
1	-5.136377044278984	ko04360	M1	1	0	KEGG Pathway	24	Axon guidance		-5.136377044278984	31.42025974025974	10.88927781455149	30242	175	22	4	18.181818181818183	8.223036670302644	3265|5594|5595|6714	HRAS|MAPK1|MAPK3|SRC	-4.508945463497879	0	6	0	0	-18.265616234273914	284.40752351097177
1	-4.953503141458485	ko04730	M1	1	0	KEGG Pathway	24	Long-term depression		-4.953503141458485	68.73181818181818	14.169565600836982	30242	60	22	3	13.636363636363637	7.31650049984536	3265|5594|5595	HRAS|MAPK1|MAPK3	-4.337531182844431	0	6	0	0	-18.265616234273914	284.40752351097177
1	-4.942239259855233	hsa04360	M1	1	0	KEGG Pathway	24	Axon guidance		-4.942239259855233	28.05380333951763	10.252392339145377	30242	196	22	4	18.181818181818183	8.223036670302644	3265|5594|5595|6714	HRAS|MAPK1|MAPK3|SRC	-4.328523381545403	0	6	0	0	-18.265616234273914	284.40752351097177
1	-4.9104709162600795	hsa04730	M1	1	0	KEGG Pathway	24	Long-term depression		-4.9104709162600795	66.51466275659824	13.932752464741727	30242	62	22	3	13.636363636363637	7.31650049984536	3265|5594|5595	HRAS|MAPK1|MAPK3	-4.298999458872702	0	6	0	0	-18.265616234273914	284.40752351097177
1	-4.808834812425488	ko04720	M1	1	0	KEGG Pathway	24	Long-term potentiation		-4.808834812425488	61.55088195386703	13.387405545824908	30242	67	22	3	13.636363636363637	7.31650049984536	3265|5594|5595	HRAS|MAPK1|MAPK3	-4.199596236470402	0	6	0	0	-18.265616234273914	284.40752351097177
1	-4.770343379878278	hsa04720	M1	1	0	KEGG Pathway	24	Long-term potentiation		-4.770343379878278	59.766798418972336	13.18589201316562	30242	69	22	3	13.636363636363637	7.31650049984536	3265|5594|5595	HRAS|MAPK1|MAPK3	-4.16332626391715	0	6	0	0	-18.265616234273914	284.40752351097177
1	-4.409604051686327	ko04666	M1	1	0	KEGG Pathway	24	Fc gamma R-mediated phagocytosis		-4.409604051686327	45.31768231768232	11.423759732236835	30242	91	22	3	13.636363636363637	7.31650049984536	207|5594|5595	AKT1|MAPK1|MAPK3	-3.8069960546302544	0	6	0	0	-18.265616234273914	284.40752351097177
1	-4.274367473125896	ko04723	M1	1	0	KEGG Pathway	24	Retrograde endocannabinoid signaling		-4.274367473125896	40.83078307830783	10.818396329579935	30242	101	22	3	13.636363636363637	7.31650049984536	5594|5595|5599	MAPK1|MAPK3|MAPK8	-3.6804456552549154	0	6	0	0	-18.265616234273914	284.40752351097177
1	-4.274367473125896	ko04916	M1	1	0	KEGG Pathway	24	Melanogenesis		-4.274367473125896	40.83078307830783	10.818396329579935	30242	101	22	3	13.636363636363637	7.31650049984536	3265|5594|5595	HRAS|MAPK1|MAPK3	-3.6804456552549154	0	6	0	0	-18.265616234273914	284.40752351097177
1	-4.224082579163245	hsa04916	M1	1	0	KEGG Pathway	24	Melanogenesis		-4.224082579163245	39.275324675324676	10.600484328625804	30242	105	22	3	13.636363636363637	7.31650049984536	3265|5594|5595	HRAS|MAPK1|MAPK3	-3.632305429758854	0	6	0	0	-18.265616234273914	284.40752351097177
1	-4.211818535890977	hsa04666	M1	1	0	KEGG Pathway	24	Fc gamma R-mediated phagocytosis		-4.211818535890977	38.90480274442539	10.547913374467164	30242	106	22	3	13.636363636363637	7.31650049984536	207|5594|5595	AKT1|MAPK1|MAPK3	-3.622175515999272	0	6	0	0	-18.265616234273914	284.40752351097177
1	-3.8171340033760854	ko04261	M1	1	0	KEGG Pathway	24	Adrenergic signaling in cardiomyocytes		-3.8171340033760854	28.638257575757578	8.969851879937035	30242	144	22	3	13.636363636363637	7.31650049984536	207|5594|5595	AKT1|MAPK1|MAPK3	-3.2380071021695356	0	6	0	0	-18.265616234273914	284.40752351097177
1	-3.7906963361035118	hsa04261	M1	1	0	KEGG Pathway	24	Adrenergic signaling in cardiomyocytes		-3.7906963361035118	28.053803339517625	8.871601113541788	30242	147	22	3	13.636363636363637	7.31650049984536	207|5594|5595	AKT1|MAPK1|MAPK3	-3.213642443519827	0	6	0	0	-18.265616234273914	284.40752351097177
1	-3.6584786592425265	ko04022	M1	1	0	KEGG Pathway	24	cGMP-PKG signaling pathway		-3.6584786592425265	25.30005577244841	8.393277077852922	30242	163	22	3	13.636363636363637	7.31650049984536	207|5594|5595	AKT1|MAPK1|MAPK3	-3.0834879272226154	0	6	0	0	-18.265616234273914	284.40752351097177
1	-3.627516758679811	hsa04723	M1	1	0	KEGG Pathway	24	Retrograde endocannabinoid signaling		-3.627516758679811	24.694066412629287	8.284326435323914	30242	167	22	3	13.636363636363637	7.31650049984536	5594|5595|5599	MAPK1|MAPK3|MAPK8	-3.0545794322909585	0	6	0	0	-18.265616234273914	284.40752351097177
1	-3.5824817266807703	hsa04022	M1	1	0	KEGG Pathway	24	cGMP-PKG signaling pathway		-3.5824817266807703	23.837624802942724	8.127868661613206	30242	173	22	3	13.636363636363637	7.31650049984536	207|5594|5595	AKT1|MAPK1|MAPK3	-3.0115881428019042	0	6	0	0	-18.265616234273914	284.40752351097177
1	-3.5319384386294908	ko05034	M1	1	0	KEGG Pathway	24	Alcoholism		-3.5319384386294908	22.91060606060606	7.955067927508168	30242	180	22	3	13.636363636363637	7.31650049984536	3265|5594|5595	HRAS|MAPK1|MAPK3	-2.9651037112274925	0	6	0	0	-18.265616234273914	284.40752351097177
1	-3.4970658629357447	hsa05034	M1	1	0	KEGG Pathway	24	Alcoholism		-3.4970658629357447	22.29140049140049	7.837534438382737	30242	185	22	3	13.636363636363637	7.31650049984536	3265|5594|5595	HRAS|MAPK1|MAPK3	-2.9322464267690718	0	6	0	0	-18.265616234273914	284.40752351097177
1	-14.349623052795593	hsa05169	M1	1	0	KEGG Pathway	24	Epstein-Barr virus infection		-14.349623052795593	45.97446032228641	21.087062448123877	30242	299	22	10	45.45454545454545	10.615894693111677	207|595|836|3569|3725|4609|5599|6774|7124|7157	AKT1|CCND1|CASP3|IL6|JUN|MYC|MAPK8|STAT3|TNF|TP53	-13.182743625300958	0	7	1	1	-14.349623052795593	79.68906455862978
1	-13.05750984529714	hsa05166	M1	1	0	KEGG Pathway	24	HTLV-I infection		-13.05750984529714	48.32705965909091	20.517877011631008	30242	256	22	9	40.90909090909091	10.482356110715555	207|595|3265|3569|3725|4609|5599|7124|7157	AKT1|CCND1|HRAS|IL6|JUN|MYC|MAPK8|TNF|TP53	-12.015569154410805	0	7	0	0	-14.349623052795593	79.68906455862978
1	-13.05750984529714	ko05166	M1	1	0	KEGG Pathway	24	HTLV-I infection		-13.05750984529714	48.32705965909091	20.517877011631008	30242	256	22	9	40.90909090909091	10.482356110715555	207|595|3265|3569|3725|4609|5599|7124|7157	AKT1|CCND1|HRAS|IL6|JUN|MYC|MAPK8|TNF|TP53	-12.015569154410805	0	7	0	0	-14.349623052795593	79.68906455862978
1	-12.85546690509716	hsa05162	M1	1	0	KEGG Pathway	24	Measles		-12.85546690509716	69.60184119677791	23.326990356140577	30242	158	22	8	36.36363636363637	10.255928633050294	207|595|836|3569|3725|5599|6774|7157	AKT1|CCND1|CASP3|IL6|JUN|MAPK8|STAT3|TP53	-11.842684442952038	0	7	0	0	-14.349623052795593	79.68906455862978
1	-9.771874676513407	hsa04931	M1	1	0	KEGG Pathway	24	insulin resistance		-9.771874676513407	72.98954143201931	20.686092135173435	30242	113	22	6	27.272727272727273	9.495144870310792	207|3569|5599|5728|6774|7124	AKT1|IL6|MAPK8|PTEN|STAT3|TNF	-8.917924467982461	0	7	0	0	-14.349623052795593	79.68906455862978
1	-9.043998639102345	ko04932	M1	1	0	KEGG Pathway	24	Non-alcoholic fatty liver disease (NAFLD)		-9.043998639102345	55.354484441732765	17.945598910352714	30242	149	22	6	27.272727272727273	9.495144870310792	207|836|3569|3725|5599|7124	AKT1|CASP3|IL6|JUN|MAPK8|TNF	-8.216607459090866	0	7	0	0	-14.349623052795593	79.68906455862978
1	-8.71445124923148	hsa04932	M1	1	0	KEGG Pathway	24	Non-alcoholic fatty liver disease (NAFLD)		-8.71445124923148	48.80365788058096	16.814280542904825	30242	169	22	6	27.272727272727273	9.495144870310792	207|836|3569|3725|5599|7124	AKT1|CASP3|IL6|JUN|MAPK8|TNF	-7.932449357569641	0	7	0	0	-14.349623052795593	79.68906455862978
1	-8.47849940181267	hsa05168	M1	1	0	KEGG Pathway	24	Herpes simplex infection		-8.47849940181267	44.58280098280098	16.043176857334824	30242	185	22	6	27.272727272727273	9.495144870310792	836|3569|3725|5599|7124|7157	CASP3|IL6|JUN|MAPK8|TNF|TP53	-7.709559982990072	0	7	0	0	-14.349623052795593	79.68906455862978
1	-8.47849940181267	ko05168	M1	1	0	KEGG Pathway	24	Herpes simplex infection		-8.47849940181267	44.58280098280098	16.043176857334824	30242	185	22	6	27.272727272727273	9.495144870310792	836|3569|3725|5599|7124|7157	CASP3|IL6|JUN|MAPK8|TNF|TP53	-7.709559982990072	0	7	0	0	-14.349623052795593	79.68906455862978
1	-8.26265979534223	ko05169	M1	1	0	KEGG Pathway	24	Epstein-Barr virus infection		-8.26265979534223	41.03392130257802	15.364950012261247	30242	201	22	6	27.272727272727273	9.495144870310792	207|3725|4609|5599|6774|7157	AKT1|JUN|MYC|MAPK8|STAT3|TP53	-7.503265694425863	0	7	0	0	-14.349623052795593	79.68906455862978
1	-6.754614622562305	ko04920	M1	1	0	KEGG Pathway	24	Adipocytokine signaling pathway		-6.754614622562305	79.68906455862978	17.655981537223493	30242	69	22	4	18.181818181818183	8.223036670302644	207|5599|6774|7124	AKT1|MAPK8|STAT3|TNF	-6.062167311276551	0	7	0	0	-14.349623052795593	79.68906455862978
1	-6.679674309170181	hsa04920	M1	1	0	KEGG Pathway	24	Adipocytokine signaling pathway		-6.679674309170181	76.36868686868688	17.27554377451667	30242	72	22	4	18.181818181818183	8.223036670302644	207|5599|6774|7124	AKT1|MAPK8|STAT3|TNF	-5.992588726256535	0	7	0	0	-14.349623052795593	79.68906455862978
1	-13.232519310618214	ko05418	M1	1	0	KEGG Pathway	24	Fluid shear stress and atherosclerosis		-13.232519310618214	77.44430217669655	24.635888477336746	30242	142	22	8	36.36363636363637	10.255928633050294	207|3320|3725|5599|6714|7124|7157|7422	AKT1|HSP90AA1|JUN|MAPK8|SRC|TNF|TP53|VEGFA	-12.165755036006846	0	8	1	1	-13.232519310618214	105.74125874125873
1	-13.086212416919368	hsa05418	M1	1	0	KEGG Pathway	24	Fluid shear stress and atherosclerosis		-13.086212416919368	74.30466830466831	24.12041172969336	30242	148	22	8	36.36363636363637	10.255928633050294	207|3320|3725|5599|6714|7124|7157|7422	AKT1|HSP90AA1|JUN|MAPK8|SRC|TNF|TP53|VEGFA	-12.032037269616021	0	8	0	0	-13.232519310618214	105.74125874125873
1	-8.99845349618369	ko04137	M1	1	0	KEGG Pathway	24	Mitophagy - animal		-8.99845349618369	105.74125874125873	22.808599539339724	30242	65	22	5	22.727272727272727	8.934606739851096	3265|3725|5599|6714|7157	HRAS|JUN|MAPK8|SRC|TP53	-8.17836155491371	0	8	0	0	-13.232519310618214	105.74125874125873
1	-8.930963697063026	hsa04137	M1	1	0	KEGG Pathway	24	Mitophagy - animal		-8.930963697063026	102.58480325644504	22.45973823342489	30242	67	22	5	22.727272727272727	8.934606739851096	3265|3725|5599|6714|7157	HRAS|JUN|MAPK8|SRC|TP53	-8.11805034042017	0	8	0	0	-13.232519310618214	105.74125874125873
1	-8.897999045617947	ko05120	M1	1	0	KEGG Pathway	24	Epithelial cell signaling in Helicobacter pylori infection		-8.897999045617947	101.07620320855615	22.291075259771418	30242	68	22	5	22.727272727272727	8.934606739851096	836|1956|3725|5599|6714	CASP3|EGFR|JUN|MAPK8|SRC	-8.092147543462579	0	8	0	0	-13.232519310618214	105.74125874125873
1	-8.802041985935013	hsa05120	M1	1	0	KEGG Pathway	24	Epithelial cell signaling in Helicobacter pylori infection		-8.802041985935013	96.80537772087068	21.80652149641078	30242	71	22	5	22.727272727272727	8.934606739851096	836|1956|3725|5599|6714	CASP3|EGFR|JUN|MAPK8|SRC	-8.009978768265277	0	8	0	0	-13.232519310618214	105.74125874125873
1	-5.186141872383174	ko04530	M1	1	0	KEGG Pathway	24	Tight junction		-5.186141872383174	32.34438502673797	11.057711180427498	30242	170	22	4	18.181818181818183	8.223036670302644	595|3725|5599|6714	CCND1|JUN|MAPK8|SRC	-4.5540404134685835	0	8	0	0	-13.232519310618214	105.74125874125873
1	-5.0976084624815226	hsa04530	M1	1	0	KEGG Pathway	24	Tight junction		-5.0976084624815226	30.718131030980196	10.759548184431821	30242	179	22	4	18.181818181818183	8.223036670302644	595|3725|5599|6714	CCND1|JUN|MAPK8|SRC	-4.472493124427599	0	8	0	0	-13.232519310618214	105.74125874125873
1	-12.577052530069249	hsa04630	M1	1	0	KEGG Pathway	24	Jak-STAT signaling pathway		-12.577052530069249	64.31047315257842	22.400714122254556	30242	171	22	8	36.36363636363637	10.255928633050294	207|595|1950|1956|3265|3569|4609|6774	AKT1|CCND1|EGF|EGFR|HRAS|IL6|MYC|STAT3	-11.575406434042087	0	9	1	1	-12.577052530069249	64.31047315257842
1	-8.923741448156497	ko04630	M1	1	0	KEGG Pathway	24	Jak-STAT signaling pathway		-8.923741448156497	52.87062937062937	17.525231988915422	30242	156	22	6	27.272727272727273	9.495144870310792	207|595|3265|3569|4609|6774	AKT1|CCND1|HRAS|IL6|MYC|STAT3	-8.11437337227829	0	9	0	0	-12.577052530069249	64.31047315257842
1	-7.405926658463615	ko05162	M1	1	0	KEGG Pathway	24	Measles		-7.405926658463615	51.29240162822252	15.74258348543573	30242	134	22	5	22.727272727272727	8.934606739851096	207|595|3569|6774|7157	AKT1|CCND1|IL6|STAT3|TP53	-6.673970805894188	0	9	0	0	-12.577052530069249	64.31047315257842
1	-4.1757267935230775	hsa04211	M1	1	0	KEGG Pathway	24	Longevity regulating pathway		-4.1757267935230775	37.83402835696414	10.394496702030436	30242	109	22	3	13.636363636363637	7.31650049984536	207|3265|7157	AKT1|HRAS|TP53	-3.590320826574627	0	9	0	0	-12.577052530069249	64.31047315257842
1	-10.122217606660634	hsa05222	M1	1	0	KEGG Pathway	24	Small cell lung cancer		-10.122217606660634	83.31129476584022	22.133290198592835	30242	99	22	6	27.272727272727273	9.495144870310792	207|595|836|4609|5728|7157	AKT1|CCND1|CASP3|MYC|PTEN|TP53	-9.25636817482998	0	10	1	1	-10.122217606660634	83.31129476584022
1	-8.429733590790242	ko05222	M1	1	0	KEGG Pathway	24	Small cell lung cancer		-8.429733590790242	81.82359307359307	20.01422199074539	30242	84	22	5	22.727272727272727	8.934606739851096	207|595|4609|5728|7157	AKT1|CCND1|MYC|PTEN|TP53	-7.663999311842856	0	10	0	0	-10.122217606660634	83.31129476584022
1	-7.264520677490518	ko04310	M1	1	0	KEGG Pathway	24	Wnt signaling pathway		-7.264520677490518	48.06420851875397	15.221061099572038	30242	143	22	5	22.727272727272727	8.934606739851096	595|3725|4609|5599|7157	CCND1|JUN|MYC|MAPK8|TP53	-6.538433758585188	0	10	0	0	-10.122217606660634	83.31129476584022
1	-6.902305948644654	hsa04310	M1	1	0	KEGG Pathway	24	Wnt signaling pathway		-6.902305948644654	40.66971490048413	13.953277739960381	30242	169	22	5	22.727272727272727	8.934606739851096	595|3725|4609|5599|7157	CCND1|JUN|MYC|MAPK8|TP53	-6.190553482163513	0	10	0	0	-10.122217606660634	83.31129476584022
1	-6.754614622562305	ko04115	M1	1	0	KEGG Pathway	24	p53 signaling pathway		-6.754614622562305	79.68906455862978	17.655981537223493	30242	69	22	4	18.181818181818183	8.223036670302644	595|836|5728|7157	CCND1|CASP3|PTEN|TP53	-6.062167311276551	0	10	0	0	-10.122217606660634	83.31129476584022
1	-6.516635142923052	hsa04115	M1	1	0	KEGG Pathway	24	p53 signaling pathway		-6.516635142923052	69.60184119677791	16.473058280565848	30242	79	22	4	18.181818181818183	8.223036670302644	595|836|5728|7157	CCND1|CASP3|PTEN|TP53	-5.840078426753031	0	10	0	0	-10.122217606660634	83.31129476584022
1	-4.009342966915528	ko04110	M1	1	0	KEGG Pathway	24	Cell cycle		-4.009342966915528	33.25733137829912	9.711546597692823	30242	124	22	3	13.636363636363637	7.31650049984536	595|4609|7157	CCND1|MYC|TP53	-3.426040125054842	0	10	0	0	-10.122217606660634	83.31129476584022
1	-3.9288775849050563	hsa04110	M1	1	0	KEGG Pathway	24	Cell cycle		-3.9288775849050563	31.241735537190085	9.395080022139274	30242	132	22	3	13.636363636363637	7.31650049984536	595|4609|7157	CCND1|MYC|TP53	-3.347667732550214	0	10	0	0	-10.122217606660634	83.31129476584022
1	-3.5319384386294908	ko05202	M1	1	0	KEGG Pathway	24	Transcriptional misregulation in cancer		-3.5319384386294908	22.91060606060606	7.955067927508168	30242	180	22	3	13.636363636363637	7.31650049984536	3569|4609|7157	IL6|MYC|TP53	-2.9651037112274925	0	10	0	0	-10.122217606660634	83.31129476584022
1	-3.372914246879319	hsa05202	M1	1	0	KEGG Pathway	24	Transcriptional misregulation in cancer		-3.372914246879319	20.21524064171123	7.429979054243677	30242	204	22	3	13.636363636363637	7.31650049984536	3569|4609|7157	IL6|MYC|TP53	-2.8101007934102444	0	10	0	0	-10.122217606660634	83.31129476584022
1	-6.8599379220173375	ko05321	M1	1	0	KEGG Pathway	24	Inflammatory bowel disease (IBD)		-6.8599379220173375	84.593006993007	18.203327358349526	30242	65	22	4	18.181818181818183	8.223036670302644	3569|3725|6774|7124	IL6|JUN|STAT3|TNF	-6.1565643871089675	0	11	1	1	-6.8599379220173375	84.593006993007
1	-6.806465355990295	hsa05321	M1	1	0	KEGG Pathway	24	Inflammatory bowel disease (IBD)		-6.806465355990295	82.06784260515605	17.9235718896249	30242	67	22	4	18.181818181818183	8.223036670302644	3569|3725|6774|7124	IL6|JUN|STAT3|TNF	-6.105849255627114	0	11	0	0	-6.8599379220173375	84.593006993007
1	-6.288303660858581	ko05323	M1	1	0	KEGG Pathway	24	Rheumatoid arthritis		-6.288303660858581	61.094949494949496	15.405058487626281	30242	90	22	4	18.181818181818183	8.223036670302644	3569|3725|7124|7422	IL6|JUN|TNF|VEGFA	-5.619479394919251	0	11	0	0	-6.8599379220173375	84.593006993007
1	-6.121896959345857	hsa05323	M1	1	0	KEGG Pathway	24	Rheumatoid arthritis		-6.121896959345857	55.54086317722682	14.665894344360268	30242	99	22	4	18.181818181818183	8.223036670302644	3569|3725|7124|7422	IL6|JUN|TNF|VEGFA	-5.465661820714548	0	11	0	0	-6.8599379220173375	84.593006993007
1	-5.89578760391343	ko04060	M1	1	0	KEGG Pathway	24	Cytokine-cytokine receptor interaction		-5.89578760391343	25.456228956228955	10.89119906974406	30242	270	22	5	22.727272727272727	8.934606739851096	1950|1956|3569|7124|7422	EGF|EGFR|IL6|TNF|VEGFA	-5.24693441890472	0	11	0	0	-6.8599379220173375	84.593006993007
1	-5.482219119837413	hsa04060	M1	1	0	KEGG Pathway	24	Cytokine-cytokine receptor interaction		-5.482219119837413	20.95482261640798	9.804145171139895	30242	328	22	5	22.727272727272727	8.934606739851096	1950|1956|3569|7124|7422	EGF|EGFR|IL6|TNF|VEGFA	-4.845397022250238	0	11	0	0	-6.8599379220173375	84.593006993007
1	-5.167356259425122	ko05014	M1	1	0	KEGG Pathway	24	Amyotrophic lateral sclerosis (ALS)		-5.167356259425122	80.86096256684492	15.400792302066797	30242	51	22	3	13.636363636363637	7.31650049984536	836|7124|7157	CASP3|TNF|TP53	-4.537596016325435	0	11	0	0	-6.8599379220173375	84.593006993007
1	-5.067878823863436	ko05134	M1	1	0	KEGG Pathway	24	Legionellosis		-5.067878823863436	74.9801652892562	14.816609984786897	30242	55	22	3	13.636363636363637	7.31650049984536	836|3569|7124	CASP3|IL6|TNF	-4.445067440719076	0	11	0	0	-6.8599379220173375	84.593006993007
1	-5.02089487560636	hsa05014	M1	1	0	KEGG Pathway	24	Amyotrophic lateral sclerosis (ALS)		-5.02089487560636	72.34928229665071	14.547676371243226	30242	57	22	3	13.636363636363637	7.31650049984536	836|7124|7157	CASP3|TNF|TP53	-4.400375289241585	0	11	0	0	-6.8599379220173375	84.593006993007
1	-4.975574887513344	hsa05134	M1	1	0	KEGG Pathway	24	Legionellosis		-4.975574887513344	69.89676425269646	14.292421453117766	30242	59	22	3	13.636363636363637	7.31650049984536	836|3569|7124	CASP3|IL6|TNF	-4.357335067443468	0	11	0	0	-6.8599379220173375	84.593006993007
1	-4.340178323048429	ko05146	M1	1	0	KEGG Pathway	24	Amoebiasis		-4.340178323048429	42.95738636363637	11.109419864901666	30242	96	22	3	13.636363636363637	7.31650049984536	836|3569|7124	CASP3|IL6|TNF	-3.741935131394806	0	11	0	0	-6.8599379220173375	84.593006993007
1	-4.199672693680768	hsa05146	M1	1	0	KEGG Pathway	24	Amoebiasis		-4.199672693680768	38.54120645709431	10.496069574562258	30242	107	22	3	13.636363636363637	7.31650049984536	836|3569|7124	CASP3|IL6|TNF	-3.612153367418918	0	11	0	0	-6.8599379220173375	84.593006993007
