# Supplementary material for: Active ingredients and molecular targets of Taraxacum mongolicum against hepatocellular carcinoma: network pharmacology, molecular docking, and molecular dynamics simulation analysis
Source: PeerJ. 2022 Jul 18;10:e13737. doi: 10.7717/peerj.13737 (PMC9302432; doi:10.7717/peerj.13737)
Supplement: Supplemental Information 6 [file peerj-10-13737-s006.zip › Enrichment_GO/GeneGo_membership.csv]

Gene	_SCORE_GRP2_	_SCORE_GRP3_	_SCORE_GRP1_	_SCORE_GRP4_	_SCORE_GRP5_	_SCORE_GRP6_	_SCORE_GRP8_	_SCORE_GRP7_	_SCORE_GRP11_	_SCORE_GRP9_	_SCORE_GRP10_	GRP1|24_hsa05161|-28.536|Hepatitis B	GRP1|24_hsa04933|-23.894|AGE-RAGE signaling pathway in diabetic complications	GRP1|24_ko04933|-24.321|AGE-RAGE signaling pathway in diabetic complications	GRP1|24_hsa05203|-13.819|Viral carcinogenesis	GRP1|24_ko05203|-14.011|Viral carcinogenesis	GRP2|24_hsa05200|-27.244|Pathways in cancer	GRP3|24_hsa05205|-27.132|Proteoglycans in cancer	GRP3|24_ko05205|-25.137|Proteoglycans in cancer	GRP3|24_hsa05206|-14.234|MicroRNAs in cancer	GRP3|24_ko05206|-14.350|MicroRNAs in cancer	GRP4|24_hsa04010|-22.309|MAPK signaling pathway	GRP4|24_ko04010|-19.224|MAPK signaling pathway	GRP4|24_hsa05210|-24.607|Colorectal cancer	GRP4|24_ko05210|-18.907|Colorectal cancer	GRP5|24_hsa05160|-23.812|Hepatitis C	GRP5|24_ko05160|-17.994|Hepatitis C	GRP5|24_hsa05212|-20.116|Pancreatic cancer	GRP5|24_ko05212|-21.263|Pancreatic cancer	GRP5|24_hsa04151|-19.147|PI3K-Akt signaling pathway	GRP5|24_ko04151|-19.748|PI3K-Akt signaling pathway	GRP5|24_hsa05224|-21.643|Breast cancer	GRP5|24_ko05224|-22.277|Breast cancer	GRP5|24_hsa05215|-19.121|Prostate cancer	GRP5|24_ko05215|-19.845|Prostate cancer	GRP5|24_hsa05218|-20.060|Melanoma	GRP5|24_hsa05213|-21.050|Endometrial cancer	GRP5|24_ko05213|-22.430|Endometrial cancer	GRP5|24_ko05218|-18.325|Melanoma	GRP5|24_ko05214|-18.638|Glioma	GRP5|24_hsa05214|-17.819|Glioma	GRP5|24_hsa05223|-18.266|Non-small cell lung cancer	GRP5|24_ko05223|-19.049|Non-small cell lung cancer	GRP5|24_hsa05230|-15.377|Central carbon metabolism in cancer	GRP5|24_ko05230|-16.041|Central carbon metabolism in cancer	GRP5|24_hsa05219|-23.046|Bladder cancer	GRP5|24_ko05219|-23.390|Bladder cancer	GRP5|24_hsa04510|-22.413|Focal adhesion	GRP5|24_ko04510|-20.541|Focal adhesion
3320	1.0	0.0	0.0	0.0	0.11764705882352941	0.07547169811320754	0.25	0.0	0.0	0.0	0.0	0.0	0.0	0.0	0.0	0.0	0.6	0.0	0.0	0.0	0.0	0.0	0.0	0.0	0.0	0.0	0.0	0.0	0.0	0.5	0.5	0.0	0.0	0.5	0.5	0.0	0.0	0.0	0.0	0.0	0.0	0.0	0.0	0.0	0.0	0.0	0.0	0.0	0.0
6714	0.0	0.5	0.6	0.0	0.47058823529411764	0.14150943396226415	1.0	0.0	0.0	0.0	0.0	0.6	0.0	0.0	0.5	0.5	0.0	0.6	0.6	0.0	0.0	0.0	0.0	0.0	0.0	0.0	0.0	0.0	0.0	0.0	0.0	0.0	0.0	0.0	0.0	0.0	0.0	0.0	0.0	0.0	0.0	0.0	0.0	0.0	0.0	0.6	0.6	0.6	0.6
7124	0.0	0.5	0.6	0.5	0.0392156862745098	0.37735849056603776	0.25	0.8333333333333334	1.0	0.0	0.0	0.6	0.6	0.6	0.0	0.0	0.0	0.6	0.6	0.0	0.0	0.6	0.5	0.0	0.0	0.6	0.5	0.0	0.0	0.0	0.0	0.0	0.0	0.0	0.0	0.0	0.0	0.0	0.0	0.0	0.0	0.0	0.0	0.0	0.0	0.0	0.0	0.0	0.0
3725	1.0	0.0	1.0	1.0	0.3137254901960784	0.33962264150943394	1.0	0.75	0.3333333333333333	0.0	0.2	0.6	0.6	0.6	0.5	0.5	0.6	0.0	0.0	0.0	0.0	0.6	0.5	0.6	0.5	0.0	0.0	0.0	0.0	0.0	0.0	0.6	0.6	0.0	0.0	0.0	0.0	0.0	0.0	0.0	0.0	0.0	0.0	0.0	0.0	0.0	0.0	0.6	0.6
3265	1.0	1.0	1.0	0.75	0.9411764705882353	0.4716981132075472	0.25	0.16666666666666666	0.0	0.75	0.0	0.6	0.6	0.6	0.5	0.5	0.6	0.6	0.6	0.5	0.5	0.6	0.5	0.6	0.0	0.6	0.5	0.0	0.0	0.5	0.5	0.6	0.6	0.5	0.5	0.6	0.6	0.6	0.5	0.5	0.5	0.5	0.5	0.5	0.5	0.6	0.6	0.6	0.6
6774	1.0	1.0	1.0	0.0	0.19607843137254902	0.11320754716981132	0.0	0.5	0.16666666666666666	0.75	0.0	0.6	0.6	0.6	0.5	0.5	0.6	0.6	0.6	0.5	0.5	0.0	0.0	0.0	0.0	0.6	0.5	0.6	0.6	0.0	0.0	0.0	0.0	0.0	0.0	0.0	0.0	0.0	0.0	0.0	0.0	0.5	0.5	0.0	0.0	0.0	0.0	0.0	0.0
1956	1.0	1.0	0.0	0.75	1.0	0.03773584905660377	0.25	0.0	0.16666666666666666	0.25	0.0	0.0	0.0	0.0	0.0	0.0	0.6	0.6	0.6	0.5	0.5	0.6	0.5	0.6	0.0	0.6	0.5	0.6	0.6	0.5	0.5	0.6	0.6	0.5	0.5	0.6	0.6	0.6	0.5	0.5	0.5	0.5	0.5	0.5	0.5	0.6	0.6	0.6	0.6
207	1.0	0.5	0.6	1.0	0.7647058823529411	0.5849056603773585	0.25	0.8333333333333334	0.0	1.0	0.2	0.6	0.6	0.6	0.0	0.0	0.6	0.6	0.6	0.0	0.0	0.6	0.5	0.6	0.5	0.6	0.5	0.6	0.6	0.5	0.5	0.6	0.6	0.5	0.5	0.6	0.6	0.6	0.5	0.5	0.5	0.5	0.5	0.5	0.5	0.0	0.0	0.6	0.6
2099	1.0	0.5	0.0	0.0	0.11764705882352941	0.02830188679245283	0.0	0.0	0.0	0.0	0.0	0.0	0.0	0.0	0.0	0.0	0.6	0.6	0.6	0.0	0.0	0.0	0.0	0.0	0.0	0.0	0.0	0.0	0.0	0.0	0.0	0.6	0.6	0.0	0.0	0.0	0.0	0.0	0.0	0.0	0.0	0.0	0.0	0.0	0.0	0.0	0.0	0.0	0.0
5594	1.0	1.0	1.0	1.0	0.9607843137254902	1.0	0.0	0.0	0.0	0.0	0.0	0.6	0.6	0.6	0.5	0.5	0.6	0.6	0.6	0.5	0.5	0.6	0.5	0.6	0.5	0.6	0.5	0.6	0.6	0.5	0.5	0.6	0.6	0.5	0.5	0.6	0.6	0.6	0.5	0.5	0.5	0.5	0.5	0.5	0.5	0.6	0.6	0.6	0.6
5728	1.0	0.5	0.2	0.0	0.37254901960784315	0.05660377358490566	0.0	0.08333333333333333	0.0	0.0	0.4	0.6	0.0	0.0	0.0	0.0	0.6	0.0	0.0	0.5	0.5	0.0	0.0	0.0	0.0	0.0	0.0	0.0	0.0	0.5	0.5	0.6	0.6	0.5	0.5	0.6	0.6	0.6	0.5	0.5	0.5	0.0	0.0	0.5	0.5	0.0	0.0	0.6	0.6
1950	1.0	0.0	0.0	0.75	0.803921568627451	0.0	0.0	0.0	0.16666666666666666	0.25	0.0	0.0	0.0	0.0	0.0	0.0	0.6	0.0	0.0	0.0	0.0	0.6	0.5	0.6	0.0	0.6	0.5	0.6	0.6	0.5	0.5	0.6	0.6	0.5	0.5	0.6	0.6	0.6	0.5	0.5	0.5	0.5	0.5	0.0	0.0	0.6	0.6	0.6	0.6
595	1.0	1.0	1.0	0.5	0.5098039215686274	0.09433962264150944	0.25	0.3333333333333333	0.0	0.75	0.8	0.6	0.6	0.6	0.5	0.5	0.6	0.6	0.6	0.5	0.5	0.0	0.0	0.6	0.5	0.6	0.0	0.6	0.6	0.5	0.5	0.6	0.6	0.5	0.5	0.6	0.6	0.6	0.5	0.5	0.5	0.5	0.5	0.0	0.0	0.6	0.6	0.6	0.6
2597	0.0	0.0	0.0	0.0	0.0196078431372549	0.018867924528301886	0.0	0.0	0.0	0.0	0.0	0.0	0.0	0.0	0.0	0.0	0.0	0.0	0.0	0.0	0.0	0.0	0.0	0.0	0.0	0.0	0.0	0.0	0.0	0.0	0.0	0.0	0.0	0.0	0.0	0.0	0.0	0.0	0.0	0.0	0.0	0.0	0.0	0.0	0.0	0.0	0.0	0.0	0.0
3569	1.0	0.25	0.6	0.25	0.19607843137254902	0.2169811320754717	0.0	0.75	0.8333333333333334	0.75	0.2	0.6	0.6	0.6	0.0	0.0	0.6	0.6	0.0	0.0	0.0	0.6	0.0	0.0	0.0	0.0	0.0	0.0	0.0	0.5	0.5	0.0	0.0	0.0	0.0	0.6	0.0	0.0	0.0	0.0	0.0	0.0	0.0	0.0	0.0	0.0	0.0	0.6	0.0
7157	1.0	1.0	0.6	1.0	0.47058823529411764	0.12264150943396226	0.5	0.5833333333333334	0.16666666666666666	0.5	1.0	0.6	0.0	0.0	0.5	0.5	0.6	0.6	0.6	0.5	0.5	0.6	0.5	0.6	0.5	0.6	0.5	0.6	0.6	0.5	0.5	0.6	0.6	0.5	0.5	0.6	0.6	0.6	0.5	0.5	0.5	0.5	0.5	0.5	0.5	0.6	0.6	0.0	0.0
7422	1.0	1.0	0.4	0.25	0.27450980392156865	0.03773584905660377	0.25	0.0	0.3333333333333333	0.0	0.0	0.0	0.6	0.6	0.0	0.0	0.6	0.6	0.6	0.5	0.5	0.6	0.0	0.0	0.0	0.0	0.0	0.6	0.6	0.5	0.5	0.0	0.0	0.0	0.0	0.0	0.0	0.0	0.0	0.0	0.0	0.0	0.0	0.0	0.0	0.6	0.6	0.6	0.6
5595	1.0	0.5	1.0	1.0	0.9607843137254902	1.0	0.0	0.0	0.0	0.0	0.0	0.6	0.6	0.6	0.5	0.5	0.6	0.6	0.6	0.0	0.0	0.6	0.5	0.6	0.5	0.6	0.5	0.6	0.6	0.5	0.5	0.6	0.6	0.5	0.5	0.6	0.6	0.6	0.5	0.5	0.5	0.5	0.5	0.5	0.5	0.6	0.6	0.6	0.6
5599	1.0	0.0	0.6	1.0	0.3137254901960784	0.46226415094339623	1.0	1.0	0.0	0.0	0.2	0.6	0.6	0.6	0.0	0.0	0.6	0.0	0.0	0.0	0.0	0.6	0.5	0.6	0.5	0.6	0.5	0.6	0.6	0.0	0.0	0.0	0.0	0.0	0.0	0.0	0.0	0.0	0.0	0.0	0.0	0.0	0.0	0.0	0.0	0.0	0.0	0.6	0.6
4609	1.0	1.0	0.2	1.0	0.2549019607843137	0.10377358490566038	0.0	0.3333333333333333	0.0	0.5	0.8	0.6	0.0	0.0	0.0	0.0	0.6	0.6	0.6	0.5	0.5	0.6	0.5	0.6	0.5	0.6	0.0	0.0	0.0	0.5	0.5	0.6	0.6	0.0	0.0	0.0	0.6	0.6	0.0	0.0	0.0	0.0	0.0	0.5	0.5	0.6	0.6	0.0	0.0
836	1.0	1.0	1.0	1.0	0.0196078431372549	0.1792452830188679	0.25	0.5	0.5	0.0	0.3	0.6	0.6	0.6	0.5	0.5	0.6	0.6	0.6	0.5	0.5	0.6	0.5	0.6	0.5	0.6	0.0	0.0	0.0	0.0	0.0	0.0	0.0	0.0	0.0	0.0	0.0	0.0	0.0	0.0	0.0	0.0	0.0	0.0	0.0	0.0	0.0	0.0	0.0
[truncated: 191 more columns]
