# Supplementary material for: Active ingredients and molecular targets of Taraxacum mongolicum against hepatocellular carcinoma: network pharmacology, molecular docking, and molecular dynamics simulation analysis
Source: PeerJ. 2022 Jul 18;10:e13737. doi: 10.7717/peerj.13737 (PMC9302432; doi:10.7717/peerj.13737)
Supplement: Supplemental Information 6 [file peerj-10-13737-s006.zip › Enrichment_GO/GO_membership.csv]

_MEMBER_MyList	_LogP_MyList	GO	Description	_PATTERN_	_RANK_	GiniIndex
1	-13	ko05216	Thyroid cancer	M1	1	0
1	-11	hsa04370	VEGF signaling pathway	M1	1	0
1	-4.2	hsa04211	Longevity regulating pathway	M1	1	0
1	-8.5	ko05168	Herpes simplex infection	M1	1	0
1	-13	hsa05211	Renal cell carcinoma	M1	1	0
1	-8.5	hsa04662	B cell receptor signaling pathway	M1	1	0
1	-12	hsa05145	Toxoplasmosis	M1	1	0
1	-12	hsa04659	Th17 cell differentiation	M1	1	0
1	-9.1	ko04072	Phospholipase D signaling pathway	M1	1	0
1	-7.3	ko04910	Insulin signaling pathway	M1	1	0
1	-4.2	hsa04916	Melanogenesis	M1	1	0
1	-6.7	hsa04920	Adipocytokine signaling pathway	M1	1	0
1	-9	ko04932	Non-alcoholic fatty liver disease (NAFLD)	M1	1	0
1	-13	hsa04630	Jak-STAT signaling pathway	M1	1	0
1	-3.4	hsa05202	Transcriptional misregulation in cancer	M1	1	0
1	-14	ko05206	MicroRNAs in cancer	M1	1	0
1	-6.9	ko05321	Inflammatory bowel disease (IBD)	M1	1	0
1	-17	ko04915	Estrogen signaling pathway	M1	1	0
1	-13	ko04912	GnRH signaling pathway	M1	1	0
1	-3.8	hsa04261	Adrenergic signaling in cardiomyocytes	M1	1	0
1	-5	hsa05014	Amyotrophic lateral sclerosis (ALS)	M1	1	0
1	-14	ko04071	Sphingolipid signaling pathway	M1	1	0
1	-9.4	hsa04140	Regulation of autophagy	M1	1	0
1	-12	ko04722	Neurotrophin signaling pathway	M1	1	0
1	-12	ko05142	Chagas disease (American trypanosomiasis)	M1	1	0
1	-10	ko04660	T cell receptor signaling pathway	M1	1	0
1	-4.3	ko05146	Amoebiasis	M1	1	0
1	-5	ko04730	Long-term depression	M1	1	0
1	-4.8	ko04720	Long-term potentiation	M1	1	0
1	-27	hsa05200	Pathways in cancer	M1	1	0
1	-8	hsa04914	Progesterone-mediated oocyte maturation	M1	1	0
1	-13	hsa05418	Fluid shear stress and atherosclerosis	M1	1	0
1	-8.1	ko04914	Progesterone-mediated oocyte maturation	M1	1	0
1	-13	hsa05216	Thyroid cancer	M1	1	0
1	-20	hsa04068	foxo signaling pathway	M1	1	0
1	-18	hsa05223	Non-small cell lung cancer	M1	1	0
1	-3.5	ko05202	Transcriptional misregulation in cancer	M1	1	0
1	-5.4	hsa05020	Prion diseases	M1	1	0
1	-6.9	hsa05010	Alzheimer's disease	M1	1	0
1	-5.5	hsa04060	Cytokine-cytokine receptor interaction	M1	1	0
1	-13	ko05418	Fluid shear stress and atherosclerosis	M1	1	0
1	-12	hsa04620	Toll-like receptor signaling pathway	M1	1	0
1	-10	ko04540	Gap junction	M1	1	0
1	-9	ko04137	Mitophagy - animal	M1	1	0
1	-6	ko04320	Dorso-ventral axis formation	M1	1	0
1	-8.9	hsa04150	mTOR signaling pathway	M1	1	0
1	-6.1	hsa05323	Rheumatoid arthritis	M1	1	0
1	-4.2	hsa04666	Fc gamma R-mediated phagocytosis	M1	1	0
1	-8.8	hsa04072	Phospholipase D signaling pathway	M1	1	0
1	-4.4	ko04666	Fc gamma R-mediated phagocytosis	M1	1	0
1	-3.7	ko04022	cGMP-PKG signaling pathway	M1	1	0
1	-8.3	ko05169	Epstein-Barr virus infection	M1	1	0
1	-12	ko04370	VEGF signaling pathway	M1	1	0
1	-18	hsa05214	Glioma	M1	1	0
1	-4.3	ko04723	Retrograde endocannabinoid signaling	M1	1	0
1	-15	hsa04210	Apoptosis	M1	1	0
1	-6.3	ko05323	Rheumatoid arthritis	M1	1	0
1	-6.2	hsa04350	TGF-beta signaling pathway	M1	1	0
1	-5.1	hsa04530	Tight junction	M1	1	0
1	-20	ko04012	ErbB signaling pathway	M1	1	0
1	-29	hsa05161	Hepatitis B	M1	1	0
1	-19	hsa04151	PI3K-Akt signaling pathway	M1	1	0
1	-12	hsa05152	Tuberculosis	M1	1	0
1	-6.7	ko04520	Adherens junction	M1	1	0
1	-21	ko05212	Pancreatic cancer	M1	1	0
1	-19	hsa04012	ErbB signaling pathway	M1	1	0
1	-11	hsa04921	Oxytocin signaling pathway	M1	1	0
1	-9.2	hsa04380	Osteoclast differentiation	M1	1	0
1	-5.7	ko05020	Prion diseases	M1	1	0
1	-20	hsa05212	Pancreatic cancer	M1	1	0
1	-14	hsa05231	Choline metabolism in cancer	M1	1	0
1	-14	hsa04071	Sphingolipid signaling pathway	M1	1	0
1	-12	ko04620	Toll-like receptor signaling pathway	M1	1	0
1	-7.8	hsa04810	Regulation of actin cytoskeleton	M1	1	0
1	-5.9	ko04060	Cytokine-cytokine receptor interaction	M1	1	0
1	-9	ko04150	mTOR signaling pathway	M1	1	0
1	-8.8	ko04662	B cell receptor signaling pathway	M1	1	0
1	-22	hsa04010	MAPK signaling pathway	M1	1	0
1	-7.1	hsa04930	Type II diabetes mellitus	M1	1	0
1	-11	ko04621	NOD-like receptor signaling pathway	M1	1	0
1	-6.9	hsa04310	Wnt signaling pathway	M1	1	0
1	-25	ko05205	Proteoglycans in cancer	M1	1	0
1	-3.6	hsa04723	Retrograde endocannabinoid signaling	M1	1	0
1	-8.7	hsa01524	Platinum drug resistance	M1	1	0
1	-11	ko05211	Renal cell carcinoma	M1	1	0
1	-10	hsa05222	Small cell lung cancer	M1	1	0
1	-4.8	hsa04720	Long-term potentiation	M1	1	0
1	-10	hsa04540	Gap junction	M1	1	0
1	-6.3	hsa04024	cAMP signaling pathway	M1	1	0
1	-14	ko05203	Viral carcinogenesis	M1	1	0
1	-9.8	hsa04931	insulin resistance	M1	1	0
1	-8.1	ko04810	Regulation of actin cytoskeleton	M1	1	0
1	-14	hsa04015	Rap1 signaling pathway	M1	1	0
1	-6	hsa04320	Dorso-ventral axis formation	M1	1	0
1	-7.5	ko04930	Type II diabetes mellitus	M1	1	0
1	-5.2	ko05014	Amyotrophic lateral sclerosis (ALS)	M1	1	0
1	-8.9	hsa04137	Mitophagy - animal	M1	1	0
1	-20	ko05215	Prostate cancer	M1	1	0
1	-4.9	hsa04360	Axon guidance	M1	1	0
1	-19	ko05210	Colorectal cancer	M1	1	0
1	-6.9	ko05010	Alzheimer's disease	M1	1	0
1	-9.4	ko04380	Osteoclast differentiation	M1	1	0
1	-23	ko01521	EGFR tyrosine kinase inhibitor resistance	M1	1	0
1	-13	hsa05166	HTLV-I infection	M1	1	0
1	-8.7	ko01524	Platinum drug resistance	M1	1	0
1	-8.2	hsa04062	Chemokine signaling pathway	M1	1	0
1	-10	hsa05164	Influenza A	M1	1	0
1	-14	hsa05169	Epstein-Barr virus infection	M1	1	0
1	-22	ko05224	Breast cancer	M1	1	0
1	-6.1	hsa04658	Th1 and Th2 cell differentiation	M1	1	0
1	-18	hsa04917	Prolactin signaling pathway	M1	1	0
1	-4.9	hsa04730	Long-term depression	M1	1	0
1	-13	hsa05133	Pertussis	M1	1	0
1	-22	hsa04510	Focal adhesion	M1	1	0
1	-24	hsa05160	Hepatitis C	M1	1	0
1	-14	hsa05203	Viral carcinogenesis	M1	1	0
1	-23	hsa05219	Bladder cancer	M1	1	0
1	-5.1	ko04360	Axon guidance	M1	1	0
1	-8.9	ko05120	Epithelial cell signaling in Helicobacter pylori infection	M1	1	0
1	-7.2	hsa04371	Apelin signaling pathway	M1	1	0
1	-23	ko05219	Bladder cancer	M1	1	0
1	-21	hsa05213	Endometrial cancer	M1	1	0
1	-6.2	ko04658	Th1 and Th2 cell differentiation	M1	1	0
1	-6.7	ko05140	Leishmaniasis	M1	1	0
1	-4.3	ko04916	Melanogenesis	M1	1	0
1	-13	ko05166	HTLV-I infection	M1	1	0
1	-6.7	hsa05140	Leishmania infection	M1	1	0
1	-19	hsa05215	Prostate cancer	M1	1	0
1	-19	ko04010	MAPK signaling pathway	M1	1	0
1	-7.2	hsa04650	Natural killer cell mediated cytotoxicity	M1	1	0
1	-15	ko04657	IL-17 signaling pathway	M1	1	0
1	-12	ko04659	Th17 cell differentiation	M1	1	0
1	-16	hsa04066	HIF-1 signaling pathway	M1	1	0
1	-15	hsa05230	Central carbon metabolism in cancer	M1	1	0
1	-24	ko04933	AGE-RAGE signaling pathway in diabetic complications	M1	1	0
1	-13	ko05220	Chronic myeloid leukemia	M1	1	0
1	-14	ko05221	Acute myeloid leukemia	M1	1	0
1	-11	ko04921	Oxytocin signaling pathway	M1	1	0
1	-4	ko04110	Cell cycle	M1	1	0
1	-14	hsa05206	MicroRNAs in cancer	M1	1	0
1	-16	ko05230	Central carbon metabolism in cancer	M1	1	0
1	-6.8	hsa05321	Inflammatory bowel disease (IBD)	M1	1	0
1	-3.5	ko05034	Alcoholism	M1	1	0
1	-13	hsa04014	Ras signaling pathway	M1	1	0
1	-6.8	ko04115	p53 signaling pathway	M1	1	0
1	-6.8	hsa05131	Shigellosis	M1	1	0
1	-11	ko05164	Influenza A	M1	1	0
1	-24	hsa04933	AGE-RAGE signaling pathway in diabetic complications	M1	1	0
1	-20	hsa05218	Melanoma	M1	1	0
1	-8.7	hsa04932	Non-alcoholic fatty liver disease (NAFLD)	M1	1	0
1	-13	hsa05221	Acute myeloid leukemia	M1	1	0
1	-22	ko01522	Endocrine resistance	M1	1	0
1	-15	hsa04915	Estrogen signaling pathway	M1	1	0
1	-9.4	ko04140	Autophagy - animal	M1	1	0
1	-9.2	ko04550	Signaling pathways regulating pluripotency of stem cells	M1	1	0
1	-12	hsa04912	GnRH signaling pathway	M1	1	0
1	-4.5	ko04144	Endocytosis	M1	1	0
1	-3.6	hsa04022	cGMP-PKG signaling pathway	M1	1	0
1	-15	ko05231	Choline metabolism in cancer	M1	1	0
1	-23	hsa01521	EGFR tyrosine kinase inhibitor resistance	M1	1	0
1	-14	hsa04668	TNF signaling pathway	M1	1	0
1	-5.8	hsa04726	Serotonergic synapse	M1	1	0
1	-10	hsa04621	NOD-like receptor signaling pathway	M1	1	0
1	-22	ko05213	Endometrial cancer	M1	1	0
1	-8.5	ko04062	Chemokine signaling pathway	M1	1	0
1	-5.9	hsa04725	Cholinergic synapse	M1	1	0
1	-8.4	ko05132	Salmonella infection	M1	1	0
1	-9.8	hsa04660	T cell receptor signaling pathway	M1	1	0
1	-5.2	ko04530	Tight junction	M1	1	0
1	-8.5	hsa05168	Herpes simplex infection	M1	1	0
1	-18	ko05160	Hepatitis C	M1	1	0
1	-13	ko05133	Pertussis	M1	1	0
1	-16	ko04210	Apoptosis	M1	1	0
1	-7.4	ko05162	Measles	M1	1	0
1	-6.5	hsa04115	p53 signaling pathway	M1	1	0
1	-22	hsa01522	Endocrine resistance	M1	1	0
1	-18	ko04917	Prolactin signaling pathway	M1	1	0
1	-6.8	ko04920	Adipocytokine signaling pathway	M1	1	0
1	-7.3	ko04310	Wnt signaling pathway	M1	1	0
1	-5	hsa05134	Legionellosis	M1	1	0
1	-7.1	hsa04910	Insulin signaling pathway	M1	1	0
1	-6.6	ko04024	cAMP signaling pathway	M1	1	0
1	-6.4	ko04350	TGF-beta signaling pathway	M1	1	0
1	-4.4	hsa04144	Endocytosis	M1	1	0
1	-14	ko04668	TNF signaling pathway	M1	1	0
1	-13	hsa05162	Measles	M1	1	0
1	-16	hsa04919	thyroid hormone signaling pathway	M1	1	0
1	-8.4	ko05222	Small cell lung cancer	M1	1	0
1	-7.4	ko04650	Natural killer cell mediated cytotoxicity	M1	1	0
1	-3.9	hsa04110	Cell cycle	M1	1	0
1	-15	hsa04657	IL-17 signaling pathway	M1	1	0
1	-25	hsa05210	Colorectal cancer	M1	1	0
1	-12	ko04015	Rap1 signaling pathway	M1	1	0
1	-12	hsa04722	Neurotrophin signaling pathway	M1	1	0
1	-8.2	hsa05132	Salmonella infection	M1	1	0
1	-9	hsa04550	Signaling pathways regulating pluripotency of stem cells	M1	1	0
1	-4.2	hsa05146	Amoebiasis	M1	1	0
1	-3.5	hsa05034	Alcoholism	M1	1	0
1	-12	ko05152	Tuberculosis	M1	1	0
1	-11	hsa04664	Fc epsilon RI signaling pathway	M1	1	0
1	-8.9	ko04630	Jak-STAT signaling pathway	M1	1	0
1	-3.8	ko04261	Adrenergic signaling in cardiomyocytes	M1	1	0
1	-20	ko04151	PI3K-Akt signaling pathway	M1	1	0
1	-8.8	hsa05120	Epithelial cell signaling in Helicobacter pylori infection	M1	1	0
1	-12	hsa05142	Chagas disease (American trypanosomiasis)	M1	1	0
1	-13	hsa05220	Chronic myeloid leukemia	M1	1	0
1	-21	ko04510	Focal adhesion	M1	1	0
1	-12	ko05145	Toxoplasmosis	M1	1	0
1	-5.1	ko05134	Legionellosis	M1	1	0
1	-18	ko05218	Melanoma	M1	1	0
1	-27	hsa05205	Proteoglycans in cancer	M1	1	0
1	-22	hsa05224	Breast cancer	M1	1	0
1	-11	ko04664	Fc epsilon RI signaling pathway	M1	1	0
1	-6.5	hsa04520	Adherens junction	M1	1	0
1	-19	ko05214	Glioma	M1	1	0
1	-19	ko05223	Non-small cell lung cancer	M1	1	0
1	-5.6	hsa04611	Platelet activation	M1	1	0
