# Supplementary material for: Active ingredients and molecular targets of Taraxacum mongolicum against hepatocellular carcinoma: network pharmacology, molecular docking, and molecular dynamics simulation analysis
Source: PeerJ. 2022 Jul 18;10:e13737. doi: 10.7717/peerj.13737 (PMC9302432; doi:10.7717/peerj.13737)
Supplement: Supplemental Information 6 [file peerj-10-13737-s006.zip › Enrichment_GO/GONetwork.js]

var networks={"GONetwork": {"format_version": "1.0", "generated_by": "cytoscape-3.8.2", "target_cytoscapejs_version": "~2.1", "data": {"shared_name": "GONetwork", "name": "GONetwork", "SUID": 28453014, "__Annotations": [], "selected": false}, "elements": {"nodes": [{"data": {"id": "28453099", "Enrichment": 83.31129476584022, "BestLogPInGroup": -10.122217606660634, "_PATTERN_": "M1", "_GeneInGOAndHitList": 6.0, "Hits": "AKT1|CCND1|CASP3|MYC|PTEN|TP53", "Description": "Small cell lung cancer", "_GeneInHitList": 22.0, "Category": "KEGG Pathway", "LogP": -10.122217606660634, "_RANK_": 1.0, "FirstInGroupByEnrichment": 1.0, "_LogP_MyList": -10.122217606660634, "_TotalGeneInLibrary": 30242.0, "_GeneInGO": 99.0, "shared_name": "76", "Gene": "hsa05222", "_MEMBER_MyList": 1.0, "STDV_InGO": 9.495144870310792, "_COUNT_001": 6.0, "SUID": 28453099, "id_original": "76", "selected": false, "Log_q_value_": -9.25636817482998, "canonicalName": "hsa05222", "CategoryID": 24.0, "Z_score": 22.133290198592835, "EvidenceCutoff": 0.0, "PARENT_GO": "", "FirstInGroupByLogP": 1.0, "GROUP_ID": 10.0, "name": "76", "BestEnrichmentInGroup": 83.31129476584022, "CLUSTER_LABEL": "Small cell lung cancer", "GeneID": "207|595|836|4609|5728|7157", "GiniIndex": 0.0, "_InGO": 27.272727272727273, "_COUNT_001_PCT": 100.0}, "position": {"x": 299.85750512994116, "y": 275.68057525186475}, "selected": false}, {"data": {"id": "28453098", "Enrichment": 94.58507089241034, "BestLogPInGroup": -27.13214387080918, "_PATTERN_": "M1", "_GeneInGOAndHitList": 15.0, "Hits": "AKT1|CCND1|CASP3|EGFR|ESR1|HRAS|IL6|MYC|MAPK1|MAPK3|SRC|STAT3|TNF|TP53|VEGFA", "Description": "Proteoglycans in cancer", "_GeneInHitList": 22.0, "Category": "KEGG Pathway", "LogP": -27.13214387080918, "_RANK_": 1.0, "FirstInGroupByEnrichment": 1.0, "_LogP_MyList": -27.13214387080918, "_TotalGeneInLibrary": 30242.0, "_GeneInGO": 218.0, "shared_name": "75", "Gene": "hsa05205", "_MEMBER_MyList": 1.0, "STDV_InGO": 9.930260198923897, "_COUNT_001": 15.0, "SUID": 28453098, "id_original": "75", "selected": false, "Log_q_value_": -24.70999193821124, "canonicalName": "hsa05205", "CategoryID": 24.0, "Z_score": 37.416462851643765, "EvidenceCutoff": 0.0, "PARENT_GO": "", "FirstInGroupByLogP": 1.0, "GROUP_ID": 3.0, "name": "75", "BestEnrichmentInGroup": 94.8025078369906, "CLUSTER_LABEL": "Proteoglycans in cancer", "GeneID": "207|595|836|1956|2099|3265|3569|4609|5594|5595|6714|6774|7124|7157|7422", "GiniIndex": 0.0, "_InGO": 68.18181818181819, "_COUNT_001_PCT": 100.0}, "position": {"x": 250.98465661919897, "y": 110.27484405069288}, "selected": false}, {"data": {"id": "28453097", "Enrichment": 176.73896103896104, "BestLogPInGroup": -18.265616234273914, "_PATTERN_": "M1", "_GeneInGOAndHitList": 9.0, "Hits": "AKT1|CCND1|ESR1|HRAS|MAPK1|MAPK3|MAPK8|SRC|STAT3", "Description": "Prolactin signaling pathway", "_GeneInHitList": 22.0, "Category": "KEGG Pathway", "LogP": -18.265616234273914, "_RANK_": 1.0, "FirstInGroupByEnrichment": 1.0, "_LogP_MyList": -18.265616234273914, "_TotalGeneInLibrary": 30242.0, "_GeneInGO": 70.0, "shared_name": "74", "Gene": "ko04917", "_MEMBER_MyList": 1.0, "STDV_InGO": 10.482356110715555, "_COUNT_001": 9.0, "SUID": 28453097, "id_original": "74", "selected": false, "Log_q_value_": -16.94612664357312, "canonicalName": "ko04917", "CategoryID": 24.0, "Z_score": 39.71707065954297, "EvidenceCutoff": 0.0, "PARENT_GO": "", "FirstInGroupByLogP": 1.0, "GROUP_ID": 6.0, "name": "74", "BestEnrichmentInGroup": 284.40752351097177, "CLUSTER_LABEL": "Prolactin signaling pathway", "GeneID": "207|595|2099|3265|5594|5595|5599|6714|6774", "GiniIndex": 0.0, "_InGO": 40.90909090909091, "_COUNT_001_PCT": 100.0}, "position": {"x": 160.02706079400366, "y": 346.461642146396}, "selected": false}, {"data": {"id": "28453096", "Enrichment": 42.95738636363636, "BestLogPInGroup": -27.244170396211494, "_PATTERN_": "M1", "_GeneInGOAndHitList": 18.0, "Hits": "AKT1|CCND1|CASP3|EGF|EGFR|ESR1|HRAS|HSP90AA1|IL6|JUN|MYC|MAPK1|MAPK3|MAPK8|PTEN|STAT3|TP53|VEGFA", "Description": "Pathways in cancer", "_GeneInHitList": 22.0, "Category": "KEGG Pathway", "LogP": -27.244170396211494, "_RANK_": 1.0, "FirstInGroupByEnrichment": 1.0, "_LogP_MyList": -27.244170396211494, "_TotalGeneInLibrary": 30242.0, "_GeneInGO": 576.0, "shared_name": "73", "Gene": "hsa05200", "_MEMBER_MyList": 1.0, "STDV_InGO": 8.223036670302646, "_COUNT_001": 18.0, "SUID": 28453096, "id_original": "73", "selected": false, "Log_q_value_": -24.70999193821124, "canonicalName": "hsa05200", "CategoryID": 24.0, "Z_score": 27.431676910671722, "EvidenceCutoff": 0.0, "PARENT_GO": "", "FirstInGroupByLogP": 1.0, "GROUP_ID": 2.0, "name": "73", "BestEnrichmentInGroup": 42.95738636363636, "CLUSTER_LABEL": "Pathways in cancer", "GeneID": "207|595|836|1950|1956|2099|3265|3320|3569|3725|4609|5594|5595|5599|5728|6774|7157|7422", "GiniIndex": 0.0, "_InGO": 81.81818181818181, "_COUNT_001_PCT": 100.0}, "position": {"x": 81.44307641900366, "y": 226.70839965372022}, "selected": false}, {"data": {"id": "28453095", "Enrichment": 64.31047315257842, "BestLogPInGroup": -12.577052530069249, "_PATTERN_": "M1", "_GeneInGOAndHitList": 8.0, "Hits": "AKT1|CCND1|EGF|EGFR|HRAS|IL6|MYC|STAT3", "Description": "Jak-STAT signaling pathway", "_GeneInHitList": 22.0, "Category": "KEGG Pathway", "LogP": -12.577052530069249, "_RANK_": 1.0, "FirstInGroupByEnrichment": 1.0, "_LogP_MyList": -12.577052530069249, "_TotalGeneInLibrary": 30242.0, "_GeneInGO": 171.0, "shared_name": "72", "Gene": "hsa04630", "_MEMBER_MyList": 1.0, "STDV_InGO": 10.255928633050294, "_COUNT_001": 8.0, "SUID": 28453095, "id_original": "72", "selected": false, "Log_q_value_": -11.575406434042087, "canonicalName": "hsa04630", "CategoryID": 24.0, "Z_score": 22.400714122254556, "EvidenceCutoff": 0.0, "PARENT_GO": "", "FirstInGroupByLogP": 1.0, "GROUP_ID": 9.0, "name": "72", "BestEnrichmentInGroup": 64.31047315257842, "CLUSTER_LABEL": "Jak-STAT signaling pathway", "GeneID": "207|595|1950|1956|3265|3569|4609|6774", "GiniIndex": 0.0, "_InGO": 36.36363636363637, "_COUNT_001_PCT": 100.0}, "position": {"x": 288.2830727568943, "y": 89.0849217179292}, "selected": false}, {"data": {"id": "28453094", "Enrichment": 84.593006993007, "BestLogPInGroup": -6.8599379220173375, "_PATTERN_": "M1", "_GeneInGOAndHitList": 4.0, "Hits": "IL6|JUN|STAT3|TNF", "Description": "Inflammatory bowel disease (IBD)", "_GeneInHitList": 22.0, "Category": "KEGG Pathway", "LogP": -6.8599379220173375, "_RANK_": 1.0, "FirstInGroupByEnrichment": 1.0, "_LogP_MyList": -6.8599379220173375, "_TotalGeneInLibrary": 30242.0, "_GeneInGO": 65.0, "shared_name": "71", "Gene": "ko05321", "_MEMBER_MyList": 1.0, "STDV_InGO": 8.223036670302644, "_COUNT_001": 4.0, "SUID": 28453094, "id_original": "71", "selected": false, "Log_q_value_": -6.1565643871089675, "canonicalName": "ko05321", "CategoryID": 24.0, "Z_score": 18.203327358349526, "EvidenceCutoff": 0.0, "PARENT_GO": "", "FirstInGroupByLogP": 1.0, "GROUP_ID": 11.0, "name": "71", "BestEnrichmentInGroup": 84.593006993007, "CLUSTER_LABEL": "Inflammatory bowel disease (IBD)", "GeneID": "3569|3725|6774|7124", "GiniIndex": 0.0, "_InGO": 18.181818181818183, "_COUNT_001_PCT": 100.0}, "position": {"x": 363.9179833403904, "y": 435.5468930008882}, "selected": false}, {"data": {"id": "28453093", "Enrichment": 105.74125874125875, "BestLogPInGroup": -23.811918117761515, "_PATTERN_": "M1", "_GeneInGOAndHitList": 13.0, "Hits": "AKT1|CCND1|CASP3|EGF|EGFR|HRAS|MYC|MAPK1|MAPK3|MAPK8|STAT3|TNF|TP53", "Description": "Hepatitis C", "_GeneInHitList": 22.0, "Category": "KEGG Pathway", "LogP": -23.811918117761515, "_RANK_": 1.0, "FirstInGroupByEnrichment": 1.0, "_LogP_MyList": -23.811918117761515, "_TotalGeneInLibrary": 30242.0, "_GeneInGO": 169.0, "shared_name": "70", "Gene": "hsa05160", "_MEMBER_MyList": 1.0, "STDV_InGO": 10.482356110715555, "_COUNT_001": 13.0, "SUID": 28453093, "id_original": "70", "selected": false, "Log_q_value_": -21.815734917435854, "canonicalName": "hsa05160", "CategoryID": 24.0, "Z_score": 36.84130016351593, "EvidenceCutoff": 0.0, "PARENT_GO": "", "FirstInGroupByLogP": 1.0, "GROUP_ID": 5.0, "name": "70", "BestEnrichmentInGroup": 335.2771618625277, "CLUSTER_LABEL": "Hepatitis C", "GeneID": "207|595|836|1950|1956|3265|4609|5594|5595|5599|6774|7124|7157", "GiniIndex": 0.0, "_InGO": 59.09090909090909, "_COUNT_001_PCT": 100.0}, "position": {"x": 209.7761452666599, "y": 234.49576842813428}, "selected": false}, {"data": {"id": "28453092", "Enrichment": 116.49460708782743, "BestLogPInGroup": -28.53649808292649, "_PATTERN_": "M1", "_GeneInGOAndHitList": 15.0, "Hits": "AKT1|CCND1|CASP3|HRAS|IL6|JUN|MYC|MAPK1|MAPK3|MAPK8|PTEN|SRC|STAT3|TNF|TP53", "Description": "Hepatitis B", "_GeneInHitList": 22.0, "Category": "KEGG Pathway", "LogP": -28.53649808292649, "_RANK_": 1.0, "FirstInGroupByEnrichment": 1.0, "_LogP_MyList": -28.53649808292649, "_TotalGeneInLibrary": 30242.0, "_GeneInGO": 177.0, "shared_name": "69", "Gene": "hsa05161", "_MEMBER_MyList": 1.0, "STDV_InGO": 9.930260198923897, "_COUNT_001": 15.0, "SUID": 28453092, "id_original": "69", "selected": false, "Log_q_value_": -25.637224895608885, "canonicalName": "hsa05161", "CategoryID": 24.0, "Z_score": 41.579562877677084, "EvidenceCutoff": 0.0, "PARENT_GO": "", "FirstInGroupByLogP": 1.0, "GROUP_ID": 1.0, "name": "69", "BestEnrichmentInGroup": 166.62258953168043, "CLUSTER_LABEL": "Hepatitis B", "GeneID": "207|595|836|3265|3569|3725|4609|5594|5595|5599|5728|6714|6774|7124|7157", "GiniIndex": 0.0, "_InGO": 68.18181818181819, "_COUNT_001_PCT": 100.0}, "position": {"x": 236.82952051080053, "y": 308.77183806924756}, "selected": false}, {"data": {"id": "28453091", "Enrichment": 77.44430217669655, "BestLogPInGroup": -13.232519310618214, "_PATTERN_": "M1", "_GeneInGOAndHitList": 8.0, "Hits": "AKT1|HSP90AA1|JUN|MAPK8|SRC|TNF|TP53|VEGFA", "Description": "Fluid shear stress and atherosclerosis", "_GeneInHitList": 22.0, "Category": "KEGG Pathway", "LogP": -13.232519310618214, "_RANK_": 1.0, "FirstInGroupByEnrichment": 1.0, "_LogP_MyList": -13.232519310618214, "_TotalGeneInLibrary": 30242.0, "_GeneInGO": 142.0, "shared_name": "68", "Gene": "ko05418", "_MEMBER_MyList": 1.0, "STDV_InGO": 10.255928633050294, "_COUNT_001": 8.0, "SUID": 28453091, "id_original": "68", "selected": false, "Log_q_value_": -12.165755036006846, "canonicalName": "ko05418", "CategoryID": 24.0, "Z_score": 24.635888477336746, "EvidenceCutoff": 0.0, "PARENT_GO": "", "FirstInGroupByLogP": 1.0, "GROUP_ID": 8.0, "name": "68", "BestEnrichmentInGroup": 105.74125874125873, "CLUSTER_LABEL": "Fluid shear stress and atherosclerosis", "GeneID": "207|3320|3725|5599|6714|7124|7157|7422", "GiniIndex": 0.0, "_InGO": 36.36363636363637, "_COUNT_001_PCT": 100.0}, "position": {"x": 323.1304848662693, "y": 365.5150173905366}, "selected": false}, {"data": {"id": "28453090", "Enrichment": 45.97446032228641, "BestLogPInGroup": -14.349623052795593, "_PATTERN_": "M1", "_GeneInGOAndHitList": 10.0, "Hits": "AKT1|CCND1|CASP3|IL6|JUN|MYC|MAPK8|STAT3|TNF|TP53", "Description": "Epstein-Barr virus infection", "_GeneInHitList": 22.0, "Category": "KEGG Pathway", "LogP": -14.349623052795593, "_RANK_": 1.0, "FirstInGroupByEnrichment": 1.0, "_LogP_MyList": -14.349623052795593, "_TotalGeneInLibrary": 30242.0, "_GeneInGO": 299.0, "shared_name": "67", "Gene": "hsa05169", "_MEMBER_MyList": 1.0, "STDV_InGO": 10.615894693111677, "_COUNT_001": 10.0, "SUID": 28453090, "id_original": "67", "selected": false, "Log_q_value_": -13.182743625300958, "canonicalName": "hsa05169", "CategoryID": 24.0, "Z_score": 21.087062448123877, "EvidenceCutoff": 0.0, "PARENT_GO": "", "FirstInGroupByLogP": 1.0, "GROUP_ID": 7.0, "name": "67", "BestEnrichmentInGroup": 79.68906455862978, "CLUSTER_LABEL": "Epstein-Barr virus infection", "GeneID": "207|595|836|3569|3725|4609|5599|6774|7124|7157", "GiniIndex": 0.0, "_InGO": 45.45454545454545, "_COUNT_001_PCT": 100.0}, "position": {"x": 330.4503548613865, "y": 310.6368130448335}, "selected": false}, {"data": {"id": "28453089", "Enrichment": 175.4854932301741, "BestLogPInGroup": -24.60725099716735, "_PATTERN_": "M1", "_GeneInGOAndHitList": 12.0, "Hits": "AKT1|CCND1|CASP3|EGF|EGFR|HRAS|JUN|MYC|MAPK1|MAPK3|MAPK8|TP53", "Description": "Colorectal cancer", "_GeneInHitList": 22.0, "Category": "KEGG Pathway", "LogP": -24.60725099716735, "_RANK_": 1.0, "FirstInGroupByEnrichment": 1.0, "_LogP_MyList": -24.60725099716735, "_TotalGeneInLibrary": 30242.0, "_GeneInGO": 94.0, "shared_name": "66", "Gene": "hsa05210", "_MEMBER_MyList": 1.0, "STDV_InGO": 10.615894693111677, "_COUNT_001": 12.0, "SUID": 28453089, "id_original": "66", "selected": false, "Log_q_value_": -22.406947814185763, "canonicalName": "hsa05210", "CategoryID": 24.0, "Z_score": 45.714732563592825, "EvidenceCutoff": 0.0, "PARENT_GO": "", "FirstInGroupByLogP": 1.0, "GROUP_ID": 4.0, "name": "66", "BestEnrichmentInGroup": 206.19545454545454, "CLUSTER_LABEL": "Colorectal cancer", "GeneID": "207|595|836|1950|1956|3265|3725|4609|5594|5595|5599|7157", "GiniIndex": 0.0, "_InGO": 54.54545454545455, "_COUNT_001_PCT": 100.0}, "position": {"x": 249.0172341338474, "y": 271.2216061356538}, "selected": false}, {"data": {"id": "28453088", "Enrichment": 69.89676425269646, "BestLogPInGroup": -6.8599379220173375, "_PATTERN_": "M1", "_GeneInGOAndHitList": 3.0, "Hits": "CASP3|IL6|TNF", "Description": "Legionellosis", "_GeneInHitList": 22.0, "Category": "KEGG Pathway", "LogP": -4.975574887513344, "_RANK_": 1.0, "FirstInGroupByEnrichment": 0.0, "_LogP_MyList": -4.975574887513344, "_TotalGeneInLibrary": 30242.0, "_GeneInGO": 59.0, "shared_name": "65", "Gene": "hsa05134", "_MEMBER_MyList": 1.0, "STDV_InGO": 7.31650049984536, "_COUNT_001": 3.0, "SUID": 28453088, "id_original": "65", "selected": false, "Log_q_value_": -4.357335067443468, "canonicalName": "hsa05134", "CategoryID": 24.0, "Z_score": 14.292421453117766, "EvidenceCutoff": 0.0, "PARENT_GO": "", "FirstInGroupByLogP": 0.0, "GROUP_ID": 11.0, "name": "65", "BestEnrichmentInGroup": 84.593006993007, "CLUSTER_LABEL": " ", "GeneID": "836|3569|7124", "GiniIndex": 0.0, "_InGO": 13.636363636363637, "_COUNT_001_PCT": 100.0}, "position": {"x": 331.1537240020115, "y": 484.54646575479444}, "selected": false}, {"data": {"id": "28453087", "Enrichment": 72.34928229665071, "BestLogPInGroup": -6.8599379220173375, "_PATTERN_": "M1", "_GeneInGOAndHitList": 3.0, "Hits": "CASP3|TNF|TP53", "Description": "Amyotrophic lateral sclerosis (ALS)", "_GeneInHitList": 22.0, "Category": "KEGG Pathway", "LogP": -5.02089487560636, "_RANK_": 1.0, "FirstInGroupByEnrichment": 0.0, "_LogP_MyList": -5.02089487560636, "_TotalGeneInLibrary": 30242.0, "_GeneInGO": 57.0, "shared_name": "64", "Gene": "hsa05014", "_MEMBER_MyList": 1.0, "STDV_InGO": 7.31650049984536, "_COUNT_001": 3.0, "SUID": 28453087, "id_original": "64", "selected": false, "Log_q_value_": -4.400375289241585, "canonicalName": "hsa05014", "CategoryID": 24.0, "Z_score": 14.547676371243226, "EvidenceCutoff": 0.0, "PARENT_GO": "", "FirstInGroupByLogP": 0.0, "GROUP_ID": 11.0, "name": "64", "BestEnrichmentInGroup": 84.593006993007, "CLUSTER_LABEL": " ", "GeneID": "836|7124|7157", "GiniIndex": 0.0, "_InGO": 13.636363636363637, "_COUNT_001_PCT": 100.0}, "position": {"x": 450.36884431756323, "y": 298.9496029618257}, "selected": false}, {"data": {"id": "28453086", "Enrichment": 74.9801652892562, "BestLogPInGroup": -6.8599379220173375, "_PATTERN_": "M1", "_GeneInGOAndHitList": 3.0, "Hits": "CASP3|IL6|TNF", "Description": "Legionellosis", "_GeneInHitList": 22.0, "Category": "KEGG Pathway", "LogP": -5.067878823863436, "_RANK_": 1.0, "FirstInGroupByEnrichment": 0.0, "_LogP_MyList": -5.067878823863436, "_TotalGeneInLibrary": 30242.0, "_GeneInGO": 55.0, "shared_name": "63", "Gene": "ko05134", "_MEMBER_MyList": 1.0, "STDV_InGO": 7.31650049984536, "_COUNT_001": 3.0, "SUID": 28453086, "id_original": "63", "selected": false, "Log_q_value_": -4.445067440719076, "canonicalName": "ko05134", "CategoryID": 24.0, "Z_score": 14.816609984786897, "EvidenceCutoff": 0.0, "PARENT_GO": "", "FirstInGroupByLogP": 0.0, "GROUP_ID": 11.0, "name": "63", "BestEnrichmentInGroup": 84.593006993007, "CLUSTER_LABEL": " ", "GeneID": "836|3569|7124", "GiniIndex": 0.0, "_InGO": 13.636363636363637, "_COUNT_001_PCT": 100.0}, "position": {"x": 371.0877373687107, "y": 529.8860043290132}, "selected": false}, {"data": {"id": "28453085", "Enrichment": 80.86096256684492, "BestLogPInGroup": -6.8599379220173375, "_PATTERN_": "M1", "_GeneInGOAndHitList": 3.0, "Hits": "CASP3|TNF|TP53", "Description": "Amyotrophic lateral sclerosis (ALS)", "_GeneInHitList": 22.0, "Category": "KEGG Pathway", "LogP": -5.167356259425122, "_RANK_": 1.0, "FirstInGroupByEnrichment": 0.0, "_LogP_MyList": -5.167356259425122, "_TotalGeneInLibrary": 30242.0, "_GeneInGO": 51.0, "shared_name": "62", "Gene": "ko05014", "_MEMBER_MyList": 1.0, "STDV_InGO": 7.31650049984536, "_COUNT_001": 3.0, "SUID": 28453085, "id_original": "62", "selected": false, "Log_q_value_": -4.537596016325435, "canonicalName": "ko05014", "CategoryID": 24.0, "Z_score": 15.400792302066797, "EvidenceCutoff": 0.0, "PARENT_GO": "", "FirstInGroupByLogP": 0.0, "GROUP_ID": 11.0, "name": "62", "BestEnrichmentInGroup": 84.593006993007, "CLUSTER_LABEL": " ", "GeneID": "836|7124|7157", "GiniIndex": 0.0, "_InGO": 13.636363636363637, "_COUNT_001_PCT": 100.0}, "position": {"x": 418.7699196807224, "y": 385.01790130166944}, "selected": false}, {"data": {"id": "28453084", "Enrichment": 20.95482261640798, "BestLogPInGroup": -6.8599379220173375, "_PATTERN_": "M1", "_GeneInGOAndHitList": 5.0, "Hits": "EGF|EGFR|IL6|TNF|VEGFA", "Description": "Cytokine-cytokine receptor interaction", "_GeneInHitList": 22.0, "Category": "KEGG Pathway", "LogP": -5.482219119837413, "_RANK_": 1.0, "FirstInGroupByEnrichment": 0.0, "_LogP_MyList": -5.482219119837413, "_TotalGeneInLibrary": 30242.0, "_GeneInGO": 328.0, "shared_name": "61", "Gene": "hsa04060", "_MEMBER_MyList": 1.0, "STDV_InGO": 8.934606739851096, "_COUNT_001": 5.0, "SUID": 28453084, "id_original": "61", "selected": false, "Log_q_value_": -4.845397022250238, "canonicalName": "hsa04060", "CategoryID": 24.0, "Z_score": 9.804145171139895, "EvidenceCutoff": 0.0, "PARENT_GO": "", "FirstInGroupByLogP": 0.0, "GROUP_ID": 11.0, "name": "61", "BestEnrichmentInGroup": 84.593006993007, "CLUSTER_LABEL": " ", "GeneID": "1950|1956|3569|7124|7422", "GiniIndex": 0.0, "_InGO": 22.727272727272727, "_COUNT_001_PCT": 100.0}, "position": {"x": 361.0878670684177, "y": 612.1771725419038}, "selected": false}, {"data": {"id": "28453083", "Enrichment": 25.456228956228955, "BestLogPInGroup": -6.8599379220173375, "_PATTERN_": "M1", "_GeneInGOAndHitList": 5.0, "Hits": "EGF|EGFR|IL6|TNF|VEGFA", "Description": "Cytokine-cytokine receptor interaction", "_GeneInHitList": 22.0, "Category": "KEGG Pathway", "LogP": -5.89578760391343, "_RANK_": 1.0, "FirstInGroupByEnrichment": 0.0, "_LogP_MyList": -5.89578760391343, "_TotalGeneInLibrary": 30242.0, "_GeneInGO": 270.0, "shared_name": "60", "Gene": "ko04060", "_MEMBER_MyList": 1.0, "STDV_InGO": 8.934606739851096, "_COUNT_001": 5.0, "SUID": 28453083, "id_original": "60", "selected": false, "Log_q_value_": -5.24693441890472, "canonicalName": "ko04060", "CategoryID": 24.0, "Z_score": 10.89119906974406, "EvidenceCutoff": 0.0, "PARENT_GO": "", "FirstInGroupByLogP": 0.0, "GROUP_ID": 11.0, "name": "60", "BestEnrichmentInGroup": 84.593006993007, "CLUSTER_LABEL": " ", "GeneID": "1950|1956|3569|7124|7422", "GiniIndex": 0.0, "_InGO": 22.727272727272727, "_COUNT_001_PCT": 100.0}, "position": {"x": 464.5540140143711, "y": 615.4939755204194}, "selected": false}, {"data": {"id": "28453082", "Enrichment": 55.54086317722682, "BestLogPInGroup": -6.8599379220173375, "_PATTERN_": "M1", "_GeneInGOAndHitList": 4.0, "Hits": "IL6|JUN|TNF|VEGFA", "Description": "Rheumatoid arthritis", "_GeneInHitList": 22.0, "Category": "KEGG Pathway", "LogP": -6.121896959345857, "_RANK_": 1.0, "FirstInGroupByEnrichment": 0.0, "_LogP_MyList": -6.121896959345857, "_TotalGeneInLibrary": 30242.0, "_GeneInGO": 99.0, "shared_name": "59", "Gene": "hsa05323", "_MEMBER_MyList": 1.0, "STDV_InGO": 8.223036670302644, "_COUNT_001": 4.0, "SUID": 28453082, "id_original": "59", "selected": false, "Log_q_value_": -5.465661820714548, "canonicalName": "hsa05323", "CategoryID": 24.0, "Z_score": 14.665894344360268, "EvidenceCutoff": 0.0, "PARENT_GO": "", "FirstInGroupByLogP": 0.0, "GROUP_ID": 11.0, "name": "59", "BestEnrichmentInGroup": 84.593006993007, "CLUSTER_LABEL": " ", "GeneID": "3569|3725|7124|7422", "GiniIndex": 0.0, "_InGO": 18.181818181818183, "_COUNT_001_PCT": 100.0}, "position": {"x": 441.4643471709568, "y": 430.1027096512788}, "selected": false}, {"data": {"id": "28453081", "Enrichment": 61.094949494949496, "BestLogPInGroup": -6.8599379220173375, "_PATTERN_": "M1", "_GeneInGOAndHitList": 4.0, "Hits": "IL6|JUN|TNF|VEGFA", "Description": "Rheumatoid arthritis", "_GeneInHitList": 22.0, "Category": "KEGG Pathway", "LogP": -6.288303660858581, "_RANK_": 1.0, "FirstInGroupByEnrichment": 0.0, "_LogP_MyList": -6.288303660858581, "_TotalGeneInLibrary": 30242.0, "_GeneInGO": 90.0, "shared_name": "58", "Gene": "ko05323", "_MEMBER_MyList": 1.0, "STDV_InGO": 8.223036670302644, "_COUNT_001": 4.0, "SUID": 28453081, "id_original": "58", "selected": false, "Log_q_value_": -5.619479394919251, "canonicalName": "ko05323", "CategoryID": 24.0, "Z_score": 15.405058487626281, "EvidenceCutoff": 0.0, "PARENT_GO": "", "FirstInGroupByLogP": 0.0, "GROUP_ID": 11.0, "name": "58", "BestEnrichmentInGroup": 84.593006993007, "CLUSTER_LABEL": " ", "GeneID": "3569|3725|7124|7422", "GiniIndex": 0.0, "_InGO": 18.181818181818183, "_COUNT_001_PCT": 100.0}, "position": {"x": 395.2532876006443, "y": 409.1547116044038}, "selected": false}, {"data": {"id": "28453080", "Enrichment": 82.06784260515605, "BestLogPInGroup": -6.8599379220173375, "_PATTERN_": "M1", "_GeneInGOAndHitList": 4.0, "Hits": "IL6|JUN|STAT3|TNF", "Description": "Inflammatory bowel disease (IBD)", "_GeneInHitList": 22.0, "Category": "KEGG Pathway", "LogP": -6.806465355990295, "_RANK_": 1.0, "FirstInGroupByEnrichment": 0.0, "_LogP_MyList": -6.806465355990295, "_TotalGeneInLibrary": 30242.0, "_GeneInGO": 67.0, "shared_name": "57", "Gene": "hsa05321", "_MEMBER_MyList": 1.0, "STDV_InGO": 8.223036670302644, "_COUNT_001": 4.0, "SUID": 28453080, "id_original": "57", "selected": false, "Log_q_value_": -6.105849255627114, "canonicalName": "hsa05321", "CategoryID": 24.0, "Z_score": 17.9235718896249, "EvidenceCutoff": 0.0, "PARENT_GO": "", "FirstInGroupByLogP": 0.0, "GROUP_ID": 11.0, "name": "57", "BestEnrichmentInGroup": 84.593006993007, "CLUSTER_LABEL": " ", "GeneID": "3569|3725|6774|7124", "GiniIndex": 0.0, "_InGO": 18.181818181818183, "_COUNT_001_PCT": 100.0}, "position": {"x": 275.5851052275974, "y": 479.7769955399507}, "selected": false}, {"data": {"id": "28453079", "Enrichment": 20.21524064171123, "BestLogPInGroup": -10.122217606660634, "_PATTERN_": "M1", "_GeneInGOAndHitList": 3.0, "Hits": "IL6|MYC|TP53", "Description": "Transcriptional misregulation in cancer", "_GeneInHitList": 22.0, "Category": "KEGG Pathway", "LogP": -3.372914246879319, "_RANK_": 1.0, "FirstInGroupByEnrichment": 0.0, "_LogP_MyList": -3.372914246879319, "_TotalGeneInLibrary": 30242.0, "_GeneInGO": 204.0, "shared_name": "56", "Gene": "hsa05202", "_MEMBER_MyList": 1.0, "STDV_InGO": 7.31650049984536, "_COUNT_001": 3.0, "SUID": 28453079, "id_original": "56", "selected": false, "Log_q_value_": -2.8101007934102444, "canonicalName": "hsa05202", "CategoryID": 24.0, "Z_score": 7.429979054243677, "EvidenceCutoff": 0.0, "PARENT_GO": "", "FirstInGroupByLogP": 0.0, "GROUP_ID": 10.0, "name": "56", "BestEnrichmentInGroup": 83.31129476584022, "CLUSTER_LABEL": " ", "GeneID": "3569|4609|7157", "GiniIndex": 0.0, "_InGO": 13.636363636363637, "_COUNT_001_PCT": 100.0}, "position": {"x": 373.4562142363865, "y": 174.6124924424165}, "selected": false}, {"data": {"id": "28453078", "Enrichment": 22.91060606060606, "BestLogPInGroup": -10.122217606660634, "_PATTERN_": "M1", "_GeneInGOAndHitList": 3.0, "Hits": "IL6|MYC|TP53", "Description": "Transcriptional misregulation in cancer", "_GeneInHitList": 22.0, "Category": "KEGG Pathway", "LogP": -3.5319384386294908, "_RANK_": 1.0, "FirstInGroupByEnrichment": 0.0, "_LogP_MyList": -3.5319384386294908, "_TotalGeneInLibrary": 30242.0, "_GeneInGO": 180.0, "shared_name": "55", "Gene": "ko05202", "_MEMBER_MyList": 1.0, "STDV_InGO": 7.31650049984536, "_COUNT_001": 3.0, "SUID": 28453078, "id_original": "55", "selected": false, "Log_q_value_": -2.9651037112274925, "canonicalName": "ko05202", "CategoryID": 24.0, "Z_score": 7.955067927508168, "EvidenceCutoff": 0.0, "PARENT_GO": "", "FirstInGroupByLogP": 0.0, "GROUP_ID": 10.0, "name": "55", "BestEnrichmentInGroup": 83.31129476584022, "CLUSTER_LABEL": " ", "GeneID": "3569|4609|7157", "GiniIndex": 0.0, "_InGO": 13.636363636363637, "_COUNT_001_PCT": 100.0}, "position": {"x": 428.267070101865, "y": 200.39453017740186}, "selected": false}, {"data": {"id": "28453077", "Enrichment": 31.241735537190085, "BestLogPInGroup": -10.122217606660634, "_PATTERN_": "M1", "_GeneInGOAndHitList": 3.0, "Hits": "CCND1|MYC|TP53", "Description": "Cell cycle", "_GeneInHitList": 22.0, "Category": "KEGG Pathway", "LogP": -3.9288775849050563, "_RANK_": 1.0, "FirstInGroupByEnrichment": 0.0, "_LogP_MyList": -3.9288775849050563, "_TotalGeneInLibrary": 30242.0, "_GeneInGO": 132.0, "shared_name": "54", "Gene": "hsa04110", "_MEMBER_MyList": 1.0, "STDV_InGO": 7.31650049984536, "_COUNT_001": 3.0, "SUID": 28453077, "id_original": "54", "selected": false, "Log_q_value_": -3.347667732550214, "canonicalName": "hsa04110", "CategoryID": 24.0, "Z_score": 9.395080022139274, "EvidenceCutoff": 0.0, "PARENT_GO": "", "FirstInGroupByLogP": 0.0, "GROUP_ID": 10.0, "name": "54", "BestEnrichmentInGroup": 83.31129476584022, "CLUSTER_LABEL": " ", "GeneID": "595|4609|7157", "GiniIndex": 0.0, "_InGO": 13.636363636363637, "_COUNT_001_PCT": 100.0}, "position": {"x": 311.35747461236303, "y": 225.76711547403272}, "selected": false}, {"data": {"id": "28453076", "Enrichment": 33.25733137829912, "BestLogPInGroup": -10.122217606660634, "_PATTERN_": "M1", "_GeneInGOAndHitList": 3.0, "Hits": "CCND1|MYC|TP53", "Description": "Cell cycle", "_GeneInHitList": 22.0, "Category": "KEGG Pathway", "LogP": -4.009342966915528, "_RANK_": 1.0, "FirstInGroupByEnrichment": 0.0, "_LogP_MyList": -4.009342966915528, "_TotalGeneInLibrary": 30242.0, "_GeneInGO": 124.0, "shared_name": "53", "Gene": "ko04110", "_MEMBER_MyList": 1.0, "STDV_InGO": 7.31650049984536, "_COUNT_001": 3.0, "SUID": 28453076, "id_original": "53", "selected": false, "Log_q_value_": -3.426040125054842, "canonicalName": "ko04110", "CategoryID": 24.0, "Z_score": 9.711546597692823, "EvidenceCutoff": 0.0, "PARENT_GO": "", "FirstInGroupByLogP": 0.0, "GROUP_ID": 10.0, "name": "53", "BestEnrichmentInGroup": 83.31129476584022, "CLUSTER_LABEL": " ", "GeneID": "595|4609|7157", "GiniIndex": 0.0, "_InGO": 13.636363636363637, "_COUNT_001_PCT": 100.0}, "position": {"x": 233.21111230767553, "y": 246.91292083291944}, "selected": false}, {"data": {"id": "28453075", "Enrichment": 69.60184119677791, "BestLogPInGroup": -10.122217606660634, "_PATTERN_": "M1", "_GeneInGOAndHitList": 4.0, "Hits": "CCND1|CASP3|PTEN|TP53", "Description": "p53 signaling pathway", "_GeneInHitList": 22.0, "Category": "KEGG Pathway", "LogP": -6.516635142923052, "_RANK_": 1.0, "FirstInGroupByEnrichment": 0.0, "_LogP_MyList": -6.516635142923052, "_TotalGeneInLibrary": 30242.0, "_GeneInGO": 79.0, "shared_name": "52", "Gene": "hsa04115", "_MEMBER_MyList": 1.0, "STDV_InGO": 8.223036670302644, "_COUNT_001": 4.0, "SUID": 28453075, "id_original": "52", "selected": false, "Log_q_value_": -5.840078426753031, "canonicalName": "hsa04115", "CategoryID": 24.0, "Z_score": 16.473058280565848, "EvidenceCutoff": 0.0, "PARENT_GO": "", "FirstInGroupByLogP": 0.0, "GROUP_ID": 10.0, "name": "52", "BestEnrichmentInGroup": 83.31129476584022, "CLUSTER_LABEL": " ", "GeneID": "595|836|5728|7157", "GiniIndex": 0.0, "_InGO": 18.181818181818183, "_COUNT_001_PCT": 100.0}, "position": {"x": 421.357589053281, "y": 265.8977535965913}, "selected": false}, {"data": {"id": "28453074", "Enrichment": 79.68906455862978, "BestLogPInGroup": -10.122217606660634, "_PATTERN_": "M1", "_GeneInGOAndHitList": 4.0, "Hits": "CCND1|CASP3|PTEN|TP53", "Description": "p53 signaling pathway", "_GeneInHitList": 22.0, "Category": "KEGG Pathway", "LogP": -6.754614622562305, "_RANK_": 1.0, "FirstInGroupByEnrichment": 0.0, "_LogP_MyList": -6.754614622562305, "_TotalGeneInLibrary": 30242.0, "_GeneInGO": 69.0, "shared_name": "51", "Gene": "ko04115", "_MEMBER_MyList": 1.0, "STDV_InGO": 8.223036670302644, "_COUNT_001": 4.0, "SUID": 28453074, "id_original": "51", "selected": false, "Log_q_value_": -6.062167311276551, "canonicalName": "ko04115", "CategoryID": 24.0, "Z_score": 17.655981537223493, "EvidenceCutoff": 0.0, "PARENT_GO": "", "FirstInGroupByLogP": 0.0, "GROUP_ID": 10.0, "name": "51", "BestEnrichmentInGroup": 83.31129476584022, "CLUSTER_LABEL": " ", "GeneID": "595|836|5728|7157", "GiniIndex": 0.0, "_InGO": 18.181818181818183, "_COUNT_001_PCT": 100.0}, "position": {"x": 223.2483590117771, "y": 221.5430630448335}, "selected": false}, {"data": {"id": "28453073", "Enrichment": 40.66971490048413, "BestLogPInGroup": -10.122217606660634, "_PATTERN_": "M1", "_GeneInGOAndHitList": 5.0, "Hits": "CCND1|JUN|MYC|MAPK8|TP53", "Description": "Wnt signaling pathway", "_GeneInHitList": 22.0, "Category": "KEGG Pathway", "LogP": -6.902305948644654, "_RANK_": 1.0, "FirstInGroupByEnrichment": 0.0, "_LogP_MyList": -6.902305948644654, "_TotalGeneInLibrary": 30242.0, "_GeneInGO": 169.0, "shared_name": "50", "Gene": "hsa04310", "_MEMBER_MyList": 1.0, "STDV_InGO": 8.934606739851096, "_COUNT_001": 5.0, "SUID": 28453073, "id_original": "50", "selected": false, "Log_q_value_": -6.190553482163513, "canonicalName": "hsa04310", "CategoryID": 24.0, "Z_score": 13.953277739960381, "EvidenceCutoff": 0.0, "PARENT_GO": "", "FirstInGroupByLogP": 0.0, "GROUP_ID": 10.0, "name": "50", "BestEnrichmentInGroup": 83.31129476584022, "CLUSTER_LABEL": " ", "GeneID": "595|3725|4609|5599|7157", "GiniIndex": 0.0, "_InGO": 22.727272727272727, "_COUNT_001_PCT": 100.0}, "position": {"x": 367.5139840117771, "y": 358.80574309854444}, "selected": false}, {"data": {"id": "28453072", "Enrichment": 48.06420851875397, "BestLogPInGroup": -10.122217606660634, "_PATTERN_": "M1", "_GeneInGOAndHitList": 5.0, "Hits": "CCND1|JUN|MYC|MAPK8|TP53", "Description": "Wnt signaling pathway", "_GeneInHitList": 22.0, "Category": "KEGG Pathway", "LogP": -7.264520677490518, "_RANK_": 1.0, "FirstInGroupByEnrichment": 0.0, "_LogP_MyList": -7.264520677490518, "_TotalGeneInLibrary": 30242.0, "_GeneInGO": 143.0, "shared_name": "49", "Gene": "ko04310", "_MEMBER_MyList": 1.0, "STDV_InGO": 8.934606739851096, "_COUNT_001": 5.0, "SUID": 28453072, "id_original": "49", "selected": false, "Log_q_value_": -6.538433758585188, "canonicalName": "ko04310", "CategoryID": 24.0, "Z_score": 15.221061099572038, "EvidenceCutoff": 0.0, "PARENT_GO": "", "FirstInGroupByLogP": 0.0, "GROUP_ID": 10.0, "name": "49", "BestEnrichmentInGroup": 83.31129476584022, "CLUSTER_LABEL": " ", "GeneID": "595|3725|4609|5599|7157", "GiniIndex": 0.0, "_InGO": 22.727272727272727, "_COUNT_001_PCT": 100.0}, "position": {"x": 381.1582024566013, "y": 244.66480529336866}, "selected": false}, {"data": {"id": "28453071", "Enrichment": 81.82359307359307, "BestLogPInGroup": -10.122217606660634, "_PATTERN_": "M1", "_GeneInGOAndHitList": 5.0, "Hits": "AKT1|CCND1|MYC|PTEN|TP53", "Description": "Small cell lung cancer", "_GeneInHitList": 22.0, "Category": "KEGG Pathway", "LogP": -8.429733590790242, "_RANK_": 1.0, "FirstInGroupByEnrichment": 0.0, "_LogP_MyList": -8.429733590790242, "_TotalGeneInLibrary": 30242.0, "_GeneInGO": 84.0, "shared_name": "48", "Gene": "ko05222", "_MEMBER_MyList": 1.0, "STDV_InGO": 8.934606739851096, "_COUNT_001": 5.0, "SUID": 28453071, "id_original": "48", "selected": false, "Log_q_value_": -7.663999311842856, "canonicalName": "ko05222", "CategoryID": 24.0, "Z_score": 20.01422199074539, "EvidenceCutoff": 0.0, "PARENT_GO": "", "FirstInGroupByLogP": 0.0, "GROUP_ID": 10.0, "name": "48", "BestEnrichmentInGroup": 83.31129476584022, "CLUSTER_LABEL": " ", "GeneID": "207|595|4609|5728|7157", "GiniIndex": 0.0, "_InGO": 22.727272727272727, "_COUNT_001_PCT": 100.0}, "position": {"x": 322.83309106744116, "y": 204.07279098062452}, "selected": false}, {"data": {"id": "28453070", "Enrichment": 37.83402835696414, "BestLogPInGroup": -12.577052530069249, "_PATTERN_": "M1", "_GeneInGOAndHitList": 3.0, "Hits": "AKT1|HRAS|TP53", "Description": "Longevity regulating pathway", "_GeneInHitList": 22.0, "Category": "KEGG Pathway", "LogP": -4.1757267935230775, "_RANK_": 1.0, "FirstInGroupByEnrichment": 0.0, "_LogP_MyList": -4.1757267935230775, "_TotalGeneInLibrary": 30242.0, "_GeneInGO": 109.0, "shared_name": "47", "Gene": "hsa04211", "_MEMBER_MyList": 1.0, "STDV_InGO": 7.31650049984536, "_COUNT_001": 3.0, "SUID": 28453070, "id_original": "47", "selected": false, "Log_q_value_": -3.590320826574627, "canonicalName": "hsa04211", "CategoryID": 24.0, "Z_score": 10.394496702030436, "EvidenceCutoff": 0.0, "PARENT_GO": "", "FirstInGroupByLogP": 0.0, "GROUP_ID": 9.0, "name": "47", "BestEnrichmentInGroup": 64.31047315257842, "CLUSTER_LABEL": " ", "GeneID": "207|3265|7157", "GiniIndex": 0.0, "_InGO": 13.636363636363637, "_COUNT_001_PCT": 100.0}, "position": {"x": 305.0933754912693, "y": 175.32409560708936}, "selected": false}, {"data": {"id": "28453069", "Enrichment": 51.29240162822252, "BestLogPInGroup": -12.577052530069249, "_PATTERN_": "M1", "_GeneInGOAndHitList": 5.0, "Hits": "AKT1|CCND1|IL6|STAT3|TP53", "Description": "Measles", "_GeneInHitList": 22.0, "Category": "KEGG Pathway", "LogP": -7.405926658463615, "_RANK_": 1.0, "FirstInGroupByEnrichment": 0.0, "_LogP_MyList": -7.405926658463615, "_TotalGeneInLibrary": 30242.0, "_GeneInGO": 134.0, "shared_name": "46", "Gene": "ko05162", "_MEMBER_MyList": 1.0, "STDV_InGO": 8.934606739851096, "_COUNT_001": 5.0, "SUID": 28453069, "id_original": "46", "selected": false, "Log_q_value_": -6.673970805894188, "canonicalName": "ko05162", "CategoryID": 24.0, "Z_score": 15.74258348543573, "EvidenceCutoff": 0.0, "PARENT_GO": "", "FirstInGroupByLogP": 0.0, "GROUP_ID": 9.0, "name": "46", "BestEnrichmentInGroup": 64.31047315257842, "CLUSTER_LABEL": " ", "GeneID": "207|595|3569|6774|7157", "GiniIndex": 0.0, "_InGO": 22.727272727272727, "_COUNT_001_PCT": 100.0}, "position": {"x": 333.53489618218725, "y": 166.3196972611421}, "selected": false}, {"data": {"id": "28453068", "Enrichment": 52.87062937062937, "BestLogPInGroup": -12.577052530069249, "_PATTERN_": "M1", "_GeneInGOAndHitList": 6.0, "Hits": "AKT1|CCND1|HRAS|IL6|MYC|STAT3", "Description": "Jak-STAT signaling pathway", "_GeneInHitList": 22.0, "Category": "KEGG Pathway", "LogP": -8.923741448156497, "_RANK_": 1.0, "FirstInGroupByEnrichment": 0.0, "_LogP_MyList": -8.923741448156497, "_TotalGeneInLibrary": 30242.0, "_GeneInGO": 156.0, "shared_name": "45", "Gene": "ko04630", "_MEMBER_MyList": 1.0, "STDV_InGO": 9.495144870310792, "_COUNT_001": 6.0, "SUID": 28453068, "id_original": "45", "selected": false, "Log_q_value_": -8.11437337227829, "canonicalName": "ko04630", "CategoryID": 24.0, "Z_score": 17.525231988915422, "EvidenceCutoff": 0.0, "PARENT_GO": "", "FirstInGroupByLogP": 0.0, "GROUP_ID": 9.0, "name": "45", "BestEnrichmentInGroup": 64.31047315257842, "CLUSTER_LABEL": " ", "GeneID": "207|595|3265|3569|4609|6774", "GiniIndex": 0.0, "_InGO": 27.272727272727273, "_COUNT_001_PCT": 100.0}, "position": {"x": 407.93978052056616, "y": 169.23418700723585}, "selected": false}, {"data": {"id": "28453067", "Enrichment": 30.718131030980196, "BestLogPInGroup": -13.232519310618214, "_PATTERN_": "M1", "_GeneInGOAndHitList": 4.0, "Hits": "CCND1|JUN|MAPK8|SRC", "Description": "Tight junction", "_GeneInHitList": 22.0, "Category": "KEGG Pathway", "LogP": -5.0976084624815226, "_RANK_": 1.0, "FirstInGroupByEnrichment": 0.0, "_LogP_MyList": -5.0976084624815226, "_TotalGeneInLibrary": 30242.0, "_GeneInGO": 179.0, "shared_name": "44", "Gene": "hsa04530", "_MEMBER_MyList": 1.0, "STDV_InGO": 8.223036670302644, "_COUNT_001": 4.0, "SUID": 28453067, "id_original": "44", "selected": false, "Log_q_value_": -4.472493124427599, "canonicalName": "hsa04530", "CategoryID": 24.0, "Z_score": 10.759548184431821, "EvidenceCutoff": 0.0, "PARENT_GO": "", "FirstInGroupByLogP": 0.0, "GROUP_ID": 8.0, "name": "44", "BestEnrichmentInGroup": 105.74125874125873, "CLUSTER_LABEL": " ", "GeneID": "595|3725|5599|6714", "GiniIndex": 0.0, "_InGO": 18.181818181818183, "_COUNT_001_PCT": 100.0}, "position": {"x": 457.2870424262363, "y": 230.37443053750928}, "selected": false}, {"data": {"id": "28453066", "Enrichment": 32.34438502673797, "BestLogPInGroup": -13.232519310618214, "_PATTERN_": "M1", "_GeneInGOAndHitList": 4.0, "Hits": "CCND1|JUN|MAPK8|SRC", "Description": "Tight junction", "_GeneInHitList": 22.0, "Category": "KEGG Pathway", "LogP": -5.186141872383174, "_RANK_": 1.0, "FirstInGroupByEnrichment": 0.0, "_LogP_MyList": -5.186141872383174, "_TotalGeneInLibrary": 30242.0, "_GeneInGO": 170.0, "shared_name": "43", "Gene": "ko04530", "_MEMBER_MyList": 1.0, "STDV_InGO": 8.223036670302644, "_COUNT_001": 4.0, "SUID": 28453066, "id_original": "43", "selected": false, "Log_q_value_": -4.5540404134685835, "canonicalName": "ko04530", "CategoryID": 24.0, "Z_score": 11.057711180427498, "EvidenceCutoff": 0.0, "PARENT_GO": "", "FirstInGroupByLogP": 0.0, "GROUP_ID": 8.0, "name": "43", "BestEnrichmentInGroup": 105.74125874125873, "CLUSTER_LABEL": " ", "GeneID": "595|3725|5599|6714", "GiniIndex": 0.0, "_InGO": 18.181818181818183, "_COUNT_001_PCT": 100.0}, "position": {"x": 417.5052407256443, "y": 364.018282771396}, "selected": false}, {"data": {"id": "28453065", "Enrichment": 96.80537772087068, "BestLogPInGroup": -13.232519310618214, "_PATTERN_": "M1", "_GeneInGOAndHitList": 5.0, "Hits": "CASP3|EGFR|JUN|MAPK8|SRC", "Description": "Epithelial cell signaling in Helicobacter pylori infection", "_GeneInHitList": 22.0, "Category": "KEGG Pathway", "LogP": -8.802041985935013, "_RANK_": 1.0, "FirstInGroupByEnrichment": 0.0, "_LogP_MyList": -8.802041985935013, "_TotalGeneInLibrary": 30242.0, "_GeneInGO": 71.0, "shared_name": "42", "Gene": "hsa05120", "_MEMBER_MyList": 1.0, "STDV_InGO": 8.934606739851096, "_COUNT_001": 5.0, "SUID": 28453065, "id_original": "42", "selected": false, "Log_q_value_": -8.009978768265277, "canonicalName": "hsa05120", "CategoryID": 24.0, "Z_score": 21.80652149641078, "EvidenceCutoff": 0.0, "PARENT_GO": "", "FirstInGroupByLogP": 0.0, "GROUP_ID": 8.0, "name": "42", "BestEnrichmentInGroup": 105.74125874125873, "CLUSTER_LABEL": " ", "GeneID": "836|1956|3725|5599|6714", "GiniIndex": 0.0, "_InGO": 22.727272727272727, "_COUNT_001_PCT": 100.0}, "position": {"x": 432.2702286712009, "y": 465.12654387979444}, "selected": false}, {"data": {"id": "28453064", "Enrichment": 101.07620320855615, "BestLogPInGroup": -13.232519310618214, "_PATTERN_": "M1", "_GeneInGOAndHitList": 5.0, "Hits": "CASP3|EGFR|JUN|MAPK8|SRC", "Description": "Epithelial cell signaling in Helicobacter pylori infection", "_GeneInHitList": 22.0, "Category": "KEGG Pathway", "LogP": -8.897999045617947, "_RANK_": 1.0, "FirstInGroupByEnrichment": 0.0, "_LogP_MyList": -8.897999045617947, "_TotalGeneInLibrary": 30242.0, "_GeneInGO": 68.0, "shared_name": "41", "Gene": "ko05120", "_MEMBER_MyList": 1.0, "STDV_InGO": 8.934606739851096, "_COUNT_001": 5.0, "SUID": 28453064, "id_original": "41", "selected": false, "Log_q_value_": -8.092147543462579, "canonicalName": "ko05120", "CategoryID": 24.0, "Z_score": 22.291075259771418, "EvidenceCutoff": 0.0, "PARENT_GO": "", "FirstInGroupByLogP": 0.0, "GROUP_ID": 8.0, "name": "41", "BestEnrichmentInGroup": 105.74125874125873, "CLUSTER_LABEL": " ", "GeneID": "836|1956|3725|5599|6714", "GiniIndex": 0.0, "_InGO": 22.727272727272727, "_COUNT_001_PCT": 100.0}, "position": {"x": 459.63701646245306, "y": 365.481905818271}, "selected": false}, {"data": {"id": "28453063", "Enrichment": 102.58480325644504, "BestLogPInGroup": -13.232519310618214, "_PATTERN_": "M1", "_GeneInGOAndHitList": 5.0, "Hits": "HRAS|JUN|MAPK8|SRC|TP53", "Description": "Mitophagy - animal", "_GeneInHitList": 22.0, "Category": "KEGG Pathway", "LogP": -8.930963697063026, "_RANK_": 1.0, "FirstInGroupByEnrichment": 0.0, "_LogP_MyList": -8.930963697063026, "_TotalGeneInLibrary": 30242.0, "_GeneInGO": 67.0, "shared_name": "40", "Gene": "hsa04137", "_MEMBER_MyList": 1.0, "STDV_InGO": 8.934606739851096, "_COUNT_001": 5.0, "SUID": 28453063, "id_original": "40", "selected": false, "Log_q_value_": -8.11805034042017, "canonicalName": "hsa04137", "CategoryID": 24.0, "Z_score": 22.45973823342489, "EvidenceCutoff": 0.0, "PARENT_GO": "", "FirstInGroupByLogP": 0.0, "GROUP_ID": 8.0, "name": "40", "BestEnrichmentInGroup": 105.74125874125873, "CLUSTER_LABEL": " ", "GeneID": "3265|3725|5599|6714|7157", "GiniIndex": 0.0, "_InGO": 22.727272727272727, "_COUNT_001_PCT": 100.0}, "position": {"x": 433.74809579766577, "y": 351.54320037393506}, "selected": false}, {"data": {"id": "28453062", "Enrichment": 105.74125874125873, "BestLogPInGroup": -13.232519310618214, "_PATTERN_": "M1", "_GeneInGOAndHitList": 5.0, "Hits": "HRAS|JUN|MAPK8|SRC|TP53", "Description": "Mitophagy - animal", "_GeneInHitList": 22.0, "Category": "KEGG Pathway", "LogP": -8.99845349618369, "_RANK_": 1.0, "FirstInGroupByEnrichment": 0.0, "_LogP_MyList": -8.99845349618369, "_TotalGeneInLibrary": 30242.0, "_GeneInGO": 65.0, "shared_name": "39", "Gene": "ko04137", "_MEMBER_MyList": 1.0, "STDV_InGO": 8.934606739851096, "_COUNT_001": 5.0, "SUID": 28453062, "id_original": "39", "selected": false, "Log_q_value_": -8.17836155491371, "canonicalName": "ko04137", "CategoryID": 24.0, "Z_score": 22.808599539339724, "EvidenceCutoff": 0.0, "PARENT_GO": "", "FirstInGroupByLogP": 0.0, "GROUP_ID": 8.0, "name": "39", "BestEnrichmentInGroup": 105.74125874125873, "CLUSTER_LABEL": " ", "GeneID": "3265|3725|5599|6714|7157", "GiniIndex": 0.0, "_InGO": 22.727272727272727, "_COUNT_001_PCT": 100.0}, "position": {"x": 380.48013238824194, "y": 303.84781157998975}, "selected": false}, {"data": {"id": "28453061", "Enrichment": 74.30466830466831, "BestLogPInGroup": -13.232519310618214, "_PATTERN_": "M1", "_GeneInGOAndHitList": 8.0, "Hits": "AKT1|HSP90AA1|JUN|MAPK8|SRC|TNF|TP53|VEGFA", "Description": "Fluid shear stress and atherosclerosis", "_GeneInHitList": 22.0, "Category": "KEGG Pathway", "LogP": -13.086212416919368, "_RANK_": 1.0, "FirstInGroupByEnrichment": 0.0, "_LogP_MyList": -13.086212416919368, "_TotalGeneInLibrary": 30242.0, "_GeneInGO": 148.0, "shared_name": "38", "Gene": "hsa05418", "_MEMBER_MyList": 1.0, "STDV_InGO": 10.255928633050294, "_COUNT_001": 8.0, "SUID": 28453061, "id_original": "38", "selected": false, "Log_q_value_": -12.032037269616021, "canonicalName": "hsa05418", "CategoryID": 24.0, "Z_score": 24.12041172969336, "EvidenceCutoff": 0.0, "PARENT_GO": "", "FirstInGroupByLogP": 0.0, "GROUP_ID": 8.0, "name": "38", "BestEnrichmentInGroup": 105.74125874125873, "CLUSTER_LABEL": " ", "GeneID": "207|3320|3725|5599|6714|7124|7157|7422", "GiniIndex": 0.0, "_InGO": 36.36363636363637, "_COUNT_001_PCT": 100.0}, "position": {"x": 481.1353753081638, "y": 390.1469753983491}, "selected": false}, {"data": {"id": "28453060", "Enrichment": 41.03392130257802, "BestLogPInGroup": -14.349623052795593, "_PATTERN_": "M1", "_GeneInGOAndHitList": 6.0, "Hits": "AKT1|JUN|MYC|MAPK8|STAT3|TP53", "Description": "Epstein-Barr virus infection", "_GeneInHitList": 22.0, "Category": "KEGG Pathway", "LogP": -8.26265979534223, "_RANK_": 1.0, "FirstInGroupByEnrichment": 0.0, "_LogP_MyList": -8.26265979534223, "_TotalGeneInLibrary": 30242.0, "_GeneInGO": 201.0, "shared_name": "37", "Gene": "ko05169", "_MEMBER_MyList": 1.0, "STDV_InGO": 9.495144870310792, "_COUNT_001": 6.0, "SUID": 28453060, "id_original": "37", "selected": false, "Log_q_value_": -7.503265694425863, "canonicalName": "ko05169", "CategoryID": 24.0, "Z_score": 15.364950012261247, "EvidenceCutoff": 0.0, "PARENT_GO": "", "FirstInGroupByLogP": 0.0, "GROUP_ID": 7.0, "name": "37", "BestEnrichmentInGroup": 79.68906455862978, "CLUSTER_LABEL": " ", "GeneID": "207|3725|4609|5599|6774|7157", "GiniIndex": 0.0, "_InGO": 27.272727272727273, "_COUNT_001_PCT": 100.0}, "position": {"x": 445.02949075616186, "y": 252.10821807413038}, "selected": false}, {"data": {"id": "28453059", "Enrichment": 44.58280098280098, "BestLogPInGroup": -14.349623052795593, "_PATTERN_": "M1", "_GeneInGOAndHitList": 6.0, "Hits": "CASP3|IL6|JUN|MAPK8|TNF|TP53", "Description": "Herpes simplex infection", "_GeneInHitList": 22.0, "Category": "KEGG Pathway", "LogP": -8.47849940181267, "_RANK_": 1.0, "FirstInGroupByEnrichment": 0.0, "_LogP_MyList": -8.47849940181267, "_TotalGeneInLibrary": 30242.0, "_GeneInGO": 185.0, "shared_name": "36", "Gene": "ko05168", "_MEMBER_MyList": 1.0, "STDV_InGO": 9.495144870310792, "_COUNT_001": 6.0, "SUID": 28453059, "id_original": "36", "selected": false, "Log_q_value_": -7.709559982990072, "canonicalName": "ko05168", "CategoryID": 24.0, "Z_score": 16.043176857334824, "EvidenceCutoff": 0.0, "PARENT_GO": "", "FirstInGroupByLogP": 0.0, "GROUP_ID": 7.0, "name": "36", "BestEnrichmentInGroup": 79.68906455862978, "CLUSTER_LABEL": " ", "GeneID": "836|3569|3725|5599|7124|7157", "GiniIndex": 0.0, "_InGO": 27.272727272727273, "_COUNT_001_PCT": 100.0}, "position": {"x": 396.0534012786228, "y": 331.7654446366304}, "selected": false}, {"data": {"id": "28453058", "Enrichment": 44.58280098280098, "BestLogPInGroup": -14.349623052795593, "_PATTERN_": "M1", "_GeneInGOAndHitList": 6.0, "Hits": "CASP3|IL6|JUN|MAPK8|TNF|TP53", "Description": "Herpes simplex infection", "_GeneInHitList": 22.0, "Category": "KEGG Pathway", "LogP": -8.47849940181267, "_RANK_": 1.0, "FirstInGroupByEnrichment": 0.0, "_LogP_MyList": -8.47849940181267, "_TotalGeneInLibrary": 30242.0, "_GeneInGO": 185.0, "shared_name": "35", "Gene": "hsa05168", "_MEMBER_MyList": 1.0, "STDV_InGO": 9.495144870310792, "_COUNT_001": 6.0, "SUID": 28453058, "id_original": "35", "selected": false, "Log_q_value_": -7.709559982990072, "canonicalName": "hsa05168", "CategoryID": 24.0, "Z_score": 16.043176857334824, "EvidenceCutoff": 0.0, "PARENT_GO": "", "FirstInGroupByLogP": 0.0, "GROUP_ID": 7.0, "name": "35", "BestEnrichmentInGroup": 79.68906455862978, "CLUSTER_LABEL": " ", "GeneID": "836|3569|3725|5599|7124|7157", "GiniIndex": 0.0, "_InGO": 27.272727272727273, "_COUNT_001_PCT": 100.0}, "position": {"x": 370.8311532012302, "y": 413.59993255166944}, "selected": false}, {"data": {"id": "28453057", "Enrichment": 48.80365788058096, "BestLogPInGroup": -14.349623052795593, "_PATTERN_": "M1", "_GeneInGOAndHitList": 6.0, "Hits": "AKT1|CASP3|IL6|JUN|MAPK8|TNF", "Description": "Non-alcoholic fatty liver disease (NAFLD)", "_GeneInHitList": 22.0, "Category": "KEGG Pathway", "LogP": -8.71445124923148, "_RANK_": 1.0, "FirstInGroupByEnrichment": 0.0, "_LogP_MyList": -8.71445124923148, "_TotalGeneInLibrary": 30242.0, "_GeneInGO": 169.0, "shared_name": "34", "Gene": "hsa04932", "_MEMBER_MyList": 1.0, "STDV_InGO": 9.495144870310792, "_COUNT_001": 6.0, "SUID": 28453057, "id_original": "34", "selected": false, "Log_q_value_": -7.932449357569641, "canonicalName": "hsa04932", "CategoryID": 24.0, "Z_score": 16.814280542904825, "EvidenceCutoff": 0.0, "PARENT_GO": "", "FirstInGroupByLogP": 0.0, "GROUP_ID": 7.0, "name": "34", "BestEnrichmentInGroup": 79.68906455862978, "CLUSTER_LABEL": " ", "GeneID": "207|836|3569|3725|5599|7124", "GiniIndex": 0.0, "_InGO": 27.272727272727273, "_COUNT_001_PCT": 100.0}, "position": {"x": 358.295447634824, "y": 395.8091000321382}, "selected": false}, {"data": {"id": "28453056", "Enrichment": 55.354484441732765, "BestLogPInGroup": -14.349623052795593, "_PATTERN_": "M1", "_GeneInGOAndHitList": 6.0, "Hits": "AKT1|CASP3|IL6|JUN|MAPK8|TNF", "Description": "Non-alcoholic fatty liver disease (NAFLD)", "_GeneInHitList": 22.0, "Category": "KEGG Pathway", "LogP": -9.043998639102345, "_RANK_": 1.0, "FirstInGroupByEnrichment": 0.0, "_LogP_MyList": -9.043998639102345, "_TotalGeneInLibrary": 30242.0, "_GeneInGO": 149.0, "shared_name": "33", "Gene": "ko04932", "_MEMBER_MyList": 1.0, "STDV_InGO": 9.495144870310792, "_COUNT_001": 6.0, "SUID": 28453056, "id_original": "33", "selected": false, "Log_q_value_": -8.216607459090866, "canonicalName": "ko04932", "CategoryID": 24.0, "Z_score": 17.945598910352714, "EvidenceCutoff": 0.0, "PARENT_GO": "", "FirstInGroupByLogP": 0.0, "GROUP_ID": 7.0, "name": "33", "BestEnrichmentInGroup": 79.68906455862978, "CLUSTER_LABEL": " ", "GeneID": "207|836|3569|3725|5599|7124", "GiniIndex": 0.0, "_InGO": 27.272727272727273, "_COUNT_001_PCT": 100.0}, "position": {"x": 322.4602730742771, "y": 404.25715911416944}, "selected": false}, {"data": {"id": "28453055", "Enrichment": 72.98954143201931, "BestLogPInGroup": -14.349623052795593, "_PATTERN_": "M1", "_GeneInGOAndHitList": 6.0, "Hits": "AKT1|IL6|MAPK8|PTEN|STAT3|TNF", "Description": "insulin resistance", "_GeneInHitList": 22.0, "Category": "KEGG Pathway", "LogP": -9.771874676513407, "_RANK_": 1.0, "FirstInGroupByEnrichment": 0.0, "_LogP_MyList": -9.771874676513407, "_TotalGeneInLibrary": 30242.0, "_GeneInGO": 113.0, "shared_name": "32", "Gene": "hsa04931", "_MEMBER_MyList": 1.0, "STDV_InGO": 9.495144870310792, "_COUNT_001": 6.0, "SUID": 28453055, "id_original": "32", "selected": false, "Log_q_value_": -8.917924467982461, "canonicalName": "hsa04931", "CategoryID": 24.0, "Z_score": 20.686092135173435, "EvidenceCutoff": 0.0, "PARENT_GO": "", "FirstInGroupByLogP": 0.0, "GROUP_ID": 7.0, "name": "32", "BestEnrichmentInGroup": 79.68906455862978, "CLUSTER_LABEL": " ", "GeneID": "207|3569|5599|5728|6774|7124", "GiniIndex": 0.0, "_InGO": 27.272727272727273, "_COUNT_001_PCT": 100.0}, "position": {"x": 470.1867020598728, "y": 333.73152434854444}, "selected": false}, {"data": {"id": "28453054", "Enrichment": 69.60184119677791, "BestLogPInGroup": -14.349623052795593, "_PATTERN_": "M1", "_GeneInGOAndHitList": 8.0, "Hits": "AKT1|CCND1|CASP3|IL6|JUN|MAPK8|STAT3|TP53", "Description": "Measles", "_GeneInHitList": 22.0, "Category": "KEGG Pathway", "LogP": -12.85546690509716, "_RANK_": 1.0, "FirstInGroupByEnrichment": 0.0, "_LogP_MyList": -12.85546690509716, "_TotalGeneInLibrary": 30242.0, "_GeneInGO": 158.0, "shared_name": "31", "Gene": "hsa05162", "_MEMBER_MyList": 1.0, "STDV_InGO": 10.255928633050294, "_COUNT_001": 8.0, "SUID": 28453054, "id_original": "31", "selected": false, "Log_q_value_": -11.842684442952038, "canonicalName": "hsa05162", "CategoryID": 24.0, "Z_score": 23.326990356140577, "EvidenceCutoff": 0.0, "PARENT_GO": "", "FirstInGroupByLogP": 0.0, "GROUP_ID": 7.0, "name": "31", "BestEnrichmentInGroup": 79.68906455862978, "CLUSTER_LABEL": " ", "GeneID": "207|595|836|3569|3725|5599|6774|7157", "GiniIndex": 0.0, "_InGO": 36.36363636363637, "_COUNT_001_PCT": 100.0}, "position": {"x": 354.62234430230444, "y": 357.3839596512788}, "selected": false}, {"data": {"id": "28453053", "Enrichment": 48.32705965909091, "BestLogPInGroup": -14.349623052795593, "_PATTERN_": "M1", "_GeneInGOAndHitList": 9.0, "Hits": "AKT1|CCND1|HRAS|IL6|JUN|MYC|MAPK8|TNF|TP53", "Description": "HTLV-I infection", "_GeneInHitList": 22.0, "Category": "KEGG Pathway", "LogP": -13.05750984529714, "_RANK_": 1.0, "FirstInGroupByEnrichment": 0.0, "_LogP_MyList": -13.05750984529714, "_TotalGeneInLibrary": 30242.0, "_GeneInGO": 256.0, "shared_name": "30", "Gene": "ko05166", "_MEMBER_MyList": 1.0, "STDV_InGO": 10.482356110715555, "_COUNT_001": 9.0, "SUID": 28453053, "id_original": "30", "selected": false, "Log_q_value_": -12.015569154410805, "canonicalName": "ko05166", "CategoryID": 24.0, "Z_score": 20.517877011631008, "EvidenceCutoff": 0.0, "PARENT_GO": "", "FirstInGroupByLogP": 0.0, "GROUP_ID": 7.0, "name": "30", "BestEnrichmentInGroup": 79.68906455862978, "CLUSTER_LABEL": " ", "GeneID": "207|595|3265|3569|3725|4609|5599|7124|7157", "GiniIndex": 0.0, "_InGO": 40.90909090909091, "_COUNT_001_PCT": 100.0}, "position": {"x": 302.98250512994116, "y": 275.9797390702241}, "selected": false}, {"data": {"id": "28453052", "Enrichment": 48.32705965909091, "BestLogPInGroup": -14.349623052795593, "_PATTERN_": "M1", "_GeneInGOAndHitList": 9.0, "Hits": "AKT1|CCND1|HRAS|IL6|JUN|MYC|MAPK8|TNF|TP53", "Description": "HTLV-I infection", "_GeneInHitList": 22.0, "Category": "KEGG Pathway", "LogP": -13.05750984529714, "_RANK_": 1.0, "FirstInGroupByEnrichment": 0.0, "_LogP_MyList": -13.05750984529714, "_TotalGeneInLibrary": 30242.0, "_GeneInGO": 256.0, "shared_name": "29", "Gene": "hsa05166", "_MEMBER_MyList": 1.0, "STDV_InGO": 10.482356110715555, "_COUNT_001": 9.0, "SUID": 28453052, "id_original": "29", "selected": false, "Log_q_value_": -12.015569154410805, "canonicalName": "hsa05166", "CategoryID": 24.0, "Z_score": 20.517877011631008, "EvidenceCutoff": 0.0, "PARENT_GO": "", "FirstInGroupByLogP": 0.0, "GROUP_ID": 7.0, "name": "29", "BestEnrichmentInGroup": 79.68906455862978, "CLUSTER_LABEL": " ", "GeneID": "207|595|3265|3569|3725|4609|5599|7124|7157", "GiniIndex": 0.0, "_InGO": 40.90909090909091, "_COUNT_001_PCT": 100.0}, "position": {"x": 358.1299736968357, "y": 316.3310726883882}, "selected": false}, {"data": {"id": "28453051", "Enrichment": 95.62687747035574, "BestLogPInGroup": -18.265616234273914, "_PATTERN_": "M1", "_GeneInGOAndHitList": 8.0, "Hits": "AKT1|CASP3|IL6|JUN|MAPK1|MAPK3|MAPK8|TNF", "Description": "TNF signaling pathway", "_GeneInHitList": 22.0, "Category": "KEGG Pathway", "LogP": -13.981335126949425, "_RANK_": 1.0, "FirstInGroupByEnrichment": 0.0, "_LogP_MyList": -13.981335126949425, "_TotalGeneInLibrary": 30242.0, "_GeneInGO": 115.0, "shared_name": "28", "Gene": "hsa04668", "_MEMBER_MyList": 1.0, "STDV_InGO": 10.255928633050294, "_COUNT_001": 8.0, "SUID": 28453051, "id_original": "28", "selected": false, "Log_q_value_": -12.860213190015465, "canonicalName": "hsa04668", "CategoryID": 24.0, "Z_score": 27.43138087945715, "EvidenceCutoff": 0.0, "PARENT_GO": "", "FirstInGroupByLogP": 0.0, "GROUP_ID": 6.0, "name": "28", "BestEnrichmentInGroup": 284.40752351097177, "CLUSTER_LABEL": " ", "GeneID": "207|836|3569|3725|5594|5595|5599|7124", "GiniIndex": 0.0, "_InGO": 36.36363636363637, "_COUNT_001_PCT": 100.0}, "position": {"x": 363.75088434136694, "y": 326.4796627762788}, "selected": false}, {"data": {"id": "28453050", "Enrichment": 174.95371900826447, "BestLogPInGroup": -18.265616234273914, "_PATTERN_": "M1", "_GeneInGOAndHitList": 7.0, "Hits": "AKT1|CCND1|HRAS|MYC|MAPK1|MAPK3|STAT3", "Description": "Acute myeloid leukemia", "_GeneInHitList": 22.0, "Category": "KEGG Pathway", "LogP": -14.131419651530475, "_RANK_": 1.0, "FirstInGroupByEnrichment": 0.0, "_LogP_MyList": -14.131419651530475, "_TotalGeneInLibrary": 30242.0, "_GeneInGO": 55.0, "shared_name": "27", "Gene": "ko05221", "_MEMBER_MyList": 1.0, "STDV_InGO": 9.930260198923898, "_COUNT_001": 7.0, "SUID": 28453050, "id_original": "27", "selected": false, "Log_q_value_": -12.995574457775808, "canonicalName": "ko05221", "CategoryID": 24.0, "Z_score": 34.839127486012394, "EvidenceCutoff": 0.0, "PARENT_GO": "", "FirstInGroupByLogP": 0.0, "GROUP_ID": 6.0, "name": "27", "BestEnrichmentInGroup": 284.40752351097177, "CLUSTER_LABEL": " ", "GeneID": "207|595|3265|4609|5594|5595|6774", "GiniIndex": 0.0, "_InGO": 31.818181818181817, "_COUNT_001_PCT": 100.0}, "position": {"x": 249.47925500787085, "y": 202.64139068155225}, "selected": false}, {"data": {"id": "28453049", "Enrichment": 101.82491582491583, "BestLogPInGroup": -18.265616234273914, "_PATTERN_": "M1", "_GeneInGOAndHitList": 8.0, "Hits": "AKT1|CASP3|IL6|JUN|MAPK1|MAPK3|MAPK8|TNF", "Description": "TNF signaling pathway", "_GeneInHitList": 22.0, "Category": "KEGG Pathway", "LogP": -14.205450656664716, "_RANK_": 1.0, "FirstInGroupByEnrichment": 0.0, "_LogP_MyList": -14.205450656664716, "_TotalGeneInLibrary": 30242.0, "_GeneInGO": 108.0, "shared_name": "26", "Gene": "ko04668", "_MEMBER_MyList": 1.0, "STDV_InGO": 10.255928633050294, "_COUNT_001": 8.0, "SUID": 28453049, "id_original": "26", "selected": false, "Log_q_value_": -13.062052325019604, "canonicalName": "ko04668", "CategoryID": 24.0, "Z_score": 28.3213230841706, "EvidenceCutoff": 0.0, "PARENT_GO": "", "FirstInGroupByLogP": 0.0, "GROUP_ID": 6.0, "name": "26", "BestEnrichmentInGroup": 284.40752351097177, "CLUSTER_LABEL": " ", "GeneID": "207|836|3569|3725|5594|5595|5599|7124", "GiniIndex": 0.0, "_InGO": 36.36363636363637, "_COUNT_001_PCT": 100.0}, "position": {"x": 295.8276284209568, "y": 445.39122283487256}, "selected": false}, {"data": {"id": "28453048", "Enrichment": 115.75885167464115, "BestLogPInGroup": -18.265616234273914, "_PATTERN_": "M1", "_GeneInGOAndHitList": 8.0, "Hits": "CASP3|HSP90AA1|IL6|JUN|MAPK1|MAPK3|MAPK8|TNF", "Description": "IL-17 signaling pathway", "_GeneInHitList": 22.0, "Category": "KEGG Pathway", "LogP": -14.664936993672974, "_RANK_": 1.0, "FirstInGroupByEnrichment": 0.0, "_LogP_MyList": -14.664936993672974, "_TotalGeneInLibrary": 30242.0, "_GeneInGO": 95.0, "shared_name": "25", "Gene": "hsa04657", "_MEMBER_MyList": 1.0, "STDV_InGO": 10.255928633050294, "_COUNT_001": 8.0, "SUID": 28453048, "id_original": "25", "selected": false, "Log_q_value_": -13.473233982453307, "canonicalName": "hsa04657", "CategoryID": 24.0, "Z_score": 30.22651868463335, "EvidenceCutoff": 0.0, "PARENT_GO": "", "FirstInGroupByLogP": 0.0, "GROUP_ID": 6.0, "name": "25", "BestEnrichmentInGroup": 284.40752351097177, "CLUSTER_LABEL": " ", "GeneID": "836|3320|3569|3725|5594|5595|5599|7124", "GiniIndex": 0.0, "_InGO": 36.36363636363637, "_COUNT_001_PCT": 100.0}, "position": {"x": 265.19853906548803, "y": 508.8555172684663}, "selected": false}, {"data": {"id": "28453047", "Enrichment": 118.24828934506355, "BestLogPInGroup": -18.265616234273914, "_PATTERN_": "M1", "_GeneInGOAndHitList": 8.0, "Hits": "CASP3|HSP90AA1|IL6|JUN|MAPK1|MAPK3|MAPK8|TNF", "Description": "IL-17 signaling pathway", "_GeneInHitList": 22.0, "Category": "KEGG Pathway", "LogP": -14.741412406476986, "_RANK_": 1.0, "FirstInGroupByEnrichment": 0.0, "_LogP_MyList": -14.741412406476986, "_TotalGeneInLibrary": 30242.0, "_GeneInGO": 93.0, "shared_name": "24", "Gene": "ko04657", "_MEMBER_MyList": 1.0, "STDV_InGO": 10.255928633050294, "_COUNT_001": 8.0, "SUID": 28453047, "id_original": "24", "selected": false, "Log_q_value_": -13.5411092234954, "canonicalName": "ko04657", "CategoryID": 24.0, "Z_score": 30.554397052465614, "EvidenceCutoff": 0.0, "PARENT_GO": "", "FirstInGroupByLogP": 0.0, "GROUP_ID": 6.0, "name": "24", "BestEnrichmentInGroup": 284.40752351097177, "CLUSTER_LABEL": " ", "GeneID": "836|3320|3569|3725|5594|5595|5599|7124", "GiniIndex": 0.0, "_InGO": 36.36363636363637, "_COUNT_001_PCT": 100.0}, "position": {"x": 262.39856653130835, "y": 442.7496823075288}, "selected": false}, {"data": {"id": "28453046", "Enrichment": 81.93196869355809, "BestLogPInGroup": -18.265616234273914, "_PATTERN_": "M1", "_GeneInGOAndHitList": 9.0, "Hits": "AKT1|CASP3|HRAS|JUN|MAPK1|MAPK3|MAPK8|TNF|TP53", "Description": "Apoptosis", "_GeneInHitList": 22.0, "Category": "KEGG Pathway", "LogP": -15.146915988556879, "_RANK_": 1.0, "FirstInGroupByEnrichment": 0.0, "_LogP_MyList": -15.146915988556879, "_TotalGeneInLibrary": 30242.0, "_GeneInGO": 151.0, "shared_name": "23", "Gene": "hsa04210", "_MEMBER_MyList": 1.0, "STDV_InGO": 10.482356110715555, "_COUNT_001": 9.0, "SUID": 28453046, "id_original": "23", "selected": false, "Log_q_value_": -13.937838881267789, "canonicalName": "hsa04210", "CategoryID": 24.0, "Z_score": 26.900010694663337, "EvidenceCutoff": 0.0, "PARENT_GO": "", "FirstInGroupByLogP": 0.0, "GROUP_ID": 6.0, "name": "23", "BestEnrichmentInGroup": 284.40752351097177, "CLUSTER_LABEL": " ", "GeneID": "207|836|3265|3725|5594|5595|5599|7124|7157", "GiniIndex": 0.0, "_InGO": 40.90909090909091, "_COUNT_001_PCT": 100.0}, "position": {"x": 306.4313881865818, "y": 320.4641140702241}, "selected": false}, {"data": {"id": "28453045", "Enrichment": 89.6501976284585, "BestLogPInGroup": -18.265616234273914, "_PATTERN_": "M1", "_GeneInGOAndHitList": 9.0, "Hits": "AKT1|CASP3|HRAS|JUN|MAPK1|MAPK3|MAPK8|TNF|TP53", "Description": "Apoptosis", "_GeneInHitList": 22.0, "Category": "KEGG Pathway", "LogP": -15.506758487977386, "_RANK_": 1.0, "FirstInGroupByEnrichment": 0.0, "_LogP_MyList": -15.506758487977386, "_TotalGeneInLibrary": 30242.0, "_GeneInGO": 138.0, "shared_name": "22", "Gene": "ko04210", "_MEMBER_MyList": 1.0, "STDV_InGO": 10.482356110715555, "_COUNT_001": 9.0, "SUID": 28453045, "id_original": "22", "selected": false, "Log_q_value_": -14.270243132341356, "canonicalName": "ko04210", "CategoryID": 24.0, "Z_score": 28.162378635191395, "EvidenceCutoff": 0.0, "PARENT_GO": "", "FirstInGroupByLogP": 0.0, "GROUP_ID": 6.0, "name": "22", "BestEnrichmentInGroup": 284.40752351097177, "CLUSTER_LABEL": " ", "GeneID": "207|836|3265|3725|5594|5595|5599|7124|7157", "GiniIndex": 0.0, "_InGO": 40.90909090909091, "_COUNT_001_PCT": 100.0}, "position": {"x": 301.1626656524021, "y": 312.9515103104585}, "selected": false}, {"data": {"id": "28453044", "Enrichment": 100.58314855875831, "BestLogPInGroup": -18.265616234273914, "_PATTERN_": "M1", "_GeneInGOAndHitList": 9.0, "Hits": "AKT1|CCND1|ESR1|HRAS|MYC|MAPK1|MAPK3|SRC|TP53", "Description": "thyroid hormone signaling pathway", "_GeneInHitList": 22.0, "Category": "KEGG Pathway", "LogP": -15.968444087701087, "_RANK_": 1.0, "FirstInGroupByEnrichment": 0.0, "_LogP_MyList": -15.968444087701087, "_TotalGeneInLibrary": 30242.0, "_GeneInGO": 123.0, "shared_name": "21", "Gene": "hsa04919", "_MEMBER_MyList": 1.0, "STDV_InGO": 10.482356110715555, "_COUNT_001": 9.0, "SUID": 28453044, "id_original": "21", "selected": false, "Log_q_value_": -14.722383414158827, "canonicalName": "hsa04919", "CategoryID": 24.0, "Z_score": 29.859347933072247, "EvidenceCutoff": 0.0, "PARENT_GO": "", "FirstInGroupByLogP": 0.0, "GROUP_ID": 6.0, "name": "21", "BestEnrichmentInGroup": 284.40752351097177, "CLUSTER_LABEL": " ", "GeneID": "207|595|2099|3265|4609|5594|5595|6714|7157", "GiniIndex": 0.0, "_InGO": 40.90909090909091, "_COUNT_001_PCT": 100.0}, "position": {"x": 161.9999001494724, "y": 252.5175732377046}, "selected": false}, {"data": {"id": "28453043", "Enrichment": 162.7858851674641, "BestLogPInGroup": -18.265616234273914, "_PATTERN_": "M1", "_GeneInGOAndHitList": 9.0, "Hits": "AKT1|CCND1|ESR1|HRAS|MAPK1|MAPK3|MAPK8|SRC|STAT3", "Description": "Prolactin signaling pathway", "_GeneInHitList": 22.0, "Category": "KEGG Pathway", "LogP": -17.926050551258104, "_RANK_": 1.0, "FirstInGroupByEnrichment": 0.0, "_LogP_MyList": -17.926050551258104, "_TotalGeneInLibrary": 30242.0, "_GeneInGO": 76.0, "shared_name": "20", "Gene": "hsa04917", "_MEMBER_MyList": 1.0, "STDV_InGO": 10.482356110715555, "_COUNT_001": 9.0, "SUID": 28453043, "id_original": "20", "selected": false, "Log_q_value_": -16.628837355268463, "canonicalName": "hsa04917", "CategoryID": 24.0, "Z_score": 38.102260917314354, "EvidenceCutoff": 0.0, "PARENT_GO": "", "FirstInGroupByLogP": 0.0, "GROUP_ID": 6.0, "name": "20", "BestEnrichmentInGroup": 284.40752351097177, "CLUSTER_LABEL": " ", "GeneID": "207|595|2099|3265|5594|5595|5599|6714|6774", "GiniIndex": 0.0, "_InGO": 40.90909090909091, "_COUNT_001_PCT": 100.0}, "position": {"x": 132.86080102837866, "y": 261.95589721231397}, "selected": false}, {"data": {"id": "28453042", "Enrichment": 157.51041666666666, "BestLogPInGroup": -23.811918117761515, "_PATTERN_": "M1", "_GeneInGOAndHitList": 11.0, "Hits": "AKT1|CCND1|EGFR|ESR1|HRAS|JUN|MAPK1|MAPK3|MAPK8|SRC|TP53", "Description": "Endocrine resistance", "_GeneInHitList": 22.0, "Category": "KEGG Pathway", "LogP": -21.903232170560837, "_RANK_": 1.0, "FirstInGroupByEnrichment": 0.0, "_LogP_MyList": -21.903232170560837, "_TotalGeneInLibrary": 30242.0, "_GeneInGO": 96.0, "shared_name": "19", "Gene": "ko01522", "_MEMBER_MyList": 1.0, "STDV_InGO": 10.660035817780521, "_COUNT_001": 11.0, "SUID": 28453042, "id_original": "19", "selected": false, "Log_q_value_": -20.25923148834654, "canonicalName": "ko01522", "CategoryID": 24.0, "Z_score": 41.44061588849669, "EvidenceCutoff": 0.0, "PARENT_GO": "", "FirstInGroupByLogP": 0.0, "GROUP_ID": 5.0, "name": "19", "BestEnrichmentInGroup": 335.2771618625277, "CLUSTER_LABEL": " ", "GeneID": "207|595|1956|2099|3265|3725|5594|5595|5599|6714|7157", "GiniIndex": 0.0, "_InGO": 50.0, "_COUNT_001_PCT": 100.0}, "position": {"x": 352.00421075738257, "y": 292.76280486612256}, "selected": false}, {"data": {"id": "28453041", "Enrichment": 157.51041666666666, "BestLogPInGroup": -23.811918117761515, "_PATTERN_": "M1", "_GeneInGOAndHitList": 11.0, "Hits": "AKT1|CCND1|EGFR|ESR1|HRAS|JUN|MAPK1|MAPK3|MAPK8|SRC|TP53", "Description": "Endocrine resistance", "_GeneInHitList": 22.0, "Category": "KEGG Pathway", "LogP": -21.903232170560837, "_RANK_": 1.0, "FirstInGroupByEnrichment": 0.0, "_LogP_MyList": -21.903232170560837, "_TotalGeneInLibrary": 30242.0, "_GeneInGO": 96.0, "shared_name": "18", "Gene": "hsa01522", "_MEMBER_MyList": 1.0, "STDV_InGO": 10.660035817780521, "_COUNT_001": 11.0, "SUID": 28453041, "id_original": "18", "selected": false, "Log_q_value_": -20.25923148834654, "canonicalName": "hsa01522", "CategoryID": 24.0, "Z_score": 41.44061588849669, "EvidenceCutoff": 0.0, "PARENT_GO": "", "FirstInGroupByLogP": 0.0, "GROUP_ID": 5.0, "name": "18", "BestEnrichmentInGroup": 335.2771618625277, "CLUSTER_LABEL": " ", "GeneID": "207|595|1956|2099|3265|3725|5594|5595|5599|6714|7157", "GiniIndex": 0.0, "_InGO": 50.0, "_COUNT_001_PCT": 100.0}, "position": {"x": 315.7408211699802, "y": 291.34508025674756}, "selected": false}, {"data": {"id": "28453040", "Enrichment": 114.55303030303031, "BestLogPInGroup": -23.811918117761515, "_PATTERN_": "M1", "_GeneInGOAndHitList": 12.0, "Hits": "AKT1|CCND1|EGF|EGFR|ESR1|HRAS|JUN|MYC|MAPK1|MAPK3|PTEN|TP53", "Description": "Breast cancer", "_GeneInHitList": 22.0, "Category": "KEGG Pathway", "LogP": -22.277474725595997, "_RANK_": 1.0, "FirstInGroupByEnrichment": 0.0, "_LogP_MyList": -22.277474725595997, "_TotalGeneInLibrary": 30242.0, "_GeneInGO": 144.0, "shared_name": "17", "Gene": "ko05224", "_MEMBER_MyList": 1.0, "STDV_InGO": 10.615894693111677, "_COUNT_001": 12.0, "SUID": 28453040, "id_original": "17", "selected": false, "Log_q_value_": -20.582321520934318, "canonicalName": "ko05224", "CategoryID": 24.0, "Z_score": 36.85304182234666, "EvidenceCutoff": 0.0, "PARENT_GO": "", "FirstInGroupByLogP": 0.0, "GROUP_ID": 5.0, "name": "17", "BestEnrichmentInGroup": 335.2771618625277, "CLUSTER_LABEL": " ", "GeneID": "207|595|1950|1956|2099|3265|3725|4609|5594|5595|5728|7157", "GiniIndex": 0.0, "_InGO": 54.54545454545455, "_COUNT_001_PCT": 100.0}, "position": {"x": 227.37749414361303, "y": 287.3263424637788}, "selected": false}, {"data": {"id": "28453039", "Enrichment": 83.11754756871036, "BestLogPInGroup": -23.811918117761515, "_PATTERN_": "M1", "_GeneInGOAndHitList": 13.0, "Hits": "AKT1|CCND1|EGF|EGFR|HRAS|IL6|JUN|MAPK1|MAPK3|MAPK8|PTEN|SRC|VEGFA", "Description": "Focal adhesion", "_GeneInHitList": 22.0, "Category": "KEGG Pathway", "LogP": -22.41342506665975, "_RANK_": 1.0, "FirstInGroupByEnrichment": 0.0, "_LogP_MyList": -22.41342506665975, "_TotalGeneInLibrary": 30242.0, "_GeneInGO": 215.0, "shared_name": "16", "Gene": "hsa04510", "_MEMBER_MyList": 1.0, "STDV_InGO": 10.482356110715555, "_COUNT_001": 13.0, "SUID": 28453039, "id_original": "16", "selected": false, "Log_q_value_": -20.660279915020386, "canonicalName": "hsa04510", "CategoryID": 24.0, "Z_score": 32.6032889676019, "EvidenceCutoff": 0.0, "PARENT_GO": "", "FirstInGroupByLogP": 0.0, "GROUP_ID": 5.0, "name": "16", "BestEnrichmentInGroup": 335.2771618625277, "CLUSTER_LABEL": " ", "GeneID": "207|595|1950|1956|3265|3569|3725|5594|5595|5599|5728|6714|7422", "GiniIndex": 0.0, "_InGO": 59.09090909090909, "_COUNT_001_PCT": 100.0}, "position": {"x": 193.98021631158178, "y": 164.1081780198091}, "selected": false}, {"data": {"id": "28453038", "Enrichment": 274.92727272727274, "BestLogPInGroup": -23.811918117761515, "_PATTERN_": "M1", "_GeneInGOAndHitList": 10.0, "Hits": "AKT1|CCND1|EGF|EGFR|HRAS|MYC|MAPK1|MAPK3|PTEN|TP53", "Description": "Endometrial cancer", "_GeneInHitList": 22.0, "Category": "KEGG Pathway", "LogP": -22.429635401220764, "_RANK_": 1.0, "FirstInGroupByEnrichment": 0.0, "_LogP_MyList": -22.429635401220764, "_TotalGeneInLibrary": 30242.0, "_GeneInGO": 50.0, "shared_name": "15", "Gene": "ko05213", "_MEMBER_MyList": 1.0, "STDV_InGO": 10.615894693111677, "_COUNT_001": 10.0, "SUID": 28453038, "id_original": "15", "selected": false, "Log_q_value_": -20.660279915020386, "canonicalName": "ko05213", "CategoryID": 24.0, "Z_score": 52.30419457709491, "EvidenceCutoff": 0.0, "PARENT_GO": "", "FirstInGroupByLogP": 0.0, "GROUP_ID": 5.0, "name": "15", "BestEnrichmentInGroup": 335.2771618625277, "CLUSTER_LABEL": " ", "GeneID": "207|595|1950|1956|3265|4609|5594|5595|5728|7157", "GiniIndex": 0.0, "_InGO": 45.45454545454545, "_COUNT_001_PCT": 100.0}, "position": {"x": 273.76814966119116, "y": 156.15865981607374}, "selected": false}, {"data": {"id": "28453037", "Enrichment": 191.40506329113924, "BestLogPInGroup": -23.811918117761515, "_PATTERN_": "M1", "_GeneInGOAndHitList": 11.0, "Hits": "AKT1|EGF|EGFR|HRAS|IL6|MAPK1|MAPK3|PTEN|SRC|STAT3|VEGFA", "Description": "EGFR tyrosine kinase inhibitor resistance", "_GeneInHitList": 22.0, "Category": "KEGG Pathway", "LogP": -22.890151843236964, "_RANK_": 1.0, "FirstInGroupByEnrichment": 0.0, "_LogP_MyList": -22.890151843236964, "_TotalGeneInLibrary": 30242.0, "_GeneInGO": 79.0, "shared_name": "14", "Gene": "ko01521", "_MEMBER_MyList": 1.0, "STDV_InGO": 10.660035817780521, "_COUNT_001": 11.0, "SUID": 28453037, "id_original": "14", "selected": false, "Log_q_value_": -21.070059901966985, "canonicalName": "ko01521", "CategoryID": 24.0, "Z_score": 45.72113007160927, "EvidenceCutoff": 0.0, "PARENT_GO": "", "FirstInGroupByLogP": 0.0, "GROUP_ID": 5.0, "name": "14", "BestEnrichmentInGroup": 335.2771618625277, "CLUSTER_LABEL": " ", "GeneID": "207|1950|1956|3265|3569|5594|5595|5728|6714|6774|7422", "GiniIndex": 0.0, "_InGO": 50.0, "_COUNT_001_PCT": 100.0}, "position": {"x": 100.71480493462866, "y": 48.591547847079596}, "selected": false}, {"data": {"id": "28453036", "Enrichment": 191.40506329113924, "BestLogPInGroup": -23.811918117761515, "_PATTERN_": "M1", "_GeneInGOAndHitList": 11.0, "Hits": "AKT1|EGF|EGFR|HRAS|IL6|MAPK1|MAPK3|PTEN|SRC|STAT3|VEGFA", "Description": "EGFR tyrosine kinase inhibitor resistance", "_GeneInHitList": 22.0, "Category": "KEGG Pathway", "LogP": -22.890151843236964, "_RANK_": 1.0, "FirstInGroupByEnrichment": 0.0, "_LogP_MyList": -22.890151843236964, "_TotalGeneInLibrary": 30242.0, "_GeneInGO": 79.0, "shared_name": "13", "Gene": "hsa01521", "_MEMBER_MyList": 1.0, "STDV_InGO": 10.660035817780521, "_COUNT_001": 11.0, "SUID": 28453036, "id_original": "13", "selected": false, "Log_q_value_": -21.070059901966985, "canonicalName": "hsa01521", "CategoryID": 24.0, "Z_score": 45.72113007160927, "EvidenceCutoff": 0.0, "PARENT_GO": "", "FirstInGroupByLogP": 0.0, "GROUP_ID": 5.0, "name": "13", "BestEnrichmentInGroup": 335.2771618625277, "CLUSTER_LABEL": " ", "GeneID": "207|1950|1956|3265|3569|5594|5595|5728|6714|6774|7422", "GiniIndex": 0.0, "_InGO": 50.0, "_COUNT_001_PCT": 100.0}, "position": {"x": 154.29183130181616, "y": 41.58265197305616}, "selected": false}, {"data": {"id": "28453035", "Enrichment": 312.41735537190084, "BestLogPInGroup": -23.811918117761515, "_PATTERN_": "M1", "_GeneInGOAndHitList": 10.0, "Hits": "CCND1|EGF|EGFR|HRAS|MYC|MAPK1|MAPK3|SRC|TP53|VEGFA", "Description": "Bladder cancer", "_GeneInHitList": 22.0, "Category": "KEGG Pathway", "LogP": -23.045689073952172, "_RANK_": 1.0, "FirstInGroupByEnrichment": 0.0, "_LogP_MyList": -23.045689073952172, "_TotalGeneInLibrary": 30242.0, "_GeneInGO": 44.0, "shared_name": "12", "Gene": "hsa05219", "_MEMBER_MyList": 1.0, "STDV_InGO": 10.615894693111677, "_COUNT_001": 10.0, "SUID": 28453035, "id_original": "12", "selected": false, "Log_q_value_": -21.146415886634568, "canonicalName": "hsa05219", "CategoryID": 24.0, "Z_score": 55.775342341720936, "EvidenceCutoff": 0.0, "PARENT_GO": "", "FirstInGroupByLogP": 0.0, "GROUP_ID": 5.0, "name": "12", "BestEnrichmentInGroup": 335.2771618625277, "CLUSTER_LABEL": " ", "GeneID": "595|1950|1956|3265|4609|5594|5595|6714|7157|7422", "GiniIndex": 0.0, "_InGO": 45.45454545454545, "_COUNT_001_PCT": 100.0}, "position": {"x": 141.3551247588474, "y": 202.08850371866163}, "selected": false}, {"data": {"id": "28453034", "Enrichment": 335.2771618625277, "BestLogPInGroup": -23.811918117761515, "_PATTERN_": "M1", "_GeneInGOAndHitList": 10.0, "Hits": "CCND1|EGF|EGFR|HRAS|MYC|MAPK1|MAPK3|SRC|TP53|VEGFA", "Description": "Bladder cancer", "_GeneInHitList": 22.0, "Category": "KEGG Pathway", "LogP": -23.390246024974935, "_RANK_": 1.0, "FirstInGroupByEnrichment": 0.0, "_LogP_MyList": -23.390246024974935, "_TotalGeneInLibrary": 30242.0, "_GeneInGO": 41.0, "shared_name": "11", "Gene": "ko05219", "_MEMBER_MyList": 1.0, "STDV_InGO": 10.615894693111677, "_COUNT_001": 10.0, "SUID": 28453034, "id_original": "11", "selected": false, "Log_q_value_": -21.445215347096656, "canonicalName": "ko05219", "CategoryID": 24.0, "Z_score": 57.78966240056765, "EvidenceCutoff": 0.0, "PARENT_GO": "", "FirstInGroupByLogP": 0.0, "GROUP_ID": 5.0, "name": "11", "BestEnrichmentInGroup": 335.2771618625277, "CLUSTER_LABEL": " ", "GeneID": "595|1950|1956|3265|4609|5594|5595|6714|7157|7422", "GiniIndex": 0.0, "_InGO": 45.45454545454545, "_COUNT_001_PCT": 100.0}, "position": {"x": 233.89861230767553, "y": 214.83635222940381}, "selected": false}, {"data": {"id": "28453033", "Enrichment": 206.19545454545454, "BestLogPInGroup": -24.60725099716735, "_PATTERN_": "M1", "_GeneInGOAndHitList": 9.0, "Hits": "AKT1|CCND1|CASP3|JUN|MYC|MAPK1|MAPK3|MAPK8|TP53", "Description": "Colorectal cancer", "_GeneInHitList": 22.0, "Category": "KEGG Pathway", "LogP": -18.907303320942113, "_RANK_": 1.0, "FirstInGroupByEnrichment": 0.0, "_LogP_MyList": -18.907303320942113, "_TotalGeneInLibrary": 30242.0, "_GeneInGO": 60.0, "shared_name": "10", "Gene": "ko05210", "_MEMBER_MyList": 1.0, "STDV_InGO": 10.482356110715555, "_COUNT_001": 9.0, "SUID": 28453033, "id_original": "10", "selected": false, "Log_q_value_": -17.539509050666766, "canonicalName": "ko05210", "CategoryID": 24.0, "Z_score": 42.92709884696221, "EvidenceCutoff": 0.0, "PARENT_GO": "", "FirstInGroupByLogP": 0.0, "GROUP_ID": 4.0, "name": "10", "BestEnrichmentInGroup": 206.19545454545454, "CLUSTER_LABEL": " ", "GeneID": "207|595|836|3725|4609|5594|5595|5599|7157", "GiniIndex": 0.0, "_InGO": 40.90909090909091, "_COUNT_001_PCT": 100.0}, "position": {"x": 284.2176430693943, "y": 363.99669158487256}, "selected": false}, {"data": {"id": "28453032", "Enrichment": 64.68877005347593, "BestLogPInGroup": -24.60725099716735, "_PATTERN_": "M1", "_GeneInGOAndHitList": 12.0, "Hits": "AKT1|CASP3|EGF|EGFR|HRAS|JUN|MYC|MAPK1|MAPK3|MAPK8|TNF|TP53", "Description": "MAPK signaling pathway", "_GeneInHitList": 22.0, "Category": "KEGG Pathway", "LogP": -19.22370682549421, "_RANK_": 1.0, "FirstInGroupByEnrichment": 0.0, "_LogP_MyList": -19.22370682549421, "_TotalGeneInLibrary": 30242.0, "_GeneInGO": 255.0, "shared_name": "9", "Gene": "ko04010", "_MEMBER_MyList": 1.0, "STDV_InGO": 10.615894693111677, "_COUNT_001": 12.0, "SUID": 28453032, "id_original": "9", "selected": false, "Log_q_value_": -17.80155489289627, "canonicalName": "ko04010", "CategoryID": 24.0, "Z_score": 27.55679001219373, "EvidenceCutoff": 0.0, "PARENT_GO": "", "FirstInGroupByLogP": 0.0, "GROUP_ID": 4.0, "name": "9", "BestEnrichmentInGroup": 206.19545454545454, "CLUSTER_LABEL": " ", "GeneID": "207|836|1950|1956|3265|3725|4609|5594|5595|5599|7124|7157", "GiniIndex": 0.0, "_InGO": 54.54545454545455, "_COUNT_001_PCT": 100.0}, "position": {"x": 192.1543190947849, "y": 313.97017180948194}, "selected": false}, {"data": {"id": "28453031", "Enrichment": 60.14034090909091, "BestLogPInGroup": -24.60725099716735, "_PATTERN_": "M1", "_GeneInGOAndHitList": 14.0, "Hits": "AKT1|CASP3|EGF|EGFR|HRAS|IL6|JUN|MYC|MAPK1|MAPK3|MAPK8|TNF|TP53|VEGFA", "Description": "MAPK signaling pathway", "_GeneInHitList": 22.0, "Category": "KEGG Pathway", "LogP": -22.308560573617267, "_RANK_": 1.0, "FirstInGroupByEnrichment": 0.0, "_LogP_MyList": -22.308560573617267, "_TotalGeneInLibrary": 30242.0, "_GeneInGO": 320.0, "shared_name": "8", "Gene": "hsa04010", "_MEMBER_MyList": 1.0, "STDV_InGO": 10.255928633050294, "_COUNT_001": 14.0, "SUID": 28453031, "id_original": "8", "selected": false, "Log_q_value_": -20.585378645355345, "canonicalName": "hsa04010", "CategoryID": 24.0, "Z_score": 28.696285732087695, "EvidenceCutoff": 0.0, "PARENT_GO": "", "FirstInGroupByLogP": 0.0, "GROUP_ID": 4.0, "name": "8", "BestEnrichmentInGroup": 206.19545454545454, "CLUSTER_LABEL": " ", "GeneID": "207|836|1950|1956|3265|3569|3725|4609|5594|5595|5599|7124|7157|7422", "GiniIndex": 0.0, "_InGO": 63.63636363636363, "_COUNT_001_PCT": 100.0}, "position": {"x": 206.5565407744724, "y": 386.08323943643506}, "selected": false}, {"data": {"id": "28453030", "Enrichment": 44.77642878294344, "BestLogPInGroup": -27.13214387080918, "_PATTERN_": "M1", "_GeneInGOAndHitList": 10.0, "Hits": "CCND1|CASP3|EGFR|HRAS|MYC|MAPK1|PTEN|STAT3|TP53|VEGFA", "Description": "MicroRNAs in cancer", "_GeneInHitList": 22.0, "Category": "KEGG Pathway", "LogP": -14.234475488190231, "_RANK_": 1.0, "FirstInGroupByEnrichment": 0.0, "_LogP_MyList": -14.234475488190231, "_TotalGeneInLibrary": 30242.0, "_GeneInGO": 307.0, "shared_name": "7", "Gene": "hsa05206", "_MEMBER_MyList": 1.0, "STDV_InGO": 10.615894693111677, "_COUNT_001": 10.0, "SUID": 28453030, "id_original": "7", "selected": false, "Log_q_value_": -13.083390327878828, "canonicalName": "hsa05206", "CategoryID": 24.0, "Z_score": 20.80089733804074, "EvidenceCutoff": 0.0, "PARENT_GO": "", "FirstInGroupByLogP": 0.0, "GROUP_ID": 3.0, "name": "7", "BestEnrichmentInGroup": 94.8025078369906, "CLUSTER_LABEL": " ", "GeneID": "595|836|1956|3265|4609|5594|5728|6774|7157|7422", "GiniIndex": 0.0, "_InGO": 45.45454545454545, "_COUNT_001_PCT": 100.0}, "position": {"x": 148.90380029595678, "y": 150.9973312619203}, "selected": false}, {"data": {"id": "28453029", "Enrichment": 45.97446032228641, "BestLogPInGroup": -27.13214387080918, "_PATTERN_": "M1", "_GeneInGOAndHitList": 10.0, "Hits": "CCND1|CASP3|EGFR|HRAS|MYC|MAPK1|PTEN|STAT3|TP53|VEGFA", "Description": "MicroRNAs in cancer", "_GeneInHitList": 22.0, "Category": "KEGG Pathway", "LogP": -14.349623052795593, "_RANK_": 1.0, "FirstInGroupByEnrichment": 0.0, "_LogP_MyList": -14.349623052795593, "_TotalGeneInLibrary": 30242.0, "_GeneInGO": 299.0, "shared_name": "6", "Gene": "ko05206", "_MEMBER_MyList": 1.0, "STDV_InGO": 10.615894693111677, "_COUNT_001": 10.0, "SUID": 28453029, "id_original": "6", "selected": false, "Log_q_value_": -13.182743625300958, "canonicalName": "ko05206", "CategoryID": 24.0, "Z_score": 21.087062448123877, "EvidenceCutoff": 0.0, "PARENT_GO": "", "FirstInGroupByLogP": 0.0, "GROUP_ID": 3.0, "name": "6", "BestEnrichmentInGroup": 94.8025078369906, "CLUSTER_LABEL": " ", "GeneID": "595|836|1956|3265|4609|5594|5728|6774|7157|7422", "GiniIndex": 0.0, "_InGO": 45.45454545454545, "_COUNT_001_PCT": 100.0}, "position": {"x": 196.2297585479099, "y": 124.22337996988233}, "selected": false}, {"data": {"id": "28453028", "Enrichment": 94.8025078369906, "BestLogPInGroup": -27.13214387080918, "_PATTERN_": "M1", "_GeneInGOAndHitList": 14.0, "Hits": "AKT1|CCND1|CASP3|EGFR|ESR1|HRAS|MYC|MAPK1|MAPK3|SRC|STAT3|TNF|TP53|VEGFA", "Description": "Proteoglycans in cancer", "_GeneInHitList": 22.0, "Category": "KEGG Pathway", "LogP": -25.136941376853017, "_RANK_": 1.0, "FirstInGroupByEnrichment": 0.0, "_LogP_MyList": -25.136941376853017, "_TotalGeneInLibrary": 30242.0, "_GeneInGO": 203.0, "shared_name": "5", "Gene": "ko05205", "_MEMBER_MyList": 1.0, "STDV_InGO": 10.255928633050294, "_COUNT_001": 14.0, "SUID": 28453028, "id_original": "5", "selected": false, "Log_q_value_": -22.839728180863375, "canonicalName": "ko05205", "CategoryID": 24.0, "Z_score": 36.181112590214255, "EvidenceCutoff": 0.0, "PARENT_GO": "", "FirstInGroupByLogP": 0.0, "GROUP_ID": 3.0, "name": "5", "BestEnrichmentInGroup": 94.8025078369906, "CLUSTER_LABEL": " ", "GeneID": "207|595|836|1956|2099|3265|4609|5594|5595|6714|6774|7124|7157|7422", "GiniIndex": 0.0, "_InGO": 63.63636363636363, "_COUNT_001_PCT": 100.0}, "position": {"x": 205.35239343560522, "y": 270.0899685624116}, "selected": false}, {"data": {"id": "28453027", "Enrichment": 58.63377854373115, "BestLogPInGroup": -28.53649808292649, "_PATTERN_": "M1", "_GeneInGOAndHitList": 9.0, "Hits": "CCND1|CASP3|HRAS|JUN|MAPK1|MAPK3|SRC|STAT3|TP53", "Description": "Viral carcinogenesis", "_GeneInHitList": 22.0, "Category": "KEGG Pathway", "LogP": -13.818871418852355, "_RANK_": 1.0, "FirstInGroupByEnrichment": 0.0, "_LogP_MyList": -13.818871418852355, "_TotalGeneInLibrary": 30242.0, "_GeneInGO": 211.0, "shared_name": "4", "Gene": "hsa05203", "_MEMBER_MyList": 1.0, "STDV_InGO": 10.482356110715555, "_COUNT_001": 9.0, "SUID": 28453027, "id_original": "4", "selected": false, "Log_q_value_": -12.711989921033005, "canonicalName": "hsa05203", "CategoryID": 24.0, "Z_score": 22.66708162688004, "EvidenceCutoff": 0.0, "PARENT_GO": "", "FirstInGroupByLogP": 0.0, "GROUP_ID": 1.0, "name": "4", "BestEnrichmentInGroup": 166.62258953168043, "CLUSTER_LABEL": " ", "GeneID": "595|836|3265|3725|5594|5595|6714|6774|7157", "GiniIndex": 0.0, "_InGO": 40.90909090909091, "_COUNT_001_PCT": 100.0}, "position": {"x": 200.79863672173803, "y": 366.08902251748975}, "selected": false}, {"data": {"id": "28453026", "Enrichment": 61.55088195386703, "BestLogPInGroup": -28.53649808292649, "_PATTERN_": "M1", "_GeneInGOAndHitList": 9.0, "Hits": "CCND1|CASP3|HRAS|JUN|MAPK1|MAPK3|SRC|STAT3|TP53", "Description": "Viral carcinogenesis", "_GeneInHitList": 22.0, "Category": "KEGG Pathway", "LogP": -14.010750461105891, "_RANK_": 1.0, "FirstInGroupByEnrichment": 0.0, "_LogP_MyList": -14.010750461105891, "_TotalGeneInLibrary": 30242.0, "_GeneInGO": 201.0, "shared_name": "3", "Gene": "ko05203", "_MEMBER_MyList": 1.0, "STDV_InGO": 10.482356110715555, "_COUNT_001": 9.0, "SUID": 28453026, "id_original": "3", "selected": false, "Log_q_value_": -12.882329285430432, "canonicalName": "ko05203", "CategoryID": 24.0, "Z_score": 23.23932415682665, "EvidenceCutoff": 0.0, "PARENT_GO": "", "FirstInGroupByLogP": 0.0, "GROUP_ID": 1.0, "name": "3", "BestEnrichmentInGroup": 166.62258953168043, "CLUSTER_LABEL": " ", "GeneID": "595|836|3265|3725|5594|5595|6714|6774|7157", "GiniIndex": 0.0, "_InGO": 40.90909090909091, "_COUNT_001_PCT": 100.0}, "position": {"x": 285.2247994414646, "y": 201.9560498002046}, "selected": false}, {"data": {"id": "28453025", "Enrichment": 154.16482582837725, "BestLogPInGroup": -28.53649808292649, "_PATTERN_": "M1", "_GeneInGOAndHitList": 12.0, "Hits": "AKT1|CCND1|CASP3|HRAS|IL6|JUN|MAPK1|MAPK3|MAPK8|STAT3|TNF|VEGFA", "Description": "AGE-RAGE signaling pathway in diabetic complications", "_GeneInHitList": 22.0, "Category": "KEGG Pathway", "LogP": -23.893753545823255, "_RANK_": 1.0, "FirstInGroupByEnrichment": 0.0, "_LogP_MyList": -23.893753545823255, "_TotalGeneInLibrary": 30242.0, "_GeneInGO": 107.0, "shared_name": "2", "Gene": "hsa04933", "_MEMBER_MyList": 1.0, "STDV_InGO": 10.615894693111677, "_COUNT_001": 12.0, "SUID": 28453025, "id_original": "2", "selected": false, "Log_q_value_": -21.839578398519908, "canonicalName": "hsa04933", "CategoryID": 24.0, "Z_score": 42.82304219785025, "EvidenceCutoff": 0.0, "PARENT_GO": "", "FirstInGroupByLogP": 0.0, "GROUP_ID": 1.0, "name": "2", "BestEnrichmentInGroup": 166.62258953168043, "CLUSTER_LABEL": " ", "GeneID": "207|595|836|3265|3569|3725|5594|5595|5599|6774|7124|7422", "GiniIndex": 0.0, "_InGO": 54.54545454545455, "_COUNT_001_PCT": 100.0}, "position": {"x": 264.0500405303318, "y": 398.56277740030225}, "selected": false}, {"data": {"id": "28453024", "Enrichment": 166.62258953168043, "BestLogPInGroup": -28.53649808292649, "_PATTERN_": "M1", "_GeneInGOAndHitList": 12.0, "Hits": "AKT1|CCND1|CASP3|HRAS|IL6|JUN|MAPK1|MAPK3|MAPK8|STAT3|TNF|VEGFA", "Description": "AGE-RAGE signaling pathway in diabetic complications", "_GeneInHitList": 22.0, "Category": "KEGG Pathway", "LogP": -24.321081939043072, "_RANK_": 1.0, "FirstInGroupByEnrichment": 0.0, "_LogP_MyList": -24.321081939043072, "_TotalGeneInLibrary": 30242.0, "_GeneInGO": 99.0, "shared_name": "1", "Gene": "ko04933", "_MEMBER_MyList": 1.0, "STDV_InGO": 10.615894693111677, "_COUNT_001": 12.0, "SUID": 28453024, "id_original": "1", "selected": false, "Log_q_value_": -22.199960002109112, "canonicalName": "ko04933", "CategoryID": 24.0, "Z_score": 44.53547776129053, "EvidenceCutoff": 0.0, "PARENT_GO": "", "FirstInGroupByLogP": 0.0, "GROUP_ID": 1.0, "name": "1", "BestEnrichmentInGroup": 166.62258953168043, "CLUSTER_LABEL": " ", "GeneID": "207|595|836|3265|3569|3725|5594|5595|5599|6774|7124|7422", "GiniIndex": 0.0, "_InGO": 54.54545454545455, "_COUNT_001_PCT": 100.0}, "position": {"x": 252.92418603814428, "y": 349.5880612137788}, "selected": false}], "edges": [{"data": {"id": "28453626", "source": "28453099", "target": "28453078", "SCORE": 0.31372549020549795, "shared_interaction": "Direct", "source_original": "76", "Name_B": "ko05202", "Name_A": "hsa05222", "target_original": "55", "Gene_B": "ko05202", "interaction": "Direct", "SUID": 28453626, "TYPE": "Direct", "Gene_A": "hsa05222", "BEND_MAP_ID": 28453626, "selected": false}, "selected": false}, {"data": {"id": "28453624", "source": "28453099", "target": "28453076", "SCORE": 0.5882352941232988, "shared_interaction": "Direct", "source_original": "76", "Name_B": "ko04110", "Name_A": "hsa05222", "target_original": "53", "Gene_B": "ko04110", "interaction": "Direct", "SUID": 28453624, "TYPE": "Direct", "Gene_A": "hsa05222", "BEND_MAP_ID": 28453624, "selected": false}, "selected": false}, {"data": {"id": "28453621", "source": "28453099", "target": "28453085", "SCORE": 0.31372549020549795, "shared_interaction": "Direct", "source_original": "76", "Name_B": "ko05014", "Name_A": "hsa05222", "target_original": "62", "Gene_B": "ko05014", "interaction": "Direct", "SUID": 28453621, "TYPE": "Direct", "Gene_A": "hsa05222", "BEND_MAP_ID": 28453621, "selected": false}, "selected": false}, {"data": {"id": "28453619", "source": "28453099", "target": "28453074", "SCORE": 0.7407407407441015, "shared_interaction": "Direct", "source_original": "76", "Name_B": "ko04115", "Name_A": "hsa05222", "target_original": "51", "Gene_B": "ko04115", "interaction": "Direct", "SUID": 28453619, "TYPE": "Direct", "Gene_A": "hsa05222", "BEND_MAP_ID": 28453619, "selected": false}, "selected": false}, {"data": {"id": "28453617", "source": "28453099", "target": "28453072", "SCORE": 0.3859649122882425, "shared_interaction": "Direct", "source_original": "76", "Name_B": "ko04310", "Name_A": "hsa05222", "target_original": "49", "Gene_B": "ko04310", "interaction": "Direct", "SUID": 28453617, "TYPE": "Direct", "Gene_A": "hsa05222", "BEND_MAP_ID": 28453617, "selected": false}, "selected": false}, {"data": {"id": "28453616", "source": "28453099", "target": "28453069", "SCORE": 0.3859649122882425, "shared_interaction": "Direct", "source_original": "76", "Name_B": "ko05162", "Name_A": "hsa05222", "target_original": "46", "Gene_B": "ko05162", "interaction": "Direct", "SUID": 28453616, "TYPE": "Direct", "Gene_A": "hsa05222", "BEND_MAP_ID": 28453616, "selected": false}, "selected": false}, {"data": {"id": "28453615", "source": "28453099", "target": "28453060", "SCORE": 0.3000000000081666, "shared_interaction": "Direct", "source_original": "76", "Name_B": "ko05169", "Name_A": "hsa05222", "target_original": "37", "Gene_B": "ko05169", "interaction": "Direct", "SUID": 28453615, "TYPE": "Direct", "Gene_A": "hsa05222", "BEND_MAP_ID": 28453615, "selected": false}, "selected": false}, {"data": {"id": "28453614", "source": "28453099", "target": "28453071", "SCORE": 0.8771929824576485, "shared_interaction": "Direct", "source_original": "76", "Name_B": "ko05222", "Name_A": "hsa05222", "target_original": "48", "Gene_B": "ko05222", "interaction": "Direct", "SUID": 28453614, "TYPE": "Direct", "Gene_A": "hsa05222", "BEND_MAP_ID": 28453614, "selected": false}, "selected": false}, {"data": {"id": "28453613", "source": "28453099", "target": "28453068", "SCORE": 0.3000000000081666, "shared_interaction": "Direct", "source_original": "76", "Name_B": "ko04630", "Name_A": "hsa05222", "target_original": "45", "Gene_B": "ko04630", "interaction": "Direct", "SUID": 28453613, "TYPE": "Direct", "Gene_A": "hsa05222", "BEND_MAP_ID": 28453613, "selected": false}, "selected": false}, {"data": {"id": "28453471", "source": "28453099", "target": "28453029", "SCORE": 0.416666666672338, "shared_interaction": "Direct", "source_original": "76", "Name_B": "ko05206", "Name_A": "hsa05222", "target_original": "6", "Gene_B": "ko05206", "interaction": "Direct", "SUID": 28453471, "TYPE": "Direct", "Gene_A": "hsa05222", "BEND_MAP_ID": 28453471, "selected": false}, "selected": false}, {"data": {"id": "28453349", "source": "28453099", "target": "28453033", "SCORE": 0.4927536231935518, "shared_interaction": "Direct", "source_original": "76", "Name_B": "ko05210", "Name_A": "hsa05222", "target_original": "10", "Gene_B": "ko05210", "interaction": "Direct", "SUID": 28453349, "TYPE": "Direct", "Gene_A": "hsa05222", "BEND_MAP_ID": 28453349, "selected": false}, "selected": false}, {"data": {"id": "28453274", "source": "28453099", "target": "28453038", "SCORE": 0.416666666672338, "shared_interaction": "Direct", "source_original": "76", "Name_B": "ko05213", "Name_A": "hsa05222", "target_original": "15", "Gene_B": "ko05213", "interaction": "Direct", "SUID": 28453274, "TYPE": "Direct", "Gene_A": "hsa05222", "BEND_MAP_ID": 28453274, "selected": false}, "selected": false}, {"data": {"id": "28453125", "source": "28453098", "target": "28453050", "SCORE": 0.33333333333888887, "shared_interaction": "Direct", "source_original": "75", "Name_B": "ko05221", "Name_A": "hsa05205", "target_original": "27", "Gene_B": "ko05221", "interaction": "Direct", "SUID": 28453125, "TYPE": "Direct", "Gene_A": "hsa05205", "BEND_MAP_ID": 28453125, "selected": false}, "selected": false}, {"data": {"id": "28453124", "source": "28453098", "target": "28453030", "SCORE": 0.3466666666727644, "shared_interaction": "Direct", "source_original": "75", "Name_B": "hsa05206", "Name_A": "hsa05205", "target_original": "7", "Gene_B": "hsa05206", "interaction": "Direct", "SUID": 28453124, "TYPE": "Direct", "Gene_A": "hsa05205", "BEND_MAP_ID": 28453124, "selected": false}, "selected": false}, {"data": {"id": "28453123", "source": "28453098", "target": "28453029", "SCORE": 0.3466666666727644, "shared_interaction": "Direct", "source_original": "75", "Name_B": "ko05206", "Name_A": "hsa05205", "target_original": "6", "Gene_B": "ko05206", "interaction": "Direct", "SUID": 28453123, "TYPE": "Direct", "Gene_A": "hsa05205", "BEND_MAP_ID": 28453123, "selected": false}, "selected": false}, {"data": {"id": "28453121", "source": "28453098", "target": "28453035", "SCORE": 0.3466666666727644, "shared_interaction": "Direct", "source_original": "75", "Name_B": "hsa05219", "Name_A": "hsa05205", "target_original": "12", "Gene_B": "hsa05219", "interaction": "Direct", "SUID": 28453121, "TYPE": "Direct", "Gene_A": "hsa05205", "BEND_MAP_ID": 28453121, "selected": false}, "selected": false}, {"data": {"id": "28453120", "source": "28453098", "target": "28453034", "SCORE": 0.3466666666727644, "shared_interaction": "Direct", "source_original": "75", "Name_B": "ko05219", "Name_A": "hsa05205", "target_original": "11", "Gene_B": "ko05219", "interaction": "Direct", "SUID": 28453120, "TYPE": "Direct", "Gene_A": "hsa05205", "BEND_MAP_ID": 28453120, "selected": false}, "selected": false}, {"data": {"id": "28453118", "source": "28453098", "target": "28453028", "SCORE": 0.8888888888901234, "shared_interaction": "Direct", "source_original": "75", "Name_B": "ko05205", "Name_A": "hsa05205", "target_original": "5", "Gene_B": "ko05205", "interaction": "Direct", "SUID": 28453118, "TYPE": "Direct", "Gene_A": "hsa05205", "BEND_MAP_ID": 28453118, "selected": false}, "selected": false}, {"data": {"id": "28453359", "source": "28453097", "target": "28453026", "SCORE": 0.416666666672338, "shared_interaction": "Direct", "source_original": "74", "Name_B": "ko05203", "Name_A": "ko04917", "target_original": "3", "Gene_B": "ko05203", "interaction": "Direct", "SUID": 28453359, "TYPE": "Direct", "Gene_A": "ko04917", "BEND_MAP_ID": 28453359, "selected": false}, "selected": false}, {"data": {"id": "28453358", "source": "28453097", "target": "28453050", "SCORE": 0.600000000004, "shared_interaction": "Direct", "source_original": "74", "Name_B": "ko05221", "Name_A": "ko04917", "target_original": "27", "Gene_B": "ko05221", "interaction": "Direct", "SUID": 28453358, "TYPE": "Direct", "Gene_A": "ko04917", "BEND_MAP_ID": 28453358, "selected": false}, "selected": false}, {"data": {"id": "28453165", "source": "28453097", "target": "28453024", "SCORE": 0.3466666666727644, "shared_interaction": "Direct", "source_original": "74", "Name_B": "ko04933", "Name_A": "ko04917", "target_original": "1", "Gene_B": "ko04933", "interaction": "Direct", "SUID": 28453165, "TYPE": "Direct", "Gene_A": "ko04917", "BEND_MAP_ID": 28453165, "selected": false}, "selected": false}, {"data": {"id": "28453131", "source": "28453097", "target": "28453028", "SCORE": 0.36363636364214874, "shared_interaction": "Direct", "source_original": "74", "Name_B": "ko05205", "Name_A": "ko04917", "target_original": "5", "Gene_B": "ko05205", "interaction": "Direct", "SUID": 28453131, "TYPE": "Direct", "Gene_A": "ko04917", "BEND_MAP_ID": 28453131, "selected": false}, "selected": false}, {"data": {"id": "28453117", "source": "28453096", "target": "28453040", "SCORE": 0.36363636364311297, "shared_interaction": "Direct", "source_original": "73", "Name_B": "ko05224", "Name_A": "hsa05200", "target_original": "17", "Gene_B": "ko05224", "interaction": "Direct", "SUID": 28453117, "TYPE": "Direct", "Gene_A": "hsa05200", "BEND_MAP_ID": 28453117, "selected": false}, "selected": false}, {"data": {"id": "28453116", "source": "28453096", "target": "28453089", "SCORE": 0.36363636364311297, "shared_interaction": "Direct", "source_original": "73", "Name_B": "hsa05210", "Name_A": "hsa05200", "target_original": "66", "Gene_B": "hsa05210", "interaction": "Direct", "SUID": 28453116, "TYPE": "Direct", "Gene_A": "hsa05200", "BEND_MAP_ID": 28453116, "selected": false}, "selected": false}, {"data": {"id": "28453612", "source": "28453095", "target": "28453069", "SCORE": 0.45595854922871754, "shared_interaction": "Direct", "source_original": "72", "Name_B": "ko05162", "Name_A": "hsa04630", "target_original": "46", "Gene_B": "ko05162", "interaction": "Direct", "SUID": 28453612, "TYPE": "Direct", "Gene_A": "hsa04630", "BEND_MAP_ID": 28453612, "selected": false}, "selected": false}, {"data": {"id": "28453611", "source": "28453095", "target": "28453068", "SCORE": 0.7878787878810376, "shared_interaction": "Direct", "source_original": "72", "Name_B": "ko04630", "Name_A": "hsa04630", "target_original": "45", "Gene_B": "ko04630", "interaction": "Direct", "SUID": 28453611, "TYPE": "Direct", "Gene_A": "hsa04630", "BEND_MAP_ID": 28453611, "selected": false}, "selected": false}, {"data": {"id": "28453576", "source": "28453095", "target": "28453053", "SCORE": 0.3098591549363816, "shared_interaction": "Direct", "source_original": "72", "Name_B": "ko05166", "Name_A": "hsa04630", "target_original": "30", "Gene_B": "ko05166", "interaction": "Direct", "SUID": 28453576, "TYPE": "Direct", "Gene_A": "hsa04630", "BEND_MAP_ID": 28453576, "selected": false}, "selected": false}, {"data": {"id": "28453557", "source": "28453095", "target": "28453052", "SCORE": 0.3098591549363816, "shared_interaction": "Direct", "source_original": "72", "Name_B": "hsa05166", "Name_A": "hsa04630", "target_original": "29", "Gene_B": "hsa05166", "interaction": "Direct", "SUID": 28453557, "TYPE": "Direct", "Gene_A": "hsa04630", "BEND_MAP_ID": 28453557, "selected": false}, "selected": false}, {"data": {"id": "28453503", "source": "28453095", "target": "28453050", "SCORE": 0.4827586206950059, "shared_interaction": "Direct", "source_original": "72", "Name_B": "ko05221", "Name_A": "hsa04630", "target_original": "27", "Gene_B": "ko05221", "interaction": "Direct", "SUID": 28453503, "TYPE": "Direct", "Gene_A": "hsa04630", "BEND_MAP_ID": 28453503, "selected": false}, "selected": false}, {"data": {"id": "28453273", "source": "28453095", "target": "28453038", "SCORE": 0.42201834862942095, "shared_interaction": "Direct", "source_original": "72", "Name_B": "ko05213", "Name_A": "hsa04630", "target_original": "15", "Gene_B": "ko05213", "interaction": "Direct", "SUID": 28453273, "TYPE": "Direct", "Gene_A": "hsa04630", "BEND_MAP_ID": 28453273, "selected": false}, "selected": false}, {"data": {"id": "28453262", "source": "28453095", "target": "28453037", "SCORE": 0.3408071748941, "shared_interaction": "Direct", "source_original": "72", "Name_B": "ko01521", "Name_A": "hsa04630", "target_original": "14", "Gene_B": "ko01521", "interaction": "Direct", "SUID": 28453262, "TYPE": "Direct", "Gene_A": "hsa04630", "BEND_MAP_ID": 28453262, "selected": false}, "selected": false}, {"data": {"id": "28453224", "source": "28453095", "target": "28453093", "SCORE": 0.3690987124520381, "shared_interaction": "Direct", "source_original": "72", "Name_B": "hsa05160", "Name_A": "hsa04630", "target_original": "70", "Gene_B": "hsa05160", "interaction": "Direct", "SUID": 28453224, "TYPE": "Direct", "Gene_A": "hsa04630", "BEND_MAP_ID": 28453224, "selected": false}, "selected": false}, {"data": {"id": "28453769", "source": "28453094", "target": "28453081", "SCORE": 0.6911764705930039, "shared_interaction": "Direct", "source_original": "71", "Name_B": "ko05323", "Name_A": "ko05321", "target_original": "58", "Gene_B": "ko05323", "interaction": "Direct", "SUID": 28453769, "TYPE": "Direct", "Gene_A": "ko05321", "BEND_MAP_ID": 28453769, "selected": false}, "selected": false}, {"data": {"id": "28453223", "source": "28453093", "target": "28453050", "SCORE": 0.47058823529878896, "shared_interaction": "Direct", "source_original": "70", "Name_B": "ko05221", "Name_A": "hsa05160", "target_original": "27", "Gene_B": "ko05221", "interaction": "Direct", "SUID": 28453223, "TYPE": "Direct", "Gene_A": "hsa05160", "BEND_MAP_ID": 28453223, "selected": false}, "selected": false}, {"data": {"id": "28453222", "source": "28453093", "target": "28453030", "SCORE": 0.3408071748941, "shared_interaction": "Direct", "source_original": "70", "Name_B": "hsa05206", "Name_A": "hsa05160", "target_original": "7", "Gene_B": "hsa05206", "interaction": "Direct", "SUID": 28453222, "TYPE": "Direct", "Gene_A": "hsa05160", "BEND_MAP_ID": 28453222, "selected": false}, "selected": false}, {"data": {"id": "28453221", "source": "28453093", "target": "28453029", "SCORE": 0.3408071748941, "shared_interaction": "Direct", "source_original": "70", "Name_B": "ko05206", "Name_A": "hsa05160", "target_original": "6", "Gene_B": "ko05206", "interaction": "Direct", "SUID": 28453221, "TYPE": "Direct", "Gene_A": "hsa05160", "BEND_MAP_ID": 28453221, "selected": false}, "selected": false}, {"data": {"id": "28453220", "source": "28453093", "target": "28453090", "SCORE": 0.3408071748941, "shared_interaction": "Direct", "source_original": "70", "Name_B": "hsa05169", "Name_A": "hsa05160", "target_original": "67", "Gene_B": "hsa05169", "interaction": "Direct", "SUID": 28453220, "TYPE": "Direct", "Gene_A": "hsa05160", "BEND_MAP_ID": 28453220, "selected": false}, "selected": false}, {"data": {"id": "28453218", "source": "28453093", "target": "28453045", "SCORE": 0.4473684210577216, "shared_interaction": "Direct", "source_original": "70", "Name_B": "ko04210", "Name_A": "hsa05160", "target_original": "22", "Gene_B": "ko04210", "interaction": "Direct", "SUID": 28453218, "TYPE": "Direct", "Gene_A": "hsa05160", "BEND_MAP_ID": 28453218, "selected": false}, "selected": false}, {"data": {"id": "28453217", "source": "28453093", "target": "28453033", "SCORE": 0.4473684210577216, "shared_interaction": "Direct", "source_original": "70", "Name_B": "ko05210", "Name_A": "hsa05160", "target_original": "10", "Gene_B": "ko05210", "interaction": "Direct", "SUID": 28453217, "TYPE": "Direct", "Gene_A": "hsa05160", "BEND_MAP_ID": 28453217, "selected": false}, "selected": false}, {"data": {"id": "28453216", "source": "28453093", "target": "28453032", "SCORE": 0.7042253521155921, "shared_interaction": "Direct", "source_original": "70", "Name_B": "ko04010", "Name_A": "hsa05160", "target_original": "9", "Gene_B": "ko04010", "interaction": "Direct", "SUID": 28453216, "TYPE": "Direct", "Gene_A": "hsa05160", "BEND_MAP_ID": 28453216, "selected": false}, "selected": false}, {"data": {"id": "28453215", "source": "28453093", "target": "28453040", "SCORE": 0.3098591549363816, "shared_interaction": "Direct", "source_original": "70", "Name_B": "ko05224", "Name_A": "hsa05160", "target_original": "17", "Gene_B": "ko05224", "interaction": "Direct", "SUID": 28453215, "TYPE": "Direct", "Gene_A": "hsa05160", "BEND_MAP_ID": 28453215, "selected": false}, "selected": false}, {"data": {"id": "28453213", "source": "28453093", "target": "28453038", "SCORE": 0.5291479820672143, "shared_interaction": "Direct", "source_original": "70", "Name_B": "ko05213", "Name_A": "hsa05160", "target_original": "15", "Gene_B": "ko05213", "interaction": "Direct", "SUID": 28453213, "TYPE": "Direct", "Gene_A": "hsa05160", "BEND_MAP_ID": 28453213, "selected": false}, "selected": false}, {"data": {"id": "28453212", "source": "28453093", "target": "28453035", "SCORE": 0.3408071748941, "shared_interaction": "Direct", "source_original": "70", "Name_B": "hsa05219", "Name_A": "hsa05160", "target_original": "12", "Gene_B": "hsa05219", "interaction": "Direct", "SUID": 28453212, "TYPE": "Direct", "Gene_A": "hsa05160", "BEND_MAP_ID": 28453212, "selected": false}, "selected": false}, {"data": {"id": "28453211", "source": "28453093", "target": "28453034", "SCORE": 0.3408071748941, "shared_interaction": "Direct", "source_original": "70", "Name_B": "ko05219", "Name_A": "hsa05160", "target_original": "11", "Gene_B": "ko05219", "interaction": "Direct", "SUID": 28453211, "TYPE": "Direct", "Gene_A": "hsa05160", "BEND_MAP_ID": 28453211, "selected": false}, "selected": false}, {"data": {"id": "28453161", "source": "28453093", "target": "28453024", "SCORE": 0.3098591549363816, "shared_interaction": "Direct", "source_original": "70", "Name_B": "ko04933", "Name_A": "hsa05160", "target_original": "1", "Gene_B": "ko04933", "interaction": "Direct", "SUID": 28453161, "TYPE": "Direct", "Gene_A": "hsa05160", "BEND_MAP_ID": 28453161, "selected": false}, "selected": false}, {"data": {"id": "28453139", "source": "28453093", "target": "28453089", "SCORE": 0.7042253521155921, "shared_interaction": "Direct", "source_original": "70", "Name_B": "hsa05210", "Name_A": "hsa05160", "target_original": "66", "Gene_B": "hsa05210", "interaction": "Direct", "SUID": 28453139, "TYPE": "Direct", "Gene_A": "hsa05160", "BEND_MAP_ID": 28453139, "selected": false}, "selected": false}, {"data": {"id": "28453126", "source": "28453093", "target": "28453028", "SCORE": 0.4827586206950059, "shared_interaction": "Direct", "source_original": "70", "Name_B": "ko05205", "Name_A": "hsa05160", "target_original": "5", "Gene_B": "ko05205", "interaction": "Direct", "SUID": 28453126, "TYPE": "Direct", "Gene_A": "hsa05160", "BEND_MAP_ID": 28453126, "selected": false}, "selected": false}, {"data": {"id": "28453119", "source": "28453093", "target": "28453098", "SCORE": 0.36363636364311297, "shared_interaction": "Direct", "source_original": "70", "Name_B": "hsa05205", "Name_A": "hsa05160", "target_original": "75", "Gene_B": "hsa05205", "interaction": "Direct", "SUID": 28453119, "TYPE": "Direct", "Gene_A": "hsa05160", "BEND_MAP_ID": 28453119, "selected": false}, "selected": false}, {"data": {"id": "28453103", "source": "28453093", "target": "28453092", "SCORE": 0.36363636364311297, "shared_interaction": "Direct", "source_original": "70", "Name_B": "hsa05161", "Name_A": "hsa05160", "target_original": "69", "Gene_B": "hsa05161", "interaction": "Direct", "SUID": 28453103, "TYPE": "Direct", "Gene_A": "hsa05160", "BEND_MAP_ID": 28453103, "selected": false}, "selected": false}, {"data": {"id": "28453115", "source": "28453092", "target": "28453054", "SCORE": 0.3950617284002896, "shared_interaction": "Direct", "source_original": "69", "Name_B": "hsa05162", "Name_A": "hsa05161", "target_original": "31", "Gene_B": "hsa05162", "interaction": "Direct", "SUID": 28453115, "TYPE": "Direct", "Gene_A": "hsa05161", "BEND_MAP_ID": 28453115, "selected": false}, "selected": false}, {"data": {"id": "28453114", "source": "28453092", "target": "28453053", "SCORE": 0.46153846154329387, "shared_interaction": "Direct", "source_original": "69", "Name_B": "ko05166", "Name_A": "hsa05161", "target_original": "30", "Gene_B": "ko05166", "interaction": "Direct", "SUID": 28453114, "TYPE": "Direct", "Gene_A": "hsa05161", "BEND_MAP_ID": 28453114, "selected": false}, "selected": false}, {"data": {"id": "28453113", "source": "28453092", "target": "28453052", "SCORE": 0.46153846154329387, "shared_interaction": "Direct", "source_original": "69", "Name_B": "hsa05166", "Name_A": "hsa05161", "target_original": "29", "Gene_B": "hsa05166", "interaction": "Direct", "SUID": 28453113, "TYPE": "Direct", "Gene_A": "hsa05161", "BEND_MAP_ID": 28453113, "selected": false}, "selected": false}, {"data": {"id": "28453112", "source": "28453092", "target": "28453027", "SCORE": 0.46153846154329387, "shared_interaction": "Direct", "source_original": "69", "Name_B": "hsa05203", "Name_A": "hsa05161", "target_original": "4", "Gene_B": "hsa05203", "interaction": "Direct", "SUID": 28453112, "TYPE": "Direct", "Gene_A": "hsa05161", "BEND_MAP_ID": 28453112, "selected": false}, "selected": false}, {"data": {"id": "28453110", "source": "28453092", "target": "28453026", "SCORE": 0.46153846154329387, "shared_interaction": "Direct", "source_original": "69", "Name_B": "ko05203", "Name_A": "hsa05161", "target_original": "3", "Gene_B": "ko05203", "interaction": "Direct", "SUID": 28453110, "TYPE": "Direct", "Gene_A": "hsa05161", "BEND_MAP_ID": 28453110, "selected": false}, "selected": false}, {"data": {"id": "28453109", "source": "28453092", "target": "28453050", "SCORE": 0.33333333333888887, "shared_interaction": "Direct", "source_original": "69", "Name_B": "ko05221", "Name_A": "hsa05161", "target_original": "27", "Gene_B": "ko05221", "interaction": "Direct", "SUID": 28453109, "TYPE": "Direct", "Gene_A": "hsa05161", "BEND_MAP_ID": 28453109, "selected": false}, "selected": false}, {"data": {"id": "28453108", "source": "28453092", "target": "28453049", "SCORE": 0.3950617284002896, "shared_interaction": "Direct", "source_original": "69", "Name_B": "ko04668", "Name_A": "hsa05161", "target_original": "26", "Gene_B": "ko04668", "interaction": "Direct", "SUID": 28453108, "TYPE": "Direct", "Gene_A": "hsa05161", "BEND_MAP_ID": 28453108, "selected": false}, "selected": false}, {"data": {"id": "28453107", "source": "28453092", "target": "28453090", "SCORE": 0.5333333333376888, "shared_interaction": "Direct", "source_original": "69", "Name_B": "hsa05169", "Name_A": "hsa05161", "target_original": "67", "Gene_B": "hsa05169", "interaction": "Direct", "SUID": 28453107, "TYPE": "Direct", "Gene_A": "hsa05161", "BEND_MAP_ID": 28453107, "selected": false}, "selected": false}, {"data": {"id": "28453105", "source": "28453092", "target": "28453045", "SCORE": 0.46153846154329387, "shared_interaction": "Direct", "source_original": "69", "Name_B": "ko04210", "Name_A": "hsa05161", "target_original": "22", "Gene_B": "ko04210", "interaction": "Direct", "SUID": 28453105, "TYPE": "Direct", "Gene_A": "hsa05161", "BEND_MAP_ID": 28453105, "selected": false}, "selected": false}, {"data": {"id": "28453104", "source": "28453092", "target": "28453033", "SCORE": 0.46153846154329387, "shared_interaction": "Direct", "source_original": "69", "Name_B": "ko05210", "Name_A": "hsa05161", "target_original": "10", "Gene_B": "ko05210", "interaction": "Direct", "SUID": 28453104, "TYPE": "Direct", "Gene_A": "hsa05161", "BEND_MAP_ID": 28453104, "selected": false}, "selected": false}, {"data": {"id": "28453101", "source": "28453092", "target": "28453024", "SCORE": 0.4927536231935518, "shared_interaction": "Direct", "source_original": "69", "Name_B": "ko04933", "Name_A": "hsa05161", "target_original": "1", "Gene_B": "ko04933", "interaction": "Direct", "SUID": 28453101, "TYPE": "Direct", "Gene_A": "hsa05161", "BEND_MAP_ID": 28453101, "selected": false}, "selected": false}, {"data": {"id": "28453100", "source": "28453092", "target": "28453098", "SCORE": 0.3000000000081666, "shared_interaction": "Direct", "source_original": "69", "Name_B": "hsa05205", "Name_A": "hsa05161", "target_original": "75", "Gene_B": "hsa05205", "interaction": "Direct", "SUID": 28453100, "TYPE": "Direct", "Gene_A": "hsa05161", "BEND_MAP_ID": 28453100, "selected": false}, "selected": false}, {"data": {"id": "28453466", "source": "28453090", "target": "28453079", "SCORE": 0.3098591549363816, "shared_interaction": "Direct", "source_original": "67", "Name_B": "hsa05202", "Name_A": "hsa05169", "target_original": "56", "Gene_B": "hsa05202", "interaction": "Direct", "SUID": 28453466, "TYPE": "Direct", "Gene_A": "hsa05169", "BEND_MAP_ID": 28453466, "selected": false}, "selected": false}, {"data": {"id": "28453465", "source": "28453090", "target": "28453078", "SCORE": 0.3098591549363816, "shared_interaction": "Direct", "source_original": "67", "Name_B": "ko05202", "Name_A": "hsa05169", "target_original": "55", "Gene_B": "ko05202", "interaction": "Direct", "SUID": 28453465, "TYPE": "Direct", "Gene_A": "hsa05169", "BEND_MAP_ID": 28453465, "selected": false}, "selected": false}, {"data": {"id": "28453463", "source": "28453090", "target": "28453076", "SCORE": 0.3098591549363816, "shared_interaction": "Direct", "source_original": "67", "Name_B": "ko04110", "Name_A": "hsa05169", "target_original": "53", "Gene_B": "ko04110", "interaction": "Direct", "SUID": 28453463, "TYPE": "Direct", "Gene_A": "hsa05169", "BEND_MAP_ID": 28453463, "selected": false}, "selected": false}, {"data": {"id": "28453460", "source": "28453090", "target": "28453086", "SCORE": 0.3098591549363816, "shared_interaction": "Direct", "source_original": "67", "Name_B": "ko05134", "Name_A": "hsa05169", "target_original": "63", "Gene_B": "ko05134", "interaction": "Direct", "SUID": 28453460, "TYPE": "Direct", "Gene_A": "hsa05169", "BEND_MAP_ID": 28453460, "selected": false}, "selected": false}, {"data": {"id": "28453459", "source": "28453090", "target": "28453085", "SCORE": 0.3098591549363816, "shared_interaction": "Direct", "source_original": "67", "Name_B": "ko05014", "Name_A": "hsa05169", "target_original": "62", "Gene_B": "ko05014", "interaction": "Direct", "SUID": 28453459, "TYPE": "Direct", "Gene_A": "hsa05169", "BEND_MAP_ID": 28453459, "selected": false}, "selected": false}, {"data": {"id": "28453458", "source": "28453090", "target": "28453080", "SCORE": 0.4112149532768058, "shared_interaction": "Direct", "source_original": "67", "Name_B": "hsa05321", "Name_A": "hsa05169", "target_original": "57", "Gene_B": "hsa05321", "interaction": "Direct", "SUID": 28453458, "TYPE": "Direct", "Gene_A": "hsa05169", "BEND_MAP_ID": 28453458, "selected": false}, "selected": false}, {"data": {"id": "28453457", "source": "28453090", "target": "28453094", "SCORE": 0.4112149532768058, "shared_interaction": "Direct", "source_original": "67", "Name_B": "ko05321", "Name_A": "hsa05169", "target_original": "71", "Gene_B": "ko05321", "interaction": "Direct", "SUID": 28453457, "TYPE": "Direct", "Gene_A": "hsa05169", "BEND_MAP_ID": 28453457, "selected": false}, "selected": false}, {"data": {"id": "28453455", "source": "28453090", "target": "28453072", "SCORE": 0.5116279069815143, "shared_interaction": "Direct", "source_original": "67", "Name_B": "ko04310", "Name_A": "hsa05169", "target_original": "49", "Gene_B": "ko04310", "interaction": "Direct", "SUID": 28453455, "TYPE": "Direct", "Gene_A": "hsa05169", "BEND_MAP_ID": 28453455, "selected": false}, "selected": false}, {"data": {"id": "28453454", "source": "28453090", "target": "28453069", "SCORE": 0.5116279069815143, "shared_interaction": "Direct", "source_original": "67", "Name_B": "ko05162", "Name_A": "hsa05169", "target_original": "46", "Gene_B": "ko05162", "interaction": "Direct", "SUID": 28453454, "TYPE": "Direct", "Gene_A": "hsa05169", "BEND_MAP_ID": 28453454, "selected": false}, "selected": false}, {"data": {"id": "28453453", "source": "28453090", "target": "28453060", "SCORE": 0.611111111114892, "shared_interaction": "Direct", "source_original": "67", "Name_B": "ko05169", "Name_A": "hsa05169", "target_original": "37", "Gene_B": "ko05169", "interaction": "Direct", "SUID": 28453453, "TYPE": "Direct", "Gene_A": "hsa05169", "BEND_MAP_ID": 28453453, "selected": false}, "selected": false}, {"data": {"id": "28453452", "source": "28453090", "target": "28453071", "SCORE": 0.31627906977412, "shared_interaction": "Direct", "source_original": "67", "Name_B": "ko05222", "Name_A": "hsa05169", "target_original": "48", "Gene_B": "ko05222", "interaction": "Direct", "SUID": 28453452, "TYPE": "Direct", "Gene_A": "hsa05169", "BEND_MAP_ID": 28453452, "selected": false}, "selected": false}, {"data": {"id": "28453451", "source": "28453090", "target": "28453059", "SCORE": 0.611111111114892, "shared_interaction": "Direct", "source_original": "67", "Name_B": "ko05168", "Name_A": "hsa05169", "target_original": "36", "Gene_B": "ko05168", "interaction": "Direct", "SUID": 28453451, "TYPE": "Direct", "Gene_A": "hsa05169", "BEND_MAP_ID": 28453451, "selected": false}, "selected": false}, {"data": {"id": "28453448", "source": "28453090", "target": "28453068", "SCORE": 0.416666666672338, "shared_interaction": "Direct", "source_original": "67", "Name_B": "ko04630", "Name_A": "hsa05169", "target_original": "45", "Gene_B": "ko04630", "interaction": "Direct", "SUID": 28453448, "TYPE": "Direct", "Gene_A": "hsa05169", "BEND_MAP_ID": 28453448, "selected": false}, "selected": false}, {"data": {"id": "28453447", "source": "28453090", "target": "28453056", "SCORE": 0.611111111114892, "shared_interaction": "Direct", "source_original": "67", "Name_B": "ko04932", "Name_A": "hsa05169", "target_original": "33", "Gene_B": "ko04932", "interaction": "Direct", "SUID": 28453447, "TYPE": "Direct", "Gene_A": "hsa05169", "BEND_MAP_ID": 28453447, "selected": false}, "selected": false}, {"data": {"id": "28453445", "source": "28453090", "target": "28453099", "SCORE": 0.416666666672338, "shared_interaction": "Direct", "source_original": "67", "Name_B": "hsa05222", "Name_A": "hsa05169", "target_original": "76", "Gene_B": "hsa05222", "interaction": "Direct", "SUID": 28453445, "TYPE": "Direct", "Gene_A": "hsa05169", "BEND_MAP_ID": 28453445, "selected": false}, "selected": false}, {"data": {"id": "28453443", "source": "28453090", "target": "28453053", "SCORE": 0.7123287671260462, "shared_interaction": "Direct", "source_original": "67", "Name_B": "ko05166", "Name_A": "hsa05169", "target_original": "30", "Gene_B": "ko05166", "interaction": "Direct", "SUID": 28453443, "TYPE": "Direct", "Gene_A": "hsa05169", "BEND_MAP_ID": 28453443, "selected": false}, "selected": false}, {"data": {"id": "28453440", "source": "28453090", "target": "28453049", "SCORE": 0.42201834862942095, "shared_interaction": "Direct", "source_original": "67", "Name_B": "ko04668", "Name_A": "hsa05169", "target_original": "26", "Gene_B": "ko04668", "interaction": "Direct", "SUID": 28453440, "TYPE": "Direct", "Gene_A": "hsa05169", "BEND_MAP_ID": 28453440, "selected": false}, "selected": false}, {"data": {"id": "28453375", "source": "28453090", "target": "28453045", "SCORE": 0.32876712329410773, "shared_interaction": "Direct", "source_original": "67", "Name_B": "ko04210", "Name_A": "hsa05169", "target_original": "22", "Gene_B": "ko04210", "interaction": "Direct", "SUID": 28453375, "TYPE": "Direct", "Gene_A": "hsa05169", "BEND_MAP_ID": 28453375, "selected": false}, "selected": false}, {"data": {"id": "28453340", "source": "28453090", "target": "28453033", "SCORE": 0.520547945210077, "shared_interaction": "Direct", "source_original": "67", "Name_B": "ko05210", "Name_A": "hsa05169", "target_original": "10", "Gene_B": "ko05210", "interaction": "Direct", "SUID": 28453340, "TYPE": "Direct", "Gene_A": "hsa05169", "BEND_MAP_ID": 28453340, "selected": false}, "selected": false}, {"data": {"id": "28453171", "source": "28453090", "target": "28453024", "SCORE": 0.43243243243780133, "shared_interaction": "Direct", "source_original": "67", "Name_B": "ko04933", "Name_A": "hsa05169", "target_original": "1", "Gene_B": "ko04933", "interaction": "Direct", "SUID": 28453171, "TYPE": "Direct", "Gene_A": "hsa05169", "BEND_MAP_ID": 28453171, "selected": false}, "selected": false}, {"data": {"id": "28453158", "source": "28453089", "target": "28453072", "SCORE": 0.37974683544853394, "shared_interaction": "Direct", "source_original": "66", "Name_B": "ko04310", "Name_A": "hsa05210", "target_original": "49", "Gene_B": "ko04310", "interaction": "Direct", "SUID": 28453158, "TYPE": "Direct", "Gene_A": "hsa05210", "BEND_MAP_ID": 28453158, "selected": false}, "selected": false}, {"data": {"id": "28453157", "source": "28453089", "target": "28453053", "SCORE": 0.3466666666727644, "shared_interaction": "Direct", "source_original": "66", "Name_B": "ko05166", "Name_A": "hsa05210", "target_original": "30", "Gene_B": "ko05166", "interaction": "Direct", "SUID": 28453157, "TYPE": "Direct", "Gene_A": "hsa05210", "BEND_MAP_ID": 28453157, "selected": false}, "selected": false}, {"data": {"id": "28453154", "source": "28453089", "target": "28453026", "SCORE": 0.3466666666727644, "shared_interaction": "Direct", "source_original": "66", "Name_B": "ko05203", "Name_A": "hsa05210", "target_original": "3", "Gene_B": "ko05203", "interaction": "Direct", "SUID": 28453154, "TYPE": "Direct", "Gene_A": "hsa05210", "BEND_MAP_ID": 28453154, "selected": false}, "selected": false}, {"data": {"id": "28453153", "source": "28453089", "target": "28453050", "SCORE": 0.36363636364214874, "shared_interaction": "Direct", "source_original": "66", "Name_B": "ko05221", "Name_A": "hsa05210", "target_original": "27", "Gene_B": "ko05221", "interaction": "Direct", "SUID": 28453153, "TYPE": "Direct", "Gene_A": "hsa05210", "BEND_MAP_ID": 28453153, "selected": false}, "selected": false}, {"data": {"id": "28453151", "source": "28453089", "target": "28453045", "SCORE": 0.5333333333376888, "shared_interaction": "Direct", "source_original": "66", "Name_B": "ko04210", "Name_A": "hsa05210", "target_original": "22", "Gene_B": "ko04210", "interaction": "Direct", "SUID": 28453151, "TYPE": "Direct", "Gene_A": "hsa05210", "BEND_MAP_ID": 28453151, "selected": false}, "selected": false}, {"data": {"id": "28453149", "source": "28453089", "target": "28453033", "SCORE": 0.7200000000026133, "shared_interaction": "Direct", "source_original": "66", "Name_B": "ko05210", "Name_A": "hsa05210", "target_original": "10", "Gene_B": "ko05210", "interaction": "Direct", "SUID": 28453149, "TYPE": "Direct", "Gene_A": "hsa05210", "BEND_MAP_ID": 28453149, "selected": false}, "selected": false}, {"data": {"id": "28453148", "source": "28453089", "target": "28453032", "SCORE": 0.805555555557446, "shared_interaction": "Direct", "source_original": "66", "Name_B": "ko04010", "Name_A": "hsa05210", "target_original": "9", "Gene_B": "ko04010", "interaction": "Direct", "SUID": 28453148, "TYPE": "Direct", "Gene_A": "hsa05210", "BEND_MAP_ID": 28453148, "selected": false}, "selected": false}, {"data": {"id": "28453147", "source": "28453089", "target": "28453042", "SCORE": 0.520547945210077, "shared_interaction": "Direct", "source_original": "66", "Name_B": "ko01522", "Name_A": "hsa05210", "target_original": "19", "Gene_B": "ko01522", "interaction": "Direct", "SUID": 28453147, "TYPE": "Direct", "Gene_A": "hsa05210", "BEND_MAP_ID": 28453147, "selected": false}, "selected": false}, {"data": {"id": "28453145", "source": "28453089", "target": "28453040", "SCORE": 0.611111111114892, "shared_interaction": "Direct", "source_original": "66", "Name_B": "ko05224", "Name_A": "hsa05210", "target_original": "17", "Gene_B": "ko05224", "interaction": "Direct", "SUID": 28453145, "TYPE": "Direct", "Gene_A": "hsa05210", "BEND_MAP_ID": 28453145, "selected": false}, "selected": false}, {"data": {"id": "28453142", "source": "28453089", "target": "28453038", "SCORE": 0.6216216216252008, "shared_interaction": "Direct", "source_original": "66", "Name_B": "ko05213", "Name_A": "hsa05210", "target_original": "15", "Gene_B": "ko05213", "interaction": "Direct", "SUID": 28453142, "TYPE": "Direct", "Gene_A": "hsa05210", "BEND_MAP_ID": 28453142, "selected": false}, "selected": false}, {"data": {"id": "28453141", "source": "28453089", "target": "28453035", "SCORE": 0.43243243243780133, "shared_interaction": "Direct", "source_original": "66", "Name_B": "hsa05219", "Name_A": "hsa05210", "target_original": "12", "Gene_B": "hsa05219", "interaction": "Direct", "SUID": 28453141, "TYPE": "Direct", "Gene_A": "hsa05210", "BEND_MAP_ID": 28453141, "selected": false}, "selected": false}, {"data": {"id": "28453140", "source": "28453089", "target": "28453034", "SCORE": 0.43243243243780133, "shared_interaction": "Direct", "source_original": "66", "Name_B": "ko05219", "Name_A": "hsa05210", "target_original": "11", "Gene_B": "ko05219", "interaction": "Direct", "SUID": 28453140, "TYPE": "Direct", "Gene_A": "hsa05210", "BEND_MAP_ID": 28453140, "selected": false}, "selected": false}, {"data": {"id": "28453805", "source": "28453088", "target": "28453086", "SCORE": 1.0, "shared_interaction": "Direct", "source_original": "65", "Name_B": "ko05134", "Name_A": "hsa05134", "target_original": "63", "Gene_B": "ko05134", "interaction": "Direct", "SUID": 28453805, "TYPE": "Direct", "Gene_A": "hsa05134", "BEND_MAP_ID": 28453805, "selected": false}, "selected": false}, {"data": {"id": "28453803", "source": "28453088", "target": "28453085", "SCORE": 0.6111111111186728, "shared_interaction": "Direct", "source_original": "65", "Name_B": "ko05014", "Name_A": "hsa05134", "target_original": "62", "Gene_B": "ko05014", "interaction": "Direct", "SUID": 28453803, "TYPE": "Direct", "Gene_A": "hsa05134", "BEND_MAP_ID": 28453803, "selected": false}, "selected": false}, {"data": {"id": "28453797", "source": "28453088", "target": "28453083", "SCORE": 0.3913043478353497, "shared_interaction": "Direct", "source_original": "65", "Name_B": "ko04060", "Name_A": "hsa05134", "target_original": "60", "Gene_B": "ko04060", "interaction": "Direct", "SUID": 28453797, "TYPE": "Direct", "Gene_A": "hsa05134", "BEND_MAP_ID": 28453797, "selected": false}, "selected": false}, {"data": {"id": "28453794", "source": "28453088", "target": "28453082", "SCORE": 0.4878048780575253, "shared_interaction": "Direct", "source_original": "65", "Name_B": "hsa05323", "Name_A": "hsa05134", "target_original": "59", "Gene_B": "hsa05323", "interaction": "Direct", "SUID": 28453794, "TYPE": "Direct", "Gene_A": "hsa05134", "BEND_MAP_ID": 28453794, "selected": false}, "selected": false}, {"data": {"id": "28453790", "source": "28453088", "target": "28453081", "SCORE": 0.4878048780575253, "shared_interaction": "Direct", "source_original": "65", "Name_B": "ko05323", "Name_A": "hsa05134", "target_original": "58", "Gene_B": "ko05323", "interaction": "Direct", "SUID": 28453790, "TYPE": "Direct", "Gene_A": "hsa05134", "BEND_MAP_ID": 28453790, "selected": false}, "selected": false}, {"data": {"id": "28453776", "source": "28453088", "target": "28453080", "SCORE": 0.4878048780575253, "shared_interaction": "Direct", "source_original": "65", "Name_B": "hsa05321", "Name_A": "hsa05134", "target_original": "57", "Gene_B": "hsa05321", "interaction": "Direct", "SUID": 28453776, "TYPE": "Direct", "Gene_A": "hsa05134", "BEND_MAP_ID": 28453776, "selected": false}, "selected": false}, {"data": {"id": "28453772", "source": "28453088", "target": "28453094", "SCORE": 0.4878048780575253, "shared_interaction": "Direct", "source_original": "65", "Name_B": "ko05321", "Name_A": "hsa05134", "target_original": "71", "Gene_B": "ko05321", "interaction": "Direct", "SUID": 28453772, "TYPE": "Direct", "Gene_A": "hsa05134", "BEND_MAP_ID": 28453772, "selected": false}, "selected": false}, {"data": {"id": "28453728", "source": "28453088", "target": "28453059", "SCORE": 0.5882352941232988, "shared_interaction": "Direct", "source_original": "65", "Name_B": "ko05168", "Name_A": "hsa05134", "target_original": "36", "Gene_B": "ko05168", "interaction": "Direct", "SUID": 28453728, "TYPE": "Direct", "Gene_A": "hsa05134", "BEND_MAP_ID": 28453728, "selected": false}, "selected": false}, {"data": {"id": "28453715", "source": "28453088", "target": "28453058", "SCORE": 0.5882352941232988, "shared_interaction": "Direct", "source_original": "65", "Name_B": "hsa05168", "Name_A": "hsa05134", "target_original": "35", "Gene_B": "hsa05168", "interaction": "Direct", "SUID": 28453715, "TYPE": "Direct", "Gene_A": "hsa05134", "BEND_MAP_ID": 28453715, "selected": false}, "selected": false}, {"data": {"id": "28453652", "source": "28453088", "target": "28453056", "SCORE": 0.5882352941232988, "shared_interaction": "Direct", "source_original": "65", "Name_B": "ko04932", "Name_A": "hsa05134", "target_original": "33", "Gene_B": "ko04932", "interaction": "Direct", "SUID": 28453652, "TYPE": "Direct", "Gene_A": "hsa05134", "BEND_MAP_ID": 28453652, "selected": false}, "selected": false}, {"data": {"id": "28453500", "source": "28453088", "target": "28453049", "SCORE": 0.4262295082033055, "shared_interaction": "Direct", "source_original": "65", "Name_B": "ko04668", "Name_A": "hsa05134", "target_original": "26", "Gene_B": "ko04668", "interaction": "Direct", "SUID": 28453500, "TYPE": "Direct", "Gene_A": "hsa05134", "BEND_MAP_ID": 28453500, "selected": false}, "selected": false}, {"data": {"id": "28453462", "source": "28453088", "target": "28453090", "SCORE": 0.3098591549363816, "shared_interaction": "Direct", "source_original": "65", "Name_B": "hsa05169", "Name_A": "hsa05134", "target_original": "67", "Gene_B": "hsa05169", "interaction": "Direct", "SUID": 28453462, "TYPE": "Direct", "Gene_A": "hsa05134", "BEND_MAP_ID": 28453462, "selected": false}, "selected": false}, {"data": {"id": "28453427", "source": "28453088", "target": "28453047", "SCORE": 0.4262295082033055, "shared_interaction": "Direct", "source_original": "65", "Name_B": "ko04657", "Name_A": "hsa05134", "target_original": "24", "Gene_B": "ko04657", "interaction": "Direct", "SUID": 28453427, "TYPE": "Direct", "Gene_A": "hsa05134", "BEND_MAP_ID": 28453427, "selected": false}, "selected": false}, {"data": {"id": "28453806", "source": "28453087", "target": "28453088", "SCORE": 0.6111111111186728, "shared_interaction": "Direct", "source_original": "64", "Name_B": "hsa05134", "Name_A": "hsa05014", "target_original": "65", "Gene_B": "hsa05134", "interaction": "Direct", "SUID": 28453806, "TYPE": "Direct", "Gene_A": "hsa05014", "BEND_MAP_ID": 28453806, "selected": false}, "selected": false}, {"data": {"id": "28453804", "source": "28453087", "target": "28453086", "SCORE": 0.6111111111186728, "shared_interaction": "Direct", "source_original": "64", "Name_B": "ko05134", "Name_A": "hsa05014", "target_original": "63", "Gene_B": "ko05134", "interaction": "Direct", "SUID": 28453804, "TYPE": "Direct", "Gene_A": "hsa05014", "BEND_MAP_ID": 28453804, "selected": false}, "selected": false}, {"data": {"id": "28453802", "source": "28453087", "target": "28453085", "SCORE": 1.0, "shared_interaction": "Direct", "source_original": "64", "Name_B": "ko05014", "Name_A": "hsa05014", "target_original": "62", "Gene_B": "ko05014", "interaction": "Direct", "SUID": 28453802, "TYPE": "Direct", "Gene_A": "hsa05014", "BEND_MAP_ID": 28453802, "selected": false}, "selected": false}, {"data": {"id": "28453779", "source": "28453087", "target": "28453074", "SCORE": 0.4878048780575253, "shared_interaction": "Direct", "source_original": "64", "Name_B": "ko04115", "Name_A": "hsa05014", "target_original": "51", "Gene_B": "ko04115", "interaction": "Direct", "SUID": 28453779, "TYPE": "Direct", "Gene_A": "hsa05014", "BEND_MAP_ID": 28453779, "selected": false}, "selected": false}, {"data": {"id": "28453727", "source": "28453087", "target": "28453059", "SCORE": 0.5882352941232988, "shared_interaction": "Direct", "source_original": "64", "Name_B": "ko05168", "Name_A": "hsa05014", "target_original": "36", "Gene_B": "ko05168", "interaction": "Direct", "SUID": 28453727, "TYPE": "Direct", "Gene_A": "hsa05014", "BEND_MAP_ID": 28453727, "selected": false}, "selected": false}, {"data": {"id": "28453714", "source": "28453087", "target": "28453058", "SCORE": 0.5882352941232988, "shared_interaction": "Direct", "source_original": "64", "Name_B": "hsa05168", "Name_A": "hsa05014", "target_original": "35", "Gene_B": "hsa05168", "interaction": "Direct", "SUID": 28453714, "TYPE": "Direct", "Gene_A": "hsa05014", "BEND_MAP_ID": 28453714, "selected": false}, "selected": false}, {"data": {"id": "28453651", "source": "28453087", "target": "28453056", "SCORE": 0.31372549020549795, "shared_interaction": "Direct", "source_original": "64", "Name_B": "ko04932", "Name_A": "hsa05014", "target_original": "33", "Gene_B": "ko04932", "interaction": "Direct", "SUID": 28453651, "TYPE": "Direct", "Gene_A": "hsa05014", "BEND_MAP_ID": 28453651, "selected": false}, "selected": false}, {"data": {"id": "28453622", "source": "28453087", "target": "28453099", "SCORE": 0.31372549020549795, "shared_interaction": "Direct", "source_original": "64", "Name_B": "hsa05222", "Name_A": "hsa05014", "target_original": "76", "Gene_B": "hsa05222", "interaction": "Direct", "SUID": 28453622, "TYPE": "Direct", "Gene_A": "hsa05014", "BEND_MAP_ID": 28453622, "selected": false}, "selected": false}, {"data": {"id": "28453461", "source": "28453087", "target": "28453090", "SCORE": 0.3098591549363816, "shared_interaction": "Direct", "source_original": "64", "Name_B": "hsa05169", "Name_A": "hsa05014", "target_original": "67", "Gene_B": "hsa05169", "interaction": "Direct", "SUID": 28453461, "TYPE": "Direct", "Gene_A": "hsa05014", "BEND_MAP_ID": 28453461, "selected": false}, "selected": false}, {"data": {"id": "28453392", "source": "28453087", "target": "28453045", "SCORE": 0.36363636364311297, "shared_interaction": "Direct", "source_original": "64", "Name_B": "ko04210", "Name_A": "hsa05014", "target_original": "22", "Gene_B": "ko04210", "interaction": "Direct", "SUID": 28453392, "TYPE": "Direct", "Gene_A": "hsa05014", "BEND_MAP_ID": 28453392, "selected": false}, "selected": false}, {"data": {"id": "28453789", "source": "28453086", "target": "28453081", "SCORE": 0.4878048780575253, "shared_interaction": "Direct", "source_original": "63", "Name_B": "ko05323", "Name_A": "ko05134", "target_original": "58", "Gene_B": "ko05323", "interaction": "Direct", "SUID": 28453789, "TYPE": "Direct", "Gene_A": "ko05134", "BEND_MAP_ID": 28453789, "selected": false}, "selected": false}, {"data": {"id": "28453771", "source": "28453086", "target": "28453094", "SCORE": 0.4878048780575253, "shared_interaction": "Direct", "source_original": "63", "Name_B": "ko05321", "Name_A": "ko05134", "target_original": "71", "Gene_B": "ko05321", "interaction": "Direct", "SUID": 28453771, "TYPE": "Direct", "Gene_A": "ko05134", "BEND_MAP_ID": 28453771, "selected": false}, "selected": false}, {"data": {"id": "28453726", "source": "28453086", "target": "28453059", "SCORE": 0.5882352941232988, "shared_interaction": "Direct", "source_original": "63", "Name_B": "ko05168", "Name_A": "ko05134", "target_original": "36", "Gene_B": "ko05168", "interaction": "Direct", "SUID": 28453726, "TYPE": "Direct", "Gene_A": "ko05134", "BEND_MAP_ID": 28453726, "selected": false}, "selected": false}, {"data": {"id": "28453801", "source": "28453085", "target": "28453086", "SCORE": 0.6111111111186728, "shared_interaction": "Direct", "source_original": "62", "Name_B": "ko05134", "Name_A": "ko05014", "target_original": "63", "Gene_B": "ko05134", "interaction": "Direct", "SUID": 28453801, "TYPE": "Direct", "Gene_A": "ko05014", "BEND_MAP_ID": 28453801, "selected": false}, "selected": false}, {"data": {"id": "28453725", "source": "28453085", "target": "28453059", "SCORE": 0.5882352941232988, "shared_interaction": "Direct", "source_original": "62", "Name_B": "ko05168", "Name_A": "ko05014", "target_original": "36", "Gene_B": "ko05168", "interaction": "Direct", "SUID": 28453725, "TYPE": "Direct", "Gene_A": "ko05014", "BEND_MAP_ID": 28453725, "selected": false}, "selected": false}, {"data": {"id": "28453799", "source": "28453084", "target": "28453088", "SCORE": 0.3913043478353497, "shared_interaction": "Direct", "source_original": "61", "Name_B": "hsa05134", "Name_A": "hsa04060", "target_original": "65", "Gene_B": "hsa05134", "interaction": "Direct", "SUID": 28453799, "TYPE": "Direct", "Gene_A": "hsa04060", "BEND_MAP_ID": 28453799, "selected": false}, "selected": false}, {"data": {"id": "28453798", "source": "28453084", "target": "28453086", "SCORE": 0.3913043478353497, "shared_interaction": "Direct", "source_original": "61", "Name_B": "ko05134", "Name_A": "hsa04060", "target_original": "63", "Gene_B": "ko05134", "interaction": "Direct", "SUID": 28453798, "TYPE": "Direct", "Gene_A": "hsa04060", "BEND_MAP_ID": 28453798, "selected": false}, "selected": false}, {"data": {"id": "28453795", "source": "28453084", "target": "28453083", "SCORE": 1.0, "shared_interaction": "Direct", "source_original": "61", "Name_B": "ko04060", "Name_A": "hsa04060", "target_original": "60", "Gene_B": "ko04060", "interaction": "Direct", "SUID": 28453795, "TYPE": "Direct", "Gene_A": "hsa04060", "BEND_MAP_ID": 28453795, "selected": false}, "selected": false}, {"data": {"id": "28453792", "source": "28453084", "target": "28453082", "SCORE": 0.5771812080596505, "shared_interaction": "Direct", "source_original": "61", "Name_B": "hsa05323", "Name_A": "hsa04060", "target_original": "59", "Gene_B": "hsa05323", "interaction": "Direct", "SUID": 28453792, "TYPE": "Direct", "Gene_A": "hsa04060", "BEND_MAP_ID": 28453792, "selected": false}, "selected": false}, {"data": {"id": "28453788", "source": "28453084", "target": "28453081", "SCORE": 0.5771812080596505, "shared_interaction": "Direct", "source_original": "61", "Name_B": "ko05323", "Name_A": "hsa04060", "target_original": "58", "Gene_B": "ko05323", "interaction": "Direct", "SUID": 28453788, "TYPE": "Direct", "Gene_A": "hsa04060", "BEND_MAP_ID": 28453788, "selected": false}, "selected": false}, {"data": {"id": "28453796", "source": "28453083", "target": "28453086", "SCORE": 0.3913043478353497, "shared_interaction": "Direct", "source_original": "60", "Name_B": "ko05134", "Name_A": "ko04060", "target_original": "63", "Gene_B": "ko05134", "interaction": "Direct", "SUID": 28453796, "TYPE": "Direct", "Gene_A": "ko04060", "BEND_MAP_ID": 28453796, "selected": false}, "selected": false}, {"data": {"id": "28453787", "source": "28453083", "target": "28453081", "SCORE": 0.5771812080596505, "shared_interaction": "Direct", "source_original": "60", "Name_B": "ko05323", "Name_A": "ko04060", "target_original": "58", "Gene_B": "ko05323", "interaction": "Direct", "SUID": 28453787, "TYPE": "Direct", "Gene_A": "ko04060", "BEND_MAP_ID": 28453787, "selected": false}, "selected": false}, {"data": {"id": "28453793", "source": "28453082", "target": "28453086", "SCORE": 0.4878048780575253, "shared_interaction": "Direct", "source_original": "59", "Name_B": "ko05134", "Name_A": "hsa05323", "target_original": "63", "Gene_B": "ko05134", "interaction": "Direct", "SUID": 28453793, "TYPE": "Direct", "Gene_A": "hsa05323", "BEND_MAP_ID": 28453793, "selected": false}, "selected": false}, {"data": {"id": "28453791", "source": "28453082", "target": "28453083", "SCORE": 0.5771812080596505, "shared_interaction": "Direct", "source_original": "59", "Name_B": "ko04060", "Name_A": "hsa05323", "target_original": "60", "Gene_B": "ko04060", "interaction": "Direct", "SUID": 28453791, "TYPE": "Direct", "Gene_A": "hsa05323", "BEND_MAP_ID": 28453791, "selected": false}, "selected": false}, {"data": {"id": "28453786", "source": "28453082", "target": "28453081", "SCORE": 1.0, "shared_interaction": "Direct", "source_original": "59", "Name_B": "ko05323", "Name_A": "hsa05323", "target_original": "58", "Gene_B": "ko05323", "interaction": "Direct", "SUID": 28453786, "TYPE": "Direct", "Gene_A": "hsa05323", "BEND_MAP_ID": 28453786, "selected": false}, "selected": false}, {"data": {"id": "28453770", "source": "28453082", "target": "28453094", "SCORE": 0.6911764705930039, "shared_interaction": "Direct", "source_original": "59", "Name_B": "ko05321", "Name_A": "hsa05323", "target_original": "71", "Gene_B": "ko05321", "interaction": "Direct", "SUID": 28453770, "TYPE": "Direct", "Gene_A": "hsa05323", "BEND_MAP_ID": 28453770, "selected": false}, "selected": false}, {"data": {"id": "28453724", "source": "28453082", "target": "28453059", "SCORE": 0.48148148148820297, "shared_interaction": "Direct", "source_original": "59", "Name_B": "ko05168", "Name_A": "hsa05323", "target_original": "36", "Gene_B": "ko05168", "interaction": "Direct", "SUID": 28453724, "TYPE": "Direct", "Gene_A": "hsa05323", "BEND_MAP_ID": 28453724, "selected": false}, "selected": false}, {"data": {"id": "28453648", "source": "28453082", "target": "28453056", "SCORE": 0.48148148148820297, "shared_interaction": "Direct", "source_original": "59", "Name_B": "ko04932", "Name_A": "hsa05323", "target_original": "33", "Gene_B": "ko04932", "interaction": "Direct", "SUID": 28453648, "TYPE": "Direct", "Gene_A": "hsa05323", "BEND_MAP_ID": 28453648, "selected": false}, "selected": false}, {"data": {"id": "28453552", "source": "28453082", "target": "28453061", "SCORE": 0.3297872340500396, "shared_interaction": "Direct", "source_original": "59", "Name_B": "hsa05418", "Name_A": "hsa05323", "target_original": "38", "Gene_B": "hsa05418", "interaction": "Direct", "SUID": 28453552, "TYPE": "Direct", "Gene_A": "hsa05323", "BEND_MAP_ID": 28453552, "selected": false}, "selected": false}, {"data": {"id": "28453539", "source": "28453082", "target": "28453091", "SCORE": 0.3297872340500396, "shared_interaction": "Direct", "source_original": "59", "Name_B": "ko05418", "Name_A": "hsa05323", "target_original": "68", "Gene_B": "ko05418", "interaction": "Direct", "SUID": 28453539, "TYPE": "Direct", "Gene_A": "hsa05323", "BEND_MAP_ID": 28453539, "selected": false}, "selected": false}, {"data": {"id": "28453498", "source": "28453082", "target": "28453049", "SCORE": 0.3297872340500396, "shared_interaction": "Direct", "source_original": "59", "Name_B": "ko04668", "Name_A": "hsa05323", "target_original": "26", "Gene_B": "ko04668", "interaction": "Direct", "SUID": 28453498, "TYPE": "Direct", "Gene_A": "hsa05323", "BEND_MAP_ID": 28453498, "selected": false}, "selected": false}, {"data": {"id": "28453425", "source": "28453082", "target": "28453047", "SCORE": 0.3297872340500396, "shared_interaction": "Direct", "source_original": "59", "Name_B": "ko04657", "Name_A": "hsa05323", "target_original": "24", "Gene_B": "ko04657", "interaction": "Direct", "SUID": 28453425, "TYPE": "Direct", "Gene_A": "hsa05323", "BEND_MAP_ID": 28453425, "selected": false}, "selected": false}, {"data": {"id": "28453185", "source": "28453082", "target": "28453024", "SCORE": 0.30000000000612503, "shared_interaction": "Direct", "source_original": "59", "Name_B": "ko04933", "Name_A": "hsa05323", "target_original": "1", "Gene_B": "ko04933", "interaction": "Direct", "SUID": 28453185, "TYPE": "Direct", "Gene_A": "hsa05323", "BEND_MAP_ID": 28453185, "selected": false}, "selected": false}, {"data": {"id": "28453538", "source": "28453081", "target": "28453091", "SCORE": 0.3297872340500396, "shared_interaction": "Direct", "source_original": "58", "Name_B": "ko05418", "Name_A": "ko05323", "target_original": "68", "Gene_B": "ko05418", "interaction": "Direct", "SUID": 28453538, "TYPE": "Direct", "Gene_A": "ko05323", "BEND_MAP_ID": 28453538, "selected": false}, "selected": false}, {"data": {"id": "28453775", "source": "28453080", "target": "28453086", "SCORE": 0.4878048780575253, "shared_interaction": "Direct", "source_original": "57", "Name_B": "ko05134", "Name_A": "hsa05321", "target_original": "63", "Gene_B": "ko05134", "interaction": "Direct", "SUID": 28453775, "TYPE": "Direct", "Gene_A": "hsa05321", "BEND_MAP_ID": 28453775, "selected": false}, "selected": false}, {"data": {"id": "28453774", "source": "28453080", "target": "28453082", "SCORE": 0.6911764705930039, "shared_interaction": "Direct", "source_original": "57", "Name_B": "hsa05323", "Name_A": "hsa05321", "target_original": "59", "Gene_B": "hsa05323", "interaction": "Direct", "SUID": 28453774, "TYPE": "Direct", "Gene_A": "hsa05321", "BEND_MAP_ID": 28453774, "selected": false}, "selected": false}, {"data": {"id": "28453773", "source": "28453080", "target": "28453081", "SCORE": 0.6911764705930039, "shared_interaction": "Direct", "source_original": "57", "Name_B": "ko05323", "Name_A": "hsa05321", "target_original": "58", "Gene_B": "ko05323", "interaction": "Direct", "SUID": 28453773, "TYPE": "Direct", "Gene_A": "hsa05321", "BEND_MAP_ID": 28453773, "selected": false}, "selected": false}, {"data": {"id": "28453768", "source": "28453080", "target": "28453094", "SCORE": 1.0, "shared_interaction": "Direct", "source_original": "57", "Name_B": "ko05321", "Name_A": "hsa05321", "target_original": "71", "Gene_B": "ko05321", "interaction": "Direct", "SUID": 28453768, "TYPE": "Direct", "Gene_A": "hsa05321", "BEND_MAP_ID": 28453768, "selected": false}, "selected": false}, {"data": {"id": "28453722", "source": "28453080", "target": "28453059", "SCORE": 0.48148148148820297, "shared_interaction": "Direct", "source_original": "57", "Name_B": "ko05168", "Name_A": "hsa05321", "target_original": "36", "Gene_B": "ko05168", "interaction": "Direct", "SUID": 28453722, "TYPE": "Direct", "Gene_A": "hsa05321", "BEND_MAP_ID": 28453722, "selected": false}, "selected": false}, {"data": {"id": "28453646", "source": "28453080", "target": "28453056", "SCORE": 0.48148148148820297, "shared_interaction": "Direct", "source_original": "57", "Name_B": "ko04932", "Name_A": "hsa05321", "target_original": "33", "Gene_B": "ko04932", "interaction": "Direct", "SUID": 28453646, "TYPE": "Direct", "Gene_A": "hsa05321", "BEND_MAP_ID": 28453646, "selected": false}, "selected": false}, {"data": {"id": "28453496", "source": "28453080", "target": "28453049", "SCORE": 0.3297872340500396, "shared_interaction": "Direct", "source_original": "57", "Name_B": "ko04668", "Name_A": "hsa05321", "target_original": "26", "Gene_B": "ko04668", "interaction": "Direct", "SUID": 28453496, "TYPE": "Direct", "Gene_A": "hsa05321", "BEND_MAP_ID": 28453496, "selected": false}, "selected": false}, {"data": {"id": "28453423", "source": "28453080", "target": "28453047", "SCORE": 0.3297872340500396, "shared_interaction": "Direct", "source_original": "57", "Name_B": "ko04657", "Name_A": "hsa05321", "target_original": "24", "Gene_B": "ko04657", "interaction": "Direct", "SUID": 28453423, "TYPE": "Direct", "Gene_A": "hsa05321", "BEND_MAP_ID": 28453423, "selected": false}, "selected": false}, {"data": {"id": "28453183", "source": "28453080", "target": "28453024", "SCORE": 0.30000000000612503, "shared_interaction": "Direct", "source_original": "57", "Name_B": "ko04933", "Name_A": "hsa05321", "target_original": "1", "Gene_B": "ko04933", "interaction": "Direct", "SUID": 28453183, "TYPE": "Direct", "Gene_A": "hsa05321", "BEND_MAP_ID": 28453183, "selected": false}, "selected": false}, {"data": {"id": "28453812", "source": "28453079", "target": "28453078", "SCORE": 1.0, "shared_interaction": "Direct", "source_original": "56", "Name_B": "ko05202", "Name_A": "hsa05202", "target_original": "55", "Gene_B": "ko05202", "interaction": "Direct", "SUID": 28453812, "TYPE": "Direct", "Gene_A": "hsa05202", "BEND_MAP_ID": 28453812, "selected": false}, "selected": false}, {"data": {"id": "28453809", "source": "28453079", "target": "28453076", "SCORE": 0.6111111111186728, "shared_interaction": "Direct", "source_original": "56", "Name_B": "ko04110", "Name_A": "hsa05202", "target_original": "53", "Gene_B": "ko04110", "interaction": "Direct", "SUID": 28453809, "TYPE": "Direct", "Gene_A": "hsa05202", "BEND_MAP_ID": 28453809, "selected": false}, "selected": false}, {"data": {"id": "28453761", "source": "28453079", "target": "28453072", "SCORE": 0.3913043478353497, "shared_interaction": "Direct", "source_original": "56", "Name_B": "ko04310", "Name_A": "hsa05202", "target_original": "49", "Gene_B": "ko04310", "interaction": "Direct", "SUID": 28453761, "TYPE": "Direct", "Gene_A": "hsa05202", "BEND_MAP_ID": 28453761, "selected": false}, "selected": false}, {"data": {"id": "28453754", "source": "28453079", "target": "28453069", "SCORE": 0.3913043478353497, "shared_interaction": "Direct", "source_original": "56", "Name_B": "ko05162", "Name_A": "hsa05202", "target_original": "46", "Gene_B": "ko05162", "interaction": "Direct", "SUID": 28453754, "TYPE": "Direct", "Gene_A": "hsa05202", "BEND_MAP_ID": 28453754, "selected": false}, "selected": false}, {"data": {"id": "28453749", "source": "28453079", "target": "28453060", "SCORE": 0.31372549020549795, "shared_interaction": "Direct", "source_original": "56", "Name_B": "ko05169", "Name_A": "hsa05202", "target_original": "37", "Gene_B": "ko05169", "interaction": "Direct", "SUID": 28453749, "TYPE": "Direct", "Gene_A": "hsa05202", "BEND_MAP_ID": 28453749, "selected": false}, "selected": false}, {"data": {"id": "28453741", "source": "28453079", "target": "28453071", "SCORE": 0.3913043478353497, "shared_interaction": "Direct", "source_original": "56", "Name_B": "ko05222", "Name_A": "hsa05202", "target_original": "48", "Gene_B": "ko05222", "interaction": "Direct", "SUID": 28453741, "TYPE": "Direct", "Gene_A": "hsa05202", "BEND_MAP_ID": 28453741, "selected": false}, "selected": false}, {"data": {"id": "28453730", "source": "28453079", "target": "28453059", "SCORE": 0.31372549020549795, "shared_interaction": "Direct", "source_original": "56", "Name_B": "ko05168", "Name_A": "hsa05202", "target_original": "36", "Gene_B": "ko05168", "interaction": "Direct", "SUID": 28453730, "TYPE": "Direct", "Gene_A": "hsa05202", "BEND_MAP_ID": 28453730, "selected": false}, "selected": false}, {"data": {"id": "28453681", "source": "28453079", "target": "28453068", "SCORE": 0.31372549020549795, "shared_interaction": "Direct", "source_original": "56", "Name_B": "ko04630", "Name_A": "hsa05202", "target_original": "45", "Gene_B": "ko04630", "interaction": "Direct", "SUID": 28453681, "TYPE": "Direct", "Gene_A": "hsa05202", "BEND_MAP_ID": 28453681, "selected": false}, "selected": false}, {"data": {"id": "28453627", "source": "28453079", "target": "28453099", "SCORE": 0.31372549020549795, "shared_interaction": "Direct", "source_original": "56", "Name_B": "hsa05222", "Name_A": "hsa05202", "target_original": "76", "Gene_B": "hsa05222", "interaction": "Direct", "SUID": 28453627, "TYPE": "Direct", "Gene_A": "hsa05202", "BEND_MAP_ID": 28453627, "selected": false}, "selected": false}, {"data": {"id": "28453593", "source": "28453079", "target": "28453053", "SCORE": 0.36363636364311297, "shared_interaction": "Direct", "source_original": "56", "Name_B": "ko05166", "Name_A": "hsa05202", "target_original": "30", "Gene_B": "ko05166", "interaction": "Direct", "SUID": 28453593, "TYPE": "Direct", "Gene_A": "hsa05202", "BEND_MAP_ID": 28453593, "selected": false}, "selected": false}, {"data": {"id": "28453740", "source": "28453078", "target": "28453071", "SCORE": 0.3913043478353497, "shared_interaction": "Direct", "source_original": "55", "Name_B": "ko05222", "Name_A": "ko05202", "target_original": "48", "Gene_B": "ko05222", "interaction": "Direct", "SUID": 28453740, "TYPE": "Direct", "Gene_A": "ko05202", "BEND_MAP_ID": 28453740, "selected": false}, "selected": false}, {"data": {"id": "28453811", "source": "28453077", "target": "28453079", "SCORE": 0.6111111111186728, "shared_interaction": "Direct", "source_original": "54", "Name_B": "hsa05202", "Name_A": "hsa04110", "target_original": "56", "Gene_B": "hsa05202", "interaction": "Direct", "SUID": 28453811, "TYPE": "Direct", "Gene_A": "hsa04110", "BEND_MAP_ID": 28453811, "selected": false}, "selected": false}, {"data": {"id": "28453810", "source": "28453077", "target": "28453078", "SCORE": 0.6111111111186728, "shared_interaction": "Direct", "source_original": "54", "Name_B": "ko05202", "Name_A": "hsa04110", "target_original": "55", "Gene_B": "ko05202", "interaction": "Direct", "SUID": 28453810, "TYPE": "Direct", "Gene_A": "hsa04110", "BEND_MAP_ID": 28453810, "selected": false}, "selected": false}, {"data": {"id": "28453807", "source": "28453077", "target": "28453076", "SCORE": 1.0, "shared_interaction": "Direct", "source_original": "54", "Name_B": "ko04110", "Name_A": "hsa04110", "target_original": "53", "Gene_B": "ko04110", "interaction": "Direct", "SUID": 28453807, "TYPE": "Direct", "Gene_A": "hsa04110", "BEND_MAP_ID": 28453807, "selected": false}, "selected": false}, {"data": {"id": "28453785", "source": "28453077", "target": "28453075", "SCORE": 0.4878048780575253, "shared_interaction": "Direct", "source_original": "54", "Name_B": "hsa04115", "Name_A": "hsa04110", "target_original": "52", "Gene_B": "hsa04115", "interaction": "Direct", "SUID": 28453785, "TYPE": "Direct", "Gene_A": "hsa04110", "BEND_MAP_ID": 28453785, "selected": false}, "selected": false}, {"data": {"id": "28453781", "source": "28453077", "target": "28453074", "SCORE": 0.4878048780575253, "shared_interaction": "Direct", "source_original": "54", "Name_B": "ko04115", "Name_A": "hsa04110", "target_original": "51", "Gene_B": "ko04115", "interaction": "Direct", "SUID": 28453781, "TYPE": "Direct", "Gene_A": "hsa04110", "BEND_MAP_ID": 28453781, "selected": false}, "selected": false}, {"data": {"id": "28453765", "source": "28453077", "target": "28453073", "SCORE": 0.6956521739176749, "shared_interaction": "Direct", "source_original": "54", "Name_B": "hsa04310", "Name_A": "hsa04110", "target_original": "50", "Gene_B": "hsa04310", "interaction": "Direct", "SUID": 28453765, "TYPE": "Direct", "Gene_A": "hsa04110", "BEND_MAP_ID": 28453765, "selected": false}, "selected": false}, {"data": {"id": "28453759", "source": "28453077", "target": "28453072", "SCORE": 0.6956521739176749, "shared_interaction": "Direct", "source_original": "54", "Name_B": "ko04310", "Name_A": "hsa04110", "target_original": "49", "Gene_B": "ko04310", "interaction": "Direct", "SUID": 28453759, "TYPE": "Direct", "Gene_A": "hsa04110", "BEND_MAP_ID": 28453759, "selected": false}, "selected": false}, {"data": {"id": "28453752", "source": "28453077", "target": "28453069", "SCORE": 0.3913043478353497, "shared_interaction": "Direct", "source_original": "54", "Name_B": "ko05162", "Name_A": "hsa04110", "target_original": "46", "Gene_B": "ko05162", "interaction": "Direct", "SUID": 28453752, "TYPE": "Direct", "Gene_A": "hsa04110", "BEND_MAP_ID": 28453752, "selected": false}, "selected": false}, {"data": {"id": "28453747", "source": "28453077", "target": "28453060", "SCORE": 0.31372549020549795, "shared_interaction": "Direct", "source_original": "54", "Name_B": "ko05169", "Name_A": "hsa04110", "target_original": "37", "Gene_B": "ko05169", "interaction": "Direct", "SUID": 28453747, "TYPE": "Direct", "Gene_A": "hsa04110", "BEND_MAP_ID": 28453747, "selected": false}, "selected": false}, {"data": {"id": "28453739", "source": "28453077", "target": "28453071", "SCORE": 0.6956521739176749, "shared_interaction": "Direct", "source_original": "54", "Name_B": "ko05222", "Name_A": "hsa04110", "target_original": "48", "Gene_B": "ko05222", "interaction": "Direct", "SUID": 28453739, "TYPE": "Direct", "Gene_A": "hsa04110", "BEND_MAP_ID": 28453739, "selected": false}, "selected": false}, {"data": {"id": "28453679", "source": "28453077", "target": "28453068", "SCORE": 0.31372549020549795, "shared_interaction": "Direct", "source_original": "54", "Name_B": "ko04630", "Name_A": "hsa04110", "target_original": "45", "Gene_B": "ko04630", "interaction": "Direct", "SUID": 28453679, "TYPE": "Direct", "Gene_A": "hsa04110", "BEND_MAP_ID": 28453679, "selected": false}, "selected": false}, {"data": {"id": "28453625", "source": "28453077", "target": "28453099", "SCORE": 0.5882352941232988, "shared_interaction": "Direct", "source_original": "54", "Name_B": "hsa05222", "Name_A": "hsa04110", "target_original": "76", "Gene_B": "hsa05222", "interaction": "Direct", "SUID": 28453625, "TYPE": "Direct", "Gene_A": "hsa04110", "BEND_MAP_ID": 28453625, "selected": false}, "selected": false}, {"data": {"id": "28453591", "source": "28453077", "target": "28453053", "SCORE": 0.36363636364311297, "shared_interaction": "Direct", "source_original": "54", "Name_B": "ko05166", "Name_A": "hsa04110", "target_original": "30", "Gene_B": "ko05166", "interaction": "Direct", "SUID": 28453591, "TYPE": "Direct", "Gene_A": "hsa04110", "BEND_MAP_ID": 28453591, "selected": false}, "selected": false}, {"data": {"id": "28453572", "source": "28453077", "target": "28453052", "SCORE": 0.36363636364311297, "shared_interaction": "Direct", "source_original": "54", "Name_B": "hsa05166", "Name_A": "hsa04110", "target_original": "29", "Gene_B": "hsa05166", "interaction": "Direct", "SUID": 28453572, "TYPE": "Direct", "Gene_A": "hsa04110", "BEND_MAP_ID": 28453572, "selected": false}, "selected": false}, {"data": {"id": "28453485", "source": "28453077", "target": "28453030", "SCORE": 0.3098591549363816, "shared_interaction": "Direct", "source_original": "54", "Name_B": "hsa05206", "Name_A": "hsa04110", "target_original": "7", "Gene_B": "hsa05206", "interaction": "Direct", "SUID": 28453485, "TYPE": "Direct", "Gene_A": "hsa04110", "BEND_MAP_ID": 28453485, "selected": false}, "selected": false}, {"data": {"id": "28453476", "source": "28453077", "target": "28453029", "SCORE": 0.3098591549363816, "shared_interaction": "Direct", "source_original": "54", "Name_B": "ko05206", "Name_A": "hsa04110", "target_original": "6", "Gene_B": "ko05206", "interaction": "Direct", "SUID": 28453476, "TYPE": "Direct", "Gene_A": "hsa04110", "BEND_MAP_ID": 28453476, "selected": false}, "selected": false}, {"data": {"id": "28453464", "source": "28453077", "target": "28453090", "SCORE": 0.3098591549363816, "shared_interaction": "Direct", "source_original": "54", "Name_B": "hsa05169", "Name_A": "hsa04110", "target_original": "67", "Gene_B": "hsa05169", "interaction": "Direct", "SUID": 28453464, "TYPE": "Direct", "Gene_A": "hsa04110", "BEND_MAP_ID": 28453464, "selected": false}, "selected": false}, {"data": {"id": "28453371", "source": "28453077", "target": "28453044", "SCORE": 0.36363636364311297, "shared_interaction": "Direct", "source_original": "54", "Name_B": "hsa04919", "Name_A": "hsa04110", "target_original": "21", "Gene_B": "hsa04919", "interaction": "Direct", "SUID": 28453371, "TYPE": "Direct", "Gene_A": "hsa04110", "BEND_MAP_ID": 28453371, "selected": false}, "selected": false}, {"data": {"id": "28453355", "source": "28453077", "target": "28453033", "SCORE": 0.36363636364311297, "shared_interaction": "Direct", "source_original": "54", "Name_B": "ko05210", "Name_A": "hsa04110", "target_original": "10", "Gene_B": "ko05210", "interaction": "Direct", "SUID": 28453355, "TYPE": "Direct", "Gene_A": "hsa04110", "BEND_MAP_ID": 28453355, "selected": false}, "selected": false}, {"data": {"id": "28453278", "source": "28453077", "target": "28453038", "SCORE": 0.3098591549363816, "shared_interaction": "Direct", "source_original": "54", "Name_B": "ko05213", "Name_A": "hsa04110", "target_original": "15", "Gene_B": "ko05213", "interaction": "Direct", "SUID": 28453278, "TYPE": "Direct", "Gene_A": "hsa04110", "BEND_MAP_ID": 28453278, "selected": false}, "selected": false}, {"data": {"id": "28453255", "source": "28453077", "target": "28453035", "SCORE": 0.3098591549363816, "shared_interaction": "Direct", "source_original": "54", "Name_B": "hsa05219", "Name_A": "hsa04110", "target_original": "12", "Gene_B": "hsa05219", "interaction": "Direct", "SUID": 28453255, "TYPE": "Direct", "Gene_A": "hsa04110", "BEND_MAP_ID": 28453255, "selected": false}, "selected": false}, {"data": {"id": "28453240", "source": "28453077", "target": "28453034", "SCORE": 0.3098591549363816, "shared_interaction": "Direct", "source_original": "54", "Name_B": "ko05219", "Name_A": "hsa04110", "target_original": "11", "Gene_B": "ko05219", "interaction": "Direct", "SUID": 28453240, "TYPE": "Direct", "Gene_A": "hsa04110", "BEND_MAP_ID": 28453240, "selected": false}, "selected": false}, {"data": {"id": "28453808", "source": "28453076", "target": "28453078", "SCORE": 0.6111111111186728, "shared_interaction": "Direct", "source_original": "53", "Name_B": "ko05202", "Name_A": "ko04110", "target_original": "55", "Gene_B": "ko05202", "interaction": "Direct", "SUID": 28453808, "TYPE": "Direct", "Gene_A": "ko04110", "BEND_MAP_ID": 28453808, "selected": false}, "selected": false}, {"data": {"id": "28453780", "source": "28453076", "target": "28453074", "SCORE": 0.4878048780575253, "shared_interaction": "Direct", "source_original": "53", "Name_B": "ko04115", "Name_A": "ko04110", "target_original": "51", "Gene_B": "ko04115", "interaction": "Direct", "SUID": 28453780, "TYPE": "Direct", "Gene_A": "ko04110", "BEND_MAP_ID": 28453780, "selected": false}, "selected": false}, {"data": {"id": "28453758", "source": "28453076", "target": "28453072", "SCORE": 0.6956521739176749, "shared_interaction": "Direct", "source_original": "53", "Name_B": "ko04310", "Name_A": "ko04110", "target_original": "49", "Gene_B": "ko04310", "interaction": "Direct", "SUID": 28453758, "TYPE": "Direct", "Gene_A": "ko04110", "BEND_MAP_ID": 28453758, "selected": false}, "selected": false}, {"data": {"id": "28453751", "source": "28453076", "target": "28453069", "SCORE": 0.3913043478353497, "shared_interaction": "Direct", "source_original": "53", "Name_B": "ko05162", "Name_A": "ko04110", "target_original": "46", "Gene_B": "ko05162", "interaction": "Direct", "SUID": 28453751, "TYPE": "Direct", "Gene_A": "ko04110", "BEND_MAP_ID": 28453751, "selected": false}, "selected": false}, {"data": {"id": "28453746", "source": "28453076", "target": "28453060", "SCORE": 0.31372549020549795, "shared_interaction": "Direct", "source_original": "53", "Name_B": "ko05169", "Name_A": "ko04110", "target_original": "37", "Gene_B": "ko05169", "interaction": "Direct", "SUID": 28453746, "TYPE": "Direct", "Gene_A": "ko04110", "BEND_MAP_ID": 28453746, "selected": false}, "selected": false}, {"data": {"id": "28453738", "source": "28453076", "target": "28453071", "SCORE": 0.6956521739176749, "shared_interaction": "Direct", "source_original": "53", "Name_B": "ko05222", "Name_A": "ko04110", "target_original": "48", "Gene_B": "ko05222", "interaction": "Direct", "SUID": 28453738, "TYPE": "Direct", "Gene_A": "ko04110", "BEND_MAP_ID": 28453738, "selected": false}, "selected": false}, {"data": {"id": "28453678", "source": "28453076", "target": "28453068", "SCORE": 0.31372549020549795, "shared_interaction": "Direct", "source_original": "53", "Name_B": "ko04630", "Name_A": "ko04110", "target_original": "45", "Gene_B": "ko04630", "interaction": "Direct", "SUID": 28453678, "TYPE": "Direct", "Gene_A": "ko04110", "BEND_MAP_ID": 28453678, "selected": false}, "selected": false}, {"data": {"id": "28453590", "source": "28453076", "target": "28453053", "SCORE": 0.36363636364311297, "shared_interaction": "Direct", "source_original": "53", "Name_B": "ko05166", "Name_A": "ko04110", "target_original": "30", "Gene_B": "ko05166", "interaction": "Direct", "SUID": 28453590, "TYPE": "Direct", "Gene_A": "ko04110", "BEND_MAP_ID": 28453590, "selected": false}, "selected": false}, {"data": {"id": "28453475", "source": "28453076", "target": "28453029", "SCORE": 0.3098591549363816, "shared_interaction": "Direct", "source_original": "53", "Name_B": "ko05206", "Name_A": "ko04110", "target_original": "6", "Gene_B": "ko05206", "interaction": "Direct", "SUID": 28453475, "TYPE": "Direct", "Gene_A": "ko04110", "BEND_MAP_ID": 28453475, "selected": false}, "selected": false}, {"data": {"id": "28453354", "source": "28453076", "target": "28453033", "SCORE": 0.36363636364311297, "shared_interaction": "Direct", "source_original": "53", "Name_B": "ko05210", "Name_A": "ko04110", "target_original": "10", "Gene_B": "ko05210", "interaction": "Direct", "SUID": 28453354, "TYPE": "Direct", "Gene_A": "ko04110", "BEND_MAP_ID": 28453354, "selected": false}, "selected": false}, {"data": {"id": "28453277", "source": "28453076", "target": "28453038", "SCORE": 0.3098591549363816, "shared_interaction": "Direct", "source_original": "53", "Name_B": "ko05213", "Name_A": "ko04110", "target_original": "15", "Gene_B": "ko05213", "interaction": "Direct", "SUID": 28453277, "TYPE": "Direct", "Gene_A": "ko04110", "BEND_MAP_ID": 28453277, "selected": false}, "selected": false}, {"data": {"id": "28453239", "source": "28453076", "target": "28453034", "SCORE": 0.3098591549363816, "shared_interaction": "Direct", "source_original": "53", "Name_B": "ko05219", "Name_A": "ko04110", "target_original": "11", "Gene_B": "ko05219", "interaction": "Direct", "SUID": 28453239, "TYPE": "Direct", "Gene_A": "ko04110", "BEND_MAP_ID": 28453239, "selected": false}, "selected": false}, {"data": {"id": "28453784", "source": "28453075", "target": "28453076", "SCORE": 0.4878048780575253, "shared_interaction": "Direct", "source_original": "52", "Name_B": "ko04110", "Name_A": "hsa04115", "target_original": "53", "Gene_B": "ko04110", "interaction": "Direct", "SUID": 28453784, "TYPE": "Direct", "Gene_A": "hsa04115", "BEND_MAP_ID": 28453784, "selected": false}, "selected": false}, {"data": {"id": "28453783", "source": "28453075", "target": "28453087", "SCORE": 0.4878048780575253, "shared_interaction": "Direct", "source_original": "52", "Name_B": "hsa05014", "Name_A": "hsa04115", "target_original": "64", "Gene_B": "hsa05014", "interaction": "Direct", "SUID": 28453783, "TYPE": "Direct", "Gene_A": "hsa04115", "BEND_MAP_ID": 28453783, "selected": false}, "selected": false}, {"data": {"id": "28453782", "source": "28453075", "target": "28453085", "SCORE": 0.4878048780575253, "shared_interaction": "Direct", "source_original": "52", "Name_B": "ko05014", "Name_A": "hsa04115", "target_original": "62", "Gene_B": "ko05014", "interaction": "Direct", "SUID": 28453782, "TYPE": "Direct", "Gene_A": "hsa04115", "BEND_MAP_ID": 28453782, "selected": false}, "selected": false}, {"data": {"id": "28453777", "source": "28453075", "target": "28453074", "SCORE": 1.0, "shared_interaction": "Direct", "source_original": "52", "Name_B": "ko04115", "Name_A": "hsa04115", "target_original": "51", "Gene_B": "ko04115", "interaction": "Direct", "SUID": 28453777, "TYPE": "Direct", "Gene_A": "hsa04115", "BEND_MAP_ID": 28453777, "selected": false}, "selected": false}, {"data": {"id": "28453736", "source": "28453075", "target": "28453071", "SCORE": 0.5771812080596505, "shared_interaction": "Direct", "source_original": "52", "Name_B": "ko05222", "Name_A": "hsa04115", "target_original": "48", "Gene_B": "ko05222", "interaction": "Direct", "SUID": 28453736, "TYPE": "Direct", "Gene_A": "hsa04115", "BEND_MAP_ID": 28453736, "selected": false}, "selected": false}, {"data": {"id": "28453620", "source": "28453075", "target": "28453099", "SCORE": 0.7407407407441015, "shared_interaction": "Direct", "source_original": "52", "Name_B": "hsa05222", "Name_A": "hsa04115", "target_original": "76", "Gene_B": "hsa05222", "interaction": "Direct", "SUID": 28453620, "TYPE": "Direct", "Gene_A": "hsa04115", "BEND_MAP_ID": 28453620, "selected": false}, "selected": false}, {"data": {"id": "28453608", "source": "28453075", "target": "28453054", "SCORE": 0.3297872340500396, "shared_interaction": "Direct", "source_original": "52", "Name_B": "hsa05162", "Name_A": "hsa04115", "target_original": "31", "Gene_B": "hsa05162", "interaction": "Direct", "SUID": 28453608, "TYPE": "Direct", "Gene_A": "hsa04115", "BEND_MAP_ID": 28453608, "selected": false}, "selected": false}, {"data": {"id": "28453483", "source": "28453075", "target": "28453030", "SCORE": 0.4112149532768058, "shared_interaction": "Direct", "source_original": "52", "Name_B": "hsa05206", "Name_A": "hsa04115", "target_original": "7", "Gene_B": "hsa05206", "interaction": "Direct", "SUID": 28453483, "TYPE": "Direct", "Gene_A": "hsa04115", "BEND_MAP_ID": 28453483, "selected": false}, "selected": false}, {"data": {"id": "28453474", "source": "28453075", "target": "28453029", "SCORE": 0.4112149532768058, "shared_interaction": "Direct", "source_original": "52", "Name_B": "ko05206", "Name_A": "hsa04115", "target_original": "6", "Gene_B": "ko05206", "interaction": "Direct", "SUID": 28453474, "TYPE": "Direct", "Gene_A": "hsa04115", "BEND_MAP_ID": 28453474, "selected": false}, "selected": false}, {"data": {"id": "28453778", "source": "28453074", "target": "28453085", "SCORE": 0.4878048780575253, "shared_interaction": "Direct", "source_original": "51", "Name_B": "ko05014", "Name_A": "ko04115", "target_original": "62", "Gene_B": "ko05014", "interaction": "Direct", "SUID": 28453778, "TYPE": "Direct", "Gene_A": "ko04115", "BEND_MAP_ID": 28453778, "selected": false}, "selected": false}, {"data": {"id": "28453735", "source": "28453074", "target": "28453071", "SCORE": 0.5771812080596505, "shared_interaction": "Direct", "source_original": "51", "Name_B": "ko05222", "Name_A": "ko04115", "target_original": "48", "Gene_B": "ko05222", "interaction": "Direct", "SUID": 28453735, "TYPE": "Direct", "Gene_A": "ko04115", "BEND_MAP_ID": 28453735, "selected": false}, "selected": false}, {"data": {"id": "28453473", "source": "28453074", "target": "28453029", "SCORE": 0.4112149532768058, "shared_interaction": "Direct", "source_original": "51", "Name_B": "ko05206", "Name_A": "ko04115", "target_original": "6", "Gene_B": "ko05206", "interaction": "Direct", "SUID": 28453473, "TYPE": "Direct", "Gene_A": "ko04115", "BEND_MAP_ID": 28453473, "selected": false}, "selected": false}, {"data": {"id": "28453767", "source": "28453073", "target": "28453079", "SCORE": 0.3913043478353497, "shared_interaction": "Direct", "source_original": "50", "Name_B": "hsa05202", "Name_A": "hsa04310", "target_original": "56", "Gene_B": "hsa05202", "interaction": "Direct", "SUID": 28453767, "TYPE": "Direct", "Gene_A": "hsa04310", "BEND_MAP_ID": 28453767, "selected": false}, "selected": false}, {"data": {"id": "28453766", "source": "28453073", "target": "28453078", "SCORE": 0.3913043478353497, "shared_interaction": "Direct", "source_original": "50", "Name_B": "ko05202", "Name_A": "hsa04310", "target_original": "55", "Gene_B": "ko05202", "interaction": "Direct", "SUID": 28453766, "TYPE": "Direct", "Gene_A": "hsa04310", "BEND_MAP_ID": 28453766, "selected": false}, "selected": false}, {"data": {"id": "28453764", "source": "28453073", "target": "28453076", "SCORE": 0.6956521739176749, "shared_interaction": "Direct", "source_original": "50", "Name_B": "ko04110", "Name_A": "hsa04310", "target_original": "53", "Gene_B": "ko04110", "interaction": "Direct", "SUID": 28453764, "TYPE": "Direct", "Gene_A": "hsa04310", "BEND_MAP_ID": 28453764, "selected": false}, "selected": false}, {"data": {"id": "28453763", "source": "28453073", "target": "28453067", "SCORE": 0.5771812080596505, "shared_interaction": "Direct", "source_original": "50", "Name_B": "hsa04530", "Name_A": "hsa04310", "target_original": "44", "Gene_B": "hsa04530", "interaction": "Direct", "SUID": 28453763, "TYPE": "Direct", "Gene_A": "hsa04310", "BEND_MAP_ID": 28453763, "selected": false}, "selected": false}, {"data": {"id": "28453762", "source": "28453073", "target": "28453066", "SCORE": 0.5771812080596505, "shared_interaction": "Direct", "source_original": "50", "Name_B": "ko04530", "Name_A": "hsa04310", "target_original": "43", "Gene_B": "ko04530", "interaction": "Direct", "SUID": 28453762, "TYPE": "Direct", "Gene_A": "hsa04310", "BEND_MAP_ID": 28453762, "selected": false}, "selected": false}, {"data": {"id": "28453755", "source": "28453073", "target": "28453072", "SCORE": 1.0, "shared_interaction": "Direct", "source_original": "50", "Name_B": "ko04310", "Name_A": "hsa04310", "target_original": "49", "Gene_B": "ko04310", "interaction": "Direct", "SUID": 28453755, "TYPE": "Direct", "Gene_A": "hsa04310", "BEND_MAP_ID": 28453755, "selected": false}, "selected": false}, {"data": {"id": "28453744", "source": "28453073", "target": "28453060", "SCORE": 0.6315789473729455, "shared_interaction": "Direct", "source_original": "50", "Name_B": "ko05169", "Name_A": "hsa04310", "target_original": "37", "Gene_B": "ko05169", "interaction": "Direct", "SUID": 28453744, "TYPE": "Direct", "Gene_A": "hsa04310", "BEND_MAP_ID": 28453744, "selected": false}, "selected": false}, {"data": {"id": "28453734", "source": "28453073", "target": "28453071", "SCORE": 0.4750000000068906, "shared_interaction": "Direct", "source_original": "50", "Name_B": "ko05222", "Name_A": "hsa04310", "target_original": "48", "Gene_B": "ko05222", "interaction": "Direct", "SUID": 28453734, "TYPE": "Direct", "Gene_A": "hsa04310", "BEND_MAP_ID": 28453734, "selected": false}, "selected": false}, {"data": {"id": "28453720", "source": "28453073", "target": "28453059", "SCORE": 0.3859649122882425, "shared_interaction": "Direct", "source_original": "50", "Name_B": "ko05168", "Name_A": "hsa04310", "target_original": "36", "Gene_B": "ko05168", "interaction": "Direct", "SUID": 28453720, "TYPE": "Direct", "Gene_A": "hsa04310", "BEND_MAP_ID": 28453720, "selected": false}, "selected": false}, {"data": {"id": "28453707", "source": "28453073", "target": "28453058", "SCORE": 0.3859649122882425, "shared_interaction": "Direct", "source_original": "50", "Name_B": "hsa05168", "Name_A": "hsa04310", "target_original": "35", "Gene_B": "hsa05168", "interaction": "Direct", "SUID": 28453707, "TYPE": "Direct", "Gene_A": "hsa04310", "BEND_MAP_ID": 28453707, "selected": false}, "selected": false}, {"data": {"id": "28453660", "source": "28453073", "target": "28453062", "SCORE": 0.4750000000068906, "shared_interaction": "Direct", "source_original": "50", "Name_B": "ko04137", "Name_A": "hsa04310", "target_original": "39", "Gene_B": "ko04137", "interaction": "Direct", "SUID": 28453660, "TYPE": "Direct", "Gene_A": "hsa04310", "BEND_MAP_ID": 28453660, "selected": false}, "selected": false}, {"data": {"id": "28453618", "source": "28453073", "target": "28453099", "SCORE": 0.3859649122882425, "shared_interaction": "Direct", "source_original": "50", "Name_B": "hsa05222", "Name_A": "hsa04310", "target_original": "76", "Gene_B": "hsa05222", "interaction": "Direct", "SUID": 28453618, "TYPE": "Direct", "Gene_A": "hsa04310", "BEND_MAP_ID": 28453618, "selected": false}, "selected": false}, {"data": {"id": "28453604", "source": "28453073", "target": "28453054", "SCORE": 0.45595854922871754, "shared_interaction": "Direct", "source_original": "50", "Name_B": "hsa05162", "Name_A": "hsa04310", "target_original": "31", "Gene_B": "hsa05162", "interaction": "Direct", "SUID": 28453604, "TYPE": "Direct", "Gene_A": "hsa04310", "BEND_MAP_ID": 28453604, "selected": false}, "selected": false}, {"data": {"id": "28453588", "source": "28453073", "target": "28453053", "SCORE": 0.5882352941218858, "shared_interaction": "Direct", "source_original": "50", "Name_B": "ko05166", "Name_A": "hsa04310", "target_original": "30", "Gene_B": "ko05166", "interaction": "Direct", "SUID": 28453588, "TYPE": "Direct", "Gene_A": "hsa04310", "BEND_MAP_ID": 28453588, "selected": false}, "selected": false}, {"data": {"id": "28453569", "source": "28453073", "target": "28453052", "SCORE": 0.5882352941218858, "shared_interaction": "Direct", "source_original": "50", "Name_B": "hsa05166", "Name_A": "hsa04310", "target_original": "29", "Gene_B": "hsa05166", "interaction": "Direct", "SUID": 28453569, "TYPE": "Direct", "Gene_A": "hsa04310", "BEND_MAP_ID": 28453569, "selected": false}, "selected": false}, {"data": {"id": "28453456", "source": "28453073", "target": "28453090", "SCORE": 0.5116279069815143, "shared_interaction": "Direct", "source_original": "50", "Name_B": "hsa05169", "Name_A": "hsa04310", "target_original": "67", "Gene_B": "hsa05169", "interaction": "Direct", "SUID": 28453456, "TYPE": "Direct", "Gene_A": "hsa04310", "BEND_MAP_ID": 28453456, "selected": false}, "selected": false}, {"data": {"id": "28453353", "source": "28453073", "target": "28453033", "SCORE": 0.5882352941218858, "shared_interaction": "Direct", "source_original": "50", "Name_B": "ko05210", "Name_A": "hsa04310", "target_original": "10", "Gene_B": "ko05210", "interaction": "Direct", "SUID": 28453353, "TYPE": "Direct", "Gene_A": "hsa04310", "BEND_MAP_ID": 28453353, "selected": false}, "selected": false}, {"data": {"id": "28453159", "source": "28453073", "target": "28453089", "SCORE": 0.37974683544853394, "shared_interaction": "Direct", "source_original": "50", "Name_B": "hsa05210", "Name_A": "hsa04310", "target_original": "66", "Gene_B": "hsa05210", "interaction": "Direct", "SUID": 28453159, "TYPE": "Direct", "Gene_A": "hsa04310", "BEND_MAP_ID": 28453159, "selected": false}, "selected": false}, {"data": {"id": "28453760", "source": "28453072", "target": "28453078", "SCORE": 0.3913043478353497, "shared_interaction": "Direct", "source_original": "49", "Name_B": "ko05202", "Name_A": "ko04310", "target_original": "55", "Gene_B": "ko05202", "interaction": "Direct", "SUID": 28453760, "TYPE": "Direct", "Gene_A": "ko04310", "BEND_MAP_ID": 28453760, "selected": false}, "selected": false}, {"data": {"id": "28453756", "source": "28453072", "target": "28453066", "SCORE": 0.5771812080596505, "shared_interaction": "Direct", "source_original": "49", "Name_B": "ko04530", "Name_A": "ko04310", "target_original": "43", "Gene_B": "ko04530", "interaction": "Direct", "SUID": 28453756, "TYPE": "Direct", "Gene_A": "ko04310", "BEND_MAP_ID": 28453756, "selected": false}, "selected": false}, {"data": {"id": "28453743", "source": "28453072", "target": "28453060", "SCORE": 0.6315789473729455, "shared_interaction": "Direct", "source_original": "49", "Name_B": "ko05169", "Name_A": "ko04310", "target_original": "37", "Gene_B": "ko05169", "interaction": "Direct", "SUID": 28453743, "TYPE": "Direct", "Gene_A": "ko04310", "BEND_MAP_ID": 28453743, "selected": false}, "selected": false}, {"data": {"id": "28453733", "source": "28453072", "target": "28453071", "SCORE": 0.4750000000068906, "shared_interaction": "Direct", "source_original": "49", "Name_B": "ko05222", "Name_A": "ko04310", "target_original": "48", "Gene_B": "ko05222", "interaction": "Direct", "SUID": 28453733, "TYPE": "Direct", "Gene_A": "ko04310", "BEND_MAP_ID": 28453733, "selected": false}, "selected": false}, {"data": {"id": "28453719", "source": "28453072", "target": "28453059", "SCORE": 0.3859649122882425, "shared_interaction": "Direct", "source_original": "49", "Name_B": "ko05168", "Name_A": "ko04310", "target_original": "36", "Gene_B": "ko05168", "interaction": "Direct", "SUID": 28453719, "TYPE": "Direct", "Gene_A": "ko04310", "BEND_MAP_ID": 28453719, "selected": false}, "selected": false}, {"data": {"id": "28453587", "source": "28453072", "target": "28453053", "SCORE": 0.5882352941218858, "shared_interaction": "Direct", "source_original": "49", "Name_B": "ko05166", "Name_A": "ko04310", "target_original": "30", "Gene_B": "ko05166", "interaction": "Direct", "SUID": 28453587, "TYPE": "Direct", "Gene_A": "ko04310", "BEND_MAP_ID": 28453587, "selected": false}, "selected": false}, {"data": {"id": "28453352", "source": "28453072", "target": "28453033", "SCORE": 0.5882352941218858, "shared_interaction": "Direct", "source_original": "49", "Name_B": "ko05210", "Name_A": "ko04310", "target_original": "10", "Gene_B": "ko05210", "interaction": "Direct", "SUID": 28453352, "TYPE": "Direct", "Gene_A": "ko04310", "BEND_MAP_ID": 28453352, "selected": false}, "selected": false}, {"data": {"id": "28453300", "source": "28453071", "target": "28453040", "SCORE": 0.37974683544853394, "shared_interaction": "Direct", "source_original": "48", "Name_B": "ko05224", "Name_A": "ko05222", "target_original": "17", "Gene_B": "ko05224", "interaction": "Direct", "SUID": 28453300, "TYPE": "Direct", "Gene_A": "ko05222", "BEND_MAP_ID": 28453300, "selected": false}, "selected": false}, {"data": {"id": "28453750", "source": "28453070", "target": "28453069", "SCORE": 0.3913043478353497, "shared_interaction": "Direct", "source_original": "47", "Name_B": "ko05162", "Name_A": "hsa04211", "target_original": "46", "Gene_B": "ko05162", "interaction": "Direct", "SUID": 28453750, "TYPE": "Direct", "Gene_A": "hsa04211", "BEND_MAP_ID": 28453750, "selected": false}, "selected": false}, {"data": {"id": "28453745", "source": "28453070", "target": "28453060", "SCORE": 0.31372549020549795, "shared_interaction": "Direct", "source_original": "47", "Name_B": "ko05169", "Name_A": "hsa04211", "target_original": "37", "Gene_B": "ko05169", "interaction": "Direct", "SUID": 28453745, "TYPE": "Direct", "Gene_A": "hsa04211", "BEND_MAP_ID": 28453745, "selected": false}, "selected": false}, {"data": {"id": "28453737", "source": "28453070", "target": "28453071", "SCORE": 0.3913043478353497, "shared_interaction": "Direct", "source_original": "47", "Name_B": "ko05222", "Name_A": "hsa04211", "target_original": "48", "Gene_B": "ko05222", "interaction": "Direct", "SUID": 28453737, "TYPE": "Direct", "Gene_A": "hsa04211", "BEND_MAP_ID": 28453737, "selected": false}, "selected": false}, {"data": {"id": "28453677", "source": "28453070", "target": "28453068", "SCORE": 0.31372549020549795, "shared_interaction": "Direct", "source_original": "47", "Name_B": "ko04630", "Name_A": "hsa04211", "target_original": "45", "Gene_B": "ko04630", "interaction": "Direct", "SUID": 28453677, "TYPE": "Direct", "Gene_A": "hsa04211", "BEND_MAP_ID": 28453677, "selected": false}, "selected": false}, {"data": {"id": "28453663", "source": "28453070", "target": "28453062", "SCORE": 0.3913043478353497, "shared_interaction": "Direct", "source_original": "47", "Name_B": "ko04137", "Name_A": "hsa04211", "target_original": "39", "Gene_B": "ko04137", "interaction": "Direct", "SUID": 28453663, "TYPE": "Direct", "Gene_A": "hsa04211", "BEND_MAP_ID": 28453663, "selected": false}, "selected": false}, {"data": {"id": "28453623", "source": "28453070", "target": "28453099", "SCORE": 0.31372549020549795, "shared_interaction": "Direct", "source_original": "47", "Name_B": "hsa05222", "Name_A": "hsa04211", "target_original": "76", "Gene_B": "hsa05222", "interaction": "Direct", "SUID": 28453623, "TYPE": "Direct", "Gene_A": "hsa04211", "BEND_MAP_ID": 28453623, "selected": false}, "selected": false}, {"data": {"id": "28453589", "source": "28453070", "target": "28453053", "SCORE": 0.36363636364311297, "shared_interaction": "Direct", "source_original": "47", "Name_B": "ko05166", "Name_A": "hsa04211", "target_original": "30", "Gene_B": "ko05166", "interaction": "Direct", "SUID": 28453589, "TYPE": "Direct", "Gene_A": "hsa04211", "BEND_MAP_ID": 28453589, "selected": false}, "selected": false}, {"data": {"id": "28453570", "source": "28453070", "target": "28453052", "SCORE": 0.36363636364311297, "shared_interaction": "Direct", "source_original": "47", "Name_B": "hsa05166", "Name_A": "hsa04211", "target_original": "29", "Gene_B": "hsa05166", "interaction": "Direct", "SUID": 28453570, "TYPE": "Direct", "Gene_A": "hsa04211", "BEND_MAP_ID": 28453570, "selected": false}, "selected": false}, {"data": {"id": "28453393", "source": "28453070", "target": "28453045", "SCORE": 0.36363636364311297, "shared_interaction": "Direct", "source_original": "47", "Name_B": "ko04210", "Name_A": "hsa04211", "target_original": "22", "Gene_B": "ko04210", "interaction": "Direct", "SUID": 28453393, "TYPE": "Direct", "Gene_A": "hsa04211", "BEND_MAP_ID": 28453393, "selected": false}, "selected": false}, {"data": {"id": "28453369", "source": "28453070", "target": "28453044", "SCORE": 0.36363636364311297, "shared_interaction": "Direct", "source_original": "47", "Name_B": "hsa04919", "Name_A": "hsa04211", "target_original": "21", "Gene_B": "hsa04919", "interaction": "Direct", "SUID": 28453369, "TYPE": "Direct", "Gene_A": "hsa04211", "BEND_MAP_ID": 28453369, "selected": false}, "selected": false}, {"data": {"id": "28453276", "source": "28453070", "target": "28453038", "SCORE": 0.3098591549363816, "shared_interaction": "Direct", "source_original": "47", "Name_B": "ko05213", "Name_A": "hsa04211", "target_original": "15", "Gene_B": "ko05213", "interaction": "Direct", "SUID": 28453276, "TYPE": "Direct", "Gene_A": "hsa04211", "BEND_MAP_ID": 28453276, "selected": false}, "selected": false}, {"data": {"id": "28453753", "source": "28453069", "target": "28453078", "SCORE": 0.3913043478353497, "shared_interaction": "Direct", "source_original": "46", "Name_B": "ko05202", "Name_A": "ko05162", "target_original": "55", "Gene_B": "ko05202", "interaction": "Direct", "SUID": 28453753, "TYPE": "Direct", "Gene_A": "ko05162", "BEND_MAP_ID": 28453753, "selected": false}, "selected": false}, {"data": {"id": "28453742", "source": "28453069", "target": "28453060", "SCORE": 0.3859649122882425, "shared_interaction": "Direct", "source_original": "46", "Name_B": "ko05169", "Name_A": "ko05162", "target_original": "37", "Gene_B": "ko05169", "interaction": "Direct", "SUID": 28453742, "TYPE": "Direct", "Gene_A": "ko05162", "BEND_MAP_ID": 28453742, "selected": false}, "selected": false}, {"data": {"id": "28453732", "source": "28453069", "target": "28453071", "SCORE": 0.4750000000068906, "shared_interaction": "Direct", "source_original": "46", "Name_B": "ko05222", "Name_A": "ko05162", "target_original": "48", "Gene_B": "ko05222", "interaction": "Direct", "SUID": 28453732, "TYPE": "Direct", "Gene_A": "ko05162", "BEND_MAP_ID": 28453732, "selected": false}, "selected": false}, {"data": {"id": "28453586", "source": "28453069", "target": "28453053", "SCORE": 0.3823529411828287, "shared_interaction": "Direct", "source_original": "46", "Name_B": "ko05166", "Name_A": "ko05162", "target_original": "30", "Gene_B": "ko05166", "interaction": "Direct", "SUID": 28453586, "TYPE": "Direct", "Gene_A": "ko05162", "BEND_MAP_ID": 28453586, "selected": false}, "selected": false}, {"data": {"id": "28453506", "source": "28453069", "target": "28453050", "SCORE": 0.3076923077002958, "shared_interaction": "Direct", "source_original": "46", "Name_B": "ko05221", "Name_A": "ko05162", "target_original": "27", "Gene_B": "ko05221", "interaction": "Direct", "SUID": 28453506, "TYPE": "Direct", "Gene_A": "ko05162", "BEND_MAP_ID": 28453506, "selected": false}, "selected": false}, {"data": {"id": "28453680", "source": "28453068", "target": "28453078", "SCORE": 0.31372549020549795, "shared_interaction": "Direct", "source_original": "45", "Name_B": "ko05202", "Name_A": "ko04630", "target_original": "55", "Gene_B": "ko05202", "interaction": "Direct", "SUID": 28453680, "TYPE": "Direct", "Gene_A": "ko04630", "BEND_MAP_ID": 28453680, "selected": false}, "selected": false}, {"data": {"id": "28453676", "source": "28453068", "target": "28453069", "SCORE": 0.6315789473729455, "shared_interaction": "Direct", "source_original": "45", "Name_B": "ko05162", "Name_A": "ko04630", "target_original": "46", "Gene_B": "ko05162", "interaction": "Direct", "SUID": 28453676, "TYPE": "Direct", "Gene_A": "ko04630", "BEND_MAP_ID": 28453676, "selected": false}, "selected": false}, {"data": {"id": "28453675", "source": "28453068", "target": "28453060", "SCORE": 0.3000000000081666, "shared_interaction": "Direct", "source_original": "45", "Name_B": "ko05169", "Name_A": "ko04630", "target_original": "37", "Gene_B": "ko05169", "interaction": "Direct", "SUID": 28453675, "TYPE": "Direct", "Gene_A": "ko04630", "BEND_MAP_ID": 28453675, "selected": false}, "selected": false}, {"data": {"id": "28453674", "source": "28453068", "target": "28453071", "SCORE": 0.3859649122882425, "shared_interaction": "Direct", "source_original": "45", "Name_B": "ko05222", "Name_A": "ko04630", "target_original": "48", "Gene_B": "ko05222", "interaction": "Direct", "SUID": 28453674, "TYPE": "Direct", "Gene_A": "ko04630", "BEND_MAP_ID": 28453674, "selected": false}, "selected": false}, {"data": {"id": "28453580", "source": "28453068", "target": "28453053", "SCORE": 0.4927536231935518, "shared_interaction": "Direct", "source_original": "45", "Name_B": "ko05166", "Name_A": "ko04630", "target_original": "30", "Gene_B": "ko05166", "interaction": "Direct", "SUID": 28453580, "TYPE": "Direct", "Gene_A": "ko04630", "BEND_MAP_ID": 28453580, "selected": false}, "selected": false}, {"data": {"id": "28453504", "source": "28453068", "target": "28453050", "SCORE": 0.6666666666703703, "shared_interaction": "Direct", "source_original": "45", "Name_B": "ko05221", "Name_A": "ko04630", "target_original": "27", "Gene_B": "ko05221", "interaction": "Direct", "SUID": 28453504, "TYPE": "Direct", "Gene_A": "ko04630", "BEND_MAP_ID": 28453504, "selected": false}, "selected": false}, {"data": {"id": "28453800", "source": "28453067", "target": "28453066", "SCORE": 1.0, "shared_interaction": "Direct", "source_original": "44", "Name_B": "ko04530", "Name_A": "hsa04530", "target_original": "43", "Gene_B": "ko04530", "interaction": "Direct", "SUID": 28453800, "TYPE": "Direct", "Gene_A": "hsa04530", "BEND_MAP_ID": 28453800, "selected": false}, "selected": false}, {"data": {"id": "28453757", "source": "28453067", "target": "28453072", "SCORE": 0.5771812080596505, "shared_interaction": "Direct", "source_original": "44", "Name_B": "ko04310", "Name_A": "hsa04530", "target_original": "49", "Gene_B": "ko04310", "interaction": "Direct", "SUID": 28453757, "TYPE": "Direct", "Gene_A": "hsa04530", "BEND_MAP_ID": 28453757, "selected": false}, "selected": false}, {"data": {"id": "28453692", "source": "28453067", "target": "28453065", "SCORE": 0.5771812080596505, "shared_interaction": "Direct", "source_original": "44", "Name_B": "hsa05120", "Name_A": "hsa04530", "target_original": "42", "Gene_B": "hsa05120", "interaction": "Direct", "SUID": 28453692, "TYPE": "Direct", "Gene_A": "hsa04530", "BEND_MAP_ID": 28453692, "selected": false}, "selected": false}, {"data": {"id": "28453687", "source": "28453067", "target": "28453064", "SCORE": 0.5771812080596505, "shared_interaction": "Direct", "source_original": "44", "Name_B": "ko05120", "Name_A": "hsa04530", "target_original": "41", "Gene_B": "ko05120", "interaction": "Direct", "SUID": 28453687, "TYPE": "Direct", "Gene_A": "hsa04530", "BEND_MAP_ID": 28453687, "selected": false}, "selected": false}, {"data": {"id": "28453662", "source": "28453067", "target": "28453062", "SCORE": 0.5771812080596505, "shared_interaction": "Direct", "source_original": "44", "Name_B": "ko04137", "Name_A": "hsa04530", "target_original": "39", "Gene_B": "ko04137", "interaction": "Direct", "SUID": 28453662, "TYPE": "Direct", "Gene_A": "hsa04530", "BEND_MAP_ID": 28453662, "selected": false}, "selected": false}, {"data": {"id": "28453610", "source": "28453067", "target": "28453054", "SCORE": 0.3297872340500396, "shared_interaction": "Direct", "source_original": "44", "Name_B": "hsa05162", "Name_A": "hsa04530", "target_original": "31", "Gene_B": "hsa05162", "interaction": "Direct", "SUID": 28453610, "TYPE": "Direct", "Gene_A": "hsa04530", "BEND_MAP_ID": 28453610, "selected": false}, "selected": false}, {"data": {"id": "28453554", "source": "28453067", "target": "28453061", "SCORE": 0.3297872340500396, "shared_interaction": "Direct", "source_original": "44", "Name_B": "hsa05418", "Name_A": "hsa04530", "target_original": "38", "Gene_B": "hsa05418", "interaction": "Direct", "SUID": 28453554, "TYPE": "Direct", "Gene_A": "hsa04530", "BEND_MAP_ID": 28453554, "selected": false}, "selected": false}, {"data": {"id": "28453541", "source": "28453067", "target": "28453091", "SCORE": 0.3297872340500396, "shared_interaction": "Direct", "source_original": "44", "Name_B": "ko05418", "Name_A": "hsa04530", "target_original": "68", "Gene_B": "ko05418", "interaction": "Direct", "SUID": 28453541, "TYPE": "Direct", "Gene_A": "hsa04530", "BEND_MAP_ID": 28453541, "selected": false}, "selected": false}, {"data": {"id": "28453327", "source": "28453067", "target": "28453042", "SCORE": 0.3524229074949776, "shared_interaction": "Direct", "source_original": "44", "Name_B": "ko01522", "Name_A": "hsa04530", "target_original": "19", "Gene_B": "ko01522", "interaction": "Direct", "SUID": 28453327, "TYPE": "Direct", "Gene_A": "hsa04530", "BEND_MAP_ID": 28453327, "selected": false}, "selected": false}, {"data": {"id": "28453686", "source": "28453066", "target": "28453064", "SCORE": 0.5771812080596505, "shared_interaction": "Direct", "source_original": "43", "Name_B": "ko05120", "Name_A": "ko04530", "target_original": "41", "Gene_B": "ko05120", "interaction": "Direct", "SUID": 28453686, "TYPE": "Direct", "Gene_A": "ko04530", "BEND_MAP_ID": 28453686, "selected": false}, "selected": false}, {"data": {"id": "28453540", "source": "28453066", "target": "28453091", "SCORE": 0.3297872340500396, "shared_interaction": "Direct", "source_original": "43", "Name_B": "ko05418", "Name_A": "ko04530", "target_original": "68", "Gene_B": "ko05418", "interaction": "Direct", "SUID": 28453540, "TYPE": "Direct", "Gene_A": "ko04530", "BEND_MAP_ID": 28453540, "selected": false}, "selected": false}, {"data": {"id": "28453691", "source": "28453065", "target": "28453066", "SCORE": 0.5771812080596505, "shared_interaction": "Direct", "source_original": "42", "Name_B": "ko04530", "Name_A": "hsa05120", "target_original": "43", "Gene_B": "ko04530", "interaction": "Direct", "SUID": 28453691, "TYPE": "Direct", "Gene_A": "hsa05120", "BEND_MAP_ID": 28453691, "selected": false}, "selected": false}, {"data": {"id": "28453690", "source": "28453065", "target": "28453059", "SCORE": 0.3859649122882425, "shared_interaction": "Direct", "source_original": "42", "Name_B": "ko05168", "Name_A": "hsa05120", "target_original": "36", "Gene_B": "ko05168", "interaction": "Direct", "SUID": 28453690, "TYPE": "Direct", "Gene_A": "hsa05120", "BEND_MAP_ID": 28453690, "selected": false}, "selected": false}, {"data": {"id": "28453689", "source": "28453065", "target": "28453058", "SCORE": 0.3859649122882425, "shared_interaction": "Direct", "source_original": "42", "Name_B": "hsa05168", "Name_A": "hsa05120", "target_original": "35", "Gene_B": "hsa05168", "interaction": "Direct", "SUID": 28453689, "TYPE": "Direct", "Gene_A": "hsa05120", "BEND_MAP_ID": 28453689, "selected": false}, "selected": false}, {"data": {"id": "28453682", "source": "28453065", "target": "28453064", "SCORE": 1.0, "shared_interaction": "Direct", "source_original": "42", "Name_B": "ko05120", "Name_A": "hsa05120", "target_original": "41", "Gene_B": "ko05120", "interaction": "Direct", "SUID": 28453682, "TYPE": "Direct", "Gene_A": "hsa05120", "BEND_MAP_ID": 28453682, "selected": false}, "selected": false}, {"data": {"id": "28453655", "source": "28453065", "target": "28453062", "SCORE": 0.4750000000068906, "shared_interaction": "Direct", "source_original": "42", "Name_B": "ko04137", "Name_A": "hsa05120", "target_original": "39", "Gene_B": "ko04137", "interaction": "Direct", "SUID": 28453655, "TYPE": "Direct", "Gene_A": "hsa05120", "BEND_MAP_ID": 28453655, "selected": false}, "selected": false}, {"data": {"id": "28453640", "source": "28453065", "target": "28453056", "SCORE": 0.3859649122882425, "shared_interaction": "Direct", "source_original": "42", "Name_B": "ko04932", "Name_A": "hsa05120", "target_original": "33", "Gene_B": "ko04932", "interaction": "Direct", "SUID": 28453640, "TYPE": "Direct", "Gene_A": "hsa05120", "BEND_MAP_ID": 28453640, "selected": false}, "selected": false}, {"data": {"id": "28453685", "source": "28453064", "target": "28453059", "SCORE": 0.3859649122882425, "shared_interaction": "Direct", "source_original": "41", "Name_B": "ko05168", "Name_A": "ko05120", "target_original": "36", "Gene_B": "ko05168", "interaction": "Direct", "SUID": 28453685, "TYPE": "Direct", "Gene_A": "ko05120", "BEND_MAP_ID": 28453685, "selected": false}, "selected": false}, {"data": {"id": "28453673", "source": "28453063", "target": "28453070", "SCORE": 0.3913043478353497, "shared_interaction": "Direct", "source_original": "40", "Name_B": "hsa04211", "Name_A": "hsa04137", "target_original": "47", "Gene_B": "hsa04211", "interaction": "Direct", "SUID": 28453673, "TYPE": "Direct", "Gene_A": "hsa04137", "BEND_MAP_ID": 28453673, "selected": false}, "selected": false}, {"data": {"id": "28453672", "source": "28453063", "target": "28453067", "SCORE": 0.5771812080596505, "shared_interaction": "Direct", "source_original": "40", "Name_B": "hsa04530", "Name_A": "hsa04137", "target_original": "44", "Gene_B": "hsa04530", "interaction": "Direct", "SUID": 28453672, "TYPE": "Direct", "Gene_A": "hsa04137", "BEND_MAP_ID": 28453672, "selected": false}, "selected": false}, {"data": {"id": "28453671", "source": "28453063", "target": "28453066", "SCORE": 0.5771812080596505, "shared_interaction": "Direct", "source_original": "40", "Name_B": "ko04530", "Name_A": "hsa04137", "target_original": "43", "Gene_B": "ko04530", "interaction": "Direct", "SUID": 28453671, "TYPE": "Direct", "Gene_A": "hsa04137", "BEND_MAP_ID": 28453671, "selected": false}, "selected": false}, {"data": {"id": "28453670", "source": "28453063", "target": "28453073", "SCORE": 0.4750000000068906, "shared_interaction": "Direct", "source_original": "40", "Name_B": "hsa04310", "Name_A": "hsa04137", "target_original": "50", "Gene_B": "hsa04310", "interaction": "Direct", "SUID": 28453670, "TYPE": "Direct", "Gene_A": "hsa04137", "BEND_MAP_ID": 28453670, "selected": false}, "selected": false}, {"data": {"id": "28453669", "source": "28453063", "target": "28453072", "SCORE": 0.4750000000068906, "shared_interaction": "Direct", "source_original": "40", "Name_B": "ko04310", "Name_A": "hsa04137", "target_original": "49", "Gene_B": "ko04310", "interaction": "Direct", "SUID": 28453669, "TYPE": "Direct", "Gene_A": "hsa04137", "BEND_MAP_ID": 28453669, "selected": false}, "selected": false}, {"data": {"id": "28453668", "source": "28453063", "target": "28453060", "SCORE": 0.3859649122882425, "shared_interaction": "Direct", "source_original": "40", "Name_B": "ko05169", "Name_A": "hsa04137", "target_original": "37", "Gene_B": "ko05169", "interaction": "Direct", "SUID": 28453668, "TYPE": "Direct", "Gene_A": "hsa04137", "BEND_MAP_ID": 28453668, "selected": false}, "selected": false}, {"data": {"id": "28453667", "source": "28453063", "target": "28453059", "SCORE": 0.3859649122882425, "shared_interaction": "Direct", "source_original": "40", "Name_B": "ko05168", "Name_A": "hsa04137", "target_original": "36", "Gene_B": "ko05168", "interaction": "Direct", "SUID": 28453667, "TYPE": "Direct", "Gene_A": "hsa04137", "BEND_MAP_ID": 28453667, "selected": false}, "selected": false}, {"data": {"id": "28453666", "source": "28453063", "target": "28453058", "SCORE": 0.3859649122882425, "shared_interaction": "Direct", "source_original": "40", "Name_B": "hsa05168", "Name_A": "hsa04137", "target_original": "35", "Gene_B": "hsa05168", "interaction": "Direct", "SUID": 28453666, "TYPE": "Direct", "Gene_A": "hsa04137", "BEND_MAP_ID": 28453666, "selected": false}, "selected": false}, {"data": {"id": "28453665", "source": "28453063", "target": "28453065", "SCORE": 0.4750000000068906, "shared_interaction": "Direct", "source_original": "40", "Name_B": "hsa05120", "Name_A": "hsa04137", "target_original": "42", "Gene_B": "hsa05120", "interaction": "Direct", "SUID": 28453665, "TYPE": "Direct", "Gene_A": "hsa04137", "BEND_MAP_ID": 28453665, "selected": false}, "selected": false}, {"data": {"id": "28453664", "source": "28453063", "target": "28453064", "SCORE": 0.4750000000068906, "shared_interaction": "Direct", "source_original": "40", "Name_B": "ko05120", "Name_A": "hsa04137", "target_original": "41", "Gene_B": "ko05120", "interaction": "Direct", "SUID": 28453664, "TYPE": "Direct", "Gene_A": "hsa04137", "BEND_MAP_ID": 28453664, "selected": false}, "selected": false}, {"data": {"id": "28453653", "source": "28453063", "target": "28453062", "SCORE": 1.0, "shared_interaction": "Direct", "source_original": "40", "Name_B": "ko04137", "Name_A": "hsa04137", "target_original": "39", "Gene_B": "ko04137", "interaction": "Direct", "SUID": 28453653, "TYPE": "Direct", "Gene_A": "hsa04137", "BEND_MAP_ID": 28453653, "selected": false}, "selected": false}, {"data": {"id": "28453579", "source": "28453063", "target": "28453053", "SCORE": 0.3823529411828287, "shared_interaction": "Direct", "source_original": "40", "Name_B": "ko05166", "Name_A": "hsa04137", "target_original": "30", "Gene_B": "ko05166", "interaction": "Direct", "SUID": 28453579, "TYPE": "Direct", "Gene_A": "hsa04137", "BEND_MAP_ID": 28453579, "selected": false}, "selected": false}, {"data": {"id": "28453560", "source": "28453063", "target": "28453052", "SCORE": 0.3823529411828287, "shared_interaction": "Direct", "source_original": "40", "Name_B": "hsa05166", "Name_A": "hsa04137", "target_original": "29", "Gene_B": "hsa05166", "interaction": "Direct", "SUID": 28453560, "TYPE": "Direct", "Gene_A": "hsa04137", "BEND_MAP_ID": 28453560, "selected": false}, "selected": false}, {"data": {"id": "28453546", "source": "28453063", "target": "28453061", "SCORE": 0.45595854922871754, "shared_interaction": "Direct", "source_original": "40", "Name_B": "hsa05418", "Name_A": "hsa04137", "target_original": "38", "Gene_B": "hsa05418", "interaction": "Direct", "SUID": 28453546, "TYPE": "Direct", "Gene_A": "hsa04137", "BEND_MAP_ID": 28453546, "selected": false}, "selected": false}, {"data": {"id": "28453533", "source": "28453063", "target": "28453091", "SCORE": 0.45595854922871754, "shared_interaction": "Direct", "source_original": "40", "Name_B": "ko05418", "Name_A": "hsa04137", "target_original": "68", "Gene_B": "ko05418", "interaction": "Direct", "SUID": 28453533, "TYPE": "Direct", "Gene_A": "hsa04137", "BEND_MAP_ID": 28453533, "selected": false}, "selected": false}, {"data": {"id": "28453527", "source": "28453063", "target": "28453027", "SCORE": 0.3823529411828287, "shared_interaction": "Direct", "source_original": "40", "Name_B": "hsa05203", "Name_A": "hsa04137", "target_original": "4", "Gene_B": "hsa05203", "interaction": "Direct", "SUID": 28453527, "TYPE": "Direct", "Gene_A": "hsa04137", "BEND_MAP_ID": 28453527, "selected": false}, "selected": false}, {"data": {"id": "28453510", "source": "28453063", "target": "28453026", "SCORE": 0.3823529411828287, "shared_interaction": "Direct", "source_original": "40", "Name_B": "ko05203", "Name_A": "hsa04137", "target_original": "3", "Gene_B": "ko05203", "interaction": "Direct", "SUID": 28453510, "TYPE": "Direct", "Gene_A": "hsa04137", "BEND_MAP_ID": 28453510, "selected": false}, "selected": false}, {"data": {"id": "28453408", "source": "28453063", "target": "28453046", "SCORE": 0.3823529411828287, "shared_interaction": "Direct", "source_original": "40", "Name_B": "hsa04210", "Name_A": "hsa04137", "target_original": "23", "Gene_B": "hsa04210", "interaction": "Direct", "SUID": 28453408, "TYPE": "Direct", "Gene_A": "hsa04137", "BEND_MAP_ID": 28453408, "selected": false}, "selected": false}, {"data": {"id": "28453387", "source": "28453063", "target": "28453045", "SCORE": 0.3823529411828287, "shared_interaction": "Direct", "source_original": "40", "Name_B": "ko04210", "Name_A": "hsa04137", "target_original": "22", "Gene_B": "ko04210", "interaction": "Direct", "SUID": 28453387, "TYPE": "Direct", "Gene_A": "hsa04137", "BEND_MAP_ID": 28453387, "selected": false}, "selected": false}, {"data": {"id": "28453325", "source": "28453063", "target": "28453042", "SCORE": 0.44247787611137523, "shared_interaction": "Direct", "source_original": "40", "Name_B": "ko01522", "Name_A": "hsa04137", "target_original": "19", "Gene_B": "ko01522", "interaction": "Direct", "SUID": 28453325, "TYPE": "Direct", "Gene_A": "hsa04137", "BEND_MAP_ID": 28453325, "selected": false}, "selected": false}, {"data": {"id": "28453661", "source": "28453062", "target": "28453066", "SCORE": 0.5771812080596505, "shared_interaction": "Direct", "source_original": "39", "Name_B": "ko04530", "Name_A": "ko04137", "target_original": "43", "Gene_B": "ko04530", "interaction": "Direct", "SUID": 28453661, "TYPE": "Direct", "Gene_A": "ko04137", "BEND_MAP_ID": 28453661, "selected": false}, "selected": false}, {"data": {"id": "28453659", "source": "28453062", "target": "28453072", "SCORE": 0.4750000000068906, "shared_interaction": "Direct", "source_original": "39", "Name_B": "ko04310", "Name_A": "ko04137", "target_original": "49", "Gene_B": "ko04310", "interaction": "Direct", "SUID": 28453659, "TYPE": "Direct", "Gene_A": "ko04137", "BEND_MAP_ID": 28453659, "selected": false}, "selected": false}, {"data": {"id": "28453658", "source": "28453062", "target": "28453060", "SCORE": 0.3859649122882425, "shared_interaction": "Direct", "source_original": "39", "Name_B": "ko05169", "Name_A": "ko04137", "target_original": "37", "Gene_B": "ko05169", "interaction": "Direct", "SUID": 28453658, "TYPE": "Direct", "Gene_A": "ko04137", "BEND_MAP_ID": 28453658, "selected": false}, "selected": false}, {"data": {"id": "28453657", "source": "28453062", "target": "28453059", "SCORE": 0.3859649122882425, "shared_interaction": "Direct", "source_original": "39", "Name_B": "ko05168", "Name_A": "ko04137", "target_original": "36", "Gene_B": "ko05168", "interaction": "Direct", "SUID": 28453657, "TYPE": "Direct", "Gene_A": "ko04137", "BEND_MAP_ID": 28453657, "selected": false}, "selected": false}, {"data": {"id": "28453654", "source": "28453062", "target": "28453064", "SCORE": 0.4750000000068906, "shared_interaction": "Direct", "source_original": "39", "Name_B": "ko05120", "Name_A": "ko04137", "target_original": "41", "Gene_B": "ko05120", "interaction": "Direct", "SUID": 28453654, "TYPE": "Direct", "Gene_A": "ko04137", "BEND_MAP_ID": 28453654, "selected": false}, "selected": false}, {"data": {"id": "28453578", "source": "28453062", "target": "28453053", "SCORE": 0.3823529411828287, "shared_interaction": "Direct", "source_original": "39", "Name_B": "ko05166", "Name_A": "ko04137", "target_original": "30", "Gene_B": "ko05166", "interaction": "Direct", "SUID": 28453578, "TYPE": "Direct", "Gene_A": "ko04137", "BEND_MAP_ID": 28453578, "selected": false}, "selected": false}, {"data": {"id": "28453532", "source": "28453062", "target": "28453091", "SCORE": 0.45595854922871754, "shared_interaction": "Direct", "source_original": "39", "Name_B": "ko05418", "Name_A": "ko04137", "target_original": "68", "Gene_B": "ko05418", "interaction": "Direct", "SUID": 28453532, "TYPE": "Direct", "Gene_A": "ko04137", "BEND_MAP_ID": 28453532, "selected": false}, "selected": false}, {"data": {"id": "28453509", "source": "28453062", "target": "28453026", "SCORE": 0.3823529411828287, "shared_interaction": "Direct", "source_original": "39", "Name_B": "ko05203", "Name_A": "ko04137", "target_original": "3", "Gene_B": "ko05203", "interaction": "Direct", "SUID": 28453509, "TYPE": "Direct", "Gene_A": "ko04137", "BEND_MAP_ID": 28453509, "selected": false}, "selected": false}, {"data": {"id": "28453386", "source": "28453062", "target": "28453045", "SCORE": 0.3823529411828287, "shared_interaction": "Direct", "source_original": "39", "Name_B": "ko04210", "Name_A": "ko04137", "target_original": "22", "Gene_B": "ko04210", "interaction": "Direct", "SUID": 28453386, "TYPE": "Direct", "Gene_A": "ko04137", "BEND_MAP_ID": 28453386, "selected": false}, "selected": false}, {"data": {"id": "28453553", "source": "28453061", "target": "28453066", "SCORE": 0.3297872340500396, "shared_interaction": "Direct", "source_original": "38", "Name_B": "ko04530", "Name_A": "hsa05418", "target_original": "43", "Gene_B": "ko04530", "interaction": "Direct", "SUID": 28453553, "TYPE": "Direct", "Gene_A": "hsa05418", "BEND_MAP_ID": 28453553, "selected": false}, "selected": false}, {"data": {"id": "28453551", "source": "28453061", "target": "28453081", "SCORE": 0.3297872340500396, "shared_interaction": "Direct", "source_original": "38", "Name_B": "ko05323", "Name_A": "hsa05418", "target_original": "58", "Gene_B": "ko05323", "interaction": "Direct", "SUID": 28453551, "TYPE": "Direct", "Gene_A": "hsa05418", "BEND_MAP_ID": 28453551, "selected": false}, "selected": false}, {"data": {"id": "28453550", "source": "28453061", "target": "28453060", "SCORE": 0.36363636364311297, "shared_interaction": "Direct", "source_original": "38", "Name_B": "ko05169", "Name_A": "hsa05418", "target_original": "37", "Gene_B": "ko05169", "interaction": "Direct", "SUID": 28453550, "TYPE": "Direct", "Gene_A": "hsa05418", "BEND_MAP_ID": 28453550, "selected": false}, "selected": false}, {"data": {"id": "28453549", "source": "28453061", "target": "28453059", "SCORE": 0.36363636364311297, "shared_interaction": "Direct", "source_original": "38", "Name_B": "ko05168", "Name_A": "hsa05418", "target_original": "36", "Gene_B": "ko05168", "interaction": "Direct", "SUID": 28453549, "TYPE": "Direct", "Gene_A": "hsa05418", "BEND_MAP_ID": 28453549, "selected": false}, "selected": false}, {"data": {"id": "28453545", "source": "28453061", "target": "28453062", "SCORE": 0.45595854922871754, "shared_interaction": "Direct", "source_original": "38", "Name_B": "ko04137", "Name_A": "hsa05418", "target_original": "39", "Gene_B": "ko04137", "interaction": "Direct", "SUID": 28453545, "TYPE": "Direct", "Gene_A": "hsa05418", "BEND_MAP_ID": 28453545, "selected": false}, "selected": false}, {"data": {"id": "28453544", "source": "28453061", "target": "28453056", "SCORE": 0.36363636364311297, "shared_interaction": "Direct", "source_original": "38", "Name_B": "ko04932", "Name_A": "hsa05418", "target_original": "33", "Gene_B": "ko04932", "interaction": "Direct", "SUID": 28453544, "TYPE": "Direct", "Gene_A": "hsa05418", "BEND_MAP_ID": 28453544, "selected": false}, "selected": false}, {"data": {"id": "28453543", "source": "28453061", "target": "28453053", "SCORE": 0.3098591549363816, "shared_interaction": "Direct", "source_original": "38", "Name_B": "ko05166", "Name_A": "hsa05418", "target_original": "30", "Gene_B": "ko05166", "interaction": "Direct", "SUID": 28453543, "TYPE": "Direct", "Gene_A": "hsa05418", "BEND_MAP_ID": 28453543, "selected": false}, "selected": false}, {"data": {"id": "28453528", "source": "28453061", "target": "28453091", "SCORE": 1.0, "shared_interaction": "Direct", "source_original": "38", "Name_B": "ko05418", "Name_A": "hsa05418", "target_original": "68", "Gene_B": "ko05418", "interaction": "Direct", "SUID": 28453528, "TYPE": "Direct", "Gene_A": "hsa05418", "BEND_MAP_ID": 28453528, "selected": false}, "selected": false}, {"data": {"id": "28453381", "source": "28453061", "target": "28453045", "SCORE": 0.3098591549363816, "shared_interaction": "Direct", "source_original": "38", "Name_B": "ko04210", "Name_A": "hsa05418", "target_original": "22", "Gene_B": "ko04210", "interaction": "Direct", "SUID": 28453381, "TYPE": "Direct", "Gene_A": "hsa05418", "BEND_MAP_ID": 28453381, "selected": false}, "selected": false}, {"data": {"id": "28453748", "source": "28453060", "target": "28453078", "SCORE": 0.31372549020549795, "shared_interaction": "Direct", "source_original": "37", "Name_B": "ko05202", "Name_A": "ko05169", "target_original": "55", "Gene_B": "ko05202", "interaction": "Direct", "SUID": 28453748, "TYPE": "Direct", "Gene_A": "ko05169", "BEND_MAP_ID": 28453748, "selected": false}, "selected": false}, {"data": {"id": "28453731", "source": "28453060", "target": "28453071", "SCORE": 0.3859649122882425, "shared_interaction": "Direct", "source_original": "37", "Name_B": "ko05222", "Name_A": "ko05169", "target_original": "48", "Gene_B": "ko05222", "interaction": "Direct", "SUID": 28453731, "TYPE": "Direct", "Gene_A": "ko05169", "BEND_MAP_ID": 28453731, "selected": false}, "selected": false}, {"data": {"id": "28453537", "source": "28453060", "target": "28453091", "SCORE": 0.36363636364311297, "shared_interaction": "Direct", "source_original": "37", "Name_B": "ko05418", "Name_A": "ko05169", "target_original": "68", "Gene_B": "ko05418", "interaction": "Direct", "SUID": 28453537, "TYPE": "Direct", "Gene_A": "ko05169", "BEND_MAP_ID": 28453537, "selected": false}, "selected": false}, {"data": {"id": "28453351", "source": "28453060", "target": "28453033", "SCORE": 0.4927536231935518, "shared_interaction": "Direct", "source_original": "37", "Name_B": "ko05210", "Name_A": "ko05169", "target_original": "10", "Gene_B": "ko05210", "interaction": "Direct", "SUID": 28453351, "TYPE": "Direct", "Gene_A": "ko05169", "BEND_MAP_ID": 28453351, "selected": false}, "selected": false}, {"data": {"id": "28453729", "source": "28453059", "target": "28453078", "SCORE": 0.31372549020549795, "shared_interaction": "Direct", "source_original": "36", "Name_B": "ko05202", "Name_A": "ko05168", "target_original": "55", "Gene_B": "ko05202", "interaction": "Direct", "SUID": 28453729, "TYPE": "Direct", "Gene_A": "ko05168", "BEND_MAP_ID": 28453729, "selected": false}, "selected": false}, {"data": {"id": "28453723", "source": "28453059", "target": "28453081", "SCORE": 0.48148148148820297, "shared_interaction": "Direct", "source_original": "36", "Name_B": "ko05323", "Name_A": "ko05168", "target_original": "58", "Gene_B": "ko05323", "interaction": "Direct", "SUID": 28453723, "TYPE": "Direct", "Gene_A": "ko05168", "BEND_MAP_ID": 28453723, "selected": false}, "selected": false}, {"data": {"id": "28453721", "source": "28453059", "target": "28453094", "SCORE": 0.48148148148820297, "shared_interaction": "Direct", "source_original": "36", "Name_B": "ko05321", "Name_A": "ko05168", "target_original": "71", "Gene_B": "ko05321", "interaction": "Direct", "SUID": 28453721, "TYPE": "Direct", "Gene_A": "ko05168", "BEND_MAP_ID": 28453721, "selected": false}, "selected": false}, {"data": {"id": "28453718", "source": "28453059", "target": "28453060", "SCORE": 0.3000000000081666, "shared_interaction": "Direct", "source_original": "36", "Name_B": "ko05169", "Name_A": "ko05168", "target_original": "37", "Gene_B": "ko05169", "interaction": "Direct", "SUID": 28453718, "TYPE": "Direct", "Gene_A": "ko05168", "BEND_MAP_ID": 28453718, "selected": false}, "selected": false}, {"data": {"id": "28453536", "source": "28453059", "target": "28453091", "SCORE": 0.36363636364311297, "shared_interaction": "Direct", "source_original": "36", "Name_B": "ko05418", "Name_A": "ko05168", "target_original": "68", "Gene_B": "ko05418", "interaction": "Direct", "SUID": 28453536, "TYPE": "Direct", "Gene_A": "ko05168", "BEND_MAP_ID": 28453536, "selected": false}, "selected": false}, {"data": {"id": "28453717", "source": "28453058", "target": "28453079", "SCORE": 0.31372549020549795, "shared_interaction": "Direct", "source_original": "35", "Name_B": "hsa05202", "Name_A": "hsa05168", "target_original": "56", "Gene_B": "hsa05202", "interaction": "Direct", "SUID": 28453717, "TYPE": "Direct", "Gene_A": "hsa05168", "BEND_MAP_ID": 28453717, "selected": false}, "selected": false}, {"data": {"id": "28453716", "source": "28453058", "target": "28453078", "SCORE": 0.31372549020549795, "shared_interaction": "Direct", "source_original": "35", "Name_B": "ko05202", "Name_A": "hsa05168", "target_original": "55", "Gene_B": "ko05202", "interaction": "Direct", "SUID": 28453716, "TYPE": "Direct", "Gene_A": "hsa05168", "BEND_MAP_ID": 28453716, "selected": false}, "selected": false}, {"data": {"id": "28453713", "source": "28453058", "target": "28453086", "SCORE": 0.5882352941232988, "shared_interaction": "Direct", "source_original": "35", "Name_B": "ko05134", "Name_A": "hsa05168", "target_original": "63", "Gene_B": "ko05134", "interaction": "Direct", "SUID": 28453713, "TYPE": "Direct", "Gene_A": "hsa05168", "BEND_MAP_ID": 28453713, "selected": false}, "selected": false}, {"data": {"id": "28453712", "source": "28453058", "target": "28453085", "SCORE": 0.5882352941232988, "shared_interaction": "Direct", "source_original": "35", "Name_B": "ko05014", "Name_A": "hsa05168", "target_original": "62", "Gene_B": "ko05014", "interaction": "Direct", "SUID": 28453712, "TYPE": "Direct", "Gene_A": "hsa05168", "BEND_MAP_ID": 28453712, "selected": false}, "selected": false}, {"data": {"id": "28453711", "source": "28453058", "target": "28453082", "SCORE": 0.48148148148820297, "shared_interaction": "Direct", "source_original": "35", "Name_B": "hsa05323", "Name_A": "hsa05168", "target_original": "59", "Gene_B": "hsa05323", "interaction": "Direct", "SUID": 28453711, "TYPE": "Direct", "Gene_A": "hsa05168", "BEND_MAP_ID": 28453711, "selected": false}, "selected": false}, {"data": {"id": "28453710", "source": "28453058", "target": "28453081", "SCORE": 0.48148148148820297, "shared_interaction": "Direct", "source_original": "35", "Name_B": "ko05323", "Name_A": "hsa05168", "target_original": "58", "Gene_B": "ko05323", "interaction": "Direct", "SUID": 28453710, "TYPE": "Direct", "Gene_A": "hsa05168", "BEND_MAP_ID": 28453710, "selected": false}, "selected": false}, {"data": {"id": "28453709", "source": "28453058", "target": "28453080", "SCORE": 0.48148148148820297, "shared_interaction": "Direct", "source_original": "35", "Name_B": "hsa05321", "Name_A": "hsa05168", "target_original": "57", "Gene_B": "hsa05321", "interaction": "Direct", "SUID": 28453709, "TYPE": "Direct", "Gene_A": "hsa05168", "BEND_MAP_ID": 28453709, "selected": false}, "selected": false}, {"data": {"id": "28453708", "source": "28453058", "target": "28453094", "SCORE": 0.48148148148820297, "shared_interaction": "Direct", "source_original": "35", "Name_B": "ko05321", "Name_A": "hsa05168", "target_original": "71", "Gene_B": "ko05321", "interaction": "Direct", "SUID": 28453708, "TYPE": "Direct", "Gene_A": "hsa05168", "BEND_MAP_ID": 28453708, "selected": false}, "selected": false}, {"data": {"id": "28453706", "source": "28453058", "target": "28453072", "SCORE": 0.3859649122882425, "shared_interaction": "Direct", "source_original": "35", "Name_B": "ko04310", "Name_A": "hsa05168", "target_original": "49", "Gene_B": "ko04310", "interaction": "Direct", "SUID": 28453706, "TYPE": "Direct", "Gene_A": "hsa05168", "BEND_MAP_ID": 28453706, "selected": false}, "selected": false}, {"data": {"id": "28453705", "source": "28453058", "target": "28453060", "SCORE": 0.3000000000081666, "shared_interaction": "Direct", "source_original": "35", "Name_B": "ko05169", "Name_A": "hsa05168", "target_original": "37", "Gene_B": "ko05169", "interaction": "Direct", "SUID": 28453705, "TYPE": "Direct", "Gene_A": "hsa05168", "BEND_MAP_ID": 28453705, "selected": false}, "selected": false}, {"data": {"id": "28453704", "source": "28453058", "target": "28453059", "SCORE": 1.0, "shared_interaction": "Direct", "source_original": "35", "Name_B": "ko05168", "Name_A": "hsa05168", "target_original": "36", "Gene_B": "ko05168", "interaction": "Direct", "SUID": 28453704, "TYPE": "Direct", "Gene_A": "hsa05168", "BEND_MAP_ID": 28453704, "selected": false}, "selected": false}, {"data": {"id": "28453684", "source": "28453058", "target": "28453064", "SCORE": 0.3859649122882425, "shared_interaction": "Direct", "source_original": "35", "Name_B": "ko05120", "Name_A": "hsa05168", "target_original": "41", "Gene_B": "ko05120", "interaction": "Direct", "SUID": 28453684, "TYPE": "Direct", "Gene_A": "hsa05168", "BEND_MAP_ID": 28453684, "selected": false}, "selected": false}, {"data": {"id": "28453656", "source": "28453058", "target": "28453062", "SCORE": 0.3859649122882425, "shared_interaction": "Direct", "source_original": "35", "Name_B": "ko04137", "Name_A": "hsa05168", "target_original": "39", "Gene_B": "ko04137", "interaction": "Direct", "SUID": 28453656, "TYPE": "Direct", "Gene_A": "hsa05168", "BEND_MAP_ID": 28453656, "selected": false}, "selected": false}, {"data": {"id": "28453642", "source": "28453058", "target": "28453056", "SCORE": 0.7666666666693889, "shared_interaction": "Direct", "source_original": "35", "Name_B": "ko04932", "Name_A": "hsa05168", "target_original": "33", "Gene_B": "ko04932", "interaction": "Direct", "SUID": 28453642, "TYPE": "Direct", "Gene_A": "hsa05168", "BEND_MAP_ID": 28453642, "selected": false}, "selected": false}, {"data": {"id": "28453582", "source": "28453058", "target": "28453053", "SCORE": 0.4927536231935518, "shared_interaction": "Direct", "source_original": "35", "Name_B": "ko05166", "Name_A": "hsa05168", "target_original": "30", "Gene_B": "ko05166", "interaction": "Direct", "SUID": 28453582, "TYPE": "Direct", "Gene_A": "hsa05168", "BEND_MAP_ID": 28453582, "selected": false}, "selected": false}, {"data": {"id": "28453548", "source": "28453058", "target": "28453061", "SCORE": 0.36363636364311297, "shared_interaction": "Direct", "source_original": "35", "Name_B": "hsa05418", "Name_A": "hsa05168", "target_original": "38", "Gene_B": "hsa05418", "interaction": "Direct", "SUID": 28453548, "TYPE": "Direct", "Gene_A": "hsa05168", "BEND_MAP_ID": 28453548, "selected": false}, "selected": false}, {"data": {"id": "28453535", "source": "28453058", "target": "28453091", "SCORE": 0.36363636364311297, "shared_interaction": "Direct", "source_original": "35", "Name_B": "ko05418", "Name_A": "hsa05168", "target_original": "68", "Gene_B": "ko05418", "interaction": "Direct", "SUID": 28453535, "TYPE": "Direct", "Gene_A": "hsa05168", "BEND_MAP_ID": 28453535, "selected": false}, "selected": false}, {"data": {"id": "28453493", "source": "28453058", "target": "28453049", "SCORE": 0.5757575757620753, "shared_interaction": "Direct", "source_original": "35", "Name_B": "ko04668", "Name_A": "hsa05168", "target_original": "26", "Gene_B": "ko04668", "interaction": "Direct", "SUID": 28453493, "TYPE": "Direct", "Gene_A": "hsa05168", "BEND_MAP_ID": 28453493, "selected": false}, "selected": false}, {"data": {"id": "28453450", "source": "28453058", "target": "28453090", "SCORE": 0.611111111114892, "shared_interaction": "Direct", "source_original": "35", "Name_B": "hsa05169", "Name_A": "hsa05168", "target_original": "67", "Gene_B": "hsa05169", "interaction": "Direct", "SUID": 28453450, "TYPE": "Direct", "Gene_A": "hsa05168", "BEND_MAP_ID": 28453450, "selected": false}, "selected": false}, {"data": {"id": "28453420", "source": "28453058", "target": "28453047", "SCORE": 0.5757575757620753, "shared_interaction": "Direct", "source_original": "35", "Name_B": "ko04657", "Name_A": "hsa05168", "target_original": "24", "Gene_B": "ko04657", "interaction": "Direct", "SUID": 28453420, "TYPE": "Direct", "Gene_A": "hsa05168", "BEND_MAP_ID": 28453420, "selected": false}, "selected": false}, {"data": {"id": "28453389", "source": "28453058", "target": "28453045", "SCORE": 0.4927536231935518, "shared_interaction": "Direct", "source_original": "35", "Name_B": "ko04210", "Name_A": "hsa05168", "target_original": "22", "Gene_B": "ko04210", "interaction": "Direct", "SUID": 28453389, "TYPE": "Direct", "Gene_A": "hsa05168", "BEND_MAP_ID": 28453389, "selected": false}, "selected": false}, {"data": {"id": "28453703", "source": "28453057", "target": "28453088", "SCORE": 0.5882352941232988, "shared_interaction": "Direct", "source_original": "34", "Name_B": "hsa05134", "Name_A": "hsa04932", "target_original": "65", "Gene_B": "hsa05134", "interaction": "Direct", "SUID": 28453703, "TYPE": "Direct", "Gene_A": "hsa04932", "BEND_MAP_ID": 28453703, "selected": false}, "selected": false}, {"data": {"id": "28453702", "source": "28453057", "target": "28453087", "SCORE": 0.31372549020549795, "shared_interaction": "Direct", "source_original": "34", "Name_B": "hsa05014", "Name_A": "hsa04932", "target_original": "64", "Gene_B": "hsa05014", "interaction": "Direct", "SUID": 28453702, "TYPE": "Direct", "Gene_A": "hsa04932", "BEND_MAP_ID": 28453702, "selected": false}, "selected": false}, {"data": {"id": "28453701", "source": "28453057", "target": "28453086", "SCORE": 0.5882352941232988, "shared_interaction": "Direct", "source_original": "34", "Name_B": "ko05134", "Name_A": "hsa04932", "target_original": "63", "Gene_B": "ko05134", "interaction": "Direct", "SUID": 28453701, "TYPE": "Direct", "Gene_A": "hsa04932", "BEND_MAP_ID": 28453701, "selected": false}, "selected": false}, {"data": {"id": "28453700", "source": "28453057", "target": "28453085", "SCORE": 0.31372549020549795, "shared_interaction": "Direct", "source_original": "34", "Name_B": "ko05014", "Name_A": "hsa04932", "target_original": "62", "Gene_B": "ko05014", "interaction": "Direct", "SUID": 28453700, "TYPE": "Direct", "Gene_A": "hsa04932", "BEND_MAP_ID": 28453700, "selected": false}, "selected": false}, {"data": {"id": "28453699", "source": "28453057", "target": "28453082", "SCORE": 0.48148148148820297, "shared_interaction": "Direct", "source_original": "34", "Name_B": "hsa05323", "Name_A": "hsa04932", "target_original": "59", "Gene_B": "hsa05323", "interaction": "Direct", "SUID": 28453699, "TYPE": "Direct", "Gene_A": "hsa04932", "BEND_MAP_ID": 28453699, "selected": false}, "selected": false}, {"data": {"id": "28453698", "source": "28453057", "target": "28453081", "SCORE": 0.48148148148820297, "shared_interaction": "Direct", "source_original": "34", "Name_B": "ko05323", "Name_A": "hsa04932", "target_original": "58", "Gene_B": "ko05323", "interaction": "Direct", "SUID": 28453698, "TYPE": "Direct", "Gene_A": "hsa04932", "BEND_MAP_ID": 28453698, "selected": false}, "selected": false}, {"data": {"id": "28453697", "source": "28453057", "target": "28453080", "SCORE": 0.48148148148820297, "shared_interaction": "Direct", "source_original": "34", "Name_B": "hsa05321", "Name_A": "hsa04932", "target_original": "57", "Gene_B": "hsa05321", "interaction": "Direct", "SUID": 28453697, "TYPE": "Direct", "Gene_A": "hsa04932", "BEND_MAP_ID": 28453697, "selected": false}, "selected": false}, {"data": {"id": "28453696", "source": "28453057", "target": "28453094", "SCORE": 0.48148148148820297, "shared_interaction": "Direct", "source_original": "34", "Name_B": "ko05321", "Name_A": "hsa04932", "target_original": "71", "Gene_B": "ko05321", "interaction": "Direct", "SUID": 28453696, "TYPE": "Direct", "Gene_A": "hsa04932", "BEND_MAP_ID": 28453696, "selected": false}, "selected": false}, {"data": {"id": "28453695", "source": "28453057", "target": "28453060", "SCORE": 0.3000000000081666, "shared_interaction": "Direct", "source_original": "34", "Name_B": "ko05169", "Name_A": "hsa04932", "target_original": "37", "Gene_B": "ko05169", "interaction": "Direct", "SUID": 28453695, "TYPE": "Direct", "Gene_A": "hsa04932", "BEND_MAP_ID": 28453695, "selected": false}, "selected": false}, {"data": {"id": "28453694", "source": "28453057", "target": "28453059", "SCORE": 0.7666666666693889, "shared_interaction": "Direct", "source_original": "34", "Name_B": "ko05168", "Name_A": "hsa04932", "target_original": "36", "Gene_B": "ko05168", "interaction": "Direct", "SUID": 28453694, "TYPE": "Direct", "Gene_A": "hsa04932", "BEND_MAP_ID": 28453694, "selected": false}, "selected": false}, {"data": {"id": "28453693", "source": "28453057", "target": "28453058", "SCORE": 0.7666666666693889, "shared_interaction": "Direct", "source_original": "34", "Name_B": "hsa05168", "Name_A": "hsa04932", "target_original": "35", "Gene_B": "hsa05168", "interaction": "Direct", "SUID": 28453693, "TYPE": "Direct", "Gene_A": "hsa04932", "BEND_MAP_ID": 28453693, "selected": false}, "selected": false}, {"data": {"id": "28453688", "source": "28453057", "target": "28453065", "SCORE": 0.3859649122882425, "shared_interaction": "Direct", "source_original": "34", "Name_B": "hsa05120", "Name_A": "hsa04932", "target_original": "42", "Gene_B": "hsa05120", "interaction": "Direct", "SUID": 28453688, "TYPE": "Direct", "Gene_A": "hsa04932", "BEND_MAP_ID": 28453688, "selected": false}, "selected": false}, {"data": {"id": "28453683", "source": "28453057", "target": "28453064", "SCORE": 0.3859649122882425, "shared_interaction": "Direct", "source_original": "34", "Name_B": "ko05120", "Name_A": "hsa04932", "target_original": "41", "Gene_B": "ko05120", "interaction": "Direct", "SUID": 28453683, "TYPE": "Direct", "Gene_A": "hsa04932", "BEND_MAP_ID": 28453683, "selected": false}, "selected": false}, {"data": {"id": "28453641", "source": "28453057", "target": "28453056", "SCORE": 1.0, "shared_interaction": "Direct", "source_original": "34", "Name_B": "ko04932", "Name_A": "hsa04932", "target_original": "33", "Gene_B": "ko04932", "interaction": "Direct", "SUID": 28453641, "TYPE": "Direct", "Gene_A": "hsa04932", "BEND_MAP_ID": 28453641, "selected": false}, "selected": false}, {"data": {"id": "28453598", "source": "28453057", "target": "28453054", "SCORE": 0.5757575757620753, "shared_interaction": "Direct", "source_original": "34", "Name_B": "hsa05162", "Name_A": "hsa04932", "target_original": "31", "Gene_B": "hsa05162", "interaction": "Direct", "SUID": 28453598, "TYPE": "Direct", "Gene_A": "hsa04932", "BEND_MAP_ID": 28453598, "selected": false}, "selected": false}, {"data": {"id": "28453581", "source": "28453057", "target": "28453053", "SCORE": 0.4927536231935518, "shared_interaction": "Direct", "source_original": "34", "Name_B": "ko05166", "Name_A": "hsa04932", "target_original": "30", "Gene_B": "ko05166", "interaction": "Direct", "SUID": 28453581, "TYPE": "Direct", "Gene_A": "hsa04932", "BEND_MAP_ID": 28453581, "selected": false}, "selected": false}, {"data": {"id": "28453562", "source": "28453057", "target": "28453052", "SCORE": 0.4927536231935518, "shared_interaction": "Direct", "source_original": "34", "Name_B": "hsa05166", "Name_A": "hsa04932", "target_original": "29", "Gene_B": "hsa05166", "interaction": "Direct", "SUID": 28453562, "TYPE": "Direct", "Gene_A": "hsa04932", "BEND_MAP_ID": 28453562, "selected": false}, "selected": false}, {"data": {"id": "28453547", "source": "28453057", "target": "28453061", "SCORE": 0.36363636364311297, "shared_interaction": "Direct", "source_original": "34", "Name_B": "hsa05418", "Name_A": "hsa04932", "target_original": "38", "Gene_B": "hsa05418", "interaction": "Direct", "SUID": 28453547, "TYPE": "Direct", "Gene_A": "hsa04932", "BEND_MAP_ID": 28453547, "selected": false}, "selected": false}, {"data": {"id": "28453534", "source": "28453057", "target": "28453091", "SCORE": 0.36363636364311297, "shared_interaction": "Direct", "source_original": "34", "Name_B": "ko05418", "Name_A": "hsa04932", "target_original": "68", "Gene_B": "ko05418", "interaction": "Direct", "SUID": 28453534, "TYPE": "Direct", "Gene_A": "hsa04932", "BEND_MAP_ID": 28453534, "selected": false}, "selected": false}, {"data": {"id": "28453492", "source": "28453057", "target": "28453049", "SCORE": 0.7878787878810376, "shared_interaction": "Direct", "source_original": "34", "Name_B": "ko04668", "Name_A": "hsa04932", "target_original": "26", "Gene_B": "ko04668", "interaction": "Direct", "SUID": 28453492, "TYPE": "Direct", "Gene_A": "hsa04932", "BEND_MAP_ID": 28453492, "selected": false}, "selected": false}, {"data": {"id": "28453449", "source": "28453057", "target": "28453090", "SCORE": 0.611111111114892, "shared_interaction": "Direct", "source_original": "34", "Name_B": "hsa05169", "Name_A": "hsa04932", "target_original": "67", "Gene_B": "hsa05169", "interaction": "Direct", "SUID": 28453449, "TYPE": "Direct", "Gene_A": "hsa04932", "BEND_MAP_ID": 28453449, "selected": false}, "selected": false}, {"data": {"id": "28453419", "source": "28453057", "target": "28453047", "SCORE": 0.5757575757620753, "shared_interaction": "Direct", "source_original": "34", "Name_B": "ko04657", "Name_A": "hsa04932", "target_original": "24", "Gene_B": "ko04657", "interaction": "Direct", "SUID": 28453419, "TYPE": "Direct", "Gene_A": "hsa04932", "BEND_MAP_ID": 28453419, "selected": false}, "selected": false}, {"data": {"id": "28453388", "source": "28453057", "target": "28453045", "SCORE": 0.4927536231935518, "shared_interaction": "Direct", "source_original": "34", "Name_B": "ko04210", "Name_A": "hsa04932", "target_original": "22", "Gene_B": "ko04210", "interaction": "Direct", "SUID": 28453388, "TYPE": "Direct", "Gene_A": "hsa04932", "BEND_MAP_ID": 28453388, "selected": false}, "selected": false}, {"data": {"id": "28453206", "source": "28453057", "target": "28453025", "SCORE": 0.46153846154329387, "shared_interaction": "Direct", "source_original": "34", "Name_B": "hsa04933", "Name_A": "hsa04932", "target_original": "2", "Gene_B": "hsa04933", "interaction": "Direct", "SUID": 28453206, "TYPE": "Direct", "Gene_A": "hsa04932", "BEND_MAP_ID": 28453206, "selected": false}, "selected": false}, {"data": {"id": "28453181", "source": "28453057", "target": "28453024", "SCORE": 0.46153846154329387, "shared_interaction": "Direct", "source_original": "34", "Name_B": "ko04933", "Name_A": "hsa04932", "target_original": "1", "Gene_B": "ko04933", "interaction": "Direct", "SUID": 28453181, "TYPE": "Direct", "Gene_A": "hsa04932", "BEND_MAP_ID": 28453181, "selected": false}, "selected": false}, {"data": {"id": "28453650", "source": "28453056", "target": "28453086", "SCORE": 0.5882352941232988, "shared_interaction": "Direct", "source_original": "33", "Name_B": "ko05134", "Name_A": "ko04932", "target_original": "63", "Gene_B": "ko05134", "interaction": "Direct", "SUID": 28453650, "TYPE": "Direct", "Gene_A": "ko04932", "BEND_MAP_ID": 28453650, "selected": false}, "selected": false}, {"data": {"id": "28453649", "source": "28453056", "target": "28453085", "SCORE": 0.31372549020549795, "shared_interaction": "Direct", "source_original": "33", "Name_B": "ko05014", "Name_A": "ko04932", "target_original": "62", "Gene_B": "ko05014", "interaction": "Direct", "SUID": 28453649, "TYPE": "Direct", "Gene_A": "ko04932", "BEND_MAP_ID": 28453649, "selected": false}, "selected": false}, {"data": {"id": "28453647", "source": "28453056", "target": "28453081", "SCORE": 0.48148148148820297, "shared_interaction": "Direct", "source_original": "33", "Name_B": "ko05323", "Name_A": "ko04932", "target_original": "58", "Gene_B": "ko05323", "interaction": "Direct", "SUID": 28453647, "TYPE": "Direct", "Gene_A": "ko04932", "BEND_MAP_ID": 28453647, "selected": false}, "selected": false}, {"data": {"id": "28453645", "source": "28453056", "target": "28453094", "SCORE": 0.48148148148820297, "shared_interaction": "Direct", "source_original": "33", "Name_B": "ko05321", "Name_A": "ko04932", "target_original": "71", "Gene_B": "ko05321", "interaction": "Direct", "SUID": 28453645, "TYPE": "Direct", "Gene_A": "ko04932", "BEND_MAP_ID": 28453645, "selected": false}, "selected": false}, {"data": {"id": "28453644", "source": "28453056", "target": "28453060", "SCORE": 0.3000000000081666, "shared_interaction": "Direct", "source_original": "33", "Name_B": "ko05169", "Name_A": "ko04932", "target_original": "37", "Gene_B": "ko05169", "interaction": "Direct", "SUID": 28453644, "TYPE": "Direct", "Gene_A": "ko04932", "BEND_MAP_ID": 28453644, "selected": false}, "selected": false}, {"data": {"id": "28453643", "source": "28453056", "target": "28453059", "SCORE": 0.7666666666693889, "shared_interaction": "Direct", "source_original": "33", "Name_B": "ko05168", "Name_A": "ko04932", "target_original": "36", "Gene_B": "ko05168", "interaction": "Direct", "SUID": 28453643, "TYPE": "Direct", "Gene_A": "ko04932", "BEND_MAP_ID": 28453643, "selected": false}, "selected": false}, {"data": {"id": "28453639", "source": "28453056", "target": "28453064", "SCORE": 0.3859649122882425, "shared_interaction": "Direct", "source_original": "33", "Name_B": "ko05120", "Name_A": "ko04932", "target_original": "41", "Gene_B": "ko05120", "interaction": "Direct", "SUID": 28453639, "TYPE": "Direct", "Gene_A": "ko04932", "BEND_MAP_ID": 28453639, "selected": false}, "selected": false}, {"data": {"id": "28453577", "source": "28453056", "target": "28453053", "SCORE": 0.4927536231935518, "shared_interaction": "Direct", "source_original": "33", "Name_B": "ko05166", "Name_A": "ko04932", "target_original": "30", "Gene_B": "ko05166", "interaction": "Direct", "SUID": 28453577, "TYPE": "Direct", "Gene_A": "ko04932", "BEND_MAP_ID": 28453577, "selected": false}, "selected": false}, {"data": {"id": "28453531", "source": "28453056", "target": "28453091", "SCORE": 0.36363636364311297, "shared_interaction": "Direct", "source_original": "33", "Name_B": "ko05418", "Name_A": "ko04932", "target_original": "68", "Gene_B": "ko05418", "interaction": "Direct", "SUID": 28453531, "TYPE": "Direct", "Gene_A": "ko04932", "BEND_MAP_ID": 28453531, "selected": false}, "selected": false}, {"data": {"id": "28453180", "source": "28453056", "target": "28453024", "SCORE": 0.46153846154329387, "shared_interaction": "Direct", "source_original": "33", "Name_B": "ko04933", "Name_A": "ko04932", "target_original": "1", "Gene_B": "ko04933", "interaction": "Direct", "SUID": 28453180, "TYPE": "Direct", "Gene_A": "ko04932", "BEND_MAP_ID": 28453180, "selected": false}, "selected": false}, {"data": {"id": "28453638", "source": "28453055", "target": "28453088", "SCORE": 0.31372549020549795, "shared_interaction": "Direct", "source_original": "32", "Name_B": "hsa05134", "Name_A": "hsa04931", "target_original": "65", "Gene_B": "hsa05134", "interaction": "Direct", "SUID": 28453638, "TYPE": "Direct", "Gene_A": "hsa04931", "BEND_MAP_ID": 28453638, "selected": false}, "selected": false}, {"data": {"id": "28453637", "source": "28453055", "target": "28453086", "SCORE": 0.31372549020549795, "shared_interaction": "Direct", "source_original": "32", "Name_B": "ko05134", "Name_A": "hsa04931", "target_original": "63", "Gene_B": "ko05134", "interaction": "Direct", "SUID": 28453637, "TYPE": "Direct", "Gene_A": "hsa04931", "BEND_MAP_ID": 28453637, "selected": false}, "selected": false}, {"data": {"id": "28453636", "source": "28453055", "target": "28453080", "SCORE": 0.48148148148820297, "shared_interaction": "Direct", "source_original": "32", "Name_B": "hsa05321", "Name_A": "hsa04931", "target_original": "57", "Gene_B": "hsa05321", "interaction": "Direct", "SUID": 28453636, "TYPE": "Direct", "Gene_A": "hsa04931", "BEND_MAP_ID": 28453636, "selected": false}, "selected": false}, {"data": {"id": "28453635", "source": "28453055", "target": "28453094", "SCORE": 0.48148148148820297, "shared_interaction": "Direct", "source_original": "32", "Name_B": "ko05321", "Name_A": "hsa04931", "target_original": "71", "Gene_B": "ko05321", "interaction": "Direct", "SUID": 28453635, "TYPE": "Direct", "Gene_A": "hsa04931", "BEND_MAP_ID": 28453635, "selected": false}, "selected": false}, {"data": {"id": "28453634", "source": "28453055", "target": "28453069", "SCORE": 0.3859649122882425, "shared_interaction": "Direct", "source_original": "32", "Name_B": "ko05162", "Name_A": "hsa04931", "target_original": "46", "Gene_B": "ko05162", "interaction": "Direct", "SUID": 28453634, "TYPE": "Direct", "Gene_A": "hsa04931", "BEND_MAP_ID": 28453634, "selected": false}, "selected": false}, {"data": {"id": "28453633", "source": "28453055", "target": "28453060", "SCORE": 0.3000000000081666, "shared_interaction": "Direct", "source_original": "32", "Name_B": "ko05169", "Name_A": "hsa04931", "target_original": "37", "Gene_B": "ko05169", "interaction": "Direct", "SUID": 28453633, "TYPE": "Direct", "Gene_A": "hsa04931", "BEND_MAP_ID": 28453633, "selected": false}, "selected": false}, {"data": {"id": "28453632", "source": "28453055", "target": "28453059", "SCORE": 0.3000000000081666, "shared_interaction": "Direct", "source_original": "32", "Name_B": "ko05168", "Name_A": "hsa04931", "target_original": "36", "Gene_B": "ko05168", "interaction": "Direct", "SUID": 28453632, "TYPE": "Direct", "Gene_A": "hsa04931", "BEND_MAP_ID": 28453632, "selected": false}, "selected": false}, {"data": {"id": "28453631", "source": "28453055", "target": "28453058", "SCORE": 0.3000000000081666, "shared_interaction": "Direct", "source_original": "32", "Name_B": "hsa05168", "Name_A": "hsa04931", "target_original": "35", "Gene_B": "hsa05168", "interaction": "Direct", "SUID": 28453631, "TYPE": "Direct", "Gene_A": "hsa04931", "BEND_MAP_ID": 28453631, "selected": false}, "selected": false}, {"data": {"id": "28453630", "source": "28453055", "target": "28453057", "SCORE": 0.5333333333387777, "shared_interaction": "Direct", "source_original": "32", "Name_B": "hsa04932", "Name_A": "hsa04931", "target_original": "34", "Gene_B": "hsa04932", "interaction": "Direct", "SUID": 28453630, "TYPE": "Direct", "Gene_A": "hsa04931", "BEND_MAP_ID": 28453630, "selected": false}, "selected": false}, {"data": {"id": "28453629", "source": "28453055", "target": "28453068", "SCORE": 0.3000000000081666, "shared_interaction": "Direct", "source_original": "32", "Name_B": "ko04630", "Name_A": "hsa04931", "target_original": "45", "Gene_B": "ko04630", "interaction": "Direct", "SUID": 28453629, "TYPE": "Direct", "Gene_A": "hsa04931", "BEND_MAP_ID": 28453629, "selected": false}, "selected": false}, {"data": {"id": "28453628", "source": "28453055", "target": "28453056", "SCORE": 0.5333333333387777, "shared_interaction": "Direct", "source_original": "32", "Name_B": "ko04932", "Name_A": "hsa04931", "target_original": "33", "Gene_B": "ko04932", "interaction": "Direct", "SUID": 28453628, "TYPE": "Direct", "Gene_A": "hsa04931", "BEND_MAP_ID": 28453628, "selected": false}, "selected": false}, {"data": {"id": "28453595", "source": "28453055", "target": "28453054", "SCORE": 0.36363636364311297, "shared_interaction": "Direct", "source_original": "32", "Name_B": "hsa05162", "Name_A": "hsa04931", "target_original": "31", "Gene_B": "hsa05162", "interaction": "Direct", "SUID": 28453595, "TYPE": "Direct", "Gene_A": "hsa04931", "BEND_MAP_ID": 28453595, "selected": false}, "selected": false}, {"data": {"id": "28453490", "source": "28453055", "target": "28453049", "SCORE": 0.36363636364311297, "shared_interaction": "Direct", "source_original": "32", "Name_B": "ko04668", "Name_A": "hsa04931", "target_original": "26", "Gene_B": "ko04668", "interaction": "Direct", "SUID": 28453490, "TYPE": "Direct", "Gene_A": "hsa04931", "BEND_MAP_ID": 28453490, "selected": false}, "selected": false}, {"data": {"id": "28453446", "source": "28453055", "target": "28453090", "SCORE": 0.416666666672338, "shared_interaction": "Direct", "source_original": "32", "Name_B": "hsa05169", "Name_A": "hsa04931", "target_original": "67", "Gene_B": "hsa05169", "interaction": "Direct", "SUID": 28453446, "TYPE": "Direct", "Gene_A": "hsa04931", "BEND_MAP_ID": 28453446, "selected": false}, "selected": false}, {"data": {"id": "28453609", "source": "28453054", "target": "28453066", "SCORE": 0.3297872340500396, "shared_interaction": "Direct", "source_original": "31", "Name_B": "ko04530", "Name_A": "hsa05162", "target_original": "43", "Gene_B": "ko04530", "interaction": "Direct", "SUID": 28453609, "TYPE": "Direct", "Gene_A": "hsa05162", "BEND_MAP_ID": 28453609, "selected": false}, "selected": false}, {"data": {"id": "28453607", "source": "28453054", "target": "28453074", "SCORE": 0.3297872340500396, "shared_interaction": "Direct", "source_original": "31", "Name_B": "ko04115", "Name_A": "hsa05162", "target_original": "51", "Gene_B": "ko04115", "interaction": "Direct", "SUID": 28453607, "TYPE": "Direct", "Gene_A": "hsa05162", "BEND_MAP_ID": 28453607, "selected": false}, "selected": false}, {"data": {"id": "28453606", "source": "28453054", "target": "28453080", "SCORE": 0.3297872340500396, "shared_interaction": "Direct", "source_original": "31", "Name_B": "hsa05321", "Name_A": "hsa05162", "target_original": "57", "Gene_B": "hsa05321", "interaction": "Direct", "SUID": 28453606, "TYPE": "Direct", "Gene_A": "hsa05162", "BEND_MAP_ID": 28453606, "selected": false}, "selected": false}, {"data": {"id": "28453605", "source": "28453054", "target": "28453094", "SCORE": 0.3297872340500396, "shared_interaction": "Direct", "source_original": "31", "Name_B": "ko05321", "Name_A": "hsa05162", "target_original": "71", "Gene_B": "ko05321", "interaction": "Direct", "SUID": 28453605, "TYPE": "Direct", "Gene_A": "hsa05162", "BEND_MAP_ID": 28453605, "selected": false}, "selected": false}, {"data": {"id": "28453603", "source": "28453054", "target": "28453072", "SCORE": 0.45595854922871754, "shared_interaction": "Direct", "source_original": "31", "Name_B": "ko04310", "Name_A": "hsa05162", "target_original": "49", "Gene_B": "ko04310", "interaction": "Direct", "SUID": 28453603, "TYPE": "Direct", "Gene_A": "hsa05162", "BEND_MAP_ID": 28453603, "selected": false}, "selected": false}, {"data": {"id": "28453602", "source": "28453054", "target": "28453069", "SCORE": 0.6735751295372305, "shared_interaction": "Direct", "source_original": "31", "Name_B": "ko05162", "Name_A": "hsa05162", "target_original": "46", "Gene_B": "ko05162", "interaction": "Direct", "SUID": 28453602, "TYPE": "Direct", "Gene_A": "hsa05162", "BEND_MAP_ID": 28453602, "selected": false}, "selected": false}, {"data": {"id": "28453601", "source": "28453054", "target": "28453060", "SCORE": 0.5757575757620753, "shared_interaction": "Direct", "source_original": "31", "Name_B": "ko05169", "Name_A": "hsa05162", "target_original": "37", "Gene_B": "ko05169", "interaction": "Direct", "SUID": 28453601, "TYPE": "Direct", "Gene_A": "hsa05162", "BEND_MAP_ID": 28453601, "selected": false}, "selected": false}, {"data": {"id": "28453600", "source": "28453054", "target": "28453059", "SCORE": 0.5757575757620753, "shared_interaction": "Direct", "source_original": "31", "Name_B": "ko05168", "Name_A": "hsa05162", "target_original": "36", "Gene_B": "ko05168", "interaction": "Direct", "SUID": 28453600, "TYPE": "Direct", "Gene_A": "hsa05162", "BEND_MAP_ID": 28453600, "selected": false}, "selected": false}, {"data": {"id": "28453599", "source": "28453054", "target": "28453058", "SCORE": 0.5757575757620753, "shared_interaction": "Direct", "source_original": "31", "Name_B": "hsa05168", "Name_A": "hsa05162", "target_original": "35", "Gene_B": "hsa05168", "interaction": "Direct", "SUID": 28453599, "TYPE": "Direct", "Gene_A": "hsa05162", "BEND_MAP_ID": 28453599, "selected": false}, "selected": false}, {"data": {"id": "28453597", "source": "28453054", "target": "28453068", "SCORE": 0.36363636364311297, "shared_interaction": "Direct", "source_original": "31", "Name_B": "ko04630", "Name_A": "hsa05162", "target_original": "45", "Gene_B": "ko04630", "interaction": "Direct", "SUID": 28453597, "TYPE": "Direct", "Gene_A": "hsa05162", "BEND_MAP_ID": 28453597, "selected": false}, "selected": false}, {"data": {"id": "28453596", "source": "28453054", "target": "28453056", "SCORE": 0.5757575757620753, "shared_interaction": "Direct", "source_original": "31", "Name_B": "ko04932", "Name_A": "hsa05162", "target_original": "33", "Gene_B": "ko04932", "interaction": "Direct", "SUID": 28453596, "TYPE": "Direct", "Gene_A": "hsa05162", "BEND_MAP_ID": 28453596, "selected": false}, "selected": false}, {"data": {"id": "28453594", "source": "28453054", "target": "28453099", "SCORE": 0.36363636364311297, "shared_interaction": "Direct", "source_original": "31", "Name_B": "hsa05222", "Name_A": "hsa05162", "target_original": "76", "Gene_B": "hsa05222", "interaction": "Direct", "SUID": 28453594, "TYPE": "Direct", "Gene_A": "hsa05162", "BEND_MAP_ID": 28453594, "selected": false}, "selected": false}, {"data": {"id": "28453575", "source": "28453054", "target": "28453053", "SCORE": 0.5070422535259869, "shared_interaction": "Direct", "source_original": "31", "Name_B": "ko05166", "Name_A": "hsa05162", "target_original": "30", "Gene_B": "ko05166", "interaction": "Direct", "SUID": 28453575, "TYPE": "Direct", "Gene_A": "hsa05162", "BEND_MAP_ID": 28453575, "selected": false}, "selected": false}, {"data": {"id": "28453556", "source": "28453054", "target": "28453052", "SCORE": 0.5070422535259869, "shared_interaction": "Direct", "source_original": "31", "Name_B": "hsa05166", "Name_A": "hsa05162", "target_original": "29", "Gene_B": "hsa05166", "interaction": "Direct", "SUID": 28453556, "TYPE": "Direct", "Gene_A": "hsa05162", "BEND_MAP_ID": 28453556, "selected": false}, "selected": false}, {"data": {"id": "28453525", "source": "28453054", "target": "28453027", "SCORE": 0.3098591549363816, "shared_interaction": "Direct", "source_original": "31", "Name_B": "hsa05203", "Name_A": "hsa05162", "target_original": "4", "Gene_B": "hsa05203", "interaction": "Direct", "SUID": 28453525, "TYPE": "Direct", "Gene_A": "hsa05162", "BEND_MAP_ID": 28453525, "selected": false}, "selected": false}, {"data": {"id": "28453508", "source": "28453054", "target": "28453026", "SCORE": 0.3098591549363816, "shared_interaction": "Direct", "source_original": "31", "Name_B": "ko05203", "Name_A": "hsa05162", "target_original": "3", "Gene_B": "ko05203", "interaction": "Direct", "SUID": 28453508, "TYPE": "Direct", "Gene_A": "hsa05162", "BEND_MAP_ID": 28453508, "selected": false}, "selected": false}, {"data": {"id": "28453489", "source": "28453054", "target": "28453049", "SCORE": 0.3942307692368852, "shared_interaction": "Direct", "source_original": "31", "Name_B": "ko04668", "Name_A": "hsa05162", "target_original": "26", "Gene_B": "ko04668", "interaction": "Direct", "SUID": 28453489, "TYPE": "Direct", "Gene_A": "hsa05162", "BEND_MAP_ID": 28453489, "selected": false}, "selected": false}, {"data": {"id": "28453444", "source": "28453054", "target": "28453090", "SCORE": 0.8073394495431403, "shared_interaction": "Direct", "source_original": "31", "Name_B": "hsa05169", "Name_A": "hsa05162", "target_original": "67", "Gene_B": "hsa05169", "interaction": "Direct", "SUID": 28453444, "TYPE": "Direct", "Gene_A": "hsa05162", "BEND_MAP_ID": 28453444, "selected": false}, "selected": false}, {"data": {"id": "28453384", "source": "28453054", "target": "28453045", "SCORE": 0.3098591549363816, "shared_interaction": "Direct", "source_original": "31", "Name_B": "ko04210", "Name_A": "hsa05162", "target_original": "22", "Gene_B": "ko04210", "interaction": "Direct", "SUID": 28453384, "TYPE": "Direct", "Gene_A": "hsa05162", "BEND_MAP_ID": 28453384, "selected": false}, "selected": false}, {"data": {"id": "28453348", "source": "28453054", "target": "28453033", "SCORE": 0.5070422535259869, "shared_interaction": "Direct", "source_original": "31", "Name_B": "ko05210", "Name_A": "hsa05162", "target_original": "10", "Gene_B": "ko05210", "interaction": "Direct", "SUID": 28453348, "TYPE": "Direct", "Gene_A": "hsa05162", "BEND_MAP_ID": 28453348, "selected": false}, "selected": false}, {"data": {"id": "28453179", "source": "28453054", "target": "28453024", "SCORE": 0.4473684210577216, "shared_interaction": "Direct", "source_original": "31", "Name_B": "ko04933", "Name_A": "hsa05162", "target_original": "1", "Gene_B": "ko04933", "interaction": "Direct", "SUID": 28453179, "TYPE": "Direct", "Gene_A": "hsa05162", "BEND_MAP_ID": 28453179, "selected": false}, "selected": false}, {"data": {"id": "28453592", "source": "28453053", "target": "28453078", "SCORE": 0.36363636364311297, "shared_interaction": "Direct", "source_original": "30", "Name_B": "ko05202", "Name_A": "ko05166", "target_original": "55", "Gene_B": "ko05202", "interaction": "Direct", "SUID": 28453592, "TYPE": "Direct", "Gene_A": "ko05166", "BEND_MAP_ID": 28453592, "selected": false}, "selected": false}, {"data": {"id": "28453585", "source": "28453053", "target": "28453060", "SCORE": 0.4927536231935518, "shared_interaction": "Direct", "source_original": "30", "Name_B": "ko05169", "Name_A": "ko05166", "target_original": "37", "Gene_B": "ko05169", "interaction": "Direct", "SUID": 28453585, "TYPE": "Direct", "Gene_A": "ko05166", "BEND_MAP_ID": 28453585, "selected": false}, "selected": false}, {"data": {"id": "28453584", "source": "28453053", "target": "28453071", "SCORE": 0.3823529411828287, "shared_interaction": "Direct", "source_original": "30", "Name_B": "ko05222", "Name_A": "ko05166", "target_original": "48", "Gene_B": "ko05222", "interaction": "Direct", "SUID": 28453584, "TYPE": "Direct", "Gene_A": "ko05166", "BEND_MAP_ID": 28453584, "selected": false}, "selected": false}, {"data": {"id": "28453583", "source": "28453053", "target": "28453059", "SCORE": 0.4927536231935518, "shared_interaction": "Direct", "source_original": "30", "Name_B": "ko05168", "Name_A": "ko05166", "target_original": "36", "Gene_B": "ko05168", "interaction": "Direct", "SUID": 28453583, "TYPE": "Direct", "Gene_A": "ko05166", "BEND_MAP_ID": 28453583, "selected": false}, "selected": false}, {"data": {"id": "28453530", "source": "28453053", "target": "28453091", "SCORE": 0.3098591549363816, "shared_interaction": "Direct", "source_original": "30", "Name_B": "ko05418", "Name_A": "ko05166", "target_original": "68", "Gene_B": "ko05418", "interaction": "Direct", "SUID": 28453530, "TYPE": "Direct", "Gene_A": "ko05166", "BEND_MAP_ID": 28453530, "selected": false}, "selected": false}, {"data": {"id": "28453347", "source": "28453053", "target": "28453033", "SCORE": 0.416666666672338, "shared_interaction": "Direct", "source_original": "30", "Name_B": "ko05210", "Name_A": "ko05166", "target_original": "10", "Gene_B": "ko05210", "interaction": "Direct", "SUID": 28453347, "TYPE": "Direct", "Gene_A": "ko05166", "BEND_MAP_ID": 28453347, "selected": false}, "selected": false}, {"data": {"id": "28453574", "source": "28453052", "target": "28453079", "SCORE": 0.36363636364311297, "shared_interaction": "Direct", "source_original": "29", "Name_B": "hsa05202", "Name_A": "hsa05166", "target_original": "56", "Gene_B": "hsa05202", "interaction": "Direct", "SUID": 28453574, "TYPE": "Direct", "Gene_A": "hsa05166", "BEND_MAP_ID": 28453574, "selected": false}, "selected": false}, {"data": {"id": "28453573", "source": "28453052", "target": "28453078", "SCORE": 0.36363636364311297, "shared_interaction": "Direct", "source_original": "29", "Name_B": "ko05202", "Name_A": "hsa05166", "target_original": "55", "Gene_B": "ko05202", "interaction": "Direct", "SUID": 28453573, "TYPE": "Direct", "Gene_A": "hsa05166", "BEND_MAP_ID": 28453573, "selected": false}, "selected": false}, {"data": {"id": "28453571", "source": "28453052", "target": "28453076", "SCORE": 0.36363636364311297, "shared_interaction": "Direct", "source_original": "29", "Name_B": "ko04110", "Name_A": "hsa05166", "target_original": "53", "Gene_B": "ko04110", "interaction": "Direct", "SUID": 28453571, "TYPE": "Direct", "Gene_A": "hsa05166", "BEND_MAP_ID": 28453571, "selected": false}, "selected": false}, {"data": {"id": "28453568", "source": "28453052", "target": "28453072", "SCORE": 0.5882352941218858, "shared_interaction": "Direct", "source_original": "29", "Name_B": "ko04310", "Name_A": "hsa05166", "target_original": "49", "Gene_B": "ko04310", "interaction": "Direct", "SUID": 28453568, "TYPE": "Direct", "Gene_A": "hsa05166", "BEND_MAP_ID": 28453568, "selected": false}, "selected": false}, {"data": {"id": "28453567", "source": "28453052", "target": "28453069", "SCORE": 0.3823529411828287, "shared_interaction": "Direct", "source_original": "29", "Name_B": "ko05162", "Name_A": "hsa05166", "target_original": "46", "Gene_B": "ko05162", "interaction": "Direct", "SUID": 28453567, "TYPE": "Direct", "Gene_A": "hsa05166", "BEND_MAP_ID": 28453567, "selected": false}, "selected": false}, {"data": {"id": "28453566", "source": "28453052", "target": "28453060", "SCORE": 0.4927536231935518, "shared_interaction": "Direct", "source_original": "29", "Name_B": "ko05169", "Name_A": "hsa05166", "target_original": "37", "Gene_B": "ko05169", "interaction": "Direct", "SUID": 28453566, "TYPE": "Direct", "Gene_A": "hsa05166", "BEND_MAP_ID": 28453566, "selected": false}, "selected": false}, {"data": {"id": "28453565", "source": "28453052", "target": "28453071", "SCORE": 0.3823529411828287, "shared_interaction": "Direct", "source_original": "29", "Name_B": "ko05222", "Name_A": "hsa05166", "target_original": "48", "Gene_B": "ko05222", "interaction": "Direct", "SUID": 28453565, "TYPE": "Direct", "Gene_A": "hsa05166", "BEND_MAP_ID": 28453565, "selected": false}, "selected": false}, {"data": {"id": "28453564", "source": "28453052", "target": "28453059", "SCORE": 0.4927536231935518, "shared_interaction": "Direct", "source_original": "29", "Name_B": "ko05168", "Name_A": "hsa05166", "target_original": "36", "Gene_B": "ko05168", "interaction": "Direct", "SUID": 28453564, "TYPE": "Direct", "Gene_A": "hsa05166", "BEND_MAP_ID": 28453564, "selected": false}, "selected": false}, {"data": {"id": "28453563", "source": "28453052", "target": "28453058", "SCORE": 0.4927536231935518, "shared_interaction": "Direct", "source_original": "29", "Name_B": "hsa05168", "Name_A": "hsa05166", "target_original": "35", "Gene_B": "hsa05168", "interaction": "Direct", "SUID": 28453563, "TYPE": "Direct", "Gene_A": "hsa05166", "BEND_MAP_ID": 28453563, "selected": false}, "selected": false}, {"data": {"id": "28453561", "source": "28453052", "target": "28453068", "SCORE": 0.4927536231935518, "shared_interaction": "Direct", "source_original": "29", "Name_B": "ko04630", "Name_A": "hsa05166", "target_original": "45", "Gene_B": "ko04630", "interaction": "Direct", "SUID": 28453561, "TYPE": "Direct", "Gene_A": "hsa05166", "BEND_MAP_ID": 28453561, "selected": false}, "selected": false}, {"data": {"id": "28453559", "source": "28453052", "target": "28453062", "SCORE": 0.3823529411828287, "shared_interaction": "Direct", "source_original": "29", "Name_B": "ko04137", "Name_A": "hsa05166", "target_original": "39", "Gene_B": "ko04137", "interaction": "Direct", "SUID": 28453559, "TYPE": "Direct", "Gene_A": "hsa05166", "BEND_MAP_ID": 28453559, "selected": false}, "selected": false}, {"data": {"id": "28453558", "source": "28453052", "target": "28453056", "SCORE": 0.4927536231935518, "shared_interaction": "Direct", "source_original": "29", "Name_B": "ko04932", "Name_A": "hsa05166", "target_original": "33", "Gene_B": "ko04932", "interaction": "Direct", "SUID": 28453558, "TYPE": "Direct", "Gene_A": "hsa05166", "BEND_MAP_ID": 28453558, "selected": false}, "selected": false}, {"data": {"id": "28453555", "source": "28453052", "target": "28453053", "SCORE": 1.0, "shared_interaction": "Direct", "source_original": "29", "Name_B": "ko05166", "Name_A": "hsa05166", "target_original": "30", "Gene_B": "ko05166", "interaction": "Direct", "SUID": 28453555, "TYPE": "Direct", "Gene_A": "hsa05166", "BEND_MAP_ID": 28453555, "selected": false}, "selected": false}, {"data": {"id": "28453542", "source": "28453052", "target": "28453061", "SCORE": 0.3098591549363816, "shared_interaction": "Direct", "source_original": "29", "Name_B": "hsa05418", "Name_A": "hsa05166", "target_original": "38", "Gene_B": "hsa05418", "interaction": "Direct", "SUID": 28453542, "TYPE": "Direct", "Gene_A": "hsa05166", "BEND_MAP_ID": 28453542, "selected": false}, "selected": false}, {"data": {"id": "28453529", "source": "28453052", "target": "28453091", "SCORE": 0.3098591549363816, "shared_interaction": "Direct", "source_original": "29", "Name_B": "ko05418", "Name_A": "hsa05166", "target_original": "68", "Gene_B": "ko05418", "interaction": "Direct", "SUID": 28453529, "TYPE": "Direct", "Gene_A": "hsa05166", "BEND_MAP_ID": 28453529, "selected": false}, "selected": false}, {"data": {"id": "28453487", "source": "28453052", "target": "28453049", "SCORE": 0.3098591549363816, "shared_interaction": "Direct", "source_original": "29", "Name_B": "ko04668", "Name_A": "hsa05166", "target_original": "26", "Gene_B": "ko04668", "interaction": "Direct", "SUID": 28453487, "TYPE": "Direct", "Gene_A": "hsa05166", "BEND_MAP_ID": 28453487, "selected": false}, "selected": false}, {"data": {"id": "28453442", "source": "28453052", "target": "28453090", "SCORE": 0.7123287671260462, "shared_interaction": "Direct", "source_original": "29", "Name_B": "hsa05169", "Name_A": "hsa05166", "target_original": "67", "Gene_B": "hsa05169", "interaction": "Direct", "SUID": 28453442, "TYPE": "Direct", "Gene_A": "hsa05166", "BEND_MAP_ID": 28453442, "selected": false}, "selected": false}, {"data": {"id": "28453382", "source": "28453052", "target": "28453045", "SCORE": 0.416666666672338, "shared_interaction": "Direct", "source_original": "29", "Name_B": "ko04210", "Name_A": "hsa05166", "target_original": "22", "Gene_B": "ko04210", "interaction": "Direct", "SUID": 28453382, "TYPE": "Direct", "Gene_A": "hsa05166", "BEND_MAP_ID": 28453382, "selected": false}, "selected": false}, {"data": {"id": "28453346", "source": "28453052", "target": "28453033", "SCORE": 0.416666666672338, "shared_interaction": "Direct", "source_original": "29", "Name_B": "ko05210", "Name_A": "hsa05166", "target_original": "10", "Gene_B": "ko05210", "interaction": "Direct", "SUID": 28453346, "TYPE": "Direct", "Gene_A": "hsa05166", "BEND_MAP_ID": 28453346, "selected": false}, "selected": false}, {"data": {"id": "28453333", "source": "28453052", "target": "28453032", "SCORE": 0.3466666666727644, "shared_interaction": "Direct", "source_original": "29", "Name_B": "ko04010", "Name_A": "hsa05166", "target_original": "9", "Gene_B": "ko04010", "interaction": "Direct", "SUID": 28453333, "TYPE": "Direct", "Gene_A": "hsa05166", "BEND_MAP_ID": 28453333, "selected": false}, "selected": false}, {"data": {"id": "28453177", "source": "28453052", "target": "28453024", "SCORE": 0.3466666666727644, "shared_interaction": "Direct", "source_original": "29", "Name_B": "ko04933", "Name_A": "hsa05166", "target_original": "1", "Gene_B": "ko04933", "interaction": "Direct", "SUID": 28453177, "TYPE": "Direct", "Gene_A": "hsa05166", "BEND_MAP_ID": 28453177, "selected": false}, "selected": false}, {"data": {"id": "28453156", "source": "28453052", "target": "28453089", "SCORE": 0.3466666666727644, "shared_interaction": "Direct", "source_original": "29", "Name_B": "hsa05210", "Name_A": "hsa05166", "target_original": "66", "Gene_B": "hsa05210", "interaction": "Direct", "SUID": 28453156, "TYPE": "Direct", "Gene_A": "hsa05166", "BEND_MAP_ID": 28453156, "selected": false}, "selected": false}, {"data": {"id": "28453524", "source": "28453051", "target": "28453088", "SCORE": 0.4262295082033055, "shared_interaction": "Direct", "source_original": "28", "Name_B": "hsa05134", "Name_A": "hsa04668", "target_original": "65", "Gene_B": "hsa05134", "interaction": "Direct", "SUID": 28453524, "TYPE": "Direct", "Gene_A": "hsa04668", "BEND_MAP_ID": 28453524, "selected": false}, "selected": false}, {"data": {"id": "28453523", "source": "28453051", "target": "28453086", "SCORE": 0.4262295082033055, "shared_interaction": "Direct", "source_original": "28", "Name_B": "ko05134", "Name_A": "hsa04668", "target_original": "63", "Gene_B": "ko05134", "interaction": "Direct", "SUID": 28453523, "TYPE": "Direct", "Gene_A": "hsa04668", "BEND_MAP_ID": 28453523, "selected": false}, "selected": false}, {"data": {"id": "28453522", "source": "28453051", "target": "28453082", "SCORE": 0.3297872340500396, "shared_interaction": "Direct", "source_original": "28", "Name_B": "hsa05323", "Name_A": "hsa04668", "target_original": "59", "Gene_B": "hsa05323", "interaction": "Direct", "SUID": 28453522, "TYPE": "Direct", "Gene_A": "hsa04668", "BEND_MAP_ID": 28453522, "selected": false}, "selected": false}, {"data": {"id": "28453521", "source": "28453051", "target": "28453081", "SCORE": 0.3297872340500396, "shared_interaction": "Direct", "source_original": "28", "Name_B": "ko05323", "Name_A": "hsa04668", "target_original": "58", "Gene_B": "ko05323", "interaction": "Direct", "SUID": 28453521, "TYPE": "Direct", "Gene_A": "hsa04668", "BEND_MAP_ID": 28453521, "selected": false}, "selected": false}, {"data": {"id": "28453520", "source": "28453051", "target": "28453080", "SCORE": 0.3297872340500396, "shared_interaction": "Direct", "source_original": "28", "Name_B": "hsa05321", "Name_A": "hsa04668", "target_original": "57", "Gene_B": "hsa05321", "interaction": "Direct", "SUID": 28453520, "TYPE": "Direct", "Gene_A": "hsa04668", "BEND_MAP_ID": 28453520, "selected": false}, "selected": false}, {"data": {"id": "28453519", "source": "28453051", "target": "28453094", "SCORE": 0.3297872340500396, "shared_interaction": "Direct", "source_original": "28", "Name_B": "ko05321", "Name_A": "hsa04668", "target_original": "71", "Gene_B": "ko05321", "interaction": "Direct", "SUID": 28453519, "TYPE": "Direct", "Gene_A": "hsa04668", "BEND_MAP_ID": 28453519, "selected": false}, "selected": false}, {"data": {"id": "28453518", "source": "28453051", "target": "28453059", "SCORE": 0.5757575757620753, "shared_interaction": "Direct", "source_original": "28", "Name_B": "ko05168", "Name_A": "hsa04668", "target_original": "36", "Gene_B": "ko05168", "interaction": "Direct", "SUID": 28453518, "TYPE": "Direct", "Gene_A": "hsa04668", "BEND_MAP_ID": 28453518, "selected": false}, "selected": false}, {"data": {"id": "28453517", "source": "28453051", "target": "28453058", "SCORE": 0.5757575757620753, "shared_interaction": "Direct", "source_original": "28", "Name_B": "hsa05168", "Name_A": "hsa04668", "target_original": "35", "Gene_B": "hsa05168", "interaction": "Direct", "SUID": 28453517, "TYPE": "Direct", "Gene_A": "hsa04668", "BEND_MAP_ID": 28453517, "selected": false}, "selected": false}, {"data": {"id": "28453516", "source": "28453051", "target": "28453057", "SCORE": 0.7878787878810376, "shared_interaction": "Direct", "source_original": "28", "Name_B": "hsa04932", "Name_A": "hsa04668", "target_original": "34", "Gene_B": "hsa04932", "interaction": "Direct", "SUID": 28453516, "TYPE": "Direct", "Gene_A": "hsa04668", "BEND_MAP_ID": 28453516, "selected": false}, "selected": false}, {"data": {"id": "28453515", "source": "28453051", "target": "28453056", "SCORE": 0.7878787878810376, "shared_interaction": "Direct", "source_original": "28", "Name_B": "ko04932", "Name_A": "hsa04668", "target_original": "33", "Gene_B": "ko04932", "interaction": "Direct", "SUID": 28453515, "TYPE": "Direct", "Gene_A": "hsa04668", "BEND_MAP_ID": 28453515, "selected": false}, "selected": false}, {"data": {"id": "28453514", "source": "28453051", "target": "28453055", "SCORE": 0.36363636364311297, "shared_interaction": "Direct", "source_original": "28", "Name_B": "hsa04931", "Name_A": "hsa04668", "target_original": "32", "Gene_B": "hsa04931", "interaction": "Direct", "SUID": 28453514, "TYPE": "Direct", "Gene_A": "hsa04668", "BEND_MAP_ID": 28453514, "selected": false}, "selected": false}, {"data": {"id": "28453513", "source": "28453051", "target": "28453054", "SCORE": 0.3942307692368852, "shared_interaction": "Direct", "source_original": "28", "Name_B": "hsa05162", "Name_A": "hsa04668", "target_original": "31", "Gene_B": "hsa05162", "interaction": "Direct", "SUID": 28453513, "TYPE": "Direct", "Gene_A": "hsa04668", "BEND_MAP_ID": 28453513, "selected": false}, "selected": false}, {"data": {"id": "28453512", "source": "28453051", "target": "28453053", "SCORE": 0.3098591549363816, "shared_interaction": "Direct", "source_original": "28", "Name_B": "ko05166", "Name_A": "hsa04668", "target_original": "30", "Gene_B": "ko05166", "interaction": "Direct", "SUID": 28453512, "TYPE": "Direct", "Gene_A": "hsa04668", "BEND_MAP_ID": 28453512, "selected": false}, "selected": false}, {"data": {"id": "28453511", "source": "28453051", "target": "28453052", "SCORE": 0.3098591549363816, "shared_interaction": "Direct", "source_original": "28", "Name_B": "hsa05166", "Name_A": "hsa04668", "target_original": "29", "Gene_B": "hsa05166", "interaction": "Direct", "SUID": 28453511, "TYPE": "Direct", "Gene_A": "hsa04668", "BEND_MAP_ID": 28453511, "selected": false}, "selected": false}, {"data": {"id": "28453486", "source": "28453051", "target": "28453049", "SCORE": 1.0, "shared_interaction": "Direct", "source_original": "28", "Name_B": "ko04668", "Name_A": "hsa04668", "target_original": "26", "Gene_B": "ko04668", "interaction": "Direct", "SUID": 28453486, "TYPE": "Direct", "Gene_A": "hsa04668", "BEND_MAP_ID": 28453486, "selected": false}, "selected": false}, {"data": {"id": "28453441", "source": "28453051", "target": "28453090", "SCORE": 0.42201834862942095, "shared_interaction": "Direct", "source_original": "28", "Name_B": "hsa05169", "Name_A": "hsa04668", "target_original": "67", "Gene_B": "hsa05169", "interaction": "Direct", "SUID": 28453441, "TYPE": "Direct", "Gene_A": "hsa04668", "BEND_MAP_ID": 28453441, "selected": false}, "selected": false}, {"data": {"id": "28453417", "source": "28453051", "target": "28453047", "SCORE": 0.7980769230789617, "shared_interaction": "Direct", "source_original": "28", "Name_B": "ko04657", "Name_A": "hsa04668", "target_original": "24", "Gene_B": "ko04657", "interaction": "Direct", "SUID": 28453417, "TYPE": "Direct", "Gene_A": "hsa04668", "BEND_MAP_ID": 28453417, "selected": false}, "selected": false}, {"data": {"id": "28453378", "source": "28453051", "target": "28453045", "SCORE": 0.7042253521155921, "shared_interaction": "Direct", "source_original": "28", "Name_B": "ko04210", "Name_A": "hsa04668", "target_original": "22", "Gene_B": "ko04210", "interaction": "Direct", "SUID": 28453378, "TYPE": "Direct", "Gene_A": "hsa04668", "BEND_MAP_ID": 28453378, "selected": false}, "selected": false}, {"data": {"id": "28453344", "source": "28453051", "target": "28453033", "SCORE": 0.5070422535259869, "shared_interaction": "Direct", "source_original": "28", "Name_B": "ko05210", "Name_A": "hsa04668", "target_original": "10", "Gene_B": "ko05210", "interaction": "Direct", "SUID": 28453344, "TYPE": "Direct", "Gene_A": "hsa04668", "BEND_MAP_ID": 28453344, "selected": false}, "selected": false}, {"data": {"id": "28453332", "source": "28453051", "target": "28453032", "SCORE": 0.4473684210577216, "shared_interaction": "Direct", "source_original": "28", "Name_B": "ko04010", "Name_A": "hsa04668", "target_original": "9", "Gene_B": "ko04010", "interaction": "Direct", "SUID": 28453332, "TYPE": "Direct", "Gene_A": "hsa04668", "BEND_MAP_ID": 28453332, "selected": false}, "selected": false}, {"data": {"id": "28453200", "source": "28453051", "target": "28453025", "SCORE": 0.6315789473718144, "shared_interaction": "Direct", "source_original": "28", "Name_B": "hsa04933", "Name_A": "hsa04668", "target_original": "2", "Gene_B": "hsa04933", "interaction": "Direct", "SUID": 28453200, "TYPE": "Direct", "Gene_A": "hsa04668", "BEND_MAP_ID": 28453200, "selected": false}, "selected": false}, {"data": {"id": "28453175", "source": "28453051", "target": "28453024", "SCORE": 0.6315789473718144, "shared_interaction": "Direct", "source_original": "28", "Name_B": "ko04933", "Name_A": "hsa04668", "target_original": "1", "Gene_B": "ko04933", "interaction": "Direct", "SUID": 28453175, "TYPE": "Direct", "Gene_A": "hsa04668", "BEND_MAP_ID": 28453175, "selected": false}, "selected": false}, {"data": {"id": "28453111", "source": "28453051", "target": "28453092", "SCORE": 0.3950617284002896, "shared_interaction": "Direct", "source_original": "28", "Name_B": "hsa05161", "Name_A": "hsa04668", "target_original": "69", "Gene_B": "hsa05161", "interaction": "Direct", "SUID": 28453111, "TYPE": "Direct", "Gene_A": "hsa04668", "BEND_MAP_ID": 28453111, "selected": false}, "selected": false}, {"data": {"id": "28453505", "source": "28453050", "target": "28453071", "SCORE": 0.3076923077002958, "shared_interaction": "Direct", "source_original": "27", "Name_B": "ko05222", "Name_A": "ko05221", "target_original": "48", "Gene_B": "ko05222", "interaction": "Direct", "SUID": 28453505, "TYPE": "Direct", "Gene_A": "ko05221", "BEND_MAP_ID": 28453505, "selected": false}, "selected": false}, {"data": {"id": "28453299", "source": "28453050", "target": "28453040", "SCORE": 0.36363636364214874, "shared_interaction": "Direct", "source_original": "27", "Name_B": "ko05224", "Name_A": "ko05221", "target_original": "17", "Gene_B": "ko05224", "interaction": "Direct", "SUID": 28453299, "TYPE": "Direct", "Gene_A": "ko05221", "BEND_MAP_ID": 28453299, "selected": false}, "selected": false}, {"data": {"id": "28453499", "source": "28453049", "target": "28453086", "SCORE": 0.4262295082033055, "shared_interaction": "Direct", "source_original": "26", "Name_B": "ko05134", "Name_A": "ko04668", "target_original": "63", "Gene_B": "ko05134", "interaction": "Direct", "SUID": 28453499, "TYPE": "Direct", "Gene_A": "ko04668", "BEND_MAP_ID": 28453499, "selected": false}, "selected": false}, {"data": {"id": "28453497", "source": "28453049", "target": "28453081", "SCORE": 0.3297872340500396, "shared_interaction": "Direct", "source_original": "26", "Name_B": "ko05323", "Name_A": "ko04668", "target_original": "58", "Gene_B": "ko05323", "interaction": "Direct", "SUID": 28453497, "TYPE": "Direct", "Gene_A": "ko04668", "BEND_MAP_ID": 28453497, "selected": false}, "selected": false}, {"data": {"id": "28453495", "source": "28453049", "target": "28453094", "SCORE": 0.3297872340500396, "shared_interaction": "Direct", "source_original": "26", "Name_B": "ko05321", "Name_A": "ko04668", "target_original": "71", "Gene_B": "ko05321", "interaction": "Direct", "SUID": 28453495, "TYPE": "Direct", "Gene_A": "ko04668", "BEND_MAP_ID": 28453495, "selected": false}, "selected": false}, {"data": {"id": "28453494", "source": "28453049", "target": "28453059", "SCORE": 0.5757575757620753, "shared_interaction": "Direct", "source_original": "26", "Name_B": "ko05168", "Name_A": "ko04668", "target_original": "36", "Gene_B": "ko05168", "interaction": "Direct", "SUID": 28453494, "TYPE": "Direct", "Gene_A": "ko04668", "BEND_MAP_ID": 28453494, "selected": false}, "selected": false}, {"data": {"id": "28453491", "source": "28453049", "target": "28453056", "SCORE": 0.7878787878810376, "shared_interaction": "Direct", "source_original": "26", "Name_B": "ko04932", "Name_A": "ko04668", "target_original": "33", "Gene_B": "ko04932", "interaction": "Direct", "SUID": 28453491, "TYPE": "Direct", "Gene_A": "ko04668", "BEND_MAP_ID": 28453491, "selected": false}, "selected": false}, {"data": {"id": "28453488", "source": "28453049", "target": "28453053", "SCORE": 0.3098591549363816, "shared_interaction": "Direct", "source_original": "26", "Name_B": "ko05166", "Name_A": "ko04668", "target_original": "30", "Gene_B": "ko05166", "interaction": "Direct", "SUID": 28453488, "TYPE": "Direct", "Gene_A": "ko04668", "BEND_MAP_ID": 28453488, "selected": false}, "selected": false}, {"data": {"id": "28453341", "source": "28453049", "target": "28453033", "SCORE": 0.5070422535259869, "shared_interaction": "Direct", "source_original": "26", "Name_B": "ko05210", "Name_A": "ko04668", "target_original": "10", "Gene_B": "ko05210", "interaction": "Direct", "SUID": 28453341, "TYPE": "Direct", "Gene_A": "ko04668", "BEND_MAP_ID": 28453341, "selected": false}, "selected": false}, {"data": {"id": "28453172", "source": "28453049", "target": "28453024", "SCORE": 0.6315789473718144, "shared_interaction": "Direct", "source_original": "26", "Name_B": "ko04933", "Name_A": "ko04668", "target_original": "1", "Gene_B": "ko04933", "interaction": "Direct", "SUID": 28453172, "TYPE": "Direct", "Gene_A": "ko04668", "BEND_MAP_ID": 28453172, "selected": false}, "selected": false}, {"data": {"id": "28453439", "source": "28453048", "target": "28453088", "SCORE": 0.4262295082033055, "shared_interaction": "Direct", "source_original": "25", "Name_B": "hsa05134", "Name_A": "hsa04657", "target_original": "65", "Gene_B": "hsa05134", "interaction": "Direct", "SUID": 28453439, "TYPE": "Direct", "Gene_A": "hsa04657", "BEND_MAP_ID": 28453439, "selected": false}, "selected": false}, {"data": {"id": "28453438", "source": "28453048", "target": "28453086", "SCORE": 0.4262295082033055, "shared_interaction": "Direct", "source_original": "25", "Name_B": "ko05134", "Name_A": "hsa04657", "target_original": "63", "Gene_B": "ko05134", "interaction": "Direct", "SUID": 28453438, "TYPE": "Direct", "Gene_A": "hsa04657", "BEND_MAP_ID": 28453438, "selected": false}, "selected": false}, {"data": {"id": "28453437", "source": "28453048", "target": "28453082", "SCORE": 0.3297872340500396, "shared_interaction": "Direct", "source_original": "25", "Name_B": "hsa05323", "Name_A": "hsa04657", "target_original": "59", "Gene_B": "hsa05323", "interaction": "Direct", "SUID": 28453437, "TYPE": "Direct", "Gene_A": "hsa04657", "BEND_MAP_ID": 28453437, "selected": false}, "selected": false}, {"data": {"id": "28453436", "source": "28453048", "target": "28453081", "SCORE": 0.3297872340500396, "shared_interaction": "Direct", "source_original": "25", "Name_B": "ko05323", "Name_A": "hsa04657", "target_original": "58", "Gene_B": "ko05323", "interaction": "Direct", "SUID": 28453436, "TYPE": "Direct", "Gene_A": "hsa04657", "BEND_MAP_ID": 28453436, "selected": false}, "selected": false}, {"data": {"id": "28453435", "source": "28453048", "target": "28453080", "SCORE": 0.3297872340500396, "shared_interaction": "Direct", "source_original": "25", "Name_B": "hsa05321", "Name_A": "hsa04657", "target_original": "57", "Gene_B": "hsa05321", "interaction": "Direct", "SUID": 28453435, "TYPE": "Direct", "Gene_A": "hsa04657", "BEND_MAP_ID": 28453435, "selected": false}, "selected": false}, {"data": {"id": "28453434", "source": "28453048", "target": "28453094", "SCORE": 0.3297872340500396, "shared_interaction": "Direct", "source_original": "25", "Name_B": "ko05321", "Name_A": "hsa04657", "target_original": "71", "Gene_B": "ko05321", "interaction": "Direct", "SUID": 28453434, "TYPE": "Direct", "Gene_A": "hsa04657", "BEND_MAP_ID": 28453434, "selected": false}, "selected": false}, {"data": {"id": "28453433", "source": "28453048", "target": "28453059", "SCORE": 0.5757575757620753, "shared_interaction": "Direct", "source_original": "25", "Name_B": "ko05168", "Name_A": "hsa04657", "target_original": "36", "Gene_B": "ko05168", "interaction": "Direct", "SUID": 28453433, "TYPE": "Direct", "Gene_A": "hsa04657", "BEND_MAP_ID": 28453433, "selected": false}, "selected": false}, {"data": {"id": "28453432", "source": "28453048", "target": "28453058", "SCORE": 0.5757575757620753, "shared_interaction": "Direct", "source_original": "25", "Name_B": "hsa05168", "Name_A": "hsa04657", "target_original": "35", "Gene_B": "hsa05168", "interaction": "Direct", "SUID": 28453432, "TYPE": "Direct", "Gene_A": "hsa04657", "BEND_MAP_ID": 28453432, "selected": false}, "selected": false}, {"data": {"id": "28453431", "source": "28453048", "target": "28453057", "SCORE": 0.5757575757620753, "shared_interaction": "Direct", "source_original": "25", "Name_B": "hsa04932", "Name_A": "hsa04657", "target_original": "34", "Gene_B": "hsa04932", "interaction": "Direct", "SUID": 28453431, "TYPE": "Direct", "Gene_A": "hsa04657", "BEND_MAP_ID": 28453431, "selected": false}, "selected": false}, {"data": {"id": "28453430", "source": "28453048", "target": "28453056", "SCORE": 0.5757575757620753, "shared_interaction": "Direct", "source_original": "25", "Name_B": "ko04932", "Name_A": "hsa04657", "target_original": "33", "Gene_B": "ko04932", "interaction": "Direct", "SUID": 28453430, "TYPE": "Direct", "Gene_A": "hsa04657", "BEND_MAP_ID": 28453430, "selected": false}, "selected": false}, {"data": {"id": "28453429", "source": "28453048", "target": "28453051", "SCORE": 0.7980769230789617, "shared_interaction": "Direct", "source_original": "25", "Name_B": "hsa04668", "Name_A": "hsa04657", "target_original": "28", "Gene_B": "hsa04668", "interaction": "Direct", "SUID": 28453429, "TYPE": "Direct", "Gene_A": "hsa04657", "BEND_MAP_ID": 28453429, "selected": false}, "selected": false}, {"data": {"id": "28453428", "source": "28453048", "target": "28453049", "SCORE": 0.7980769230789617, "shared_interaction": "Direct", "source_original": "25", "Name_B": "ko04668", "Name_A": "hsa04657", "target_original": "26", "Gene_B": "ko04668", "interaction": "Direct", "SUID": 28453428, "TYPE": "Direct", "Gene_A": "hsa04657", "BEND_MAP_ID": 28453428, "selected": false}, "selected": false}, {"data": {"id": "28453415", "source": "28453048", "target": "28453047", "SCORE": 1.0, "shared_interaction": "Direct", "source_original": "25", "Name_B": "ko04657", "Name_A": "hsa04657", "target_original": "24", "Gene_B": "ko04657", "interaction": "Direct", "SUID": 28453415, "TYPE": "Direct", "Gene_A": "hsa04657", "BEND_MAP_ID": 28453415, "selected": false}, "selected": false}, {"data": {"id": "28453374", "source": "28453048", "target": "28453045", "SCORE": 0.5070422535259869, "shared_interaction": "Direct", "source_original": "25", "Name_B": "ko04210", "Name_A": "hsa04657", "target_original": "22", "Gene_B": "ko04210", "interaction": "Direct", "SUID": 28453374, "TYPE": "Direct", "Gene_A": "hsa04657", "BEND_MAP_ID": 28453374, "selected": false}, "selected": false}, {"data": {"id": "28453339", "source": "28453048", "target": "28453033", "SCORE": 0.3098591549363816, "shared_interaction": "Direct", "source_original": "25", "Name_B": "ko05210", "Name_A": "hsa04657", "target_original": "10", "Gene_B": "ko05210", "interaction": "Direct", "SUID": 28453339, "TYPE": "Direct", "Gene_A": "hsa04657", "BEND_MAP_ID": 28453339, "selected": false}, "selected": false}, {"data": {"id": "28453195", "source": "28453048", "target": "28453025", "SCORE": 0.4473684210577216, "shared_interaction": "Direct", "source_original": "25", "Name_B": "hsa04933", "Name_A": "hsa04657", "target_original": "2", "Gene_B": "hsa04933", "interaction": "Direct", "SUID": 28453195, "TYPE": "Direct", "Gene_A": "hsa04657", "BEND_MAP_ID": 28453195, "selected": false}, "selected": false}, {"data": {"id": "28453170", "source": "28453048", "target": "28453024", "SCORE": 0.4473684210577216, "shared_interaction": "Direct", "source_original": "25", "Name_B": "ko04933", "Name_A": "hsa04657", "target_original": "1", "Gene_B": "ko04933", "interaction": "Direct", "SUID": 28453170, "TYPE": "Direct", "Gene_A": "hsa04657", "BEND_MAP_ID": 28453170, "selected": false}, "selected": false}, {"data": {"id": "28453426", "source": "28453047", "target": "28453086", "SCORE": 0.4262295082033055, "shared_interaction": "Direct", "source_original": "24", "Name_B": "ko05134", "Name_A": "ko04657", "target_original": "63", "Gene_B": "ko05134", "interaction": "Direct", "SUID": 28453426, "TYPE": "Direct", "Gene_A": "ko04657", "BEND_MAP_ID": 28453426, "selected": false}, "selected": false}, {"data": {"id": "28453424", "source": "28453047", "target": "28453081", "SCORE": 0.3297872340500396, "shared_interaction": "Direct", "source_original": "24", "Name_B": "ko05323", "Name_A": "ko04657", "target_original": "58", "Gene_B": "ko05323", "interaction": "Direct", "SUID": 28453424, "TYPE": "Direct", "Gene_A": "ko04657", "BEND_MAP_ID": 28453424, "selected": false}, "selected": false}, {"data": {"id": "28453422", "source": "28453047", "target": "28453094", "SCORE": 0.3297872340500396, "shared_interaction": "Direct", "source_original": "24", "Name_B": "ko05321", "Name_A": "ko04657", "target_original": "71", "Gene_B": "ko05321", "interaction": "Direct", "SUID": 28453422, "TYPE": "Direct", "Gene_A": "ko04657", "BEND_MAP_ID": 28453422, "selected": false}, "selected": false}, {"data": {"id": "28453421", "source": "28453047", "target": "28453059", "SCORE": 0.5757575757620753, "shared_interaction": "Direct", "source_original": "24", "Name_B": "ko05168", "Name_A": "ko04657", "target_original": "36", "Gene_B": "ko05168", "interaction": "Direct", "SUID": 28453421, "TYPE": "Direct", "Gene_A": "ko04657", "BEND_MAP_ID": 28453421, "selected": false}, "selected": false}, {"data": {"id": "28453418", "source": "28453047", "target": "28453056", "SCORE": 0.5757575757620753, "shared_interaction": "Direct", "source_original": "24", "Name_B": "ko04932", "Name_A": "ko04657", "target_original": "33", "Gene_B": "ko04932", "interaction": "Direct", "SUID": 28453418, "TYPE": "Direct", "Gene_A": "ko04657", "BEND_MAP_ID": 28453418, "selected": false}, "selected": false}, {"data": {"id": "28453416", "source": "28453047", "target": "28453049", "SCORE": 0.7980769230789617, "shared_interaction": "Direct", "source_original": "24", "Name_B": "ko04668", "Name_A": "ko04657", "target_original": "26", "Gene_B": "ko04668", "interaction": "Direct", "SUID": 28453416, "TYPE": "Direct", "Gene_A": "ko04657", "BEND_MAP_ID": 28453416, "selected": false}, "selected": false}, {"data": {"id": "28453338", "source": "28453047", "target": "28453033", "SCORE": 0.3098591549363816, "shared_interaction": "Direct", "source_original": "24", "Name_B": "ko05210", "Name_A": "ko04657", "target_original": "10", "Gene_B": "ko05210", "interaction": "Direct", "SUID": 28453338, "TYPE": "Direct", "Gene_A": "ko04657", "BEND_MAP_ID": 28453338, "selected": false}, "selected": false}, {"data": {"id": "28453169", "source": "28453047", "target": "28453024", "SCORE": 0.4473684210577216, "shared_interaction": "Direct", "source_original": "24", "Name_B": "ko04933", "Name_A": "ko04657", "target_original": "1", "Gene_B": "ko04933", "interaction": "Direct", "SUID": 28453169, "TYPE": "Direct", "Gene_A": "ko04657", "BEND_MAP_ID": 28453169, "selected": false}, "selected": false}, {"data": {"id": "28453414", "source": "28453046", "target": "28453070", "SCORE": 0.36363636364311297, "shared_interaction": "Direct", "source_original": "23", "Name_B": "hsa04211", "Name_A": "hsa04210", "target_original": "47", "Gene_B": "hsa04211", "interaction": "Direct", "SUID": 28453414, "TYPE": "Direct", "Gene_A": "hsa04210", "BEND_MAP_ID": 28453414, "selected": false}, "selected": false}, {"data": {"id": "28453413", "source": "28453046", "target": "28453087", "SCORE": 0.36363636364311297, "shared_interaction": "Direct", "source_original": "23", "Name_B": "hsa05014", "Name_A": "hsa04210", "target_original": "64", "Gene_B": "hsa05014", "interaction": "Direct", "SUID": 28453413, "TYPE": "Direct", "Gene_A": "hsa04210", "BEND_MAP_ID": 28453413, "selected": false}, "selected": false}, {"data": {"id": "28453412", "source": "28453046", "target": "28453085", "SCORE": 0.36363636364311297, "shared_interaction": "Direct", "source_original": "23", "Name_B": "ko05014", "Name_A": "hsa04210", "target_original": "62", "Gene_B": "ko05014", "interaction": "Direct", "SUID": 28453412, "TYPE": "Direct", "Gene_A": "hsa04210", "BEND_MAP_ID": 28453412, "selected": false}, "selected": false}, {"data": {"id": "28453411", "source": "28453046", "target": "28453059", "SCORE": 0.4927536231935518, "shared_interaction": "Direct", "source_original": "23", "Name_B": "ko05168", "Name_A": "hsa04210", "target_original": "36", "Gene_B": "ko05168", "interaction": "Direct", "SUID": 28453411, "TYPE": "Direct", "Gene_A": "hsa04210", "BEND_MAP_ID": 28453411, "selected": false}, "selected": false}, {"data": {"id": "28453410", "source": "28453046", "target": "28453058", "SCORE": 0.4927536231935518, "shared_interaction": "Direct", "source_original": "23", "Name_B": "hsa05168", "Name_A": "hsa04210", "target_original": "35", "Gene_B": "hsa05168", "interaction": "Direct", "SUID": 28453410, "TYPE": "Direct", "Gene_A": "hsa04210", "BEND_MAP_ID": 28453410, "selected": false}, "selected": false}, {"data": {"id": "28453409", "source": "28453046", "target": "28453057", "SCORE": 0.4927536231935518, "shared_interaction": "Direct", "source_original": "23", "Name_B": "hsa04932", "Name_A": "hsa04210", "target_original": "34", "Gene_B": "hsa04932", "interaction": "Direct", "SUID": 28453409, "TYPE": "Direct", "Gene_A": "hsa04210", "BEND_MAP_ID": 28453409, "selected": false}, "selected": false}, {"data": {"id": "28453407", "source": "28453046", "target": "28453062", "SCORE": 0.3823529411828287, "shared_interaction": "Direct", "source_original": "23", "Name_B": "ko04137", "Name_A": "hsa04210", "target_original": "39", "Gene_B": "ko04137", "interaction": "Direct", "SUID": 28453407, "TYPE": "Direct", "Gene_A": "hsa04210", "BEND_MAP_ID": 28453407, "selected": false}, "selected": false}, {"data": {"id": "28453406", "source": "28453046", "target": "28453056", "SCORE": 0.4927536231935518, "shared_interaction": "Direct", "source_original": "23", "Name_B": "ko04932", "Name_A": "hsa04210", "target_original": "33", "Gene_B": "ko04932", "interaction": "Direct", "SUID": 28453406, "TYPE": "Direct", "Gene_A": "hsa04210", "BEND_MAP_ID": 28453406, "selected": false}, "selected": false}, {"data": {"id": "28453405", "source": "28453046", "target": "28453054", "SCORE": 0.3098591549363816, "shared_interaction": "Direct", "source_original": "23", "Name_B": "hsa05162", "Name_A": "hsa04210", "target_original": "31", "Gene_B": "hsa05162", "interaction": "Direct", "SUID": 28453405, "TYPE": "Direct", "Gene_A": "hsa04210", "BEND_MAP_ID": 28453405, "selected": false}, "selected": false}, {"data": {"id": "28453404", "source": "28453046", "target": "28453053", "SCORE": 0.416666666672338, "shared_interaction": "Direct", "source_original": "23", "Name_B": "ko05166", "Name_A": "hsa04210", "target_original": "30", "Gene_B": "ko05166", "interaction": "Direct", "SUID": 28453404, "TYPE": "Direct", "Gene_A": "hsa04210", "BEND_MAP_ID": 28453404, "selected": false}, "selected": false}, {"data": {"id": "28453403", "source": "28453046", "target": "28453052", "SCORE": 0.416666666672338, "shared_interaction": "Direct", "source_original": "23", "Name_B": "hsa05166", "Name_A": "hsa04210", "target_original": "29", "Gene_B": "hsa05166", "interaction": "Direct", "SUID": 28453403, "TYPE": "Direct", "Gene_A": "hsa04210", "BEND_MAP_ID": 28453403, "selected": false}, "selected": false}, {"data": {"id": "28453402", "source": "28453046", "target": "28453061", "SCORE": 0.3098591549363816, "shared_interaction": "Direct", "source_original": "23", "Name_B": "hsa05418", "Name_A": "hsa04210", "target_original": "38", "Gene_B": "hsa05418", "interaction": "Direct", "SUID": 28453402, "TYPE": "Direct", "Gene_A": "hsa04210", "BEND_MAP_ID": 28453402, "selected": false}, "selected": false}, {"data": {"id": "28453401", "source": "28453046", "target": "28453091", "SCORE": 0.3098591549363816, "shared_interaction": "Direct", "source_original": "23", "Name_B": "ko05418", "Name_A": "hsa04210", "target_original": "68", "Gene_B": "ko05418", "interaction": "Direct", "SUID": 28453401, "TYPE": "Direct", "Gene_A": "hsa04210", "BEND_MAP_ID": 28453401, "selected": false}, "selected": false}, {"data": {"id": "28453400", "source": "28453046", "target": "28453027", "SCORE": 0.416666666672338, "shared_interaction": "Direct", "source_original": "23", "Name_B": "hsa05203", "Name_A": "hsa04210", "target_original": "4", "Gene_B": "hsa05203", "interaction": "Direct", "SUID": 28453400, "TYPE": "Direct", "Gene_A": "hsa04210", "BEND_MAP_ID": 28453400, "selected": false}, "selected": false}, {"data": {"id": "28453399", "source": "28453046", "target": "28453051", "SCORE": 0.7042253521155921, "shared_interaction": "Direct", "source_original": "23", "Name_B": "hsa04668", "Name_A": "hsa04210", "target_original": "28", "Gene_B": "hsa04668", "interaction": "Direct", "SUID": 28453399, "TYPE": "Direct", "Gene_A": "hsa04210", "BEND_MAP_ID": 28453399, "selected": false}, "selected": false}, {"data": {"id": "28453398", "source": "28453046", "target": "28453026", "SCORE": 0.416666666672338, "shared_interaction": "Direct", "source_original": "23", "Name_B": "ko05203", "Name_A": "hsa04210", "target_original": "3", "Gene_B": "ko05203", "interaction": "Direct", "SUID": 28453398, "TYPE": "Direct", "Gene_A": "hsa04210", "BEND_MAP_ID": 28453398, "selected": false}, "selected": false}, {"data": {"id": "28453397", "source": "28453046", "target": "28453049", "SCORE": 0.7042253521155921, "shared_interaction": "Direct", "source_original": "23", "Name_B": "ko04668", "Name_A": "hsa04210", "target_original": "26", "Gene_B": "ko04668", "interaction": "Direct", "SUID": 28453397, "TYPE": "Direct", "Gene_A": "hsa04210", "BEND_MAP_ID": 28453397, "selected": false}, "selected": false}, {"data": {"id": "28453396", "source": "28453046", "target": "28453090", "SCORE": 0.32876712329410773, "shared_interaction": "Direct", "source_original": "23", "Name_B": "hsa05169", "Name_A": "hsa04210", "target_original": "67", "Gene_B": "hsa05169", "interaction": "Direct", "SUID": 28453396, "TYPE": "Direct", "Gene_A": "hsa04210", "BEND_MAP_ID": 28453396, "selected": false}, "selected": false}, {"data": {"id": "28453395", "source": "28453046", "target": "28453048", "SCORE": 0.5070422535259869, "shared_interaction": "Direct", "source_original": "23", "Name_B": "hsa04657", "Name_A": "hsa04210", "target_original": "25", "Gene_B": "hsa04657", "interaction": "Direct", "SUID": 28453395, "TYPE": "Direct", "Gene_A": "hsa04210", "BEND_MAP_ID": 28453395, "selected": false}, "selected": false}, {"data": {"id": "28453394", "source": "28453046", "target": "28453047", "SCORE": 0.5070422535259869, "shared_interaction": "Direct", "source_original": "23", "Name_B": "ko04657", "Name_A": "hsa04210", "target_original": "24", "Gene_B": "ko04657", "interaction": "Direct", "SUID": 28453394, "TYPE": "Direct", "Gene_A": "hsa04210", "BEND_MAP_ID": 28453394, "selected": false}, "selected": false}, {"data": {"id": "28453372", "source": "28453046", "target": "28453045", "SCORE": 1.0, "shared_interaction": "Direct", "source_original": "23", "Name_B": "ko04210", "Name_A": "hsa04210", "target_original": "22", "Gene_B": "ko04210", "interaction": "Direct", "SUID": 28453372, "TYPE": "Direct", "Gene_A": "hsa04210", "BEND_MAP_ID": 28453372, "selected": false}, "selected": false}, {"data": {"id": "28453337", "source": "28453046", "target": "28453033", "SCORE": 0.611111111114892, "shared_interaction": "Direct", "source_original": "23", "Name_B": "ko05210", "Name_A": "hsa04210", "target_original": "10", "Gene_B": "ko05210", "interaction": "Direct", "SUID": 28453337, "TYPE": "Direct", "Gene_A": "hsa04210", "BEND_MAP_ID": 28453337, "selected": false}, "selected": false}, {"data": {"id": "28453330", "source": "28453046", "target": "28453032", "SCORE": 0.7200000000026133, "shared_interaction": "Direct", "source_original": "23", "Name_B": "ko04010", "Name_A": "hsa04210", "target_original": "9", "Gene_B": "ko04010", "interaction": "Direct", "SUID": 28453330, "TYPE": "Direct", "Gene_A": "hsa04210", "BEND_MAP_ID": 28453330, "selected": false}, "selected": false}, {"data": {"id": "28453321", "source": "28453046", "target": "28453042", "SCORE": 0.43243243243780133, "shared_interaction": "Direct", "source_original": "23", "Name_B": "ko01522", "Name_A": "hsa04210", "target_original": "19", "Gene_B": "ko01522", "interaction": "Direct", "SUID": 28453321, "TYPE": "Direct", "Gene_A": "hsa04210", "BEND_MAP_ID": 28453321, "selected": false}, "selected": false}, {"data": {"id": "28453219", "source": "28453046", "target": "28453093", "SCORE": 0.4473684210577216, "shared_interaction": "Direct", "source_original": "23", "Name_B": "hsa05160", "Name_A": "hsa04210", "target_original": "70", "Gene_B": "hsa05160", "interaction": "Direct", "SUID": 28453219, "TYPE": "Direct", "Gene_A": "hsa04210", "BEND_MAP_ID": 28453219, "selected": false}, "selected": false}, {"data": {"id": "28453193", "source": "28453046", "target": "28453025", "SCORE": 0.5333333333376888, "shared_interaction": "Direct", "source_original": "23", "Name_B": "hsa04933", "Name_A": "hsa04210", "target_original": "2", "Gene_B": "hsa04933", "interaction": "Direct", "SUID": 28453193, "TYPE": "Direct", "Gene_A": "hsa04210", "BEND_MAP_ID": 28453193, "selected": false}, "selected": false}, {"data": {"id": "28453168", "source": "28453046", "target": "28453024", "SCORE": 0.5333333333376888, "shared_interaction": "Direct", "source_original": "23", "Name_B": "ko04933", "Name_A": "hsa04210", "target_original": "1", "Gene_B": "ko04933", "interaction": "Direct", "SUID": 28453168, "TYPE": "Direct", "Gene_A": "hsa04210", "BEND_MAP_ID": 28453168, "selected": false}, "selected": false}, {"data": {"id": "28453152", "source": "28453046", "target": "28453089", "SCORE": 0.5333333333376888, "shared_interaction": "Direct", "source_original": "23", "Name_B": "hsa05210", "Name_A": "hsa04210", "target_original": "66", "Gene_B": "hsa05210", "interaction": "Direct", "SUID": 28453152, "TYPE": "Direct", "Gene_A": "hsa04210", "BEND_MAP_ID": 28453152, "selected": false}, "selected": false}, {"data": {"id": "28453106", "source": "28453046", "target": "28453092", "SCORE": 0.46153846154329387, "shared_interaction": "Direct", "source_original": "23", "Name_B": "hsa05161", "Name_A": "hsa04210", "target_original": "69", "Gene_B": "hsa05161", "interaction": "Direct", "SUID": 28453106, "TYPE": "Direct", "Gene_A": "hsa04210", "BEND_MAP_ID": 28453106, "selected": false}, "selected": false}, {"data": {"id": "28453391", "source": "28453045", "target": "28453085", "SCORE": 0.36363636364311297, "shared_interaction": "Direct", "source_original": "22", "Name_B": "ko05014", "Name_A": "ko04210", "target_original": "62", "Gene_B": "ko05014", "interaction": "Direct", "SUID": 28453391, "TYPE": "Direct", "Gene_A": "ko04210", "BEND_MAP_ID": 28453391, "selected": false}, "selected": false}, {"data": {"id": "28453390", "source": "28453045", "target": "28453059", "SCORE": 0.4927536231935518, "shared_interaction": "Direct", "source_original": "22", "Name_B": "ko05168", "Name_A": "ko04210", "target_original": "36", "Gene_B": "ko05168", "interaction": "Direct", "SUID": 28453390, "TYPE": "Direct", "Gene_A": "ko04210", "BEND_MAP_ID": 28453390, "selected": false}, "selected": false}, {"data": {"id": "28453385", "source": "28453045", "target": "28453056", "SCORE": 0.4927536231935518, "shared_interaction": "Direct", "source_original": "22", "Name_B": "ko04932", "Name_A": "ko04210", "target_original": "33", "Gene_B": "ko04932", "interaction": "Direct", "SUID": 28453385, "TYPE": "Direct", "Gene_A": "ko04210", "BEND_MAP_ID": 28453385, "selected": false}, "selected": false}, {"data": {"id": "28453383", "source": "28453045", "target": "28453053", "SCORE": 0.416666666672338, "shared_interaction": "Direct", "source_original": "22", "Name_B": "ko05166", "Name_A": "ko04210", "target_original": "30", "Gene_B": "ko05166", "interaction": "Direct", "SUID": 28453383, "TYPE": "Direct", "Gene_A": "ko04210", "BEND_MAP_ID": 28453383, "selected": false}, "selected": false}, {"data": {"id": "28453380", "source": "28453045", "target": "28453091", "SCORE": 0.3098591549363816, "shared_interaction": "Direct", "source_original": "22", "Name_B": "ko05418", "Name_A": "ko04210", "target_original": "68", "Gene_B": "ko05418", "interaction": "Direct", "SUID": 28453380, "TYPE": "Direct", "Gene_A": "ko04210", "BEND_MAP_ID": 28453380, "selected": false}, "selected": false}, {"data": {"id": "28453377", "source": "28453045", "target": "28453026", "SCORE": 0.416666666672338, "shared_interaction": "Direct", "source_original": "22", "Name_B": "ko05203", "Name_A": "ko04210", "target_original": "3", "Gene_B": "ko05203", "interaction": "Direct", "SUID": 28453377, "TYPE": "Direct", "Gene_A": "ko04210", "BEND_MAP_ID": 28453377, "selected": false}, "selected": false}, {"data": {"id": "28453376", "source": "28453045", "target": "28453049", "SCORE": 0.7042253521155921, "shared_interaction": "Direct", "source_original": "22", "Name_B": "ko04668", "Name_A": "ko04210", "target_original": "26", "Gene_B": "ko04668", "interaction": "Direct", "SUID": 28453376, "TYPE": "Direct", "Gene_A": "ko04210", "BEND_MAP_ID": 28453376, "selected": false}, "selected": false}, {"data": {"id": "28453373", "source": "28453045", "target": "28453047", "SCORE": 0.5070422535259869, "shared_interaction": "Direct", "source_original": "22", "Name_B": "ko04657", "Name_A": "ko04210", "target_original": "24", "Gene_B": "ko04657", "interaction": "Direct", "SUID": 28453373, "TYPE": "Direct", "Gene_A": "ko04210", "BEND_MAP_ID": 28453373, "selected": false}, "selected": false}, {"data": {"id": "28453336", "source": "28453045", "target": "28453033", "SCORE": 0.611111111114892, "shared_interaction": "Direct", "source_original": "22", "Name_B": "ko05210", "Name_A": "ko04210", "target_original": "10", "Gene_B": "ko05210", "interaction": "Direct", "SUID": 28453336, "TYPE": "Direct", "Gene_A": "ko04210", "BEND_MAP_ID": 28453336, "selected": false}, "selected": false}, {"data": {"id": "28453167", "source": "28453045", "target": "28453024", "SCORE": 0.5333333333376888, "shared_interaction": "Direct", "source_original": "22", "Name_B": "ko04933", "Name_A": "ko04210", "target_original": "1", "Gene_B": "ko04933", "interaction": "Direct", "SUID": 28453167, "TYPE": "Direct", "Gene_A": "ko04210", "BEND_MAP_ID": 28453167, "selected": false}, "selected": false}, {"data": {"id": "28453370", "source": "28453044", "target": "28453076", "SCORE": 0.36363636364311297, "shared_interaction": "Direct", "source_original": "21", "Name_B": "ko04110", "Name_A": "hsa04919", "target_original": "53", "Gene_B": "ko04110", "interaction": "Direct", "SUID": 28453370, "TYPE": "Direct", "Gene_A": "hsa04919", "BEND_MAP_ID": 28453370, "selected": false}, "selected": false}, {"data": {"id": "28453368", "source": "28453044", "target": "28453071", "SCORE": 0.3823529411828287, "shared_interaction": "Direct", "source_original": "21", "Name_B": "ko05222", "Name_A": "hsa04919", "target_original": "48", "Gene_B": "ko05222", "interaction": "Direct", "SUID": 28453368, "TYPE": "Direct", "Gene_A": "hsa04919", "BEND_MAP_ID": 28453368, "selected": false}, "selected": false}, {"data": {"id": "28453367", "source": "28453044", "target": "28453027", "SCORE": 0.416666666672338, "shared_interaction": "Direct", "source_original": "21", "Name_B": "hsa05203", "Name_A": "hsa04919", "target_original": "4", "Gene_B": "hsa05203", "interaction": "Direct", "SUID": 28453367, "TYPE": "Direct", "Gene_A": "hsa04919", "BEND_MAP_ID": 28453367, "selected": false}, "selected": false}, {"data": {"id": "28453366", "source": "28453044", "target": "28453026", "SCORE": 0.416666666672338, "shared_interaction": "Direct", "source_original": "21", "Name_B": "ko05203", "Name_A": "hsa04919", "target_original": "3", "Gene_B": "ko05203", "interaction": "Direct", "SUID": 28453366, "TYPE": "Direct", "Gene_A": "hsa04919", "BEND_MAP_ID": 28453366, "selected": false}, "selected": false}, {"data": {"id": "28453365", "source": "28453044", "target": "28453050", "SCORE": 0.600000000004, "shared_interaction": "Direct", "source_original": "21", "Name_B": "ko05221", "Name_A": "hsa04919", "target_original": "27", "Gene_B": "ko05221", "interaction": "Direct", "SUID": 28453365, "TYPE": "Direct", "Gene_A": "hsa04919", "BEND_MAP_ID": 28453365, "selected": false}, "selected": false}, {"data": {"id": "28453357", "source": "28453044", "target": "28453097", "SCORE": 0.611111111114892, "shared_interaction": "Direct", "source_original": "21", "Name_B": "ko04917", "Name_A": "hsa04919", "target_original": "74", "Gene_B": "ko04917", "interaction": "Direct", "SUID": 28453357, "TYPE": "Direct", "Gene_A": "hsa04919", "BEND_MAP_ID": 28453357, "selected": false}, "selected": false}, {"data": {"id": "28453335", "source": "28453044", "target": "28453033", "SCORE": 0.416666666672338, "shared_interaction": "Direct", "source_original": "21", "Name_B": "ko05210", "Name_A": "hsa04919", "target_original": "10", "Gene_B": "ko05210", "interaction": "Direct", "SUID": 28453335, "TYPE": "Direct", "Gene_A": "hsa04919", "BEND_MAP_ID": 28453335, "selected": false}, "selected": false}, {"data": {"id": "28453319", "source": "28453044", "target": "28453042", "SCORE": 0.6216216216252008, "shared_interaction": "Direct", "source_original": "21", "Name_B": "ko01522", "Name_A": "hsa04919", "target_original": "19", "Gene_B": "ko01522", "interaction": "Direct", "SUID": 28453319, "TYPE": "Direct", "Gene_A": "hsa04919", "BEND_MAP_ID": 28453319, "selected": false}, "selected": false}, {"data": {"id": "28453298", "source": "28453044", "target": "28453040", "SCORE": 0.5333333333376888, "shared_interaction": "Direct", "source_original": "21", "Name_B": "ko05224", "Name_A": "hsa04919", "target_original": "17", "Gene_B": "ko05224", "interaction": "Direct", "SUID": 28453298, "TYPE": "Direct", "Gene_A": "hsa04919", "BEND_MAP_ID": 28453298, "selected": false}, "selected": false}, {"data": {"id": "28453269", "source": "28453044", "target": "28453038", "SCORE": 0.520547945210077, "shared_interaction": "Direct", "source_original": "21", "Name_B": "ko05213", "Name_A": "hsa04919", "target_original": "15", "Gene_B": "ko05213", "interaction": "Direct", "SUID": 28453269, "TYPE": "Direct", "Gene_A": "hsa04919", "BEND_MAP_ID": 28453269, "selected": false}, "selected": false}, {"data": {"id": "28453248", "source": "28453044", "target": "28453035", "SCORE": 0.520547945210077, "shared_interaction": "Direct", "source_original": "21", "Name_B": "hsa05219", "Name_A": "hsa04919", "target_original": "12", "Gene_B": "hsa05219", "interaction": "Direct", "SUID": 28453248, "TYPE": "Direct", "Gene_A": "hsa04919", "BEND_MAP_ID": 28453248, "selected": false}, "selected": false}, {"data": {"id": "28453233", "source": "28453044", "target": "28453034", "SCORE": 0.520547945210077, "shared_interaction": "Direct", "source_original": "21", "Name_B": "ko05219", "Name_A": "hsa04919", "target_original": "11", "Gene_B": "ko05219", "interaction": "Direct", "SUID": 28453233, "TYPE": "Direct", "Gene_A": "hsa04919", "BEND_MAP_ID": 28453233, "selected": false}, "selected": false}, {"data": {"id": "28453150", "source": "28453044", "target": "28453089", "SCORE": 0.3466666666727644, "shared_interaction": "Direct", "source_original": "21", "Name_B": "hsa05210", "Name_A": "hsa04919", "target_original": "66", "Gene_B": "hsa05210", "interaction": "Direct", "SUID": 28453150, "TYPE": "Direct", "Gene_A": "hsa04919", "BEND_MAP_ID": 28453150, "selected": false}, "selected": false}, {"data": {"id": "28453133", "source": "28453044", "target": "28453028", "SCORE": 0.5454545454586777, "shared_interaction": "Direct", "source_original": "21", "Name_B": "ko05205", "Name_A": "hsa04919", "target_original": "5", "Gene_B": "ko05205", "interaction": "Direct", "SUID": 28453133, "TYPE": "Direct", "Gene_A": "hsa04919", "BEND_MAP_ID": 28453133, "selected": false}, "selected": false}, {"data": {"id": "28453122", "source": "28453044", "target": "28453098", "SCORE": 0.46153846154329387, "shared_interaction": "Direct", "source_original": "21", "Name_B": "hsa05205", "Name_A": "hsa04919", "target_original": "75", "Gene_B": "hsa05205", "interaction": "Direct", "SUID": 28453122, "TYPE": "Direct", "Gene_A": "hsa04919", "BEND_MAP_ID": 28453122, "selected": false}, "selected": false}, {"data": {"id": "28453364", "source": "28453043", "target": "28453027", "SCORE": 0.416666666672338, "shared_interaction": "Direct", "source_original": "20", "Name_B": "hsa05203", "Name_A": "hsa04917", "target_original": "4", "Gene_B": "hsa05203", "interaction": "Direct", "SUID": 28453364, "TYPE": "Direct", "Gene_A": "hsa04917", "BEND_MAP_ID": 28453364, "selected": false}, "selected": false}, {"data": {"id": "28453363", "source": "28453043", "target": "28453026", "SCORE": 0.416666666672338, "shared_interaction": "Direct", "source_original": "20", "Name_B": "ko05203", "Name_A": "hsa04917", "target_original": "3", "Gene_B": "ko05203", "interaction": "Direct", "SUID": 28453363, "TYPE": "Direct", "Gene_A": "hsa04917", "BEND_MAP_ID": 28453363, "selected": false}, "selected": false}, {"data": {"id": "28453362", "source": "28453043", "target": "28453050", "SCORE": 0.600000000004, "shared_interaction": "Direct", "source_original": "20", "Name_B": "ko05221", "Name_A": "hsa04917", "target_original": "27", "Gene_B": "ko05221", "interaction": "Direct", "SUID": 28453362, "TYPE": "Direct", "Gene_A": "hsa04917", "BEND_MAP_ID": 28453362, "selected": false}, "selected": false}, {"data": {"id": "28453361", "source": "28453043", "target": "28453044", "SCORE": 0.611111111114892, "shared_interaction": "Direct", "source_original": "20", "Name_B": "hsa04919", "Name_A": "hsa04917", "target_original": "21", "Gene_B": "hsa04919", "interaction": "Direct", "SUID": 28453361, "TYPE": "Direct", "Gene_A": "hsa04917", "BEND_MAP_ID": 28453361, "selected": false}, "selected": false}, {"data": {"id": "28453356", "source": "28453043", "target": "28453097", "SCORE": 1.0, "shared_interaction": "Direct", "source_original": "20", "Name_B": "ko04917", "Name_A": "hsa04917", "target_original": "74", "Gene_B": "ko04917", "interaction": "Direct", "SUID": 28453356, "TYPE": "Direct", "Gene_A": "hsa04917", "BEND_MAP_ID": 28453356, "selected": false}, "selected": false}, {"data": {"id": "28453318", "source": "28453043", "target": "28453042", "SCORE": 0.6216216216252008, "shared_interaction": "Direct", "source_original": "20", "Name_B": "ko01522", "Name_A": "hsa04917", "target_original": "19", "Gene_B": "ko01522", "interaction": "Direct", "SUID": 28453318, "TYPE": "Direct", "Gene_A": "hsa04917", "BEND_MAP_ID": 28453318, "selected": false}, "selected": false}, {"data": {"id": "28453191", "source": "28453043", "target": "28453025", "SCORE": 0.3466666666727644, "shared_interaction": "Direct", "source_original": "20", "Name_B": "hsa04933", "Name_A": "hsa04917", "target_original": "2", "Gene_B": "hsa04933", "interaction": "Direct", "SUID": 28453191, "TYPE": "Direct", "Gene_A": "hsa04917", "BEND_MAP_ID": 28453191, "selected": false}, "selected": false}, {"data": {"id": "28453166", "source": "28453043", "target": "28453024", "SCORE": 0.3466666666727644, "shared_interaction": "Direct", "source_original": "20", "Name_B": "ko04933", "Name_A": "hsa04917", "target_original": "1", "Gene_B": "ko04933", "interaction": "Direct", "SUID": 28453166, "TYPE": "Direct", "Gene_A": "hsa04917", "BEND_MAP_ID": 28453166, "selected": false}, "selected": false}, {"data": {"id": "28453132", "source": "28453043", "target": "28453028", "SCORE": 0.36363636364214874, "shared_interaction": "Direct", "source_original": "20", "Name_B": "ko05205", "Name_A": "hsa04917", "target_original": "5", "Gene_B": "ko05205", "interaction": "Direct", "SUID": 28453132, "TYPE": "Direct", "Gene_A": "hsa04917", "BEND_MAP_ID": 28453132, "selected": false}, "selected": false}, {"data": {"id": "28453326", "source": "28453042", "target": "28453066", "SCORE": 0.3524229074949776, "shared_interaction": "Direct", "source_original": "19", "Name_B": "ko04530", "Name_A": "ko01522", "target_original": "43", "Gene_B": "ko04530", "interaction": "Direct", "SUID": 28453326, "TYPE": "Direct", "Gene_A": "ko01522", "BEND_MAP_ID": 28453326, "selected": false}, "selected": false}, {"data": {"id": "28453324", "source": "28453042", "target": "28453062", "SCORE": 0.44247787611137523, "shared_interaction": "Direct", "source_original": "19", "Name_B": "ko04137", "Name_A": "ko01522", "target_original": "39", "Gene_B": "ko04137", "interaction": "Direct", "SUID": 28453324, "TYPE": "Direct", "Gene_A": "ko01522", "BEND_MAP_ID": 28453324, "selected": false}, "selected": false}, {"data": {"id": "28453322", "source": "28453042", "target": "28453026", "SCORE": 0.43243243243780133, "shared_interaction": "Direct", "source_original": "19", "Name_B": "ko05203", "Name_A": "ko01522", "target_original": "3", "Gene_B": "ko05203", "interaction": "Direct", "SUID": 28453322, "TYPE": "Direct", "Gene_A": "ko01522", "BEND_MAP_ID": 28453322, "selected": false}, "selected": false}, {"data": {"id": "28453320", "source": "28453042", "target": "28453045", "SCORE": 0.43243243243780133, "shared_interaction": "Direct", "source_original": "19", "Name_B": "ko04210", "Name_A": "ko01522", "target_original": "22", "Gene_B": "ko04210", "interaction": "Direct", "SUID": 28453320, "TYPE": "Direct", "Gene_A": "ko01522", "BEND_MAP_ID": 28453320, "selected": false}, "selected": false}, {"data": {"id": "28453317", "source": "28453042", "target": "28453097", "SCORE": 0.6216216216252008, "shared_interaction": "Direct", "source_original": "19", "Name_B": "ko04917", "Name_A": "ko01522", "target_original": "74", "Gene_B": "ko04917", "interaction": "Direct", "SUID": 28453317, "TYPE": "Direct", "Gene_A": "ko01522", "BEND_MAP_ID": 28453317, "selected": false}, "selected": false}, {"data": {"id": "28453316", "source": "28453042", "target": "28453033", "SCORE": 0.43243243243780133, "shared_interaction": "Direct", "source_original": "19", "Name_B": "ko05210", "Name_A": "ko01522", "target_original": "10", "Gene_B": "ko05210", "interaction": "Direct", "SUID": 28453316, "TYPE": "Direct", "Gene_A": "ko01522", "BEND_MAP_ID": 28453316, "selected": false}, "selected": false}, {"data": {"id": "28453315", "source": "28453042", "target": "28453032", "SCORE": 0.32876712329410773, "shared_interaction": "Direct", "source_original": "19", "Name_B": "ko04010", "Name_A": "ko01522", "target_original": "9", "Gene_B": "ko04010", "interaction": "Direct", "SUID": 28453315, "TYPE": "Direct", "Gene_A": "ko01522", "BEND_MAP_ID": 28453315, "selected": false}, "selected": false}, {"data": {"id": "28453295", "source": "28453042", "target": "28453040", "SCORE": 0.520547945210077, "shared_interaction": "Direct", "source_original": "19", "Name_B": "ko05224", "Name_A": "ko01522", "target_original": "17", "Gene_B": "ko05224", "interaction": "Direct", "SUID": 28453295, "TYPE": "Direct", "Gene_A": "ko01522", "BEND_MAP_ID": 28453295, "selected": false}, "selected": false}, {"data": {"id": "28453266", "source": "28453042", "target": "28453038", "SCORE": 0.33484162896559655, "shared_interaction": "Direct", "source_original": "19", "Name_B": "ko05213", "Name_A": "ko01522", "target_original": "15", "Gene_B": "ko05213", "interaction": "Direct", "SUID": 28453266, "TYPE": "Direct", "Gene_A": "ko01522", "BEND_MAP_ID": 28453266, "selected": false}, "selected": false}, {"data": {"id": "28453232", "source": "28453042", "target": "28453034", "SCORE": 0.33484162896559655, "shared_interaction": "Direct", "source_original": "19", "Name_B": "ko05219", "Name_A": "ko01522", "target_original": "11", "Gene_B": "ko05219", "interaction": "Direct", "SUID": 28453232, "TYPE": "Direct", "Gene_A": "ko01522", "BEND_MAP_ID": 28453232, "selected": false}, "selected": false}, {"data": {"id": "28453130", "source": "28453042", "target": "28453028", "SCORE": 0.322580645167846, "shared_interaction": "Direct", "source_original": "19", "Name_B": "ko05205", "Name_A": "ko01522", "target_original": "5", "Gene_B": "ko05205", "interaction": "Direct", "SUID": 28453130, "TYPE": "Direct", "Gene_A": "ko01522", "BEND_MAP_ID": 28453130, "selected": false}, "selected": false}, {"data": {"id": "28453314", "source": "28453041", "target": "28453067", "SCORE": 0.3524229074949776, "shared_interaction": "Direct", "source_original": "18", "Name_B": "hsa04530", "Name_A": "hsa01522", "target_original": "44", "Gene_B": "hsa04530", "interaction": "Direct", "SUID": 28453314, "TYPE": "Direct", "Gene_A": "hsa01522", "BEND_MAP_ID": 28453314, "selected": false}, "selected": false}, {"data": {"id": "28453313", "source": "28453041", "target": "28453066", "SCORE": 0.3524229074949776, "shared_interaction": "Direct", "source_original": "18", "Name_B": "ko04530", "Name_A": "hsa01522", "target_original": "43", "Gene_B": "ko04530", "interaction": "Direct", "SUID": 28453313, "TYPE": "Direct", "Gene_A": "hsa01522", "BEND_MAP_ID": 28453313, "selected": false}, "selected": false}, {"data": {"id": "28453312", "source": "28453041", "target": "28453063", "SCORE": 0.44247787611137523, "shared_interaction": "Direct", "source_original": "18", "Name_B": "hsa04137", "Name_A": "hsa01522", "target_original": "40", "Gene_B": "hsa04137", "interaction": "Direct", "SUID": 28453312, "TYPE": "Direct", "Gene_A": "hsa01522", "BEND_MAP_ID": 28453312, "selected": false}, "selected": false}, {"data": {"id": "28453311", "source": "28453041", "target": "28453062", "SCORE": 0.44247787611137523, "shared_interaction": "Direct", "source_original": "18", "Name_B": "ko04137", "Name_A": "hsa01522", "target_original": "39", "Gene_B": "ko04137", "interaction": "Direct", "SUID": 28453311, "TYPE": "Direct", "Gene_A": "hsa01522", "BEND_MAP_ID": 28453311, "selected": false}, "selected": false}, {"data": {"id": "28453310", "source": "28453041", "target": "28453027", "SCORE": 0.43243243243780133, "shared_interaction": "Direct", "source_original": "18", "Name_B": "hsa05203", "Name_A": "hsa01522", "target_original": "4", "Gene_B": "hsa05203", "interaction": "Direct", "SUID": 28453310, "TYPE": "Direct", "Gene_A": "hsa01522", "BEND_MAP_ID": 28453310, "selected": false}, "selected": false}, {"data": {"id": "28453309", "source": "28453041", "target": "28453026", "SCORE": 0.43243243243780133, "shared_interaction": "Direct", "source_original": "18", "Name_B": "ko05203", "Name_A": "hsa01522", "target_original": "3", "Gene_B": "ko05203", "interaction": "Direct", "SUID": 28453309, "TYPE": "Direct", "Gene_A": "hsa01522", "BEND_MAP_ID": 28453309, "selected": false}, "selected": false}, {"data": {"id": "28453308", "source": "28453041", "target": "28453046", "SCORE": 0.43243243243780133, "shared_interaction": "Direct", "source_original": "18", "Name_B": "hsa04210", "Name_A": "hsa01522", "target_original": "23", "Gene_B": "hsa04210", "interaction": "Direct", "SUID": 28453308, "TYPE": "Direct", "Gene_A": "hsa01522", "BEND_MAP_ID": 28453308, "selected": false}, "selected": false}, {"data": {"id": "28453307", "source": "28453041", "target": "28453045", "SCORE": 0.43243243243780133, "shared_interaction": "Direct", "source_original": "18", "Name_B": "ko04210", "Name_A": "hsa01522", "target_original": "22", "Gene_B": "ko04210", "interaction": "Direct", "SUID": 28453307, "TYPE": "Direct", "Gene_A": "hsa01522", "BEND_MAP_ID": 28453307, "selected": false}, "selected": false}, {"data": {"id": "28453306", "source": "28453041", "target": "28453044", "SCORE": 0.6216216216252008, "shared_interaction": "Direct", "source_original": "18", "Name_B": "hsa04919", "Name_A": "hsa01522", "target_original": "21", "Gene_B": "hsa04919", "interaction": "Direct", "SUID": 28453306, "TYPE": "Direct", "Gene_A": "hsa01522", "BEND_MAP_ID": 28453306, "selected": false}, "selected": false}, {"data": {"id": "28453305", "source": "28453041", "target": "28453043", "SCORE": 0.6216216216252008, "shared_interaction": "Direct", "source_original": "18", "Name_B": "hsa04917", "Name_A": "hsa01522", "target_original": "20", "Gene_B": "hsa04917", "interaction": "Direct", "SUID": 28453305, "TYPE": "Direct", "Gene_A": "hsa01522", "BEND_MAP_ID": 28453305, "selected": false}, "selected": false}, {"data": {"id": "28453304", "source": "28453041", "target": "28453097", "SCORE": 0.6216216216252008, "shared_interaction": "Direct", "source_original": "18", "Name_B": "ko04917", "Name_A": "hsa01522", "target_original": "74", "Gene_B": "ko04917", "interaction": "Direct", "SUID": 28453304, "TYPE": "Direct", "Gene_A": "hsa01522", "BEND_MAP_ID": 28453304, "selected": false}, "selected": false}, {"data": {"id": "28453303", "source": "28453041", "target": "28453033", "SCORE": 0.43243243243780133, "shared_interaction": "Direct", "source_original": "18", "Name_B": "ko05210", "Name_A": "hsa01522", "target_original": "10", "Gene_B": "ko05210", "interaction": "Direct", "SUID": 28453303, "TYPE": "Direct", "Gene_A": "hsa01522", "BEND_MAP_ID": 28453303, "selected": false}, "selected": false}, {"data": {"id": "28453302", "source": "28453041", "target": "28453032", "SCORE": 0.32876712329410773, "shared_interaction": "Direct", "source_original": "18", "Name_B": "ko04010", "Name_A": "hsa01522", "target_original": "9", "Gene_B": "ko04010", "interaction": "Direct", "SUID": 28453302, "TYPE": "Direct", "Gene_A": "hsa01522", "BEND_MAP_ID": 28453302, "selected": false}, "selected": false}, {"data": {"id": "28453301", "source": "28453041", "target": "28453042", "SCORE": 1.0, "shared_interaction": "Direct", "source_original": "18", "Name_B": "ko01522", "Name_A": "hsa01522", "target_original": "19", "Gene_B": "ko01522", "interaction": "Direct", "SUID": 28453301, "TYPE": "Direct", "Gene_A": "hsa01522", "BEND_MAP_ID": 28453301, "selected": false}, "selected": false}, {"data": {"id": "28453294", "source": "28453041", "target": "28453040", "SCORE": 0.520547945210077, "shared_interaction": "Direct", "source_original": "18", "Name_B": "ko05224", "Name_A": "hsa01522", "target_original": "17", "Gene_B": "ko05224", "interaction": "Direct", "SUID": 28453294, "TYPE": "Direct", "Gene_A": "hsa01522", "BEND_MAP_ID": 28453294, "selected": false}, "selected": false}, {"data": {"id": "28453280", "source": "28453041", "target": "28453039", "SCORE": 0.42201834862942095, "shared_interaction": "Direct", "source_original": "18", "Name_B": "hsa04510", "Name_A": "hsa01522", "target_original": "16", "Gene_B": "hsa04510", "interaction": "Direct", "SUID": 28453280, "TYPE": "Direct", "Gene_A": "hsa01522", "BEND_MAP_ID": 28453280, "selected": false}, "selected": false}, {"data": {"id": "28453265", "source": "28453041", "target": "28453038", "SCORE": 0.33484162896559655, "shared_interaction": "Direct", "source_original": "18", "Name_B": "ko05213", "Name_A": "hsa01522", "target_original": "15", "Gene_B": "ko05213", "interaction": "Direct", "SUID": 28453265, "TYPE": "Direct", "Gene_A": "hsa01522", "BEND_MAP_ID": 28453265, "selected": false}, "selected": false}, {"data": {"id": "28453246", "source": "28453041", "target": "28453035", "SCORE": 0.33484162896559655, "shared_interaction": "Direct", "source_original": "18", "Name_B": "hsa05219", "Name_A": "hsa01522", "target_original": "12", "Gene_B": "hsa05219", "interaction": "Direct", "SUID": 28453246, "TYPE": "Direct", "Gene_A": "hsa01522", "BEND_MAP_ID": 28453246, "selected": false}, "selected": false}, {"data": {"id": "28453231", "source": "28453041", "target": "28453034", "SCORE": 0.33484162896559655, "shared_interaction": "Direct", "source_original": "18", "Name_B": "ko05219", "Name_A": "hsa01522", "target_original": "11", "Gene_B": "ko05219", "interaction": "Direct", "SUID": 28453231, "TYPE": "Direct", "Gene_A": "hsa01522", "BEND_MAP_ID": 28453231, "selected": false}, "selected": false}, {"data": {"id": "28453146", "source": "28453041", "target": "28453089", "SCORE": 0.520547945210077, "shared_interaction": "Direct", "source_original": "18", "Name_B": "hsa05210", "Name_A": "hsa01522", "target_original": "66", "Gene_B": "hsa05210", "interaction": "Direct", "SUID": 28453146, "TYPE": "Direct", "Gene_A": "hsa01522", "BEND_MAP_ID": 28453146, "selected": false}, "selected": false}, {"data": {"id": "28453129", "source": "28453041", "target": "28453028", "SCORE": 0.322580645167846, "shared_interaction": "Direct", "source_original": "18", "Name_B": "ko05205", "Name_A": "hsa01522", "target_original": "5", "Gene_B": "ko05205", "interaction": "Direct", "SUID": 28453129, "TYPE": "Direct", "Gene_A": "hsa01522", "BEND_MAP_ID": 28453129, "selected": false}, "selected": false}, {"data": {"id": "28453281", "source": "28453039", "target": "28453042", "SCORE": 0.42201834862942095, "shared_interaction": "Direct", "source_original": "16", "Name_B": "ko01522", "Name_A": "hsa04510", "target_original": "19", "Gene_B": "ko01522", "interaction": "Direct", "SUID": 28453281, "TYPE": "Direct", "Gene_A": "hsa04510", "BEND_MAP_ID": 28453281, "selected": false}, "selected": false}, {"data": {"id": "28453279", "source": "28453039", "target": "28453040", "SCORE": 0.3098591549363816, "shared_interaction": "Direct", "source_original": "16", "Name_B": "ko05224", "Name_A": "hsa04510", "target_original": "17", "Gene_B": "ko05224", "interaction": "Direct", "SUID": 28453279, "TYPE": "Direct", "Gene_A": "hsa04510", "BEND_MAP_ID": 28453279, "selected": false}, "selected": false}, {"data": {"id": "28453263", "source": "28453039", "target": "28453038", "SCORE": 0.3408071748941, "shared_interaction": "Direct", "source_original": "16", "Name_B": "ko05213", "Name_A": "hsa04510", "target_original": "15", "Gene_B": "ko05213", "interaction": "Direct", "SUID": 28453263, "TYPE": "Direct", "Gene_A": "hsa04510", "BEND_MAP_ID": 28453263, "selected": false}, "selected": false}, {"data": {"id": "28453261", "source": "28453039", "target": "28453037", "SCORE": 0.6146788990862806, "shared_interaction": "Direct", "source_original": "16", "Name_B": "ko01521", "Name_A": "hsa04510", "target_original": "14", "Gene_B": "ko01521", "interaction": "Direct", "SUID": 28453261, "TYPE": "Direct", "Gene_A": "hsa04510", "BEND_MAP_ID": 28453261, "selected": false}, "selected": false}, {"data": {"id": "28453244", "source": "28453039", "target": "28453035", "SCORE": 0.3408071748941, "shared_interaction": "Direct", "source_original": "16", "Name_B": "hsa05219", "Name_A": "hsa04510", "target_original": "12", "Gene_B": "hsa05219", "interaction": "Direct", "SUID": 28453244, "TYPE": "Direct", "Gene_A": "hsa04510", "BEND_MAP_ID": 28453244, "selected": false}, "selected": false}, {"data": {"id": "28453229", "source": "28453039", "target": "28453034", "SCORE": 0.3408071748941, "shared_interaction": "Direct", "source_original": "16", "Name_B": "ko05219", "Name_A": "hsa04510", "target_original": "11", "Gene_B": "ko05219", "interaction": "Direct", "SUID": 28453229, "TYPE": "Direct", "Gene_A": "hsa04510", "BEND_MAP_ID": 28453229, "selected": false}, "selected": false}, {"data": {"id": "28453187", "source": "28453039", "target": "28453025", "SCORE": 0.3098591549363816, "shared_interaction": "Direct", "source_original": "16", "Name_B": "hsa04933", "Name_A": "hsa04510", "target_original": "2", "Gene_B": "hsa04933", "interaction": "Direct", "SUID": 28453187, "TYPE": "Direct", "Gene_A": "hsa04510", "BEND_MAP_ID": 28453187, "selected": false}, "selected": false}, {"data": {"id": "28453162", "source": "28453039", "target": "28453024", "SCORE": 0.3098591549363816, "shared_interaction": "Direct", "source_original": "16", "Name_B": "ko04933", "Name_A": "hsa04510", "target_original": "1", "Gene_B": "ko04933", "interaction": "Direct", "SUID": 28453162, "TYPE": "Direct", "Gene_A": "hsa04510", "BEND_MAP_ID": 28453162, "selected": false}, "selected": false}, {"data": {"id": "28453143", "source": "28453039", "target": "28453089", "SCORE": 0.3098591549363816, "shared_interaction": "Direct", "source_original": "16", "Name_B": "hsa05210", "Name_A": "hsa04510", "target_original": "66", "Gene_B": "hsa05210", "interaction": "Direct", "SUID": 28453143, "TYPE": "Direct", "Gene_A": "hsa04510", "BEND_MAP_ID": 28453143, "selected": false}, "selected": false}, {"data": {"id": "28453275", "source": "28453038", "target": "28453071", "SCORE": 0.5116279069815143, "shared_interaction": "Direct", "source_original": "15", "Name_B": "ko05222", "Name_A": "ko05213", "target_original": "48", "Gene_B": "ko05222", "interaction": "Direct", "SUID": 28453275, "TYPE": "Direct", "Gene_A": "ko05213", "BEND_MAP_ID": 28453275, "selected": false}, "selected": false}, {"data": {"id": "28453272", "source": "28453038", "target": "28453050", "SCORE": 0.5161290322627472, "shared_interaction": "Direct", "source_original": "15", "Name_B": "ko05221", "Name_A": "ko05213", "target_original": "27", "Gene_B": "ko05221", "interaction": "Direct", "SUID": 28453272, "TYPE": "Direct", "Gene_A": "ko05213", "BEND_MAP_ID": 28453272, "selected": false}, "selected": false}, {"data": {"id": "28453264", "source": "28453038", "target": "28453040", "SCORE": 0.8108108108126004, "shared_interaction": "Direct", "source_original": "15", "Name_B": "ko05224", "Name_A": "ko05213", "target_original": "17", "Gene_B": "ko05224", "interaction": "Direct", "SUID": 28453264, "TYPE": "Direct", "Gene_A": "ko05213", "BEND_MAP_ID": 28453264, "selected": false}, "selected": false}, {"data": {"id": "28453228", "source": "28453038", "target": "28453034", "SCORE": 0.6181818181854628, "shared_interaction": "Direct", "source_original": "15", "Name_B": "ko05219", "Name_A": "ko05213", "target_original": "11", "Gene_B": "ko05219", "interaction": "Direct", "SUID": 28453228, "TYPE": "Direct", "Gene_A": "ko05213", "BEND_MAP_ID": 28453228, "selected": false}, "selected": false}, {"data": {"id": "28453260", "source": "28453037", "target": "28453038", "SCORE": 0.33484162896559655, "shared_interaction": "Direct", "source_original": "14", "Name_B": "ko05213", "Name_A": "ko01521", "target_original": "15", "Gene_B": "ko05213", "interaction": "Direct", "SUID": 28453260, "TYPE": "Direct", "Gene_A": "ko01521", "BEND_MAP_ID": 28453260, "selected": false}, "selected": false}, {"data": {"id": "28453227", "source": "28453037", "target": "28453034", "SCORE": 0.33484162896559655, "shared_interaction": "Direct", "source_original": "14", "Name_B": "ko05219", "Name_A": "ko01521", "target_original": "11", "Gene_B": "ko05219", "interaction": "Direct", "SUID": 28453227, "TYPE": "Direct", "Gene_A": "ko01521", "BEND_MAP_ID": 28453227, "selected": false}, "selected": false}, {"data": {"id": "28453259", "source": "28453036", "target": "28453095", "SCORE": 0.3408071748941, "shared_interaction": "Direct", "source_original": "13", "Name_B": "hsa04630", "Name_A": "hsa01521", "target_original": "72", "Gene_B": "hsa04630", "interaction": "Direct", "SUID": 28453259, "TYPE": "Direct", "Gene_A": "hsa01521", "BEND_MAP_ID": 28453259, "selected": false}, "selected": false}, {"data": {"id": "28453258", "source": "28453036", "target": "28453039", "SCORE": 0.6146788990862806, "shared_interaction": "Direct", "source_original": "13", "Name_B": "hsa04510", "Name_A": "hsa01521", "target_original": "16", "Gene_B": "hsa04510", "interaction": "Direct", "SUID": 28453258, "TYPE": "Direct", "Gene_A": "hsa01521", "BEND_MAP_ID": 28453258, "selected": false}, "selected": false}, {"data": {"id": "28453257", "source": "28453036", "target": "28453038", "SCORE": 0.33484162896559655, "shared_interaction": "Direct", "source_original": "13", "Name_B": "ko05213", "Name_A": "hsa01521", "target_original": "15", "Gene_B": "ko05213", "interaction": "Direct", "SUID": 28453257, "TYPE": "Direct", "Gene_A": "hsa01521", "BEND_MAP_ID": 28453257, "selected": false}, "selected": false}, {"data": {"id": "28453256", "source": "28453036", "target": "28453037", "SCORE": 1.0, "shared_interaction": "Direct", "source_original": "13", "Name_B": "ko01521", "Name_A": "hsa01521", "target_original": "14", "Gene_B": "ko01521", "interaction": "Direct", "SUID": 28453256, "TYPE": "Direct", "Gene_A": "hsa01521", "BEND_MAP_ID": 28453256, "selected": false}, "selected": false}, {"data": {"id": "28453241", "source": "28453036", "target": "28453035", "SCORE": 0.33484162896559655, "shared_interaction": "Direct", "source_original": "13", "Name_B": "hsa05219", "Name_A": "hsa01521", "target_original": "12", "Gene_B": "hsa05219", "interaction": "Direct", "SUID": 28453241, "TYPE": "Direct", "Gene_A": "hsa01521", "BEND_MAP_ID": 28453241, "selected": false}, "selected": false}, {"data": {"id": "28453226", "source": "28453036", "target": "28453034", "SCORE": 0.33484162896559655, "shared_interaction": "Direct", "source_original": "13", "Name_B": "ko05219", "Name_A": "hsa01521", "target_original": "11", "Gene_B": "ko05219", "interaction": "Direct", "SUID": 28453226, "TYPE": "Direct", "Gene_A": "hsa01521", "BEND_MAP_ID": 28453226, "selected": false}, "selected": false}, {"data": {"id": "28453254", "source": "28453035", "target": "28453076", "SCORE": 0.3098591549363816, "shared_interaction": "Direct", "source_original": "12", "Name_B": "ko04110", "Name_A": "hsa05219", "target_original": "53", "Gene_B": "ko04110", "interaction": "Direct", "SUID": 28453254, "TYPE": "Direct", "Gene_A": "hsa05219", "BEND_MAP_ID": 28453254, "selected": false}, "selected": false}, {"data": {"id": "28453252", "source": "28453035", "target": "28453026", "SCORE": 0.32876712329410773, "shared_interaction": "Direct", "source_original": "12", "Name_B": "ko05203", "Name_A": "hsa05219", "target_original": "3", "Gene_B": "ko05203", "interaction": "Direct", "SUID": 28453252, "TYPE": "Direct", "Gene_A": "hsa05219", "BEND_MAP_ID": 28453252, "selected": false}, "selected": false}, {"data": {"id": "28453251", "source": "28453035", "target": "28453050", "SCORE": 0.322580645167846, "shared_interaction": "Direct", "source_original": "12", "Name_B": "ko05221", "Name_A": "hsa05219", "target_original": "27", "Gene_B": "ko05221", "interaction": "Direct", "SUID": 28453251, "TYPE": "Direct", "Gene_A": "hsa05219", "BEND_MAP_ID": 28453251, "selected": false}, "selected": false}, {"data": {"id": "28453249", "source": "28453035", "target": "28453029", "SCORE": 0.4272727272781942, "shared_interaction": "Direct", "source_original": "12", "Name_B": "ko05206", "Name_A": "hsa05219", "target_original": "6", "Gene_B": "ko05206", "interaction": "Direct", "SUID": 28453249, "TYPE": "Direct", "Gene_A": "hsa05219", "BEND_MAP_ID": 28453249, "selected": false}, "selected": false}, {"data": {"id": "28453247", "source": "28453035", "target": "28453042", "SCORE": 0.33484162896559655, "shared_interaction": "Direct", "source_original": "12", "Name_B": "ko01522", "Name_A": "hsa05219", "target_original": "19", "Gene_B": "ko01522", "interaction": "Direct", "SUID": 28453247, "TYPE": "Direct", "Gene_A": "hsa05219", "BEND_MAP_ID": 28453247, "selected": false}, "selected": false}, {"data": {"id": "28453245", "source": "28453035", "target": "28453040", "SCORE": 0.43243243243780133, "shared_interaction": "Direct", "source_original": "12", "Name_B": "ko05224", "Name_A": "hsa05219", "target_original": "17", "Gene_B": "ko05224", "interaction": "Direct", "SUID": 28453245, "TYPE": "Direct", "Gene_A": "hsa05219", "BEND_MAP_ID": 28453245, "selected": false}, "selected": false}, {"data": {"id": "28453243", "source": "28453035", "target": "28453038", "SCORE": 0.6181818181854628, "shared_interaction": "Direct", "source_original": "12", "Name_B": "ko05213", "Name_A": "hsa05219", "target_original": "15", "Gene_B": "ko05213", "interaction": "Direct", "SUID": 28453243, "TYPE": "Direct", "Gene_A": "hsa05219", "BEND_MAP_ID": 28453243, "selected": false}, "selected": false}, {"data": {"id": "28453242", "source": "28453035", "target": "28453037", "SCORE": 0.33484162896559655, "shared_interaction": "Direct", "source_original": "12", "Name_B": "ko01521", "Name_A": "hsa05219", "target_original": "14", "Gene_B": "ko01521", "interaction": "Direct", "SUID": 28453242, "TYPE": "Direct", "Gene_A": "hsa05219", "BEND_MAP_ID": 28453242, "selected": false}, "selected": false}, {"data": {"id": "28453225", "source": "28453035", "target": "28453034", "SCORE": 1.0, "shared_interaction": "Direct", "source_original": "12", "Name_B": "ko05219", "Name_A": "hsa05219", "target_original": "11", "Gene_B": "ko05219", "interaction": "Direct", "SUID": 28453225, "TYPE": "Direct", "Gene_A": "hsa05219", "BEND_MAP_ID": 28453225, "selected": false}, "selected": false}, {"data": {"id": "28453128", "source": "28453035", "target": "28453028", "SCORE": 0.4375000000052734, "shared_interaction": "Direct", "source_original": "12", "Name_B": "ko05205", "Name_A": "hsa05219", "target_original": "5", "Gene_B": "ko05205", "interaction": "Direct", "SUID": 28453128, "TYPE": "Direct", "Gene_A": "hsa05219", "BEND_MAP_ID": 28453128, "selected": false}, "selected": false}, {"data": {"id": "28453236", "source": "28453034", "target": "28453050", "SCORE": 0.322580645167846, "shared_interaction": "Direct", "source_original": "11", "Name_B": "ko05221", "Name_A": "ko05219", "target_original": "27", "Gene_B": "ko05221", "interaction": "Direct", "SUID": 28453236, "TYPE": "Direct", "Gene_A": "ko05219", "BEND_MAP_ID": 28453236, "selected": false}, "selected": false}, {"data": {"id": "28453230", "source": "28453034", "target": "28453040", "SCORE": 0.43243243243780133, "shared_interaction": "Direct", "source_original": "11", "Name_B": "ko05224", "Name_A": "ko05219", "target_original": "17", "Gene_B": "ko05224", "interaction": "Direct", "SUID": 28453230, "TYPE": "Direct", "Gene_A": "ko05219", "BEND_MAP_ID": 28453230, "selected": false}, "selected": false}, {"data": {"id": "28453350", "source": "28453033", "target": "28453071", "SCORE": 0.3823529411828287, "shared_interaction": "Direct", "source_original": "10", "Name_B": "ko05222", "Name_A": "ko05210", "target_original": "48", "Gene_B": "ko05222", "interaction": "Direct", "SUID": 28453350, "TYPE": "Direct", "Gene_A": "ko05210", "BEND_MAP_ID": 28453350, "selected": false}, "selected": false}, {"data": {"id": "28453342", "source": "28453033", "target": "28453050", "SCORE": 0.400000000006, "shared_interaction": "Direct", "source_original": "10", "Name_B": "ko05221", "Name_A": "ko05210", "target_original": "27", "Gene_B": "ko05221", "interaction": "Direct", "SUID": 28453342, "TYPE": "Direct", "Gene_A": "ko05210", "BEND_MAP_ID": 28453342, "selected": false}, "selected": false}, {"data": {"id": "28453297", "source": "28453033", "target": "28453040", "SCORE": 0.3466666666727644, "shared_interaction": "Direct", "source_original": "10", "Name_B": "ko05224", "Name_A": "ko05210", "target_original": "17", "Gene_B": "ko05224", "interaction": "Direct", "SUID": 28453297, "TYPE": "Direct", "Gene_A": "ko05210", "BEND_MAP_ID": 28453297, "selected": false}, "selected": false}, {"data": {"id": "28453268", "source": "28453033", "target": "28453038", "SCORE": 0.32876712329410773, "shared_interaction": "Direct", "source_original": "10", "Name_B": "ko05213", "Name_A": "ko05210", "target_original": "15", "Gene_B": "ko05213", "interaction": "Direct", "SUID": 28453268, "TYPE": "Direct", "Gene_A": "ko05210", "BEND_MAP_ID": 28453268, "selected": false}, "selected": false}, {"data": {"id": "28453334", "source": "28453032", "target": "28453053", "SCORE": 0.3466666666727644, "shared_interaction": "Direct", "source_original": "9", "Name_B": "ko05166", "Name_A": "ko04010", "target_original": "30", "Gene_B": "ko05166", "interaction": "Direct", "SUID": 28453334, "TYPE": "Direct", "Gene_A": "ko04010", "BEND_MAP_ID": 28453334, "selected": false}, "selected": false}, {"data": {"id": "28453331", "source": "28453032", "target": "28453049", "SCORE": 0.4473684210577216, "shared_interaction": "Direct", "source_original": "9", "Name_B": "ko04668", "Name_A": "ko04010", "target_original": "26", "Gene_B": "ko04668", "interaction": "Direct", "SUID": 28453331, "TYPE": "Direct", "Gene_A": "ko04010", "BEND_MAP_ID": 28453331, "selected": false}, "selected": false}, {"data": {"id": "28453329", "source": "28453032", "target": "28453045", "SCORE": 0.7200000000026133, "shared_interaction": "Direct", "source_original": "9", "Name_B": "ko04210", "Name_A": "ko04010", "target_original": "22", "Gene_B": "ko04210", "interaction": "Direct", "SUID": 28453329, "TYPE": "Direct", "Gene_A": "ko04010", "BEND_MAP_ID": 28453329, "selected": false}, "selected": false}, {"data": {"id": "28453328", "source": "28453032", "target": "28453033", "SCORE": 0.5333333333376888, "shared_interaction": "Direct", "source_original": "9", "Name_B": "ko05210", "Name_A": "ko04010", "target_original": "10", "Gene_B": "ko05210", "interaction": "Direct", "SUID": 28453328, "TYPE": "Direct", "Gene_A": "ko04010", "BEND_MAP_ID": 28453328, "selected": false}, "selected": false}, {"data": {"id": "28453296", "source": "28453032", "target": "28453040", "SCORE": 0.416666666672338, "shared_interaction": "Direct", "source_original": "9", "Name_B": "ko05224", "Name_A": "ko04010", "target_original": "17", "Gene_B": "ko05224", "interaction": "Direct", "SUID": 28453296, "TYPE": "Direct", "Gene_A": "ko04010", "BEND_MAP_ID": 28453296, "selected": false}, "selected": false}, {"data": {"id": "28453267", "source": "28453032", "target": "28453038", "SCORE": 0.43243243243780133, "shared_interaction": "Direct", "source_original": "9", "Name_B": "ko05213", "Name_A": "ko04010", "target_original": "15", "Gene_B": "ko05213", "interaction": "Direct", "SUID": 28453267, "TYPE": "Direct", "Gene_A": "ko04010", "BEND_MAP_ID": 28453267, "selected": false}, "selected": false}, {"data": {"id": "28453293", "source": "28453031", "target": "28453059", "SCORE": 0.33333333333888887, "shared_interaction": "Direct", "source_original": "8", "Name_B": "ko05168", "Name_A": "hsa04010", "target_original": "36", "Gene_B": "ko05168", "interaction": "Direct", "SUID": 28453293, "TYPE": "Direct", "Gene_A": "hsa04010", "BEND_MAP_ID": 28453293, "selected": false}, "selected": false}, {"data": {"id": "28453292", "source": "28453031", "target": "28453058", "SCORE": 0.33333333333888887, "shared_interaction": "Direct", "source_original": "8", "Name_B": "hsa05168", "Name_A": "hsa04010", "target_original": "35", "Gene_B": "hsa05168", "interaction": "Direct", "SUID": 28453292, "TYPE": "Direct", "Gene_A": "hsa04010", "BEND_MAP_ID": 28453292, "selected": false}, "selected": false}, {"data": {"id": "28453291", "source": "28453031", "target": "28453057", "SCORE": 0.33333333333888887, "shared_interaction": "Direct", "source_original": "8", "Name_B": "hsa04932", "Name_A": "hsa04010", "target_original": "34", "Gene_B": "hsa04932", "interaction": "Direct", "SUID": 28453291, "TYPE": "Direct", "Gene_A": "hsa04010", "BEND_MAP_ID": 28453291, "selected": false}, "selected": false}, {"data": {"id": "28453290", "source": "28453031", "target": "28453056", "SCORE": 0.33333333333888887, "shared_interaction": "Direct", "source_original": "8", "Name_B": "ko04932", "Name_A": "hsa04010", "target_original": "33", "Gene_B": "ko04932", "interaction": "Direct", "SUID": 28453290, "TYPE": "Direct", "Gene_A": "hsa04010", "BEND_MAP_ID": 28453290, "selected": false}, "selected": false}, {"data": {"id": "28453289", "source": "28453031", "target": "28453053", "SCORE": 0.36363636364214874, "shared_interaction": "Direct", "source_original": "8", "Name_B": "ko05166", "Name_A": "hsa04010", "target_original": "30", "Gene_B": "ko05166", "interaction": "Direct", "SUID": 28453289, "TYPE": "Direct", "Gene_A": "hsa04010", "BEND_MAP_ID": 28453289, "selected": false}, "selected": false}, {"data": {"id": "28453288", "source": "28453031", "target": "28453052", "SCORE": 0.36363636364214874, "shared_interaction": "Direct", "source_original": "8", "Name_B": "hsa05166", "Name_A": "hsa04010", "target_original": "29", "Gene_B": "hsa05166", "interaction": "Direct", "SUID": 28453288, "TYPE": "Direct", "Gene_A": "hsa04010", "BEND_MAP_ID": 28453288, "selected": false}, "selected": false}, {"data": {"id": "28453287", "source": "28453031", "target": "28453051", "SCORE": 0.47058823529878896, "shared_interaction": "Direct", "source_original": "8", "Name_B": "hsa04668", "Name_A": "hsa04010", "target_original": "28", "Gene_B": "hsa04668", "interaction": "Direct", "SUID": 28453287, "TYPE": "Direct", "Gene_A": "hsa04010", "BEND_MAP_ID": 28453287, "selected": false}, "selected": false}, {"data": {"id": "28453286", "source": "28453031", "target": "28453049", "SCORE": 0.47058823529878896, "shared_interaction": "Direct", "source_original": "8", "Name_B": "ko04668", "Name_A": "hsa04010", "target_original": "26", "Gene_B": "ko04668", "interaction": "Direct", "SUID": 28453286, "TYPE": "Direct", "Gene_A": "hsa04010", "BEND_MAP_ID": 28453286, "selected": false}, "selected": false}, {"data": {"id": "28453285", "source": "28453031", "target": "28453046", "SCORE": 0.5454545454586777, "shared_interaction": "Direct", "source_original": "8", "Name_B": "hsa04210", "Name_A": "hsa04010", "target_original": "23", "Gene_B": "hsa04210", "interaction": "Direct", "SUID": 28453285, "TYPE": "Direct", "Gene_A": "hsa04010", "BEND_MAP_ID": 28453285, "selected": false}, "selected": false}, {"data": {"id": "28453284", "source": "28453031", "target": "28453045", "SCORE": 0.5454545454586777, "shared_interaction": "Direct", "source_original": "8", "Name_B": "ko04210", "Name_A": "hsa04010", "target_original": "22", "Gene_B": "ko04210", "interaction": "Direct", "SUID": 28453284, "TYPE": "Direct", "Gene_A": "hsa04010", "BEND_MAP_ID": 28453284, "selected": false}, "selected": false}, {"data": {"id": "28453283", "source": "28453031", "target": "28453033", "SCORE": 0.36363636364214874, "shared_interaction": "Direct", "source_original": "8", "Name_B": "ko05210", "Name_A": "hsa04010", "target_original": "10", "Gene_B": "ko05210", "interaction": "Direct", "SUID": 28453283, "TYPE": "Direct", "Gene_A": "hsa04010", "BEND_MAP_ID": 28453283, "selected": false}, "selected": false}, {"data": {"id": "28453282", "source": "28453031", "target": "28453032", "SCORE": 0.800000000002, "shared_interaction": "Direct", "source_original": "8", "Name_B": "ko04010", "Name_A": "hsa04010", "target_original": "9", "Gene_B": "ko04010", "interaction": "Direct", "SUID": 28453282, "TYPE": "Direct", "Gene_A": "hsa04010", "BEND_MAP_ID": 28453282, "selected": false}, "selected": false}, {"data": {"id": "28453214", "source": "28453031", "target": "28453093", "SCORE": 0.4827586206950059, "shared_interaction": "Direct", "source_original": "8", "Name_B": "hsa05160", "Name_A": "hsa04010", "target_original": "70", "Gene_B": "hsa05160", "interaction": "Direct", "SUID": 28453214, "TYPE": "Direct", "Gene_A": "hsa04010", "BEND_MAP_ID": 28453214, "selected": false}, "selected": false}, {"data": {"id": "28453188", "source": "28453031", "target": "28453025", "SCORE": 0.400000000006, "shared_interaction": "Direct", "source_original": "8", "Name_B": "hsa04933", "Name_A": "hsa04010", "target_original": "2", "Gene_B": "hsa04933", "interaction": "Direct", "SUID": 28453188, "TYPE": "Direct", "Gene_A": "hsa04010", "BEND_MAP_ID": 28453188, "selected": false}, "selected": false}, {"data": {"id": "28453163", "source": "28453031", "target": "28453024", "SCORE": 0.400000000006, "shared_interaction": "Direct", "source_original": "8", "Name_B": "ko04933", "Name_A": "hsa04010", "target_original": "1", "Gene_B": "ko04933", "interaction": "Direct", "SUID": 28453163, "TYPE": "Direct", "Gene_A": "hsa04010", "BEND_MAP_ID": 28453163, "selected": false}, "selected": false}, {"data": {"id": "28453144", "source": "28453031", "target": "28453089", "SCORE": 0.600000000004, "shared_interaction": "Direct", "source_original": "8", "Name_B": "hsa05210", "Name_A": "hsa04010", "target_original": "66", "Gene_B": "hsa05210", "interaction": "Direct", "SUID": 28453144, "TYPE": "Direct", "Gene_A": "hsa04010", "BEND_MAP_ID": 28453144, "selected": false}, "selected": false}, {"data": {"id": "28453484", "source": "28453030", "target": "28453076", "SCORE": 0.3098591549363816, "shared_interaction": "Direct", "source_original": "7", "Name_B": "ko04110", "Name_A": "hsa05206", "target_original": "53", "Gene_B": "ko04110", "interaction": "Direct", "SUID": 28453484, "TYPE": "Direct", "Gene_A": "hsa05206", "BEND_MAP_ID": 28453484, "selected": false}, "selected": false}, {"data": {"id": "28453482", "source": "28453030", "target": "28453074", "SCORE": 0.4112149532768058, "shared_interaction": "Direct", "source_original": "7", "Name_B": "ko04115", "Name_A": "hsa05206", "target_original": "51", "Gene_B": "ko04115", "interaction": "Direct", "SUID": 28453482, "TYPE": "Direct", "Gene_A": "hsa05206", "BEND_MAP_ID": 28453482, "selected": false}, "selected": false}, {"data": {"id": "28453481", "source": "28453030", "target": "28453071", "SCORE": 0.31627906977412, "shared_interaction": "Direct", "source_original": "7", "Name_B": "ko05222", "Name_A": "hsa05206", "target_original": "48", "Gene_B": "ko05222", "interaction": "Direct", "SUID": 28453481, "TYPE": "Direct", "Gene_A": "hsa05206", "BEND_MAP_ID": 28453481, "selected": false}, "selected": false}, {"data": {"id": "28453480", "source": "28453030", "target": "28453099", "SCORE": 0.416666666672338, "shared_interaction": "Direct", "source_original": "7", "Name_B": "hsa05222", "Name_A": "hsa05206", "target_original": "76", "Gene_B": "hsa05222", "interaction": "Direct", "SUID": 28453480, "TYPE": "Direct", "Gene_A": "hsa05206", "BEND_MAP_ID": 28453480, "selected": false}, "selected": false}, {"data": {"id": "28453478", "source": "28453030", "target": "28453026", "SCORE": 0.32876712329410773, "shared_interaction": "Direct", "source_original": "7", "Name_B": "ko05203", "Name_A": "hsa05206", "target_original": "3", "Gene_B": "ko05203", "interaction": "Direct", "SUID": 28453478, "TYPE": "Direct", "Gene_A": "hsa05206", "BEND_MAP_ID": 28453478, "selected": false}, "selected": false}, {"data": {"id": "28453477", "source": "28453030", "target": "28453050", "SCORE": 0.322580645167846, "shared_interaction": "Direct", "source_original": "7", "Name_B": "ko05221", "Name_A": "hsa05206", "target_original": "27", "Gene_B": "ko05221", "interaction": "Direct", "SUID": 28453477, "TYPE": "Direct", "Gene_A": "hsa05206", "BEND_MAP_ID": 28453477, "selected": false}, "selected": false}, {"data": {"id": "28453467", "source": "28453030", "target": "28453029", "SCORE": 1.0, "shared_interaction": "Direct", "source_original": "7", "Name_B": "ko05206", "Name_A": "hsa05206", "target_original": "6", "Gene_B": "ko05206", "interaction": "Direct", "SUID": 28453467, "TYPE": "Direct", "Gene_A": "hsa05206", "BEND_MAP_ID": 28453467, "selected": false}, "selected": false}, {"data": {"id": "28453271", "source": "28453030", "target": "28453038", "SCORE": 0.4272727272781942, "shared_interaction": "Direct", "source_original": "7", "Name_B": "ko05213", "Name_A": "hsa05206", "target_original": "15", "Gene_B": "ko05213", "interaction": "Direct", "SUID": 28453271, "TYPE": "Direct", "Gene_A": "hsa05206", "BEND_MAP_ID": 28453271, "selected": false}, "selected": false}, {"data": {"id": "28453250", "source": "28453030", "target": "28453035", "SCORE": 0.4272727272781942, "shared_interaction": "Direct", "source_original": "7", "Name_B": "hsa05219", "Name_A": "hsa05206", "target_original": "12", "Gene_B": "hsa05219", "interaction": "Direct", "SUID": 28453250, "TYPE": "Direct", "Gene_A": "hsa05206", "BEND_MAP_ID": 28453250, "selected": false}, "selected": false}, {"data": {"id": "28453235", "source": "28453030", "target": "28453034", "SCORE": 0.4272727272781942, "shared_interaction": "Direct", "source_original": "7", "Name_B": "ko05219", "Name_A": "hsa05206", "target_original": "11", "Gene_B": "ko05219", "interaction": "Direct", "SUID": 28453235, "TYPE": "Direct", "Gene_A": "hsa05206", "BEND_MAP_ID": 28453235, "selected": false}, "selected": false}, {"data": {"id": "28453135", "source": "28453030", "target": "28453028", "SCORE": 0.4375000000052734, "shared_interaction": "Direct", "source_original": "7", "Name_B": "ko05205", "Name_A": "hsa05206", "target_original": "5", "Gene_B": "ko05205", "interaction": "Direct", "SUID": 28453135, "TYPE": "Direct", "Gene_A": "hsa05206", "BEND_MAP_ID": 28453135, "selected": false}, "selected": false}, {"data": {"id": "28453472", "source": "28453029", "target": "28453071", "SCORE": 0.31627906977412, "shared_interaction": "Direct", "source_original": "6", "Name_B": "ko05222", "Name_A": "ko05206", "target_original": "48", "Gene_B": "ko05222", "interaction": "Direct", "SUID": 28453472, "TYPE": "Direct", "Gene_A": "ko05206", "BEND_MAP_ID": 28453472, "selected": false}, "selected": false}, {"data": {"id": "28453468", "source": "28453029", "target": "28453050", "SCORE": 0.322580645167846, "shared_interaction": "Direct", "source_original": "6", "Name_B": "ko05221", "Name_A": "ko05206", "target_original": "27", "Gene_B": "ko05221", "interaction": "Direct", "SUID": 28453468, "TYPE": "Direct", "Gene_A": "ko05206", "BEND_MAP_ID": 28453468, "selected": false}, "selected": false}, {"data": {"id": "28453270", "source": "28453029", "target": "28453038", "SCORE": 0.4272727272781942, "shared_interaction": "Direct", "source_original": "6", "Name_B": "ko05213", "Name_A": "ko05206", "target_original": "15", "Gene_B": "ko05213", "interaction": "Direct", "SUID": 28453270, "TYPE": "Direct", "Gene_A": "ko05206", "BEND_MAP_ID": 28453270, "selected": false}, "selected": false}, {"data": {"id": "28453234", "source": "28453029", "target": "28453034", "SCORE": 0.4272727272781942, "shared_interaction": "Direct", "source_original": "6", "Name_B": "ko05219", "Name_A": "ko05206", "target_original": "11", "Gene_B": "ko05219", "interaction": "Direct", "SUID": 28453234, "TYPE": "Direct", "Gene_A": "ko05206", "BEND_MAP_ID": 28453234, "selected": false}, "selected": false}, {"data": {"id": "28453136", "source": "28453028", "target": "28453050", "SCORE": 0.40000000000514285, "shared_interaction": "Direct", "source_original": "5", "Name_B": "ko05221", "Name_A": "ko05205", "target_original": "27", "Gene_B": "ko05221", "interaction": "Direct", "SUID": 28453136, "TYPE": "Direct", "Gene_A": "ko05205", "BEND_MAP_ID": 28453136, "selected": false}, "selected": false}, {"data": {"id": "28453134", "source": "28453028", "target": "28453029", "SCORE": 0.4375000000052734, "shared_interaction": "Direct", "source_original": "5", "Name_B": "ko05206", "Name_A": "ko05205", "target_original": "6", "Gene_B": "ko05206", "interaction": "Direct", "SUID": 28453134, "TYPE": "Direct", "Gene_A": "ko05205", "BEND_MAP_ID": 28453134, "selected": false}, "selected": false}, {"data": {"id": "28453127", "source": "28453028", "target": "28453034", "SCORE": 0.4375000000052734, "shared_interaction": "Direct", "source_original": "5", "Name_B": "ko05219", "Name_A": "ko05205", "target_original": "11", "Gene_B": "ko05219", "interaction": "Direct", "SUID": 28453127, "TYPE": "Direct", "Gene_A": "ko05205", "BEND_MAP_ID": 28453127, "selected": false}, "selected": false}, {"data": {"id": "28453526", "source": "28453027", "target": "28453062", "SCORE": 0.3823529411828287, "shared_interaction": "Direct", "source_original": "4", "Name_B": "ko04137", "Name_A": "hsa05203", "target_original": "39", "Gene_B": "ko04137", "interaction": "Direct", "SUID": 28453526, "TYPE": "Direct", "Gene_A": "hsa05203", "BEND_MAP_ID": 28453526, "selected": false}, "selected": false}, {"data": {"id": "28453507", "source": "28453027", "target": "28453026", "SCORE": 1.0, "shared_interaction": "Direct", "source_original": "4", "Name_B": "ko05203", "Name_A": "hsa05203", "target_original": "3", "Gene_B": "ko05203", "interaction": "Direct", "SUID": 28453507, "TYPE": "Direct", "Gene_A": "hsa05203", "BEND_MAP_ID": 28453507, "selected": false}, "selected": false}, {"data": {"id": "28453502", "source": "28453027", "target": "28453050", "SCORE": 0.400000000006, "shared_interaction": "Direct", "source_original": "4", "Name_B": "ko05221", "Name_A": "hsa05203", "target_original": "27", "Gene_B": "ko05221", "interaction": "Direct", "SUID": 28453502, "TYPE": "Direct", "Gene_A": "hsa05203", "BEND_MAP_ID": 28453502, "selected": false}, "selected": false}, {"data": {"id": "28453479", "source": "28453027", "target": "28453030", "SCORE": 0.32876712329410773, "shared_interaction": "Direct", "source_original": "4", "Name_B": "hsa05206", "Name_A": "hsa05203", "target_original": "7", "Gene_B": "hsa05206", "interaction": "Direct", "SUID": 28453479, "TYPE": "Direct", "Gene_A": "hsa05203", "BEND_MAP_ID": 28453479, "selected": false}, "selected": false}, {"data": {"id": "28453470", "source": "28453027", "target": "28453029", "SCORE": 0.32876712329410773, "shared_interaction": "Direct", "source_original": "4", "Name_B": "ko05206", "Name_A": "hsa05203", "target_original": "6", "Gene_B": "ko05206", "interaction": "Direct", "SUID": 28453470, "TYPE": "Direct", "Gene_A": "hsa05203", "BEND_MAP_ID": 28453470, "selected": false}, "selected": false}, {"data": {"id": "28453379", "source": "28453027", "target": "28453045", "SCORE": 0.416666666672338, "shared_interaction": "Direct", "source_original": "4", "Name_B": "ko04210", "Name_A": "hsa05203", "target_original": "22", "Gene_B": "ko04210", "interaction": "Direct", "SUID": 28453379, "TYPE": "Direct", "Gene_A": "hsa05203", "BEND_MAP_ID": 28453379, "selected": false}, "selected": false}, {"data": {"id": "28453360", "source": "28453027", "target": "28453097", "SCORE": 0.416666666672338, "shared_interaction": "Direct", "source_original": "4", "Name_B": "ko04917", "Name_A": "hsa05203", "target_original": "74", "Gene_B": "ko04917", "interaction": "Direct", "SUID": 28453360, "TYPE": "Direct", "Gene_A": "hsa05203", "BEND_MAP_ID": 28453360, "selected": false}, "selected": false}, {"data": {"id": "28453345", "source": "28453027", "target": "28453033", "SCORE": 0.416666666672338, "shared_interaction": "Direct", "source_original": "4", "Name_B": "ko05210", "Name_A": "hsa05203", "target_original": "10", "Gene_B": "ko05210", "interaction": "Direct", "SUID": 28453345, "TYPE": "Direct", "Gene_A": "hsa05203", "BEND_MAP_ID": 28453345, "selected": false}, "selected": false}, {"data": {"id": "28453323", "source": "28453027", "target": "28453042", "SCORE": 0.43243243243780133, "shared_interaction": "Direct", "source_original": "4", "Name_B": "ko01522", "Name_A": "hsa05203", "target_original": "19", "Gene_B": "ko01522", "interaction": "Direct", "SUID": 28453323, "TYPE": "Direct", "Gene_A": "hsa05203", "BEND_MAP_ID": 28453323, "selected": false}, "selected": false}, {"data": {"id": "28453253", "source": "28453027", "target": "28453035", "SCORE": 0.32876712329410773, "shared_interaction": "Direct", "source_original": "4", "Name_B": "hsa05219", "Name_A": "hsa05203", "target_original": "12", "Gene_B": "hsa05219", "interaction": "Direct", "SUID": 28453253, "TYPE": "Direct", "Gene_A": "hsa05203", "BEND_MAP_ID": 28453253, "selected": false}, "selected": false}, {"data": {"id": "28453238", "source": "28453027", "target": "28453034", "SCORE": 0.32876712329410773, "shared_interaction": "Direct", "source_original": "4", "Name_B": "ko05219", "Name_A": "hsa05203", "target_original": "11", "Gene_B": "ko05219", "interaction": "Direct", "SUID": 28453238, "TYPE": "Direct", "Gene_A": "hsa05203", "BEND_MAP_ID": 28453238, "selected": false}, "selected": false}, {"data": {"id": "28453176", "source": "28453027", "target": "28453024", "SCORE": 0.3466666666727644, "shared_interaction": "Direct", "source_original": "4", "Name_B": "ko04933", "Name_A": "hsa05203", "target_original": "1", "Gene_B": "ko04933", "interaction": "Direct", "SUID": 28453176, "TYPE": "Direct", "Gene_A": "hsa05203", "BEND_MAP_ID": 28453176, "selected": false}, "selected": false}, {"data": {"id": "28453155", "source": "28453027", "target": "28453089", "SCORE": 0.3466666666727644, "shared_interaction": "Direct", "source_original": "4", "Name_B": "hsa05210", "Name_A": "hsa05203", "target_original": "66", "Gene_B": "hsa05210", "interaction": "Direct", "SUID": 28453155, "TYPE": "Direct", "Gene_A": "hsa05203", "BEND_MAP_ID": 28453155, "selected": false}, "selected": false}, {"data": {"id": "28453138", "source": "28453027", "target": "28453028", "SCORE": 0.36363636364214874, "shared_interaction": "Direct", "source_original": "4", "Name_B": "ko05205", "Name_A": "hsa05203", "target_original": "5", "Gene_B": "ko05205", "interaction": "Direct", "SUID": 28453138, "TYPE": "Direct", "Gene_A": "hsa05203", "BEND_MAP_ID": 28453138, "selected": false}, "selected": false}, {"data": {"id": "28453501", "source": "28453026", "target": "28453050", "SCORE": 0.400000000006, "shared_interaction": "Direct", "source_original": "3", "Name_B": "ko05221", "Name_A": "ko05203", "target_original": "27", "Gene_B": "ko05221", "interaction": "Direct", "SUID": 28453501, "TYPE": "Direct", "Gene_A": "ko05203", "BEND_MAP_ID": 28453501, "selected": false}, "selected": false}, {"data": {"id": "28453469", "source": "28453026", "target": "28453029", "SCORE": 0.32876712329410773, "shared_interaction": "Direct", "source_original": "3", "Name_B": "ko05206", "Name_A": "ko05203", "target_original": "6", "Gene_B": "ko05206", "interaction": "Direct", "SUID": 28453469, "TYPE": "Direct", "Gene_A": "ko05203", "BEND_MAP_ID": 28453469, "selected": false}, "selected": false}, {"data": {"id": "28453343", "source": "28453026", "target": "28453033", "SCORE": 0.416666666672338, "shared_interaction": "Direct", "source_original": "3", "Name_B": "ko05210", "Name_A": "ko05203", "target_original": "10", "Gene_B": "ko05210", "interaction": "Direct", "SUID": 28453343, "TYPE": "Direct", "Gene_A": "ko05203", "BEND_MAP_ID": 28453343, "selected": false}, "selected": false}, {"data": {"id": "28453237", "source": "28453026", "target": "28453034", "SCORE": 0.32876712329410773, "shared_interaction": "Direct", "source_original": "3", "Name_B": "ko05219", "Name_A": "ko05203", "target_original": "11", "Gene_B": "ko05219", "interaction": "Direct", "SUID": 28453237, "TYPE": "Direct", "Gene_A": "ko05203", "BEND_MAP_ID": 28453237, "selected": false}, "selected": false}, {"data": {"id": "28453137", "source": "28453026", "target": "28453028", "SCORE": 0.36363636364214874, "shared_interaction": "Direct", "source_original": "3", "Name_B": "ko05205", "Name_A": "ko05203", "target_original": "5", "Gene_B": "ko05205", "interaction": "Direct", "SUID": 28453137, "TYPE": "Direct", "Gene_A": "ko05203", "BEND_MAP_ID": 28453137, "selected": false}, "selected": false}, {"data": {"id": "28453210", "source": "28453025", "target": "28453082", "SCORE": 0.30000000000612503, "shared_interaction": "Direct", "source_original": "2", "Name_B": "hsa05323", "Name_A": "hsa04933", "target_original": "59", "Gene_B": "hsa05323", "interaction": "Direct", "SUID": 28453210, "TYPE": "Direct", "Gene_A": "hsa04933", "BEND_MAP_ID": 28453210, "selected": false}, "selected": false}, {"data": {"id": "28453209", "source": "28453025", "target": "28453081", "SCORE": 0.30000000000612503, "shared_interaction": "Direct", "source_original": "2", "Name_B": "ko05323", "Name_A": "hsa04933", "target_original": "58", "Gene_B": "ko05323", "interaction": "Direct", "SUID": 28453209, "TYPE": "Direct", "Gene_A": "hsa04933", "BEND_MAP_ID": 28453209, "selected": false}, "selected": false}, {"data": {"id": "28453208", "source": "28453025", "target": "28453080", "SCORE": 0.30000000000612503, "shared_interaction": "Direct", "source_original": "2", "Name_B": "hsa05321", "Name_A": "hsa04933", "target_original": "57", "Gene_B": "hsa05321", "interaction": "Direct", "SUID": 28453208, "TYPE": "Direct", "Gene_A": "hsa04933", "BEND_MAP_ID": 28453208, "selected": false}, "selected": false}, {"data": {"id": "28453207", "source": "28453025", "target": "28453094", "SCORE": 0.30000000000612503, "shared_interaction": "Direct", "source_original": "2", "Name_B": "ko05321", "Name_A": "hsa04933", "target_original": "71", "Gene_B": "ko05321", "interaction": "Direct", "SUID": 28453207, "TYPE": "Direct", "Gene_A": "hsa04933", "BEND_MAP_ID": 28453207, "selected": false}, "selected": false}, {"data": {"id": "28453205", "source": "28453025", "target": "28453056", "SCORE": 0.46153846154329387, "shared_interaction": "Direct", "source_original": "2", "Name_B": "ko04932", "Name_A": "hsa04933", "target_original": "33", "Gene_B": "ko04932", "interaction": "Direct", "SUID": 28453205, "TYPE": "Direct", "Gene_A": "hsa04933", "BEND_MAP_ID": 28453205, "selected": false}, "selected": false}, {"data": {"id": "28453204", "source": "28453025", "target": "28453054", "SCORE": 0.4473684210577216, "shared_interaction": "Direct", "source_original": "2", "Name_B": "hsa05162", "Name_A": "hsa04933", "target_original": "31", "Gene_B": "hsa05162", "interaction": "Direct", "SUID": 28453204, "TYPE": "Direct", "Gene_A": "hsa04933", "BEND_MAP_ID": 28453204, "selected": false}, "selected": false}, {"data": {"id": "28453203", "source": "28453025", "target": "28453053", "SCORE": 0.3466666666727644, "shared_interaction": "Direct", "source_original": "2", "Name_B": "ko05166", "Name_A": "hsa04933", "target_original": "30", "Gene_B": "ko05166", "interaction": "Direct", "SUID": 28453203, "TYPE": "Direct", "Gene_A": "hsa04933", "BEND_MAP_ID": 28453203, "selected": false}, "selected": false}, {"data": {"id": "28453202", "source": "28453025", "target": "28453052", "SCORE": 0.3466666666727644, "shared_interaction": "Direct", "source_original": "2", "Name_B": "hsa05166", "Name_A": "hsa04933", "target_original": "29", "Gene_B": "hsa05166", "interaction": "Direct", "SUID": 28453202, "TYPE": "Direct", "Gene_A": "hsa04933", "BEND_MAP_ID": 28453202, "selected": false}, "selected": false}, {"data": {"id": "28453201", "source": "28453025", "target": "28453027", "SCORE": 0.3466666666727644, "shared_interaction": "Direct", "source_original": "2", "Name_B": "hsa05203", "Name_A": "hsa04933", "target_original": "4", "Gene_B": "hsa05203", "interaction": "Direct", "SUID": 28453201, "TYPE": "Direct", "Gene_A": "hsa04933", "BEND_MAP_ID": 28453201, "selected": false}, "selected": false}, {"data": {"id": "28453199", "source": "28453025", "target": "28453026", "SCORE": 0.3466666666727644, "shared_interaction": "Direct", "source_original": "2", "Name_B": "ko05203", "Name_A": "hsa04933", "target_original": "3", "Gene_B": "ko05203", "interaction": "Direct", "SUID": 28453199, "TYPE": "Direct", "Gene_A": "hsa04933", "BEND_MAP_ID": 28453199, "selected": false}, "selected": false}, {"data": {"id": "28453198", "source": "28453025", "target": "28453050", "SCORE": 0.36363636364214874, "shared_interaction": "Direct", "source_original": "2", "Name_B": "ko05221", "Name_A": "hsa04933", "target_original": "27", "Gene_B": "ko05221", "interaction": "Direct", "SUID": 28453198, "TYPE": "Direct", "Gene_A": "hsa04933", "BEND_MAP_ID": 28453198, "selected": false}, "selected": false}, {"data": {"id": "28453197", "source": "28453025", "target": "28453049", "SCORE": 0.6315789473718144, "shared_interaction": "Direct", "source_original": "2", "Name_B": "ko04668", "Name_A": "hsa04933", "target_original": "26", "Gene_B": "ko04668", "interaction": "Direct", "SUID": 28453197, "TYPE": "Direct", "Gene_A": "hsa04933", "BEND_MAP_ID": 28453197, "selected": false}, "selected": false}, {"data": {"id": "28453196", "source": "28453025", "target": "28453090", "SCORE": 0.43243243243780133, "shared_interaction": "Direct", "source_original": "2", "Name_B": "hsa05169", "Name_A": "hsa04933", "target_original": "67", "Gene_B": "hsa05169", "interaction": "Direct", "SUID": 28453196, "TYPE": "Direct", "Gene_A": "hsa04933", "BEND_MAP_ID": 28453196, "selected": false}, "selected": false}, {"data": {"id": "28453194", "source": "28453025", "target": "28453047", "SCORE": 0.4473684210577216, "shared_interaction": "Direct", "source_original": "2", "Name_B": "ko04657", "Name_A": "hsa04933", "target_original": "24", "Gene_B": "ko04657", "interaction": "Direct", "SUID": 28453194, "TYPE": "Direct", "Gene_A": "hsa04933", "BEND_MAP_ID": 28453194, "selected": false}, "selected": false}, {"data": {"id": "28453192", "source": "28453025", "target": "28453045", "SCORE": 0.5333333333376888, "shared_interaction": "Direct", "source_original": "2", "Name_B": "ko04210", "Name_A": "hsa04933", "target_original": "22", "Gene_B": "ko04210", "interaction": "Direct", "SUID": 28453192, "TYPE": "Direct", "Gene_A": "hsa04933", "BEND_MAP_ID": 28453192, "selected": false}, "selected": false}, {"data": {"id": "28453190", "source": "28453025", "target": "28453097", "SCORE": 0.3466666666727644, "shared_interaction": "Direct", "source_original": "2", "Name_B": "ko04917", "Name_A": "hsa04933", "target_original": "74", "Gene_B": "ko04917", "interaction": "Direct", "SUID": 28453190, "TYPE": "Direct", "Gene_A": "hsa04933", "BEND_MAP_ID": 28453190, "selected": false}, "selected": false}, {"data": {"id": "28453189", "source": "28453025", "target": "28453033", "SCORE": 0.3466666666727644, "shared_interaction": "Direct", "source_original": "2", "Name_B": "ko05210", "Name_A": "hsa04933", "target_original": "10", "Gene_B": "ko05210", "interaction": "Direct", "SUID": 28453189, "TYPE": "Direct", "Gene_A": "hsa04933", "BEND_MAP_ID": 28453189, "selected": false}, "selected": false}, {"data": {"id": "28453186", "source": "28453025", "target": "28453093", "SCORE": 0.3098591549363816, "shared_interaction": "Direct", "source_original": "2", "Name_B": "hsa05160", "Name_A": "hsa04933", "target_original": "70", "Gene_B": "hsa05160", "interaction": "Direct", "SUID": 28453186, "TYPE": "Direct", "Gene_A": "hsa04933", "BEND_MAP_ID": 28453186, "selected": false}, "selected": false}, {"data": {"id": "28453160", "source": "28453025", "target": "28453024", "SCORE": 1.0, "shared_interaction": "Direct", "source_original": "2", "Name_B": "ko04933", "Name_A": "hsa04933", "target_original": "1", "Gene_B": "ko04933", "interaction": "Direct", "SUID": 28453160, "TYPE": "Direct", "Gene_A": "hsa04933", "BEND_MAP_ID": 28453160, "selected": false}, "selected": false}, {"data": {"id": "28453102", "source": "28453025", "target": "28453092", "SCORE": 0.4927536231935518, "shared_interaction": "Direct", "source_original": "2", "Name_B": "hsa05161", "Name_A": "hsa04933", "target_original": "69", "Gene_B": "hsa05161", "interaction": "Direct", "SUID": 28453102, "TYPE": "Direct", "Gene_A": "hsa04933", "BEND_MAP_ID": 28453102, "selected": false}, "selected": false}, {"data": {"id": "28453184", "source": "28453024", "target": "28453081", "SCORE": 0.30000000000612503, "shared_interaction": "Direct", "source_original": "1", "Name_B": "ko05323", "Name_A": "ko04933", "target_original": "58", "Gene_B": "ko05323", "interaction": "Direct", "SUID": 28453184, "TYPE": "Direct", "Gene_A": "ko04933", "BEND_MAP_ID": 28453184, "selected": false}, "selected": false}, {"data": {"id": "28453182", "source": "28453024", "target": "28453094", "SCORE": 0.30000000000612503, "shared_interaction": "Direct", "source_original": "1", "Name_B": "ko05321", "Name_A": "ko04933", "target_original": "71", "Gene_B": "ko05321", "interaction": "Direct", "SUID": 28453182, "TYPE": "Direct", "Gene_A": "ko04933", "BEND_MAP_ID": 28453182, "selected": false}, "selected": false}, {"data": {"id": "28453178", "source": "28453024", "target": "28453053", "SCORE": 0.3466666666727644, "shared_interaction": "Direct", "source_original": "1", "Name_B": "ko05166", "Name_A": "ko04933", "target_original": "30", "Gene_B": "ko05166", "interaction": "Direct", "SUID": 28453178, "TYPE": "Direct", "Gene_A": "ko04933", "BEND_MAP_ID": 28453178, "selected": false}, "selected": false}, {"data": {"id": "28453174", "source": "28453024", "target": "28453026", "SCORE": 0.3466666666727644, "shared_interaction": "Direct", "source_original": "1", "Name_B": "ko05203", "Name_A": "ko04933", "target_original": "3", "Gene_B": "ko05203", "interaction": "Direct", "SUID": 28453174, "TYPE": "Direct", "Gene_A": "ko04933", "BEND_MAP_ID": 28453174, "selected": false}, "selected": false}, {"data": {"id": "28453173", "source": "28453024", "target": "28453050", "SCORE": 0.36363636364214874, "shared_interaction": "Direct", "source_original": "1", "Name_B": "ko05221", "Name_A": "ko04933", "target_original": "27", "Gene_B": "ko05221", "interaction": "Direct", "SUID": 28453173, "TYPE": "Direct", "Gene_A": "ko04933", "BEND_MAP_ID": 28453173, "selected": false}, "selected": false}, {"data": {"id": "28453164", "source": "28453024", "target": "28453033", "SCORE": 0.3466666666727644, "shared_interaction": "Direct", "source_original": "1", "Name_B": "ko05210", "Name_A": "ko04933", "target_original": "10", "Gene_B": "ko05210", "interaction": "Direct", "SUID": 28453164, "TYPE": "Direct", "Gene_A": "ko04933", "BEND_MAP_ID": 28453164, "selected": false}, "selected": false}]}}};
