# Supplementary material for: Active ingredients and molecular targets of Taraxacum mongolicum against hepatocellular carcinoma: network pharmacology, molecular docking, and molecular dynamics simulation analysis
Source: PeerJ. 2022 Jul 18;10:e13737. doi: 10.7717/peerj.13737 (PMC9302432; doi:10.7717/peerj.13737)
Supplement: Supplemental Information 6 [file peerj-10-13737-s006.zip › Enrichment_PPI/GO_MCODE.csv]

Name	Category	CategoryID	GO	Description	PARENT_GO	LogP	Enrichment	Z-score	#TotalGeneInLibrary	#GeneInGO	#GeneInHitList	#GeneInGOAndHitList	%InGO	STDV %InGO	GeneID	Hits	Log(q-value)
MyList	KEGG Pathway	24	hsa05161	Hepatitis B		-29	1.2e+02	42	30242	177	22	15	68	9.9	207|595|836|3265|3569|3725|4609|5594|5595|5599|5728|6714|6774|7124|7157	AKT1|CCND1|CASP3|HRAS|IL6|JUN|MYC|MAPK1|MAPK3|MAPK8|PTEN|SRC|STAT3|TNF|TP53	-26
MyList	KEGG Pathway	24	hsa05200	Pathways in cancer		-27	43	27	30242	576	22	18	82	8.2	207|595|836|1950|1956|2099|3265|3320|3569|3725|4609|5594|5595|5599|5728|6774|7157|7422	AKT1|CCND1|CASP3|EGF|EGFR|ESR1|HRAS|HSP90AA1|IL6|JUN|MYC|MAPK1|MAPK3|MAPK8|PTEN|STAT3|TP53|VEGFA	-25
MyList	KEGG Pathway	24	hsa05205	Proteoglycans in cancer		-27	95	37	30242	218	22	15	68	9.9	207|595|836|1956|2099|3265|3569|4609|5594|5595|6714|6774|7124|7157|7422	AKT1|CCND1|CASP3|EGFR|ESR1|HRAS|IL6|MYC|MAPK1|MAPK3|SRC|STAT3|TNF|TP53|VEGFA	-25
MyList	KEGG Pathway	24	ko05205	Proteoglycans in cancer		-25	95	36	30242	203	22	14	64	10	207|595|836|1956|2099|3265|4609|5594|5595|6714|6774|7124|7157|7422	AKT1|CCND1|CASP3|EGFR|ESR1|HRAS|MYC|MAPK1|MAPK3|SRC|STAT3|TNF|TP53|VEGFA	-23
MyList	KEGG Pathway	24	hsa05210	Colorectal cancer		-25	1.8e+02	46	30242	94	22	12	55	11	207|595|836|1950|1956|3265|3725|4609|5594|5595|5599|7157	AKT1|CCND1|CASP3|EGF|EGFR|HRAS|JUN|MYC|MAPK1|MAPK3|MAPK8|TP53	-23
MyList	KEGG Pathway	24	ko04933	AGE-RAGE signaling pathway in diabetic complications		-24	1.7e+02	45	30242	99	22	12	55	11	207|595|836|3265|3569|3725|5594|5595|5599|6774|7124|7422	AKT1|CCND1|CASP3|HRAS|IL6|JUN|MAPK1|MAPK3|MAPK8|STAT3|TNF|VEGFA	-22
MyList	KEGG Pathway	24	hsa04933	AGE-RAGE signaling pathway in diabetic complications		-24	1.5e+02	43	30242	107	22	12	55	11	207|595|836|3265|3569|3725|5594|5595|5599|6774|7124|7422	AKT1|CCND1|CASP3|HRAS|IL6|JUN|MAPK1|MAPK3|MAPK8|STAT3|TNF|VEGFA	-22
MyList	KEGG Pathway	24	hsa05160	Hepatitis C		-24	1.1e+02	37	30242	169	22	13	59	10	207|595|836|1950|1956|3265|4609|5594|5595|5599|6774|7124|7157	AKT1|CCND1|CASP3|EGF|EGFR|HRAS|MYC|MAPK1|MAPK3|MAPK8|STAT3|TNF|TP53	-22
MyList	KEGG Pathway	24	ko05219	Bladder cancer		-23	3.4e+02	58	30242	41	22	10	45	11	595|1950|1956|3265|4609|5594|5595|6714|7157|7422	CCND1|EGF|EGFR|HRAS|MYC|MAPK1|MAPK3|SRC|TP53|VEGFA	-22
MyList	KEGG Pathway	24	hsa05219	Bladder cancer		-23	3.1e+02	56	30242	44	22	10	45	11	595|1950|1956|3265|4609|5594|5595|6714|7157|7422	CCND1|EGF|EGFR|HRAS|MYC|MAPK1|MAPK3|SRC|TP53|VEGFA	-21
MyList	KEGG Pathway	24	ko01521	EGFR tyrosine kinase inhibitor resistance		-23	1.9e+02	46	30242	79	22	11	50	11	207|1950|1956|3265|3569|5594|5595|5728|6714|6774|7422	AKT1|EGF|EGFR|HRAS|IL6|MAPK1|MAPK3|PTEN|SRC|STAT3|VEGFA	-21
MyList	KEGG Pathway	24	hsa01521	EGFR tyrosine kinase inhibitor resistance		-23	1.9e+02	46	30242	79	22	11	50	11	207|1950|1956|3265|3569|5594|5595|5728|6714|6774|7422	AKT1|EGF|EGFR|HRAS|IL6|MAPK1|MAPK3|PTEN|SRC|STAT3|VEGFA	-21
MyList	KEGG Pathway	24	ko05213	Endometrial cancer		-22	2.7e+02	52	30242	50	22	10	45	11	207|595|1950|1956|3265|4609|5594|5595|5728|7157	AKT1|CCND1|EGF|EGFR|HRAS|MYC|MAPK1|MAPK3|PTEN|TP53	-21
MyList	KEGG Pathway	24	hsa04510	Focal adhesion		-22	83	33	30242	215	22	13	59	10	207|595|1950|1956|3265|3569|3725|5594|5595|5599|5728|6714|7422	AKT1|CCND1|EGF|EGFR|HRAS|IL6|JUN|MAPK1|MAPK3|MAPK8|PTEN|SRC|VEGFA	-21
MyList	KEGG Pathway	24	hsa04010	MAPK signaling pathway		-22	60	29	30242	320	22	14	64	10	207|836|1950|1956|3265|3569|3725|4609|5594|5595|5599|7124|7157|7422	AKT1|CASP3|EGF|EGFR|HRAS|IL6|JUN|MYC|MAPK1|MAPK3|MAPK8|TNF|TP53|VEGFA	-21
MyList	KEGG Pathway	24	ko05224	Breast cancer		-22	1.1e+02	37	30242	144	22	12	55	11	207|595|1950|1956|2099|3265|3725|4609|5594|5595|5728|7157	AKT1|CCND1|EGF|EGFR|ESR1|HRAS|JUN|MYC|MAPK1|MAPK3|PTEN|TP53	-21
MyList	KEGG Pathway	24	ko01522	Endocrine resistance		-22	1.6e+02	41	30242	96	22	11	50	11	207|595|1956|2099|3265|3725|5594|5595|5599|6714|7157	AKT1|CCND1|EGFR|ESR1|HRAS|JUN|MAPK1|MAPK3|MAPK8|SRC|TP53	-21
MyList	KEGG Pathway	24	hsa01522	Endocrine resistance		-22	1.6e+02	41	30242	96	22	11	50	11	207|595|1956|2099|3265|3725|5594|5595|5599|6714|7157	AKT1|CCND1|EGFR|ESR1|HRAS|JUN|MAPK1|MAPK3|MAPK8|SRC|TP53	-21
MyList	KEGG Pathway	24	hsa05224	Breast cancer		-22	1e+02	35	30242	162	22	12	55	11	207|595|1950|1956|2099|3265|3725|4609|5594|5595|5728|7157	AKT1|CCND1|EGF|EGFR|ESR1|HRAS|JUN|MYC|MAPK1|MAPK3|PTEN|TP53	-20
MyList	KEGG Pathway	24	ko05212	Pancreatic cancer		-21	2.1e+02	46	30242	64	22	10	45	11	207|595|1950|1956|5594|5595|5599|6774|7157|7422	AKT1|CCND1|EGF|EGFR|MAPK1|MAPK3|MAPK8|STAT3|TP53|VEGFA	-20
MyList	KEGG Pathway	24	hsa05213	Endometrial cancer		-21	2.1e+02	45	30242	67	22	10	45	11	207|595|1950|1956|3265|4609|5594|5595|5728|7157	AKT1|CCND1|EGF|EGFR|HRAS|MYC|MAPK1|MAPK3|PTEN|TP53	-20
MyList	KEGG Pathway	24	ko04510	Focal adhesion		-21	83	31	30242	199	22	12	55	11	207|595|1950|1956|3265|3725|5594|5595|5599|5728|6714|7422	AKT1|CCND1|EGF|EGFR|HRAS|JUN|MAPK1|MAPK3|MAPK8|PTEN|SRC|VEGFA	-19
MyList	KEGG Pathway	24	hsa04068	foxo signaling pathway		-20	1.1e+02	35	30242	137	22	11	50	11	207|595|1950|1956|3265|3569|5594|5595|5599|5728|6774	AKT1|CCND1|EGF|EGFR|HRAS|IL6|MAPK1|MAPK3|MAPK8|PTEN|STAT3	-19
MyList	KEGG Pathway	24	hsa05212	Pancreatic cancer		-20	1.7e+02	41	30242	82	22	10	45	11	207|595|1950|1956|5594|5595|5599|6774|7157|7422	AKT1|CCND1|EGF|EGFR|MAPK1|MAPK3|MAPK8|STAT3|TP53|VEGFA	-19
MyList	KEGG Pathway	24	hsa05218	Melanoma		-20	1.7e+02	41	30242	83	22	10	45	11	207|595|1950|1956|3265|3569|5594|5595|5728|7157	AKT1|CCND1|EGF|EGFR|HRAS|IL6|MAPK1|MAPK3|PTEN|TP53	-19
MyList	KEGG Pathway	24	ko04012	ErbB signaling pathway		-20	1.6e+02	40	30242	86	22	10	45	11	207|1950|1956|3265|3725|4609|5594|5595|5599|6714	AKT1|EGF|EGFR|HRAS|JUN|MYC|MAPK1|MAPK3|MAPK8|SRC	-19
MyList	KEGG Pathway	24	ko05215	Prostate cancer		-20	1.6e+02	40	30242	87	22	10	45	11	207|595|1950|1956|3265|3320|5594|5595|5728|7157	AKT1|CCND1|EGF|EGFR|HRAS|HSP90AA1|MAPK1|MAPK3|PTEN|TP53	-19
MyList	KEGG Pathway	24	ko04151	PI3K-Akt signaling pathway		-20	52	26	30242	342	22	13	59	10	207|595|1950|1956|3265|3320|3569|4609|5594|5595|5728|7157|7422	AKT1|CCND1|EGF|EGFR|HRAS|HSP90AA1|IL6|MYC|MAPK1|MAPK3|PTEN|TP53|VEGFA	-19
MyList	KEGG Pathway	24	hsa04012	ErbB signaling pathway		-19	1.5e+02	38	30242	94	22	10	45	11	207|1950|1956|3265|3725|4609|5594|5595|5599|6714	AKT1|EGF|EGFR|HRAS|JUN|MYC|MAPK1|MAPK3|MAPK8|SRC	-18
MyList	KEGG Pathway	24	ko04010	MAPK signaling pathway		-19	65	28	30242	255	22	12	55	11	207|836|1950|1956|3265|3725|4609|5594|5595|5599|7124|7157	AKT1|CASP3|EGF|EGFR|HRAS|JUN|MYC|MAPK1|MAPK3|MAPK8|TNF|TP53	-18
MyList	KEGG Pathway	24	hsa04151	PI3K-Akt signaling pathway		-19	47	24	30242	380	22	13	59	10	207|595|1950|1956|3265|3320|3569|4609|5594|5595|5728|7157|7422	AKT1|CCND1|EGF|EGFR|HRAS|HSP90AA1|IL6|MYC|MAPK1|MAPK3|PTEN|TP53|VEGFA	-18
MyList	KEGG Pathway	24	hsa05215	Prostate cancer		-19	1.3e+02	37	30242	102	22	10	45	11	207|595|1950|1956|3265|3320|5594|5595|5728|7157	AKT1|CCND1|EGF|EGFR|HRAS|HSP90AA1|MAPK1|MAPK3|PTEN|TP53	-18
MyList	KEGG Pathway	24	ko05223	Non-small cell lung cancer		-19	2.1e+02	44	30242	58	22	9	41	10	207|595|1950|1956|3265|5594|5595|6774|7157	AKT1|CCND1|EGF|EGFR|HRAS|MAPK1|MAPK3|STAT3|TP53	-18
MyList	KEGG Pathway	24	ko05210	Colorectal cancer		-19	2.1e+02	43	30242	60	22	9	41	10	207|595|836|3725|4609|5594|5595|5599|7157	AKT1|CCND1|CASP3|JUN|MYC|MAPK1|MAPK3|MAPK8|TP53	-18
MyList	KEGG Pathway	24	ko05214	Glioma		-19	1.9e+02	42	30242	64	22	9	41	10	207|595|1950|1956|3265|5594|5595|5728|7157	AKT1|CCND1|EGF|EGFR|HRAS|MAPK1|MAPK3|PTEN|TP53	-18
MyList	KEGG Pathway	24	ko05218	Melanoma		-18	1.8e+02	40	30242	69	22	9	41	10	207|595|1950|1956|3265|5594|5595|5728|7157	AKT1|CCND1|EGF|EGFR|HRAS|MAPK1|MAPK3|PTEN|TP53	-17
MyList	KEGG Pathway	24	hsa05223	Non-small cell lung cancer		-18	1.8e+02	40	30242	70	22	9	41	10	207|595|1950|1956|3265|5594|5595|6774|7157	AKT1|CCND1|EGF|EGFR|HRAS|MAPK1|MAPK3|STAT3|TP53	-17
MyList	KEGG Pathway	24	ko04917	Prolactin signaling pathway		-18	1.8e+02	40	30242	70	22	9	41	10	207|595|2099|3265|5594|5595|5599|6714|6774	AKT1|CCND1|ESR1|HRAS|MAPK1|MAPK3|MAPK8|SRC|STAT3	-17
MyList	KEGG Pathway	24	ko05160	Hepatitis C		-18	1e+02	32	30242	131	22	10	45	11	207|1950|1956|3265|5594|5595|5599|6774|7124|7157	AKT1|EGF|EGFR|HRAS|MAPK1|MAPK3|MAPK8|STAT3|TNF|TP53	-17
MyList	KEGG Pathway	24	hsa04917	Prolactin signaling pathway		-18	1.6e+02	38	30242	76	22	9	41	10	207|595|2099|3265|5594|5595|5599|6714|6774	AKT1|CCND1|ESR1|HRAS|MAPK1|MAPK3|MAPK8|SRC|STAT3	-17
MyList	KEGG Pathway	24	hsa05214	Glioma		-18	1.6e+02	38	30242	78	22	9	41	10	207|595|1950|1956|3265|5594|5595|5728|7157	AKT1|CCND1|EGF|EGFR|HRAS|MAPK1|MAPK3|PTEN|TP53	-17
MyList	KEGG Pathway	24	ko04915	Estrogen signaling pathway		-17	1.3e+02	34	30242	98	22	9	41	10	207|1956|2099|3265|3320|3725|5594|5595|6714	AKT1|EGFR|ESR1|HRAS|HSP90AA1|JUN|MAPK1|MAPK3|SRC	-16
MyList	KEGG Pathway	24	hsa04066	HIF-1 signaling pathway		-16	1e+02	30	30242	119	22	9	41	10	207|1950|1956|2597|3569|5594|5595|6774|7422	AKT1|EGF|EGFR|GAPDH|IL6|MAPK1|MAPK3|STAT3|VEGFA	-15
MyList	KEGG Pathway	24	ko05230	Central carbon metabolism in cancer		-16	1.7e+02	37	30242	65	22	8	36	10	207|1956|3265|4609|5594|5595|5728|7157	AKT1|EGFR|HRAS|MYC|MAPK1|MAPK3|PTEN|TP53	-15
MyList	KEGG Pathway	24	hsa04919	thyroid hormone signaling pathway		-16	1e+02	30	30242	123	22	9	41	10	207|595|2099|3265|4609|5594|5595|6714|7157	AKT1|CCND1|ESR1|HRAS|MYC|MAPK1|MAPK3|SRC|TP53	-15
MyList	KEGG Pathway	24	ko04210	Apoptosis		-16	90	28	30242	138	22	9	41	10	207|836|3265|3725|5594|5595|5599|7124|7157	AKT1|CASP3|HRAS|JUN|MAPK1|MAPK3|MAPK8|TNF|TP53	-15
MyList	KEGG Pathway	24	hsa05230	Central carbon metabolism in cancer		-15	1.4e+02	33	30242	78	22	8	36	10	207|1956|3265|4609|5594|5595|5728|7157	AKT1|EGFR|HRAS|MYC|MAPK1|MAPK3|PTEN|TP53	-15
MyList	KEGG Pathway	24	hsa04915	Estrogen signaling pathway		-15	85	27	30242	145	22	9	41	10	207|1956|2099|3265|3320|3725|5594|5595|6714	AKT1|EGFR|ESR1|HRAS|HSP90AA1|JUN|MAPK1|MAPK3|SRC	-15
MyList	KEGG Pathway	24	hsa04210	Apoptosis		-15	82	27	30242	151	22	9	41	10	207|836|3265|3725|5594|5595|5599|7124|7157	AKT1|CASP3|HRAS|JUN|MAPK1|MAPK3|MAPK8|TNF|TP53	-14
MyList	KEGG Pathway	24	ko04657	IL-17 signaling pathway		-15	1.2e+02	31	30242	93	22	8	36	10	836|3320|3569|3725|5594|5595|5599|7124	CASP3|HSP90AA1|IL6|JUN|MAPK1|MAPK3|MAPK8|TNF	-14
MyList	KEGG Pathway	24	hsa04657	IL-17 signaling pathway		-15	1.2e+02	30	30242	95	22	8	36	10	836|3320|3569|3725|5594|5595|5599|7124	CASP3|HSP90AA1|IL6|JUN|MAPK1|MAPK3|MAPK8|TNF	-14
MyList	KEGG Pathway	24	ko05231	Choline metabolism in cancer		-15	1.1e+02	30	30242	99	22	8	36	10	207|1950|1956|3265|3725|5594|5595|5599	AKT1|EGF|EGFR|HRAS|JUN|MAPK1|MAPK3|MAPK8	-14
MyList	KEGG Pathway	24	ko05206	MicroRNAs in cancer		-14	46	21	30242	299	22	10	45	11	595|836|1956|3265|4609|5594|5728|6774|7157|7422	CCND1|CASP3|EGFR|HRAS|MYC|MAPK1|PTEN|STAT3|TP53|VEGFA	-14
MyList	KEGG Pathway	24	hsa05169	Epstein-Barr virus infection		-14	46	21	30242	299	22	10	45	11	207|595|836|3569|3725|4609|5599|6774|7124|7157	AKT1|CCND1|CASP3|IL6|JUN|MYC|MAPK8|STAT3|TNF|TP53	-14
MyList	KEGG Pathway	24	hsa05231	Choline metabolism in cancer		-14	1e+02	28	30242	107	22	8	36	10	207|1950|1956|3265|3725|5594|5595|5599	AKT1|EGF|EGFR|HRAS|JUN|MAPK1|MAPK3|MAPK8	-14
MyList	KEGG Pathway	24	hsa05206	MicroRNAs in cancer		-14	45	21	30242	307	22	10	45	11	595|836|1956|3265|4609|5594|5728|6774|7157|7422	CCND1|CASP3|EGFR|HRAS|MYC|MAPK1|PTEN|STAT3|TP53|VEGFA	-14
MyList	KEGG Pathway	24	ko04668	TNF signaling pathway		-14	1e+02	28	30242	108	22	8	36	10	207|836|3569|3725|5594|5595|5599|7124	AKT1|CASP3|IL6|JUN|MAPK1|MAPK3|MAPK8|TNF	-13
MyList	KEGG Pathway	24	ko05221	Acute myeloid leukemia		-14	1.7e+02	35	30242	55	22	7	32	9.9	207|595|3265|4609|5594|5595|6774	AKT1|CCND1|HRAS|MYC|MAPK1|MAPK3|STAT3	-13
MyList	KEGG Pathway	24	ko05203	Viral carcinogenesis		-14	62	23	30242	201	22	9	41	10	595|836|3265|3725|5594|5595|6714|6774|7157	CCND1|CASP3|HRAS|JUN|MAPK1|MAPK3|SRC|STAT3|TP53	-13
MyList	KEGG Pathway	24	hsa04668	TNF signaling pathway		-14	96	27	30242	115	22	8	36	10	207|836|3569|3725|5594|5595|5599|7124	AKT1|CASP3|IL6|JUN|MAPK1|MAPK3|MAPK8|TNF	-13
MyList	KEGG Pathway	24	ko04071	Sphingolipid signaling pathway		-14	93	27	30242	118	22	8	36	10	207|3265|5594|5595|5599|5728|7124|7157	AKT1|HRAS|MAPK1|MAPK3|MAPK8|PTEN|TNF|TP53	-13
MyList	KEGG Pathway	24	hsa05203	Viral carcinogenesis		-14	59	23	30242	211	22	9	41	10	595|836|3265|3725|5594|5595|6714|6774|7157	CCND1|CASP3|HRAS|JUN|MAPK1|MAPK3|SRC|STAT3|TP53	-13
MyList	KEGG Pathway	24	hsa04071	Sphingolipid signaling pathway		-14	87	26	30242	127	22	8	36	10	207|3265|5594|5595|5599|5728|7124|7157	AKT1|HRAS|MAPK1|MAPK3|MAPK8|PTEN|TNF|TP53	-13
MyList	KEGG Pathway	24	hsa04015	Rap1 signaling pathway		-14	54	22	30242	228	22	9	41	10	207|1950|1956|3265|3569|5594|5595|6714|7422	AKT1|EGF|EGFR|HRAS|IL6|MAPK1|MAPK3|SRC|VEGFA	-13
MyList	KEGG Pathway	24	ko05216	Thyroid cancer		-13	2.8e+02	41	30242	29	22	6	27	9.5	595|3265|4609|5594|5595|7157	CCND1|HRAS|MYC|MAPK1|MAPK3|TP53	-13
MyList	KEGG Pathway	24	hsa05221	Acute myeloid leukemia		-13	1.4e+02	31	30242	70	22	7	32	9.9	207|595|3265|4609|5594|5595|6774	AKT1|CCND1|HRAS|MYC|MAPK1|MAPK3|STAT3	-13
MyList	KEGG Pathway	24	ko05220	Chronic myeloid leukemia		-13	1.4e+02	31	30242	71	22	7	32	9.9	207|595|3265|4609|5594|5595|7157	AKT1|CCND1|HRAS|MYC|MAPK1|MAPK3|TP53	-13
MyList	KEGG Pathway	24	ko05418	Fluid shear stress and atherosclerosis		-13	77	25	30242	142	22	8	36	10	207|3320|3725|5599|6714|7124|7157|7422	AKT1|HSP90AA1|JUN|MAPK8|SRC|TNF|TP53|VEGFA	-13
MyList	KEGG Pathway	24	ko05133	Pertussis		-13	1.3e+02	30	30242	76	22	7	32	9.9	836|3569|3725|5594|5595|5599|7124	CASP3|IL6|JUN|MAPK1|MAPK3|MAPK8|TNF	-12
MyList	KEGG Pathway	24	hsa05418	Fluid shear stress and atherosclerosis		-13	74	24	30242	148	22	8	36	10	207|3320|3725|5599|6714|7124|7157|7422	AKT1|HSP90AA1|JUN|MAPK8|SRC|TNF|TP53|VEGFA	-12
MyList	KEGG Pathway	24	hsa05166	HTLV-I infection		-13	48	21	30242	256	22	9	41	10	207|595|3265|3569|3725|4609|5599|7124|7157	AKT1|CCND1|HRAS|IL6|JUN|MYC|MAPK8|TNF|TP53	-12
MyList	KEGG Pathway	24	ko05166	HTLV-I infection		-13	48	21	30242	256	22	9	41	10	207|595|3265|3569|3725|4609|5599|7124|7157	AKT1|CCND1|HRAS|IL6|JUN|MYC|MAPK8|TNF|TP53	-12
MyList	KEGG Pathway	24	hsa04014	Ras signaling pathway		-13	48	20	30242	259	22	9	41	10	207|1950|1956|3265|3569|5594|5595|5599|7422	AKT1|EGF|EGFR|HRAS|IL6|MAPK1|MAPK3|MAPK8|VEGFA	-12
MyList	KEGG Pathway	24	hsa05133	Pertussis		-13	1.2e+02	29	30242	81	22	7	32	9.9	836|3569|3725|5594|5595|5599|7124	CASP3|IL6|JUN|MAPK1|MAPK3|MAPK8|TNF	-12
MyList	KEGG Pathway	24	hsa05211	Renal cell carcinoma		-13	1.2e+02	28	30242	82	22	7	32	9.9	207|3265|3569|3725|5594|5595|7422	AKT1|HRAS|IL6|JUN|MAPK1|MAPK3|VEGFA	-12
MyList	KEGG Pathway	24	hsa05220	Chronic myeloid leukemia		-13	1.2e+02	28	30242	82	22	7	32	9.9	207|595|3265|4609|5594|5595|7157	AKT1|CCND1|HRAS|MYC|MAPK1|MAPK3|TP53	-12
MyList	KEGG Pathway	24	hsa05162	Measles		-13	70	23	30242	158	22	8	36	10	207|595|836|3569|3725|5599|6774|7157	AKT1|CCND1|CASP3|IL6|JUN|MAPK8|STAT3|TP53	-12
MyList	KEGG Pathway	24	hsa05216	Thyroid cancer		-13	2.1e+02	35	30242	39	22	6	27	9.5	595|3265|4609|5594|5595|7157	CCND1|HRAS|MYC|MAPK1|MAPK3|TP53	-12
MyList	KEGG Pathway	24	hsa04630	Jak-STAT signaling pathway		-13	64	22	30242	171	22	8	36	10	207|595|1950|1956|3265|3569|4609|6774	AKT1|CCND1|EGF|EGFR|HRAS|IL6|MYC|STAT3	-12
MyList	KEGG Pathway	24	ko04912	GnRH signaling pathway		-13	1e+02	27	30242	92	22	7	32	9.9	1956|3265|3725|5594|5595|5599|6714	EGFR|HRAS|JUN|MAPK1|MAPK3|MAPK8|SRC	-12
MyList	KEGG Pathway	24	ko05152	Tuberculosis		-12	61	22	30242	179	22	8	36	10	207|836|3569|5594|5595|5599|6714|7124	AKT1|CASP3|IL6|MAPK1|MAPK3|MAPK8|SRC|TNF	-12
MyList	KEGG Pathway	24	hsa04912	GnRH signaling pathway		-12	97	26	30242	99	22	7	32	9.9	1956|3265|3725|5594|5595|5599|6714	EGFR|HRAS|JUN|MAPK1|MAPK3|MAPK8|SRC	-12
MyList	KEGG Pathway	24	ko05142	Chagas disease (American trypanosomiasis)		-12	94	25	30242	102	22	7	32	9.9	207|3569|3725|5594|5595|5599|7124	AKT1|IL6|JUN|MAPK1|MAPK3|MAPK8|TNF	-12
MyList	KEGG Pathway	24	hsa05152	Tuberculosis		-12	57	21	30242	192	22	8	36	10	207|836|3569|5594|5595|5599|6714|7124	AKT1|CASP3|IL6|MAPK1|MAPK3|MAPK8|SRC|TNF	-12
MyList	KEGG Pathway	24	ko04620	Toll-like receptor signaling pathway		-12	93	25	30242	104	22	7	32	9.9	207|3569|3725|5594|5595|5599|7124	AKT1|IL6|JUN|MAPK1|MAPK3|MAPK8|TNF	-12
MyList	KEGG Pathway	24	hsa05142	Chagas disease (American trypanosomiasis)		-12	90	25	30242	107	22	7	32	9.9	207|3569|3725|5594|5595|5599|7124	AKT1|IL6|JUN|MAPK1|MAPK3|MAPK8|TNF	-11
MyList	KEGG Pathway	24	ko04659	Th17 cell differentiation		-12	90	25	30242	107	22	7	32	9.9	3320|3569|3725|5594|5595|5599|6774	HSP90AA1|IL6|JUN|MAPK1|MAPK3|MAPK8|STAT3	-11
MyList	KEGG Pathway	24	hsa04620	Toll-like receptor signaling pathway		-12	87	24	30242	111	22	7	32	9.9	207|3569|3725|5594|5595|5599|7124	AKT1|IL6|JUN|MAPK1|MAPK3|MAPK8|TNF	-11
MyList	KEGG Pathway	24	hsa04659	Th17 cell differentiation		-12	86	24	30242	112	22	7	32	9.9	3320|3569|3725|5594|5595|5599|6774	HSP90AA1|IL6|JUN|MAPK1|MAPK3|MAPK8|STAT3	-11
MyList	KEGG Pathway	24	ko05145	Toxoplasmosis		-12	85	24	30242	113	22	7	32	9.9	207|836|5594|5595|5599|6774|7124	AKT1|CASP3|MAPK1|MAPK3|MAPK8|STAT3|TNF	-11
MyList	KEGG Pathway	24	ko04015	Rap1 signaling pathway		-12	52	20	30242	210	22	8	36	10	207|1950|1956|3265|5594|5595|6714|7422	AKT1|EGF|EGFR|HRAS|MAPK1|MAPK3|SRC|VEGFA	-11
MyList	KEGG Pathway	24	hsa05145	Toxoplasmosis		-12	83	24	30242	116	22	7	32	9.9	207|836|5594|5595|5599|6774|7124	AKT1|CASP3|MAPK1|MAPK3|MAPK8|STAT3|TNF	-11
MyList	KEGG Pathway	24	ko04722	Neurotrophin signaling pathway		-12	81	24	30242	119	22	7	32	9.9	207|3265|3725|5594|5595|5599|7157	AKT1|HRAS|JUN|MAPK1|MAPK3|MAPK8|TP53	-11
MyList	KEGG Pathway	24	hsa04722	Neurotrophin signaling pathway		-12	78	23	30242	124	22	7	32	9.9	207|3265|3725|5594|5595|5599|7157	AKT1|HRAS|JUN|MAPK1|MAPK3|MAPK8|TP53	-11
MyList	KEGG Pathway	24	ko04370	VEGF signaling pathway		-12	1.4e+02	29	30242	59	22	6	27	9.5	207|3265|5594|5595|6714|7422	AKT1|HRAS|MAPK1|MAPK3|SRC|VEGFA	-11
MyList	KEGG Pathway	24	ko05211	Renal cell carcinoma		-11	1.3e+02	27	30242	65	22	6	27	9.5	207|3265|3725|5594|5595|7422	AKT1|HRAS|JUN|MAPK1|MAPK3|VEGFA	-11
MyList	KEGG Pathway	24	hsa04370	VEGF signaling pathway		-11	1.3e+02	27	30242	65	22	6	27	9.5	207|3265|5594|5595|6714|7422	AKT1|HRAS|MAPK1|MAPK3|SRC|VEGFA	-11
MyList	KEGG Pathway	24	ko04664	Fc epsilon RI signaling pathway		-11	1.2e+02	27	30242	68	22	6	27	9.5	207|3265|5594|5595|5599|7124	AKT1|HRAS|MAPK1|MAPK3|MAPK8|TNF	-11
MyList	KEGG Pathway	24	ko04921	Oxytocin signaling pathway		-11	63	21	30242	152	22	7	32	9.9	595|1956|3265|3725|5594|5595|6714	CCND1|EGFR|HRAS|JUN|MAPK1|MAPK3|SRC	-10
MyList	KEGG Pathway	24	hsa04921	Oxytocin signaling pathway		-11	60	20	30242	161	22	7	32	9.9	595|1956|3265|3725|5594|5595|6714	CCND1|EGFR|HRAS|JUN|MAPK1|MAPK3|SRC	-10
MyList	KEGG Pathway	24	hsa04664	Fc epsilon RI signaling pathway		-11	1e+02	25	30242	79	22	6	27	9.5	207|3265|5594|5595|5599|7124	AKT1|HRAS|MAPK1|MAPK3|MAPK8|TNF	-10
MyList	KEGG Pathway	24	ko04621	NOD-like receptor signaling pathway		-11	57	20	30242	170	22	7	32	9.9	3320|3569|3725|5594|5595|5599|7124	HSP90AA1|IL6|JUN|MAPK1|MAPK3|MAPK8|TNF	-10
MyList	KEGG Pathway	24	ko05164	Influenza A		-11	56	19	30242	173	22	7	32	9.9	207|3569|3725|5594|5595|5599|7124	AKT1|IL6|JUN|MAPK1|MAPK3|MAPK8|TNF	-10
MyList	KEGG Pathway	24	ko04540	Gap junction		-10	94	24	30242	88	22	6	27	9.5	1950|1956|3265|5594|5595|6714	EGF|EGFR|HRAS|MAPK1|MAPK3|SRC	-10
MyList	KEGG Pathway	24	hsa05164	Influenza A		-10	53	19	30242	182	22	7	32	9.9	207|3569|3725|5594|5595|5599|7124	AKT1|IL6|JUN|MAPK1|MAPK3|MAPK8|TNF	-9.9
MyList	KEGG Pathway	24	hsa04540	Gap junction		-10	92	23	30242	90	22	6	27	9.5	1950|1956|3265|5594|5595|6714	EGF|EGFR|HRAS|MAPK1|MAPK3|SRC	-9.9
MyList	KEGG Pathway	24	hsa04621	NOD-like receptor signaling pathway		-10	52	19	30242	186	22	7	32	9.9	3320|3569|3725|5594|5595|5599|7124	HSP90AA1|IL6|JUN|MAPK1|MAPK3|MAPK8|TNF	-9.9
MyList	KEGG Pathway	24	hsa05222	Small cell lung cancer		-10	83	22	30242	99	22	6	27	9.5	207|595|836|4609|5728|7157	AKT1|CCND1|CASP3|MYC|PTEN|TP53	-9.7
MyList	KEGG Pathway	24	ko04660	T cell receptor signaling pathway		-10	80	22	30242	103	22	6	27	9.5	207|3265|3725|5594|5595|7124	AKT1|HRAS|JUN|MAPK1|MAPK3|TNF	-9.6
MyList	KEGG Pathway	24	hsa04931	insulin resistance		-9.8	73	21	30242	113	22	6	27	9.5	207|3569|5599|5728|6774|7124	AKT1|IL6|MAPK8|PTEN|STAT3|TNF	-9.3
MyList	KEGG Pathway	24	hsa04660	T cell receptor signaling pathway		-9.8	73	21	30242	113	22	6	27	9.5	207|3265|3725|5594|5595|7124	AKT1|HRAS|JUN|MAPK1|MAPK3|TNF	-9.3
MyList	KEGG Pathway	24	ko04140	Autophagy - animal		-9.4	64	19	30242	128	22	6	27	9.5	207|3265|5594|5595|5599|5728	AKT1|HRAS|MAPK1|MAPK3|MAPK8|PTEN	-9
MyList	KEGG Pathway	24	ko04380	Osteoclast differentiation		-9.4	63	19	30242	130	22	6	27	9.5	207|3725|5594|5595|5599|7124	AKT1|JUN|MAPK1|MAPK3|MAPK8|TNF	-9
MyList	KEGG Pathway	24	hsa04140	Regulation of autophagy		-9.4	62	19	30242	132	22	6	27	9.5	207|3265|5594|5595|5599|5728	AKT1|HRAS|MAPK1|MAPK3|MAPK8|PTEN	-8.9
MyList	KEGG Pathway	24	hsa04380	Osteoclast differentiation		-9.2	60	19	30242	138	22	6	27	9.5	207|3725|5594|5595|5599|7124	AKT1|JUN|MAPK1|MAPK3|MAPK8|TNF	-8.8
MyList	KEGG Pathway	24	ko04550	Signaling pathways regulating pluripotency of stem cells		-9.2	59	19	30242	139	22	6	27	9.5	207|3265|4609|5594|5595|6774	AKT1|HRAS|MYC|MAPK1|MAPK3|STAT3	-8.8
MyList	KEGG Pathway	24	ko04072	Phospholipase D signaling pathway		-9.1	56	18	30242	146	22	6	27	9.5	207|1950|1956|3265|5594|5595	AKT1|EGF|EGFR|HRAS|MAPK1|MAPK3	-8.7
MyList	KEGG Pathway	24	ko04932	Non-alcoholic fatty liver disease (NAFLD)		-9	55	18	30242	149	22	6	27	9.5	207|836|3569|3725|5599|7124	AKT1|CASP3|IL6|JUN|MAPK8|TNF	-8.6
MyList	KEGG Pathway	24	ko04150	mTOR signaling pathway		-9	55	18	30242	151	22	6	27	9.5	207|3265|5594|5595|5728|7124	AKT1|HRAS|MAPK1|MAPK3|PTEN|TNF	-8.6
MyList	KEGG Pathway	24	ko04137	Mitophagy - animal		-9	1.1e+02	23	30242	65	22	5	23	8.9	3265|3725|5599|6714|7157	HRAS|JUN|MAPK8|SRC|TP53	-8.6
MyList	KEGG Pathway	24	hsa04550	Signaling pathways regulating pluripotency of stem cells		-9	54	18	30242	153	22	6	27	9.5	207|3265|4609|5594|5595|6774	AKT1|HRAS|MYC|MAPK1|MAPK3|STAT3	-8.6
MyList	KEGG Pathway	24	hsa04137	Mitophagy - animal		-8.9	1e+02	22	30242	67	22	5	23	8.9	3265|3725|5599|6714|7157	HRAS|JUN|MAPK8|SRC|TP53	-8.5
MyList	KEGG Pathway	24	ko04630	Jak-STAT signaling pathway		-8.9	53	18	30242	156	22	6	27	9.5	207|595|3265|3569|4609|6774	AKT1|CCND1|HRAS|IL6|MYC|STAT3	-8.5
MyList	KEGG Pathway	24	ko05120	Epithelial cell signaling in Helicobacter pylori infection		-8.9	1e+02	22	30242	68	22	5	23	8.9	836|1956|3725|5599|6714	CASP3|EGFR|JUN|MAPK8|SRC	-8.5
MyList	KEGG Pathway	24	hsa04150	mTOR signaling pathway		-8.9	52	17	30242	158	22	6	27	9.5	207|3265|5594|5595|5728|7124	AKT1|HRAS|MAPK1|MAPK3|PTEN|TNF	-8.5
MyList	KEGG Pathway	24	hsa04072	Phospholipase D signaling pathway		-8.8	51	17	30242	163	22	6	27	9.5	207|1950|1956|3265|5594|5595	AKT1|EGF|EGFR|HRAS|MAPK1|MAPK3	-8.4
MyList	KEGG Pathway	24	hsa05120	Epithelial cell signaling in Helicobacter pylori infection		-8.8	97	22	30242	71	22	5	23	8.9	836|1956|3725|5599|6714	CASP3|EGFR|JUN|MAPK8|SRC	-8.4
MyList	KEGG Pathway	24	ko04662	B cell receptor signaling pathway		-8.8	97	22	30242	71	22	5	23	8.9	207|3265|3725|5594|5595	AKT1|HRAS|JUN|MAPK1|MAPK3	-8.4
MyList	KEGG Pathway	24	hsa01524	Platinum drug resistance		-8.7	94	22	30242	73	22	5	23	8.9	207|836|5594|5595|7157	AKT1|CASP3|MAPK1|MAPK3|TP53	-8.4
MyList	KEGG Pathway	24	ko01524	Platinum drug resistance		-8.7	94	22	30242	73	22	5	23	8.9	207|836|5594|5595|7157	AKT1|CASP3|MAPK1|MAPK3|TP53	-8.4
MyList	KEGG Pathway	24	hsa04932	Non-alcoholic fatty liver disease (NAFLD)		-8.7	49	17	30242	169	22	6	27	9.5	207|836|3569|3725|5599|7124	AKT1|CASP3|IL6|JUN|MAPK8|TNF	-8.3
MyList	KEGG Pathway	24	ko04062	Chemokine signaling pathway		-8.5	45	16	30242	182	22	6	27	9.5	207|3265|5594|5595|6714|6774	AKT1|HRAS|MAPK1|MAPK3|SRC|STAT3	-8.2
MyList	KEGG Pathway	24	hsa04662	B cell receptor signaling pathway		-8.5	85	20	30242	81	22	5	23	8.9	207|3265|3725|5594|5595	AKT1|HRAS|JUN|MAPK1|MAPK3	-8.2
MyList	KEGG Pathway	24	ko05168	Herpes simplex infection		-8.5	45	16	30242	185	22	6	27	9.5	836|3569|3725|5599|7124|7157	CASP3|IL6|JUN|MAPK8|TNF|TP53	-8.1
MyList	KEGG Pathway	24	hsa05168	Herpes simplex infection		-8.5	45	16	30242	185	22	6	27	9.5	836|3569|3725|5599|7124|7157	CASP3|IL6|JUN|MAPK8|TNF|TP53	-8.1
MyList	KEGG Pathway	24	ko05222	Small cell lung cancer		-8.4	82	20	30242	84	22	5	23	8.9	207|595|4609|5728|7157	AKT1|CCND1|MYC|PTEN|TP53	-8.1
MyList	KEGG Pathway	24	ko05132	Salmonella infection		-8.4	80	20	30242	86	22	5	23	8.9	3569|3725|5594|5595|5599	IL6|JUN|MAPK1|MAPK3|MAPK8	-8
MyList	KEGG Pathway	24	ko05169	Epstein-Barr virus infection		-8.3	41	15	30242	201	22	6	27	9.5	207|3725|4609|5599|6774|7157	AKT1|JUN|MYC|MAPK8|STAT3|TP53	-7.9
MyList	KEGG Pathway	24	hsa04062	Chemokine signaling pathway		-8.2	41	15	30242	202	22	6	27	9.5	207|3265|5594|5595|6714|6774	AKT1|HRAS|MAPK1|MAPK3|SRC|STAT3	-7.9
MyList	KEGG Pathway	24	hsa05132	Salmonella infection		-8.2	72	19	30242	95	22	5	23	8.9	3569|3725|5594|5595|5599	IL6|JUN|MAPK1|MAPK3|MAPK8	-7.8
MyList	KEGG Pathway	24	ko04914	Progesterone-mediated oocyte maturation		-8.1	72	19	30242	96	22	5	23	8.9	207|3320|5594|5595|5599	AKT1|HSP90AA1|MAPK1|MAPK3|MAPK8	-7.8
MyList	KEGG Pathway	24	ko04810	Regulation of actin cytoskeleton		-8.1	39	15	30242	212	22	6	27	9.5	1950|1956|3265|5594|5595|6714	EGF|EGFR|HRAS|MAPK1|MAPK3|SRC	-7.8
MyList	KEGG Pathway	24	hsa04914	Progesterone-mediated oocyte maturation		-8	67	18	30242	103	22	5	23	8.9	207|3320|5594|5595|5599	AKT1|HSP90AA1|MAPK1|MAPK3|MAPK8	-7.7
MyList	KEGG Pathway	24	hsa04810	Regulation of actin cytoskeleton		-7.8	35	14	30242	236	22	6	27	9.5	1950|1956|3265|5594|5595|6714	EGF|EGFR|HRAS|MAPK1|MAPK3|SRC	-7.5
MyList	KEGG Pathway	24	ko04930	Type II diabetes mellitus		-7.5	1.2e+02	22	30242	46	22	4	18	8.2	5594|5595|5599|7124	MAPK1|MAPK3|MAPK8|TNF	-7.2
MyList	KEGG Pathway	24	ko04650	Natural killer cell mediated cytotoxicity		-7.4	52	16	30242	133	22	5	23	8.9	836|3265|5594|5595|7124	CASP3|HRAS|MAPK1|MAPK3|TNF	-7.1
MyList	KEGG Pathway	24	ko05162	Measles		-7.4	51	16	30242	134	22	5	23	8.9	207|595|3569|6774|7157	AKT1|CCND1|IL6|STAT3|TP53	-7.1
MyList	KEGG Pathway	24	ko04910	Insulin signaling pathway		-7.3	50	16	30242	138	22	5	23	8.9	207|3265|5594|5595|5599	AKT1|HRAS|MAPK1|MAPK3|MAPK8	-7
MyList	KEGG Pathway	24	ko04310	Wnt signaling pathway		-7.3	48	15	30242	143	22	5	23	8.9	595|3725|4609|5599|7157	CCND1|JUN|MYC|MAPK8|TP53	-7
MyList	KEGG Pathway	24	hsa04371	Apelin signaling pathway		-7.2	47	15	30242	146	22	5	23	8.9	207|595|3265|5594|5595	AKT1|CCND1|HRAS|MAPK1|MAPK3	-6.9
MyList	KEGG Pathway	24	hsa04650	Natural killer cell mediated cytotoxicity		-7.2	46	15	30242	148	22	5	23	8.9	836|3265|5594|5595|7124	CASP3|HRAS|MAPK1|MAPK3|TNF	-6.9
MyList	KEGG Pathway	24	hsa04910	Insulin signaling pathway		-7.1	44	15	30242	155	22	5	23	8.9	207|3265|5594|5595|5599	AKT1|HRAS|MAPK1|MAPK3|MAPK8	-6.8
MyList	KEGG Pathway	24	hsa04930	Type II diabetes mellitus		-7.1	95	19	30242	58	22	4	18	8.2	5594|5595|5599|7124	MAPK1|MAPK3|MAPK8|TNF	-6.8
MyList	KEGG Pathway	24	hsa04310	Wnt signaling pathway		-6.9	41	14	30242	169	22	5	23	8.9	595|3725|4609|5599|7157	CCND1|JUN|MYC|MAPK8|TP53	-6.6
MyList	KEGG Pathway	24	hsa05010	Alzheimer's disease		-6.9	40	14	30242	171	22	5	23	8.9	836|2597|5594|5595|7124	CASP3|GAPDH|MAPK1|MAPK3|TNF	-6.6
MyList	KEGG Pathway	24	ko05010	Alzheimer's disease		-6.9	40	14	30242	171	22	5	23	8.9	836|2597|5594|5595|7124	CASP3|GAPDH|MAPK1|MAPK3|TNF	-6.6
MyList	KEGG Pathway	24	ko05321	Inflammatory bowel disease (IBD)		-6.9	85	18	30242	65	22	4	18	8.2	3569|3725|6774|7124	IL6|JUN|STAT3|TNF	-6.6
MyList	KEGG Pathway	24	hsa05321	Inflammatory bowel disease (IBD)		-6.8	82	18	30242	67	22	4	18	8.2	3569|3725|6774|7124	IL6|JUN|STAT3|TNF	-6.6
MyList	KEGG Pathway	24	hsa05131	Shigellosis		-6.8	81	18	30242	68	22	4	18	8.2	5594|5595|5599|6714	MAPK1|MAPK3|MAPK8|SRC	-6.5
MyList	KEGG Pathway	24	ko04920	Adipocytokine signaling pathway		-6.8	80	18	30242	69	22	4	18	8.2	207|5599|6774|7124	AKT1|MAPK8|STAT3|TNF	-6.5
MyList	KEGG Pathway	24	ko04115	p53 signaling pathway		-6.8	80	18	30242	69	22	4	18	8.2	595|836|5728|7157	CCND1|CASP3|PTEN|TP53	-6.5
MyList	KEGG Pathway	24	ko04520	Adherens junction		-6.7	76	17	30242	72	22	4	18	8.2	1956|5594|5595|6714	EGFR|MAPK1|MAPK3|SRC	-6.4
MyList	KEGG Pathway	24	hsa04920	Adipocytokine signaling pathway		-6.7	76	17	30242	72	22	4	18	8.2	207|5599|6774|7124	AKT1|MAPK8|STAT3|TNF	-6.4
MyList	KEGG Pathway	24	ko05140	Leishmaniasis		-6.7	75	17	30242	73	22	4	18	8.2	3725|5594|5595|7124	JUN|MAPK1|MAPK3|TNF	-6.4
MyList	KEGG Pathway	24	hsa05140	Leishmania infection		-6.7	75	17	30242	73	22	4	18	8.2	3725|5594|5595|7124	JUN|MAPK1|MAPK3|TNF	-6.4
MyList	KEGG Pathway	24	ko04024	cAMP signaling pathway		-6.6	35	13	30242	198	22	5	23	8.9	207|3725|5594|5595|5599	AKT1|JUN|MAPK1|MAPK3|MAPK8	-6.3
MyList	KEGG Pathway	24	hsa04115	p53 signaling pathway		-6.5	70	16	30242	79	22	4	18	8.2	595|836|5728|7157	CCND1|CASP3|PTEN|TP53	-6.3
MyList	KEGG Pathway	24	hsa04520	Adherens junction		-6.5	68	16	30242	81	22	4	18	8.2	1956|5594|5595|6714	EGFR|MAPK1|MAPK3|SRC	-6.3
MyList	KEGG Pathway	24	ko04350	TGF-beta signaling pathway		-6.4	65	16	30242	84	22	4	18	8.2	4609|5594|5595|7124	MYC|MAPK1|MAPK3|TNF	-6.2
MyList	KEGG Pathway	24	ko05323	Rheumatoid arthritis		-6.3	61	15	30242	90	22	4	18	8.2	3569|3725|7124|7422	IL6|JUN|TNF|VEGFA	-6.1
MyList	KEGG Pathway	24	hsa04024	cAMP signaling pathway		-6.3	30	12	30242	226	22	5	23	8.9	207|3725|5594|5595|5599	AKT1|JUN|MAPK1|MAPK3|MAPK8	-6.1
MyList	KEGG Pathway	24	ko04658	Th1 and Th2 cell differentiation		-6.2	60	15	30242	92	22	4	18	8.2	3725|5594|5595|5599	JUN|MAPK1|MAPK3|MAPK8	-6.1
MyList	KEGG Pathway	24	hsa04350	TGF-beta signaling pathway		-6.2	59	15	30242	93	22	4	18	8.2	4609|5594|5595|7124	MYC|MAPK1|MAPK3|TNF	-6
MyList	KEGG Pathway	24	hsa04658	Th1 and Th2 cell differentiation		-6.1	56	15	30242	98	22	4	18	8.2	3725|5594|5595|5599	JUN|MAPK1|MAPK3|MAPK8	-5.9
MyList	KEGG Pathway	24	hsa05323	Rheumatoid arthritis		-6.1	56	15	30242	99	22	4	18	8.2	3569|3725|7124|7422	IL6|JUN|TNF|VEGFA	-5.9
MyList	KEGG Pathway	24	hsa04320	Dorso-ventral axis formation		-6	1.5e+02	21	30242	28	22	3	14	7.3	1956|5594|5595	EGFR|MAPK1|MAPK3	-5.8
MyList	KEGG Pathway	24	ko04320	Dorso-ventral axis formation		-6	1.5e+02	21	30242	28	22	3	14	7.3	1956|5594|5595	EGFR|MAPK1|MAPK3	-5.8
MyList	KEGG Pathway	24	ko04060	Cytokine-cytokine receptor interaction		-5.9	25	11	30242	270	22	5	23	8.9	1950|1956|3569|7124|7422	EGF|EGFR|IL6|TNF|VEGFA	-5.7
MyList	KEGG Pathway	24	hsa04725	Cholinergic synapse		-5.9	48	14	30242	115	22	4	18	8.2	207|3265|5594|5595	AKT1|HRAS|MAPK1|MAPK3	-5.7
MyList	KEGG Pathway	24	hsa04726	Serotonergic synapse		-5.8	46	13	30242	119	22	4	18	8.2	836|3265|5594|5595	CASP3|HRAS|MAPK1|MAPK3	-5.6
MyList	KEGG Pathway	24	ko05020	Prion diseases		-5.7	1.2e+02	19	30242	35	22	3	14	7.3	3569|5594|5595	IL6|MAPK1|MAPK3	-5.5
MyList	KEGG Pathway	24	hsa04611	Platelet activation		-5.6	42	13	30242	130	22	4	18	8.2	207|5594|5595|6714	AKT1|MAPK1|MAPK3|SRC	-5.5
MyList	KEGG Pathway	24	hsa04060	Cytokine-cytokine receptor interaction		-5.5	21	9.8	30242	328	22	5	23	8.9	1950|1956|3569|7124|7422	EGF|EGFR|IL6|TNF|VEGFA	-5.3
MyList	KEGG Pathway	24	hsa05020	Prion diseases		-5.4	96	17	30242	43	22	3	14	7.3	3569|5594|5595	IL6|MAPK1|MAPK3	-5.2
MyList	KEGG Pathway	24	ko04530	Tight junction		-5.2	32	11	30242	170	22	4	18	8.2	595|3725|5599|6714	CCND1|JUN|MAPK8|SRC	-5
MyList	KEGG Pathway	24	ko05014	Amyotrophic lateral sclerosis (ALS)		-5.2	81	15	30242	51	22	3	14	7.3	836|7124|7157	CASP3|TNF|TP53	-5
MyList	KEGG Pathway	24	ko04360	Axon guidance		-5.1	31	11	30242	175	22	4	18	8.2	3265|5594|5595|6714	HRAS|MAPK1|MAPK3|SRC	-5
MyList	KEGG Pathway	24	hsa04530	Tight junction		-5.1	31	11	30242	179	22	4	18	8.2	595|3725|5599|6714	CCND1|JUN|MAPK8|SRC	-5
MyList	KEGG Pathway	24	ko05134	Legionellosis		-5.1	75	15	30242	55	22	3	14	7.3	836|3569|7124	CASP3|IL6|TNF	-4.9
MyList	KEGG Pathway	24	hsa05014	Amyotrophic lateral sclerosis (ALS)		-5	72	15	30242	57	22	3	14	7.3	836|7124|7157	CASP3|TNF|TP53	-4.9
MyList	KEGG Pathway	24	hsa05134	Legionellosis		-5	70	14	30242	59	22	3	14	7.3	836|3569|7124	CASP3|IL6|TNF	-4.9
MyList	KEGG Pathway	24	ko04730	Long-term depression		-5	69	14	30242	60	22	3	14	7.3	3265|5594|5595	HRAS|MAPK1|MAPK3	-4.8
MyList	KEGG Pathway	24	hsa04360	Axon guidance		-4.9	28	10	30242	196	22	4	18	8.2	3265|5594|5595|6714	HRAS|MAPK1|MAPK3|SRC	-4.8
MyList	KEGG Pathway	24	hsa04730	Long-term depression		-4.9	67	14	30242	62	22	3	14	7.3	3265|5594|5595	HRAS|MAPK1|MAPK3	-4.8
MyList	KEGG Pathway	24	ko04720	Long-term potentiation		-4.8	62	13	30242	67	22	3	14	7.3	3265|5594|5595	HRAS|MAPK1|MAPK3	-4.7
MyList	KEGG Pathway	24	hsa04720	Long-term potentiation		-4.8	60	13	30242	69	22	3	14	7.3	3265|5594|5595	HRAS|MAPK1|MAPK3	-4.7
MyList	KEGG Pathway	24	ko04144	Endocytosis		-4.5	21	8.8	30242	260	22	4	18	8.2	1950|1956|3265|6714	EGF|EGFR|HRAS|SRC	-4.4
MyList	KEGG Pathway	24	ko04666	Fc gamma R-mediated phagocytosis		-4.4	45	11	30242	91	22	3	14	7.3	207|5594|5595	AKT1|MAPK1|MAPK3	-4.3
MyList	KEGG Pathway	24	hsa04144	Endocytosis		-4.4	20	8.6	30242	271	22	4	18	8.2	1950|1956|3265|6714	EGF|EGFR|HRAS|SRC	-4.3
MyList	KEGG Pathway	24	ko05146	Amoebiasis		-4.3	43	11	30242	96	22	3	14	7.3	836|3569|7124	CASP3|IL6|TNF	-4.2
MyList	KEGG Pathway	24	ko04723	Retrograde endocannabinoid signaling		-4.3	41	11	30242	101	22	3	14	7.3	5594|5595|5599	MAPK1|MAPK3|MAPK8	-4.2
MyList	KEGG Pathway	24	ko04916	Melanogenesis		-4.3	41	11	30242	101	22	3	14	7.3	3265|5594|5595	HRAS|MAPK1|MAPK3	-4.2
MyList	KEGG Pathway	24	hsa04916	Melanogenesis		-4.2	39	11	30242	105	22	3	14	7.3	3265|5594|5595	HRAS|MAPK1|MAPK3	-4.1
MyList	KEGG Pathway	24	hsa04666	Fc gamma R-mediated phagocytosis		-4.2	39	11	30242	106	22	3	14	7.3	207|5594|5595	AKT1|MAPK1|MAPK3	-4.1
MyList	KEGG Pathway	24	hsa05146	Amoebiasis		-4.2	39	10	30242	107	22	3	14	7.3	836|3569|7124	CASP3|IL6|TNF	-4.1
MyList	KEGG Pathway	24	hsa04211	Longevity regulating pathway		-4.2	38	10	30242	109	22	3	14	7.3	207|3265|7157	AKT1|HRAS|TP53	-4.1
MyList	KEGG Pathway	24	ko04110	Cell cycle		-4	33	9.7	30242	124	22	3	14	7.3	595|4609|7157	CCND1|MYC|TP53	-3.9
MyList	KEGG Pathway	24	hsa04110	Cell cycle		-3.9	31	9.4	30242	132	22	3	14	7.3	595|4609|7157	CCND1|MYC|TP53	-3.8
MyList	KEGG Pathway	24	ko04261	Adrenergic signaling in cardiomyocytes		-3.8	29	9	30242	144	22	3	14	7.3	207|5594|5595	AKT1|MAPK1|MAPK3	-3.7
MyList	KEGG Pathway	24	hsa04261	Adrenergic signaling in cardiomyocytes		-3.8	28	8.9	30242	147	22	3	14	7.3	207|5594|5595	AKT1|MAPK1|MAPK3	-3.7
MyList	KEGG Pathway	24	ko04022	cGMP-PKG signaling pathway		-3.7	25	8.4	30242	163	22	3	14	7.3	207|5594|5595	AKT1|MAPK1|MAPK3	-3.6
MyList	KEGG Pathway	24	hsa04723	Retrograde endocannabinoid signaling		-3.6	25	8.3	30242	167	22	3	14	7.3	5594|5595|5599	MAPK1|MAPK3|MAPK8	-3.5
MyList	KEGG Pathway	24	hsa04022	cGMP-PKG signaling pathway		-3.6	24	8.1	30242	173	22	3	14	7.3	207|5594|5595	AKT1|MAPK1|MAPK3	-3.5
MyList	KEGG Pathway	24	ko05034	Alcoholism		-3.5	23	8	30242	180	22	3	14	7.3	3265|5594|5595	HRAS|MAPK1|MAPK3	-3.5
MyList	KEGG Pathway	24	ko05202	Transcriptional misregulation in cancer		-3.5	23	8	30242	180	22	3	14	7.3	3569|4609|7157	IL6|MYC|TP53	-3.5
MyList	KEGG Pathway	24	hsa05034	Alcoholism		-3.5	22	7.8	30242	185	22	3	14	7.3	3265|5594|5595	HRAS|MAPK1|MAPK3	-3.4
MyList	KEGG Pathway	24	hsa05202	Transcriptional misregulation in cancer		-3.4	20	7.4	30242	204	22	3	14	7.3	3569|4609|7157	IL6|MYC|TP53	-3.3
MyList_MCODE_ALL	KEGG Pathway	24	hsa05161	Hepatitis B		-27	1.3e+02	42	30242	177	19	14	74	10	207|595|3265|3569|3725|4609|5594|5595|5599|5728|6714|6774|7124|7157	AKT1|CCND1|HRAS|IL6|JUN|MYC|MAPK1|MAPK3|MAPK8|PTEN|SRC|STAT3|TNF|TP53	-25
MyList_MCODE_ALL	KEGG Pathway	24	hsa05200	Pathways in cancer		-27	47	28	30242	576	19	17	89	7	207|595|1950|1956|2099|3265|3320|3569|3725|4609|5594|5595|5599|5728|6774|7157|7422	AKT1|CCND1|EGF|EGFR|ESR1|HRAS|HSP90AA1|IL6|JUN|MYC|MAPK1|MAPK3|MAPK8|PTEN|STAT3|TP53|VEGFA	-25
MyList_MCODE_ALL	KEGG Pathway	24	hsa05205	Proteoglycans in cancer		-26	1e+02	38	30242	218	19	14	74	10	207|595|1956|2099|3265|3569|4609|5594|5595|6714|6774|7124|7157|7422	AKT1|CCND1|EGFR|ESR1|HRAS|IL6|MYC|MAPK1|MAPK3|SRC|STAT3|TNF|TP53|VEGFA	-24
MyList_MCODE_ALL	KEGG Pathway	24	ko05219	Bladder cancer		-24	3.9e+02	62	30242	41	19	10	53	11	595|1950|1956|3265|4609|5594|5595|6714|7157|7422	CCND1|EGF|EGFR|HRAS|MYC|MAPK1|MAPK3|SRC|TP53|VEGFA	-22
MyList_MCODE_ALL	KEGG Pathway	24	ko05205	Proteoglycans in cancer		-24	1e+02	36	30242	203	19	13	68	11	207|595|1956|2099|3265|4609|5594|5595|6714|6774|7124|7157|7422	AKT1|CCND1|EGFR|ESR1|HRAS|MYC|MAPK1|MAPK3|SRC|STAT3|TNF|TP53|VEGFA	-22
MyList_MCODE_ALL	KEGG Pathway	24	hsa05219	Bladder cancer		-24	3.6e+02	60	30242	44	19	10	53	11	595|1950|1956|3265|4609|5594|5595|6714|7157|7422	CCND1|EGF|EGFR|HRAS|MYC|MAPK1|MAPK3|SRC|TP53|VEGFA	-22
MyList_MCODE_ALL	KEGG Pathway	24	ko01521	EGFR tyrosine kinase inhibitor resistance		-24	2.2e+02	49	30242	79	19	11	58	11	207|1950|1956|3265|3569|5594|5595|5728|6714|6774|7422	AKT1|EGF|EGFR|HRAS|IL6|MAPK1|MAPK3|PTEN|SRC|STAT3|VEGFA	-22
MyList_MCODE_ALL	KEGG Pathway	24	hsa01521	EGFR tyrosine kinase inhibitor resistance		-24	2.2e+02	49	30242	79	19	11	58	11	207|1950|1956|3265|3569|5594|5595|5728|6714|6774|7422	AKT1|EGF|EGFR|HRAS|IL6|MAPK1|MAPK3|PTEN|SRC|STAT3|VEGFA	-22
MyList_MCODE_ALL	KEGG Pathway	24	hsa04510	Focal adhesion		-24	96	35	30242	215	19	13	68	11	207|595|1950|1956|3265|3569|3725|5594|5595|5599|5728|6714|7422	AKT1|CCND1|EGF|EGFR|HRAS|IL6|JUN|MAPK1|MAPK3|MAPK8|PTEN|SRC|VEGFA	-22
MyList_MCODE_ALL	KEGG Pathway	24	ko05224	Breast cancer		-23	1.3e+02	40	30242	144	19	12	63	11	207|595|1950|1956|2099|3265|3725|4609|5594|5595|5728|7157	AKT1|CCND1|EGF|EGFR|ESR1|HRAS|JUN|MYC|MAPK1|MAPK3|PTEN|TP53	-22
MyList_MCODE_ALL	KEGG Pathway	24	ko05213	Endometrial cancer		-23	3.2e+02	56	30242	50	19	10	53	11	207|595|1950|1956|3265|4609|5594|5595|5728|7157	AKT1|CCND1|EGF|EGFR|HRAS|MYC|MAPK1|MAPK3|PTEN|TP53	-22
MyList_MCODE_ALL	KEGG Pathway	24	hsa05210	Colorectal cancer		-23	1.9e+02	45	30242	94	19	11	58	11	207|595|1950|1956|3265|3725|4609|5594|5595|5599|7157	AKT1|CCND1|EGF|EGFR|HRAS|JUN|MYC|MAPK1|MAPK3|MAPK8|TP53	-21
MyList_MCODE_ALL	KEGG Pathway	24	ko01522	Endocrine resistance		-23	1.8e+02	45	30242	96	19	11	58	11	207|595|1956|2099|3265|3725|5594|5595|5599|6714|7157	AKT1|CCND1|EGFR|ESR1|HRAS|JUN|MAPK1|MAPK3|MAPK8|SRC|TP53	-21
MyList_MCODE_ALL	KEGG Pathway	24	hsa01522	Endocrine resistance		-23	1.8e+02	45	30242	96	19	11	58	11	207|595|1956|2099|3265|3725|5594|5595|5599|6714|7157	AKT1|CCND1|EGFR|ESR1|HRAS|JUN|MAPK1|MAPK3|MAPK8|SRC|TP53	-21
MyList_MCODE_ALL	KEGG Pathway	24	hsa05224	Breast cancer		-23	1.2e+02	37	30242	162	19	12	63	11	207|595|1950|1956|2099|3265|3725|4609|5594|5595|5728|7157	AKT1|CCND1|EGF|EGFR|ESR1|HRAS|JUN|MYC|MAPK1|MAPK3|PTEN|TP53	-21
MyList_MCODE_ALL	KEGG Pathway	24	ko04933	AGE-RAGE signaling pathway in diabetic complications		-23	1.8e+02	44	30242	99	19	11	58	11	207|595|3265|3569|3725|5594|5595|5599|6774|7124|7422	AKT1|CCND1|HRAS|IL6|JUN|MAPK1|MAPK3|MAPK8|STAT3|TNF|VEGFA	-21
MyList_MCODE_ALL	KEGG Pathway	24	hsa05160	Hepatitis C		-23	1.1e+02	37	30242	169	19	12	63	11	207|595|1950|1956|3265|4609|5594|5595|5599|6774|7124|7157	AKT1|CCND1|EGF|EGFR|HRAS|MYC|MAPK1|MAPK3|MAPK8|STAT3|TNF|TP53	-21
MyList_MCODE_ALL	KEGG Pathway	24	hsa04933	AGE-RAGE signaling pathway in diabetic complications		-22	1.6e+02	42	30242	107	19	11	58	11	207|595|3265|3569|3725|5594|5595|5599|6774|7124|7422	AKT1|CCND1|HRAS|IL6|JUN|MAPK1|MAPK3|MAPK8|STAT3|TNF|VEGFA	-21
MyList_MCODE_ALL	KEGG Pathway	24	ko05212	Pancreatic cancer		-22	2.5e+02	50	30242	64	19	10	53	11	207|595|1950|1956|5594|5595|5599|6774|7157|7422	AKT1|CCND1|EGF|EGFR|MAPK1|MAPK3|MAPK8|STAT3|TP53|VEGFA	-21
MyList_MCODE_ALL	KEGG Pathway	24	hsa05213	Endometrial cancer		-22	2.4e+02	49	30242	67	19	10	53	11	207|595|1950|1956|3265|4609|5594|5595|5728|7157	AKT1|CCND1|EGF|EGFR|HRAS|MYC|MAPK1|MAPK3|PTEN|TP53	-21
MyList_MCODE_ALL	KEGG Pathway	24	ko04510	Focal adhesion		-22	96	34	30242	199	19	12	63	11	207|595|1950|1956|3265|3725|5594|5595|5599|5728|6714|7422	AKT1|CCND1|EGF|EGFR|HRAS|JUN|MAPK1|MAPK3|MAPK8|PTEN|SRC|VEGFA	-20
MyList_MCODE_ALL	KEGG Pathway	24	hsa04010	MAPK signaling pathway		-21	65	29	30242	320	19	13	68	11	207|1950|1956|3265|3569|3725|4609|5594|5595|5599|7124|7157|7422	AKT1|EGF|EGFR|HRAS|IL6|JUN|MYC|MAPK1|MAPK3|MAPK8|TNF|TP53|VEGFA	-20
MyList_MCODE_ALL	KEGG Pathway	24	hsa04068	foxo signaling pathway		-21	1.3e+02	37	30242	137	19	11	58	11	207|595|1950|1956|3265|3569|5594|5595|5599|5728|6774	AKT1|CCND1|EGF|EGFR|HRAS|IL6|MAPK1|MAPK3|MAPK8|PTEN|STAT3	-20
MyList_MCODE_ALL	KEGG Pathway	24	ko04151	PI3K-Akt signaling pathway		-21	61	28	30242	342	19	13	68	11	207|595|1950|1956|3265|3320|3569|4609|5594|5595|5728|7157|7422	AKT1|CCND1|EGF|EGFR|HRAS|HSP90AA1|IL6|MYC|MAPK1|MAPK3|PTEN|TP53|VEGFA	-20
MyList_MCODE_ALL	KEGG Pathway	24	hsa05212	Pancreatic cancer		-21	1.9e+02	44	30242	82	19	10	53	11	207|595|1950|1956|5594|5595|5599|6774|7157|7422	AKT1|CCND1|EGF|EGFR|MAPK1|MAPK3|MAPK8|STAT3|TP53|VEGFA	-20
MyList_MCODE_ALL	KEGG Pathway	24	hsa05218	Melanoma		-21	1.9e+02	44	30242	83	19	10	53	11	207|595|1950|1956|3265|3569|5594|5595|5728|7157	AKT1|CCND1|EGF|EGFR|HRAS|IL6|MAPK1|MAPK3|PTEN|TP53	-20
MyList_MCODE_ALL	KEGG Pathway	24	ko04012	ErbB signaling pathway		-21	1.9e+02	43	30242	86	19	10	53	11	207|1950|1956|3265|3725|4609|5594|5595|5599|6714	AKT1|EGF|EGFR|HRAS|JUN|MYC|MAPK1|MAPK3|MAPK8|SRC	-20
MyList_MCODE_ALL	KEGG Pathway	24	ko05215	Prostate cancer		-21	1.8e+02	43	30242	87	19	10	53	11	207|595|1950|1956|3265|3320|5594|5595|5728|7157	AKT1|CCND1|EGF|EGFR|HRAS|HSP90AA1|MAPK1|MAPK3|PTEN|TP53	-20
MyList_MCODE_ALL	KEGG Pathway	24	hsa04151	PI3K-Akt signaling pathway		-20	54	26	30242	380	19	13	68	11	207|595|1950|1956|3265|3320|3569|4609|5594|5595|5728|7157|7422	AKT1|CCND1|EGF|EGFR|HRAS|HSP90AA1|IL6|MYC|MAPK1|MAPK3|PTEN|TP53|VEGFA	-19
MyList_MCODE_ALL	KEGG Pathway	24	hsa04012	ErbB signaling pathway		-20	1.7e+02	41	30242	94	19	10	53	11	207|1950|1956|3265|3725|4609|5594|5595|5599|6714	AKT1|EGF|EGFR|HRAS|JUN|MYC|MAPK1|MAPK3|MAPK8|SRC	-19
MyList_MCODE_ALL	KEGG Pathway	24	hsa05215	Prostate cancer		-20	1.6e+02	39	30242	102	19	10	53	11	207|595|1950|1956|3265|3320|5594|5595|5728|7157	AKT1|CCND1|EGF|EGFR|HRAS|HSP90AA1|MAPK1|MAPK3|PTEN|TP53	-19
MyList_MCODE_ALL	KEGG Pathway	24	ko05223	Non-small cell lung cancer		-20	2.5e+02	47	30242	58	19	9	47	11	207|595|1950|1956|3265|5594|5595|6774|7157	AKT1|CCND1|EGF|EGFR|HRAS|MAPK1|MAPK3|STAT3|TP53	-19
MyList_MCODE_ALL	KEGG Pathway	24	ko05214	Glioma		-19	2.2e+02	45	30242	64	19	9	47	11	207|595|1950|1956|3265|5594|5595|5728|7157	AKT1|CCND1|EGF|EGFR|HRAS|MAPK1|MAPK3|PTEN|TP53	-18
MyList_MCODE_ALL	KEGG Pathway	24	ko05218	Melanoma		-19	2.1e+02	43	30242	69	19	9	47	11	207|595|1950|1956|3265|5594|5595|5728|7157	AKT1|CCND1|EGF|EGFR|HRAS|MAPK1|MAPK3|PTEN|TP53	-18
MyList_MCODE_ALL	KEGG Pathway	24	hsa05223	Non-small cell lung cancer		-19	2e+02	43	30242	70	19	9	47	11	207|595|1950|1956|3265|5594|5595|6774|7157	AKT1|CCND1|EGF|EGFR|HRAS|MAPK1|MAPK3|STAT3|TP53	-18
MyList_MCODE_ALL	KEGG Pathway	24	ko04917	Prolactin signaling pathway		-19	2e+02	43	30242	70	19	9	47	11	207|595|2099|3265|5594|5595|5599|6714|6774	AKT1|CCND1|ESR1|HRAS|MAPK1|MAPK3|MAPK8|SRC|STAT3	-18
MyList_MCODE_ALL	KEGG Pathway	24	ko05160	Hepatitis C		-19	1.2e+02	35	30242	131	19	10	53	11	207|1950|1956|3265|5594|5595|5599|6774|7124|7157	AKT1|EGF|EGFR|HRAS|MAPK1|MAPK3|MAPK8|STAT3|TNF|TP53	-18
MyList_MCODE_ALL	KEGG Pathway	24	hsa04917	Prolactin signaling pathway		-19	1.9e+02	41	30242	76	19	9	47	11	207|595|2099|3265|5594|5595|5599|6714|6774	AKT1|CCND1|ESR1|HRAS|MAPK1|MAPK3|MAPK8|SRC|STAT3	-18
MyList_MCODE_ALL	KEGG Pathway	24	hsa05214	Glioma		-19	1.8e+02	40	30242	78	19	9	47	11	207|595|1950|1956|3265|5594|5595|5728|7157	AKT1|CCND1|EGF|EGFR|HRAS|MAPK1|MAPK3|PTEN|TP53	-18
MyList_MCODE_ALL	KEGG Pathway	24	ko04010	MAPK signaling pathway		-18	69	27	30242	255	19	11	58	11	207|1950|1956|3265|3725|4609|5594|5595|5599|7124|7157	AKT1|EGF|EGFR|HRAS|JUN|MYC|MAPK1|MAPK3|MAPK8|TNF|TP53	-17
MyList_MCODE_ALL	KEGG Pathway	24	ko04915	Estrogen signaling pathway		-18	1.5e+02	36	30242	98	19	9	47	11	207|1956|2099|3265|3320|3725|5594|5595|6714	AKT1|EGFR|ESR1|HRAS|HSP90AA1|JUN|MAPK1|MAPK3|SRC	-17
MyList_MCODE_ALL	KEGG Pathway	24	ko05210	Colorectal cancer		-17	2.1e+02	41	30242	60	19	8	42	11	207|595|3725|4609|5594|5595|5599|7157	AKT1|CCND1|JUN|MYC|MAPK1|MAPK3|MAPK8|TP53	-16
MyList_MCODE_ALL	KEGG Pathway	24	hsa04919	thyroid hormone signaling pathway		-17	1.2e+02	32	30242	123	19	9	47	11	207|595|2099|3265|4609|5594|5595|6714|7157	AKT1|CCND1|ESR1|HRAS|MYC|MAPK1|MAPK3|SRC|TP53	-16
MyList_MCODE_ALL	KEGG Pathway	24	ko05230	Central carbon metabolism in cancer		-17	2e+02	39	30242	65	19	8	42	11	207|1956|3265|4609|5594|5595|5728|7157	AKT1|EGFR|HRAS|MYC|MAPK1|MAPK3|PTEN|TP53	-16
MyList_MCODE_ALL	KEGG Pathway	24	hsa04915	Estrogen signaling pathway		-16	99	30	30242	145	19	9	47	11	207|1956|2099|3265|3320|3725|5594|5595|6714	AKT1|EGFR|ESR1|HRAS|HSP90AA1|JUN|MAPK1|MAPK3|SRC	-15
MyList_MCODE_ALL	KEGG Pathway	24	hsa05230	Central carbon metabolism in cancer		-16	1.6e+02	36	30242	78	19	8	42	11	207|1956|3265|4609|5594|5595|5728|7157	AKT1|EGFR|HRAS|MYC|MAPK1|MAPK3|PTEN|TP53	-15
MyList_MCODE_ALL	KEGG Pathway	24	ko05231	Choline metabolism in cancer		-15	1.3e+02	32	30242	99	19	8	42	11	207|1950|1956|3265|3725|5594|5595|5599	AKT1|EGF|EGFR|HRAS|JUN|MAPK1|MAPK3|MAPK8	-14
MyList_MCODE_ALL	KEGG Pathway	24	hsa05231	Choline metabolism in cancer		-15	1.2e+02	31	30242	107	19	8	42	11	207|1950|1956|3265|3725|5594|5595|5599	AKT1|EGF|EGFR|HRAS|JUN|MAPK1|MAPK3|MAPK8	-14
MyList_MCODE_ALL	KEGG Pathway	24	ko05221	Acute myeloid leukemia		-15	2e+02	38	30242	55	19	7	37	11	207|595|3265|4609|5594|5595|6774	AKT1|CCND1|HRAS|MYC|MAPK1|MAPK3|STAT3	-14
MyList_MCODE_ALL	KEGG Pathway	24	ko04071	Sphingolipid signaling pathway		-15	1.1e+02	29	30242	118	19	8	42	11	207|3265|5594|5595|5599|5728|7124|7157	AKT1|HRAS|MAPK1|MAPK3|MAPK8|PTEN|TNF|TP53	-14
MyList_MCODE_ALL	KEGG Pathway	24	hsa04066	HIF-1 signaling pathway		-14	1.1e+02	29	30242	119	19	8	42	11	207|1950|1956|3569|5594|5595|6774|7422	AKT1|EGF|EGFR|IL6|MAPK1|MAPK3|STAT3|VEGFA	-14
MyList_MCODE_ALL	KEGG Pathway	24	hsa04071	Sphingolipid signaling pathway		-14	1e+02	28	30242	127	19	8	42	11	207|3265|5594|5595|5599|5728|7124|7157	AKT1|HRAS|MAPK1|MAPK3|MAPK8|PTEN|TNF|TP53	-14
MyList_MCODE_ALL	KEGG Pathway	24	hsa04015	Rap1 signaling pathway		-14	63	23	30242	228	19	9	47	11	207|1950|1956|3265|3569|5594|5595|6714|7422	AKT1|EGF|EGFR|HRAS|IL6|MAPK1|MAPK3|SRC|VEGFA	-14
MyList_MCODE_ALL	KEGG Pathway	24	ko04210	Apoptosis		-14	92	27	30242	138	19	8	42	11	207|3265|3725|5594|5595|5599|7124|7157	AKT1|HRAS|JUN|MAPK1|MAPK3|MAPK8|TNF|TP53	-13
MyList_MCODE_ALL	KEGG Pathway	24	ko05216	Thyroid cancer		-14	3.3e+02	44	30242	29	19	6	32	11	595|3265|4609|5594|5595|7157	CCND1|HRAS|MYC|MAPK1|MAPK3|TP53	-13
MyList_MCODE_ALL	KEGG Pathway	24	hsa05221	Acute myeloid leukemia		-14	1.6e+02	33	30242	70	19	7	37	11	207|595|3265|4609|5594|5595|6774	AKT1|CCND1|HRAS|MYC|MAPK1|MAPK3|STAT3	-13
MyList_MCODE_ALL	KEGG Pathway	24	ko05418	Fluid shear stress and atherosclerosis		-14	90	27	30242	142	19	8	42	11	207|3320|3725|5599|6714|7124|7157|7422	AKT1|HSP90AA1|JUN|MAPK8|SRC|TNF|TP53|VEGFA	-13
MyList_MCODE_ALL	KEGG Pathway	24	ko05220	Chronic myeloid leukemia		-14	1.6e+02	33	30242	71	19	7	37	11	207|595|3265|4609|5594|5595|7157	AKT1|CCND1|HRAS|MYC|MAPK1|MAPK3|TP53	-13
MyList_MCODE_ALL	KEGG Pathway	24	hsa05166	HTLV-I infection		-14	56	22	30242	256	19	9	47	11	207|595|3265|3569|3725|4609|5599|7124|7157	AKT1|CCND1|HRAS|IL6|JUN|MYC|MAPK8|TNF|TP53	-13
MyList_MCODE_ALL	KEGG Pathway	24	ko05166	HTLV-I infection		-14	56	22	30242	256	19	9	47	11	207|595|3265|3569|3725|4609|5599|7124|7157	AKT1|CCND1|HRAS|IL6|JUN|MYC|MAPK8|TNF|TP53	-13
MyList_MCODE_ALL	KEGG Pathway	24	hsa04014	Ras signaling pathway		-14	55	22	30242	259	19	9	47	11	207|1950|1956|3265|3569|5594|5595|5599|7422	AKT1|EGF|EGFR|HRAS|IL6|MAPK1|MAPK3|MAPK8|VEGFA	-13
MyList_MCODE_ALL	KEGG Pathway	24	hsa05418	Fluid shear stress and atherosclerosis		-14	86	26	30242	148	19	8	42	11	207|3320|3725|5599|6714|7124|7157|7422	AKT1|HSP90AA1|JUN|MAPK8|SRC|TNF|TP53|VEGFA	-13
MyList_MCODE_ALL	KEGG Pathway	24	hsa04210	Apoptosis		-14	84	26	30242	151	19	8	42	11	207|3265|3725|5594|5595|5599|7124|7157	AKT1|HRAS|JUN|MAPK1|MAPK3|MAPK8|TNF|TP53	-13
MyList_MCODE_ALL	KEGG Pathway	24	hsa05211	Renal cell carcinoma		-13	1.4e+02	31	30242	82	19	7	37	11	207|3265|3569|3725|5594|5595|7422	AKT1|HRAS|IL6|JUN|MAPK1|MAPK3|VEGFA	-13
MyList_MCODE_ALL	KEGG Pathway	24	hsa05220	Chronic myeloid leukemia		-13	1.4e+02	31	30242	82	19	7	37	11	207|595|3265|4609|5594|5595|7157	AKT1|CCND1|HRAS|MYC|MAPK1|MAPK3|TP53	-13
MyList_MCODE_ALL	KEGG Pathway	24	hsa04630	Jak-STAT signaling pathway		-13	74	24	30242	171	19	8	42	11	207|595|1950|1956|3265|3569|4609|6774	AKT1|CCND1|EGF|EGFR|HRAS|IL6|MYC|STAT3	-13
MyList_MCODE_ALL	KEGG Pathway	24	ko05206	MicroRNAs in cancer		-13	48	20	30242	299	19	9	47	11	595|1956|3265|4609|5594|5728|6774|7157|7422	CCND1|EGFR|HRAS|MYC|MAPK1|PTEN|STAT3|TP53|VEGFA	-13
MyList_MCODE_ALL	KEGG Pathway	24	hsa05169	Epstein-Barr virus infection		-13	48	20	30242	299	19	9	47	11	207|595|3569|3725|4609|5599|6774|7124|7157	AKT1|CCND1|IL6|JUN|MYC|MAPK8|STAT3|TNF|TP53	-13
MyList_MCODE_ALL	KEGG Pathway	24	hsa05216	Thyroid cancer		-13	2.4e+02	38	30242	39	19	6	32	11	595|3265|4609|5594|5595|7157	CCND1|HRAS|MYC|MAPK1|MAPK3|TP53	-12
MyList_MCODE_ALL	KEGG Pathway	24	hsa05206	MicroRNAs in cancer		-13	47	20	30242	307	19	9	47	11	595|1956|3265|4609|5594|5728|6774|7157|7422	CCND1|EGFR|HRAS|MYC|MAPK1|PTEN|STAT3|TP53|VEGFA	-12
MyList_MCODE_ALL	KEGG Pathway	24	ko04912	GnRH signaling pathway		-13	1.2e+02	29	30242	92	19	7	37	11	1956|3265|3725|5594|5595|5599|6714	EGFR|HRAS|JUN|MAPK1|MAPK3|MAPK8|SRC	-12
MyList_MCODE_ALL	KEGG Pathway	24	ko04657	IL-17 signaling pathway		-13	1.2e+02	29	30242	93	19	7	37	11	3320|3569|3725|5594|5595|5599|7124	HSP90AA1|IL6|JUN|MAPK1|MAPK3|MAPK8|TNF	-12
MyList_MCODE_ALL	KEGG Pathway	24	hsa04657	IL-17 signaling pathway		-13	1.2e+02	28	30242	95	19	7	37	11	3320|3569|3725|5594|5595|5599|7124	HSP90AA1|IL6|JUN|MAPK1|MAPK3|MAPK8|TNF	-12
MyList_MCODE_ALL	KEGG Pathway	24	hsa04912	GnRH signaling pathway		-13	1.1e+02	28	30242	99	19	7	37	11	1956|3265|3725|5594|5595|5599|6714	EGFR|HRAS|JUN|MAPK1|MAPK3|MAPK8|SRC	-12
MyList_MCODE_ALL	KEGG Pathway	24	ko05142	Chagas disease (American trypanosomiasis)		-13	1.1e+02	27	30242	102	19	7	37	11	207|3569|3725|5594|5595|5599|7124	AKT1|IL6|JUN|MAPK1|MAPK3|MAPK8|TNF	-12
MyList_MCODE_ALL	KEGG Pathway	24	ko04620	Toll-like receptor signaling pathway		-13	1.1e+02	27	30242	104	19	7	37	11	207|3569|3725|5594|5595|5599|7124	AKT1|IL6|JUN|MAPK1|MAPK3|MAPK8|TNF	-12
MyList_MCODE_ALL	KEGG Pathway	24	ko05203	Viral carcinogenesis		-13	63	22	30242	201	19	8	42	11	595|3265|3725|5594|5595|6714|6774|7157	CCND1|HRAS|JUN|MAPK1|MAPK3|SRC|STAT3|TP53	-12
MyList_MCODE_ALL	KEGG Pathway	24	hsa05142	Chagas disease (American trypanosomiasis)		-13	1e+02	27	30242	107	19	7	37	11	207|3569|3725|5594|5595|5599|7124	AKT1|IL6|JUN|MAPK1|MAPK3|MAPK8|TNF	-12
MyList_MCODE_ALL	KEGG Pathway	24	ko04659	Th17 cell differentiation		-13	1e+02	27	30242	107	19	7	37	11	3320|3569|3725|5594|5595|5599|6774	HSP90AA1|IL6|JUN|MAPK1|MAPK3|MAPK8|STAT3	-12
MyList_MCODE_ALL	KEGG Pathway	24	ko04668	TNF signaling pathway		-13	1e+02	27	30242	108	19	7	37	11	207|3569|3725|5594|5595|5599|7124	AKT1|IL6|JUN|MAPK1|MAPK3|MAPK8|TNF	-12
MyList_MCODE_ALL	KEGG Pathway	24	ko04015	Rap1 signaling pathway		-12	61	22	30242	210	19	8	42	11	207|1950|1956|3265|5594|5595|6714|7422	AKT1|EGF|EGFR|HRAS|MAPK1|MAPK3|SRC|VEGFA	-12
MyList_MCODE_ALL	KEGG Pathway	24	hsa05203	Viral carcinogenesis		-12	60	22	30242	211	19	8	42	11	595|3265|3725|5594|5595|6714|6774|7157	CCND1|HRAS|JUN|MAPK1|MAPK3|SRC|STAT3|TP53	-12
MyList_MCODE_ALL	KEGG Pathway	24	hsa04620	Toll-like receptor signaling pathway		-12	1e+02	26	30242	111	19	7	37	11	207|3569|3725|5594|5595|5599|7124	AKT1|IL6|JUN|MAPK1|MAPK3|MAPK8|TNF	-12
MyList_MCODE_ALL	KEGG Pathway	24	hsa04659	Th17 cell differentiation		-12	99	26	30242	112	19	7	37	11	3320|3569|3725|5594|5595|5599|6774	HSP90AA1|IL6|JUN|MAPK1|MAPK3|MAPK8|STAT3	-12
MyList_MCODE_ALL	KEGG Pathway	24	hsa04668	TNF signaling pathway		-12	97	26	30242	115	19	7	37	11	207|3569|3725|5594|5595|5599|7124	AKT1|IL6|JUN|MAPK1|MAPK3|MAPK8|TNF	-12
MyList_MCODE_ALL	KEGG Pathway	24	ko04722	Neurotrophin signaling pathway		-12	94	25	30242	119	19	7	37	11	207|3265|3725|5594|5595|5599|7157	AKT1|HRAS|JUN|MAPK1|MAPK3|MAPK8|TP53	-12
MyList_MCODE_ALL	KEGG Pathway	24	hsa04722	Neurotrophin signaling pathway		-12	90	25	30242	124	19	7	37	11	207|3265|3725|5594|5595|5599|7157	AKT1|HRAS|JUN|MAPK1|MAPK3|MAPK8|TP53	-12
MyList_MCODE_ALL	KEGG Pathway	24	ko04370	VEGF signaling pathway		-12	1.6e+02	31	30242	59	19	6	32	11	207|3265|5594|5595|6714|7422	AKT1|HRAS|MAPK1|MAPK3|SRC|VEGFA	-11
MyList_MCODE_ALL	KEGG Pathway	24	ko05211	Renal cell carcinoma		-12	1.5e+02	30	30242	65	19	6	32	11	207|3265|3725|5594|5595|7422	AKT1|HRAS|JUN|MAPK1|MAPK3|VEGFA	-11
MyList_MCODE_ALL	KEGG Pathway	24	hsa04370	VEGF signaling pathway		-12	1.5e+02	30	30242	65	19	6	32	11	207|3265|5594|5595|6714|7422	AKT1|HRAS|MAPK1|MAPK3|SRC|VEGFA	-11
MyList_MCODE_ALL	KEGG Pathway	24	ko04664	Fc epsilon RI signaling pathway		-12	1.4e+02	29	30242	68	19	6	32	11	207|3265|5594|5595|5599|7124	AKT1|HRAS|MAPK1|MAPK3|MAPK8|TNF	-11
MyList_MCODE_ALL	KEGG Pathway	24	ko04921	Oxytocin signaling pathway		-11	73	22	30242	152	19	7	37	11	595|1956|3265|3725|5594|5595|6714	CCND1|EGFR|HRAS|JUN|MAPK1|MAPK3|SRC	-11
MyList_MCODE_ALL	KEGG Pathway	24	hsa05162	Measles		-11	71	22	30242	158	19	7	37	11	207|595|3569|3725|5599|6774|7157	AKT1|CCND1|IL6|JUN|MAPK8|STAT3|TP53	-11
MyList_MCODE_ALL	KEGG Pathway	24	hsa04921	Oxytocin signaling pathway		-11	69	22	30242	161	19	7	37	11	595|1956|3265|3725|5594|5595|6714	CCND1|EGFR|HRAS|JUN|MAPK1|MAPK3|SRC	-11
MyList_MCODE_ALL	KEGG Pathway	24	ko05133	Pertussis		-11	1.3e+02	27	30242	76	19	6	32	11	3569|3725|5594|5595|5599|7124	IL6|JUN|MAPK1|MAPK3|MAPK8|TNF	-11
MyList_MCODE_ALL	KEGG Pathway	24	hsa04664	Fc epsilon RI signaling pathway		-11	1.2e+02	27	30242	79	19	6	32	11	207|3265|5594|5595|5599|7124	AKT1|HRAS|MAPK1|MAPK3|MAPK8|TNF	-11
MyList_MCODE_ALL	KEGG Pathway	24	ko04621	NOD-like receptor signaling pathway		-11	66	21	30242	170	19	7	37	11	3320|3569|3725|5594|5595|5599|7124	HSP90AA1|IL6|JUN|MAPK1|MAPK3|MAPK8|TNF	-11
MyList_MCODE_ALL	KEGG Pathway	24	hsa05133	Pertussis		-11	1.2e+02	26	30242	81	19	6	32	11	3569|3725|5594|5595|5599|7124	IL6|JUN|MAPK1|MAPK3|MAPK8|TNF	-11
MyList_MCODE_ALL	KEGG Pathway	24	ko05164	Influenza A		-11	64	21	30242	173	19	7	37	11	207|3569|3725|5594|5595|5599|7124	AKT1|IL6|JUN|MAPK1|MAPK3|MAPK8|TNF	-11
MyList_MCODE_ALL	KEGG Pathway	24	ko05152	Tuberculosis		-11	62	21	30242	179	19	7	37	11	207|3569|5594|5595|5599|6714|7124	AKT1|IL6|MAPK1|MAPK3|MAPK8|SRC|TNF	-10
MyList_MCODE_ALL	KEGG Pathway	24	hsa05164	Influenza A		-11	61	20	30242	182	19	7	37	11	207|3569|3725|5594|5595|5599|7124	AKT1|IL6|JUN|MAPK1|MAPK3|MAPK8|TNF	-10
MyList_MCODE_ALL	KEGG Pathway	24	ko04540	Gap junction		-11	1.1e+02	25	30242	88	19	6	32	11	1950|1956|3265|5594|5595|6714	EGF|EGFR|HRAS|MAPK1|MAPK3|SRC	-10
MyList_MCODE_ALL	KEGG Pathway	24	hsa04621	NOD-like receptor signaling pathway		-11	60	20	30242	186	19	7	37	11	3320|3569|3725|5594|5595|5599|7124	HSP90AA1|IL6|JUN|MAPK1|MAPK3|MAPK8|TNF	-10
MyList_MCODE_ALL	KEGG Pathway	24	hsa04540	Gap junction		-11	1.1e+02	25	30242	90	19	6	32	11	1950|1956|3265|5594|5595|6714	EGF|EGFR|HRAS|MAPK1|MAPK3|SRC	-10
MyList_MCODE_ALL	KEGG Pathway	24	hsa05152	Tuberculosis		-11	58	20	30242	192	19	7	37	11	207|3569|5594|5595|5599|6714|7124	AKT1|IL6|MAPK1|MAPK3|MAPK8|SRC|TNF	-10
MyList_MCODE_ALL	KEGG Pathway	24	ko04660	T cell receptor signaling pathway		-10	93	23	30242	103	19	6	32	11	207|3265|3725|5594|5595|7124	AKT1|HRAS|JUN|MAPK1|MAPK3|TNF	-10
MyList_MCODE_ALL	KEGG Pathway	24	ko05145	Toxoplasmosis		-10	85	22	30242	113	19	6	32	11	207|5594|5595|5599|6774|7124	AKT1|MAPK1|MAPK3|MAPK8|STAT3|TNF	-9.7
MyList_MCODE_ALL	KEGG Pathway	24	hsa04931	insulin resistance		-10	85	22	30242	113	19	6	32	11	207|3569|5599|5728|6774|7124	AKT1|IL6|MAPK8|PTEN|STAT3|TNF	-9.7
MyList_MCODE_ALL	KEGG Pathway	24	hsa04660	T cell receptor signaling pathway		-10	85	22	30242	113	19	6	32	11	207|3265|3725|5594|5595|7124	AKT1|HRAS|JUN|MAPK1|MAPK3|TNF	-9.7
MyList_MCODE_ALL	KEGG Pathway	24	hsa05145	Toxoplasmosis		-10	82	22	30242	116	19	6	32	11	207|5594|5595|5599|6774|7124	AKT1|MAPK1|MAPK3|MAPK8|STAT3|TNF	-9.7
MyList_MCODE_ALL	KEGG Pathway	24	ko04140	Autophagy - animal		-9.9	75	21	30242	128	19	6	32	11	207|3265|5594|5595|5599|5728	AKT1|HRAS|MAPK1|MAPK3|MAPK8|PTEN	-9.4
MyList_MCODE_ALL	KEGG Pathway	24	ko04380	Osteoclast differentiation		-9.8	73	21	30242	130	19	6	32	11	207|3725|5594|5595|5599|7124	AKT1|JUN|MAPK1|MAPK3|MAPK8|TNF	-9.4
MyList_MCODE_ALL	KEGG Pathway	24	hsa04140	Regulation of autophagy		-9.8	72	21	30242	132	19	6	32	11	207|3265|5594|5595|5599|5728	AKT1|HRAS|MAPK1|MAPK3|MAPK8|PTEN	-9.4
MyList_MCODE_ALL	KEGG Pathway	24	hsa04380	Osteoclast differentiation		-9.7	69	20	30242	138	19	6	32	11	207|3725|5594|5595|5599|7124	AKT1|JUN|MAPK1|MAPK3|MAPK8|TNF	-9.2
MyList_MCODE_ALL	KEGG Pathway	24	ko04550	Signaling pathways regulating pluripotency of stem cells		-9.7	69	20	30242	139	19	6	32	11	207|3265|4609|5594|5595|6774	AKT1|HRAS|MYC|MAPK1|MAPK3|STAT3	-9.2
MyList_MCODE_ALL	KEGG Pathway	24	ko04072	Phospholipase D signaling pathway		-9.5	65	20	30242	146	19	6	32	11	207|1950|1956|3265|5594|5595	AKT1|EGF|EGFR|HRAS|MAPK1|MAPK3	-9.1
MyList_MCODE_ALL	KEGG Pathway	24	ko04150	mTOR signaling pathway		-9.4	63	19	30242	151	19	6	32	11	207|3265|5594|5595|5728|7124	AKT1|HRAS|MAPK1|MAPK3|PTEN|TNF	-9
MyList_MCODE_ALL	KEGG Pathway	24	hsa04550	Signaling pathways regulating pluripotency of stem cells		-9.4	62	19	30242	153	19	6	32	11	207|3265|4609|5594|5595|6774	AKT1|HRAS|MYC|MAPK1|MAPK3|STAT3	-9
MyList_MCODE_ALL	KEGG Pathway	24	ko04630	Jak-STAT signaling pathway		-9.4	61	19	30242	156	19	6	32	11	207|595|3265|3569|4609|6774	AKT1|CCND1|HRAS|IL6|MYC|STAT3	-8.9
MyList_MCODE_ALL	KEGG Pathway	24	ko04137	Mitophagy - animal		-9.4	1.2e+02	25	30242	65	19	5	26	10	3265|3725|5599|6714|7157	HRAS|JUN|MAPK8|SRC|TP53	-8.9
MyList_MCODE_ALL	KEGG Pathway	24	hsa04150	mTOR signaling pathway		-9.3	60	19	30242	158	19	6	32	11	207|3265|5594|5595|5728|7124	AKT1|HRAS|MAPK1|MAPK3|PTEN|TNF	-8.9
MyList_MCODE_ALL	KEGG Pathway	24	hsa04137	Mitophagy - animal		-9.3	1.2e+02	24	30242	67	19	5	26	10	3265|3725|5599|6714|7157	HRAS|JUN|MAPK8|SRC|TP53	-8.9
MyList_MCODE_ALL	KEGG Pathway	24	hsa04072	Phospholipase D signaling pathway		-9.2	59	18	30242	163	19	6	32	11	207|1950|1956|3265|5594|5595	AKT1|EGF|EGFR|HRAS|MAPK1|MAPK3	-8.8
MyList_MCODE_ALL	KEGG Pathway	24	ko04662	B cell receptor signaling pathway		-9.2	1.1e+02	23	30242	71	19	5	26	10	207|3265|3725|5594|5595	AKT1|HRAS|JUN|MAPK1|MAPK3	-8.8
MyList_MCODE_ALL	KEGG Pathway	24	ko04062	Chemokine signaling pathway		-9	52	17	30242	182	19	6	32	11	207|3265|5594|5595|6714|6774	AKT1|HRAS|MAPK1|MAPK3|SRC|STAT3	-8.6
MyList_MCODE_ALL	KEGG Pathway	24	hsa04662	B cell receptor signaling pathway		-8.9	98	22	30242	81	19	5	26	10	207|3265|3725|5594|5595	AKT1|HRAS|JUN|MAPK1|MAPK3	-8.5
MyList_MCODE_ALL	KEGG Pathway	24	ko05222	Small cell lung cancer		-8.8	95	22	30242	84	19	5	26	10	207|595|4609|5728|7157	AKT1|CCND1|MYC|PTEN|TP53	-8.4
MyList_MCODE_ALL	KEGG Pathway	24	ko05132	Salmonella infection		-8.7	93	21	30242	86	19	5	26	10	3569|3725|5594|5595|5599	IL6|JUN|MAPK1|MAPK3|MAPK8	-8.4
MyList_MCODE_ALL	KEGG Pathway	24	ko05169	Epstein-Barr virus infection		-8.7	48	17	30242	201	19	6	32	11	207|3725|4609|5599|6774|7157	AKT1|JUN|MYC|MAPK8|STAT3|TP53	-8.3
MyList_MCODE_ALL	KEGG Pathway	24	hsa04062	Chemokine signaling pathway		-8.7	47	17	30242	202	19	6	32	11	207|3265|5594|5595|6714|6774	AKT1|HRAS|MAPK1|MAPK3|SRC|STAT3	-8.3
MyList_MCODE_ALL	KEGG Pathway	24	ko04810	Regulation of actin cytoskeleton		-8.6	45	16	30242	212	19	6	32	11	1950|1956|3265|5594|5595|6714	EGF|EGFR|HRAS|MAPK1|MAPK3|SRC	-8.2
MyList_MCODE_ALL	KEGG Pathway	24	hsa05132	Salmonella infection		-8.5	84	20	30242	95	19	5	26	10	3569|3725|5594|5595|5599	IL6|JUN|MAPK1|MAPK3|MAPK8	-8.2
MyList_MCODE_ALL	KEGG Pathway	24	ko04914	Progesterone-mediated oocyte maturation		-8.5	83	20	30242	96	19	5	26	10	207|3320|5594|5595|5599	AKT1|HSP90AA1|MAPK1|MAPK3|MAPK8	-8.1
MyList_MCODE_ALL	KEGG Pathway	24	hsa05222	Small cell lung cancer		-8.4	80	20	30242	99	19	5	26	10	207|595|4609|5728|7157	AKT1|CCND1|MYC|PTEN|TP53	-8.1
MyList_MCODE_ALL	KEGG Pathway	24	hsa04914	Progesterone-mediated oocyte maturation		-8.3	77	19	30242	103	19	5	26	10	207|3320|5594|5595|5599	AKT1|HSP90AA1|MAPK1|MAPK3|MAPK8	-8
MyList_MCODE_ALL	KEGG Pathway	24	hsa04810	Regulation of actin cytoskeleton		-8.3	40	15	30242	236	19	6	32	11	1950|1956|3265|5594|5595|6714	EGF|EGFR|HRAS|MAPK1|MAPK3|SRC	-7.9
MyList_MCODE_ALL	KEGG Pathway	24	ko05162	Measles		-7.8	59	17	30242	134	19	5	26	10	207|595|3569|6774|7157	AKT1|CCND1|IL6|STAT3|TP53	-7.4
MyList_MCODE_ALL	KEGG Pathway	24	ko04930	Type II diabetes mellitus		-7.7	1.4e+02	23	30242	46	19	4	21	9.4	5594|5595|5599|7124	MAPK1|MAPK3|MAPK8|TNF	-7.4
MyList_MCODE_ALL	KEGG Pathway	24	ko04910	Insulin signaling pathway		-7.7	58	17	30242	138	19	5	26	10	207|3265|5594|5595|5599	AKT1|HRAS|MAPK1|MAPK3|MAPK8	-7.4
MyList_MCODE_ALL	KEGG Pathway	24	ko04310	Wnt signaling pathway		-7.6	56	16	30242	143	19	5	26	10	595|3725|4609|5599|7157	CCND1|JUN|MYC|MAPK8|TP53	-7.3
MyList_MCODE_ALL	KEGG Pathway	24	hsa04371	Apelin signaling pathway		-7.6	55	16	30242	146	19	5	26	10	207|595|3265|5594|5595	AKT1|CCND1|HRAS|MAPK1|MAPK3	-7.3
MyList_MCODE_ALL	KEGG Pathway	24	ko04932	Non-alcoholic fatty liver disease (NAFLD)		-7.5	53	16	30242	149	19	5	26	10	207|3569|3725|5599|7124	AKT1|IL6|JUN|MAPK8|TNF	-7.2
MyList_MCODE_ALL	KEGG Pathway	24	hsa04910	Insulin signaling pathway		-7.4	51	16	30242	155	19	5	26	10	207|3265|5594|5595|5599	AKT1|HRAS|MAPK1|MAPK3|MAPK8	-7.1
MyList_MCODE_ALL	KEGG Pathway	24	hsa04930	Type II diabetes mellitus		-7.3	1.1e+02	21	30242	58	19	4	21	9.4	5594|5595|5599|7124	MAPK1|MAPK3|MAPK8|TNF	-7
MyList_MCODE_ALL	KEGG Pathway	24	hsa04310	Wnt signaling pathway		-7.3	47	15	30242	169	19	5	26	10	595|3725|4609|5599|7157	CCND1|JUN|MYC|MAPK8|TP53	-7
MyList_MCODE_ALL	KEGG Pathway	24	hsa04932	Non-alcoholic fatty liver disease (NAFLD)		-7.3	47	15	30242	169	19	5	26	10	207|3569|3725|5599|7124	AKT1|IL6|JUN|MAPK8|TNF	-7
MyList_MCODE_ALL	KEGG Pathway	24	ko05321	Inflammatory bowel disease (IBD)		-7.1	98	20	30242	65	19	4	21	9.4	3569|3725|6774|7124	IL6|JUN|STAT3|TNF	-6.9
MyList_MCODE_ALL	KEGG Pathway	24	hsa05321	Inflammatory bowel disease (IBD)		-7.1	95	19	30242	67	19	4	21	9.4	3569|3725|6774|7124	IL6|JUN|STAT3|TNF	-6.8
MyList_MCODE_ALL	KEGG Pathway	24	ko05168	Herpes simplex infection		-7.1	43	14	30242	185	19	5	26	10	3569|3725|5599|7124|7157	IL6|JUN|MAPK8|TNF|TP53	-6.8
MyList_MCODE_ALL	KEGG Pathway	24	hsa05168	Herpes simplex infection		-7.1	43	14	30242	185	19	5	26	10	3569|3725|5599|7124|7157	IL6|JUN|MAPK8|TNF|TP53	-6.8
MyList_MCODE_ALL	KEGG Pathway	24	hsa05131	Shigellosis		-7.1	94	19	30242	68	19	4	21	9.4	5594|5595|5599|6714	MAPK1|MAPK3|MAPK8|SRC	-6.8
MyList_MCODE_ALL	KEGG Pathway	24	ko05120	Epithelial cell signaling in Helicobacter pylori infection		-7.1	94	19	30242	68	19	4	21	9.4	1956|3725|5599|6714	EGFR|JUN|MAPK8|SRC	-6.8
MyList_MCODE_ALL	KEGG Pathway	24	ko04920	Adipocytokine signaling pathway		-7	92	19	30242	69	19	4	21	9.4	207|5599|6774|7124	AKT1|MAPK8|STAT3|TNF	-6.8
MyList_MCODE_ALL	KEGG Pathway	24	hsa05120	Epithelial cell signaling in Helicobacter pylori infection		-7	90	19	30242	71	19	4	21	9.4	1956|3725|5599|6714	EGFR|JUN|MAPK8|SRC	-6.7
MyList_MCODE_ALL	KEGG Pathway	24	ko04520	Adherens junction		-7	88	19	30242	72	19	4	21	9.4	1956|5594|5595|6714	EGFR|MAPK1|MAPK3|SRC	-6.7
MyList_MCODE_ALL	KEGG Pathway	24	hsa04920	Adipocytokine signaling pathway		-7	88	19	30242	72	19	4	21	9.4	207|5599|6774|7124	AKT1|MAPK8|STAT3|TNF	-6.7
MyList_MCODE_ALL	KEGG Pathway	24	hsa01524	Platinum drug resistance		-6.9	87	18	30242	73	19	4	21	9.4	207|5594|5595|7157	AKT1|MAPK1|MAPK3|TP53	-6.7
MyList_MCODE_ALL	KEGG Pathway	24	ko01524	Platinum drug resistance		-6.9	87	18	30242	73	19	4	21	9.4	207|5594|5595|7157	AKT1|MAPK1|MAPK3|TP53	-6.7
MyList_MCODE_ALL	KEGG Pathway	24	ko05140	Leishmaniasis		-6.9	87	18	30242	73	19	4	21	9.4	3725|5594|5595|7124	JUN|MAPK1|MAPK3|TNF	-6.7
MyList_MCODE_ALL	KEGG Pathway	24	hsa05140	Leishmania infection		-6.9	87	18	30242	73	19	4	21	9.4	3725|5594|5595|7124	JUN|MAPK1|MAPK3|TNF	-6.7
MyList_MCODE_ALL	KEGG Pathway	24	ko04024	cAMP signaling pathway		-6.9	40	14	30242	198	19	5	26	10	207|3725|5594|5595|5599	AKT1|JUN|MAPK1|MAPK3|MAPK8	-6.6
MyList_MCODE_ALL	KEGG Pathway	24	hsa04520	Adherens junction		-6.7	79	18	30242	81	19	4	21	9.4	1956|5594|5595|6714	EGFR|MAPK1|MAPK3|SRC	-6.5
MyList_MCODE_ALL	KEGG Pathway	24	ko04350	TGF-beta signaling pathway		-6.7	76	17	30242	84	19	4	21	9.4	4609|5594|5595|7124	MYC|MAPK1|MAPK3|TNF	-6.4
MyList_MCODE_ALL	KEGG Pathway	24	hsa04024	cAMP signaling pathway		-6.6	35	13	30242	226	19	5	26	10	207|3725|5594|5595|5599	AKT1|JUN|MAPK1|MAPK3|MAPK8	-6.4
MyList_MCODE_ALL	KEGG Pathway	24	ko05323	Rheumatoid arthritis		-6.6	71	17	30242	90	19	4	21	9.4	3569|3725|7124|7422	IL6|JUN|TNF|VEGFA	-6.3
MyList_MCODE_ALL	KEGG Pathway	24	ko04658	Th1 and Th2 cell differentiation		-6.5	69	16	30242	92	19	4	21	9.4	3725|5594|5595|5599	JUN|MAPK1|MAPK3|MAPK8	-6.3
MyList_MCODE_ALL	KEGG Pathway	24	hsa04350	TGF-beta signaling pathway		-6.5	68	16	30242	93	19	4	21	9.4	4609|5594|5595|7124	MYC|MAPK1|MAPK3|TNF	-6.3
MyList_MCODE_ALL	KEGG Pathway	24	hsa04658	Th1 and Th2 cell differentiation		-6.4	65	16	30242	98	19	4	21	9.4	3725|5594|5595|5599	JUN|MAPK1|MAPK3|MAPK8	-6.2
MyList_MCODE_ALL	KEGG Pathway	24	hsa05323	Rheumatoid arthritis		-6.4	64	16	30242	99	19	4	21	9.4	3569|3725|7124|7422	IL6|JUN|TNF|VEGFA	-6.2
MyList_MCODE_ALL	KEGG Pathway	24	ko04060	Cytokine-cytokine receptor interaction		-6.2	29	12	30242	270	19	5	26	10	1950|1956|3569|7124|7422	EGF|EGFR|IL6|TNF|VEGFA	-6
MyList_MCODE_ALL	KEGG Pathway	24	hsa04320	Dorso-ventral axis formation		-6.2	1.7e+02	23	30242	28	19	3	16	8.4	1956|5594|5595	EGFR|MAPK1|MAPK3	-6
MyList_MCODE_ALL	KEGG Pathway	24	ko04320	Dorso-ventral axis formation		-6.2	1.7e+02	23	30242	28	19	3	16	8.4	1956|5594|5595	EGFR|MAPK1|MAPK3	-6
MyList_MCODE_ALL	KEGG Pathway	24	hsa04725	Cholinergic synapse		-6.1	55	15	30242	115	19	4	21	9.4	207|3265|5594|5595	AKT1|HRAS|MAPK1|MAPK3	-5.9
MyList_MCODE_ALL	KEGG Pathway	24	hsa04611	Platelet activation		-5.9	49	14	30242	130	19	4	21	9.4	207|5594|5595|6714	AKT1|MAPK1|MAPK3|SRC	-5.7
MyList_MCODE_ALL	KEGG Pathway	24	ko04650	Natural killer cell mediated cytotoxicity		-5.9	48	14	30242	133	19	4	21	9.4	3265|5594|5595|7124	HRAS|MAPK1|MAPK3|TNF	-5.7
MyList_MCODE_ALL	KEGG Pathway	24	ko05020	Prion diseases		-5.9	1.4e+02	20	30242	35	19	3	16	8.4	3569|5594|5595	IL6|MAPK1|MAPK3	-5.7
MyList_MCODE_ALL	KEGG Pathway	24	hsa04060	Cytokine-cytokine receptor interaction		-5.8	24	11	30242	328	19	5	26	10	1950|1956|3569|7124|7422	EGF|EGFR|IL6|TNF|VEGFA	-5.7
MyList_MCODE_ALL	KEGG Pathway	24	hsa04650	Natural killer cell mediated cytotoxicity		-5.7	43	13	30242	148	19	4	21	9.4	3265|5594|5595|7124	HRAS|MAPK1|MAPK3|TNF	-5.5
MyList_MCODE_ALL	KEGG Pathway	24	hsa05020	Prion diseases		-5.6	1.1e+02	18	30242	43	19	3	16	8.4	3569|5594|5595	IL6|MAPK1|MAPK3	-5.4
MyList_MCODE_ALL	KEGG Pathway	24	ko04530	Tight junction		-5.5	37	12	30242	170	19	4	21	9.4	595|3725|5599|6714	CCND1|JUN|MAPK8|SRC	-5.3
MyList_MCODE_ALL	KEGG Pathway	24	ko04360	Axon guidance		-5.4	36	12	30242	175	19	4	21	9.4	3265|5594|5595|6714	HRAS|MAPK1|MAPK3|SRC	-5.3
MyList_MCODE_ALL	KEGG Pathway	24	hsa04530	Tight junction		-5.4	36	12	30242	179	19	4	21	9.4	595|3725|5599|6714	CCND1|JUN|MAPK8|SRC	-5.2
MyList_MCODE_ALL	KEGG Pathway	24	hsa04360	Axon guidance		-5.2	32	11	30242	196	19	4	21	9.4	3265|5594|5595|6714	HRAS|MAPK1|MAPK3|SRC	-5.1
MyList_MCODE_ALL	KEGG Pathway	24	ko04730	Long-term depression		-5.2	80	15	30242	60	19	3	16	8.4	3265|5594|5595	HRAS|MAPK1|MAPK3	-5
MyList_MCODE_ALL	KEGG Pathway	24	hsa04730	Long-term depression		-5.1	77	15	30242	62	19	3	16	8.4	3265|5594|5595	HRAS|MAPK1|MAPK3	-5
MyList_MCODE_ALL	KEGG Pathway	24	ko04720	Long-term potentiation		-5	71	14	30242	67	19	3	16	8.4	3265|5594|5595	HRAS|MAPK1|MAPK3	-4.9
MyList_MCODE_ALL	KEGG Pathway	24	hsa04720	Long-term potentiation		-5	69	14	30242	69	19	3	16	8.4	3265|5594|5595	HRAS|MAPK1|MAPK3	-4.8
MyList_MCODE_ALL	KEGG Pathway	24	ko04115	p53 signaling pathway		-5	69	14	30242	69	19	3	16	8.4	595|5728|7157	CCND1|PTEN|TP53	-4.8
MyList_MCODE_ALL	KEGG Pathway	24	hsa04115	p53 signaling pathway		-4.8	60	13	30242	79	19	3	16	8.4	595|5728|7157	CCND1|PTEN|TP53	-4.7
MyList_MCODE_ALL	KEGG Pathway	24	ko04144	Endocytosis		-4.7	24	9.5	30242	260	19	4	21	9.4	1950|1956|3265|6714	EGF|EGFR|HRAS|SRC	-4.6
MyList_MCODE_ALL	KEGG Pathway	24	hsa04144	Endocytosis		-4.7	23	9.3	30242	271	19	4	21	9.4	1950|1956|3265|6714	EGF|EGFR|HRAS|SRC	-4.5
MyList_MCODE_ALL	KEGG Pathway	24	ko04666	Fc gamma R-mediated phagocytosis		-4.6	52	12	30242	91	19	3	16	8.4	207|5594|5595	AKT1|MAPK1|MAPK3	-4.5
MyList_MCODE_ALL	KEGG Pathway	24	ko04723	Retrograde endocannabinoid signaling		-4.5	47	12	30242	101	19	3	16	8.4	5594|5595|5599	MAPK1|MAPK3|MAPK8	-4.4
MyList_MCODE_ALL	KEGG Pathway	24	ko04916	Melanogenesis		-4.5	47	12	30242	101	19	3	16	8.4	3265|5594|5595	HRAS|MAPK1|MAPK3	-4.4
MyList_MCODE_ALL	KEGG Pathway	24	hsa04916	Melanogenesis		-4.4	45	11	30242	105	19	3	16	8.4	3265|5594|5595	HRAS|MAPK1|MAPK3	-4.3
MyList_MCODE_ALL	KEGG Pathway	24	hsa04666	Fc gamma R-mediated phagocytosis		-4.4	45	11	30242	106	19	3	16	8.4	207|5594|5595	AKT1|MAPK1|MAPK3	-4.3
MyList_MCODE_ALL	KEGG Pathway	24	hsa04211	Longevity regulating pathway		-4.4	44	11	30242	109	19	3	16	8.4	207|3265|7157	AKT1|HRAS|TP53	-4.3
MyList_MCODE_ALL	KEGG Pathway	24	hsa04726	Serotonergic synapse		-4.3	40	11	30242	119	19	3	16	8.4	3265|5594|5595	HRAS|MAPK1|MAPK3	-4.2
MyList_MCODE_ALL	KEGG Pathway	24	ko04110	Cell cycle		-4.2	39	10	30242	124	19	3	16	8.4	595|4609|7157	CCND1|MYC|TP53	-4.1
MyList_MCODE_ALL	KEGG Pathway	24	hsa04110	Cell cycle		-4.1	36	10	30242	132	19	3	16	8.4	595|4609|7157	CCND1|MYC|TP53	-4
MyList_MCODE_ALL	KEGG Pathway	24	ko04261	Adrenergic signaling in cardiomyocytes		-4	33	9.7	30242	144	19	3	16	8.4	207|5594|5595	AKT1|MAPK1|MAPK3	-3.9
MyList_MCODE_ALL	KEGG Pathway	24	hsa04261	Adrenergic signaling in cardiomyocytes		-4	32	9.6	30242	147	19	3	16	8.4	207|5594|5595	AKT1|MAPK1|MAPK3	-3.9
MyList_MCODE_ALL	KEGG Pathway	24	ko04022	cGMP-PKG signaling pathway		-3.9	29	9.1	30242	163	19	3	16	8.4	207|5594|5595	AKT1|MAPK1|MAPK3	-3.8
MyList_MCODE_ALL	KEGG Pathway	24	hsa04723	Retrograde endocannabinoid signaling		-3.8	29	9	30242	167	19	3	16	8.4	5594|5595|5599	MAPK1|MAPK3|MAPK8	-3.7
MyList_MCODE_ALL	KEGG Pathway	24	hsa05010	Alzheimer's disease		-3.8	28	8.9	30242	171	19	3	16	8.4	5594|5595|7124	MAPK1|MAPK3|TNF	-3.7
MyList_MCODE_ALL	KEGG Pathway	24	ko05010	Alzheimer's disease		-3.8	28	8.9	30242	171	19	3	16	8.4	5594|5595|7124	MAPK1|MAPK3|TNF	-3.7
MyList_MCODE_ALL	KEGG Pathway	24	hsa04022	cGMP-PKG signaling pathway		-3.8	28	8.8	30242	173	19	3	16	8.4	207|5594|5595	AKT1|MAPK1|MAPK3	-3.7
MyList_MCODE_ALL	KEGG Pathway	24	ko05034	Alcoholism		-3.7	27	8.6	30242	180	19	3	16	8.4	3265|5594|5595	HRAS|MAPK1|MAPK3	-3.6
MyList_MCODE_ALL	KEGG Pathway	24	ko05202	Transcriptional misregulation in cancer		-3.7	27	8.6	30242	180	19	3	16	8.4	3569|4609|7157	IL6|MYC|TP53	-3.6
MyList_MCODE_ALL	KEGG Pathway	24	hsa05034	Alcoholism		-3.7	26	8.5	30242	185	19	3	16	8.4	3265|5594|5595	HRAS|MAPK1|MAPK3	-3.6
MyList_MCODE_ALL	KEGG Pathway	24	hsa05202	Transcriptional misregulation in cancer		-3.6	23	8.1	30242	204	19	3	16	8.4	3569|4609|7157	IL6|MYC|TP53	-3.5
MyList_SUB1_MCODE_1	KEGG Pathway	24	ko05205	Proteoglycans in cancer		-21	1.2e+02	36	30242	203	14	11	79	11	207|595|1956|2099|4609|5594|5595|6714|6774|7157|7422	AKT1|CCND1|EGFR|ESR1|MYC|MAPK1|MAPK3|SRC|STAT3|TP53|VEGFA	-20
MyList_SUB1_MCODE_1	KEGG Pathway	24	hsa05200	Pathways in cancer		-21	49	25	30242	576	14	13	93	6.9	207|595|1956|2099|3320|4609|5594|5595|5599|5728|6774|7157|7422	AKT1|CCND1|EGFR|ESR1|HSP90AA1|MYC|MAPK1|MAPK3|MAPK8|PTEN|STAT3|TP53|VEGFA	-20
MyList_SUB1_MCODE_1	KEGG Pathway	24	hsa05205	Proteoglycans in cancer		-21	1.1e+02	34	30242	218	14	11	79	11	207|595|1956|2099|4609|5594|5595|6714|6774|7157|7422	AKT1|CCND1|EGFR|ESR1|MYC|MAPK1|MAPK3|SRC|STAT3|TP53|VEGFA	-20
MyList_SUB1_MCODE_1	KEGG Pathway	24	ko05212	Pancreatic cancer		-21	3e+02	52	30242	64	14	9	64	13	207|595|1956|5594|5595|5599|6774|7157|7422	AKT1|CCND1|EGFR|MAPK1|MAPK3|MAPK8|STAT3|TP53|VEGFA	-20
MyList_SUB1_MCODE_1	KEGG Pathway	24	hsa05212	Pancreatic cancer		-20	2.4e+02	46	30242	82	14	9	64	13	207|595|1956|5594|5595|5599|6774|7157|7422	AKT1|CCND1|EGFR|MAPK1|MAPK3|MAPK8|STAT3|TP53|VEGFA	-19
MyList_SUB1_MCODE_1	KEGG Pathway	24	ko05219	Bladder cancer		-20	4.2e+02	58	30242	41	14	8	57	13	595|1956|4609|5594|5595|6714|7157|7422	CCND1|EGFR|MYC|MAPK1|MAPK3|SRC|TP53|VEGFA	-19
MyList_SUB1_MCODE_1	KEGG Pathway	24	hsa05219	Bladder cancer		-20	3.9e+02	56	30242	44	14	8	57	13	595|1956|4609|5594|5595|6714|7157|7422	CCND1|EGFR|MYC|MAPK1|MAPK3|SRC|TP53|VEGFA	-18
MyList_SUB1_MCODE_1	KEGG Pathway	24	hsa05161	Hepatitis B		-19	1.2e+02	35	30242	177	14	10	71	12	207|595|4609|5594|5595|5599|5728|6714|6774|7157	AKT1|CCND1|MYC|MAPK1|MAPK3|MAPK8|PTEN|SRC|STAT3|TP53	-18
MyList_SUB1_MCODE_1	KEGG Pathway	24	ko01522	Endocrine resistance		-19	2e+02	43	30242	96	14	9	64	13	207|595|1956|2099|5594|5595|5599|6714|7157	AKT1|CCND1|EGFR|ESR1|MAPK1|MAPK3|MAPK8|SRC|TP53	-18
MyList_SUB1_MCODE_1	KEGG Pathway	24	hsa01522	Endocrine resistance		-19	2e+02	43	30242	96	14	9	64	13	207|595|1956|2099|5594|5595|5599|6714|7157	AKT1|CCND1|EGFR|ESR1|MAPK1|MAPK3|MAPK8|SRC|TP53	-18
MyList_SUB1_MCODE_1	KEGG Pathway	24	ko05213	Endometrial cancer		-19	3.5e+02	52	30242	50	14	8	57	13	207|595|1956|4609|5594|5595|5728|7157	AKT1|CCND1|EGFR|MYC|MAPK1|MAPK3|PTEN|TP53	-18
MyList_SUB1_MCODE_1	KEGG Pathway	24	hsa05213	Endometrial cancer		-18	2.6e+02	45	30242	67	14	8	57	13	207|595|1956|4609|5594|5595|5728|7157	AKT1|CCND1|EGFR|MYC|MAPK1|MAPK3|PTEN|TP53	-17
MyList_SUB1_MCODE_1	KEGG Pathway	24	ko04917	Prolactin signaling pathway		-18	2.5e+02	44	30242	70	14	8	57	13	207|595|2099|5594|5595|5599|6714|6774	AKT1|CCND1|ESR1|MAPK1|MAPK3|MAPK8|SRC|STAT3	-17
MyList_SUB1_MCODE_1	KEGG Pathway	24	ko05224	Breast cancer		-18	1.4e+02	35	30242	144	14	9	64	13	207|595|1956|2099|4609|5594|5595|5728|7157	AKT1|CCND1|EGFR|ESR1|MYC|MAPK1|MAPK3|PTEN|TP53	-17
MyList_SUB1_MCODE_1	KEGG Pathway	24	hsa04917	Prolactin signaling pathway		-17	2.3e+02	43	30242	76	14	8	57	13	207|595|2099|5594|5595|5599|6714|6774	AKT1|CCND1|ESR1|MAPK1|MAPK3|MAPK8|SRC|STAT3	-17
MyList_SUB1_MCODE_1	KEGG Pathway	24	ko01521	EGFR tyrosine kinase inhibitor resistance		-17	2.2e+02	42	30242	79	14	8	57	13	207|1956|5594|5595|5728|6714|6774|7422	AKT1|EGFR|MAPK1|MAPK3|PTEN|SRC|STAT3|VEGFA	-16
MyList_SUB1_MCODE_1	KEGG Pathway	24	hsa01521	EGFR tyrosine kinase inhibitor resistance		-17	2.2e+02	42	30242	79	14	8	57	13	207|1956|5594|5595|5728|6714|6774|7422	AKT1|EGFR|MAPK1|MAPK3|PTEN|SRC|STAT3|VEGFA	-16
MyList_SUB1_MCODE_1	KEGG Pathway	24	hsa05224	Breast cancer		-17	1.2e+02	33	30242	162	14	9	64	13	207|595|1956|2099|4609|5594|5595|5728|7157	AKT1|CCND1|EGFR|ESR1|MYC|MAPK1|MAPK3|PTEN|TP53	-16
MyList_SUB1_MCODE_1	KEGG Pathway	24	hsa05160	Hepatitis C		-17	1.2e+02	32	30242	169	14	9	64	13	207|595|1956|4609|5594|5595|5599|6774|7157	AKT1|CCND1|EGFR|MYC|MAPK1|MAPK3|MAPK8|STAT3|TP53	-16
MyList_SUB1_MCODE_1	KEGG Pathway	24	ko05215	Prostate cancer		-17	2e+02	40	30242	87	14	8	57	13	207|595|1956|3320|5594|5595|5728|7157	AKT1|CCND1|EGFR|HSP90AA1|MAPK1|MAPK3|PTEN|TP53	-16
MyList_SUB1_MCODE_1	KEGG Pathway	24	hsa05210	Colorectal cancer		-17	1.8e+02	38	30242	94	14	8	57	13	207|595|1956|4609|5594|5595|5599|7157	AKT1|CCND1|EGFR|MYC|MAPK1|MAPK3|MAPK8|TP53	-16
MyList_SUB1_MCODE_1	KEGG Pathway	24	ko04151	PI3K-Akt signaling pathway		-17	63	25	30242	342	14	10	71	12	207|595|1956|3320|4609|5594|5595|5728|7157|7422	AKT1|CCND1|EGFR|HSP90AA1|MYC|MAPK1|MAPK3|PTEN|TP53|VEGFA	-16
MyList_SUB1_MCODE_1	KEGG Pathway	24	hsa05215	Prostate cancer		-16	1.7e+02	37	30242	102	14	8	57	13	207|595|1956|3320|5594|5595|5728|7157	AKT1|CCND1|EGFR|HSP90AA1|MAPK1|MAPK3|PTEN|TP53	-16
MyList_SUB1_MCODE_1	KEGG Pathway	24	ko04510	Focal adhesion		-16	98	29	30242	199	14	9	64	13	207|595|1956|5594|5595|5599|5728|6714|7422	AKT1|CCND1|EGFR|MAPK1|MAPK3|MAPK8|PTEN|SRC|VEGFA	-16
MyList_SUB1_MCODE_1	KEGG Pathway	24	hsa04510	Focal adhesion		-16	90	28	30242	215	14	9	64	13	207|595|1956|5594|5595|5599|5728|6714|7422	AKT1|CCND1|EGFR|MAPK1|MAPK3|MAPK8|PTEN|SRC|VEGFA	-15
MyList_SUB1_MCODE_1	KEGG Pathway	24	hsa04151	PI3K-Akt signaling pathway		-16	57	24	30242	380	14	10	71	12	207|595|1956|3320|4609|5594|5595|5728|7157|7422	AKT1|CCND1|EGFR|HSP90AA1|MYC|MAPK1|MAPK3|PTEN|TP53|VEGFA	-15
MyList_SUB1_MCODE_1	KEGG Pathway	24	hsa04919	thyroid hormone signaling pathway		-16	1.4e+02	33	30242	123	14	8	57	13	207|595|2099|4609|5594|5595|6714|7157	AKT1|CCND1|ESR1|MYC|MAPK1|MAPK3|SRC|TP53	-15
MyList_SUB1_MCODE_1	KEGG Pathway	24	ko05223	Non-small cell lung cancer		-16	2.6e+02	43	30242	58	14	7	50	13	207|595|1956|5594|5595|6774|7157	AKT1|CCND1|EGFR|MAPK1|MAPK3|STAT3|TP53	-15
MyList_SUB1_MCODE_1	KEGG Pathway	24	ko05210	Colorectal cancer		-16	2.5e+02	42	30242	60	14	7	50	13	207|595|4609|5594|5595|5599|7157	AKT1|CCND1|MYC|MAPK1|MAPK3|MAPK8|TP53	-15
MyList_SUB1_MCODE_1	KEGG Pathway	24	hsa04068	foxo signaling pathway		-15	1.3e+02	32	30242	137	14	8	57	13	207|595|1956|5594|5595|5599|5728|6774	AKT1|CCND1|EGFR|MAPK1|MAPK3|MAPK8|PTEN|STAT3	-15
MyList_SUB1_MCODE_1	KEGG Pathway	24	ko05214	Glioma		-15	2.4e+02	41	30242	64	14	7	50	13	207|595|1956|5594|5595|5728|7157	AKT1|CCND1|EGFR|MAPK1|MAPK3|PTEN|TP53	-15
MyList_SUB1_MCODE_1	KEGG Pathway	24	ko05230	Central carbon metabolism in cancer		-15	2.3e+02	40	30242	65	14	7	50	13	207|1956|4609|5594|5595|5728|7157	AKT1|EGFR|MYC|MAPK1|MAPK3|PTEN|TP53	-14
MyList_SUB1_MCODE_1	KEGG Pathway	24	ko05218	Melanoma		-15	2.2e+02	39	30242	69	14	7	50	13	207|595|1956|5594|5595|5728|7157	AKT1|CCND1|EGFR|MAPK1|MAPK3|PTEN|TP53	-14
MyList_SUB1_MCODE_1	KEGG Pathway	24	hsa05223	Non-small cell lung cancer		-15	2.2e+02	39	30242	70	14	7	50	13	207|595|1956|5594|5595|6774|7157	AKT1|CCND1|EGFR|MAPK1|MAPK3|STAT3|TP53	-14
MyList_SUB1_MCODE_1	KEGG Pathway	24	hsa05230	Central carbon metabolism in cancer		-15	1.9e+02	37	30242	78	14	7	50	13	207|1956|4609|5594|5595|5728|7157	AKT1|EGFR|MYC|MAPK1|MAPK3|PTEN|TP53	-14
MyList_SUB1_MCODE_1	KEGG Pathway	24	hsa05214	Glioma		-15	1.9e+02	37	30242	78	14	7	50	13	207|595|1956|5594|5595|5728|7157	AKT1|CCND1|EGFR|MAPK1|MAPK3|PTEN|TP53	-14
MyList_SUB1_MCODE_1	KEGG Pathway	24	hsa05218	Melanoma		-15	1.8e+02	36	30242	83	14	7	50	13	207|595|1956|5594|5595|5728|7157	AKT1|CCND1|EGFR|MAPK1|MAPK3|PTEN|TP53	-14
MyList_SUB1_MCODE_1	KEGG Pathway	24	ko04012	ErbB signaling pathway		-14	1.8e+02	35	30242	86	14	7	50	13	207|1956|4609|5594|5595|5599|6714	AKT1|EGFR|MYC|MAPK1|MAPK3|MAPK8|SRC	-14
MyList_SUB1_MCODE_1	KEGG Pathway	24	hsa04012	ErbB signaling pathway		-14	1.6e+02	33	30242	94	14	7	50	13	207|1956|4609|5594|5595|5599|6714	AKT1|EGFR|MYC|MAPK1|MAPK3|MAPK8|SRC	-13
MyList_SUB1_MCODE_1	KEGG Pathway	24	ko04915	Estrogen signaling pathway		-14	1.5e+02	33	30242	98	14	7	50	13	207|1956|2099|3320|5594|5595|6714	AKT1|EGFR|ESR1|HSP90AA1|MAPK1|MAPK3|SRC	-13
MyList_SUB1_MCODE_1	KEGG Pathway	24	ko04933	AGE-RAGE signaling pathway in diabetic complications		-14	1.5e+02	33	30242	99	14	7	50	13	207|595|5594|5595|5599|6774|7422	AKT1|CCND1|MAPK1|MAPK3|MAPK8|STAT3|VEGFA	-13
MyList_SUB1_MCODE_1	KEGG Pathway	24	hsa04933	AGE-RAGE signaling pathway in diabetic complications		-14	1.4e+02	31	30242	107	14	7	50	13	207|595|5594|5595|5599|6774|7422	AKT1|CCND1|MAPK1|MAPK3|MAPK8|STAT3|VEGFA	-13
MyList_SUB1_MCODE_1	KEGG Pathway	24	ko05221	Acute myeloid leukemia		-13	2.4e+02	37	30242	55	14	6	43	13	207|595|4609|5594|5595|6774	AKT1|CCND1|MYC|MAPK1|MAPK3|STAT3	-12
MyList_SUB1_MCODE_1	KEGG Pathway	24	ko05160	Hepatitis C		-13	1.2e+02	28	30242	131	14	7	50	13	207|1956|5594|5595|5599|6774|7157	AKT1|EGFR|MAPK1|MAPK3|MAPK8|STAT3|TP53	-12
MyList_SUB1_MCODE_1	KEGG Pathway	24	hsa04915	Estrogen signaling pathway		-13	1e+02	27	30242	145	14	7	50	13	207|1956|2099|3320|5594|5595|6714	AKT1|EGFR|ESR1|HSP90AA1|MAPK1|MAPK3|SRC	-12
MyList_SUB1_MCODE_1	KEGG Pathway	24	ko05206	MicroRNAs in cancer		-13	58	21	30242	299	14	8	57	13	595|1956|4609|5594|5728|6774|7157|7422	CCND1|EGFR|MYC|MAPK1|PTEN|STAT3|TP53|VEGFA	-12
MyList_SUB1_MCODE_1	KEGG Pathway	24	hsa05206	MicroRNAs in cancer		-13	56	21	30242	307	14	8	57	13	595|1956|4609|5594|5728|6774|7157|7422	CCND1|EGFR|MYC|MAPK1|PTEN|STAT3|TP53|VEGFA	-12
MyList_SUB1_MCODE_1	KEGG Pathway	24	hsa05221	Acute myeloid leukemia		-12	1.9e+02	33	30242	70	14	6	43	13	207|595|4609|5594|5595|6774	AKT1|CCND1|MYC|MAPK1|MAPK3|STAT3	-12
MyList_SUB1_MCODE_1	KEGG Pathway	24	ko05220	Chronic myeloid leukemia		-12	1.8e+02	33	30242	71	14	6	43	13	207|595|4609|5594|5595|7157	AKT1|CCND1|MYC|MAPK1|MAPK3|TP53	-12
MyList_SUB1_MCODE_1	KEGG Pathway	24	hsa04010	MAPK signaling pathway		-12	54	21	30242	320	14	8	57	13	207|1956|4609|5594|5595|5599|7157|7422	AKT1|EGFR|MYC|MAPK1|MAPK3|MAPK8|TP53|VEGFA	-12
MyList_SUB1_MCODE_1	KEGG Pathway	24	hsa05220	Chronic myeloid leukemia		-12	1.6e+02	31	30242	82	14	6	43	13	207|595|4609|5594|5595|7157	AKT1|CCND1|MYC|MAPK1|MAPK3|TP53	-11
MyList_SUB1_MCODE_1	KEGG Pathway	24	ko05216	Thyroid cancer		-12	3.7e+02	43	30242	29	14	5	36	13	595|4609|5594|5595|7157	CCND1|MYC|MAPK1|MAPK3|TP53	-11
MyList_SUB1_MCODE_1	KEGG Pathway	24	hsa05216	Thyroid cancer		-11	2.8e+02	37	30242	39	14	5	36	13	595|4609|5594|5595|7157	CCND1|MYC|MAPK1|MAPK3|TP53	-11
MyList_SUB1_MCODE_1	KEGG Pathway	24	ko04071	Sphingolipid signaling pathway		-11	1.1e+02	25	30242	118	14	6	43	13	207|5594|5595|5599|5728|7157	AKT1|MAPK1|MAPK3|MAPK8|PTEN|TP53	-11
MyList_SUB1_MCODE_1	KEGG Pathway	24	ko04010	MAPK signaling pathway		-11	59	20	30242	255	14	7	50	13	207|1956|4609|5594|5595|5599|7157	AKT1|EGFR|MYC|MAPK1|MAPK3|MAPK8|TP53	-11
MyList_SUB1_MCODE_1	KEGG Pathway	24	hsa04066	HIF-1 signaling pathway		-11	1.1e+02	25	30242	119	14	6	43	13	207|1956|5594|5595|6774|7422	AKT1|EGFR|MAPK1|MAPK3|STAT3|VEGFA	-11
MyList_SUB1_MCODE_1	KEGG Pathway	24	hsa04071	Sphingolipid signaling pathway		-11	1e+02	25	30242	127	14	6	43	13	207|5594|5595|5599|5728|7157	AKT1|MAPK1|MAPK3|MAPK8|PTEN|TP53	-10
MyList_SUB1_MCODE_1	KEGG Pathway	24	ko05418	Fluid shear stress and atherosclerosis		-11	91	23	30242	142	14	6	43	13	207|3320|5599|6714|7157|7422	AKT1|HSP90AA1|MAPK8|SRC|TP53|VEGFA	-10
MyList_SUB1_MCODE_1	KEGG Pathway	24	hsa05418	Fluid shear stress and atherosclerosis		-10	88	23	30242	148	14	6	43	13	207|3320|5599|6714|7157|7422	AKT1|HSP90AA1|MAPK8|SRC|TP53|VEGFA	-10
MyList_SUB1_MCODE_1	KEGG Pathway	24	ko04370	VEGF signaling pathway		-10	1.8e+02	30	30242	59	14	5	36	13	207|5594|5595|6714|7422	AKT1|MAPK1|MAPK3|SRC|VEGFA	-9.9
MyList_SUB1_MCODE_1	KEGG Pathway	24	hsa04370	VEGF signaling pathway		-10	1.7e+02	29	30242	65	14	5	36	13	207|5594|5595|6714|7422	AKT1|MAPK1|MAPK3|SRC|VEGFA	-9.7
MyList_SUB1_MCODE_1	KEGG Pathway	24	ko05203	Viral carcinogenesis		-9.6	64	19	30242	201	14	6	43	13	595|5594|5595|6714|6774|7157	CCND1|MAPK1|MAPK3|SRC|STAT3|TP53	-9.2
MyList_SUB1_MCODE_1	KEGG Pathway	24	ko05222	Small cell lung cancer		-9.5	1.3e+02	25	30242	84	14	5	36	13	207|595|4609|5728|7157	AKT1|CCND1|MYC|PTEN|TP53	-9.1
MyList_SUB1_MCODE_1	KEGG Pathway	24	ko04015	Rap1 signaling pathway		-9.5	62	19	30242	210	14	6	43	13	207|1956|5594|5595|6714|7422	AKT1|EGFR|MAPK1|MAPK3|SRC|VEGFA	-9.1
MyList_SUB1_MCODE_1	KEGG Pathway	24	hsa05203	Viral carcinogenesis		-9.5	61	19	30242	211	14	6	43	13	595|5594|5595|6714|6774|7157	CCND1|MAPK1|MAPK3|SRC|STAT3|TP53	-9.1
MyList_SUB1_MCODE_1	KEGG Pathway	24	ko04912	GnRH signaling pathway		-9.3	1.2e+02	24	30242	92	14	5	36	13	1956|5594|5595|5599|6714	EGFR|MAPK1|MAPK3|MAPK8|SRC	-8.9
MyList_SUB1_MCODE_1	KEGG Pathway	24	hsa04015	Rap1 signaling pathway		-9.3	57	18	30242	228	14	6	43	13	207|1956|5594|5595|6714|7422	AKT1|EGFR|MAPK1|MAPK3|SRC|VEGFA	-8.9
MyList_SUB1_MCODE_1	KEGG Pathway	24	ko04914	Progesterone-mediated oocyte maturation		-9.2	1.1e+02	24	30242	96	14	5	36	13	207|3320|5594|5595|5599	AKT1|HSP90AA1|MAPK1|MAPK3|MAPK8	-8.8
MyList_SUB1_MCODE_1	KEGG Pathway	24	ko05231	Choline metabolism in cancer		-9.2	1.1e+02	23	30242	99	14	5	36	13	207|1956|5594|5595|5599	AKT1|EGFR|MAPK1|MAPK3|MAPK8	-8.8
MyList_SUB1_MCODE_1	KEGG Pathway	24	hsa05222	Small cell lung cancer		-9.2	1.1e+02	23	30242	99	14	5	36	13	207|595|4609|5728|7157	AKT1|CCND1|MYC|PTEN|TP53	-8.8
MyList_SUB1_MCODE_1	KEGG Pathway	24	hsa04912	GnRH signaling pathway		-9.2	1.1e+02	23	30242	99	14	5	36	13	1956|5594|5595|5599|6714	EGFR|MAPK1|MAPK3|MAPK8|SRC	-8.8
MyList_SUB1_MCODE_1	KEGG Pathway	24	hsa04914	Progesterone-mediated oocyte maturation		-9.1	1e+02	23	30242	103	14	5	36	13	207|3320|5594|5595|5599	AKT1|HSP90AA1|MAPK1|MAPK3|MAPK8	-8.7
MyList_SUB1_MCODE_1	KEGG Pathway	24	ko04659	Th17 cell differentiation		-9	1e+02	22	30242	107	14	5	36	13	3320|5594|5595|5599|6774	HSP90AA1|MAPK1|MAPK3|MAPK8|STAT3	-8.6
MyList_SUB1_MCODE_1	KEGG Pathway	24	hsa05231	Choline metabolism in cancer		-9	1e+02	22	30242	107	14	5	36	13	207|1956|5594|5595|5599	AKT1|EGFR|MAPK1|MAPK3|MAPK8	-8.6
MyList_SUB1_MCODE_1	KEGG Pathway	24	hsa04014	Ras signaling pathway		-9	50	17	30242	259	14	6	43	13	207|1956|5594|5595|5599|7422	AKT1|EGFR|MAPK1|MAPK3|MAPK8|VEGFA	-8.6
MyList_SUB1_MCODE_1	KEGG Pathway	24	hsa04659	Th17 cell differentiation		-8.9	96	22	30242	112	14	5	36	13	3320|5594|5595|5599|6774	HSP90AA1|MAPK1|MAPK3|MAPK8|STAT3	-8.5
MyList_SUB1_MCODE_1	KEGG Pathway	24	ko05145	Toxoplasmosis		-8.9	96	22	30242	113	14	5	36	13	207|5594|5595|5599|6774	AKT1|MAPK1|MAPK3|MAPK8|STAT3	-8.5
MyList_SUB1_MCODE_1	KEGG Pathway	24	hsa05145	Toxoplasmosis		-8.8	93	21	30242	116	14	5	36	13	207|5594|5595|5599|6774	AKT1|MAPK1|MAPK3|MAPK8|STAT3	-8.5
MyList_SUB1_MCODE_1	KEGG Pathway	24	ko04722	Neurotrophin signaling pathway		-8.8	91	21	30242	119	14	5	36	13	207|5594|5595|5599|7157	AKT1|MAPK1|MAPK3|MAPK8|TP53	-8.4
MyList_SUB1_MCODE_1	KEGG Pathway	24	hsa04722	Neurotrophin signaling pathway		-8.7	87	21	30242	124	14	5	36	13	207|5594|5595|5599|7157	AKT1|MAPK1|MAPK3|MAPK8|TP53	-8.3
MyList_SUB1_MCODE_1	KEGG Pathway	24	ko04140	Autophagy - animal		-8.6	84	20	30242	128	14	5	36	13	207|5594|5595|5599|5728	AKT1|MAPK1|MAPK3|MAPK8|PTEN	-8.3
MyList_SUB1_MCODE_1	KEGG Pathway	24	hsa05169	Epstein-Barr virus infection		-8.6	43	16	30242	299	14	6	43	13	207|595|4609|5599|6774|7157	AKT1|CCND1|MYC|MAPK8|STAT3|TP53	-8.2
MyList_SUB1_MCODE_1	KEGG Pathway	24	hsa04140	Regulation of autophagy		-8.5	82	20	30242	132	14	5	36	13	207|5594|5595|5599|5728	AKT1|MAPK1|MAPK3|MAPK8|PTEN	-8.2
MyList_SUB1_MCODE_1	KEGG Pathway	24	ko04210	Apoptosis		-8.4	78	20	30242	138	14	5	36	13	207|5594|5595|5599|7157	AKT1|MAPK1|MAPK3|MAPK8|TP53	-8.1
MyList_SUB1_MCODE_1	KEGG Pathway	24	ko04550	Signaling pathways regulating pluripotency of stem cells		-8.4	78	20	30242	139	14	5	36	13	207|4609|5594|5595|6774	AKT1|MYC|MAPK1|MAPK3|STAT3	-8.1
MyList_SUB1_MCODE_1	KEGG Pathway	24	hsa04210	Apoptosis		-8.3	72	19	30242	151	14	5	36	13	207|5594|5595|5599|7157	AKT1|MAPK1|MAPK3|MAPK8|TP53	-7.9
MyList_SUB1_MCODE_1	KEGG Pathway	24	ko04921	Oxytocin signaling pathway		-8.2	71	19	30242	152	14	5	36	13	595|1956|5594|5595|6714	CCND1|EGFR|MAPK1|MAPK3|SRC	-7.9
MyList_SUB1_MCODE_1	KEGG Pathway	24	hsa04550	Signaling pathways regulating pluripotency of stem cells		-8.2	71	19	30242	153	14	5	36	13	207|4609|5594|5595|6774	AKT1|MYC|MAPK1|MAPK3|STAT3	-7.9
MyList_SUB1_MCODE_1	KEGG Pathway	24	hsa05162	Measles		-8.2	68	18	30242	158	14	5	36	13	207|595|5599|6774|7157	AKT1|CCND1|MAPK8|STAT3|TP53	-7.8
MyList_SUB1_MCODE_1	KEGG Pathway	24	hsa04921	Oxytocin signaling pathway		-8.1	67	18	30242	161	14	5	36	13	595|1956|5594|5595|6714	CCND1|EGFR|MAPK1|MAPK3|SRC	-7.8
MyList_SUB1_MCODE_1	KEGG Pathway	24	hsa04630	Jak-STAT signaling pathway		-8	63	18	30242	171	14	5	36	13	207|595|1956|4609|6774	AKT1|CCND1|EGFR|MYC|STAT3	-7.7
MyList_SUB1_MCODE_1	KEGG Pathway	24	ko05152	Tuberculosis		-7.9	60	17	30242	179	14	5	36	13	207|5594|5595|5599|6714	AKT1|MAPK1|MAPK3|MAPK8|SRC	-7.6
MyList_SUB1_MCODE_1	KEGG Pathway	24	ko04062	Chemokine signaling pathway		-7.8	59	17	30242	182	14	5	36	13	207|5594|5595|6714|6774	AKT1|MAPK1|MAPK3|SRC|STAT3	-7.5
MyList_SUB1_MCODE_1	KEGG Pathway	24	hsa05152	Tuberculosis		-7.7	56	17	30242	192	14	5	36	13	207|5594|5595|5599|6714	AKT1|MAPK1|MAPK3|MAPK8|SRC	-7.4
MyList_SUB1_MCODE_1	KEGG Pathway	24	ko05211	Renal cell carcinoma		-7.7	1.3e+02	23	30242	65	14	4	29	12	207|5594|5595|7422	AKT1|MAPK1|MAPK3|VEGFA	-7.4
MyList_SUB1_MCODE_1	KEGG Pathway	24	hsa05131	Shigellosis		-7.6	1.3e+02	22	30242	68	14	4	29	12	5594|5595|5599|6714	MAPK1|MAPK3|MAPK8|SRC	-7.3
MyList_SUB1_MCODE_1	KEGG Pathway	24	ko04664	Fc epsilon RI signaling pathway		-7.6	1.3e+02	22	30242	68	14	4	29	12	207|5594|5595|5599	AKT1|MAPK1|MAPK3|MAPK8	-7.3
MyList_SUB1_MCODE_1	KEGG Pathway	24	ko05169	Epstein-Barr virus infection		-7.6	54	16	30242	201	14	5	36	13	207|4609|5599|6774|7157	AKT1|MYC|MAPK8|STAT3|TP53	-7.3
MyList_SUB1_MCODE_1	KEGG Pathway	24	hsa04062	Chemokine signaling pathway		-7.6	53	16	30242	202	14	5	36	13	207|5594|5595|6714|6774	AKT1|MAPK1|MAPK3|SRC|STAT3	-7.3
MyList_SUB1_MCODE_1	KEGG Pathway	24	ko04520	Adherens junction		-7.5	1.2e+02	22	30242	72	14	4	29	12	1956|5594|5595|6714	EGFR|MAPK1|MAPK3|SRC	-7.2
MyList_SUB1_MCODE_1	KEGG Pathway	24	hsa01524	Platinum drug resistance		-7.5	1.2e+02	22	30242	73	14	4	29	12	207|5594|5595|7157	AKT1|MAPK1|MAPK3|TP53	-7.2
MyList_SUB1_MCODE_1	KEGG Pathway	24	ko01524	Platinum drug resistance		-7.5	1.2e+02	22	30242	73	14	4	29	12	207|5594|5595|7157	AKT1|MAPK1|MAPK3|TP53	-7.2
MyList_SUB1_MCODE_1	KEGG Pathway	24	hsa04664	Fc epsilon RI signaling pathway		-7.4	1.1e+02	21	30242	79	14	4	29	12	207|5594|5595|5599	AKT1|MAPK1|MAPK3|MAPK8	-7.1
MyList_SUB1_MCODE_1	KEGG Pathway	24	hsa04520	Adherens junction		-7.3	1.1e+02	20	30242	81	14	4	29	12	1956|5594|5595|6714	EGFR|MAPK1|MAPK3|SRC	-7
MyList_SUB1_MCODE_1	KEGG Pathway	24	hsa05211	Renal cell carcinoma		-7.3	1.1e+02	20	30242	82	14	4	29	12	207|5594|5595|7422	AKT1|MAPK1|MAPK3|VEGFA	-7
MyList_SUB1_MCODE_1	KEGG Pathway	24	ko04540	Gap junction		-7.2	98	20	30242	88	14	4	29	12	1956|5594|5595|6714	EGFR|MAPK1|MAPK3|SRC	-6.9
MyList_SUB1_MCODE_1	KEGG Pathway	24	hsa04540	Gap junction		-7.1	96	19	30242	90	14	4	29	12	1956|5594|5595|6714	EGFR|MAPK1|MAPK3|SRC	-6.9
MyList_SUB1_MCODE_1	KEGG Pathway	24	hsa05166	HTLV-I infection		-7.1	42	14	30242	256	14	5	36	13	207|595|4609|5599|7157	AKT1|CCND1|MYC|MAPK8|TP53	-6.8
MyList_SUB1_MCODE_1	KEGG Pathway	24	ko05166	HTLV-I infection		-7.1	42	14	30242	256	14	5	36	13	207|595|4609|5599|7157	AKT1|CCND1|MYC|MAPK8|TP53	-6.8
MyList_SUB1_MCODE_1	KEGG Pathway	24	ko04657	IL-17 signaling pathway		-7.1	93	19	30242	93	14	4	29	12	3320|5594|5595|5599	HSP90AA1|MAPK1|MAPK3|MAPK8	-6.8
MyList_SUB1_MCODE_1	KEGG Pathway	24	hsa04657	IL-17 signaling pathway		-7	91	19	30242	95	14	4	29	12	3320|5594|5595|5599	HSP90AA1|MAPK1|MAPK3|MAPK8	-6.8
MyList_SUB1_MCODE_1	KEGG Pathway	24	ko05142	Chagas disease (American trypanosomiasis)		-6.9	85	18	30242	102	14	4	29	12	207|5594|5595|5599	AKT1|MAPK1|MAPK3|MAPK8	-6.7
MyList_SUB1_MCODE_1	KEGG Pathway	24	ko04620	Toll-like receptor signaling pathway		-6.9	83	18	30242	104	14	4	29	12	207|5594|5595|5599	AKT1|MAPK1|MAPK3|MAPK8	-6.6
MyList_SUB1_MCODE_1	KEGG Pathway	24	hsa05142	Chagas disease (American trypanosomiasis)		-6.8	81	18	30242	107	14	4	29	12	207|5594|5595|5599	AKT1|MAPK1|MAPK3|MAPK8	-6.6
MyList_SUB1_MCODE_1	KEGG Pathway	24	ko04668	TNF signaling pathway		-6.8	80	18	30242	108	14	4	29	12	207|5594|5595|5599	AKT1|MAPK1|MAPK3|MAPK8	-6.6
MyList_SUB1_MCODE_1	KEGG Pathway	24	hsa04620	Toll-like receptor signaling pathway		-6.8	78	17	30242	111	14	4	29	12	207|5594|5595|5599	AKT1|MAPK1|MAPK3|MAPK8	-6.5
MyList_SUB1_MCODE_1	KEGG Pathway	24	hsa04931	insulin resistance		-6.7	76	17	30242	113	14	4	29	12	207|5599|5728|6774	AKT1|MAPK8|PTEN|STAT3	-6.5
MyList_SUB1_MCODE_1	KEGG Pathway	24	hsa04668	TNF signaling pathway		-6.7	75	17	30242	115	14	4	29	12	207|5594|5595|5599	AKT1|MAPK1|MAPK3|MAPK8	-6.5
MyList_SUB1_MCODE_1	KEGG Pathway	24	hsa04320	Dorso-ventral axis formation		-6.6	2.3e+02	26	30242	28	14	3	21	11	1956|5594|5595	EGFR|MAPK1|MAPK3	-6.4
MyList_SUB1_MCODE_1	KEGG Pathway	24	ko04320	Dorso-ventral axis formation		-6.6	2.3e+02	26	30242	28	14	3	21	11	1956|5594|5595	EGFR|MAPK1|MAPK3	-6.4
MyList_SUB1_MCODE_1	KEGG Pathway	24	hsa04611	Platelet activation		-6.5	66	16	30242	130	14	4	29	12	207|5594|5595|6714	AKT1|MAPK1|MAPK3|SRC	-6.3
MyList_SUB1_MCODE_1	KEGG Pathway	24	ko04380	Osteoclast differentiation		-6.5	66	16	30242	130	14	4	29	12	207|5594|5595|5599	AKT1|MAPK1|MAPK3|MAPK8	-6.3
MyList_SUB1_MCODE_1	KEGG Pathway	24	ko05162	Measles		-6.4	64	16	30242	134	14	4	29	12	207|595|6774|7157	AKT1|CCND1|STAT3|TP53	-6.2
MyList_SUB1_MCODE_1	KEGG Pathway	24	hsa04380	Osteoclast differentiation		-6.4	63	16	30242	138	14	4	29	12	207|5594|5595|5599	AKT1|MAPK1|MAPK3|MAPK8	-6.2
MyList_SUB1_MCODE_1	KEGG Pathway	24	ko04910	Insulin signaling pathway		-6.4	63	16	30242	138	14	4	29	12	207|5594|5595|5599	AKT1|MAPK1|MAPK3|MAPK8	-6.2
MyList_SUB1_MCODE_1	KEGG Pathway	24	ko04310	Wnt signaling pathway		-6.3	60	15	30242	143	14	4	29	12	595|4609|5599|7157	CCND1|MYC|MAPK8|TP53	-6.1
MyList_SUB1_MCODE_1	KEGG Pathway	24	ko04072	Phospholipase D signaling pathway		-6.3	59	15	30242	146	14	4	29	12	207|1956|5594|5595	AKT1|EGFR|MAPK1|MAPK3	-6.1
MyList_SUB1_MCODE_1	KEGG Pathway	24	hsa04371	Apelin signaling pathway		-6.3	59	15	30242	146	14	4	29	12	207|595|5594|5595	AKT1|CCND1|MAPK1|MAPK3	-6.1
MyList_SUB1_MCODE_1	KEGG Pathway	24	ko04150	mTOR signaling pathway		-6.2	57	15	30242	151	14	4	29	12	207|5594|5595|5728	AKT1|MAPK1|MAPK3|PTEN	-6
MyList_SUB1_MCODE_1	KEGG Pathway	24	hsa04910	Insulin signaling pathway		-6.2	56	15	30242	155	14	4	29	12	207|5594|5595|5599	AKT1|MAPK1|MAPK3|MAPK8	-6
MyList_SUB1_MCODE_1	KEGG Pathway	24	ko04630	Jak-STAT signaling pathway		-6.2	55	15	30242	156	14	4	29	12	207|595|4609|6774	AKT1|CCND1|MYC|STAT3	-6
MyList_SUB1_MCODE_1	KEGG Pathway	24	hsa04150	mTOR signaling pathway		-6.2	55	15	30242	158	14	4	29	12	207|5594|5595|5728	AKT1|MAPK1|MAPK3|PTEN	-6
MyList_SUB1_MCODE_1	KEGG Pathway	24	hsa04072	Phospholipase D signaling pathway		-6.1	53	14	30242	163	14	4	29	12	207|1956|5594|5595	AKT1|EGFR|MAPK1|MAPK3	-5.9
MyList_SUB1_MCODE_1	KEGG Pathway	24	hsa04310	Wnt signaling pathway		-6	51	14	30242	169	14	4	29	12	595|4609|5599|7157	CCND1|MYC|MAPK8|TP53	-5.9
MyList_SUB1_MCODE_1	KEGG Pathway	24	ko04621	NOD-like receptor signaling pathway		-6	51	14	30242	170	14	4	29	12	3320|5594|5595|5599	HSP90AA1|MAPK1|MAPK3|MAPK8	-5.9
MyList_SUB1_MCODE_1	KEGG Pathway	24	ko05164	Influenza A		-6	50	14	30242	173	14	4	29	12	207|5594|5595|5599	AKT1|MAPK1|MAPK3|MAPK8	-5.8
MyList_SUB1_MCODE_1	KEGG Pathway	24	ko04930	Type II diabetes mellitus		-5.9	1.4e+02	20	30242	46	14	3	21	11	5594|5595|5599	MAPK1|MAPK3|MAPK8	-5.7
MyList_SUB1_MCODE_1	KEGG Pathway	24	hsa05164	Influenza A		-5.9	47	14	30242	182	14	4	29	12	207|5594|5595|5599	AKT1|MAPK1|MAPK3|MAPK8	-5.7
MyList_SUB1_MCODE_1	KEGG Pathway	24	hsa04621	NOD-like receptor signaling pathway		-5.9	46	13	30242	186	14	4	29	12	3320|5594|5595|5599	HSP90AA1|MAPK1|MAPK3|MAPK8	-5.7
MyList_SUB1_MCODE_1	KEGG Pathway	24	ko04024	cAMP signaling pathway		-5.8	44	13	30242	198	14	4	29	12	207|5594|5595|5599	AKT1|MAPK1|MAPK3|MAPK8	-5.6
MyList_SUB1_MCODE_1	KEGG Pathway	24	ko04810	Regulation of actin cytoskeleton		-5.7	41	13	30242	212	14	4	29	12	1956|5594|5595|6714	EGFR|MAPK1|MAPK3|SRC	-5.5
MyList_SUB1_MCODE_1	KEGG Pathway	24	hsa04930	Type II diabetes mellitus		-5.6	1.1e+02	18	30242	58	14	3	21	11	5594|5595|5599	MAPK1|MAPK3|MAPK8	-5.5
MyList_SUB1_MCODE_1	KEGG Pathway	24	hsa04024	cAMP signaling pathway		-5.5	38	12	30242	226	14	4	29	12	207|5594|5595|5599	AKT1|MAPK1|MAPK3|MAPK8	-5.4
MyList_SUB1_MCODE_1	KEGG Pathway	24	ko04137	Mitophagy - animal		-5.5	1e+02	17	30242	65	14	3	21	11	5599|6714|7157	MAPK8|SRC|TP53	-5.3
MyList_SUB1_MCODE_1	KEGG Pathway	24	hsa04810	Regulation of actin cytoskeleton		-5.5	37	12	30242	236	14	4	29	12	1956|5594|5595|6714	EGFR|MAPK1|MAPK3|SRC	-5.3
MyList_SUB1_MCODE_1	KEGG Pathway	24	hsa04137	Mitophagy - animal		-5.4	97	17	30242	67	14	3	21	11	5599|6714|7157	MAPK8|SRC|TP53	-5.3
MyList_SUB1_MCODE_1	KEGG Pathway	24	ko05120	Epithelial cell signaling in Helicobacter pylori infection		-5.4	95	17	30242	68	14	3	21	11	1956|5599|6714	EGFR|MAPK8|SRC	-5.3
MyList_SUB1_MCODE_1	KEGG Pathway	24	ko04920	Adipocytokine signaling pathway		-5.4	94	17	30242	69	14	3	21	11	207|5599|6774	AKT1|MAPK8|STAT3	-5.2
MyList_SUB1_MCODE_1	KEGG Pathway	24	ko04115	p53 signaling pathway		-5.4	94	17	30242	69	14	3	21	11	595|5728|7157	CCND1|PTEN|TP53	-5.2
MyList_SUB1_MCODE_1	KEGG Pathway	24	hsa05120	Epithelial cell signaling in Helicobacter pylori infection		-5.4	91	16	30242	71	14	3	21	11	1956|5599|6714	EGFR|MAPK8|SRC	-5.2
MyList_SUB1_MCODE_1	KEGG Pathway	24	ko04662	B cell receptor signaling pathway		-5.4	91	16	30242	71	14	3	21	11	207|5594|5595	AKT1|MAPK1|MAPK3	-5.2
MyList_SUB1_MCODE_1	KEGG Pathway	24	hsa04920	Adipocytokine signaling pathway		-5.3	90	16	30242	72	14	3	21	11	207|5599|6774	AKT1|MAPK8|STAT3	-5.2
MyList_SUB1_MCODE_1	KEGG Pathway	24	ko05133	Pertussis		-5.3	85	16	30242	76	14	3	21	11	5594|5595|5599	MAPK1|MAPK3|MAPK8	-5.1
MyList_SUB1_MCODE_1	KEGG Pathway	24	hsa04115	p53 signaling pathway		-5.2	82	16	30242	79	14	3	21	11	595|5728|7157	CCND1|PTEN|TP53	-5.1
MyList_SUB1_MCODE_1	KEGG Pathway	24	hsa05133	Pertussis		-5.2	80	15	30242	81	14	3	21	11	5594|5595|5599	MAPK1|MAPK3|MAPK8	-5
MyList_SUB1_MCODE_1	KEGG Pathway	24	hsa04662	B cell receptor signaling pathway		-5.2	80	15	30242	81	14	3	21	11	207|5594|5595	AKT1|MAPK1|MAPK3	-5
MyList_SUB1_MCODE_1	KEGG Pathway	24	ko04350	TGF-beta signaling pathway		-5.1	77	15	30242	84	14	3	21	11	4609|5594|5595	MYC|MAPK1|MAPK3	-5
MyList_SUB1_MCODE_1	KEGG Pathway	24	ko05132	Salmonella infection		-5.1	75	15	30242	86	14	3	21	11	5594|5595|5599	MAPK1|MAPK3|MAPK8	-5
MyList_SUB1_MCODE_1	KEGG Pathway	24	ko04666	Fc gamma R-mediated phagocytosis		-5	71	14	30242	91	14	3	21	11	207|5594|5595	AKT1|MAPK1|MAPK3	-4.9
MyList_SUB1_MCODE_1	KEGG Pathway	24	ko04658	Th1 and Th2 cell differentiation		-5	70	14	30242	92	14	3	21	11	5594|5595|5599	MAPK1|MAPK3|MAPK8	-4.9
MyList_SUB1_MCODE_1	KEGG Pathway	24	hsa04350	TGF-beta signaling pathway		-5	70	14	30242	93	14	3	21	11	4609|5594|5595	MYC|MAPK1|MAPK3	-4.9
MyList_SUB1_MCODE_1	KEGG Pathway	24	hsa05132	Salmonella infection		-5	68	14	30242	95	14	3	21	11	5594|5595|5599	MAPK1|MAPK3|MAPK8	-4.8
MyList_SUB1_MCODE_1	KEGG Pathway	24	hsa04658	Th1 and Th2 cell differentiation		-4.9	66	14	30242	98	14	3	21	11	5594|5595|5599	MAPK1|MAPK3|MAPK8	-4.8
MyList_SUB1_MCODE_1	KEGG Pathway	24	ko04723	Retrograde endocannabinoid signaling		-4.9	64	14	30242	101	14	3	21	11	5594|5595|5599	MAPK1|MAPK3|MAPK8	-4.8
MyList_SUB1_MCODE_1	KEGG Pathway	24	ko04660	T cell receptor signaling pathway		-4.9	63	14	30242	103	14	3	21	11	207|5594|5595	AKT1|MAPK1|MAPK3	-4.7
MyList_SUB1_MCODE_1	KEGG Pathway	24	hsa04666	Fc gamma R-mediated phagocytosis		-4.8	61	13	30242	106	14	3	21	11	207|5594|5595	AKT1|MAPK1|MAPK3	-4.7
MyList_SUB1_MCODE_1	KEGG Pathway	24	hsa04660	T cell receptor signaling pathway		-4.7	57	13	30242	113	14	3	21	11	207|5594|5595	AKT1|MAPK1|MAPK3	-4.6
MyList_SUB1_MCODE_1	KEGG Pathway	24	hsa04725	Cholinergic synapse		-4.7	56	13	30242	115	14	3	21	11	207|5594|5595	AKT1|MAPK1|MAPK3	-4.6
MyList_SUB1_MCODE_1	KEGG Pathway	24	ko04110	Cell cycle		-4.6	52	12	30242	124	14	3	21	11	595|4609|7157	CCND1|MYC|TP53	-4.5
MyList_SUB1_MCODE_1	KEGG Pathway	24	hsa04110	Cell cycle		-4.5	49	12	30242	132	14	3	21	11	595|4609|7157	CCND1|MYC|TP53	-4.4
MyList_SUB1_MCODE_1	KEGG Pathway	24	ko04261	Adrenergic signaling in cardiomyocytes		-4.4	45	11	30242	144	14	3	21	11	207|5594|5595	AKT1|MAPK1|MAPK3	-4.3
MyList_SUB1_MCODE_1	KEGG Pathway	24	hsa04261	Adrenergic signaling in cardiomyocytes		-4.4	44	11	30242	147	14	3	21	11	207|5594|5595	AKT1|MAPK1|MAPK3	-4.3
MyList_SUB1_MCODE_1	KEGG Pathway	24	ko04022	cGMP-PKG signaling pathway		-4.3	40	11	30242	163	14	3	21	11	207|5594|5595	AKT1|MAPK1|MAPK3	-4.2
MyList_SUB1_MCODE_1	KEGG Pathway	24	hsa04723	Retrograde endocannabinoid signaling		-4.2	39	11	30242	167	14	3	21	11	5594|5595|5599	MAPK1|MAPK3|MAPK8	-4.1
MyList_SUB1_MCODE_1	KEGG Pathway	24	ko04530	Tight junction		-4.2	38	10	30242	170	14	3	21	11	595|5599|6714	CCND1|MAPK8|SRC	-4.1
MyList_SUB1_MCODE_1	KEGG Pathway	24	hsa04022	cGMP-PKG signaling pathway		-4.2	37	10	30242	173	14	3	21	11	207|5594|5595	AKT1|MAPK1|MAPK3	-4.1
MyList_SUB1_MCODE_1	KEGG Pathway	24	ko04360	Axon guidance		-4.2	37	10	30242	175	14	3	21	11	5594|5595|6714	MAPK1|MAPK3|SRC	-4.1
MyList_SUB1_MCODE_1	KEGG Pathway	24	hsa04530	Tight junction		-4.2	36	10	30242	179	14	3	21	11	595|5599|6714	CCND1|MAPK8|SRC	-4.1
MyList_SUB1_MCODE_1	KEGG Pathway	24	hsa04360	Axon guidance		-4	33	9.7	30242	196	14	3	21	11	5594|5595|6714	MAPK1|MAPK3|SRC	-3.9
MyList_SUB1_MCODE_2	KEGG Pathway	24	hsa04010	MAPK signaling pathway		-9.9	95	22	30242	320	5	5	1e+02	18	1950|3265|3569|3725|7124	EGF|HRAS|IL6|JUN|TNF	-9.4
MyList_SUB1_MCODE_2	KEGG Pathway	24	ko04933	AGE-RAGE signaling pathway in diabetic complications		-9.3	2.4e+02	31	30242	99	5	4	80	18	3265|3569|3725|7124	HRAS|IL6|JUN|TNF	-8.9
MyList_SUB1_MCODE_2	KEGG Pathway	24	hsa04933	AGE-RAGE signaling pathway in diabetic complications		-9.1	2.3e+02	30	30242	107	5	4	80	18	3265|3569|3725|7124	HRAS|IL6|JUN|TNF	-8.7
MyList_SUB1_MCODE_2	KEGG Pathway	24	hsa05161	Hepatitis B		-8.2	1.4e+02	23	30242	177	5	4	80	18	3265|3569|3725|7124	HRAS|IL6|JUN|TNF	-7.9
MyList_SUB1_MCODE_2	KEGG Pathway	24	hsa04510	Focal adhesion		-7.9	1.1e+02	21	30242	215	5	4	80	18	1950|3265|3569|3725	EGF|HRAS|IL6|JUN	-7.6
MyList_SUB1_MCODE_2	KEGG Pathway	24	ko04010	MAPK signaling pathway		-7.6	95	19	30242	255	5	4	80	18	1950|3265|3725|7124	EGF|HRAS|JUN|TNF	-7.3
MyList_SUB1_MCODE_2	KEGG Pathway	24	hsa05166	HTLV-I infection		-7.6	95	19	30242	256	5	4	80	18	3265|3569|3725|7124	HRAS|IL6|JUN|TNF	-7.3
MyList_SUB1_MCODE_2	KEGG Pathway	24	ko05166	HTLV-I infection		-7.6	95	19	30242	256	5	4	80	18	3265|3569|3725|7124	HRAS|IL6|JUN|TNF	-7.3
MyList_SUB1_MCODE_2	KEGG Pathway	24	ko05321	Inflammatory bowel disease (IBD)		-7	2.8e+02	29	30242	65	5	3	60	22	3569|3725|7124	IL6|JUN|TNF	-6.8
MyList_SUB1_MCODE_2	KEGG Pathway	24	hsa05321	Inflammatory bowel disease (IBD)		-7	2.7e+02	28	30242	67	5	3	60	22	3569|3725|7124	IL6|JUN|TNF	-6.7
MyList_SUB1_MCODE_2	KEGG Pathway	24	ko05133	Pertussis		-6.8	2.4e+02	27	30242	76	5	3	60	22	3569|3725|7124	IL6|JUN|TNF	-6.6
MyList_SUB1_MCODE_2	KEGG Pathway	24	ko01521	EGFR tyrosine kinase inhibitor resistance		-6.8	2.3e+02	26	30242	79	5	3	60	22	1950|3265|3569	EGF|HRAS|IL6	-6.5
MyList_SUB1_MCODE_2	KEGG Pathway	24	hsa01521	EGFR tyrosine kinase inhibitor resistance		-6.8	2.3e+02	26	30242	79	5	3	60	22	1950|3265|3569	EGF|HRAS|IL6	-6.5
MyList_SUB1_MCODE_2	KEGG Pathway	24	hsa05133	Pertussis		-6.7	2.2e+02	26	30242	81	5	3	60	22	3569|3725|7124	IL6|JUN|TNF	-6.5
MyList_SUB1_MCODE_2	KEGG Pathway	24	hsa05211	Renal cell carcinoma		-6.7	2.2e+02	26	30242	82	5	3	60	22	3265|3569|3725	HRAS|IL6|JUN	-6.5
MyList_SUB1_MCODE_2	KEGG Pathway	24	hsa05218	Melanoma		-6.7	2.2e+02	26	30242	83	5	3	60	22	1950|3265|3569	EGF|HRAS|IL6	-6.5
MyList_SUB1_MCODE_2	KEGG Pathway	24	ko04012	ErbB signaling pathway		-6.7	2.1e+02	25	30242	86	5	3	60	22	1950|3265|3725	EGF|HRAS|JUN	-6.4
MyList_SUB1_MCODE_2	KEGG Pathway	24	ko05323	Rheumatoid arthritis		-6.6	2e+02	25	30242	90	5	3	60	22	3569|3725|7124	IL6|JUN|TNF	-6.4
MyList_SUB1_MCODE_2	KEGG Pathway	24	ko04657	IL-17 signaling pathway		-6.6	2e+02	24	30242	93	5	3	60	22	3569|3725|7124	IL6|JUN|TNF	-6.3
MyList_SUB1_MCODE_2	KEGG Pathway	24	hsa05210	Colorectal cancer		-6.5	1.9e+02	24	30242	94	5	3	60	22	1950|3265|3725	EGF|HRAS|JUN	-6.3
MyList_SUB1_MCODE_2	KEGG Pathway	24	hsa04012	ErbB signaling pathway		-6.5	1.9e+02	24	30242	94	5	3	60	22	1950|3265|3725	EGF|HRAS|JUN	-6.3
MyList_SUB1_MCODE_2	KEGG Pathway	24	hsa04657	IL-17 signaling pathway		-6.5	1.9e+02	24	30242	95	5	3	60	22	3569|3725|7124	IL6|JUN|TNF	-6.3
MyList_SUB1_MCODE_2	KEGG Pathway	24	ko05231	Choline metabolism in cancer		-6.5	1.8e+02	23	30242	99	5	3	60	22	1950|3265|3725	EGF|HRAS|JUN	-6.3
MyList_SUB1_MCODE_2	KEGG Pathway	24	hsa05323	Rheumatoid arthritis		-6.5	1.8e+02	23	30242	99	5	3	60	22	3569|3725|7124	IL6|JUN|TNF	-6.3
MyList_SUB1_MCODE_2	KEGG Pathway	24	ko05142	Chagas disease (American trypanosomiasis)		-6.4	1.8e+02	23	30242	102	5	3	60	22	3569|3725|7124	IL6|JUN|TNF	-6.2
MyList_SUB1_MCODE_2	KEGG Pathway	24	ko04660	T cell receptor signaling pathway		-6.4	1.8e+02	23	30242	103	5	3	60	22	3265|3725|7124	HRAS|JUN|TNF	-6.2
MyList_SUB1_MCODE_2	KEGG Pathway	24	ko04620	Toll-like receptor signaling pathway		-6.4	1.7e+02	23	30242	104	5	3	60	22	3569|3725|7124	IL6|JUN|TNF	-6.2
MyList_SUB1_MCODE_2	KEGG Pathway	24	hsa05142	Chagas disease (American trypanosomiasis)		-6.4	1.7e+02	22	30242	107	5	3	60	22	3569|3725|7124	IL6|JUN|TNF	-6.2
MyList_SUB1_MCODE_2	KEGG Pathway	24	hsa05231	Choline metabolism in cancer		-6.4	1.7e+02	22	30242	107	5	3	60	22	1950|3265|3725	EGF|HRAS|JUN	-6.2
MyList_SUB1_MCODE_2	KEGG Pathway	24	ko04668	TNF signaling pathway		-6.4	1.7e+02	22	30242	108	5	3	60	22	3569|3725|7124	IL6|JUN|TNF	-6.1
MyList_SUB1_MCODE_2	KEGG Pathway	24	hsa04620	Toll-like receptor signaling pathway		-6.3	1.6e+02	22	30242	111	5	3	60	22	3569|3725|7124	IL6|JUN|TNF	-6.1
MyList_SUB1_MCODE_2	KEGG Pathway	24	hsa04660	T cell receptor signaling pathway		-6.3	1.6e+02	22	30242	113	5	3	60	22	3265|3725|7124	HRAS|JUN|TNF	-6.1
MyList_SUB1_MCODE_2	KEGG Pathway	24	hsa04668	TNF signaling pathway		-6.3	1.6e+02	22	30242	115	5	3	60	22	3569|3725|7124	IL6|JUN|TNF	-6.1
MyList_SUB1_MCODE_2	KEGG Pathway	24	hsa05200	Pathways in cancer		-6.2	42	13	30242	576	5	4	80	18	1950|3265|3569|3725	EGF|HRAS|IL6|JUN	-6
MyList_SUB1_MCODE_2	KEGG Pathway	24	ko05160	Hepatitis C		-6.1	1.4e+02	20	30242	131	5	3	60	22	1950|3265|7124	EGF|HRAS|TNF	-5.9
MyList_SUB1_MCODE_2	KEGG Pathway	24	hsa04068	foxo signaling pathway		-6	1.3e+02	20	30242	137	5	3	60	22	1950|3265|3569	EGF|HRAS|IL6	-5.9
MyList_SUB1_MCODE_2	KEGG Pathway	24	ko04210	Apoptosis		-6	1.3e+02	20	30242	138	5	3	60	22	3265|3725|7124	HRAS|JUN|TNF	-5.9
MyList_SUB1_MCODE_2	KEGG Pathway	24	ko05224	Breast cancer		-6	1.3e+02	19	30242	144	5	3	60	22	1950|3265|3725	EGF|HRAS|JUN	-5.8
MyList_SUB1_MCODE_2	KEGG Pathway	24	ko04932	Non-alcoholic fatty liver disease (NAFLD)		-5.9	1.2e+02	19	30242	149	5	3	60	22	3569|3725|7124	IL6|JUN|TNF	-5.8
MyList_SUB1_MCODE_2	KEGG Pathway	24	hsa04210	Apoptosis		-5.9	1.2e+02	19	30242	151	5	3	60	22	3265|3725|7124	HRAS|JUN|TNF	-5.7
MyList_SUB1_MCODE_2	KEGG Pathway	24	hsa05224	Breast cancer		-5.8	1.1e+02	18	30242	162	5	3	60	22	1950|3265|3725	EGF|HRAS|JUN	-5.7
MyList_SUB1_MCODE_2	KEGG Pathway	24	hsa05160	Hepatitis C		-5.8	1.1e+02	18	30242	169	5	3	60	22	1950|3265|7124	EGF|HRAS|TNF	-5.6
MyList_SUB1_MCODE_2	KEGG Pathway	24	hsa04932	Non-alcoholic fatty liver disease (NAFLD)		-5.8	1.1e+02	18	30242	169	5	3	60	22	3569|3725|7124	IL6|JUN|TNF	-5.6
MyList_SUB1_MCODE_2	KEGG Pathway	24	ko04621	NOD-like receptor signaling pathway		-5.8	1.1e+02	18	30242	170	5	3	60	22	3569|3725|7124	IL6|JUN|TNF	-5.6
MyList_SUB1_MCODE_2	KEGG Pathway	24	hsa04630	Jak-STAT signaling pathway		-5.8	1.1e+02	18	30242	171	5	3	60	22	1950|3265|3569	EGF|HRAS|IL6	-5.6
MyList_SUB1_MCODE_2	KEGG Pathway	24	ko05164	Influenza A		-5.7	1e+02	18	30242	173	5	3	60	22	3569|3725|7124	IL6|JUN|TNF	-5.6
MyList_SUB1_MCODE_2	KEGG Pathway	24	hsa05164	Influenza A		-5.7	1e+02	17	30242	182	5	3	60	22	3569|3725|7124	IL6|JUN|TNF	-5.5
MyList_SUB1_MCODE_2	KEGG Pathway	24	ko05168	Herpes simplex infection		-5.7	98	17	30242	185	5	3	60	22	3569|3725|7124	IL6|JUN|TNF	-5.5
MyList_SUB1_MCODE_2	KEGG Pathway	24	hsa05168	Herpes simplex infection		-5.7	98	17	30242	185	5	3	60	22	3569|3725|7124	IL6|JUN|TNF	-5.5
MyList_SUB1_MCODE_2	KEGG Pathway	24	hsa04621	NOD-like receptor signaling pathway		-5.6	98	17	30242	186	5	3	60	22	3569|3725|7124	IL6|JUN|TNF	-5.5
MyList_SUB1_MCODE_2	KEGG Pathway	24	ko04510	Focal adhesion		-5.6	91	16	30242	199	5	3	60	22	1950|3265|3725	EGF|HRAS|JUN	-5.4
MyList_SUB1_MCODE_2	KEGG Pathway	24	hsa05205	Proteoglycans in cancer		-5.4	83	16	30242	218	5	3	60	22	3265|3569|7124	HRAS|IL6|TNF	-5.3
MyList_SUB1_MCODE_2	KEGG Pathway	24	hsa04015	Rap1 signaling pathway		-5.4	80	15	30242	228	5	3	60	22	1950|3265|3569	EGF|HRAS|IL6	-5.2
MyList_SUB1_MCODE_2	KEGG Pathway	24	hsa04014	Ras signaling pathway		-5.2	70	14	30242	259	5	3	60	22	1950|3265|3569	EGF|HRAS|IL6	-5.1
MyList_SUB1_MCODE_2	KEGG Pathway	24	ko04060	Cytokine-cytokine receptor interaction		-5.2	67	14	30242	270	5	3	60	22	1950|3569|7124	EGF|IL6|TNF	-5
MyList_SUB1_MCODE_2	KEGG Pathway	24	hsa05169	Epstein-Barr virus infection		-5	61	13	30242	299	5	3	60	22	3569|3725|7124	IL6|JUN|TNF	-4.9
MyList_SUB1_MCODE_2	KEGG Pathway	24	hsa04060	Cytokine-cytokine receptor interaction		-4.9	55	13	30242	328	5	3	60	22	1950|3569|7124	EGF|IL6|TNF	-4.8
MyList_SUB1_MCODE_2	KEGG Pathway	24	ko04151	PI3K-Akt signaling pathway		-4.9	53	12	30242	342	5	3	60	22	1950|3265|3569	EGF|HRAS|IL6	-4.7
MyList_SUB1_MCODE_2	KEGG Pathway	24	hsa04151	PI3K-Akt signaling pathway		-4.7	48	12	30242	380	5	3	60	22	1950|3265|3569	EGF|HRAS|IL6	-4.6
