# Supplementary material for: Active ingredients and molecular targets of Taraxacum mongolicum against hepatocellular carcinoma: network pharmacology, molecular docking, and molecular dynamics simulation analysis
Source: PeerJ. 2022 Jul 18;10:e13737. doi: 10.7717/peerj.13737 (PMC9302432; doi:10.7717/peerj.13737)
Supplement: Supplemental Information 6 [file peerj-10-13737-s006.zip › Enrichment_PPI/GO_MCODE_Top3.csv]

Network	Annotation
MyList	hsa05161|Hepatitis B|-28.5;hsa05200|Pathways in cancer|-27.2;hsa05205|Proteoglycans in cancer|-27.1
MyList_MCODE_ALL	hsa05161|Hepatitis B|-27.4;hsa05200|Pathways in cancer|-27.1;hsa05205|Proteoglycans in cancer|-26.1
MyList_SUB1_MCODE_1	ko05205|Proteoglycans in cancer|-21.5;hsa05200|Pathways in cancer|-21.3;hsa05205|Proteoglycans in cancer|-21.1
MyList_SUB1_MCODE_2	hsa04010|MAPK signaling pathway|-9.9;ko04933|AGE-RAGE signaling pathway in diabetic complications|-9.3;hsa04933|AGE-RAGE signaling pathway in diabetic complications|-9.1
