# Supplementary material for: Active ingredients and molecular targets of Taraxacum mongolicum against hepatocellular carcinoma: network pharmacology, molecular docking, and molecular dynamics simulation analysis
Source: PeerJ. 2022 Jul 18;10:e13737. doi: 10.7717/peerj.13737 (PMC9302432; doi:10.7717/peerj.13737)
Supplement: Supplemental Information 6 [file peerj-10-13737-s006.zip › Enrichment_PPI/PPINetwork.js]

var networks={"MyList_MCODE_ALL_PPIColorByCluster": {"format_version": "1.0", "generated_by": "cytoscape-3.8.2", "target_cytoscapejs_version": "~2.1", "data": {"shared_name": "MyList_MCODE_ALL_PPIColorByCluster", "name": "MyList_MCODE_ALL_PPIColorByCluster", "SUID": 28098323, "__Annotations": [], "selected": true}, "elements": {"nodes": [{"data": {"id": "28098351", "shared_name": "7124", "MCODE_SCORE": 1.2, "Gene": "7124", "Symbol": "TNF", "name": "7124", "MCODE_TYPE": "Clustered", "SUID": 28098351, "DEGREE": 2.0, "id_original": "7124", "MCODE_CLUSTER_ID": 2.0, "selected": false, "canonicalName": "TNF"}, "position": {"x": 411.54905535734105, "y": 380.24800579430337}, "selected": false}, {"data": {"id": "28098350", "shared_name": "3725", "MCODE_SCORE": 1.2, "Gene": "3725", "Symbol": "JUN", "name": "3725", "MCODE_TYPE": "Seed", "SUID": 28098350, "DEGREE": 4.0, "id_original": "3725", "MCODE_CLUSTER_ID": 2.0, "selected": false, "canonicalName": "JUN"}, "position": {"x": 517.3922255233567, "y": 344.1565140950846}, "selected": false}, {"data": {"id": "28098349", "shared_name": "3569", "MCODE_SCORE": 1.2, "Gene": "3569", "Symbol": "IL6", "name": "3569", "MCODE_TYPE": "Clustered", "SUID": 28098349, "DEGREE": 2.0, "id_original": "3569", "MCODE_CLUSTER_ID": 2.0, "selected": false, "canonicalName": "IL6"}, "position": {"x": 489.96043231046605, "y": 452.62520305992837}, "selected": false}, {"data": {"id": "28098348", "shared_name": "3265", "MCODE_SCORE": 1.2, "Gene": "3265", "Symbol": "HRAS", "name": "3265", "MCODE_TYPE": "Clustered", "SUID": 28098348, "DEGREE": 2.0, "id_original": "3265", "MCODE_CLUSTER_ID": 2.0, "selected": false, "canonicalName": "HRAS"}, "position": {"x": 623.2329790786546, "y": 307.67949383141274}, "selected": false}, {"data": {"id": "28098347", "shared_name": "1950", "MCODE_SCORE": 1.2, "Gene": "1950", "Symbol": "EGF", "name": "1950", "MCODE_TYPE": "Clustered", "SUID": 28098347, "DEGREE": 2.0, "id_original": "1950", "MCODE_CLUSTER_ID": 2.0, "selected": false, "canonicalName": "EGF"}, "position": {"x": 544.5025694564622, "y": 235.4972733724284}, "selected": false}, {"data": {"id": "28098346", "shared_name": "7422", "MCODE_SCORE": 5.714285714285714, "Gene": "7422", "Symbol": "VEGFA", "name": "7422", "MCODE_TYPE": "Clustered", "SUID": 28098346, "DEGREE": 9.0, "id_original": "7422", "MCODE_CLUSTER_ID": 1.0, "selected": false, "canonicalName": "VEGFA"}, "position": {"x": 264.83190466916966, "y": 251.19615642906908}, "selected": false}, {"data": {"id": "28098345", "shared_name": "7157", "MCODE_SCORE": 5.714285714285714, "Gene": "7157", "Symbol": "TP53", "name": "7157", "MCODE_TYPE": "Clustered", "SUID": 28098345, "DEGREE": 12.0, "id_original": "7157", "MCODE_CLUSTER_ID": 1.0, "selected": false, "canonicalName": "TP53"}, "position": {"x": 266.4565632537644, "y": 284.6015214193035}, "selected": false}, {"data": {"id": "28098344", "shared_name": "6774", "MCODE_SCORE": 5.714285714285714, "Gene": "6774", "Symbol": "STAT3", "name": "6774", "MCODE_TYPE": "Seed", "SUID": 28098344, "DEGREE": 12.0, "id_original": "6774", "MCODE_CLUSTER_ID": 1.0, "selected": false, "canonicalName": "STAT3"}, "position": {"x": 198.05428149259495, "y": 283.19365398766286}, "selected": false}, {"data": {"id": "28098343", "shared_name": "6714", "MCODE_SCORE": 5.714285714285714, "Gene": "6714", "Symbol": "SRC", "name": "6714", "MCODE_TYPE": "Clustered", "SUID": 28098343, "DEGREE": 12.0, "id_original": "6714", "MCODE_CLUSTER_ID": 1.0, "selected": false, "canonicalName": "SRC"}, "position": {"x": 144.85941149747777, "y": 320.0124100911785}, "selected": false}, {"data": {"id": "28098342", "shared_name": "5728", "MCODE_SCORE": 5.714285714285714, "Gene": "5728", "Symbol": "PTEN", "name": "5728", "MCODE_TYPE": "Clustered", "SUID": 28098342, "DEGREE": 10.0, "id_original": "5728", "MCODE_CLUSTER_ID": 1.0, "selected": false, "canonicalName": "PTEN"}, "position": {"x": 224.9474089340012, "y": 244.9900559652019}, "selected": false}, {"data": {"id": "28098341", "shared_name": "5599", "MCODE_SCORE": 5.714285714285714, "Gene": "5599", "Symbol": "MAPK8", "name": "5599", "MCODE_TYPE": "Clustered", "SUID": 28098341, "DEGREE": 11.0, "id_original": "5599", "MCODE_CLUSTER_ID": 1.0, "selected": false, "canonicalName": "MAPK8"}, "position": {"x": 178.75865008390355, "y": 235.49727337242845}, "selected": false}, {"data": {"id": "28098340", "shared_name": "5595", "MCODE_SCORE": 5.714285714285714, "Gene": "5595", "Symbol": "MAPK3", "name": "5595", "MCODE_TYPE": "Clustered", "SUID": 28098340, "DEGREE": 13.0, "id_original": "5595", "MCODE_CLUSTER_ID": 1.0, "selected": false, "canonicalName": "MAPK3"}, "position": {"x": 199.51476122892308, "y": 333.18898479820973}, "selected": false}, {"data": {"id": "28098339", "shared_name": "5594", "MCODE_SCORE": 5.714285714285714, "Gene": "5594", "Symbol": "MAPK1", "name": "5594", "MCODE_TYPE": "Clustered", "SUID": 28098339, "DEGREE": 13.0, "id_original": "5594", "MCODE_CLUSTER_ID": 1.0, "selected": false, "canonicalName": "MAPK1"}, "position": {"x": 253.0863478378098, "y": 330.5309952962566}, "selected": false}, {"data": {"id": "28098338", "shared_name": "4609", "MCODE_SCORE": 5.714285714285714, "Gene": "4609", "Symbol": "MYC", "name": "4609", "MCODE_TYPE": "Clustered", "SUID": 28098338, "DEGREE": 11.0, "id_original": "4609", "MCODE_CLUSTER_ID": 1.0, "selected": false, "canonicalName": "MYC"}, "position": {"x": 311.54905535734105, "y": 317.0365800130535}, "selected": false}, {"data": {"id": "28098337", "shared_name": "3320", "MCODE_SCORE": 5.714285714285714, "Gene": "3320", "Symbol": "HSP90AA1", "name": "3320", "MCODE_TYPE": "Clustered", "SUID": 28098337, "DEGREE": 13.0, "id_original": "3320", "MCODE_CLUSTER_ID": 1.0, "selected": false, "canonicalName": "HSP90AA1"}, "position": {"x": 241.44127871549534, "y": 377.17583172203786}, "selected": false}, {"data": {"id": "28098336", "shared_name": "2099", "MCODE_SCORE": 5.714285714285714, "Gene": "2099", "Symbol": "ESR1", "name": "2099", "MCODE_TYPE": "Clustered", "SUID": 28098336, "DEGREE": 13.0, "id_original": "2099", "MCODE_CLUSTER_ID": 1.0, "selected": false, "canonicalName": "ESR1"}, "position": {"x": 197.04517962491917, "y": 383.73015301110036}, "selected": false}, {"data": {"id": "28098335", "shared_name": "1956", "MCODE_SCORE": 5.714285714285714, "Gene": "1956", "Symbol": "EGFR", "name": "1956", "MCODE_TYPE": "Clustered", "SUID": 28098335, "DEGREE": 11.0, "id_original": "1956", "MCODE_CLUSTER_ID": 1.0, "selected": false, "canonicalName": "EGFR"}, "position": {"x": 128.3599302963059, "y": 267.838215755241}, "selected": false}, {"data": {"id": "28098334", "shared_name": "595", "MCODE_SCORE": 5.714285714285714, "Gene": "595", "Symbol": "CCND1", "name": "595", "MCODE_TYPE": "Clustered", "SUID": 28098334, "DEGREE": 9.0, "id_original": "595", "MCODE_CLUSTER_ID": 1.0, "selected": false, "canonicalName": "CCND1"}, "position": {"x": 302.21559359586644, "y": 383.9213456380535}, "selected": false}, {"data": {"id": "28098333", "shared_name": "207", "MCODE_SCORE": 5.714285714285714, "Gene": "207", "Symbol": "AKT1", "name": "207", "MCODE_TYPE": "Clustered", "SUID": 28098333, "DEGREE": 11.0, "id_original": "207", "MCODE_CLUSTER_ID": 1.0, "selected": false, "canonicalName": "AKT1"}, "position": {"x": 145.23625781095433, "y": 367.76628582360036}, "selected": false}], "edges": [{"data": {"id": "28098399", "source": "28098350", "target": "28098351", "SCORE": "900", "shared_interaction": "Direct", "source_original": "3725", "Name_B": "TNF", "Name_A": "JUN", "target_original": "7124", "Gene_B": "7124", "interaction": "Direct", "SUID": 28098399, "TYPE": "Direct", "Gene_A": "3725", "support": "{\"StringDB\": \"physical\", \"StringEvidence\": \"database:0.896,textmining:0.866\", \"OmniPath\": \"pathwayextra,kinaseextra\", \"OmniPath_Reference\": \"Wang,ProtMapper;Sparser_ProtMapper;Wang\", \"InWeb_IM\": \"experimental\", \"String_Score_Physical\": 900, \"String_Score_Combined\": 986}", "selected": false}, "selected": false}, {"data": {"id": "28098398", "source": "28098349", "target": "28098351", "SCORE": "432", "shared_interaction": "Direct", "source_original": "3569", "Name_B": "TNF", "Name_A": "IL6", "target_original": "7124", "Gene_B": "7124", "interaction": "Direct", "SUID": 28098398, "TYPE": "Direct", "Gene_A": "3569", "support": "{\"StringDB\": \"functional\", \"StringEvidence\": \"textmining:0.982,coexpression:0.086\", \"OmniPath\": \"pathwayextra\", \"OmniPath_Reference\": \"Wang\", \"String_Score_Combined\": 984, \"String_Score_Physical\": 432}", "selected": false}, "selected": false}, {"data": {"id": "28098397", "source": "28098349", "target": "28098350", "SCORE": "900", "shared_interaction": "Direct", "source_original": "3569", "Name_B": "JUN", "Name_A": "IL6", "target_original": "3725", "Gene_B": "3725", "interaction": "Direct", "SUID": 28098397, "TYPE": "Direct", "Gene_A": "3569", "support": "{\"StringDB\": \"physical\", \"StringEvidence\": \"database:0.896,textmining:0.844,coexpression:0.013\", \"OmniPath\": \"pathwayextra\", \"OmniPath_Reference\": \"Wang\", \"String_Score_Physical\": 900, \"String_Score_Combined\": 984}", "selected": false}, "selected": false}, {"data": {"id": "28098386", "source": "28098348", "target": "28098350", "SCORE": "241", "shared_interaction": "Direct", "source_original": "3265", "Name_B": "JUN", "Name_A": "HRAS", "target_original": "3725", "Gene_B": "3725", "interaction": "Direct", "SUID": 28098386, "TYPE": "Direct", "Gene_A": "3265", "support": "{\"StringDB\": \"physical\", \"StringEvidence\": \"textmining:0.753,experiments:0.210\", \"OmniPath\": \"kinaseextra,pathwayextra\", \"OmniPath_Reference\": \"ProtMapper;SIGNOR_ProtMapper;Wang\", \"InWeb_IM\": \"experimental\", \"String_Score_Physical\": 241, \"String_Score_Combined\": 812}", "selected": false}, "selected": false}, {"data": {"id": "28098353", "source": "28098347", "target": "28098350", "SCORE": "432", "shared_interaction": "Direct", "source_original": "1950", "Name_B": "JUN", "Name_A": "EGF", "target_original": "3725", "Gene_B": "3725", "interaction": "Direct", "SUID": 28098353, "TYPE": "Direct", "Gene_A": "1950", "support": "{\"StringDB\": \"functional\", \"StringEvidence\": \"textmining:0.830\", \"OmniPath\": \"kinaseextra\", \"OmniPath_Reference\": \"ProtMapper;REACH_ProtMapper;Sparser_ProtMapper\", \"String_Score_Combined\": 837, \"String_Score_Physical\": 432}", "selected": false}, "selected": false}, {"data": {"id": "28098352", "source": "28098347", "target": "28098348", "SCORE": "900", "shared_interaction": "Direct", "source_original": "1950", "Name_B": "HRAS", "Name_A": "EGF", "target_original": "3265", "Gene_B": "3265", "interaction": "Direct", "SUID": 28098352, "TYPE": "Direct", "Gene_A": "1950", "support": "{\"StringDB\": \"physical\", \"StringEvidence\": \"database:0.896,textmining:0.776\", \"OmniPath\": \"pathwayextra\", \"OmniPath_Reference\": \"Wang\", \"InWeb_IM\": \"inference\", \"String_Score_Physical\": 900, \"String_Score_Combined\": 977}", "selected": false}, "selected": false}, {"data": {"id": "28098437", "source": "28098344", "target": "28098346", "SCORE": "432", "shared_interaction": "Direct", "source_original": "6774", "Name_B": "VEGFA", "Name_A": "STAT3", "target_original": "7422", "Gene_B": "7422", "interaction": "Direct", "SUID": 28098437, "TYPE": "Direct", "Gene_A": "6774", "support": "{\"OmniPath\": \"omnipath,pathwayextra\", \"OmniPath_Reference\": \"ACSN;SIGNOR;Wang\", \"InWeb_IM\": \"experimental\", \"BioGrid\": \"physical\", \"BioGrid_PubMed\": \"23991099\", \"BioGrid_Type\": \"Co-localization\"}", "selected": false}, "selected": false}, {"data": {"id": "28098436", "source": "28098344", "target": "28098345", "SCORE": "900", "shared_interaction": "Direct", "source_original": "6774", "Name_B": "TP53", "Name_A": "STAT3", "target_original": "7157", "Gene_B": "7157", "interaction": "Direct", "SUID": 28098436, "TYPE": "Direct", "Gene_A": "6774", "support": "{\"StringDB\": \"physical\", \"StringEvidence\": \"database:0.896,textmining:0.865\", \"BioGrid\": \"physical\", \"BioGrid_PubMed\": \"32807901\", \"BioGrid_Type\": \"Affinity Capture-MS\", \"String_Score_Physical\": 900, \"String_Score_Combined\": 986}", "selected": false}, "selected": false}, {"data": {"id": "28098435", "source": "28098343", "target": "28098346", "SCORE": "432", "shared_interaction": "Direct", "source_original": "6714", "Name_B": "VEGFA", "Name_A": "SRC", "target_original": "7422", "Gene_B": "7422", "interaction": "Direct", "SUID": 28098435, "TYPE": "Direct", "Gene_A": "6714", "support": "{\"OmniPath\": \"pathwayextra\", \"OmniPath_Reference\": \"Wang\", \"InWeb_IM\": \"inference\"}", "selected": false}, "selected": false}, {"data": {"id": "28098434", "source": "28098343", "target": "28098345", "SCORE": "384", "shared_interaction": "Direct", "source_original": "6714", "Name_B": "TP53", "Name_A": "SRC", "target_original": "7157", "Gene_B": "7157", "interaction": "Direct", "SUID": 28098434, "TYPE": "Direct", "Gene_A": "6714", "support": "{\"StringDB\": \"physical\", \"StringEvidence\": \"textmining:0.696,experiments:0.359\", \"OmniPath\": \"kinaseextra\", \"OmniPath_Reference\": \"ProtMapper;RLIMS-P_ProtMapper\", \"InWeb_IM\": \"experimental\", \"BioGrid\": \"physical\", \"BioGrid_PubMed\": \"25071020\", \"BioGrid_Type\": \"Biochemical Activity\", \"String_Score_Physical\": 384, \"String_Score_Combined\": 812}", "selected": false}, "selected": false}, {"data": {"id": "28098433", "source": "28098343", "target": "28098344", "SCORE": "940", "shared_interaction": "Direct", "source_original": "6714", "Name_B": "STAT3", "Name_A": "SRC", "target_original": "6774", "Gene_B": "6774", "interaction": "Direct", "SUID": 28098433, "TYPE": "Direct", "Gene_A": "6714", "support": "{\"StringDB\": \"physical\", \"StringEvidence\": \"textmining:0.917,database:0.896,experiments:0.408,coexpression:0.018\", \"OmniPath\": \"omnipath,kinaseextra,pathwayextra\", \"OmniPath_Reference\": \"Adhesome;BEL-Large-Corpus_ProtMapper;CancerCellMap;HPRD;HPRD-phos;HPRD_KEA;HPRD_MIMP;KEA;MIMP;NCI-PID_ProtMapper;NetPath;PhosphoPoint;PhosphoSite_KEA;PhosphoSite_MIMP;PhosphoSite_ProtMapper;PhosphoSite_noref;ProtMapper;RLIMS-P_ProtMapper;SIGNOR;SIGNOR_ProtMapper;SPIKE;Sparser_ProtMapper;Wang;iPTMnet;phosphoELM_KEA;phosphoELM_MIMP,Adhesome;CancerCellMap;HPRD;NetPath\", \"InWeb_IM\": \"experimental\", \"BioGrid\": \"physical\", \"BioGrid_PubMed\": \"8657134,21573184,15735682,15313931,12244095\", \"BioGrid_Type\": \"Reconstituted Complex,Affinity Capture-Western,Co-localization\", \"String_Score_Physical\": 940, \"String_Score_Combined\": 995}", "selected": false}, "selected": false}, {"data": {"id": "28098428", "source": "28098342", "target": "28098345", "SCORE": "944", "shared_interaction": "Direct", "source_original": "5728", "Name_B": "TP53", "Name_A": "PTEN", "target_original": "7157", "Gene_B": "7157", "interaction": "Direct", "SUID": 28098428, "TYPE": "Direct", "Gene_A": "5728", "support": "{\"StringDB\": \"physical\", \"StringEvidence\": \"textmining:0.962,database:0.896,experiments:0.450\", \"OmniPath\": \"omnipath,pathwayextra\", \"OmniPath_Reference\": \"ACSN;BioGRID;HPRD;SPIKE;Wang\", \"InWeb_IM\": \"experimental\", \"BioGrid\": \"physical\", \"BioGrid_PubMed\": \"24141722,18339852,14559824,12620407\", \"BioGrid_Type\": \"Reconstituted Complex,Affinity Capture-Western\", \"String_Score_Physical\": 944, \"String_Score_Combined\": 997}", "selected": false}, "selected": false}, {"data": {"id": "28098427", "source": "28098342", "target": "28098343", "SCORE": "260", "shared_interaction": "Direct", "source_original": "5728", "Name_B": "SRC", "Name_A": "PTEN", "target_original": "6714", "Gene_B": "6714", "interaction": "Direct", "SUID": 28098427, "TYPE": "Direct", "Gene_A": "5728", "support": "{\"StringDB\": \"physical\", \"StringEvidence\": \"textmining:0.850,experiments:0.229,coexpression:0.021\", \"OmniPath\": \"kinaseextra,omnipath\", \"OmniPath_Reference\": \"HPRD_MIMP;MIMP;PhosphoSite;PhosphoSite_MIMP;PhosphoSite_ProtMapper;PhosphoSite_noref;ProtMapper;REACH_ProtMapper;SIGNOR;phosphoELM_MIMP,ProtMapper;Sparser_ProtMapper\", \"String_Score_Physical\": 260, \"String_Score_Combined\": 891}", "selected": false}, "selected": false}, {"data": {"id": "28098426", "source": "28098341", "target": "28098345", "SCORE": "944", "shared_interaction": "Direct", "source_original": "5599", "Name_B": "TP53", "Name_A": "MAPK8", "target_original": "7157", "Gene_B": "7157", "interaction": "Direct", "SUID": 28098426, "TYPE": "Direct", "Gene_A": "5599", "support": "{\"StringDB\": \"physical\", \"StringEvidence\": \"textmining:0.912,database:0.896,experiments:0.450\", \"OmniPath\": \"omnipath,kinaseextra,pathwayextra\", \"OmniPath_Reference\": \"BEL-Large-Corpus_ProtMapper;HPRD;HPRD-phos;HPRD_KEA;HPRD_MIMP;InnateDB;KEA;Lit-BM-17;MIMP;NCI-PID_ProtMapper;NetworKIN_KEA;PhosphoPoint;PhosphoSite;PhosphoSite_KEA;PhosphoSite_MIMP;PhosphoSite_ProtMapper;ProtMapper;RLIMS-P_ProtMapper;SIGNOR;SIGNOR_ProtMapper;Sparser_ProtMapper;Wang;iPTMnet;phosphoELM_MIMP\", \"InWeb_IM\": \"experimental\", \"BioGrid\": \"physical\", \"BioGrid_PubMed\": \"9732264,9724739,9393873,19651615,18813780,15538975,12514174,11108663\", \"BioGrid_Type\": \"Biochemical Activity,Reconstituted Complex,Two-hybrid,Affinity Capture-Western\", \"String_Score_Physical\": 944, \"String_Score_Combined\": 995}", "selected": false}, "selected": false}, {"data": {"id": "28098425", "source": "28098341", "target": "28098344", "SCORE": "379", "shared_interaction": "Direct", "source_original": "5599", "Name_B": "STAT3", "Name_A": "MAPK8", "target_original": "6774", "Gene_B": "6774", "interaction": "Direct", "SUID": 28098425, "TYPE": "Direct", "Gene_A": "5599", "support": "{\"StringDB\": \"physical\", \"StringEvidence\": \"textmining:0.849,experiments:0.352\", \"OmniPath\": \"omnipath,kinaseextra,pathwayextra\", \"OmniPath_Reference\": \"Adhesome;BEL-Large-Corpus_ProtMapper;BioGRID;HPRD;HPRD-phos;HPRD_KEA;HPRD_MIMP;InnateDB;KEA;MIMP;PhosphoPoint;PhosphoSite_KEA;PhosphoSite_MIMP;PhosphoSite_ProtMapper;ProtMapper;SIGNOR;SIGNOR_ProtMapper;SignaLink3;Sparser_ProtMapper;Wang;iPTMnet;phosphoELM_MIMP,Adhesome;BioGRID;HPRD;InnateDB\", \"InWeb_IM\": \"experimental\", \"BioGrid\": \"physical\", \"BioGrid_PubMed\": \"15979846,10521505\", \"BioGrid_Type\": \"Biochemical Activity,Affinity Capture-Western\", \"String_Score_Physical\": 379, \"String_Score_Combined\": 906}", "selected": false}, "selected": false}, {"data": {"id": "28098424", "source": "28098341", "target": "28098343", "SCORE": "913", "shared_interaction": "Direct", "source_original": "5599", "Name_B": "SRC", "Name_A": "MAPK8", "target_original": "6714", "Gene_B": "6714", "interaction": "Direct", "SUID": 28098424, "TYPE": "Direct", "Gene_A": "5599", "support": "{\"StringDB\": \"physical\", \"StringEvidence\": \"database:0.896,textmining:0.860,cooccurrence:0.349,experiments:0.130,coexpression:0.023\", \"OmniPath\": \"omnipath,pathwayextra\", \"OmniPath_Reference\": \"Wang,KEA;NetworKIN_KEA\", \"String_Score_Physical\": 913, \"String_Score_Combined\": 954}", "selected": false}, "selected": false}, {"data": {"id": "28098423", "source": "28098341", "target": "28098342", "SCORE": "263", "shared_interaction": "Direct", "source_original": "5599", "Name_B": "PTEN", "Name_A": "MAPK8", "target_original": "5728", "Gene_B": "5728", "interaction": "Direct", "SUID": 28098423, "TYPE": "Direct", "Gene_A": "5599", "support": "{\"StringDB\": \"physical\", \"StringEvidence\": \"textmining:0.718,experiments:0.231,coexpression:0.021\", \"String_Score_Physical\": 263, \"String_Score_Combined\": 796}", "selected": false}, "selected": false}, {"data": {"id": "28098422", "source": "28098340", "target": "28098346", "SCORE": "432", "shared_interaction": "Direct", "source_original": "5595", "Name_B": "VEGFA", "Name_A": "MAPK3", "target_original": "7422", "Gene_B": "7422", "interaction": "Direct", "SUID": 28098422, "TYPE": "Direct", "Gene_A": "5595", "support": "{\"OmniPath\": \"pathwayextra\", \"OmniPath_Reference\": \"Wang\"}", "selected": false}, "selected": false}, {"data": {"id": "28098421", "source": "28098340", "target": "28098345", "SCORE": "875", "shared_interaction": "Direct", "source_original": "5595", "Name_B": "TP53", "Name_A": "MAPK3", "target_original": "7157", "Gene_B": "7157", "interaction": "Direct", "SUID": 28098421, "TYPE": "Direct", "Gene_A": "5595", "support": "{\"StringDB\": \"physical\", \"StringEvidence\": \"database:0.791,textmining:0.727,experiments:0.378,coexpression:0.022\", \"OmniPath\": \"omnipath,kinaseextra,pathwayextra\", \"OmniPath_Reference\": \"HPRD;HPRD_MIMP;InnateDB;MIMP;PhosphoPoint;PhosphoSite;PhosphoSite_MIMP;PhosphoSite_ProtMapper;ProtMapper;SIGNOR;SIGNOR_ProtMapper;iPTMnet;phosphoELM_MIMP,HPRD;InnateDB;Wang\", \"InWeb_IM\": \"experimental\", \"BioGrid\": \"physical\", \"BioGrid_PubMed\": \"21187340,21147777,10958792\", \"BioGrid_Type\": \"Affinity Capture-Western\", \"String_Score_Physical\": 875, \"String_Score_Combined\": 966}", "selected": false}, "selected": false}, {"data": {"id": "28098420", "source": "28098340", "target": "28098344", "SCORE": "927", "shared_interaction": "Direct", "source_original": "5595", "Name_B": "STAT3", "Name_A": "MAPK3", "target_original": "6774", "Gene_B": "6774", "interaction": "Direct", "SUID": 28098420, "TYPE": "Direct", "Gene_A": "5595", "support": "{\"StringDB\": \"physical\", \"StringEvidence\": \"database:0.896,textmining:0.808,experiments:0.271,coexpression:0.020\", \"OmniPath\": \"omnipath,kinaseextra,pathwayextra\", \"OmniPath_Reference\": \"HPRD;HPRD-phos;HPRD_KEA;HPRD_MIMP;KEA;Kinexus_KEA;MIMP;NCI-PID_ProtMapper;PhosphoPoint;PhosphoSite_KEA;PhosphoSite_MIMP;ProtMapper;SIGNOR;SIGNOR_ProtMapper;SPIKE;SignaLink3;Wang;iPTMnet;phosphoELM_MIMP\", \"InWeb_IM\": \"inference\", \"String_Score_Physical\": 927, \"String_Score_Combined\": 986}", "selected": false}, "selected": false}, {"data": {"id": "28098419", "source": "28098340", "target": "28098343", "SCORE": "939", "shared_interaction": "Direct", "source_original": "5595", "Name_B": "SRC", "Name_A": "MAPK3", "target_original": "6714", "Gene_B": "6714", "interaction": "Direct", "SUID": 28098419, "TYPE": "Direct", "Gene_A": "5595", "support": "{\"StringDB\": \"physical\", \"StringEvidence\": \"database:0.896,textmining:0.861,experiments:0.391,cooccurrence:0.278,coexpression:0.021\", \"OmniPath\": \"pathwayextra\", \"OmniPath_Reference\": \"Wang\", \"InWeb_IM\": \"inference\", \"BioGrid\": \"physical\", \"BioGrid_PubMed\": \"24412244,23242524\", \"BioGrid_Type\": \"Two-hybrid,Affinity Capture-Western\", \"String_Score_Physical\": 939, \"String_Score_Combined\": 964}", "selected": false}, "selected": false}, {"data": {"id": "28098418", "source": "28098340", "target": "28098334", "SCORE": "432", "shared_interaction": "Direct", "source_original": "5595", "Name_B": "CCND1", "Name_A": "MAPK3", "target_original": "595", "Gene_B": "595", "interaction": "Direct", "SUID": 28098418, "TYPE": "Direct", "Gene_A": "5595", "support": "{\"StringDB\": \"functional\", \"StringEvidence\": \"textmining:0.740\", \"OmniPath\": \"pathwayextra\", \"OmniPath_Reference\": \"KEGG-MEDICUS;Wang\", \"String_Score_Combined\": 750, \"String_Score_Physical\": 432}", "selected": false}, "selected": false}, {"data": {"id": "28098417", "source": "28098340", "target": "28098342", "SCORE": "260", "shared_interaction": "Direct", "source_original": "5595", "Name_B": "PTEN", "Name_A": "MAPK3", "target_original": "5728", "Gene_B": "5728", "interaction": "Direct", "SUID": 28098417, "TYPE": "Direct", "Gene_A": "5595", "support": "{\"StringDB\": \"physical\", \"StringEvidence\": \"textmining:0.800,experiments:0.229,coexpression:0.024\", \"String_Score_Physical\": 260, \"String_Score_Combined\": 855}", "selected": false}, "selected": false}, {"data": {"id": "28098416", "source": "28098340", "target": "28098341", "SCORE": "935", "shared_interaction": "Direct", "source_original": "5595", "Name_B": "MAPK8", "Name_A": "MAPK3", "target_original": "5599", "Gene_B": "5599", "interaction": "Direct", "SUID": 28098416, "TYPE": "Direct", "Gene_A": "5595", "support": "{\"StringDB\": \"physical\", \"StringEvidence\": \"textmining:0.949,database:0.896,cooccurrence:0.364,experiments:0.359,coexpression:0.045\", \"OmniPath\": \"omnipath,kinaseextra,pathwayextra\", \"OmniPath_Reference\": \"HPRD;PhosphoNetworks;PhosphoPoint;Wang,HPRD;Wang\", \"String_Score_Physical\": 935, \"String_Score_Combined\": 948}", "selected": false}, "selected": false}, {"data": {"id": "28098415", "source": "28098339", "target": "28098346", "SCORE": "432", "shared_interaction": "Direct", "source_original": "5594", "Name_B": "VEGFA", "Name_A": "MAPK1", "target_original": "7422", "Gene_B": "7422", "interaction": "Direct", "SUID": 28098415, "TYPE": "Direct", "Gene_A": "5594", "support": "{\"OmniPath\": \"pathwayextra\", \"OmniPath_Reference\": \"Wang\"}", "selected": false}, "selected": false}, {"data": {"id": "28098414", "source": "28098339", "target": "28098345", "SCORE": "902", "shared_interaction": "Direct", "source_original": "5594", "Name_B": "TP53", "Name_A": "MAPK1", "target_original": "7157", "Gene_B": "7157", "interaction": "Direct", "SUID": 28098414, "TYPE": "Direct", "Gene_A": "5594", "support": "{\"StringDB\": \"physical\", \"StringEvidence\": \"textmining:0.853,database:0.791,experiments:0.512,coexpression:0.015\", \"OmniPath\": \"omnipath,kinaseextra,pathwayextra\", \"OmniPath_Reference\": \"HPRD;HPRD-phos;HPRD_KEA;HPRD_MIMP;InnateDB;KEA;Lit-BM-17;MIMP;PhosphoNetworks;PhosphoPoint;PhosphoSite_KEA;PhosphoSite_MIMP;PhosphoSite_ProtMapper;ProtMapper;REACH_ProtMapper;RLIMS-P_ProtMapper;Sparser_ProtMapper;Wang;iPTMnet;phosphoELM_MIMP\", \"InWeb_IM\": \"experimental\", \"BioGrid\": \"physical\", \"BioGrid_PubMed\": \"25241761,23443559,21675959,21147777,15867353,10958792\", \"BioGrid_Type\": \"PCA,Co-localization,Biochemical Activity,Affinity Capture-Western,Affinity Capture-MS\", \"String_Score_Physical\": 902, \"String_Score_Combined\": 985}", "selected": false}, "selected": false}, {"data": {"id": "28098413", "source": "28098339", "target": "28098344", "SCORE": "935", "shared_interaction": "Direct", "source_original": "5594", "Name_B": "STAT3", "Name_A": "MAPK1", "target_original": "6774", "Gene_B": "6774", "interaction": "Direct", "SUID": 28098413, "TYPE": "Direct", "Gene_A": "5594", "support": "{\"StringDB\": \"physical\", \"StringEvidence\": \"database:0.896,textmining:0.831,experiments:0.359,coexpression:0.020\", \"OmniPath\": \"omnipath,kinaseextra,pathwayextra\", \"OmniPath_Reference\": \"Adhesome;BEL-Large-Corpus_ProtMapper;HPRD;HPRD-phos;HPRD_KEA;HPRD_MIMP;InnateDB;KEA;Kinexus_KEA;MIMP;NCI-PID_ProtMapper;NetPath;PhosphoPoint;PhosphoSite_KEA;PhosphoSite_MIMP;ProtMapper;SPIKE;Wang;iPTMnet;phosphoELM_MIMP\", \"InWeb_IM\": \"experimental\", \"BioGrid\": \"physical\", \"BioGrid_PubMed\": \"15979846\", \"BioGrid_Type\": \"Affinity Capture-Western\", \"String_Score_Physical\": 935, \"String_Score_Combined\": 989}", "selected": false}, "selected": false}, {"data": {"id": "28098412", "source": "28098339", "target": "28098343", "SCORE": "939", "shared_interaction": "Direct", "source_original": "5594", "Name_B": "SRC", "Name_A": "MAPK1", "target_original": "6714", "Gene_B": "6714", "interaction": "Direct", "SUID": 28098412, "TYPE": "Direct", "Gene_A": "5594", "support": "{\"StringDB\": \"physical\", \"StringEvidence\": \"database:0.896,textmining:0.867,experiments:0.391,cooccurrence:0.282,coexpression:0.021\", \"OmniPath\": \"kinaseextra,pathwayextra\", \"OmniPath_Reference\": \"BEL-Large-Corpus_ProtMapper;ProtMapper;Wang\", \"InWeb_IM\": \"inference\", \"BioGrid\": \"physical\", \"BioGrid_PubMed\": \"23242524\", \"BioGrid_Type\": \"Affinity Capture-Western\", \"String_Score_Physical\": 939, \"String_Score_Combined\": 963}", "selected": false}, "selected": false}, {"data": {"id": "28098411", "source": "28098339", "target": "28098334", "SCORE": "347", "shared_interaction": "Direct", "source_original": "5594", "Name_B": "CCND1", "Name_A": "MAPK1", "target_original": "595", "Gene_B": "595", "interaction": "Direct", "SUID": 28098411, "TYPE": "Direct", "Gene_A": "5594", "support": "{\"StringDB\": \"physical\", \"StringEvidence\": \"textmining:0.827,experiments:0.320\", \"OmniPath\": \"pathwayextra\", \"OmniPath_Reference\": \"KEGG-MEDICUS;Wang\", \"InWeb_IM\": \"experimental\", \"BioGrid\": \"physical\", \"BioGrid_PubMed\": \"17205132\", \"BioGrid_Type\": \"Affinity Capture-Western\", \"String_Score_Physical\": 347, \"String_Score_Combined\": 887}", "selected": false}, "selected": false}, {"data": {"id": "28098410", "source": "28098339", "target": "28098342", "SCORE": "260", "shared_interaction": "Direct", "source_original": "5594", "Name_B": "PTEN", "Name_A": "MAPK1", "target_original": "5728", "Gene_B": "5728", "interaction": "Direct", "SUID": 28098410, "TYPE": "Direct", "Gene_A": "5594", "support": "{\"StringDB\": \"physical\", \"StringEvidence\": \"textmining:0.777,experiments:0.229,coexpression:0.024\", \"BioGrid\": \"physical\", \"BioGrid_PubMed\": \"32249768\", \"BioGrid_Type\": \"Affinity Capture-MS\", \"String_Score_Physical\": 260, \"String_Score_Combined\": 839}", "selected": false}, "selected": false}, {"data": {"id": "28098409", "source": "28098339", "target": "28098341", "SCORE": "935", "shared_interaction": "Direct", "source_original": "5594", "Name_B": "MAPK8", "Name_A": "MAPK1", "target_original": "5599", "Gene_B": "5599", "interaction": "Direct", "SUID": 28098409, "TYPE": "Direct", "Gene_A": "5594", "support": "{\"StringDB\": \"physical\", \"StringEvidence\": \"textmining:0.980,database:0.896,cooccurrence:0.360,experiments:0.359,coexpression:0.042\", \"OmniPath\": \"omnipath,pathwayextra,kinaseextra\", \"OmniPath_Reference\": \"Adhesome;HPRD;Wang,Adhesome;HPRD;PhosphoPoint;Wang\", \"InWeb_IM\": \"inference\", \"String_Score_Physical\": 935, \"String_Score_Combined\": 947}", "selected": false}, "selected": false}, {"data": {"id": "28098408", "source": "28098339", "target": "28098340", "SCORE": "986", "shared_interaction": "Direct", "source_original": "5594", "Name_B": "MAPK3", "Name_A": "MAPK1", "target_original": "5595", "Gene_B": "5595", "interaction": "Direct", "SUID": 28098408, "TYPE": "Direct", "Gene_A": "5594", "support": "{\"StringDB\": \"physical\", \"StringEvidence\": \"textmining:0.949,database:0.896,experiments:0.867,cooccurrence:0.422\", \"OmniPath\": \"omnipath,kinaseextra,pathwayextra\", \"OmniPath_Reference\": \"InnateDB;Lit-BM-17;ProtMapper;REACH_ProtMapper;SIGNOR;Wang,InnateDB;Lit-BM-17;ProtMapper;REACH_ProtMapper\", \"InWeb_IM\": \"experimental\", \"BioGrid\": \"physical\", \"BioGrid_PubMed\": \"33961781,31980649,26344197,23602568,19058874,16424009\", \"BioGrid_Type\": \"Co-fractionation,Affinity Capture-Western,Affinity Capture-MS\", \"BioGrid_Score\": \"0.999986255,0.219860204\", \"String_Score_Physical\": 986, \"String_Score_Combined\": 987}", "selected": false}, "selected": false}, {"data": {"id": "28098407", "source": "28098338", "target": "28098346", "SCORE": "432", "shared_interaction": "Direct", "source_original": "4609", "Name_B": "VEGFA", "Name_A": "MYC", "target_original": "7422", "Gene_B": "7422", "interaction": "Direct", "SUID": 28098407, "TYPE": "Direct", "Gene_A": "4609", "support": "{\"OmniPath\": \"pathwayextra\", \"OmniPath_Reference\": \"Wang\"}", "selected": false}, "selected": false}, {"data": {"id": "28098406", "source": "28098338", "target": "28098345", "SCORE": "432", "shared_interaction": "Direct", "source_original": "4609", "Name_B": "TP53", "Name_A": "MYC", "target_original": "7157", "Gene_B": "7157", "interaction": "Direct", "SUID": 28098406, "TYPE": "Direct", "Gene_A": "4609", "support": "{\"OmniPath\": \"pathwayextra\", \"OmniPath_Reference\": \"Wang\", \"InWeb_IM\": \"experimental\", \"BioGrid\": \"physical\", \"BioGrid_PubMed\": \"30415952,28205554,21150319\", \"BioGrid_Type\": \"FRET,Proximity Label-MS,Affinity Capture-MS\"}", "selected": false}, "selected": false}, {"data": {"id": "28098405", "source": "28098338", "target": "28098344", "SCORE": "432", "shared_interaction": "Direct", "source_original": "4609", "Name_B": "STAT3", "Name_A": "MYC", "target_original": "6774", "Gene_B": "6774", "interaction": "Direct", "SUID": 28098405, "TYPE": "Direct", "Gene_A": "4609", "support": "{\"OmniPath\": \"pathwayextra\", \"OmniPath_Reference\": \"ACSN;Wang\", \"InWeb_IM\": \"experimental\", \"BioGrid\": \"genetic\", \"BioGrid_PubMed\": \"30762338\", \"BioGrid_Type\": \"Negative Genetic\"}", "selected": false}, "selected": false}, {"data": {"id": "28098404", "source": "28098338", "target": "28098334", "SCORE": "432", "shared_interaction": "Direct", "source_original": "4609", "Name_B": "CCND1", "Name_A": "MYC", "target_original": "595", "Gene_B": "595", "interaction": "Direct", "SUID": 28098404, "TYPE": "Direct", "Gene_A": "4609", "support": "{\"OmniPath\": \"pathwayextra\", \"OmniPath_Reference\": \"ACSN;Wang\", \"InWeb_IM\": \"inference\"}", "selected": false}, "selected": false}, {"data": {"id": "28098403", "source": "28098338", "target": "28098342", "SCORE": "208", "shared_interaction": "Direct", "source_original": "4609", "Name_B": "PTEN", "Name_A": "MYC", "target_original": "5728", "Gene_B": "5728", "interaction": "Direct", "SUID": 28098403, "TYPE": "Direct", "Gene_A": "4609", "support": "{\"BioGrid\": \"physical\", \"BioGrid_PubMed\": \"28205554\", \"BioGrid_Type\": \"FRET\"}", "selected": false}, "selected": false}, {"data": {"id": "28098402", "source": "28098338", "target": "28098341", "SCORE": "432", "shared_interaction": "Direct", "source_original": "4609", "Name_B": "MAPK8", "Name_A": "MYC", "target_original": "5599", "Gene_B": "5599", "interaction": "Direct", "SUID": 28098402, "TYPE": "Direct", "Gene_A": "4609", "support": "{\"OmniPath\": \"omnipath,kinaseextra\", \"OmniPath_Reference\": \"HPRD;HPRD-phos;HPRD_KEA;HPRD_MIMP;KEA;Kinexus_KEA;MIMP;PhosphoPoint;PhosphoSite_KEA;PhosphoSite_MIMP;PhosphoSite_ProtMapper;ProtMapper;SIGNOR;SIGNOR_ProtMapper;iPTMnet;phosphoELM_MIMP\", \"InWeb_IM\": \"experimental\", \"BioGrid\": \"physical\", \"BioGrid_PubMed\": \"10551811\", \"BioGrid_Type\": \"Biochemical Activity,Reconstituted Complex,Affinity Capture-Western\"}", "selected": false}, "selected": false}, {"data": {"id": "28098401", "source": "28098338", "target": "28098340", "SCORE": "432", "shared_interaction": "Direct", "source_original": "4609", "Name_B": "MAPK3", "Name_A": "MYC", "target_original": "5595", "Gene_B": "5595", "interaction": "Direct", "SUID": 28098401, "TYPE": "Direct", "Gene_A": "4609", "support": "{\"OmniPath\": \"omnipath,kinaseextra,pathwayextra\", \"OmniPath_Reference\": \"BEL-Large-Corpus_ProtMapper;HPRD;InnateDB;PhosphoPoint;ProtMapper;SignaLink3;Wang\", \"InWeb_IM\": \"experimental\", \"BioGrid\": \"physical\", \"BioGrid_PubMed\": \"15210690\", \"BioGrid_Type\": \"Reconstituted Complex\"}", "selected": false}, "selected": false}, {"data": {"id": "28098400", "source": "28098338", "target": "28098339", "SCORE": "432", "shared_interaction": "Direct", "source_original": "4609", "Name_B": "MAPK1", "Name_A": "MYC", "target_original": "5594", "Gene_B": "5594", "interaction": "Direct", "SUID": 28098400, "TYPE": "Direct", "Gene_A": "4609", "support": "{\"OmniPath\": \"omnipath,kinaseextra,pathwayextra\", \"OmniPath_Reference\": \"BEL-Large-Corpus_ProtMapper;BioGRID;HPRD_MIMP;InnateDB;KEA;MIMP;NetworKIN_KEA;PhosphoNetworks;PhosphoSite_KEA;PhosphoSite_MIMP;PhosphoSite_ProtMapper;ProtMapper;REACH_ProtMapper;RLIMS-P_ProtMapper;SIGNOR_ProtMapper;Sparser_ProtMapper;Wang;iPTMnet;phosphoELM;phosphoELM_KEA;phosphoELM_MIMP\", \"InWeb_IM\": \"experimental\", \"BioGrid\": \"physical\", \"BioGrid_PubMed\": \"7957875,29467282,15210690\", \"BioGrid_Type\": \"Reconstituted Complex,Affinity Capture-MS\"}", "selected": false}, "selected": false}, {"data": {"id": "28098396", "source": "28098337", "target": "28098346", "SCORE": "294", "shared_interaction": "Direct", "source_original": "3320", "Name_B": "VEGFA", "Name_A": "HSP90AA1", "target_original": "7422", "Gene_B": "7422", "interaction": "Direct", "SUID": 28098396, "TYPE": "Direct", "Gene_A": "3320", "support": "{\"InWeb_IM\": \"experimental\", \"BioGrid\": \"physical\", \"BioGrid_PubMed\": \"18211808\", \"BioGrid_Type\": \"Affinity Capture-Western\"}", "selected": false}, "selected": false}, {"data": {"id": "28098395", "source": "28098337", "target": "28098345", "SCORE": "940", "shared_interaction": "Direct", "source_original": "3320", "Name_B": "TP53", "Name_A": "HSP90AA1", "target_original": "7157", "Gene_B": "7157", "interaction": "Direct", "SUID": 28098395, "TYPE": "Direct", "Gene_A": "3320", "support": "{\"StringDB\": \"physical\", \"StringEvidence\": \"database:0.896,textmining:0.843,experiments:0.408,coexpression:0.008\", \"OmniPath\": \"omnipath,pathwayextra\", \"OmniPath_Reference\": \"BioGRID;DIP;HPRD;Wang\", \"InWeb_IM\": \"experimental\", \"BioGrid\": \"physical\", \"BioGrid_PubMed\": \"32807901,32097779,31152661,30911017,23443559,22939624,21268072,15358769,15004035,15001357,12427754,11707401,11507088,11297531,10557093\", \"BioGrid_Type\": \"Affinity Capture-Luminescence,Co-fractionation,Co-purification,Reconstituted Complex,Co-crystal Structure,Biochemical Activity,Affinity Capture-Western,Affinity Capture-MS\", \"String_Score_Physical\": 940, \"String_Score_Combined\": 990}", "selected": false}, "selected": false}, {"data": {"id": "28098394", "source": "28098337", "target": "28098344", "SCORE": "935", "shared_interaction": "Direct", "source_original": "3320", "Name_B": "STAT3", "Name_A": "HSP90AA1", "target_original": "6774", "Gene_B": "6774", "interaction": "Direct", "SUID": 28098394, "TYPE": "Direct", "Gene_A": "3320", "support": "{\"StringDB\": \"physical\", \"StringEvidence\": \"database:0.896,textmining:0.734,experiments:0.352\", \"OmniPath\": \"omnipath\", \"OmniPath_Reference\": \"HPRD;NetPath;SPIKE;Wang\", \"InWeb_IM\": \"experimental\", \"BioGrid\": \"physical\", \"BioGrid_PubMed\": \"12559950\", \"BioGrid_Type\": \"Affinity Capture-Western\", \"String_Score_Physical\": 935, \"String_Score_Combined\": 982}", "selected": false}, "selected": false}, {"data": {"id": "28098393", "source": "28098337", "target": "28098343", "SCORE": "945", "shared_interaction": "Direct", "source_original": "3320", "Name_B": "SRC", "Name_A": "HSP90AA1", "target_original": "6714", "Gene_B": "6714", "interaction": "Direct", "SUID": 28098393, "TYPE": "Direct", "Gene_A": "3320", "support": "{\"StringDB\": \"physical\", \"StringEvidence\": \"database:0.896,textmining:0.663,experiments:0.451\", \"OmniPath\": \"omnipath,kinaseextra\", \"OmniPath_Reference\": \"BioGRID;DIP;HPRD;SPIKE;Wang,BioGRID;DIP;HPRD;PhosphoPoint;Wang\", \"InWeb_IM\": \"experimental\", \"BioGrid\": \"physical\", \"BioGrid_PubMed\": \"31980649,28537252,22315411,1310678\", \"BioGrid_Type\": \"Affinity Capture-Western,Affinity Capture-MS\", \"String_Score_Physical\": 945, \"String_Score_Combined\": 981}", "selected": false}, "selected": false}, {"data": {"id": "28098392", "source": "28098337", "target": "28098334", "SCORE": "208", "shared_interaction": "Direct", "source_original": "3320", "Name_B": "CCND1", "Name_A": "HSP90AA1", "target_original": "595", "Gene_B": "595", "interaction": "Direct", "SUID": 28098392, "TYPE": "Direct", "Gene_A": "3320", "support": "{\"StringDB\": \"functional\", \"StringEvidence\": \"textmining:0.539\", \"BioGrid\": \"physical\", \"BioGrid_PubMed\": \"21654808\", \"BioGrid_Type\": \"Affinity Capture-MS\", \"String_Score_Combined\": 557, \"String_Score_Physical\": 208}", "selected": false}, "selected": false}, {"data": {"id": "28098391", "source": "28098337", "target": "28098342", "SCORE": "198", "shared_interaction": "Direct", "source_original": "3320", "Name_B": "PTEN", "Name_A": "HSP90AA1", "target_original": "5728", "Gene_B": "5728", "interaction": "Direct", "SUID": 28098391, "TYPE": "Direct", "Gene_A": "3320", "support": "{\"StringDB\": \"physical\", \"StringEvidence\": \"textmining:0.580,experiments:0.164\", \"OmniPath\": \"pathwayextra\", \"OmniPath_Reference\": \"Wang\", \"InWeb_IM\": \"experimental\", \"BioGrid\": \"genetic,physical\", \"BioGrid_PubMed\": \"28319113,21532586\", \"BioGrid_Type\": \"Affinity Capture-MS,Positive Genetic\", \"String_Score_Physical\": 198, \"String_Score_Combined\": 663}", "selected": false}, "selected": false}, {"data": {"id": "28098390", "source": "28098337", "target": "28098341", "SCORE": "379", "shared_interaction": "Direct", "source_original": "3320", "Name_B": "MAPK8", "Name_A": "HSP90AA1", "target_original": "5599", "Gene_B": "5599", "interaction": "Direct", "SUID": 28098390, "TYPE": "Direct", "Gene_A": "3320", "support": "{\"StringDB\": \"physical\", \"StringEvidence\": \"textmining:0.733,experiments:0.352\", \"BioGrid\": \"physical\", \"BioGrid_PubMed\": \"17891170\", \"BioGrid_Type\": \"Affinity Capture-Western\", \"String_Score_Physical\": 379, \"String_Score_Combined\": 834}", "selected": false}, "selected": false}, {"data": {"id": "28098389", "source": "28098337", "target": "28098340", "SCORE": "923", "shared_interaction": "Direct", "source_original": "3320", "Name_B": "MAPK3", "Name_A": "HSP90AA1", "target_original": "5595", "Gene_B": "5595", "interaction": "Direct", "SUID": 28098389, "TYPE": "Direct", "Gene_A": "3320", "support": "{\"StringDB\": \"physical\", \"StringEvidence\": \"database:0.896,textmining:0.639,experiments:0.234,coexpression:0.015\", \"InWeb_IM\": \"inference\", \"BioGrid\": \"physical\", \"BioGrid_PubMed\": \"31980649\", \"BioGrid_Type\": \"Affinity Capture-MS\", \"String_Score_Physical\": 923, \"String_Score_Combined\": 972}", "selected": false}, "selected": false}, {"data": {"id": "28098388", "source": "28098337", "target": "28098339", "SCORE": "950", "shared_interaction": "Direct", "source_original": "3320", "Name_B": "MAPK1", "Name_A": "HSP90AA1", "target_original": "5594", "Gene_B": "5594", "interaction": "Direct", "SUID": 28098388, "TYPE": "Direct", "Gene_A": "3320", "support": "{\"StringDB\": \"physical\", \"StringEvidence\": \"database:0.896,textmining:0.589,experiments:0.504,coexpression:0.020\", \"OmniPath\": \"omnipath,kinaseextra\", \"OmniPath_Reference\": \"HPRD;PhosphoPoint\", \"InWeb_IM\": \"inference\", \"String_Score_Physical\": 950, \"String_Score_Combined\": 979}", "selected": false}, "selected": false}, {"data": {"id": "28098387", "source": "28098337", "target": "28098338", "SCORE": "432", "shared_interaction": "Direct", "source_original": "3320", "Name_B": "MYC", "Name_A": "HSP90AA1", "target_original": "4609", "Gene_B": "4609", "interaction": "Direct", "SUID": 28098387, "TYPE": "Direct", "Gene_A": "3320", "support": "{\"OmniPath\": \"omnipath,pathwayextra\", \"OmniPath_Reference\": \"HPRD;Wang\", \"InWeb_IM\": \"experimental\", \"BioGrid\": \"physical\", \"BioGrid_PubMed\": \"29467282,28914785,12644583\", \"BioGrid_Type\": \"Affinity Capture-Western,Affinity Capture-MS\"}", "selected": false}, "selected": false}, {"data": {"id": "28098385", "source": "28098336", "target": "28098346", "SCORE": "432", "shared_interaction": "Direct", "source_original": "2099", "Name_B": "VEGFA", "Name_A": "ESR1", "target_original": "7422", "Gene_B": "7422", "interaction": "Direct", "SUID": 28098385, "TYPE": "Direct", "Gene_A": "2099", "support": "{\"OmniPath\": \"pathwayextra\", \"OmniPath_Reference\": \"Wang\"}", "selected": false}, "selected": false}, {"data": {"id": "28098384", "source": "28098336", "target": "28098345", "SCORE": "379", "shared_interaction": "Direct", "source_original": "2099", "Name_B": "TP53", "Name_A": "ESR1", "target_original": "7157", "Gene_B": "7157", "interaction": "Direct", "SUID": 28098384, "TYPE": "Direct", "Gene_A": "2099", "support": "{\"StringDB\": \"physical\", \"StringEvidence\": \"textmining:0.917,experiments:0.352\", \"OmniPath\": \"omnipath,pathwayextra\", \"OmniPath_Reference\": \"HPRD;Wang\", \"InWeb_IM\": \"experimental\", \"BioGrid\": \"physical\", \"BioGrid_PubMed\": \"26556313,21761334,17545634,10766163\", \"BioGrid_Type\": \"Reconstituted Complex,Affinity Capture-Western\", \"String_Score_Physical\": 379, \"String_Score_Combined\": 948}", "selected": false}, "selected": false}, {"data": {"id": "28098383", "source": "28098336", "target": "28098344", "SCORE": "386", "shared_interaction": "Direct", "source_original": "2099", "Name_B": "STAT3", "Name_A": "ESR1", "target_original": "6774", "Gene_B": "6774", "interaction": "Direct", "SUID": 28098383, "TYPE": "Direct", "Gene_A": "2099", "support": "{\"StringDB\": \"physical\", \"StringEvidence\": \"textmining:0.764,experiments:0.361\", \"InWeb_IM\": \"experimental\", \"BioGrid\": \"physical\", \"BioGrid_PubMed\": \"23874500,11429412\", \"BioGrid_Type\": \"Two-hybrid,Affinity Capture-Western\", \"String_Score_Physical\": 386, \"String_Score_Combined\": 855}", "selected": false}, "selected": false}, {"data": {"id": "28098382", "source": "28098336", "target": "28098343", "SCORE": "950", "shared_interaction": "Direct", "source_original": "2099", "Name_B": "SRC", "Name_A": "ESR1", "target_original": "6714", "Gene_B": "6714", "interaction": "Direct", "SUID": 28098382, "TYPE": "Direct", "Gene_A": "2099", "support": "{\"StringDB\": \"physical\", \"StringEvidence\": \"database:0.896,textmining:0.795,experiments:0.500,coexpression:0.021\", \"OmniPath\": \"omnipath,kinaseextra,pathwayextra\", \"OmniPath_Reference\": \"BioGRID;HPRD;HPRD-phos;HPRD_KEA;HPRD_MIMP;IntAct;KEA;Li2012;Lit-BM-17;MIMP;NetPath;PhosphoPoint;PhosphoSite_KEA;PhosphoSite_MIMP;PhosphoSite_ProtMapper;ProtMapper;REACH_ProtMapper;RLIMS-P_ProtMapper;SIGNOR;SIGNOR_ProtMapper;Sparser_ProtMapper;Wang;iPTMnet;phosphoELM;phosphoELM_KEA;phosphoELM_MIMP,BioGRID;HPRD;IntAct;Li2012;Lit-BM-17;NetPath;Wang\", \"InWeb_IM\": \"experimental\", \"BioGrid\": \"physical\", \"BioGrid_PubMed\": \"29720121,27420286,24051437,22328528,17627277,17400812,17284441,17043237,16957778,15784253,15020686,14766010,12630920,11564893,11032808,11013076\", \"BioGrid_Type\": \"FRET,Two-hybrid,Reconstituted Complex,Co-localization,Affinity Capture-Western\", \"String_Score_Physical\": 950, \"String_Score_Combined\": 990}", "selected": false}, "selected": false}, {"data": {"id": "28098381", "source": "28098336", "target": "28098334", "SCORE": "935", "shared_interaction": "Direct", "source_original": "2099", "Name_B": "CCND1", "Name_A": "ESR1", "target_original": "595", "Gene_B": "595", "interaction": "Direct", "SUID": 28098381, "TYPE": "Direct", "Gene_A": "2099", "support": "{\"StringDB\": \"physical\", \"StringEvidence\": \"database:0.896,textmining:0.853,experiments:0.359\", \"OmniPath\": \"omnipath,pathwayextra\", \"OmniPath_Reference\": \"HPRD;Lit-BM-17;Wang,HPRD;Lit-BM-17;SPIKE;Wang\", \"InWeb_IM\": \"experimental\", \"BioGrid\": \"physical\", \"BioGrid_PubMed\": \"9039267,16061635\", \"BioGrid_Type\": \"Reconstituted Complex,Two-hybrid,Affinity Capture-Western\", \"String_Score_Physical\": 935, \"String_Score_Combined\": 990}", "selected": false}, "selected": false}, {"data": {"id": "28098380", "source": "28098336", "target": "28098342", "SCORE": "393", "shared_interaction": "Direct", "source_original": "2099", "Name_B": "PTEN", "Name_A": "ESR1", "target_original": "5728", "Gene_B": "5728", "interaction": "Direct", "SUID": 28098380, "TYPE": "Direct", "Gene_A": "2099", "support": "{\"StringDB\": \"physical\", \"StringEvidence\": \"textmining:0.673,experiments:0.368\", \"InWeb_IM\": \"experimental\", \"BioGrid\": \"physical\", \"BioGrid_PubMed\": \"15205473\", \"BioGrid_Type\": \"Reconstituted Complex\", \"String_Score_Physical\": 393, \"String_Score_Combined\": 801}", "selected": false}, "selected": false}, {"data": {"id": "28098379", "source": "28098336", "target": "28098341", "SCORE": "800", "shared_interaction": "Direct", "source_original": "2099", "Name_B": "MAPK8", "Name_A": "ESR1", "target_original": "5599", "Gene_B": "5599", "interaction": "Direct", "SUID": 28098379, "TYPE": "Direct", "Gene_A": "2099", "support": "{\"StringDB\": \"physical\", \"StringEvidence\": \"database:0.791,textmining:0.541\", \"OmniPath\": \"omnipath,kinaseextra,pathwayextra\", \"OmniPath_Reference\": \"HPRD_MIMP;KEA;MIMP;NetworKIN_KEA;PhosphoSite_MIMP;phosphoELM_MIMP\", \"String_Score_Physical\": 800, \"String_Score_Combined\": 908}", "selected": false}, "selected": false}, {"data": {"id": "28098378", "source": "28098336", "target": "28098340", "SCORE": "937", "shared_interaction": "Direct", "source_original": "2099", "Name_B": "MAPK3", "Name_A": "ESR1", "target_original": "5595", "Gene_B": "5595", "interaction": "Direct", "SUID": 28098378, "TYPE": "Direct", "Gene_A": "2099", "support": "{\"StringDB\": \"physical\", \"StringEvidence\": \"database:0.896,textmining:0.665,experiments:0.374\", \"OmniPath\": \"omnipath,kinaseextra,pathwayextra\", \"OmniPath_Reference\": \"BEL-Large-Corpus_ProtMapper;HPRD;HPRD_MIMP;KEA;MIMP;PhosphoNetworks;PhosphoPoint;PhosphoSite_KEA;PhosphoSite_MIMP;PhosphoSite_ProtMapper;ProtMapper;SIGNOR;SIGNOR_ProtMapper;Wang;iPTMnet;phosphoELM;phosphoELM_KEA;phosphoELM_MIMP\", \"String_Score_Physical\": 937, \"String_Score_Combined\": 979}", "selected": false}, "selected": false}, {"data": {"id": "28098377", "source": "28098336", "target": "28098339", "SCORE": "937", "shared_interaction": "Direct", "source_original": "2099", "Name_B": "MAPK1", "Name_A": "ESR1", "target_original": "5594", "Gene_B": "5594", "interaction": "Direct", "SUID": 28098377, "TYPE": "Direct", "Gene_A": "2099", "support": "{\"StringDB\": \"physical\", \"StringEvidence\": \"database:0.896,textmining:0.552,experiments:0.374\", \"OmniPath\": \"omnipath,kinaseextra,pathwayextra\", \"OmniPath_Reference\": \"HPRD;HPRD_KEA;HPRD_MIMP;InnateDB;KEA;MIMP;PhosphoPoint;PhosphoSite_KEA;PhosphoSite_MIMP;PhosphoSite_ProtMapper;ProtMapper;REACH_ProtMapper;SIGNOR;SIGNOR_ProtMapper;Sparser_ProtMapper;Wang;iPTMnet;phosphoELM;phosphoELM_MIMP\", \"InWeb_IM\": \"experimental\", \"BioGrid\": \"physical\", \"BioGrid_PubMed\": \"12093745,11358671\", \"BioGrid_Type\": \"Biochemical Activity,Reconstituted Complex\", \"String_Score_Physical\": 937, \"String_Score_Combined\": 971}", "selected": false}, "selected": false}, {"data": {"id": "28098376", "source": "28098336", "target": "28098338", "SCORE": "432", "shared_interaction": "Direct", "source_original": "2099", "Name_B": "MYC", "Name_A": "ESR1", "target_original": "4609", "Gene_B": "4609", "interaction": "Direct", "SUID": 28098376, "TYPE": "Direct", "Gene_A": "2099", "support": "{\"OmniPath\": \"omnipath,pathwayextra\", \"OmniPath_Reference\": \"SPIKE;Wang\", \"InWeb_IM\": \"experimental\", \"BioGrid\": \"physical\", \"BioGrid_PubMed\": \"16455494\", \"BioGrid_Type\": \"Affinity Capture-Western\"}", "selected": false}, "selected": false}, {"data": {"id": "28098375", "source": "28098336", "target": "28098337", "SCORE": "945", "shared_interaction": "Direct", "source_original": "2099", "Name_B": "HSP90AA1", "Name_A": "ESR1", "target_original": "3320", "Gene_B": "3320", "interaction": "Direct", "SUID": 28098375, "TYPE": "Direct", "Gene_A": "2099", "support": "{\"StringDB\": \"physical\", \"StringEvidence\": \"database:0.896,textmining:0.618,experiments:0.452\", \"InWeb_IM\": \"experimental\", \"BioGrid\": \"physical\", \"BioGrid_PubMed\": \"9222609,27483141,23912458,23403292,22939624,21503962,20353944,18388150,17699868,16037132,15538384,12962497,11911945\", \"BioGrid_Type\": \"Affinity Capture-Luminescence,Reconstituted Complex,Affinity Capture-Western,Affinity Capture-MS\", \"String_Score_Physical\": 945, \"String_Score_Combined\": 979}", "selected": false}, "selected": false}, {"data": {"id": "28098364", "source": "28098335", "target": "28098346", "SCORE": "432", "shared_interaction": "Direct", "source_original": "1956", "Name_B": "VEGFA", "Name_A": "EGFR", "target_original": "7422", "Gene_B": "7422", "interaction": "Direct", "SUID": 28098364, "TYPE": "Direct", "Gene_A": "1956", "support": "{\"OmniPath\": \"omnipath,pathwayextra,ligrecextra\", \"OmniPath_Reference\": \"CellTalkDB;EMBRACE;Fantom5_LRdb;LRdb;SIGNOR;STRING_talklr;Wang;iTALK;talklr\"}", "selected": false}, "selected": false}, {"data": {"id": "28098363", "source": "28098335", "target": "28098345", "SCORE": "294", "shared_interaction": "Direct", "source_original": "1956", "Name_B": "TP53", "Name_A": "EGFR", "target_original": "7157", "Gene_B": "7157", "interaction": "Direct", "SUID": 28098363, "TYPE": "Direct", "Gene_A": "1956", "support": "{\"StringDB\": \"physical\", \"StringEvidence\": \"textmining:0.949,experiments:0.264\", \"OmniPath\": \"omnipath,pathwayextra\", \"OmniPath_Reference\": \"SPIKE;Wang\", \"BioGrid\": \"genetic\", \"BioGrid_PubMed\": \"27438146,23284306\", \"BioGrid_Type\": \"Synthetic Lethality,Synthetic Growth Defect\", \"String_Score_Physical\": 294, \"String_Score_Combined\": 964}", "selected": false}, "selected": false}, {"data": {"id": "28098362", "source": "28098335", "target": "28098344", "SCORE": "974", "shared_interaction": "Direct", "source_original": "1956", "Name_B": "STAT3", "Name_A": "EGFR", "target_original": "6774", "Gene_B": "6774", "interaction": "Direct", "SUID": 28098362, "TYPE": "Direct", "Gene_A": "1956", "support": "{\"StringDB\": \"physical\", \"StringEvidence\": \"textmining:0.924,database:0.896,experiments:0.743\", \"OmniPath\": \"omnipath,kinaseextra\", \"OmniPath_Reference\": \"BEL-Large-Corpus_ProtMapper;BioGRID;CancerCellMap;HPRD;InnateDB;IntAct;Lit-BM-17;NetPath;PhosphoPoint;ProtMapper;RLIMS-P_ProtMapper;SIGNOR;SPIKE;Wang,BioGRID;HPRD;InnateDB;IntAct;Lit-BM-17;NetPath;ProtMapper;Sparser_ProtMapper;Wang\", \"InWeb_IM\": \"experimental\", \"BioGrid\": \"physical\", \"BioGrid_PubMed\": \"9756944,25754235,25402006,25241761,24658140,24240702,24189400,24135280,23956138,21573184,20145033,20067773,18258752,15950906,15485908,15284024,12873986,10358079\", \"BioGrid_Type\": \"Affinity Capture-Luminescence,PCA,Two-hybrid,Co-localization,Reconstituted Complex,Biochemical Activity,Affinity Capture-Western,Affinity Capture-MS\", \"String_Score_Physical\": 974, \"String_Score_Combined\": 998}", "selected": false}, "selected": false}, {"data": {"id": "28098361", "source": "28098335", "target": "28098343", "SCORE": "946", "shared_interaction": "Direct", "source_original": "1956", "Name_B": "SRC", "Name_A": "EGFR", "target_original": "6714", "Gene_B": "6714", "interaction": "Direct", "SUID": 28098361, "TYPE": "Direct", "Gene_A": "1956", "support": "{\"StringDB\": \"physical\", \"StringEvidence\": \"textmining:0.952,database:0.896,experiments:0.462\", \"OmniPath\": \"omnipath,kinaseextra,pathwayextra\", \"OmniPath_Reference\": \"BEL-Large-Corpus_ProtMapper;BioGRID;CancerCellMap;HPRD;HPRD-phos;HPRD_KEA;HPRD_MIMP;InnateDB;IntAct;KEA;Kinexus_KEA;Li2012;Lit-BM-17;MIMP;NCI-PID_ProtMapper;NetPath;NetworKIN_KEA;PhosphoPoint;PhosphoSite;PhosphoSite_KEA;PhosphoSite_MIMP;PhosphoSite_ProtMapper;PhosphoSite_noref;ProtMapper;REACH_ProtMapper;RLIMS-P_ProtMapper;Reactome_ProtMapper;SIGNOR;SIGNOR_ProtMapper;SPIKE;Sparser_ProtMapper;Wang;iPTMnet;phosphoELM;phosphoELM_KEA;phosphoELM_MIMP,BioGRID;CancerCellMap;HPRD;InnateDB;IntAct;KEGG-MEDICUS;Li2012;Lit-BM-17;NetPath;PhosphoPoint;ProtMapper;REACH_ProtMapper;RLIMS-P_ProtMapper;Sparser_ProtMapper;Wang\", \"InWeb_IM\": \"experimental\", \"BioGrid\": \"physical\", \"BioGrid_PubMed\": \"9020193,8845374,7797556,7527393,7506422,28065597,25402006,24658140,24189400,23175185,22973453,22227249,21573184,21268077,20333651,19704002,17284441,17158602,10971656,10777553,10358079\", \"BioGrid_Type\": \"PCA,Two-hybrid,Reconstituted Complex,Protein-peptide,Biochemical Activity,Affinity Capture-Western\", \"BioGrid_Score\": \"3.95\", \"String_Score_Physical\": 946, \"String_Score_Combined\": 963}", "selected": false}, "selected": false}, {"data": {"id": "28098360", "source": "28098335", "target": "28098342", "SCORE": "472", "shared_interaction": "Direct", "source_original": "1956", "Name_B": "PTEN", "Name_A": "EGFR", "target_original": "5728", "Gene_B": "5728", "interaction": "Direct", "SUID": 28098360, "TYPE": "Direct", "Gene_A": "1956", "support": "{\"StringDB\": \"physical\", \"StringEvidence\": \"textmining:0.938,experiments:0.450\", \"OmniPath\": \"pathwayextra\", \"OmniPath_Reference\": \"ACSN;Wang\", \"BioGrid\": \"genetic,physical\", \"BioGrid_PubMed\": \"31741433,26531778\", \"BioGrid_Type\": \"Affinity Capture-Western,Positive Genetic\", \"String_Score_Physical\": 472, \"String_Score_Combined\": 967}", "selected": false}, "selected": false}, {"data": {"id": "28098359", "source": "28098335", "target": "28098341", "SCORE": "392", "shared_interaction": "Direct", "source_original": "1956", "Name_B": "MAPK8", "Name_A": "EGFR", "target_original": "5599", "Gene_B": "5599", "interaction": "Direct", "SUID": 28098359, "TYPE": "Direct", "Gene_A": "1956", "support": "{\"StringDB\": \"physical\", \"StringEvidence\": \"textmining:0.754,experiments:0.367\", \"InWeb_IM\": \"experimental\", \"BioGrid\": \"physical\", \"BioGrid_PubMed\": \"25402006,24658140\", \"BioGrid_Type\": \"Affinity Capture-Luminescence,Two-hybrid,PCA\", \"String_Score_Physical\": 392, \"String_Score_Combined\": 593}", "selected": false}, "selected": false}, {"data": {"id": "28098358", "source": "28098335", "target": "28098340", "SCORE": "915", "shared_interaction": "Direct", "source_original": "1956", "Name_B": "MAPK3", "Name_A": "EGFR", "target_original": "5595", "Gene_B": "5595", "interaction": "Direct", "SUID": 28098358, "TYPE": "Direct", "Gene_A": "1956", "support": "{\"StringDB\": \"physical\", \"StringEvidence\": \"database:0.896,textmining:0.882,experiments:0.150\", \"OmniPath\": \"omnipath,kinaseextra,pathwayextra\", \"OmniPath_Reference\": \"HPRD_MIMP;KEA;Kinexus_KEA;MIMP;NetworKIN_KEA;PhosphoSite;PhosphoSite_KEA;PhosphoSite_MIMP;PhosphoSite_ProtMapper;ProtMapper;SIGNOR;SIGNOR_ProtMapper;Wang;iPTMnet;phosphoELM;phosphoELM_KEA;phosphoELM_MIMP,KEGG-MEDICUS;Wang\", \"BioGrid\": \"physical\", \"BioGrid_PubMed\": \"24412244\", \"BioGrid_Type\": \"Two-hybrid\", \"String_Score_Physical\": 915, \"String_Score_Combined\": 946}", "selected": false}, "selected": false}, {"data": {"id": "28098357", "source": "28098335", "target": "28098339", "SCORE": "944", "shared_interaction": "Direct", "source_original": "1956", "Name_B": "MAPK1", "Name_A": "EGFR", "target_original": "5594", "Gene_B": "5594", "interaction": "Direct", "SUID": 28098357, "TYPE": "Direct", "Gene_A": "1956", "support": "{\"StringDB\": \"physical\", \"StringEvidence\": \"database:0.896,textmining:0.882,experiments:0.450\", \"OmniPath\": \"omnipath,kinaseextra,pathwayextra\", \"OmniPath_Reference\": \"CancerCellMap;HPRD;HPRD_MIMP;KEA;Kinexus_KEA;MIMP;NetPath;PhosphoPoint;PhosphoSite_KEA;PhosphoSite_MIMP;PhosphoSite_ProtMapper;ProtMapper;SIGNOR;SIGNOR_ProtMapper;Wang;iPTMnet;phosphoELM;phosphoELM_KEA;phosphoELM_MIMP,CancerCellMap;HPRD;KEGG-MEDICUS;NetPath;Wang\", \"InWeb_IM\": \"inference\", \"String_Score_Physical\": 944, \"String_Score_Combined\": 965}", "selected": false}, "selected": false}, {"data": {"id": "28098356", "source": "28098335", "target": "28098337", "SCORE": "946", "shared_interaction": "Direct", "source_original": "1956", "Name_B": "HSP90AA1", "Name_A": "EGFR", "target_original": "3320", "Gene_B": "3320", "interaction": "Direct", "SUID": 28098356, "TYPE": "Direct", "Gene_A": "1956", "support": "{\"StringDB\": \"physical\", \"StringEvidence\": \"database:0.896,textmining:0.810,experiments:0.466\", \"OmniPath\": \"omnipath,ligrecextra,kinaseextra\", \"OmniPath_Reference\": \"BioGRID;CellTalkDB;EMBRACE;Fantom5_LRdb;IntAct;LRdb;Lit-BM-17;Ramilowski2015;connectomeDB2020;iTALK;talklr,BioGRID;IntAct;Lit-BM-17;PhosphoPoint\", \"InWeb_IM\": \"experimental\", \"BioGrid\": \"physical\", \"BioGrid_PubMed\": \"32669362,31980649,25402006,24658140,23956138,16849543,16024644,12471035,12006493\", \"BioGrid_Type\": \"Two-hybrid,Affinity Capture-Western,PCA,Affinity Capture-MS\", \"String_Score_Physical\": 946, \"String_Score_Combined\": 989}", "selected": false}, "selected": false}, {"data": {"id": "28098355", "source": "28098335", "target": "28098336", "SCORE": "402", "shared_interaction": "Direct", "source_original": "1956", "Name_B": "ESR1", "Name_A": "EGFR", "target_original": "2099", "Gene_B": "2099", "interaction": "Direct", "SUID": 28098355, "TYPE": "Direct", "Gene_A": "1956", "support": "{\"StringDB\": \"physical\", \"StringEvidence\": \"textmining:0.905,experiments:0.377\", \"OmniPath\": \"omnipath,kinaseextra\", \"OmniPath_Reference\": \"HPRD;PhosphoPoint;ProtMapper;REACH_ProtMapper;SIGNOR;SignaLink3\", \"InWeb_IM\": \"experimental\", \"BioGrid\": \"physical\", \"BioGrid_PubMed\": \"28065597,17284441\", \"BioGrid_Type\": \"Affinity Capture-Western,Affinity Capture-MS\", \"String_Score_Physical\": 402, \"String_Score_Combined\": 943}", "selected": false}, "selected": false}, {"data": {"id": "28098354", "source": "28098335", "target": "28098333", "SCORE": "431", "shared_interaction": "Direct", "source_original": "1956", "Name_B": "AKT1", "Name_A": "EGFR", "target_original": "207", "Gene_B": "207", "interaction": "Direct", "SUID": 28098354, "TYPE": "Direct", "Gene_A": "1956", "support": "{\"StringDB\": \"physical\", \"StringEvidence\": \"textmining:0.972,experiments:0.407\", \"OmniPath\": \"omnipath,kinaseextra\", \"OmniPath_Reference\": \"Lit-BM-17;NetPath;PhosphoSite;PhosphoSite_ProtMapper;ProtMapper,ACSN;Lit-BM-17;NetPath\", \"InWeb_IM\": \"experimental\", \"BioGrid\": \"physical\", \"BioGrid_PubMed\": \"25402006,24658140\", \"BioGrid_Type\": \"Affinity Capture-Luminescence,Two-hybrid,PCA\", \"String_Score_Physical\": 431, \"String_Score_Combined\": 678}", "selected": false}, "selected": false}, {"data": {"id": "28098432", "source": "28098334", "target": "28098346", "SCORE": "432", "shared_interaction": "Direct", "source_original": "595", "Name_B": "VEGFA", "Name_A": "CCND1", "target_original": "7422", "Gene_B": "7422", "interaction": "Direct", "SUID": 28098432, "TYPE": "Direct", "Gene_A": "595", "support": "{\"OmniPath\": \"pathwayextra\", \"OmniPath_Reference\": \"Wang\"}", "selected": false}, "selected": false}, {"data": {"id": "28098431", "source": "28098334", "target": "28098345", "SCORE": "379", "shared_interaction": "Direct", "source_original": "595", "Name_B": "TP53", "Name_A": "CCND1", "target_original": "7157", "Gene_B": "7157", "interaction": "Direct", "SUID": 28098431, "TYPE": "Direct", "Gene_A": "595", "support": "{\"StringDB\": \"physical\", \"StringEvidence\": \"textmining:0.940,experiments:0.352,coexpression:0.021\", \"InWeb_IM\": \"experimental\", \"BioGrid\": \"physical\", \"BioGrid_PubMed\": \"27129163\", \"BioGrid_Type\": \"Affinity Capture-Western\", \"String_Score_Physical\": 379, \"String_Score_Combined\": 963}", "selected": false}, "selected": false}, {"data": {"id": "28098430", "source": "28098334", "target": "28098344", "SCORE": "943", "shared_interaction": "Direct", "source_original": "595", "Name_B": "STAT3", "Name_A": "CCND1", "target_original": "6774", "Gene_B": "6774", "interaction": "Direct", "SUID": 28098430, "TYPE": "Direct", "Gene_A": "595", "support": "{\"StringDB\": \"physical\", \"StringEvidence\": \"database:0.896,textmining:0.890,experiments:0.434,coexpression:0.008\", \"OmniPath\": \"omnipath,pathwayextra\", \"OmniPath_Reference\": \"BioGRID;HPRD;Wang\", \"InWeb_IM\": \"experimental\", \"BioGrid\": \"physical\", \"BioGrid_PubMed\": \"15659654,11279133\", \"BioGrid_Type\": \"Reconstituted Complex,Affinity Capture-Western\", \"String_Score_Physical\": 943, \"String_Score_Combined\": 993}", "selected": false}, "selected": false}, {"data": {"id": "28098429", "source": "28098334", "target": "28098343", "SCORE": "305", "shared_interaction": "Direct", "source_original": "595", "Name_B": "SRC", "Name_A": "CCND1", "target_original": "6714", "Gene_B": "6714", "interaction": "Direct", "SUID": 28098429, "TYPE": "Direct", "Gene_A": "595", "support": "{\"StringDB\": \"physical\", \"StringEvidence\": \"textmining:0.668,experiments:0.275,coexpression:0.028\", \"String_Score_Physical\": 305, \"String_Score_Combined\": 776}", "selected": false}, "selected": false}, {"data": {"id": "28098374", "source": "28098333", "target": "28098345", "SCORE": "911", "shared_interaction": "Direct", "source_original": "207", "Name_B": "TP53", "Name_A": "AKT1", "target_original": "7157", "Gene_B": "7157", "interaction": "Direct", "SUID": 28098374, "TYPE": "Direct", "Gene_A": "207", "support": "{\"StringDB\": \"physical\", \"StringEvidence\": \"textmining:0.939,database:0.896,experiments:0.111,coexpression:0.014\", \"BioGrid\": \"physical\", \"BioGrid_PubMed\": \"28205554\", \"BioGrid_Type\": \"FRET\", \"String_Score_Physical\": 911, \"String_Score_Combined\": 994}", "selected": false}, "selected": false}, {"data": {"id": "28098373", "source": "28098333", "target": "28098344", "SCORE": "908", "shared_interaction": "Direct", "source_original": "207", "Name_B": "STAT3", "Name_A": "AKT1", "target_original": "6774", "Gene_B": "6774", "interaction": "Direct", "SUID": 28098373, "TYPE": "Direct", "Gene_A": "207", "support": "{\"StringDB\": \"physical\", \"StringEvidence\": \"textmining:0.936,database:0.896,experiments:0.087\", \"OmniPath\": \"pathwayextra\", \"OmniPath_Reference\": \"Wang\", \"InWeb_IM\": \"experimental\", \"String_Score_Physical\": 908, \"String_Score_Combined\": 994}", "selected": false}, "selected": false}, {"data": {"id": "28098372", "source": "28098333", "target": "28098343", "SCORE": "952", "shared_interaction": "Direct", "source_original": "207", "Name_B": "SRC", "Name_A": "AKT1", "target_original": "6714", "Gene_B": "6714", "interaction": "Direct", "SUID": 28098372, "TYPE": "Direct", "Gene_A": "207", "support": "{\"StringDB\": \"physical\", \"StringEvidence\": \"textmining:0.959,database:0.896,experiments:0.527,cooccurrence:0.365,coexpression:0.059\", \"OmniPath\": \"omnipath,kinaseextra,pathwayextra\", \"OmniPath_Reference\": \"Adhesome;HPRD;InnateDB;Lit-BM-17;PhosphoPoint,Adhesome;HPRD;HPRD-phos;HPRD_KEA;HPRD_MIMP;InnateDB;KEA;Kinexus_KEA;Lit-BM-17;MIMP;PhosphoPoint;PhosphoSite_KEA;PhosphoSite_MIMP;ProtMapper;SIGNOR;SIGNOR_ProtMapper;Wang;iPTMnet;phosphoELM_KEA\", \"InWeb_IM\": \"experimental\", \"BioGrid\": \"physical\", \"BioGrid_PubMed\": \"25241761,23242524\", \"BioGrid_Type\": \"Co-localization,Affinity Capture-Western\", \"String_Score_Physical\": 952, \"String_Score_Combined\": 978}", "selected": false}, "selected": false}, {"data": {"id": "28098371", "source": "28098333", "target": "28098342", "SCORE": "472", "shared_interaction": "Direct", "source_original": "207", "Name_B": "PTEN", "Name_A": "AKT1", "target_original": "5728", "Gene_B": "5728", "interaction": "Direct", "SUID": 28098371, "TYPE": "Direct", "Gene_A": "207", "support": "{\"StringDB\": \"physical\", \"StringEvidence\": \"textmining:0.981,experiments:0.450,coexpression:0.020\", \"OmniPath\": \"omnipath,pathwayextra,kinaseextra\", \"OmniPath_Reference\": \"Adhesome;HPRD;HPRD-phos;HPRD_KEA;HPRD_MIMP;KEA;MIMP;PhosphoPoint;PhosphoSite_KEA;PhosphoSite_MIMP;iPTMnet;phosphoELM_MIMP,Adhesome;HPRD;SPIKE;Wang\", \"InWeb_IM\": \"experimental\", \"BioGrid\": \"physical\", \"BioGrid_PubMed\": \"28205554,20605778\", \"BioGrid_Type\": \"FRET,Affinity Capture-Western\", \"String_Score_Physical\": 472, \"String_Score_Combined\": 990}", "selected": false}, "selected": false}, {"data": {"id": "28098370", "source": "28098333", "target": "28098341", "SCORE": "328", "shared_interaction": "Direct", "source_original": "207", "Name_B": "MAPK8", "Name_A": "AKT1", "target_original": "5599", "Gene_B": "5599", "interaction": "Direct", "SUID": 28098370, "TYPE": "Direct", "Gene_A": "207", "support": "{\"StringDB\": \"physical\", \"StringEvidence\": \"textmining:0.959,cooccurrence:0.392,experiments:0.299,coexpression:0.045\", \"OmniPath\": \"kinaseextra,pathwayextra\", \"OmniPath_Reference\": \"Wang,ProtMapper;SIGNOR_ProtMapper\", \"InWeb_IM\": \"experimental\", \"BioGrid\": \"physical\", \"BioGrid_PubMed\": \"20186153\", \"BioGrid_Type\": \"Biochemical Activity\", \"String_Score_Physical\": 328, \"String_Score_Combined\": 684}", "selected": false}, "selected": false}, {"data": {"id": "28098369", "source": "28098333", "target": "28098340", "SCORE": "821", "shared_interaction": "Direct", "source_original": "207", "Name_B": "MAPK3", "Name_A": "AKT1", "target_original": "5595", "Gene_B": "5595", "interaction": "Direct", "SUID": 28098369, "TYPE": "Direct", "Gene_A": "207", "support": "{\"StringDB\": \"physical\", \"StringEvidence\": \"textmining:0.945,database:0.791,cooccurrence:0.294,experiments:0.109,coexpression:0.024\", \"OmniPath\": \"pathwayextra\", \"OmniPath_Reference\": \"Wang\", \"String_Score_Physical\": 821, \"String_Score_Combined\": 907}", "selected": false}, "selected": false}, {"data": {"id": "28098368", "source": "28098333", "target": "28098339", "SCORE": "821", "shared_interaction": "Direct", "source_original": "207", "Name_B": "MAPK1", "Name_A": "AKT1", "target_original": "5594", "Gene_B": "5594", "interaction": "Direct", "SUID": 28098368, "TYPE": "Direct", "Gene_A": "207", "support": "{\"StringDB\": \"physical\", \"StringEvidence\": \"textmining:0.947,database:0.791,cooccurrence:0.274,experiments:0.109,coexpression:0.027\", \"OmniPath\": \"omnipath\", \"OmniPath_Reference\": \"iPTMnet\", \"String_Score_Physical\": 821, \"String_Score_Combined\": 905}", "selected": false}, "selected": false}, {"data": {"id": "28098367", "source": "28098333", "target": "28098338", "SCORE": "432", "shared_interaction": "Direct", "source_original": "207", "Name_B": "MYC", "Name_A": "AKT1", "target_original": "4609", "Gene_B": "4609", "interaction": "Direct", "SUID": 28098367, "TYPE": "Direct", "Gene_A": "207", "support": "{\"OmniPath\": \"pathwayextra\", \"OmniPath_Reference\": \"ACSN;Wang\", \"BioGrid\": \"physical\", \"BioGrid_PubMed\": \"28205554\", \"BioGrid_Type\": \"FRET\"}", "selected": false}, "selected": false}, {"data": {"id": "28098366", "source": "28098333", "target": "28098337", "SCORE": "979", "shared_interaction": "Direct", "source_original": "207", "Name_B": "HSP90AA1", "Name_A": "AKT1", "target_original": "3320", "Gene_B": "3320", "interaction": "Direct", "SUID": 28098366, "TYPE": "Direct", "Gene_A": "207", "support": "{\"StringDB\": \"physical\", \"StringEvidence\": \"textmining:0.917,database:0.896,experiments:0.798,coexpression:0.021\", \"OmniPath\": \"omnipath,pathwayextra,kinaseextra\", \"OmniPath_Reference\": \"HPRD;InnateDB;NetPath;PhosphoPoint;Wang,ACSN;HPRD;InnateDB;NetPath;SPIKE;Wang\", \"InWeb_IM\": \"experimental\", \"BioGrid\": \"physical\", \"BioGrid_PubMed\": \"31980649,29311840,29139175,25714412,22504172,21767636,16027165,15843522,12586360,12176997,10995457\", \"BioGrid_Type\": \"Reconstituted Complex,Affinity Capture-Western,Affinity Capture-MS,Co-localization\", \"String_Score_Physical\": 979, \"String_Score_Combined\": 998}", "selected": false}, "selected": false}, {"data": {"id": "28098365", "source": "28098333", "target": "28098336", "SCORE": "938", "shared_interaction": "Direct", "source_original": "207", "Name_B": "ESR1", "Name_A": "AKT1", "target_original": "2099", "Gene_B": "2099", "interaction": "Direct", "SUID": 28098365, "TYPE": "Direct", "Gene_A": "207", "support": "{\"StringDB\": \"physical\", \"StringEvidence\": \"database:0.896,textmining:0.861,experiments:0.382,coexpression:0.015\", \"OmniPath\": \"omnipath,kinaseextra,pathwayextra\", \"OmniPath_Reference\": \"HPRD;HPRD-phos;HPRD_KEA;HPRD_MIMP;KEA;MIMP;NetworKIN_KEA;PhosphoPoint;PhosphoSite;PhosphoSite_KEA;PhosphoSite_MIMP;PhosphoSite_ProtMapper;ProtMapper;SIGNOR;SIGNOR_ProtMapper;Sparser_ProtMapper;iPTMnet;phosphoELM_MIMP,HPRD;Wang\", \"InWeb_IM\": \"experimental\", \"BioGrid\": \"physical\", \"BioGrid_PubMed\": \"11139588\", \"BioGrid_Type\": \"Biochemical Activity\", \"String_Score_Physical\": 938, \"String_Score_Combined\": 991}", "selected": false}, "selected": false}]}}, "MyList_PPIColorByCluster": {"format_version": "1.0", "generated_by": "cytoscape-3.8.2", "target_cytoscapejs_version": "~2.1", "data": {"shared_name": "MyList_PPIColorByCluster", "name": "MyList_PPIColorByCluster", "SUID": 28098544, "__Annotations": [], "selected": true}, "elements": {"nodes": [{"data": {"id": "28098575", "shared_name": "7422", "MCODE_SCORE": 5.714285714285714, "Gene": "7422", "Symbol": "VEGFA", "name": "7422", "MCODE_TYPE": "Clustered", "SUID": 28098575, "DEGREE": 11.0, "id_original": "7422", "MCODE_CLUSTER_ID": 1.0, "selected": false, "canonicalName": "VEGFA"}, "position": {"x": 311.3773396179062, "y": 405.178920802642}, "selected": false}, {"data": {"id": "28098574", "shared_name": "7157", "MCODE_SCORE": 5.714285714285714, "Gene": "7157", "Symbol": "TP53", "name": "7157", "MCODE_TYPE": "Clustered", "SUID": 28098574, "DEGREE": 17.0, "id_original": "7157", "MCODE_CLUSTER_ID": 1.0, "selected": false, "canonicalName": "TP53"}, "position": {"x": 344.83377958983004, "y": 380.2763929934989}, "selected": false}, {"data": {"id": "28098573", "shared_name": "7124", "MCODE_SCORE": 1.2, "Gene": "7124", "Symbol": "TNF", "name": "7124", "MCODE_TYPE": "Clustered", "SUID": 28098573, "DEGREE": 12.0, "id_original": "7124", "MCODE_CLUSTER_ID": 2.0, "selected": false, "canonicalName": "TNF"}, "position": {"x": 270.7123215362411, "y": 270.0420065494071}, "selected": false}, {"data": {"id": "28098572", "shared_name": "6774", "MCODE_SCORE": 5.714285714285714, "Gene": "6774", "Symbol": "STAT3", "name": "6774", "MCODE_TYPE": "Seed", "SUID": 28098572, "DEGREE": 16.0, "id_original": "6774", "MCODE_CLUSTER_ID": 1.0, "selected": false, "canonicalName": "STAT3"}, "position": {"x": 311.4661228820664, "y": 234.4257193179618}, "selected": false}, {"data": {"id": "28098571", "shared_name": "6714", "MCODE_SCORE": 5.714285714285714, "Gene": "6714", "Symbol": "SRC", "name": "6714", "MCODE_TYPE": "Clustered", "SUID": 28098571, "DEGREE": 16.0, "id_original": "6714", "MCODE_CLUSTER_ID": 1.0, "selected": false, "canonicalName": "SRC"}, "position": {"x": 307.18828322142184, "y": 267.214583453704}, "selected": false}, {"data": {"id": "28098570", "shared_name": "5728", "MCODE_SCORE": 5.714285714285714, "Gene": "5728", "Symbol": "PTEN", "name": "5728", "MCODE_TYPE": "Clustered", "SUID": 28098570, "DEGREE": 12.0, "id_original": "5728", "MCODE_CLUSTER_ID": 1.0, "selected": false, "canonicalName": "PTEN"}, "position": {"x": 355.0041287109238, "y": 233.5118246646415}, "selected": false}, {"data": {"id": "28098569", "shared_name": "5599", "MCODE_SCORE": 5.714285714285714, "Gene": "5599", "Symbol": "MAPK8", "name": "5599", "MCODE_TYPE": "Clustered", "SUID": 28098569, "DEGREE": 16.0, "id_original": "5599", "MCODE_CLUSTER_ID": 1.0, "selected": false, "canonicalName": "MAPK8"}, "position": {"x": 255.83951307982025, "y": 274.24247652011024}, "selected": false}, {"data": {"id": "28098568", "shared_name": "5595", "MCODE_SCORE": 5.714285714285714, "Gene": "5595", "Symbol": "MAPK3", "name": "5595", "MCODE_TYPE": "Clustered", "SUID": 28098568, "DEGREE": 20.0, "id_original": "5595", "MCODE_CLUSTER_ID": 1.0, "selected": false, "canonicalName": "MAPK3"}, "position": {"x": 291.5168621703964, "y": 310.89985567050087}, "selected": false}, {"data": {"id": "28098567", "shared_name": "5594", "MCODE_SCORE": 5.714285714285714, "Gene": "5594", "Symbol": "MAPK1", "name": "5594", "MCODE_TYPE": "Clustered", "SUID": 28098567, "DEGREE": 20.0, "id_original": "5594", "MCODE_CLUSTER_ID": 1.0, "selected": false, "canonicalName": "MAPK1"}, "position": {"x": 342.3106243774277, "y": 333.051871356536}, "selected": false}, {"data": {"id": "28098566", "shared_name": "4609", "MCODE_SCORE": 5.714285714285714, "Gene": "4609", "Symbol": "MYC", "name": "4609", "MCODE_TYPE": "Clustered", "SUID": 28098566, "DEGREE": 14.0, "id_original": "4609", "MCODE_CLUSTER_ID": 1.0, "selected": false, "canonicalName": "MYC"}, "position": {"x": 313.55600096434176, "y": 356.28989320712196}, "selected": false}, {"data": {"id": "28098565", "shared_name": "3725", "MCODE_SCORE": 1.2, "Gene": "3725", "Symbol": "JUN", "name": "3725", "MCODE_TYPE": "Seed", "SUID": 28098565, "DEGREE": 14.0, "id_original": "3725", "MCODE_CLUSTER_ID": 2.0, "selected": false, "canonicalName": "JUN"}, "position": {"x": 261.45099951475675, "y": 372.23390871005165}, "selected": false}, {"data": {"id": "28098564", "shared_name": "3569", "MCODE_SCORE": 1.2, "Gene": "3569", "Symbol": "IL6", "name": "3569", "MCODE_TYPE": "Clustered", "SUID": 28098564, "DEGREE": 10.0, "id_original": "3569", "MCODE_CLUSTER_ID": 2.0, "selected": false, "canonicalName": "IL6"}, "position": {"x": 231.80037428587494, "y": 337.3441534610282}, "selected": false}, {"data": {"id": "28098563", "shared_name": "3320", "MCODE_SCORE": 5.714285714285714, "Gene": "3320", "Symbol": "HSP90AA1", "name": "3320", "MCODE_TYPE": "Clustered", "SUID": 28098563, "DEGREE": 16.0, "id_original": "3320", "MCODE_CLUSTER_ID": 1.0, "selected": false, "canonicalName": "HSP90AA1"}, "position": {"x": 370.2661602660996, "y": 314.7137518497001}, "selected": false}, {"data": {"id": "28098562", "shared_name": "3265", "MCODE_SCORE": 1.2, "Gene": "3265", "Symbol": "HRAS", "name": "3265", "MCODE_TYPE": "Clustered", "SUID": 28098562, "DEGREE": 9.0, "id_original": "3265", "MCODE_CLUSTER_ID": 2.0, "selected": false, "canonicalName": "HRAS"}, "position": {"x": 409.48544432371676, "y": 320.8349981875907}, "selected": false}, {"data": {"id": "28098561", "shared_name": "2597", "MCODE_SCORE": 0.0, "Gene": "2597", "Symbol": "GAPDH", "name": "2597", "MCODE_TYPE": "", "SUID": 28098561, "DEGREE": 8.0, "id_original": "2597", "MCODE_CLUSTER_ID": 0.0, "selected": false, "canonicalName": "GAPDH"}, "position": {"x": 390.4199536010605, "y": 251.6116781802665}, "selected": false}, {"data": {"id": "28098560", "shared_name": "2099", "MCODE_SCORE": 5.714285714285714, "Gene": "2099", "Symbol": "ESR1", "name": "2099", "MCODE_TYPE": "Clustered", "SUID": 28098560, "DEGREE": 17.0, "id_original": "2099", "MCODE_CLUSTER_ID": 1.0, "selected": false, "canonicalName": "ESR1"}, "position": {"x": 326.79181029051364, "y": 304.48947816805946}, "selected": false}, {"data": {"id": "28098559", "shared_name": "1956", "MCODE_SCORE": 5.714285714285714, "Gene": "1956", "Symbol": "EGFR", "name": "1956", "MCODE_TYPE": "Clustered", "SUID": 28098559, "DEGREE": 16.0, "id_original": "1956", "MCODE_CLUSTER_ID": 1.0, "selected": false, "canonicalName": "EGFR"}, "position": {"x": 300.1350987121445, "y": 186.6436148257743}, "selected": false}, {"data": {"id": "28098558", "shared_name": "1950", "MCODE_SCORE": 1.2, "Gene": "1950", "Symbol": "EGF", "name": "1950", "MCODE_TYPE": "Clustered", "SUID": 28098558, "DEGREE": 10.0, "id_original": "1950", "MCODE_CLUSTER_ID": 2.0, "selected": false, "canonicalName": "EGF"}, "position": {"x": 254.55922152250824, "y": 357.648966846038}, "selected": false}, {"data": {"id": "28098557", "shared_name": "836", "MCODE_SCORE": 0.0, "Gene": "836", "Symbol": "CASP3", "name": "836", "MCODE_TYPE": "", "SUID": 28098557, "DEGREE": 7.0, "id_original": "836", "MCODE_CLUSTER_ID": 0.0, "selected": false, "canonicalName": "CASP3"}, "position": {"x": 423.3102276489121, "y": 374.1295004458915}, "selected": false}, {"data": {"id": "28098556", "shared_name": "595", "MCODE_SCORE": 5.714285714285714, "Gene": "595", "Symbol": "CCND1", "name": "595", "MCODE_TYPE": "Clustered", "SUID": 28098556, "DEGREE": 11.0, "id_original": "595", "MCODE_CLUSTER_ID": 1.0, "selected": false, "canonicalName": "CCND1"}, "position": {"x": 202.76397444456634, "y": 362.4276266665946}, "selected": false}, {"data": {"id": "28098555", "shared_name": "213", "MCODE_SCORE": 0.0, "Gene": "213", "Symbol": "ALB", "name": "213", "MCODE_TYPE": "", "SUID": 28098555, "DEGREE": 3.0, "id_original": "213", "MCODE_CLUSTER_ID": 0.0, "selected": false, "canonicalName": "ALB"}, "position": {"x": 221.65424086302338, "y": 423.8221579165946}, "selected": false}, {"data": {"id": "28098554", "shared_name": "207", "MCODE_SCORE": 5.714285714285714, "Gene": "207", "Symbol": "AKT1", "name": "207", "MCODE_TYPE": "Clustered", "SUID": 28098554, "DEGREE": 13.0, "id_original": "207", "MCODE_CLUSTER_ID": 1.0, "selected": false, "canonicalName": "AKT1"}, "position": {"x": 428.94992186277926, "y": 256.9727926822196}, "selected": false}], "edges": [{"data": {"id": "28098719", "source": "28098574", "target": "28098557", "SCORE": "208", "shared_interaction": "Direct", "source_original": "7157", "Name_B": "CASP3", "Name_A": "TP53", "target_original": "836", "Gene_B": "836", "interaction": "Direct", "SUID": 28098719, "TYPE": "Direct", "Gene_A": "7157", "support": "{\"StringDB\": \"functional\", \"StringEvidence\": \"textmining:0.940,coexpression:0.021\", \"BioGrid\": \"physical\", \"BioGrid_PubMed\": \"21307660\", \"BioGrid_Type\": \"Affinity Capture-Western,Affinity Capture-MS\", \"String_Score_Combined\": 944, \"String_Score_Physical\": 208}", "selected": false}, "selected": false}, {"data": {"id": "28098718", "source": "28098573", "target": "28098557", "SCORE": "302", "shared_interaction": "Direct", "source_original": "7124", "Name_B": "CASP3", "Name_A": "TNF", "target_original": "836", "Gene_B": "836", "interaction": "Direct", "SUID": 28098718, "TYPE": "Direct", "Gene_A": "7124", "support": "{\"StringDB\": \"physical\", \"StringEvidence\": \"textmining:0.818,experiments:0.272\", \"OmniPath\": \"pathwayextra\", \"OmniPath_Reference\": \"Wang\", \"InWeb_IM\": \"inference\", \"String_Score_Physical\": 302, \"String_Score_Combined\": 873}", "selected": false}, "selected": false}, {"data": {"id": "28098717", "source": "28098573", "target": "28098574", "SCORE": "432", "shared_interaction": "Direct", "source_original": "7124", "Name_B": "TP53", "Name_A": "TNF", "target_original": "7157", "Gene_B": "7157", "interaction": "Direct", "SUID": 28098717, "TYPE": "Direct", "Gene_A": "7124", "support": "{\"StringDB\": \"functional\", \"StringEvidence\": \"textmining:0.817\", \"OmniPath\": \"kinaseextra\", \"OmniPath_Reference\": \"ProtMapper;Sparser_ProtMapper\", \"String_Score_Combined\": 825, \"String_Score_Physical\": 432}", "selected": false}, "selected": false}, {"data": {"id": "28098716", "source": "28098572", "target": "28098575", "SCORE": "432", "shared_interaction": "Direct", "source_original": "6774", "Name_B": "VEGFA", "Name_A": "STAT3", "target_original": "7422", "Gene_B": "7422", "interaction": "Direct", "SUID": 28098716, "TYPE": "Direct", "Gene_A": "6774", "support": "{\"OmniPath\": \"omnipath,pathwayextra\", \"OmniPath_Reference\": \"ACSN;SIGNOR;Wang\", \"InWeb_IM\": \"experimental\", \"BioGrid\": \"physical\", \"BioGrid_PubMed\": \"23991099\", \"BioGrid_Type\": \"Co-localization\"}", "selected": false}, "selected": false}, {"data": {"id": "28098715", "source": "28098572", "target": "28098574", "SCORE": "900", "shared_interaction": "Direct", "source_original": "6774", "Name_B": "TP53", "Name_A": "STAT3", "target_original": "7157", "Gene_B": "7157", "interaction": "Direct", "SUID": 28098715, "TYPE": "Direct", "Gene_A": "6774", "support": "{\"StringDB\": \"physical\", \"StringEvidence\": \"database:0.896,textmining:0.865\", \"BioGrid\": \"physical\", \"BioGrid_PubMed\": \"32807901\", \"BioGrid_Type\": \"Affinity Capture-MS\", \"String_Score_Physical\": 900, \"String_Score_Combined\": 986}", "selected": false}, "selected": false}, {"data": {"id": "28098714", "source": "28098572", "target": "28098573", "SCORE": "900", "shared_interaction": "Direct", "source_original": "6774", "Name_B": "TNF", "Name_A": "STAT3", "target_original": "7124", "Gene_B": "7124", "interaction": "Direct", "SUID": 28098714, "TYPE": "Direct", "Gene_A": "6774", "support": "{\"StringDB\": \"physical\", \"StringEvidence\": \"database:0.896,textmining:0.765\", \"OmniPath\": \"pathwayextra,kinaseextra\", \"OmniPath_Reference\": \"ProtMapper;Sparser_ProtMapper,Wang\", \"String_Score_Physical\": 900, \"String_Score_Combined\": 976}", "selected": false}, "selected": false}, {"data": {"id": "28098713", "source": "28098571", "target": "28098575", "SCORE": "432", "shared_interaction": "Direct", "source_original": "6714", "Name_B": "VEGFA", "Name_A": "SRC", "target_original": "7422", "Gene_B": "7422", "interaction": "Direct", "SUID": 28098713, "TYPE": "Direct", "Gene_A": "6714", "support": "{\"OmniPath\": \"pathwayextra\", \"OmniPath_Reference\": \"Wang\", \"InWeb_IM\": \"inference\"}", "selected": false}, "selected": false}, {"data": {"id": "28098712", "source": "28098571", "target": "28098574", "SCORE": "384", "shared_interaction": "Direct", "source_original": "6714", "Name_B": "TP53", "Name_A": "SRC", "target_original": "7157", "Gene_B": "7157", "interaction": "Direct", "SUID": 28098712, "TYPE": "Direct", "Gene_A": "6714", "support": "{\"StringDB\": \"physical\", \"StringEvidence\": \"textmining:0.696,experiments:0.359\", \"OmniPath\": \"kinaseextra\", \"OmniPath_Reference\": \"ProtMapper;RLIMS-P_ProtMapper\", \"InWeb_IM\": \"experimental\", \"BioGrid\": \"physical\", \"BioGrid_PubMed\": \"25071020\", \"BioGrid_Type\": \"Biochemical Activity\", \"String_Score_Physical\": 384, \"String_Score_Combined\": 812}", "selected": false}, "selected": false}, {"data": {"id": "28098711", "source": "28098571", "target": "28098572", "SCORE": "940", "shared_interaction": "Direct", "source_original": "6714", "Name_B": "STAT3", "Name_A": "SRC", "target_original": "6774", "Gene_B": "6774", "interaction": "Direct", "SUID": 28098711, "TYPE": "Direct", "Gene_A": "6714", "support": "{\"StringDB\": \"physical\", \"StringEvidence\": \"textmining:0.917,database:0.896,experiments:0.408,coexpression:0.018\", \"OmniPath\": \"omnipath,kinaseextra,pathwayextra\", \"OmniPath_Reference\": \"Adhesome;BEL-Large-Corpus_ProtMapper;CancerCellMap;HPRD;HPRD-phos;HPRD_KEA;HPRD_MIMP;KEA;MIMP;NCI-PID_ProtMapper;NetPath;PhosphoPoint;PhosphoSite_KEA;PhosphoSite_MIMP;PhosphoSite_ProtMapper;PhosphoSite_noref;ProtMapper;RLIMS-P_ProtMapper;SIGNOR;SIGNOR_ProtMapper;SPIKE;Sparser_ProtMapper;Wang;iPTMnet;phosphoELM_KEA;phosphoELM_MIMP,Adhesome;CancerCellMap;HPRD;NetPath\", \"InWeb_IM\": \"experimental\", \"BioGrid\": \"physical\", \"BioGrid_PubMed\": \"8657134,21573184,15735682,15313931,12244095\", \"BioGrid_Type\": \"Reconstituted Complex,Affinity Capture-Western,Co-localization\", \"String_Score_Physical\": 940, \"String_Score_Combined\": 995}", "selected": false}, "selected": false}, {"data": {"id": "28098705", "source": "28098570", "target": "28098557", "SCORE": "432", "shared_interaction": "Direct", "source_original": "5728", "Name_B": "CASP3", "Name_A": "PTEN", "target_original": "836", "Gene_B": "836", "interaction": "Direct", "SUID": 28098705, "TYPE": "Direct", "Gene_A": "5728", "support": "{\"StringDB\": \"functional\", \"StringEvidence\": \"textmining:0.761,coexpression:0.022\", \"OmniPath\": \"pathwayextra\", \"OmniPath_Reference\": \"Wang\", \"String_Score_Combined\": 776, \"String_Score_Physical\": 432}", "selected": false}, "selected": false}, {"data": {"id": "28098704", "source": "28098570", "target": "28098574", "SCORE": "944", "shared_interaction": "Direct", "source_original": "5728", "Name_B": "TP53", "Name_A": "PTEN", "target_original": "7157", "Gene_B": "7157", "interaction": "Direct", "SUID": 28098704, "TYPE": "Direct", "Gene_A": "5728", "support": "{\"StringDB\": \"physical\", \"StringEvidence\": \"textmining:0.962,database:0.896,experiments:0.450\", \"OmniPath\": \"omnipath,pathwayextra\", \"OmniPath_Reference\": \"ACSN;BioGRID;HPRD;SPIKE;Wang\", \"InWeb_IM\": \"experimental\", \"BioGrid\": \"physical\", \"BioGrid_PubMed\": \"24141722,18339852,14559824,12620407\", \"BioGrid_Type\": \"Reconstituted Complex,Affinity Capture-Western\", \"String_Score_Physical\": 944, \"String_Score_Combined\": 997}", "selected": false}, "selected": false}, {"data": {"id": "28098703", "source": "28098570", "target": "28098573", "SCORE": "432", "shared_interaction": "Direct", "source_original": "5728", "Name_B": "TNF", "Name_A": "PTEN", "target_original": "7124", "Gene_B": "7124", "interaction": "Direct", "SUID": 28098703, "TYPE": "Direct", "Gene_A": "5728", "support": "{\"StringDB\": \"functional\", \"StringEvidence\": \"textmining:0.707\", \"OmniPath\": \"pathwayextra\", \"OmniPath_Reference\": \"Wang\", \"String_Score_Combined\": 719, \"String_Score_Physical\": 432}", "selected": false}, "selected": false}, {"data": {"id": "28098702", "source": "28098570", "target": "28098571", "SCORE": "260", "shared_interaction": "Direct", "source_original": "5728", "Name_B": "SRC", "Name_A": "PTEN", "target_original": "6714", "Gene_B": "6714", "interaction": "Direct", "SUID": 28098702, "TYPE": "Direct", "Gene_A": "5728", "support": "{\"StringDB\": \"physical\", \"StringEvidence\": \"textmining:0.850,experiments:0.229,coexpression:0.021\", \"OmniPath\": \"kinaseextra,omnipath\", \"OmniPath_Reference\": \"HPRD_MIMP;MIMP;PhosphoSite;PhosphoSite_MIMP;PhosphoSite_ProtMapper;PhosphoSite_noref;ProtMapper;REACH_ProtMapper;SIGNOR;phosphoELM_MIMP,ProtMapper;Sparser_ProtMapper\", \"String_Score_Physical\": 260, \"String_Score_Combined\": 891}", "selected": false}, "selected": false}, {"data": {"id": "28098701", "source": "28098569", "target": "28098557", "SCORE": "294", "shared_interaction": "Direct", "source_original": "5599", "Name_B": "CASP3", "Name_A": "MAPK8", "target_original": "836", "Gene_B": "836", "interaction": "Direct", "SUID": 28098701, "TYPE": "Direct", "Gene_A": "5599", "support": "{\"StringDB\": \"physical\", \"StringEvidence\": \"textmining:0.858,experiments:0.264,coexpression:0.015\", \"InWeb_IM\": \"experimental\", \"BioGrid\": \"physical\", \"BioGrid_PubMed\": \"12821118\", \"BioGrid_Type\": \"Biochemical Activity\", \"String_Score_Physical\": 294, \"String_Score_Combined\": 901}", "selected": false}, "selected": false}, {"data": {"id": "28098700", "source": "28098569", "target": "28098574", "SCORE": "944", "shared_interaction": "Direct", "source_original": "5599", "Name_B": "TP53", "Name_A": "MAPK8", "target_original": "7157", "Gene_B": "7157", "interaction": "Direct", "SUID": 28098700, "TYPE": "Direct", "Gene_A": "5599", "support": "{\"StringDB\": \"physical\", \"StringEvidence\": \"textmining:0.912,database:0.896,experiments:0.450\", \"OmniPath\": \"omnipath,kinaseextra,pathwayextra\", \"OmniPath_Reference\": \"BEL-Large-Corpus_ProtMapper;HPRD;HPRD-phos;HPRD_KEA;HPRD_MIMP;InnateDB;KEA;Lit-BM-17;MIMP;NCI-PID_ProtMapper;NetworKIN_KEA;PhosphoPoint;PhosphoSite;PhosphoSite_KEA;PhosphoSite_MIMP;PhosphoSite_ProtMapper;ProtMapper;RLIMS-P_ProtMapper;SIGNOR;SIGNOR_ProtMapper;Sparser_ProtMapper;Wang;iPTMnet;phosphoELM_MIMP\", \"InWeb_IM\": \"experimental\", \"BioGrid\": \"physical\", \"BioGrid_PubMed\": \"9732264,9724739,9393873,19651615,18813780,15538975,12514174,11108663\", \"BioGrid_Type\": \"Biochemical Activity,Reconstituted Complex,Two-hybrid,Affinity Capture-Western\", \"String_Score_Physical\": 944, \"String_Score_Combined\": 995}", "selected": false}, "selected": false}, {"data": {"id": "28098699", "source": "28098569", "target": "28098573", "SCORE": "432", "shared_interaction": "Direct", "source_original": "5599", "Name_B": "TNF", "Name_A": "MAPK8", "target_original": "7124", "Gene_B": "7124", "interaction": "Direct", "SUID": 28098699, "TYPE": "Direct", "Gene_A": "5599", "support": "{\"StringDB\": \"functional\", \"StringEvidence\": \"textmining:0.906\", \"OmniPath\": \"pathwayextra\", \"OmniPath_Reference\": \"Wang\", \"String_Score_Combined\": 910, \"String_Score_Physical\": 432}", "selected": false}, "selected": false}, {"data": {"id": "28098698", "source": "28098569", "target": "28098572", "SCORE": "379", "shared_interaction": "Direct", "source_original": "5599", "Name_B": "STAT3", "Name_A": "MAPK8", "target_original": "6774", "Gene_B": "6774", "interaction": "Direct", "SUID": 28098698, "TYPE": "Direct", "Gene_A": "5599", "support": "{\"StringDB\": \"physical\", \"StringEvidence\": \"textmining:0.849,experiments:0.352\", \"OmniPath\": \"omnipath,kinaseextra,pathwayextra\", \"OmniPath_Reference\": \"Adhesome;BEL-Large-Corpus_ProtMapper;BioGRID;HPRD;HPRD-phos;HPRD_KEA;HPRD_MIMP;InnateDB;KEA;MIMP;PhosphoPoint;PhosphoSite_KEA;PhosphoSite_MIMP;PhosphoSite_ProtMapper;ProtMapper;SIGNOR;SIGNOR_ProtMapper;SignaLink3;Sparser_ProtMapper;Wang;iPTMnet;phosphoELM_MIMP,Adhesome;BioGRID;HPRD;InnateDB\", \"InWeb_IM\": \"experimental\", \"BioGrid\": \"physical\", \"BioGrid_PubMed\": \"15979846,10521505\", \"BioGrid_Type\": \"Biochemical Activity,Affinity Capture-Western\", \"String_Score_Physical\": 379, \"String_Score_Combined\": 906}", "selected": false}, "selected": false}, {"data": {"id": "28098697", "source": "28098569", "target": "28098571", "SCORE": "913", "shared_interaction": "Direct", "source_original": "5599", "Name_B": "SRC", "Name_A": "MAPK8", "target_original": "6714", "Gene_B": "6714", "interaction": "Direct", "SUID": 28098697, "TYPE": "Direct", "Gene_A": "5599", "support": "{\"StringDB\": \"physical\", \"StringEvidence\": \"database:0.896,textmining:0.860,cooccurrence:0.349,experiments:0.130,coexpression:0.023\", \"OmniPath\": \"omnipath,pathwayextra\", \"OmniPath_Reference\": \"Wang,KEA;NetworKIN_KEA\", \"String_Score_Physical\": 913, \"String_Score_Combined\": 954}", "selected": false}, "selected": false}, {"data": {"id": "28098696", "source": "28098569", "target": "28098570", "SCORE": "263", "shared_interaction": "Direct", "source_original": "5599", "Name_B": "PTEN", "Name_A": "MAPK8", "target_original": "5728", "Gene_B": "5728", "interaction": "Direct", "SUID": 28098696, "TYPE": "Direct", "Gene_A": "5599", "support": "{\"StringDB\": \"physical\", \"StringEvidence\": \"textmining:0.718,experiments:0.231,coexpression:0.021\", \"String_Score_Physical\": 263, \"String_Score_Combined\": 796}", "selected": false}, "selected": false}, {"data": {"id": "28098695", "source": "28098568", "target": "28098557", "SCORE": "260", "shared_interaction": "Direct", "source_original": "5595", "Name_B": "CASP3", "Name_A": "MAPK3", "target_original": "836", "Gene_B": "836", "interaction": "Direct", "SUID": 28098695, "TYPE": "Direct", "Gene_A": "5595", "support": "{\"StringDB\": \"physical\", \"StringEvidence\": \"textmining:0.814,experiments:0.229\", \"String_Score_Physical\": 260, \"String_Score_Combined\": 862}", "selected": false}, "selected": false}, {"data": {"id": "28098694", "source": "28098568", "target": "28098575", "SCORE": "432", "shared_interaction": "Direct", "source_original": "5595", "Name_B": "VEGFA", "Name_A": "MAPK3", "target_original": "7422", "Gene_B": "7422", "interaction": "Direct", "SUID": 28098694, "TYPE": "Direct", "Gene_A": "5595", "support": "{\"OmniPath\": \"pathwayextra\", \"OmniPath_Reference\": \"Wang\"}", "selected": false}, "selected": false}, {"data": {"id": "28098693", "source": "28098568", "target": "28098574", "SCORE": "875", "shared_interaction": "Direct", "source_original": "5595", "Name_B": "TP53", "Name_A": "MAPK3", "target_original": "7157", "Gene_B": "7157", "interaction": "Direct", "SUID": 28098693, "TYPE": "Direct", "Gene_A": "5595", "support": "{\"StringDB\": \"physical\", \"StringEvidence\": \"database:0.791,textmining:0.727,experiments:0.378,coexpression:0.022\", \"OmniPath\": \"omnipath,kinaseextra,pathwayextra\", \"OmniPath_Reference\": \"HPRD;HPRD_MIMP;InnateDB;MIMP;PhosphoPoint;PhosphoSite;PhosphoSite_MIMP;PhosphoSite_ProtMapper;ProtMapper;SIGNOR;SIGNOR_ProtMapper;iPTMnet;phosphoELM_MIMP,HPRD;InnateDB;Wang\", \"InWeb_IM\": \"experimental\", \"BioGrid\": \"physical\", \"BioGrid_PubMed\": \"21187340,21147777,10958792\", \"BioGrid_Type\": \"Affinity Capture-Western\", \"String_Score_Physical\": 875, \"String_Score_Combined\": 966}", "selected": false}, "selected": false}, {"data": {"id": "28098692", "source": "28098568", "target": "28098573", "SCORE": "432", "shared_interaction": "Direct", "source_original": "5595", "Name_B": "TNF", "Name_A": "MAPK3", "target_original": "7124", "Gene_B": "7124", "interaction": "Direct", "SUID": 28098692, "TYPE": "Direct", "Gene_A": "5595", "support": "{\"StringDB\": \"functional\", \"StringEvidence\": \"textmining:0.732\", \"OmniPath\": \"kinaseextra,pathwayextra\", \"OmniPath_Reference\": \"BEL-Large-Corpus_ProtMapper;ProtMapper;Wang\", \"String_Score_Combined\": 742, \"String_Score_Physical\": 432}", "selected": false}, "selected": false}, {"data": {"id": "28098691", "source": "28098568", "target": "28098572", "SCORE": "927", "shared_interaction": "Direct", "source_original": "5595", "Name_B": "STAT3", "Name_A": "MAPK3", "target_original": "6774", "Gene_B": "6774", "interaction": "Direct", "SUID": 28098691, "TYPE": "Direct", "Gene_A": "5595", "support": "{\"StringDB\": \"physical\", \"StringEvidence\": \"database:0.896,textmining:0.808,experiments:0.271,coexpression:0.020\", \"OmniPath\": \"omnipath,kinaseextra,pathwayextra\", \"OmniPath_Reference\": \"HPRD;HPRD-phos;HPRD_KEA;HPRD_MIMP;KEA;Kinexus_KEA;MIMP;NCI-PID_ProtMapper;PhosphoPoint;PhosphoSite_KEA;PhosphoSite_MIMP;ProtMapper;SIGNOR;SIGNOR_ProtMapper;SPIKE;SignaLink3;Wang;iPTMnet;phosphoELM_MIMP\", \"InWeb_IM\": \"inference\", \"String_Score_Physical\": 927, \"String_Score_Combined\": 986}", "selected": false}, "selected": false}, {"data": {"id": "28098690", "source": "28098568", "target": "28098571", "SCORE": "939", "shared_interaction": "Direct", "source_original": "5595", "Name_B": "SRC", "Name_A": "MAPK3", "target_original": "6714", "Gene_B": "6714", "interaction": "Direct", "SUID": 28098690, "TYPE": "Direct", "Gene_A": "5595", "support": "{\"StringDB\": \"physical\", \"StringEvidence\": \"database:0.896,textmining:0.861,experiments:0.391,cooccurrence:0.278,coexpression:0.021\", \"OmniPath\": \"pathwayextra\", \"OmniPath_Reference\": \"Wang\", \"InWeb_IM\": \"inference\", \"BioGrid\": \"physical\", \"BioGrid_PubMed\": \"24412244,23242524\", \"BioGrid_Type\": \"Two-hybrid,Affinity Capture-Western\", \"String_Score_Physical\": 939, \"String_Score_Combined\": 964}", "selected": false}, "selected": false}, {"data": {"id": "28098689", "source": "28098568", "target": "28098556", "SCORE": "432", "shared_interaction": "Direct", "source_original": "5595", "Name_B": "CCND1", "Name_A": "MAPK3", "target_original": "595", "Gene_B": "595", "interaction": "Direct", "SUID": 28098689, "TYPE": "Direct", "Gene_A": "5595", "support": "{\"StringDB\": \"functional\", \"StringEvidence\": \"textmining:0.740\", \"OmniPath\": \"pathwayextra\", \"OmniPath_Reference\": \"KEGG-MEDICUS;Wang\", \"String_Score_Combined\": 750, \"String_Score_Physical\": 432}", "selected": false}, "selected": false}, {"data": {"id": "28098688", "source": "28098568", "target": "28098570", "SCORE": "260", "shared_interaction": "Direct", "source_original": "5595", "Name_B": "PTEN", "Name_A": "MAPK3", "target_original": "5728", "Gene_B": "5728", "interaction": "Direct", "SUID": 28098688, "TYPE": "Direct", "Gene_A": "5595", "support": "{\"StringDB\": \"physical\", \"StringEvidence\": \"textmining:0.800,experiments:0.229,coexpression:0.024\", \"String_Score_Physical\": 260, \"String_Score_Combined\": 855}", "selected": false}, "selected": false}, {"data": {"id": "28098687", "source": "28098568", "target": "28098569", "SCORE": "935", "shared_interaction": "Direct", "source_original": "5595", "Name_B": "MAPK8", "Name_A": "MAPK3", "target_original": "5599", "Gene_B": "5599", "interaction": "Direct", "SUID": 28098687, "TYPE": "Direct", "Gene_A": "5595", "support": "{\"StringDB\": \"physical\", \"StringEvidence\": \"textmining:0.949,database:0.896,cooccurrence:0.364,experiments:0.359,coexpression:0.045\", \"OmniPath\": \"omnipath,kinaseextra,pathwayextra\", \"OmniPath_Reference\": \"HPRD;PhosphoNetworks;PhosphoPoint;Wang,HPRD;Wang\", \"String_Score_Physical\": 935, \"String_Score_Combined\": 948}", "selected": false}, "selected": false}, {"data": {"id": "28098686", "source": "28098567", "target": "28098557", "SCORE": "260", "shared_interaction": "Direct", "source_original": "5594", "Name_B": "CASP3", "Name_A": "MAPK1", "target_original": "836", "Gene_B": "836", "interaction": "Direct", "SUID": 28098686, "TYPE": "Direct", "Gene_A": "5594", "support": "{\"StringDB\": \"physical\", \"StringEvidence\": \"textmining:0.747,experiments:0.229,coexpression:0.007\", \"String_Score_Physical\": 260, \"String_Score_Combined\": 814}", "selected": false}, "selected": false}, {"data": {"id": "28098685", "source": "28098567", "target": "28098575", "SCORE": "432", "shared_interaction": "Direct", "source_original": "5594", "Name_B": "VEGFA", "Name_A": "MAPK1", "target_original": "7422", "Gene_B": "7422", "interaction": "Direct", "SUID": 28098685, "TYPE": "Direct", "Gene_A": "5594", "support": "{\"OmniPath\": \"pathwayextra\", \"OmniPath_Reference\": \"Wang\"}", "selected": false}, "selected": false}, {"data": {"id": "28098684", "source": "28098567", "target": "28098574", "SCORE": "902", "shared_interaction": "Direct", "source_original": "5594", "Name_B": "TP53", "Name_A": "MAPK1", "target_original": "7157", "Gene_B": "7157", "interaction": "Direct", "SUID": 28098684, "TYPE": "Direct", "Gene_A": "5594", "support": "{\"StringDB\": \"physical\", \"StringEvidence\": \"textmining:0.853,database:0.791,experiments:0.512,coexpression:0.015\", \"OmniPath\": \"omnipath,kinaseextra,pathwayextra\", \"OmniPath_Reference\": \"HPRD;HPRD-phos;HPRD_KEA;HPRD_MIMP;InnateDB;KEA;Lit-BM-17;MIMP;PhosphoNetworks;PhosphoPoint;PhosphoSite_KEA;PhosphoSite_MIMP;PhosphoSite_ProtMapper;ProtMapper;REACH_ProtMapper;RLIMS-P_ProtMapper;Sparser_ProtMapper;Wang;iPTMnet;phosphoELM_MIMP\", \"InWeb_IM\": \"experimental\", \"BioGrid\": \"physical\", \"BioGrid_PubMed\": \"25241761,23443559,21675959,21147777,15867353,10958792\", \"BioGrid_Type\": \"PCA,Co-localization,Biochemical Activity,Affinity Capture-Western,Affinity Capture-MS\", \"String_Score_Physical\": 902, \"String_Score_Combined\": 985}", "selected": false}, "selected": false}, {"data": {"id": "28098683", "source": "28098567", "target": "28098573", "SCORE": "432", "shared_interaction": "Direct", "source_original": "5594", "Name_B": "TNF", "Name_A": "MAPK1", "target_original": "7124", "Gene_B": "7124", "interaction": "Direct", "SUID": 28098683, "TYPE": "Direct", "Gene_A": "5594", "support": "{\"StringDB\": \"functional\", \"StringEvidence\": \"textmining:0.829\", \"OmniPath\": \"kinaseextra,pathwayextra\", \"OmniPath_Reference\": \"BEL-Large-Corpus_ProtMapper;ProtMapper;Wang\", \"String_Score_Combined\": 836, \"String_Score_Physical\": 432}", "selected": false}, "selected": false}, {"data": {"id": "28098682", "source": "28098567", "target": "28098572", "SCORE": "935", "shared_interaction": "Direct", "source_original": "5594", "Name_B": "STAT3", "Name_A": "MAPK1", "target_original": "6774", "Gene_B": "6774", "interaction": "Direct", "SUID": 28098682, "TYPE": "Direct", "Gene_A": "5594", "support": "{\"StringDB\": \"physical\", \"StringEvidence\": \"database:0.896,textmining:0.831,experiments:0.359,coexpression:0.020\", \"OmniPath\": \"omnipath,kinaseextra,pathwayextra\", \"OmniPath_Reference\": \"Adhesome;BEL-Large-Corpus_ProtMapper;HPRD;HPRD-phos;HPRD_KEA;HPRD_MIMP;InnateDB;KEA;Kinexus_KEA;MIMP;NCI-PID_ProtMapper;NetPath;PhosphoPoint;PhosphoSite_KEA;PhosphoSite_MIMP;ProtMapper;SPIKE;Wang;iPTMnet;phosphoELM_MIMP\", \"InWeb_IM\": \"experimental\", \"BioGrid\": \"physical\", \"BioGrid_PubMed\": \"15979846\", \"BioGrid_Type\": \"Affinity Capture-Western\", \"String_Score_Physical\": 935, \"String_Score_Combined\": 989}", "selected": false}, "selected": false}, {"data": {"id": "28098681", "source": "28098567", "target": "28098571", "SCORE": "939", "shared_interaction": "Direct", "source_original": "5594", "Name_B": "SRC", "Name_A": "MAPK1", "target_original": "6714", "Gene_B": "6714", "interaction": "Direct", "SUID": 28098681, "TYPE": "Direct", "Gene_A": "5594", "support": "{\"StringDB\": \"physical\", \"StringEvidence\": \"database:0.896,textmining:0.867,experiments:0.391,cooccurrence:0.282,coexpression:0.021\", \"OmniPath\": \"kinaseextra,pathwayextra\", \"OmniPath_Reference\": \"BEL-Large-Corpus_ProtMapper;ProtMapper;Wang\", \"InWeb_IM\": \"inference\", \"BioGrid\": \"physical\", \"BioGrid_PubMed\": \"23242524\", \"BioGrid_Type\": \"Affinity Capture-Western\", \"String_Score_Physical\": 939, \"String_Score_Combined\": 963}", "selected": false}, "selected": false}, {"data": {"id": "28098680", "source": "28098567", "target": "28098556", "SCORE": "347", "shared_interaction": "Direct", "source_original": "5594", "Name_B": "CCND1", "Name_A": "MAPK1", "target_original": "595", "Gene_B": "595", "interaction": "Direct", "SUID": 28098680, "TYPE": "Direct", "Gene_A": "5594", "support": "{\"StringDB\": \"physical\", \"StringEvidence\": \"textmining:0.827,experiments:0.320\", \"OmniPath\": \"pathwayextra\", \"OmniPath_Reference\": \"KEGG-MEDICUS;Wang\", \"InWeb_IM\": \"experimental\", \"BioGrid\": \"physical\", \"BioGrid_PubMed\": \"17205132\", \"BioGrid_Type\": \"Affinity Capture-Western\", \"String_Score_Physical\": 347, \"String_Score_Combined\": 887}", "selected": false}, "selected": false}, {"data": {"id": "28098679", "source": "28098567", "target": "28098570", "SCORE": "260", "shared_interaction": "Direct", "source_original": "5594", "Name_B": "PTEN", "Name_A": "MAPK1", "target_original": "5728", "Gene_B": "5728", "interaction": "Direct", "SUID": 28098679, "TYPE": "Direct", "Gene_A": "5594", "support": "{\"StringDB\": \"physical\", \"StringEvidence\": \"textmining:0.777,experiments:0.229,coexpression:0.024\", \"BioGrid\": \"physical\", \"BioGrid_PubMed\": \"32249768\", \"BioGrid_Type\": \"Affinity Capture-MS\", \"String_Score_Physical\": 260, \"String_Score_Combined\": 839}", "selected": false}, "selected": false}, {"data": {"id": "28098678", "source": "28098567", "target": "28098569", "SCORE": "935", "shared_interaction": "Direct", "source_original": "5594", "Name_B": "MAPK8", "Name_A": "MAPK1", "target_original": "5599", "Gene_B": "5599", "interaction": "Direct", "SUID": 28098678, "TYPE": "Direct", "Gene_A": "5594", "support": "{\"StringDB\": \"physical\", \"StringEvidence\": \"textmining:0.980,database:0.896,cooccurrence:0.360,experiments:0.359,coexpression:0.042\", \"OmniPath\": \"omnipath,pathwayextra,kinaseextra\", \"OmniPath_Reference\": \"Adhesome;HPRD;Wang,Adhesome;HPRD;PhosphoPoint;Wang\", \"InWeb_IM\": \"inference\", \"String_Score_Physical\": 935, \"String_Score_Combined\": 947}", "selected": false}, "selected": false}, {"data": {"id": "28098677", "source": "28098567", "target": "28098568", "SCORE": "986", "shared_interaction": "Direct", "source_original": "5594", "Name_B": "MAPK3", "Name_A": "MAPK1", "target_original": "5595", "Gene_B": "5595", "interaction": "Direct", "SUID": 28098677, "TYPE": "Direct", "Gene_A": "5594", "support": "{\"StringDB\": \"physical\", \"StringEvidence\": \"textmining:0.949,database:0.896,experiments:0.867,cooccurrence:0.422\", \"OmniPath\": \"omnipath,kinaseextra,pathwayextra\", \"OmniPath_Reference\": \"InnateDB;Lit-BM-17;ProtMapper;REACH_ProtMapper;SIGNOR;Wang,InnateDB;Lit-BM-17;ProtMapper;REACH_ProtMapper\", \"InWeb_IM\": \"experimental\", \"BioGrid\": \"physical\", \"BioGrid_PubMed\": \"33961781,31980649,26344197,23602568,19058874,16424009\", \"BioGrid_Type\": \"Co-fractionation,Affinity Capture-Western,Affinity Capture-MS\", \"BioGrid_Score\": \"0.999986255,0.219860204\", \"String_Score_Physical\": 986, \"String_Score_Combined\": 987}", "selected": false}, "selected": false}, {"data": {"id": "28098676", "source": "28098566", "target": "28098575", "SCORE": "432", "shared_interaction": "Direct", "source_original": "4609", "Name_B": "VEGFA", "Name_A": "MYC", "target_original": "7422", "Gene_B": "7422", "interaction": "Direct", "SUID": 28098676, "TYPE": "Direct", "Gene_A": "4609", "support": "{\"OmniPath\": \"pathwayextra\", \"OmniPath_Reference\": \"Wang\"}", "selected": false}, "selected": false}, {"data": {"id": "28098675", "source": "28098566", "target": "28098574", "SCORE": "432", "shared_interaction": "Direct", "source_original": "4609", "Name_B": "TP53", "Name_A": "MYC", "target_original": "7157", "Gene_B": "7157", "interaction": "Direct", "SUID": 28098675, "TYPE": "Direct", "Gene_A": "4609", "support": "{\"OmniPath\": \"pathwayextra\", \"OmniPath_Reference\": \"Wang\", \"InWeb_IM\": \"experimental\", \"BioGrid\": \"physical\", \"BioGrid_PubMed\": \"30415952,28205554,21150319\", \"BioGrid_Type\": \"FRET,Proximity Label-MS,Affinity Capture-MS\"}", "selected": false}, "selected": false}, {"data": {"id": "28098674", "source": "28098566", "target": "28098573", "SCORE": "432", "shared_interaction": "Direct", "source_original": "4609", "Name_B": "TNF", "Name_A": "MYC", "target_original": "7124", "Gene_B": "7124", "interaction": "Direct", "SUID": 28098674, "TYPE": "Direct", "Gene_A": "4609", "support": "{\"OmniPath\": \"pathwayextra\", \"OmniPath_Reference\": \"Wang\"}", "selected": false}, "selected": false}, {"data": {"id": "28098673", "source": "28098566", "target": "28098572", "SCORE": "432", "shared_interaction": "Direct", "source_original": "4609", "Name_B": "STAT3", "Name_A": "MYC", "target_original": "6774", "Gene_B": "6774", "interaction": "Direct", "SUID": 28098673, "TYPE": "Direct", "Gene_A": "4609", "support": "{\"OmniPath\": \"pathwayextra\", \"OmniPath_Reference\": \"ACSN;Wang\", \"InWeb_IM\": \"experimental\", \"BioGrid\": \"genetic\", \"BioGrid_PubMed\": \"30762338\", \"BioGrid_Type\": \"Negative Genetic\"}", "selected": false}, "selected": false}, {"data": {"id": "28098672", "source": "28098566", "target": "28098556", "SCORE": "432", "shared_interaction": "Direct", "source_original": "4609", "Name_B": "CCND1", "Name_A": "MYC", "target_original": "595", "Gene_B": "595", "interaction": "Direct", "SUID": 28098672, "TYPE": "Direct", "Gene_A": "4609", "support": "{\"OmniPath\": \"pathwayextra\", \"OmniPath_Reference\": \"ACSN;Wang\", \"InWeb_IM\": \"inference\"}", "selected": false}, "selected": false}, {"data": {"id": "28098671", "source": "28098566", "target": "28098570", "SCORE": "208", "shared_interaction": "Direct", "source_original": "4609", "Name_B": "PTEN", "Name_A": "MYC", "target_original": "5728", "Gene_B": "5728", "interaction": "Direct", "SUID": 28098671, "TYPE": "Direct", "Gene_A": "4609", "support": "{\"BioGrid\": \"physical\", \"BioGrid_PubMed\": \"28205554\", \"BioGrid_Type\": \"FRET\"}", "selected": false}, "selected": false}, {"data": {"id": "28098670", "source": "28098566", "target": "28098569", "SCORE": "432", "shared_interaction": "Direct", "source_original": "4609", "Name_B": "MAPK8", "Name_A": "MYC", "target_original": "5599", "Gene_B": "5599", "interaction": "Direct", "SUID": 28098670, "TYPE": "Direct", "Gene_A": "4609", "support": "{\"OmniPath\": \"omnipath,kinaseextra\", \"OmniPath_Reference\": \"HPRD;HPRD-phos;HPRD_KEA;HPRD_MIMP;KEA;Kinexus_KEA;MIMP;PhosphoPoint;PhosphoSite_KEA;PhosphoSite_MIMP;PhosphoSite_ProtMapper;ProtMapper;SIGNOR;SIGNOR_ProtMapper;iPTMnet;phosphoELM_MIMP\", \"InWeb_IM\": \"experimental\", \"BioGrid\": \"physical\", \"BioGrid_PubMed\": \"10551811\", \"BioGrid_Type\": \"Biochemical Activity,Reconstituted Complex,Affinity Capture-Western\"}", "selected": false}, "selected": false}, {"data": {"id": "28098669", "source": "28098566", "target": "28098568", "SCORE": "432", "shared_interaction": "Direct", "source_original": "4609", "Name_B": "MAPK3", "Name_A": "MYC", "target_original": "5595", "Gene_B": "5595", "interaction": "Direct", "SUID": 28098669, "TYPE": "Direct", "Gene_A": "4609", "support": "{\"OmniPath\": \"omnipath,kinaseextra,pathwayextra\", \"OmniPath_Reference\": \"BEL-Large-Corpus_ProtMapper;HPRD;InnateDB;PhosphoPoint;ProtMapper;SignaLink3;Wang\", \"InWeb_IM\": \"experimental\", \"BioGrid\": \"physical\", \"BioGrid_PubMed\": \"15210690\", \"BioGrid_Type\": \"Reconstituted Complex\"}", "selected": false}, "selected": false}, {"data": {"id": "28098668", "source": "28098566", "target": "28098567", "SCORE": "432", "shared_interaction": "Direct", "source_original": "4609", "Name_B": "MAPK1", "Name_A": "MYC", "target_original": "5594", "Gene_B": "5594", "interaction": "Direct", "SUID": 28098668, "TYPE": "Direct", "Gene_A": "4609", "support": "{\"OmniPath\": \"omnipath,kinaseextra,pathwayextra\", \"OmniPath_Reference\": \"BEL-Large-Corpus_ProtMapper;BioGRID;HPRD_MIMP;InnateDB;KEA;MIMP;NetworKIN_KEA;PhosphoNetworks;PhosphoSite_KEA;PhosphoSite_MIMP;PhosphoSite_ProtMapper;ProtMapper;REACH_ProtMapper;RLIMS-P_ProtMapper;SIGNOR_ProtMapper;Sparser_ProtMapper;Wang;iPTMnet;phosphoELM;phosphoELM_KEA;phosphoELM_MIMP\", \"InWeb_IM\": \"experimental\", \"BioGrid\": \"physical\", \"BioGrid_PubMed\": \"7957875,29467282,15210690\", \"BioGrid_Type\": \"Reconstituted Complex,Affinity Capture-MS\"}", "selected": false}, "selected": false}, {"data": {"id": "28098667", "source": "28098565", "target": "28098575", "SCORE": "432", "shared_interaction": "Direct", "source_original": "3725", "Name_B": "VEGFA", "Name_A": "JUN", "target_original": "7422", "Gene_B": "7422", "interaction": "Direct", "SUID": 28098667, "TYPE": "Direct", "Gene_A": "3725", "support": "{\"OmniPath\": \"pathwayextra\", \"OmniPath_Reference\": \"Wang\", \"InWeb_IM\": \"inference\"}", "selected": false}, "selected": false}, {"data": {"id": "28098666", "source": "28098565", "target": "28098574", "SCORE": "908", "shared_interaction": "Direct", "source_original": "3725", "Name_B": "TP53", "Name_A": "JUN", "target_original": "7157", "Gene_B": "7157", "interaction": "Direct", "SUID": 28098666, "TYPE": "Direct", "Gene_A": "3725", "support": "{\"StringDB\": \"physical\", \"StringEvidence\": \"textmining:0.909,database:0.896,experiments:0.090\", \"OmniPath\": \"pathwayextra\", \"OmniPath_Reference\": \"Wang\", \"InWeb_IM\": \"experimental\", \"BioGrid\": \"physical\", \"BioGrid_PubMed\": \"31182485\", \"BioGrid_Type\": \"Two-hybrid\", \"String_Score_Physical\": 908, \"String_Score_Combined\": 991}", "selected": false}, "selected": false}, {"data": {"id": "28098665", "source": "28098565", "target": "28098573", "SCORE": "900", "shared_interaction": "Direct", "source_original": "3725", "Name_B": "TNF", "Name_A": "JUN", "target_original": "7124", "Gene_B": "7124", "interaction": "Direct", "SUID": 28098665, "TYPE": "Direct", "Gene_A": "3725", "support": "{\"StringDB\": \"physical\", \"StringEvidence\": \"database:0.896,textmining:0.866\", \"OmniPath\": \"pathwayextra,kinaseextra\", \"OmniPath_Reference\": \"Wang,ProtMapper;Sparser_ProtMapper;Wang\", \"InWeb_IM\": \"experimental\", \"String_Score_Physical\": 900, \"String_Score_Combined\": 986}", "selected": false}, "selected": false}, {"data": {"id": "28098664", "source": "28098565", "target": "28098572", "SCORE": "476", "shared_interaction": "Direct", "source_original": "3725", "Name_B": "STAT3", "Name_A": "JUN", "target_original": "6774", "Gene_B": "6774", "interaction": "Direct", "SUID": 28098664, "TYPE": "Direct", "Gene_A": "3725", "support": "{\"StringDB\": \"physical\", \"StringEvidence\": \"textmining:0.846,experiments:0.454,coexpression:0.015\", \"OmniPath\": \"omnipath,kinaseextra\", \"OmniPath_Reference\": \"HPRD;NetPath;ProtMapper;Sparser_ProtMapper;Wang\", \"InWeb_IM\": \"experimental\", \"BioGrid\": \"physical\", \"BioGrid_PubMed\": \"10490649\", \"BioGrid_Type\": \"Reconstituted Complex,Affinity Capture-Western\", \"String_Score_Physical\": 476, \"String_Score_Combined\": 921}", "selected": false}, "selected": false}, {"data": {"id": "28098663", "source": "28098565", "target": "28098571", "SCORE": "807", "shared_interaction": "Direct", "source_original": "3725", "Name_B": "SRC", "Name_A": "JUN", "target_original": "6714", "Gene_B": "6714", "interaction": "Direct", "SUID": 28098663, "TYPE": "Direct", "Gene_A": "3725", "support": "{\"StringDB\": \"physical\", \"StringEvidence\": \"textmining:0.844,database:0.791,experiments:0.040,coexpression:0.025\", \"OmniPath\": \"kinaseextra\", \"OmniPath_Reference\": \"ProtMapper;REACH_ProtMapper\", \"String_Score_Physical\": 807, \"String_Score_Combined\": 970}", "selected": false}, "selected": false}, {"data": {"id": "28098662", "source": "28098565", "target": "28098556", "SCORE": "900", "shared_interaction": "Direct", "source_original": "3725", "Name_B": "CCND1", "Name_A": "JUN", "target_original": "595", "Gene_B": "595", "interaction": "Direct", "SUID": 28098662, "TYPE": "Direct", "Gene_A": "3725", "support": "{\"StringDB\": \"physical\", \"StringEvidence\": \"database:0.896,textmining:0.857\", \"OmniPath\": \"pathwayextra\", \"OmniPath_Reference\": \"ACSN;Wang\", \"InWeb_IM\": \"inference\", \"BioGrid\": \"physical\", \"BioGrid_PubMed\": \"10567390\", \"BioGrid_Type\": \"Reconstituted Complex\", \"String_Score_Physical\": 900, \"String_Score_Combined\": 985}", "selected": false}, "selected": false}, {"data": {"id": "28098661", "source": "28098565", "target": "28098569", "SCORE": "977", "shared_interaction": "Direct", "source_original": "3725", "Name_B": "MAPK8", "Name_A": "JUN", "target_original": "5599", "Gene_B": "5599", "interaction": "Direct", "SUID": 28098661, "TYPE": "Direct", "Gene_A": "3725", "support": "{\"StringDB\": \"physical\", \"StringEvidence\": \"textmining:0.985,database:0.896,experiments:0.779\", \"OmniPath\": \"omnipath,kinaseextra,pathwayextra\", \"OmniPath_Reference\": \"ACSN;BEL-Large-Corpus_ProtMapper;BioGRID;CA1;CancerCellMap;DIP;ELM;HPRD;HPRD-phos;HPRD_KEA;HPRD_MIMP;InnateDB;IntAct;KEA;KEGG-MEDICUS;Lit-BM-17;MIMP;Macrophage;NCI-PID_ProtMapper;NetworKIN_KEA;PhosphoNetworks;PhosphoPoint;PhosphoSite_KEA;PhosphoSite_MIMP;PhosphoSite_ProtMapper;PhosphoSite_noref;ProtMapper;REACH_ProtMapper;RLIMS-P_ProtMapper;Reactome_ProtMapper;SIGNOR;SIGNOR_ProtMapper;SPIKE;SignaLink3;Sparser_ProtMapper;Wang;dbPTM;iPTMnet;phosphoELM;phosphoELM_KEA;phosphoELM_MIMP\", \"InWeb_IM\": \"experimental\", \"BioGrid\": \"physical\", \"BioGrid_PubMed\": \"9990010,9808624,9774977,9692890,9575168,9032244,8846788,8654373,8621542,8586671,8137421,8001819,7527398,25098452,23816567,22904686,22110360,20732415,20514406,20133937,19910486,19527717,19270716,18957422,18922473,18429822,18003900,17875713,17363973,17189706,16983342,16824735,16740711,16549498,16533805,16434970,16291755,16166642,16157600,16142216,16007099,15958389,15749833,15677475,15590691,15299005,15289320,15143066,14701799,14633987,14612408,14572659,14557262,14517282,13130464,12963725,12832416,12407442,12228228,12185592,12149229,12052834,11907583,11532856,11479302,11278395,11108663,10987838,10962563,10908726,10747973,10464310,10419510,10398438,10101227\", \"BioGrid_Type\": \"Biochemical Activity,Reconstituted Complex,Two-hybrid,Affinity Capture-Western\", \"String_Score_Physical\": 977, \"String_Score_Combined\": 999}", "selected": false}, "selected": false}, {"data": {"id": "28098660", "source": "28098565", "target": "28098568", "SCORE": "937", "shared_interaction": "Direct", "source_original": "3725", "Name_B": "MAPK3", "Name_A": "JUN", "target_original": "5595", "Gene_B": "5595", "interaction": "Direct", "SUID": 28098660, "TYPE": "Direct", "Gene_A": "3725", "support": "{\"StringDB\": \"physical\", \"StringEvidence\": \"textmining:0.927,database:0.896,experiments:0.377\", \"OmniPath\": \"omnipath,kinaseextra,pathwayextra\", \"OmniPath_Reference\": \"CancerCellMap;HPRD;KEGG-MEDICUS;NCI-PID_ProtMapper;NetPath;PhosphoPoint;ProtMapper;REACH_ProtMapper;RLIMS-P_ProtMapper;SIGNOR;SIGNOR_ProtMapper;Wang;iPTMnet,ACSN;CancerCellMap;HPRD;NetPath\", \"InWeb_IM\": \"experimental\", \"BioGrid\": \"physical\", \"BioGrid_PubMed\": \"1922387\", \"BioGrid_Type\": \"Biochemical Activity\", \"String_Score_Physical\": 937, \"String_Score_Combined\": 995}", "selected": false}, "selected": false}, {"data": {"id": "28098659", "source": "28098565", "target": "28098567", "SCORE": "938", "shared_interaction": "Direct", "source_original": "3725", "Name_B": "MAPK1", "Name_A": "JUN", "target_original": "5594", "Gene_B": "5594", "interaction": "Direct", "SUID": 28098659, "TYPE": "Direct", "Gene_A": "3725", "support": "{\"StringDB\": \"physical\", \"StringEvidence\": \"textmining:0.950,database:0.896,experiments:0.386\", \"OmniPath\": \"omnipath,kinaseextra,pathwayextra\", \"OmniPath_Reference\": \"CancerCellMap;DIP;KEA;KEGG-MEDICUS;NCI-PID_ProtMapper;NetPath;NetworKIN_KEA;PhosphoPoint;ProtMapper;REACH_ProtMapper;SIGNOR;Wang,ACSN;CancerCellMap;DIP;NetPath\", \"InWeb_IM\": \"experimental\", \"BioGrid\": \"physical\", \"BioGrid_PubMed\": \"29225075,11431474,10419510\", \"BioGrid_Type\": \"Biochemical Activity,Reconstituted Complex,Affinity Capture-Western\", \"String_Score_Physical\": 938, \"String_Score_Combined\": 996}", "selected": false}, "selected": false}, {"data": {"id": "28098658", "source": "28098565", "target": "28098566", "SCORE": "432", "shared_interaction": "Direct", "source_original": "3725", "Name_B": "MYC", "Name_A": "JUN", "target_original": "4609", "Gene_B": "4609", "interaction": "Direct", "SUID": 28098658, "TYPE": "Direct", "Gene_A": "3725", "support": "{\"OmniPath\": \"pathwayextra\", \"OmniPath_Reference\": \"ACSN;Wang\", \"InWeb_IM\": \"experimental\", \"BioGrid\": \"physical\", \"BioGrid_PubMed\": \"20232342\", \"BioGrid_Type\": \"Affinity Capture-Western\"}", "selected": false}, "selected": false}, {"data": {"id": "28098657", "source": "28098564", "target": "28098575", "SCORE": "432", "shared_interaction": "Direct", "source_original": "3569", "Name_B": "VEGFA", "Name_A": "IL6", "target_original": "7422", "Gene_B": "7422", "interaction": "Direct", "SUID": 28098657, "TYPE": "Direct", "Gene_A": "3569", "support": "{\"OmniPath\": \"pathwayextra\", \"OmniPath_Reference\": \"Wang\"}", "selected": false}, "selected": false}, {"data": {"id": "28098656", "source": "28098564", "target": "28098573", "SCORE": "432", "shared_interaction": "Direct", "source_original": "3569", "Name_B": "TNF", "Name_A": "IL6", "target_original": "7124", "Gene_B": "7124", "interaction": "Direct", "SUID": 28098656, "TYPE": "Direct", "Gene_A": "3569", "support": "{\"StringDB\": \"functional\", \"StringEvidence\": \"textmining:0.982,coexpression:0.086\", \"OmniPath\": \"pathwayextra\", \"OmniPath_Reference\": \"Wang\", \"String_Score_Combined\": 984, \"String_Score_Physical\": 432}", "selected": false}, "selected": false}, {"data": {"id": "28098655", "source": "28098564", "target": "28098572", "SCORE": "923", "shared_interaction": "Direct", "source_original": "3569", "Name_B": "STAT3", "Name_A": "IL6", "target_original": "6774", "Gene_B": "6774", "interaction": "Direct", "SUID": 28098655, "TYPE": "Direct", "Gene_A": "3569", "support": "{\"StringDB\": \"physical\", \"StringEvidence\": \"textmining:0.969,database:0.896,experiments:0.238\", \"OmniPath\": \"kinaseextra,pathwayextra\", \"OmniPath_Reference\": \"Wang,BEL-Large-Corpus_ProtMapper;ProtMapper;RLIMS-P_ProtMapper;Sparser_ProtMapper;Wang\", \"InWeb_IM\": \"inference\", \"String_Score_Physical\": 923, \"String_Score_Combined\": 997}", "selected": false}, "selected": false}, {"data": {"id": "28098654", "source": "28098564", "target": "28098569", "SCORE": "432", "shared_interaction": "Direct", "source_original": "3569", "Name_B": "MAPK8", "Name_A": "IL6", "target_original": "5599", "Gene_B": "5599", "interaction": "Direct", "SUID": 28098654, "TYPE": "Direct", "Gene_A": "3569", "support": "{\"StringDB\": \"functional\", \"StringEvidence\": \"textmining:0.881\", \"OmniPath\": \"pathwayextra\", \"OmniPath_Reference\": \"Wang\", \"String_Score_Combined\": 885, \"String_Score_Physical\": 432}", "selected": false}, "selected": false}, {"data": {"id": "28098653", "source": "28098564", "target": "28098568", "SCORE": "900", "shared_interaction": "Direct", "source_original": "3569", "Name_B": "MAPK3", "Name_A": "IL6", "target_original": "5595", "Gene_B": "5595", "interaction": "Direct", "SUID": 28098653, "TYPE": "Direct", "Gene_A": "3569", "support": "{\"StringDB\": \"physical\", \"StringEvidence\": \"database:0.896,textmining:0.762\", \"OmniPath\": \"pathwayextra\", \"OmniPath_Reference\": \"Wang\", \"String_Score_Physical\": 900, \"String_Score_Combined\": 976}", "selected": false}, "selected": false}, {"data": {"id": "28098652", "source": "28098564", "target": "28098567", "SCORE": "900", "shared_interaction": "Direct", "source_original": "3569", "Name_B": "MAPK1", "Name_A": "IL6", "target_original": "5594", "Gene_B": "5594", "interaction": "Direct", "SUID": 28098652, "TYPE": "Direct", "Gene_A": "3569", "support": "{\"StringDB\": \"physical\", \"StringEvidence\": \"database:0.896,textmining:0.828\", \"String_Score_Physical\": 900, \"String_Score_Combined\": 982}", "selected": false}, "selected": false}, {"data": {"id": "28098651", "source": "28098564", "target": "28098565", "SCORE": "900", "shared_interaction": "Direct", "source_original": "3569", "Name_B": "JUN", "Name_A": "IL6", "target_original": "3725", "Gene_B": "3725", "interaction": "Direct", "SUID": 28098651, "TYPE": "Direct", "Gene_A": "3569", "support": "{\"StringDB\": \"physical\", \"StringEvidence\": \"database:0.896,textmining:0.844,coexpression:0.013\", \"OmniPath\": \"pathwayextra\", \"OmniPath_Reference\": \"Wang\", \"String_Score_Physical\": 900, \"String_Score_Combined\": 984}", "selected": false}, "selected": false}, {"data": {"id": "28098650", "source": "28098563", "target": "28098575", "SCORE": "294", "shared_interaction": "Direct", "source_original": "3320", "Name_B": "VEGFA", "Name_A": "HSP90AA1", "target_original": "7422", "Gene_B": "7422", "interaction": "Direct", "SUID": 28098650, "TYPE": "Direct", "Gene_A": "3320", "support": "{\"InWeb_IM\": \"experimental\", \"BioGrid\": \"physical\", \"BioGrid_PubMed\": \"18211808\", \"BioGrid_Type\": \"Affinity Capture-Western\"}", "selected": false}, "selected": false}, {"data": {"id": "28098649", "source": "28098563", "target": "28098574", "SCORE": "940", "shared_interaction": "Direct", "source_original": "3320", "Name_B": "TP53", "Name_A": "HSP90AA1", "target_original": "7157", "Gene_B": "7157", "interaction": "Direct", "SUID": 28098649, "TYPE": "Direct", "Gene_A": "3320", "support": "{\"StringDB\": \"physical\", \"StringEvidence\": \"database:0.896,textmining:0.843,experiments:0.408,coexpression:0.008\", \"OmniPath\": \"omnipath,pathwayextra\", \"OmniPath_Reference\": \"BioGRID;DIP;HPRD;Wang\", \"InWeb_IM\": \"experimental\", \"BioGrid\": \"physical\", \"BioGrid_PubMed\": \"32807901,32097779,31152661,30911017,23443559,22939624,21268072,15358769,15004035,15001357,12427754,11707401,11507088,11297531,10557093\", \"BioGrid_Type\": \"Affinity Capture-Luminescence,Co-fractionation,Co-purification,Reconstituted Complex,Co-crystal Structure,Biochemical Activity,Affinity Capture-Western,Affinity Capture-MS\", \"String_Score_Physical\": 940, \"String_Score_Combined\": 990}", "selected": false}, "selected": false}, {"data": {"id": "28098648", "source": "28098563", "target": "28098572", "SCORE": "935", "shared_interaction": "Direct", "source_original": "3320", "Name_B": "STAT3", "Name_A": "HSP90AA1", "target_original": "6774", "Gene_B": "6774", "interaction": "Direct", "SUID": 28098648, "TYPE": "Direct", "Gene_A": "3320", "support": "{\"StringDB\": \"physical\", \"StringEvidence\": \"database:0.896,textmining:0.734,experiments:0.352\", \"OmniPath\": \"omnipath\", \"OmniPath_Reference\": \"HPRD;NetPath;SPIKE;Wang\", \"InWeb_IM\": \"experimental\", \"BioGrid\": \"physical\", \"BioGrid_PubMed\": \"12559950\", \"BioGrid_Type\": \"Affinity Capture-Western\", \"String_Score_Physical\": 935, \"String_Score_Combined\": 982}", "selected": false}, "selected": false}, {"data": {"id": "28098647", "source": "28098563", "target": "28098571", "SCORE": "945", "shared_interaction": "Direct", "source_original": "3320", "Name_B": "SRC", "Name_A": "HSP90AA1", "target_original": "6714", "Gene_B": "6714", "interaction": "Direct", "SUID": 28098647, "TYPE": "Direct", "Gene_A": "3320", "support": "{\"StringDB\": \"physical\", \"StringEvidence\": \"database:0.896,textmining:0.663,experiments:0.451\", \"OmniPath\": \"omnipath,kinaseextra\", \"OmniPath_Reference\": \"BioGRID;DIP;HPRD;SPIKE;Wang,BioGRID;DIP;HPRD;PhosphoPoint;Wang\", \"InWeb_IM\": \"experimental\", \"BioGrid\": \"physical\", \"BioGrid_PubMed\": \"31980649,28537252,22315411,1310678\", \"BioGrid_Type\": \"Affinity Capture-Western,Affinity Capture-MS\", \"String_Score_Physical\": 945, \"String_Score_Combined\": 981}", "selected": false}, "selected": false}, {"data": {"id": "28098646", "source": "28098563", "target": "28098556", "SCORE": "208", "shared_interaction": "Direct", "source_original": "3320", "Name_B": "CCND1", "Name_A": "HSP90AA1", "target_original": "595", "Gene_B": "595", "interaction": "Direct", "SUID": 28098646, "TYPE": "Direct", "Gene_A": "3320", "support": "{\"StringDB\": \"functional\", \"StringEvidence\": \"textmining:0.539\", \"BioGrid\": \"physical\", \"BioGrid_PubMed\": \"21654808\", \"BioGrid_Type\": \"Affinity Capture-MS\", \"String_Score_Combined\": 557, \"String_Score_Physical\": 208}", "selected": false}, "selected": false}, {"data": {"id": "28098645", "source": "28098563", "target": "28098570", "SCORE": "198", "shared_interaction": "Direct", "source_original": "3320", "Name_B": "PTEN", "Name_A": "HSP90AA1", "target_original": "5728", "Gene_B": "5728", "interaction": "Direct", "SUID": 28098645, "TYPE": "Direct", "Gene_A": "3320", "support": "{\"StringDB\": \"physical\", \"StringEvidence\": \"textmining:0.580,experiments:0.164\", \"OmniPath\": \"pathwayextra\", \"OmniPath_Reference\": \"Wang\", \"InWeb_IM\": \"experimental\", \"BioGrid\": \"genetic,physical\", \"BioGrid_PubMed\": \"28319113,21532586\", \"BioGrid_Type\": \"Affinity Capture-MS,Positive Genetic\", \"String_Score_Physical\": 198, \"String_Score_Combined\": 663}", "selected": false}, "selected": false}, {"data": {"id": "28098644", "source": "28098563", "target": "28098569", "SCORE": "379", "shared_interaction": "Direct", "source_original": "3320", "Name_B": "MAPK8", "Name_A": "HSP90AA1", "target_original": "5599", "Gene_B": "5599", "interaction": "Direct", "SUID": 28098644, "TYPE": "Direct", "Gene_A": "3320", "support": "{\"StringDB\": \"physical\", \"StringEvidence\": \"textmining:0.733,experiments:0.352\", \"BioGrid\": \"physical\", \"BioGrid_PubMed\": \"17891170\", \"BioGrid_Type\": \"Affinity Capture-Western\", \"String_Score_Physical\": 379, \"String_Score_Combined\": 834}", "selected": false}, "selected": false}, {"data": {"id": "28098643", "source": "28098563", "target": "28098568", "SCORE": "923", "shared_interaction": "Direct", "source_original": "3320", "Name_B": "MAPK3", "Name_A": "HSP90AA1", "target_original": "5595", "Gene_B": "5595", "interaction": "Direct", "SUID": 28098643, "TYPE": "Direct", "Gene_A": "3320", "support": "{\"StringDB\": \"physical\", \"StringEvidence\": \"database:0.896,textmining:0.639,experiments:0.234,coexpression:0.015\", \"InWeb_IM\": \"inference\", \"BioGrid\": \"physical\", \"BioGrid_PubMed\": \"31980649\", \"BioGrid_Type\": \"Affinity Capture-MS\", \"String_Score_Physical\": 923, \"String_Score_Combined\": 972}", "selected": false}, "selected": false}, {"data": {"id": "28098642", "source": "28098563", "target": "28098567", "SCORE": "950", "shared_interaction": "Direct", "source_original": "3320", "Name_B": "MAPK1", "Name_A": "HSP90AA1", "target_original": "5594", "Gene_B": "5594", "interaction": "Direct", "SUID": 28098642, "TYPE": "Direct", "Gene_A": "3320", "support": "{\"StringDB\": \"physical\", \"StringEvidence\": \"database:0.896,textmining:0.589,experiments:0.504,coexpression:0.020\", \"OmniPath\": \"omnipath,kinaseextra\", \"OmniPath_Reference\": \"HPRD;PhosphoPoint\", \"InWeb_IM\": \"inference\", \"String_Score_Physical\": 950, \"String_Score_Combined\": 979}", "selected": false}, "selected": false}, {"data": {"id": "28098641", "source": "28098563", "target": "28098566", "SCORE": "432", "shared_interaction": "Direct", "source_original": "3320", "Name_B": "MYC", "Name_A": "HSP90AA1", "target_original": "4609", "Gene_B": "4609", "interaction": "Direct", "SUID": 28098641, "TYPE": "Direct", "Gene_A": "3320", "support": "{\"OmniPath\": \"omnipath,pathwayextra\", \"OmniPath_Reference\": \"HPRD;Wang\", \"InWeb_IM\": \"experimental\", \"BioGrid\": \"physical\", \"BioGrid_PubMed\": \"29467282,28914785,12644583\", \"BioGrid_Type\": \"Affinity Capture-Western,Affinity Capture-MS\"}", "selected": false}, "selected": false}, {"data": {"id": "28098640", "source": "28098562", "target": "28098574", "SCORE": "313", "shared_interaction": "Direct", "source_original": "3265", "Name_B": "TP53", "Name_A": "HRAS", "target_original": "7157", "Gene_B": "7157", "interaction": "Direct", "SUID": 28098640, "TYPE": "Direct", "Gene_A": "3265", "support": "{\"StringDB\": \"physical\", \"StringEvidence\": \"textmining:0.951,experiments:0.284\", \"OmniPath\": \"omnipath\", \"OmniPath_Reference\": \"SPIKE\", \"InWeb_IM\": \"experimental\", \"BioGrid\": \"physical\", \"BioGrid_PubMed\": \"21041410\", \"BioGrid_Type\": \"Affinity Capture-Western\", \"String_Score_Physical\": 313, \"String_Score_Combined\": 966}", "selected": false}, "selected": false}, {"data": {"id": "28098639", "source": "28098562", "target": "28098571", "SCORE": "945", "shared_interaction": "Direct", "source_original": "3265", "Name_B": "SRC", "Name_A": "HRAS", "target_original": "6714", "Gene_B": "6714", "interaction": "Direct", "SUID": 28098639, "TYPE": "Direct", "Gene_A": "3265", "support": "{\"StringDB\": \"physical\", \"StringEvidence\": \"database:0.896,textmining:0.826,experiments:0.450,coexpression:0.070\", \"OmniPath\": \"omnipath,kinaseextra,pathwayextra\", \"OmniPath_Reference\": \"Adhesome;DOMINO;HPRD;PhosphoPoint;PhosphoSite;PhosphoSite_ProtMapper;PhosphoSite_noref;ProtMapper;SIGNOR;SIGNOR_ProtMapper;SPIKE;Wang;iPTMnet\", \"InWeb_IM\": \"experimental\", \"BioGrid\": \"physical\", \"BioGrid_PubMed\": \"30639242,30194290\", \"BioGrid_Type\": \"Proximity Label-MS\", \"BioGrid_Score\": \"2.11266463\", \"String_Score_Physical\": 945, \"String_Score_Combined\": 991}", "selected": false}, "selected": false}, {"data": {"id": "28098638", "source": "28098562", "target": "28098569", "SCORE": "887", "shared_interaction": "Direct", "source_original": "3265", "Name_B": "MAPK8", "Name_A": "HRAS", "target_original": "5599", "Gene_B": "5599", "interaction": "Direct", "SUID": 28098638, "TYPE": "Direct", "Gene_A": "3265", "support": "{\"StringDB\": \"physical\", \"StringEvidence\": \"database:0.791,textmining:0.690,experiments:0.437,coexpression:0.015\", \"OmniPath\": \"omnipath,pathwayextra,kinaseextra\", \"OmniPath_Reference\": \"Adhesome;DIP;HPRD;PhosphoPoint,Adhesome;DIP;HPRD;Wang\", \"BioGrid\": \"genetic\", \"BioGrid_PubMed\": \"8943324\", \"BioGrid_Type\": \"Phenotypic Suppression\", \"String_Score_Physical\": 887, \"String_Score_Combined\": 965}", "selected": false}, "selected": false}, {"data": {"id": "28098637", "source": "28098562", "target": "28098568", "SCORE": "923", "shared_interaction": "Direct", "source_original": "3265", "Name_B": "MAPK3", "Name_A": "HRAS", "target_original": "5595", "Gene_B": "5595", "interaction": "Direct", "SUID": 28098637, "TYPE": "Direct", "Gene_A": "3265", "support": "{\"StringDB\": \"physical\", \"StringEvidence\": \"database:0.896,textmining:0.803,experiments:0.230,coexpression:0.075\", \"OmniPath\": \"kinaseextra\", \"OmniPath_Reference\": \"BEL-Large-Corpus_ProtMapper;ProtMapper\", \"InWeb_IM\": \"inference\", \"String_Score_Physical\": 923, \"String_Score_Combined\": 985}", "selected": false}, "selected": false}, {"data": {"id": "28098636", "source": "28098562", "target": "28098567", "SCORE": "923", "shared_interaction": "Direct", "source_original": "3265", "Name_B": "MAPK1", "Name_A": "HRAS", "target_original": "5594", "Gene_B": "5594", "interaction": "Direct", "SUID": 28098636, "TYPE": "Direct", "Gene_A": "3265", "support": "{\"StringDB\": \"physical\", \"StringEvidence\": \"database:0.896,textmining:0.776,experiments:0.230,coexpression:0.075\", \"OmniPath\": \"kinaseextra\", \"OmniPath_Reference\": \"BEL-Large-Corpus_ProtMapper;ProtMapper\", \"InWeb_IM\": \"inference\", \"String_Score_Physical\": 923, \"String_Score_Combined\": 984}", "selected": false}, "selected": false}, {"data": {"id": "28098635", "source": "28098562", "target": "28098565", "SCORE": "241", "shared_interaction": "Direct", "source_original": "3265", "Name_B": "JUN", "Name_A": "HRAS", "target_original": "3725", "Gene_B": "3725", "interaction": "Direct", "SUID": 28098635, "TYPE": "Direct", "Gene_A": "3265", "support": "{\"StringDB\": \"physical\", \"StringEvidence\": \"textmining:0.753,experiments:0.210\", \"OmniPath\": \"kinaseextra,pathwayextra\", \"OmniPath_Reference\": \"ProtMapper;SIGNOR_ProtMapper;Wang\", \"InWeb_IM\": \"experimental\", \"String_Score_Physical\": 241, \"String_Score_Combined\": 812}", "selected": false}, "selected": false}, {"data": {"id": "28098634", "source": "28098562", "target": "28098563", "SCORE": "901", "shared_interaction": "Direct", "source_original": "3265", "Name_B": "HSP90AA1", "Name_A": "HRAS", "target_original": "3320", "Gene_B": "3320", "interaction": "Direct", "SUID": 28098634, "TYPE": "Direct", "Gene_A": "3265", "support": "{\"StringDB\": \"physical\", \"StringEvidence\": \"database:0.896,textmining:0.625,coexpression:0.015,experiments:0.011\", \"InWeb_IM\": \"inference\", \"String_Score_Physical\": 901, \"String_Score_Combined\": 963}", "selected": false}, "selected": false}, {"data": {"id": "28098633", "source": "28098561", "target": "28098574", "SCORE": "379", "shared_interaction": "Direct", "source_original": "2597", "Name_B": "TP53", "Name_A": "GAPDH", "target_original": "7157", "Gene_B": "7157", "interaction": "Direct", "SUID": 28098633, "TYPE": "Direct", "Gene_A": "2597", "support": "{\"StringDB\": \"physical\", \"StringEvidence\": \"textmining:0.883,experiments:0.352\", \"InWeb_IM\": \"experimental\", \"BioGrid\": \"physical\", \"BioGrid_PubMed\": \"32807901,18552833\", \"BioGrid_Type\": \"Affinity Capture-Western,Affinity Capture-MS\", \"String_Score_Physical\": 379, \"String_Score_Combined\": 927}", "selected": false}, "selected": false}, {"data": {"id": "28098632", "source": "28098561", "target": "28098568", "SCORE": "260", "shared_interaction": "Direct", "source_original": "2597", "Name_B": "MAPK3", "Name_A": "GAPDH", "target_original": "5595", "Gene_B": "5595", "interaction": "Direct", "SUID": 28098632, "TYPE": "Direct", "Gene_A": "2597", "support": "{\"StringDB\": \"physical\", \"StringEvidence\": \"textmining:0.797,experiments:0.228\", \"InWeb_IM\": \"inference\", \"String_Score_Physical\": 260, \"String_Score_Combined\": 849}", "selected": false}, "selected": false}, {"data": {"id": "28098631", "source": "28098561", "target": "28098567", "SCORE": "227", "shared_interaction": "Direct", "source_original": "2597", "Name_B": "MAPK1", "Name_A": "GAPDH", "target_original": "5594", "Gene_B": "5594", "interaction": "Direct", "SUID": 28098631, "TYPE": "Direct", "Gene_A": "2597", "support": "{\"StringDB\": \"physical\", \"StringEvidence\": \"textmining:0.824,experiments:0.195,coexpression:0.029\", \"InWeb_IM\": \"experimental\", \"BioGrid\": \"physical\", \"BioGrid_PubMed\": \"18624398\", \"BioGrid_Type\": \"Two-hybrid\", \"String_Score_Physical\": 227, \"String_Score_Combined\": 868}", "selected": false}, "selected": false}, {"data": {"id": "28098630", "source": "28098561", "target": "28098566", "SCORE": "432", "shared_interaction": "Direct", "source_original": "2597", "Name_B": "MYC", "Name_A": "GAPDH", "target_original": "4609", "Gene_B": "4609", "interaction": "Direct", "SUID": 28098630, "TYPE": "Direct", "Gene_A": "2597", "support": "{\"OmniPath\": \"pathwayextra\", \"OmniPath_Reference\": \"ACSN;Wang\", \"BioGrid\": \"physical\", \"BioGrid_PubMed\": \"29467282\", \"BioGrid_Type\": \"Affinity Capture-MS\"}", "selected": false}, "selected": false}, {"data": {"id": "28098629", "source": "28098561", "target": "28098563", "SCORE": "442", "shared_interaction": "Direct", "source_original": "2597", "Name_B": "HSP90AA1", "Name_A": "GAPDH", "target_original": "3320", "Gene_B": "3320", "interaction": "Direct", "SUID": 28098629, "TYPE": "Direct", "Gene_A": "2597", "support": "{\"StringDB\": \"physical\", \"StringEvidence\": \"textmining:0.764,experiments:0.418,coexpression:0.236\", \"InWeb_IM\": \"experimental\", \"BioGrid\": \"physical\", \"BioGrid_PubMed\": \"26344197,16263121\", \"BioGrid_Type\": \"Co-fractionation,Affinity Capture-MS\", \"BioGrid_Score\": \"0.083884101\", \"String_Score_Physical\": 442, \"String_Score_Combined\": 899}", "selected": false}, "selected": false}, {"data": {"id": "28098626", "source": "28098560", "target": "28098575", "SCORE": "432", "shared_interaction": "Direct", "source_original": "2099", "Name_B": "VEGFA", "Name_A": "ESR1", "target_original": "7422", "Gene_B": "7422", "interaction": "Direct", "SUID": 28098626, "TYPE": "Direct", "Gene_A": "2099", "support": "{\"OmniPath\": \"pathwayextra\", \"OmniPath_Reference\": \"Wang\"}", "selected": false}, "selected": false}, {"data": {"id": "28098625", "source": "28098560", "target": "28098574", "SCORE": "379", "shared_interaction": "Direct", "source_original": "2099", "Name_B": "TP53", "Name_A": "ESR1", "target_original": "7157", "Gene_B": "7157", "interaction": "Direct", "SUID": 28098625, "TYPE": "Direct", "Gene_A": "2099", "support": "{\"StringDB\": \"physical\", \"StringEvidence\": \"textmining:0.917,experiments:0.352\", \"OmniPath\": \"omnipath,pathwayextra\", \"OmniPath_Reference\": \"HPRD;Wang\", \"InWeb_IM\": \"experimental\", \"BioGrid\": \"physical\", \"BioGrid_PubMed\": \"26556313,21761334,17545634,10766163\", \"BioGrid_Type\": \"Reconstituted Complex,Affinity Capture-Western\", \"String_Score_Physical\": 379, \"String_Score_Combined\": 948}", "selected": false}, "selected": false}, {"data": {"id": "28098624", "source": "28098560", "target": "28098572", "SCORE": "386", "shared_interaction": "Direct", "source_original": "2099", "Name_B": "STAT3", "Name_A": "ESR1", "target_original": "6774", "Gene_B": "6774", "interaction": "Direct", "SUID": 28098624, "TYPE": "Direct", "Gene_A": "2099", "support": "{\"StringDB\": \"physical\", \"StringEvidence\": \"textmining:0.764,experiments:0.361\", \"InWeb_IM\": \"experimental\", \"BioGrid\": \"physical\", \"BioGrid_PubMed\": \"23874500,11429412\", \"BioGrid_Type\": \"Two-hybrid,Affinity Capture-Western\", \"String_Score_Physical\": 386, \"String_Score_Combined\": 855}", "selected": false}, "selected": false}, {"data": {"id": "28098623", "source": "28098560", "target": "28098571", "SCORE": "950", "shared_interaction": "Direct", "source_original": "2099", "Name_B": "SRC", "Name_A": "ESR1", "target_original": "6714", "Gene_B": "6714", "interaction": "Direct", "SUID": 28098623, "TYPE": "Direct", "Gene_A": "2099", "support": "{\"StringDB\": \"physical\", \"StringEvidence\": \"database:0.896,textmining:0.795,experiments:0.500,coexpression:0.021\", \"OmniPath\": \"omnipath,kinaseextra,pathwayextra\", \"OmniPath_Reference\": \"BioGRID;HPRD;HPRD-phos;HPRD_KEA;HPRD_MIMP;IntAct;KEA;Li2012;Lit-BM-17;MIMP;NetPath;PhosphoPoint;PhosphoSite_KEA;PhosphoSite_MIMP;PhosphoSite_ProtMapper;ProtMapper;REACH_ProtMapper;RLIMS-P_ProtMapper;SIGNOR;SIGNOR_ProtMapper;Sparser_ProtMapper;Wang;iPTMnet;phosphoELM;phosphoELM_KEA;phosphoELM_MIMP,BioGRID;HPRD;IntAct;Li2012;Lit-BM-17;NetPath;Wang\", \"InWeb_IM\": \"experimental\", \"BioGrid\": \"physical\", \"BioGrid_PubMed\": \"29720121,27420286,24051437,22328528,17627277,17400812,17284441,17043237,16957778,15784253,15020686,14766010,12630920,11564893,11032808,11013076\", \"BioGrid_Type\": \"FRET,Two-hybrid,Reconstituted Complex,Co-localization,Affinity Capture-Western\", \"String_Score_Physical\": 950, \"String_Score_Combined\": 990}", "selected": false}, "selected": false}, {"data": {"id": "28098622", "source": "28098560", "target": "28098556", "SCORE": "935", "shared_interaction": "Direct", "source_original": "2099", "Name_B": "CCND1", "Name_A": "ESR1", "target_original": "595", "Gene_B": "595", "interaction": "Direct", "SUID": 28098622, "TYPE": "Direct", "Gene_A": "2099", "support": "{\"StringDB\": \"physical\", \"StringEvidence\": \"database:0.896,textmining:0.853,experiments:0.359\", \"OmniPath\": \"omnipath,pathwayextra\", \"OmniPath_Reference\": \"HPRD;Lit-BM-17;Wang,HPRD;Lit-BM-17;SPIKE;Wang\", \"InWeb_IM\": \"experimental\", \"BioGrid\": \"physical\", \"BioGrid_PubMed\": \"9039267,16061635\", \"BioGrid_Type\": \"Reconstituted Complex,Two-hybrid,Affinity Capture-Western\", \"String_Score_Physical\": 935, \"String_Score_Combined\": 990}", "selected": false}, "selected": false}, {"data": {"id": "28098621", "source": "28098560", "target": "28098570", "SCORE": "393", "shared_interaction": "Direct", "source_original": "2099", "Name_B": "PTEN", "Name_A": "ESR1", "target_original": "5728", "Gene_B": "5728", "interaction": "Direct", "SUID": 28098621, "TYPE": "Direct", "Gene_A": "2099", "support": "{\"StringDB\": \"physical\", \"StringEvidence\": \"textmining:0.673,experiments:0.368\", \"InWeb_IM\": \"experimental\", \"BioGrid\": \"physical\", \"BioGrid_PubMed\": \"15205473\", \"BioGrid_Type\": \"Reconstituted Complex\", \"String_Score_Physical\": 393, \"String_Score_Combined\": 801}", "selected": false}, "selected": false}, {"data": {"id": "28098620", "source": "28098560", "target": "28098569", "SCORE": "800", "shared_interaction": "Direct", "source_original": "2099", "Name_B": "MAPK8", "Name_A": "ESR1", "target_original": "5599", "Gene_B": "5599", "interaction": "Direct", "SUID": 28098620, "TYPE": "Direct", "Gene_A": "2099", "support": "{\"StringDB\": \"physical\", \"StringEvidence\": \"database:0.791,textmining:0.541\", \"OmniPath\": \"omnipath,kinaseextra,pathwayextra\", \"OmniPath_Reference\": \"HPRD_MIMP;KEA;MIMP;NetworKIN_KEA;PhosphoSite_MIMP;phosphoELM_MIMP\", \"String_Score_Physical\": 800, \"String_Score_Combined\": 908}", "selected": false}, "selected": false}, {"data": {"id": "28098619", "source": "28098560", "target": "28098568", "SCORE": "937", "shared_interaction": "Direct", "source_original": "2099", "Name_B": "MAPK3", "Name_A": "ESR1", "target_original": "5595", "Gene_B": "5595", "interaction": "Direct", "SUID": 28098619, "TYPE": "Direct", "Gene_A": "2099", "support": "{\"StringDB\": \"physical\", \"StringEvidence\": \"database:0.896,textmining:0.665,experiments:0.374\", \"OmniPath\": \"omnipath,kinaseextra,pathwayextra\", \"OmniPath_Reference\": \"BEL-Large-Corpus_ProtMapper;HPRD;HPRD_MIMP;KEA;MIMP;PhosphoNetworks;PhosphoPoint;PhosphoSite_KEA;PhosphoSite_MIMP;PhosphoSite_ProtMapper;ProtMapper;SIGNOR;SIGNOR_ProtMapper;Wang;iPTMnet;phosphoELM;phosphoELM_KEA;phosphoELM_MIMP\", \"String_Score_Physical\": 937, \"String_Score_Combined\": 979}", "selected": false}, "selected": false}, {"data": {"id": "28098618", "source": "28098560", "target": "28098567", "SCORE": "937", "shared_interaction": "Direct", "source_original": "2099", "Name_B": "MAPK1", "Name_A": "ESR1", "target_original": "5594", "Gene_B": "5594", "interaction": "Direct", "SUID": 28098618, "TYPE": "Direct", "Gene_A": "2099", "support": "{\"StringDB\": \"physical\", \"StringEvidence\": \"database:0.896,textmining:0.552,experiments:0.374\", \"OmniPath\": \"omnipath,kinaseextra,pathwayextra\", \"OmniPath_Reference\": \"HPRD;HPRD_KEA;HPRD_MIMP;InnateDB;KEA;MIMP;PhosphoPoint;PhosphoSite_KEA;PhosphoSite_MIMP;PhosphoSite_ProtMapper;ProtMapper;REACH_ProtMapper;SIGNOR;SIGNOR_ProtMapper;Sparser_ProtMapper;Wang;iPTMnet;phosphoELM;phosphoELM_MIMP\", \"InWeb_IM\": \"experimental\", \"BioGrid\": \"physical\", \"BioGrid_PubMed\": \"12093745,11358671\", \"BioGrid_Type\": \"Biochemical Activity,Reconstituted Complex\", \"String_Score_Physical\": 937, \"String_Score_Combined\": 971}", "selected": false}, "selected": false}, {"data": {"id": "28098617", "source": "28098560", "target": "28098566", "SCORE": "432", "shared_interaction": "Direct", "source_original": "2099", "Name_B": "MYC", "Name_A": "ESR1", "target_original": "4609", "Gene_B": "4609", "interaction": "Direct", "SUID": 28098617, "TYPE": "Direct", "Gene_A": "2099", "support": "{\"OmniPath\": \"omnipath,pathwayextra\", \"OmniPath_Reference\": \"SPIKE;Wang\", \"InWeb_IM\": \"experimental\", \"BioGrid\": \"physical\", \"BioGrid_PubMed\": \"16455494\", \"BioGrid_Type\": \"Affinity Capture-Western\"}", "selected": false}, "selected": false}, {"data": {"id": "28098616", "source": "28098560", "target": "28098565", "SCORE": "944", "shared_interaction": "Direct", "source_original": "2099", "Name_B": "JUN", "Name_A": "ESR1", "target_original": "3725", "Gene_B": "3725", "interaction": "Direct", "SUID": 28098616, "TYPE": "Direct", "Gene_A": "2099", "support": "{\"StringDB\": \"physical\", \"StringEvidence\": \"database:0.896,textmining:0.632,experiments:0.450\", \"OmniPath\": \"omnipath,pathwayextra\", \"OmniPath_Reference\": \"BioGRID;HPRD;Wang\", \"InWeb_IM\": \"experimental\", \"BioGrid\": \"physical\", \"BioGrid_PubMed\": \"23747343,17317669,11477071\", \"BioGrid_Type\": \"Reconstituted Complex,Affinity Capture-Western\", \"String_Score_Physical\": 944, \"String_Score_Combined\": 979}", "selected": false}, "selected": false}, {"data": {"id": "28098615", "source": "28098560", "target": "28098564", "SCORE": "432", "shared_interaction": "Direct", "source_original": "2099", "Name_B": "IL6", "Name_A": "ESR1", "target_original": "3569", "Gene_B": "3569", "interaction": "Direct", "SUID": 28098615, "TYPE": "Direct", "Gene_A": "2099", "support": "{\"StringDB\": \"functional\", \"StringEvidence\": \"textmining:0.759\", \"OmniPath\": \"kinaseextra\", \"OmniPath_Reference\": \"ProtMapper;REACH_ProtMapper;Sparser_ProtMapper\", \"String_Score_Combined\": 769, \"String_Score_Physical\": 432}", "selected": false}, "selected": false}, {"data": {"id": "28098614", "source": "28098560", "target": "28098563", "SCORE": "945", "shared_interaction": "Direct", "source_original": "2099", "Name_B": "HSP90AA1", "Name_A": "ESR1", "target_original": "3320", "Gene_B": "3320", "interaction": "Direct", "SUID": 28098614, "TYPE": "Direct", "Gene_A": "2099", "support": "{\"StringDB\": \"physical\", \"StringEvidence\": \"database:0.896,textmining:0.618,experiments:0.452\", \"InWeb_IM\": \"experimental\", \"BioGrid\": \"physical\", \"BioGrid_PubMed\": \"9222609,27483141,23912458,23403292,22939624,21503962,20353944,18388150,17699868,16037132,15538384,12962497,11911945\", \"BioGrid_Type\": \"Affinity Capture-Luminescence,Reconstituted Complex,Affinity Capture-Western,Affinity Capture-MS\", \"String_Score_Physical\": 945, \"String_Score_Combined\": 979}", "selected": false}, "selected": false}, {"data": {"id": "28098613", "source": "28098560", "target": "28098561", "SCORE": "901", "shared_interaction": "Direct", "source_original": "2099", "Name_B": "GAPDH", "Name_A": "ESR1", "target_original": "2597", "Gene_B": "2597", "interaction": "Direct", "SUID": 28098613, "TYPE": "Direct", "Gene_A": "2099", "support": "{\"StringDB\": \"physical\", \"StringEvidence\": \"database:0.896,textmining:0.660,experiments:0.010\", \"OmniPath\": \"pathwayextra\", \"OmniPath_Reference\": \"Wang\", \"InWeb_IM\": \"experimental\", \"BioGrid\": \"physical\", \"BioGrid_PubMed\": \"21182205\", \"BioGrid_Type\": \"Affinity Capture-MS\", \"String_Score_Physical\": 901, \"String_Score_Combined\": 966}", "selected": false}, "selected": false}, {"data": {"id": "28098600", "source": "28098559", "target": "28098575", "SCORE": "432", "shared_interaction": "Direct", "source_original": "1956", "Name_B": "VEGFA", "Name_A": "EGFR", "target_original": "7422", "Gene_B": "7422", "interaction": "Direct", "SUID": 28098600, "TYPE": "Direct", "Gene_A": "1956", "support": "{\"OmniPath\": \"omnipath,pathwayextra,ligrecextra\", \"OmniPath_Reference\": \"CellTalkDB;EMBRACE;Fantom5_LRdb;LRdb;SIGNOR;STRING_talklr;Wang;iTALK;talklr\"}", "selected": false}, "selected": false}, {"data": {"id": "28098599", "source": "28098559", "target": "28098574", "SCORE": "294", "shared_interaction": "Direct", "source_original": "1956", "Name_B": "TP53", "Name_A": "EGFR", "target_original": "7157", "Gene_B": "7157", "interaction": "Direct", "SUID": 28098599, "TYPE": "Direct", "Gene_A": "1956", "support": "{\"StringDB\": \"physical\", \"StringEvidence\": \"textmining:0.949,experiments:0.264\", \"OmniPath\": \"omnipath,pathwayextra\", \"OmniPath_Reference\": \"SPIKE;Wang\", \"BioGrid\": \"genetic\", \"BioGrid_PubMed\": \"27438146,23284306\", \"BioGrid_Type\": \"Synthetic Lethality,Synthetic Growth Defect\", \"String_Score_Physical\": 294, \"String_Score_Combined\": 964}", "selected": false}, "selected": false}, {"data": {"id": "28098598", "source": "28098559", "target": "28098573", "SCORE": "432", "shared_interaction": "Direct", "source_original": "1956", "Name_B": "TNF", "Name_A": "EGFR", "target_original": "7124", "Gene_B": "7124", "interaction": "Direct", "SUID": 28098598, "TYPE": "Direct", "Gene_A": "1956", "support": "{\"StringDB\": \"functional\", \"StringEvidence\": \"textmining:0.698,coexpression:0.022\", \"OmniPath\": \"kinaseextra\", \"OmniPath_Reference\": \"ProtMapper;REACH_ProtMapper;RLIMS-P_ProtMapper;Sparser_ProtMapper\", \"String_Score_Combined\": 716, \"String_Score_Physical\": 432}", "selected": false}, "selected": false}, {"data": {"id": "28098597", "source": "28098559", "target": "28098572", "SCORE": "974", "shared_interaction": "Direct", "source_original": "1956", "Name_B": "STAT3", "Name_A": "EGFR", "target_original": "6774", "Gene_B": "6774", "interaction": "Direct", "SUID": 28098597, "TYPE": "Direct", "Gene_A": "1956", "support": "{\"StringDB\": \"physical\", \"StringEvidence\": \"textmining:0.924,database:0.896,experiments:0.743\", \"OmniPath\": \"omnipath,kinaseextra\", \"OmniPath_Reference\": \"BEL-Large-Corpus_ProtMapper;BioGRID;CancerCellMap;HPRD;InnateDB;IntAct;Lit-BM-17;NetPath;PhosphoPoint;ProtMapper;RLIMS-P_ProtMapper;SIGNOR;SPIKE;Wang,BioGRID;HPRD;InnateDB;IntAct;Lit-BM-17;NetPath;ProtMapper;Sparser_ProtMapper;Wang\", \"InWeb_IM\": \"experimental\", \"BioGrid\": \"physical\", \"BioGrid_PubMed\": \"9756944,25754235,25402006,25241761,24658140,24240702,24189400,24135280,23956138,21573184,20145033,20067773,18258752,15950906,15485908,15284024,12873986,10358079\", \"BioGrid_Type\": \"Affinity Capture-Luminescence,PCA,Two-hybrid,Co-localization,Reconstituted Complex,Biochemical Activity,Affinity Capture-Western,Affinity Capture-MS\", \"String_Score_Physical\": 974, \"String_Score_Combined\": 998}", "selected": false}, "selected": false}, {"data": {"id": "28098596", "source": "28098559", "target": "28098571", "SCORE": "946", "shared_interaction": "Direct", "source_original": "1956", "Name_B": "SRC", "Name_A": "EGFR", "target_original": "6714", "Gene_B": "6714", "interaction": "Direct", "SUID": 28098596, "TYPE": "Direct", "Gene_A": "1956", "support": "{\"StringDB\": \"physical\", \"StringEvidence\": \"textmining:0.952,database:0.896,experiments:0.462\", \"OmniPath\": \"omnipath,kinaseextra,pathwayextra\", \"OmniPath_Reference\": \"BEL-Large-Corpus_ProtMapper;BioGRID;CancerCellMap;HPRD;HPRD-phos;HPRD_KEA;HPRD_MIMP;InnateDB;IntAct;KEA;Kinexus_KEA;Li2012;Lit-BM-17;MIMP;NCI-PID_ProtMapper;NetPath;NetworKIN_KEA;PhosphoPoint;PhosphoSite;PhosphoSite_KEA;PhosphoSite_MIMP;PhosphoSite_ProtMapper;PhosphoSite_noref;ProtMapper;REACH_ProtMapper;RLIMS-P_ProtMapper;Reactome_ProtMapper;SIGNOR;SIGNOR_ProtMapper;SPIKE;Sparser_ProtMapper;Wang;iPTMnet;phosphoELM;phosphoELM_KEA;phosphoELM_MIMP,BioGRID;CancerCellMap;HPRD;InnateDB;IntAct;KEGG-MEDICUS;Li2012;Lit-BM-17;NetPath;PhosphoPoint;ProtMapper;REACH_ProtMapper;RLIMS-P_ProtMapper;Sparser_ProtMapper;Wang\", \"InWeb_IM\": \"experimental\", \"BioGrid\": \"physical\", \"BioGrid_PubMed\": \"9020193,8845374,7797556,7527393,7506422,28065597,25402006,24658140,24189400,23175185,22973453,22227249,21573184,21268077,20333651,19704002,17284441,17158602,10971656,10777553,10358079\", \"BioGrid_Type\": \"PCA,Two-hybrid,Reconstituted Complex,Protein-peptide,Biochemical Activity,Affinity Capture-Western\", \"BioGrid_Score\": \"3.95\", \"String_Score_Physical\": 946, \"String_Score_Combined\": 963}", "selected": false}, "selected": false}, {"data": {"id": "28098595", "source": "28098559", "target": "28098570", "SCORE": "472", "shared_interaction": "Direct", "source_original": "1956", "Name_B": "PTEN", "Name_A": "EGFR", "target_original": "5728", "Gene_B": "5728", "interaction": "Direct", "SUID": 28098595, "TYPE": "Direct", "Gene_A": "1956", "support": "{\"StringDB\": \"physical\", \"StringEvidence\": \"textmining:0.938,experiments:0.450\", \"OmniPath\": \"pathwayextra\", \"OmniPath_Reference\": \"ACSN;Wang\", \"BioGrid\": \"genetic,physical\", \"BioGrid_PubMed\": \"31741433,26531778\", \"BioGrid_Type\": \"Affinity Capture-Western,Positive Genetic\", \"String_Score_Physical\": 472, \"String_Score_Combined\": 967}", "selected": false}, "selected": false}, {"data": {"id": "28098594", "source": "28098559", "target": "28098569", "SCORE": "392", "shared_interaction": "Direct", "source_original": "1956", "Name_B": "MAPK8", "Name_A": "EGFR", "target_original": "5599", "Gene_B": "5599", "interaction": "Direct", "SUID": 28098594, "TYPE": "Direct", "Gene_A": "1956", "support": "{\"StringDB\": \"physical\", \"StringEvidence\": \"textmining:0.754,experiments:0.367\", \"InWeb_IM\": \"experimental\", \"BioGrid\": \"physical\", \"BioGrid_PubMed\": \"25402006,24658140\", \"BioGrid_Type\": \"Affinity Capture-Luminescence,Two-hybrid,PCA\", \"String_Score_Physical\": 392, \"String_Score_Combined\": 593}", "selected": false}, "selected": false}, {"data": {"id": "28098593", "source": "28098559", "target": "28098568", "SCORE": "915", "shared_interaction": "Direct", "source_original": "1956", "Name_B": "MAPK3", "Name_A": "EGFR", "target_original": "5595", "Gene_B": "5595", "interaction": "Direct", "SUID": 28098593, "TYPE": "Direct", "Gene_A": "1956", "support": "{\"StringDB\": \"physical\", \"StringEvidence\": \"database:0.896,textmining:0.882,experiments:0.150\", \"OmniPath\": \"omnipath,kinaseextra,pathwayextra\", \"OmniPath_Reference\": \"HPRD_MIMP;KEA;Kinexus_KEA;MIMP;NetworKIN_KEA;PhosphoSite;PhosphoSite_KEA;PhosphoSite_MIMP;PhosphoSite_ProtMapper;ProtMapper;SIGNOR;SIGNOR_ProtMapper;Wang;iPTMnet;phosphoELM;phosphoELM_KEA;phosphoELM_MIMP,KEGG-MEDICUS;Wang\", \"BioGrid\": \"physical\", \"BioGrid_PubMed\": \"24412244\", \"BioGrid_Type\": \"Two-hybrid\", \"String_Score_Physical\": 915, \"String_Score_Combined\": 946}", "selected": false}, "selected": false}, {"data": {"id": "28098592", "source": "28098559", "target": "28098567", "SCORE": "944", "shared_interaction": "Direct", "source_original": "1956", "Name_B": "MAPK1", "Name_A": "EGFR", "target_original": "5594", "Gene_B": "5594", "interaction": "Direct", "SUID": 28098592, "TYPE": "Direct", "Gene_A": "1956", "support": "{\"StringDB\": \"physical\", \"StringEvidence\": \"database:0.896,textmining:0.882,experiments:0.450\", \"OmniPath\": \"omnipath,kinaseextra,pathwayextra\", \"OmniPath_Reference\": \"CancerCellMap;HPRD;HPRD_MIMP;KEA;Kinexus_KEA;MIMP;NetPath;PhosphoPoint;PhosphoSite_KEA;PhosphoSite_MIMP;PhosphoSite_ProtMapper;ProtMapper;SIGNOR;SIGNOR_ProtMapper;Wang;iPTMnet;phosphoELM;phosphoELM_KEA;phosphoELM_MIMP,CancerCellMap;HPRD;KEGG-MEDICUS;NetPath;Wang\", \"InWeb_IM\": \"inference\", \"String_Score_Physical\": 944, \"String_Score_Combined\": 965}", "selected": false}, "selected": false}, {"data": {"id": "28098591", "source": "28098559", "target": "28098564", "SCORE": "600", "shared_interaction": "Direct", "source_original": "1956", "Name_B": "IL6", "Name_A": "EGFR", "target_original": "3569", "Gene_B": "3569", "interaction": "Direct", "SUID": 28098591, "TYPE": "Direct", "Gene_A": "1956", "support": "{\"StringDB\": \"physical\", \"StringEvidence\": \"textmining:0.803,database:0.583\", \"String_Score_Physical\": 600, \"String_Score_Combined\": 921}", "selected": false}, "selected": false}, {"data": {"id": "28098590", "source": "28098559", "target": "28098563", "SCORE": "946", "shared_interaction": "Direct", "source_original": "1956", "Name_B": "HSP90AA1", "Name_A": "EGFR", "target_original": "3320", "Gene_B": "3320", "interaction": "Direct", "SUID": 28098590, "TYPE": "Direct", "Gene_A": "1956", "support": "{\"StringDB\": \"physical\", \"StringEvidence\": \"database:0.896,textmining:0.810,experiments:0.466\", \"OmniPath\": \"omnipath,ligrecextra,kinaseextra\", \"OmniPath_Reference\": \"BioGRID;CellTalkDB;EMBRACE;Fantom5_LRdb;IntAct;LRdb;Lit-BM-17;Ramilowski2015;connectomeDB2020;iTALK;talklr,BioGRID;IntAct;Lit-BM-17;PhosphoPoint\", \"InWeb_IM\": \"experimental\", \"BioGrid\": \"physical\", \"BioGrid_PubMed\": \"32669362,31980649,25402006,24658140,23956138,16849543,16024644,12471035,12006493\", \"BioGrid_Type\": \"Two-hybrid,Affinity Capture-Western,PCA,Affinity Capture-MS\", \"String_Score_Physical\": 946, \"String_Score_Combined\": 989}", "selected": false}, "selected": false}, {"data": {"id": "28098589", "source": "28098559", "target": "28098562", "SCORE": "930", "shared_interaction": "Direct", "source_original": "1956", "Name_B": "HRAS", "Name_A": "EGFR", "target_original": "3265", "Gene_B": "3265", "interaction": "Direct", "SUID": 28098589, "TYPE": "Direct", "Gene_A": "1956", "support": "{\"StringDB\": \"physical\", \"StringEvidence\": \"textmining:0.971,database:0.896,experiments:0.300,coexpression:0.011\", \"OmniPath\": \"pathwayextra\", \"OmniPath_Reference\": \"ACSN;Wang\", \"InWeb_IM\": \"inference\", \"BioGrid\": \"physical\", \"BioGrid_PubMed\": \"30639242,30194290\", \"BioGrid_Type\": \"Proximity Label-MS\", \"BioGrid_Score\": \"2.11866809\", \"String_Score_Physical\": 930, \"String_Score_Combined\": 998}", "selected": false}, "selected": false}, {"data": {"id": "28098588", "source": "28098559", "target": "28098561", "SCORE": "392", "shared_interaction": "Direct", "source_original": "1956", "Name_B": "GAPDH", "Name_A": "EGFR", "target_original": "2597", "Gene_B": "2597", "interaction": "Direct", "SUID": 28098588, "TYPE": "Direct", "Gene_A": "1956", "support": "{\"StringDB\": \"physical\", \"StringEvidence\": \"textmining:0.810,experiments:0.367\", \"InWeb_IM\": \"experimental\", \"BioGrid\": \"physical\", \"BioGrid_PubMed\": \"25402006,24658140,23956138,16799092\", \"BioGrid_Type\": \"Two-hybrid,Affinity Capture-Western,PCA,Affinity Capture-MS\", \"String_Score_Physical\": 392, \"String_Score_Combined\": 885}", "selected": false}, "selected": false}, {"data": {"id": "28098587", "source": "28098559", "target": "28098560", "SCORE": "402", "shared_interaction": "Direct", "source_original": "1956", "Name_B": "ESR1", "Name_A": "EGFR", "target_original": "2099", "Gene_B": "2099", "interaction": "Direct", "SUID": 28098587, "TYPE": "Direct", "Gene_A": "1956", "support": "{\"StringDB\": \"physical\", \"StringEvidence\": \"textmining:0.905,experiments:0.377\", \"OmniPath\": \"omnipath,kinaseextra\", \"OmniPath_Reference\": \"HPRD;PhosphoPoint;ProtMapper;REACH_ProtMapper;SIGNOR;SignaLink3\", \"InWeb_IM\": \"experimental\", \"BioGrid\": \"physical\", \"BioGrid_PubMed\": \"28065597,17284441\", \"BioGrid_Type\": \"Affinity Capture-Western,Affinity Capture-MS\", \"String_Score_Physical\": 402, \"String_Score_Combined\": 943}", "selected": false}, "selected": false}, {"data": {"id": "28098586", "source": "28098559", "target": "28098554", "SCORE": "431", "shared_interaction": "Direct", "source_original": "1956", "Name_B": "AKT1", "Name_A": "EGFR", "target_original": "207", "Gene_B": "207", "interaction": "Direct", "SUID": 28098586, "TYPE": "Direct", "Gene_A": "1956", "support": "{\"StringDB\": \"physical\", \"StringEvidence\": \"textmining:0.972,experiments:0.407\", \"OmniPath\": \"omnipath,kinaseextra\", \"OmniPath_Reference\": \"Lit-BM-17;NetPath;PhosphoSite;PhosphoSite_ProtMapper;ProtMapper,ACSN;Lit-BM-17;NetPath\", \"InWeb_IM\": \"experimental\", \"BioGrid\": \"physical\", \"BioGrid_PubMed\": \"25402006,24658140\", \"BioGrid_Type\": \"Affinity Capture-Luminescence,Two-hybrid,PCA\", \"String_Score_Physical\": 431, \"String_Score_Combined\": 678}", "selected": false}, "selected": false}, {"data": {"id": "28098585", "source": "28098558", "target": "28098572", "SCORE": "900", "shared_interaction": "Direct", "source_original": "1950", "Name_B": "STAT3", "Name_A": "EGF", "target_original": "6774", "Gene_B": "6774", "interaction": "Direct", "SUID": 28098585, "TYPE": "Direct", "Gene_A": "1950", "support": "{\"StringDB\": \"physical\", \"StringEvidence\": \"database:0.896,textmining:0.848\", \"OmniPath\": \"kinaseextra,pathwayextra\", \"OmniPath_Reference\": \"ProtMapper;Sparser_ProtMapper;Wang\", \"String_Score_Physical\": 900, \"String_Score_Combined\": 984}", "selected": false}, "selected": false}, {"data": {"id": "28098584", "source": "28098558", "target": "28098571", "SCORE": "900", "shared_interaction": "Direct", "source_original": "1950", "Name_B": "SRC", "Name_A": "EGF", "target_original": "6714", "Gene_B": "6714", "interaction": "Direct", "SUID": 28098584, "TYPE": "Direct", "Gene_A": "1950", "support": "{\"StringDB\": \"physical\", \"StringEvidence\": \"textmining:0.906,database:0.896,experiments:0.009\", \"OmniPath\": \"kinaseextra,pathwayextra\", \"OmniPath_Reference\": \"Wang,ProtMapper;Sparser_ProtMapper;Wang\", \"InWeb_IM\": \"inference\", \"String_Score_Physical\": 900, \"String_Score_Combined\": 990}", "selected": false}, "selected": false}, {"data": {"id": "28098583", "source": "28098558", "target": "28098568", "SCORE": "432", "shared_interaction": "Direct", "source_original": "1950", "Name_B": "MAPK3", "Name_A": "EGF", "target_original": "5595", "Gene_B": "5595", "interaction": "Direct", "SUID": 28098583, "TYPE": "Direct", "Gene_A": "1950", "support": "{\"StringDB\": \"functional\", \"StringEvidence\": \"textmining:0.844\", \"OmniPath\": \"pathwayextra,kinaseextra\", \"OmniPath_Reference\": \"BEL-Large-Corpus_ProtMapper;ProtMapper;Wang,Wang\", \"String_Score_Combined\": 849, \"String_Score_Physical\": 432}", "selected": false}, "selected": false}, {"data": {"id": "28098582", "source": "28098558", "target": "28098567", "SCORE": "432", "shared_interaction": "Direct", "source_original": "1950", "Name_B": "MAPK1", "Name_A": "EGF", "target_original": "5594", "Gene_B": "5594", "interaction": "Direct", "SUID": 28098582, "TYPE": "Direct", "Gene_A": "1950", "support": "{\"StringDB\": \"functional\", \"StringEvidence\": \"textmining:0.849\", \"OmniPath\": \"kinaseextra,pathwayextra\", \"OmniPath_Reference\": \"BEL-Large-Corpus_ProtMapper;ProtMapper;Wang,Wang\", \"String_Score_Combined\": 854, \"String_Score_Physical\": 432}", "selected": false}, "selected": false}, {"data": {"id": "28098581", "source": "28098558", "target": "28098565", "SCORE": "432", "shared_interaction": "Direct", "source_original": "1950", "Name_B": "JUN", "Name_A": "EGF", "target_original": "3725", "Gene_B": "3725", "interaction": "Direct", "SUID": 28098581, "TYPE": "Direct", "Gene_A": "1950", "support": "{\"StringDB\": \"functional\", \"StringEvidence\": \"textmining:0.830\", \"OmniPath\": \"kinaseextra\", \"OmniPath_Reference\": \"ProtMapper;REACH_ProtMapper;Sparser_ProtMapper\", \"String_Score_Combined\": 837, \"String_Score_Physical\": 432}", "selected": false}, "selected": false}, {"data": {"id": "28098580", "source": "28098558", "target": "28098563", "SCORE": "902", "shared_interaction": "Direct", "source_original": "1950", "Name_B": "HSP90AA1", "Name_A": "EGF", "target_original": "3320", "Gene_B": "3320", "interaction": "Direct", "SUID": 28098580, "TYPE": "Direct", "Gene_A": "1950", "support": "{\"StringDB\": \"physical\", \"StringEvidence\": \"database:0.896,textmining:0.538,experiments:0.024\", \"InWeb_IM\": \"inference\", \"String_Score_Physical\": 902, \"String_Score_Combined\": 954}", "selected": false}, "selected": false}, {"data": {"id": "28098579", "source": "28098558", "target": "28098562", "SCORE": "900", "shared_interaction": "Direct", "source_original": "1950", "Name_B": "HRAS", "Name_A": "EGF", "target_original": "3265", "Gene_B": "3265", "interaction": "Direct", "SUID": 28098579, "TYPE": "Direct", "Gene_A": "1950", "support": "{\"StringDB\": \"physical\", \"StringEvidence\": \"database:0.896,textmining:0.776\", \"OmniPath\": \"pathwayextra\", \"OmniPath_Reference\": \"Wang\", \"InWeb_IM\": \"inference\", \"String_Score_Physical\": 900, \"String_Score_Combined\": 977}", "selected": false}, "selected": false}, {"data": {"id": "28098578", "source": "28098558", "target": "28098555", "SCORE": "900", "shared_interaction": "Direct", "source_original": "1950", "Name_B": "ALB", "Name_A": "EGF", "target_original": "213", "Gene_B": "213", "interaction": "Direct", "SUID": 28098578, "TYPE": "Direct", "Gene_A": "1950", "support": "{\"StringDB\": \"physical\", \"StringEvidence\": \"database:0.896,textmining:0.801\", \"String_Score_Physical\": 900, \"String_Score_Combined\": 980}", "selected": false}, "selected": false}, {"data": {"id": "28098577", "source": "28098558", "target": "28098560", "SCORE": "432", "shared_interaction": "Direct", "source_original": "1950", "Name_B": "ESR1", "Name_A": "EGF", "target_original": "2099", "Gene_B": "2099", "interaction": "Direct", "SUID": 28098577, "TYPE": "Direct", "Gene_A": "1950", "support": "{\"StringDB\": \"functional\", \"StringEvidence\": \"textmining:0.829\", \"OmniPath\": \"kinaseextra\", \"OmniPath_Reference\": \"BEL-Large-Corpus_ProtMapper;ProtMapper;REACH_ProtMapper;RLIMS-P_ProtMapper;Sparser_ProtMapper\", \"String_Score_Combined\": 836, \"String_Score_Physical\": 432}", "selected": false}, "selected": false}, {"data": {"id": "28098576", "source": "28098558", "target": "28098559", "SCORE": "993", "shared_interaction": "Direct", "source_original": "1950", "Name_B": "EGFR", "Name_A": "EGF", "target_original": "1956", "Gene_B": "1956", "interaction": "Direct", "SUID": 28098576, "TYPE": "Direct", "Gene_A": "1950", "support": "{\"StringDB\": \"physical\", \"StringEvidence\": \"textmining:0.971,experiments:0.931,database:0.896,coexpression:0.124\", \"OmniPath\": \"omnipath,kinaseextra,pathwayextra,ligrecextra\", \"OmniPath_Reference\": \"AlzPathway;Baccin2019;BioGRID;CancerCellMap;CellPhoneDB;DIP;HPRD;IntAct;Lit-BM-17;NetPath;PhosphoPoint;Ramilowski2015_Baccin2019;Wang,AlzPathway;BEL-Large-Corpus_ProtMapper;Baccin2019;BioGRID;CancerCellMap;CellChatDB;CellPhoneDB;CellTalkDB;DIP;DLRP_talklr;EMBRACE;Fantom5_LRdb;Guide2Pharma;Guide2Pharma_LRdb;Guide2Pharma_talklr;HPMR;HPMR_LRdb;HPMR_talklr;HPRD;HPRD_LRdb;HPRD_talklr;ICELLNET;IntAct;KEGG-MEDICUS;Kirouac2010;LRdb;Lit-BM-17;NetPath;ProtMapper;REACH_ProtMapper;Ramilowski2015;Ramilowski2015_Baccin2019;SIGNOR;SPIKE;STRING_talklr;SignaLink3;Sparser_ProtMapper;Wang;connectomeDB2020;iTALK;talklr\", \"InWeb_IM\": \"experimental\", \"BioGrid\": \"physical\", \"BioGrid_PubMed\": \"26280537,25453753,25241761,25080504,22729867,19531499,18271526,12620237,12297050,12093292,10085134\", \"BioGrid_Type\": \"Affinity Capture-Luminescence,Reconstituted Complex,Co-localization,Co-crystal Structure,Affinity Capture-MS\", \"String_Score_Physical\": 993, \"String_Score_Combined\": 999}", "selected": false}, "selected": false}, {"data": {"id": "28098710", "source": "28098556", "target": "28098575", "SCORE": "432", "shared_interaction": "Direct", "source_original": "595", "Name_B": "VEGFA", "Name_A": "CCND1", "target_original": "7422", "Gene_B": "7422", "interaction": "Direct", "SUID": 28098710, "TYPE": "Direct", "Gene_A": "595", "support": "{\"OmniPath\": \"pathwayextra\", \"OmniPath_Reference\": \"Wang\"}", "selected": false}, "selected": false}, {"data": {"id": "28098709", "source": "28098556", "target": "28098574", "SCORE": "379", "shared_interaction": "Direct", "source_original": "595", "Name_B": "TP53", "Name_A": "CCND1", "target_original": "7157", "Gene_B": "7157", "interaction": "Direct", "SUID": 28098709, "TYPE": "Direct", "Gene_A": "595", "support": "{\"StringDB\": \"physical\", \"StringEvidence\": \"textmining:0.940,experiments:0.352,coexpression:0.021\", \"InWeb_IM\": \"experimental\", \"BioGrid\": \"physical\", \"BioGrid_PubMed\": \"27129163\", \"BioGrid_Type\": \"Affinity Capture-Western\", \"String_Score_Physical\": 379, \"String_Score_Combined\": 963}", "selected": false}, "selected": false}, {"data": {"id": "28098708", "source": "28098556", "target": "28098573", "SCORE": "432", "shared_interaction": "Direct", "source_original": "595", "Name_B": "TNF", "Name_A": "CCND1", "target_original": "7124", "Gene_B": "7124", "interaction": "Direct", "SUID": 28098708, "TYPE": "Direct", "Gene_A": "595", "support": "{\"StringDB\": \"functional\", \"StringEvidence\": \"textmining:0.713\", \"OmniPath\": \"pathwayextra\", \"OmniPath_Reference\": \"Wang\", \"String_Score_Combined\": 725, \"String_Score_Physical\": 432}", "selected": false}, "selected": false}, {"data": {"id": "28098707", "source": "28098556", "target": "28098572", "SCORE": "943", "shared_interaction": "Direct", "source_original": "595", "Name_B": "STAT3", "Name_A": "CCND1", "target_original": "6774", "Gene_B": "6774", "interaction": "Direct", "SUID": 28098707, "TYPE": "Direct", "Gene_A": "595", "support": "{\"StringDB\": \"physical\", \"StringEvidence\": \"database:0.896,textmining:0.890,experiments:0.434,coexpression:0.008\", \"OmniPath\": \"omnipath,pathwayextra\", \"OmniPath_Reference\": \"BioGRID;HPRD;Wang\", \"InWeb_IM\": \"experimental\", \"BioGrid\": \"physical\", \"BioGrid_PubMed\": \"15659654,11279133\", \"BioGrid_Type\": \"Reconstituted Complex,Affinity Capture-Western\", \"String_Score_Physical\": 943, \"String_Score_Combined\": 993}", "selected": false}, "selected": false}, {"data": {"id": "28098706", "source": "28098556", "target": "28098571", "SCORE": "305", "shared_interaction": "Direct", "source_original": "595", "Name_B": "SRC", "Name_A": "CCND1", "target_original": "6714", "Gene_B": "6714", "interaction": "Direct", "SUID": 28098706, "TYPE": "Direct", "Gene_A": "595", "support": "{\"StringDB\": \"physical\", \"StringEvidence\": \"textmining:0.668,experiments:0.275,coexpression:0.028\", \"String_Score_Physical\": 305, \"String_Score_Combined\": 776}", "selected": false}, "selected": false}, {"data": {"id": "28098628", "source": "28098555", "target": "28098571", "SCORE": "432", "shared_interaction": "Direct", "source_original": "213", "Name_B": "SRC", "Name_A": "ALB", "target_original": "6714", "Gene_B": "6714", "interaction": "Direct", "SUID": 28098628, "TYPE": "Direct", "Gene_A": "213", "support": "{\"StringDB\": \"functional\", \"StringEvidence\": \"textmining:0.670\", \"OmniPath\": \"kinaseextra\", \"OmniPath_Reference\": \"ProtMapper;Sparser_ProtMapper\", \"String_Score_Combined\": 683, \"String_Score_Physical\": 432}", "selected": false}, "selected": false}, {"data": {"id": "28098627", "source": "28098555", "target": "28098564", "SCORE": "900", "shared_interaction": "Direct", "source_original": "213", "Name_B": "IL6", "Name_A": "ALB", "target_original": "3569", "Gene_B": "3569", "interaction": "Direct", "SUID": 28098627, "TYPE": "Direct", "Gene_A": "213", "support": "{\"StringDB\": \"physical\", \"StringEvidence\": \"database:0.896,textmining:0.835\", \"String_Score_Physical\": 900, \"String_Score_Combined\": 983}", "selected": false}, "selected": false}, {"data": {"id": "28098612", "source": "28098554", "target": "28098557", "SCORE": "393", "shared_interaction": "Direct", "source_original": "207", "Name_B": "CASP3", "Name_A": "AKT1", "target_original": "836", "Gene_B": "836", "interaction": "Direct", "SUID": 28098612, "TYPE": "Direct", "Gene_A": "207", "support": "{\"StringDB\": \"physical\", \"StringEvidence\": \"textmining:0.949,experiments:0.368,coexpression:0.015\", \"OmniPath\": \"omnipath,kinaseextra,pathwayextra\", \"OmniPath_Reference\": \"HPRD;InnateDB;PhosphoPoint;Wang,ACSN;HPRD;HPRD-phos;InnateDB\", \"InWeb_IM\": \"experimental\", \"String_Score_Physical\": 393, \"String_Score_Combined\": 969}", "selected": false}, "selected": false}, {"data": {"id": "28098611", "source": "28098554", "target": "28098574", "SCORE": "911", "shared_interaction": "Direct", "source_original": "207", "Name_B": "TP53", "Name_A": "AKT1", "target_original": "7157", "Gene_B": "7157", "interaction": "Direct", "SUID": 28098611, "TYPE": "Direct", "Gene_A": "207", "support": "{\"StringDB\": \"physical\", \"StringEvidence\": \"textmining:0.939,database:0.896,experiments:0.111,coexpression:0.014\", \"BioGrid\": \"physical\", \"BioGrid_PubMed\": \"28205554\", \"BioGrid_Type\": \"FRET\", \"String_Score_Physical\": 911, \"String_Score_Combined\": 994}", "selected": false}, "selected": false}, {"data": {"id": "28098610", "source": "28098554", "target": "28098572", "SCORE": "908", "shared_interaction": "Direct", "source_original": "207", "Name_B": "STAT3", "Name_A": "AKT1", "target_original": "6774", "Gene_B": "6774", "interaction": "Direct", "SUID": 28098610, "TYPE": "Direct", "Gene_A": "207", "support": "{\"StringDB\": \"physical\", \"StringEvidence\": \"textmining:0.936,database:0.896,experiments:0.087\", \"OmniPath\": \"pathwayextra\", \"OmniPath_Reference\": \"Wang\", \"InWeb_IM\": \"experimental\", \"String_Score_Physical\": 908, \"String_Score_Combined\": 994}", "selected": false}, "selected": false}, {"data": {"id": "28098609", "source": "28098554", "target": "28098571", "SCORE": "952", "shared_interaction": "Direct", "source_original": "207", "Name_B": "SRC", "Name_A": "AKT1", "target_original": "6714", "Gene_B": "6714", "interaction": "Direct", "SUID": 28098609, "TYPE": "Direct", "Gene_A": "207", "support": "{\"StringDB\": \"physical\", \"StringEvidence\": \"textmining:0.959,database:0.896,experiments:0.527,cooccurrence:0.365,coexpression:0.059\", \"OmniPath\": \"omnipath,kinaseextra,pathwayextra\", \"OmniPath_Reference\": \"Adhesome;HPRD;InnateDB;Lit-BM-17;PhosphoPoint,Adhesome;HPRD;HPRD-phos;HPRD_KEA;HPRD_MIMP;InnateDB;KEA;Kinexus_KEA;Lit-BM-17;MIMP;PhosphoPoint;PhosphoSite_KEA;PhosphoSite_MIMP;ProtMapper;SIGNOR;SIGNOR_ProtMapper;Wang;iPTMnet;phosphoELM_KEA\", \"InWeb_IM\": \"experimental\", \"BioGrid\": \"physical\", \"BioGrid_PubMed\": \"25241761,23242524\", \"BioGrid_Type\": \"Co-localization,Affinity Capture-Western\", \"String_Score_Physical\": 952, \"String_Score_Combined\": 978}", "selected": false}, "selected": false}, {"data": {"id": "28098608", "source": "28098554", "target": "28098570", "SCORE": "472", "shared_interaction": "Direct", "source_original": "207", "Name_B": "PTEN", "Name_A": "AKT1", "target_original": "5728", "Gene_B": "5728", "interaction": "Direct", "SUID": 28098608, "TYPE": "Direct", "Gene_A": "207", "support": "{\"StringDB\": \"physical\", \"StringEvidence\": \"textmining:0.981,experiments:0.450,coexpression:0.020\", \"OmniPath\": \"omnipath,pathwayextra,kinaseextra\", \"OmniPath_Reference\": \"Adhesome;HPRD;HPRD-phos;HPRD_KEA;HPRD_MIMP;KEA;MIMP;PhosphoPoint;PhosphoSite_KEA;PhosphoSite_MIMP;iPTMnet;phosphoELM_MIMP,Adhesome;HPRD;SPIKE;Wang\", \"InWeb_IM\": \"experimental\", \"BioGrid\": \"physical\", \"BioGrid_PubMed\": \"28205554,20605778\", \"BioGrid_Type\": \"FRET,Affinity Capture-Western\", \"String_Score_Physical\": 472, \"String_Score_Combined\": 990}", "selected": false}, "selected": false}, {"data": {"id": "28098607", "source": "28098554", "target": "28098569", "SCORE": "328", "shared_interaction": "Direct", "source_original": "207", "Name_B": "MAPK8", "Name_A": "AKT1", "target_original": "5599", "Gene_B": "5599", "interaction": "Direct", "SUID": 28098607, "TYPE": "Direct", "Gene_A": "207", "support": "{\"StringDB\": \"physical\", \"StringEvidence\": \"textmining:0.959,cooccurrence:0.392,experiments:0.299,coexpression:0.045\", \"OmniPath\": \"kinaseextra,pathwayextra\", \"OmniPath_Reference\": \"Wang,ProtMapper;SIGNOR_ProtMapper\", \"InWeb_IM\": \"experimental\", \"BioGrid\": \"physical\", \"BioGrid_PubMed\": \"20186153\", \"BioGrid_Type\": \"Biochemical Activity\", \"String_Score_Physical\": 328, \"String_Score_Combined\": 684}", "selected": false}, "selected": false}, {"data": {"id": "28098606", "source": "28098554", "target": "28098568", "SCORE": "821", "shared_interaction": "Direct", "source_original": "207", "Name_B": "MAPK3", "Name_A": "AKT1", "target_original": "5595", "Gene_B": "5595", "interaction": "Direct", "SUID": 28098606, "TYPE": "Direct", "Gene_A": "207", "support": "{\"StringDB\": \"physical\", \"StringEvidence\": \"textmining:0.945,database:0.791,cooccurrence:0.294,experiments:0.109,coexpression:0.024\", \"OmniPath\": \"pathwayextra\", \"OmniPath_Reference\": \"Wang\", \"String_Score_Physical\": 821, \"String_Score_Combined\": 907}", "selected": false}, "selected": false}, {"data": {"id": "28098605", "source": "28098554", "target": "28098567", "SCORE": "821", "shared_interaction": "Direct", "source_original": "207", "Name_B": "MAPK1", "Name_A": "AKT1", "target_original": "5594", "Gene_B": "5594", "interaction": "Direct", "SUID": 28098605, "TYPE": "Direct", "Gene_A": "207", "support": "{\"StringDB\": \"physical\", \"StringEvidence\": \"textmining:0.947,database:0.791,cooccurrence:0.274,experiments:0.109,coexpression:0.027\", \"OmniPath\": \"omnipath\", \"OmniPath_Reference\": \"iPTMnet\", \"String_Score_Physical\": 821, \"String_Score_Combined\": 905}", "selected": false}, "selected": false}, {"data": {"id": "28098604", "source": "28098554", "target": "28098566", "SCORE": "432", "shared_interaction": "Direct", "source_original": "207", "Name_B": "MYC", "Name_A": "AKT1", "target_original": "4609", "Gene_B": "4609", "interaction": "Direct", "SUID": 28098604, "TYPE": "Direct", "Gene_A": "207", "support": "{\"OmniPath\": \"pathwayextra\", \"OmniPath_Reference\": \"ACSN;Wang\", \"BioGrid\": \"physical\", \"BioGrid_PubMed\": \"28205554\", \"BioGrid_Type\": \"FRET\"}", "selected": false}, "selected": false}, {"data": {"id": "28098603", "source": "28098554", "target": "28098563", "SCORE": "979", "shared_interaction": "Direct", "source_original": "207", "Name_B": "HSP90AA1", "Name_A": "AKT1", "target_original": "3320", "Gene_B": "3320", "interaction": "Direct", "SUID": 28098603, "TYPE": "Direct", "Gene_A": "207", "support": "{\"StringDB\": \"physical\", \"StringEvidence\": \"textmining:0.917,database:0.896,experiments:0.798,coexpression:0.021\", \"OmniPath\": \"omnipath,pathwayextra,kinaseextra\", \"OmniPath_Reference\": \"HPRD;InnateDB;NetPath;PhosphoPoint;Wang,ACSN;HPRD;InnateDB;NetPath;SPIKE;Wang\", \"InWeb_IM\": \"experimental\", \"BioGrid\": \"physical\", \"BioGrid_PubMed\": \"31980649,29311840,29139175,25714412,22504172,21767636,16027165,15843522,12586360,12176997,10995457\", \"BioGrid_Type\": \"Reconstituted Complex,Affinity Capture-Western,Affinity Capture-MS,Co-localization\", \"String_Score_Physical\": 979, \"String_Score_Combined\": 998}", "selected": false}, "selected": false}, {"data": {"id": "28098602", "source": "28098554", "target": "28098561", "SCORE": "349", "shared_interaction": "Direct", "source_original": "207", "Name_B": "GAPDH", "Name_A": "AKT1", "target_original": "2597", "Gene_B": "2597", "interaction": "Direct", "SUID": 28098602, "TYPE": "Direct", "Gene_A": "207", "support": "{\"StringDB\": \"physical\", \"StringEvidence\": \"textmining:0.923,experiments:0.322,coexpression:0.005\", \"OmniPath\": \"kinaseextra\", \"OmniPath_Reference\": \"ProtMapper;REACH_ProtMapper\", \"InWeb_IM\": \"experimental\", \"BioGrid\": \"physical\", \"BioGrid_PubMed\": \"16027165\", \"BioGrid_Type\": \"Affinity Capture-MS\", \"String_Score_Physical\": 349, \"String_Score_Combined\": 950}", "selected": false}, "selected": false}, {"data": {"id": "28098601", "source": "28098554", "target": "28098560", "SCORE": "938", "shared_interaction": "Direct", "source_original": "207", "Name_B": "ESR1", "Name_A": "AKT1", "target_original": "2099", "Gene_B": "2099", "interaction": "Direct", "SUID": 28098601, "TYPE": "Direct", "Gene_A": "207", "support": "{\"StringDB\": \"physical\", \"StringEvidence\": \"database:0.896,textmining:0.861,experiments:0.382,coexpression:0.015\", \"OmniPath\": \"omnipath,kinaseextra,pathwayextra\", \"OmniPath_Reference\": \"HPRD;HPRD-phos;HPRD_KEA;HPRD_MIMP;KEA;MIMP;NetworKIN_KEA;PhosphoPoint;PhosphoSite;PhosphoSite_KEA;PhosphoSite_MIMP;PhosphoSite_ProtMapper;ProtMapper;SIGNOR;SIGNOR_ProtMapper;Sparser_ProtMapper;iPTMnet;phosphoELM_MIMP,HPRD;Wang\", \"InWeb_IM\": \"experimental\", \"BioGrid\": \"physical\", \"BioGrid_PubMed\": \"11139588\", \"BioGrid_Type\": \"Biochemical Activity\", \"String_Score_Physical\": 938, \"String_Score_Combined\": 991}", "selected": false}, "selected": false}]}}};
