# Supplementary material for: Active ingredients and molecular targets of Taraxacum mongolicum against hepatocellular carcinoma: network pharmacology, molecular docking, and molecular dynamics simulation analysis
Source: PeerJ. 2022 Jul 18;10:e13737. doi: 10.7717/peerj.13737 (PMC9302432; doi:10.7717/peerj.13737)
Supplement: Supplemental Information 6 [file peerj-10-13737-s006.zip › metascape_result.xlsx]

## Sheet: Annotation
MyList	Gene ID	Type	Tax ID	Homologene Gene ID	Homologene Gene Tax ID	hsa05161 Hepatitis B	hsa05200 Pathways in cancer	hsa05205 Proteoglycans in cancer	hsa05210 Colorectal cancer	hsa05160 Hepatitis C	ko04917 Prolactin signaling pathway	hsa05169 Epstein-Barr virus infection	ko05418 Fluid shear stress and atheros	hsa04630 Jak-STAT signaling pathway	hsa05222 Small cell lung cancer	ko05321 Inflammatory bowel disease (IB
GAPDH	2597	symbol	H. sapiens	2597	H. sapiens	0	0	0	0	1	1	0	0	0	0	0
TP53	7157	symbol	H. sapiens	7157	H. sapiens	1	1	1	1	1	1	1	1	1	1	1
AKT1	207	symbol	H. sapiens	207	H. sapiens	1	1	1	1	1	1	1	1	1	1	0
MYC	4609	symbol	H. sapiens	4609	H. sapiens	1	1	1	1	1	1	1	0	1	1	0
ALB	213	symbol	H. sapiens	213	H. sapiens	0	0	0	0	0	0	0	0	0	0	0
EGFR	1956	symbol	H. sapiens	1956	H. sapiens	0	1	1	1	1	1	0	1	1	0	1
MAPK3	5595	symbol	H. sapiens	5595	H. sapiens	1	1	1	1	1	1	0	0	0	0	0
VEGFA	7422	symbol	H. sapiens	7422	H. sapiens	1	1	1	1	1	1	0	1	0	0	1
CASP3	836	symbol	H. sapiens	836	H. sapiens	1	1	1	1	1	1	1	1	0	1	1
STAT3	6774	symbol	H. sapiens	6774	H. sapiens	1	1	1	0	1	1	1	0	1	0	1
CCND1	595	symbol	H. sapiens	595	H. sapiens	1	1	1	1	1	1	1	1	1	1	0
JUN	3725	symbol	H. sapiens	3725	H. sapiens	1	1	0	1	1	1	1	1	0	1	1
PTEN	5728	symbol	H. sapiens	5728	H. sapiens	1	1	1	0	1	1	1	0	0	1	0
EGF	1950	symbol	H. sapiens	1950	H. sapiens	0	1	0	1	1	0	0	0	1	0	1
IL6	3569	symbol	H. sapiens	3569	H. sapiens	1	1	1	1	1	1	1	0	1	1	1
MAPK1	5594	symbol	H. sapiens	5594	H. sapiens	1	1	1	1	1	1	0	0	0	0	0
MAPK8	5599	symbol	H. sapiens	5599	H. sapiens	1	1	0	1	1	1	1	1	0	1	0
HRAS	3265	symbol	H. sapiens	3265	H. sapiens	1	1	1	1	1	1	1	1	1	0	0
SRC	6714	symbol	H. sapiens	6714	H. sapiens	1	0	1	0	1	1	0	1	0	0	0
TNF	7124	symbol	H. sapiens	7124	H. sapiens	1	0	1	1	1	1	1	1	0	0	1
ESR1	2099	symbol	H. sapiens	2099	H. sapiens	0	1	1	0	1	1	0	0	0	0	0
HSP90AA1	3320	symbol	H. sapiens	3320	H. sapiens	0	1	0	0	1	1	0	1	0	0	0

## Sheet: Enrichment
GroupID	Category	Term	Description	LogP	Log(q-value)	InTerm_InList	Genes	Symbols
1_Summary	KEGG Pathway	hsa05161	Hepatitis B	-28.5365	-25.6372	15/177	207,595,836,3265,3569,3725,4609,5594,5595,5599,5728,6714,6774,7124,7157,7422	AKT1,CCND1,CASP3,HRAS,IL6,JUN,MYC,MAPK1,MAPK3,MAPK8,PTEN,SRC,STAT3,TNF,TP53,VEGFA
1_Member	KEGG Pathway	hsa05161	Hepatitis B	-28.5365	-25.6372	15/177	207,595,836,3265,3569,3725,4609,5594,5595,5599,5728,6714,6774,7124,7157	AKT1,CCND1,CASP3,HRAS,IL6,JUN,MYC,MAPK1,MAPK3,MAPK8,PTEN,SRC,STAT3,TNF,TP53
1_Member	KEGG Pathway	ko04933	AGE-RAGE signaling pathway in diabetic complications	-24.3211	-22.2	12/99	207,595,836,3265,3569,3725,5594,5595,5599,6774,7124,7422	AKT1,CCND1,CASP3,HRAS,IL6,JUN,MAPK1,MAPK3,MAPK8,STAT3,TNF,VEGFA
1_Member	KEGG Pathway	hsa04933	AGE-RAGE signaling pathway in diabetic complications	-23.8938	-21.8396	12/107	207,595,836,3265,3569,3725,5594,5595,5599,6774,7124,7422	AKT1,CCND1,CASP3,HRAS,IL6,JUN,MAPK1,MAPK3,MAPK8,STAT3,TNF,VEGFA
1_Member	KEGG Pathway	ko05203	Viral carcinogenesis	-14.0108	-12.8823	9/201	595,836,3265,3725,5594,5595,6714,6774,7157	CCND1,CASP3,HRAS,JUN,MAPK1,MAPK3,SRC,STAT3,TP53
1_Member	KEGG Pathway	hsa05203	Viral carcinogenesis	-13.8189	-12.712	9/211	595,836,3265,3725,5594,5595,6714,6774,7157	CCND1,CASP3,HRAS,JUN,MAPK1,MAPK3,SRC,STAT3,TP53
2_Summary	KEGG Pathway	hsa05200	Pathways in cancer	-27.2442	-24.71	18/576	207,595,836,1950,1956,2099,3265,3320,3569,3725,4609,5594,5595,5599,5728,6774,7157,7422	AKT1,CCND1,CASP3,EGF,EGFR,ESR1,HRAS,HSP90AA1,IL6,JUN,MYC,MAPK1,MAPK3,MAPK8,PTEN,STAT3,TP53,VEGFA
2_Member	KEGG Pathway	hsa05200	Pathways in cancer	-27.2442	-24.71	18/576	207,595,836,1950,1956,2099,3265,3320,3569,3725,4609,5594,5595,5599,5728,6774,7157,7422	AKT1,CCND1,CASP3,EGF,EGFR,ESR1,HRAS,HSP90AA1,IL6,JUN,MYC,MAPK1,MAPK3,MAPK8,PTEN,STAT3,TP53,VEGFA
3_Summary	KEGG Pathway	hsa05205	Proteoglycans in cancer	-27.1321	-24.71	15/218	207,595,836,1956,2099,3265,3569,4609,5594,5595,6714,6774,7124,7157,7422,5728	AKT1,CCND1,CASP3,EGFR,ESR1,HRAS,IL6,MYC,MAPK1,MAPK3,SRC,STAT3,TNF,TP53,VEGFA,PTEN
3_Member	KEGG Pathway	hsa05205	Proteoglycans in cancer	-27.1321	-24.71	15/218	207,595,836,1956,2099,3265,3569,4609,5594,5595,6714,6774,7124,7157,7422	AKT1,CCND1,CASP3,EGFR,ESR1,HRAS,IL6,MYC,MAPK1,MAPK3,SRC,STAT3,TNF,TP53,VEGFA
3_Member	KEGG Pathway	ko05205	Proteoglycans in cancer	-25.1369	-22.8397	14/203	207,595,836,1956,2099,3265,4609,5594,5595,6714,6774,7124,7157,7422	AKT1,CCND1,CASP3,EGFR,ESR1,HRAS,MYC,MAPK1,MAPK3,SRC,STAT3,TNF,TP53,VEGFA
3_Member	KEGG Pathway	ko05206	MicroRNAs in cancer	-14.3496	-13.1827	10/299	595,836,1956,3265,4609,5594,5728,6774,7157,7422	CCND1,CASP3,EGFR,HRAS,MYC,MAPK1,PTEN,STAT3,TP53,VEGFA
3_Member	KEGG Pathway	hsa05206	MicroRNAs in cancer	-14.2345	-13.0834	10/307	595,836,1956,3265,4609,5594,5728,6774,7157,7422	CCND1,CASP3,EGFR,HRAS,MYC,MAPK1,PTEN,STAT3,TP53,VEGFA
4_Summary	KEGG Pathway	hsa05210	Colorectal cancer	-24.6073	-22.4069	12/94	207,595,836,1950,1956,3265,3725,4609,5594,5595,5599,7157,3569,7124,7422	AKT1,CCND1,CASP3,EGF,EGFR,HRAS,JUN,MYC,MAPK1,MAPK3,MAPK8,TP53,IL6,TNF,VEGFA
4_Member	KEGG Pathway	hsa05210	Colorectal cancer	-24.6073	-22.4069	12/94	207,595,836,1950,1956,3265,3725,4609,5594,5595,5599,7157	AKT1,CCND1,CASP3,EGF,EGFR,HRAS,JUN,MYC,MAPK1,MAPK3,MAPK8,TP53
4_Member	KEGG Pathway	hsa04010	MAPK signaling pathway	-22.3086	-20.5854	14/320	207,836,1950,1956,3265,3569,3725,4609,5594,5595,5599,7124,7157,7422	AKT1,CASP3,EGF,EGFR,HRAS,IL6,JUN,MYC,MAPK1,MAPK3,MAPK8,TNF,TP53,VEGFA
4_Member	KEGG Pathway	ko04010	MAPK signaling pathway	-19.2237	-17.8016	12/255	207,836,1950,1956,3265,3725,4609,5594,5595,5599,7124,7157	AKT1,CASP3,EGF,EGFR,HRAS,JUN,MYC,MAPK1,MAPK3,MAPK8,TNF,TP53
4_Member	KEGG Pathway	ko05210	Colorectal cancer	-18.9073	-17.5395	9/60	207,595,836,3725,4609,5594,5595,5599,7157	AKT1,CCND1,CASP3,JUN,MYC,MAPK1,MAPK3,MAPK8,TP53
5_Summary	KEGG Pathway	hsa05160	Hepatitis C	-23.8119	-21.8157	13/169	207,595,836,1950,1956,3265,4609,5594,5595,5599,6774,7124,7157,6714,7422,3569,5728,3725,2099,3320,2597	AKT1,CCND1,CASP3,EGF,EGFR,HRAS,MYC,MAPK1,MAPK3,MAPK8,STAT3,TNF,TP53,SRC,VEGFA,IL6,PTEN,JUN,ESR1,HSP90AA1,GAPDH
5_Member	KEGG Pathway	hsa05160	Hepatitis C	-23.8119	-21.8157	13/169	207,595,836,1950,1956,3265,4609,5594,5595,5599,6774,7124,7157	AKT1,CCND1,CASP3,EGF,EGFR,HRAS,MYC,MAPK1,MAPK3,MAPK8,STAT3,TNF,TP53
5_Member	KEGG Pathway	ko05219	Bladder cancer	-23.3902	-21.4452	10/41	595,1950,1956,3265,4609,5594,5595,6714,7157,7422	CCND1,EGF,EGFR,HRAS,MYC,MAPK1,MAPK3,SRC,TP53,VEGFA
5_Member	KEGG Pathway	hsa05219	Bladder cancer	-23.0457	-21.1464	10/44	595,1950,1956,3265,4609,5594,5595,6714,7157,7422	CCND1,EGF,EGFR,HRAS,MYC,MAPK1,MAPK3,SRC,TP53,VEGFA
5_Member	KEGG Pathway	hsa01521	EGFR tyrosine kinase inhibitor resistance	-22.8902	-21.0701	11/79	207,1950,1956,3265,3569,5594,5595,5728,6714,6774,7422	AKT1,EGF,EGFR,HRAS,IL6,MAPK1,MAPK3,PTEN,SRC,STAT3,VEGFA
5_Member	KEGG Pathway	ko01521	EGFR tyrosine kinase inhibitor resistance	-22.8902	-21.0701	11/79	207,1950,1956,3265,3569,5594,5595,5728,6714,6774,7422	AKT1,EGF,EGFR,HRAS,IL6,MAPK1,MAPK3,PTEN,SRC,STAT3,VEGFA
5_Member	KEGG Pathway	ko05213	Endometrial cancer	-22.4296	-20.6603	10/50	207,595,1950,1956,3265,4609,5594,5595,5728,7157	AKT1,CCND1,EGF,EGFR,HRAS,MYC,MAPK1,MAPK3,PTEN,TP53
5_Member	KEGG Pathway	hsa04510	Focal adhesion	-22.4134	-20.6603	13/215	207,595,1950,1956,3265,3569,3725,5594,5595,5599,5728,6714,7422	AKT1,CCND1,EGF,EGFR,HRAS,IL6,JUN,MAPK1,MAPK3,MAPK8,PTEN,SRC,VEGFA
5_Member	KEGG Pathway	ko05224	Breast cancer	-22.2775	-20.5823	12/144	207,595,1950,1956,2099,3265,3725,4609,5594,5595,5728,7157	AKT1,CCND1,EGF,EGFR,ESR1,HRAS,JUN,MYC,MAPK1,MAPK3,PTEN,TP53
5_Member	KEGG Pathway	hsa01522	Endocrine resistance	-21.9032	-20.2592	11/96	207,595,1956,2099,3265,3725,5594,5595,5599,6714,7157	AKT1,CCND1,EGFR,ESR1,HRAS,JUN,MAPK1,MAPK3,MAPK8,SRC,TP53
5_Member	KEGG Pathway	ko01522	Endocrine resistance	-21.9032	-20.2592	11/96	207,595,1956,2099,3265,3725,5594,5595,5599,6714,7157	AKT1,CCND1,EGFR,ESR1,HRAS,JUN,MAPK1,MAPK3,MAPK8,SRC,TP53
5_Member	KEGG Pathway	hsa05224	Breast cancer	-21.6427	-20.0222	12/162	207,595,1950,1956,2099,3265,3725,4609,5594,5595,5728,7157	AKT1,CCND1,EGF,EGFR,ESR1,HRAS,JUN,MYC,MAPK1,MAPK3,PTEN,TP53
5_Member	KEGG Pathway	ko05212	Pancreatic cancer	-21.2632	-19.6649	10/64	207,595,1950,1956,5594,5595,5599,6774,7157,7422	AKT1,CCND1,EGF,EGFR,MAPK1,MAPK3,MAPK8,STAT3,TP53,VEGFA
5_Member	KEGG Pathway	hsa05213	Endometrial cancer	-21.0495	-19.4725	10/67	207,595,1950,1956,3265,4609,5594,5595,5728,7157	AKT1,CCND1,EGF,EGFR,HRAS,MYC,MAPK1,MAPK3,PTEN,TP53
5_Member	KEGG Pathway	ko04510	Focal adhesion	-20.5412	-18.9844	12/199	207,595,1950,1956,3265,3725,5594,5595,5599,5728,6714,7422	AKT1,CCND1,EGF,EGFR,HRAS,JUN,MAPK1,MAPK3,MAPK8,PTEN,SRC,VEGFA
5_Member	KEGG Pathway	hsa04068	foxo signaling pathway	-20.1308	-18.597	11/137	207,595,1950,1956,3265,3569,5594,5595,5599,5728,6774	AKT1,CCND1,EGF,EGFR,HRAS,IL6,MAPK1,MAPK3,MAPK8,PTEN,STAT3
5_Member	KEGG Pathway	hsa05212	Pancreatic cancer	-20.1161	-18.597	10/82	207,595,1950,1956,5594,5595,5599,6774,7157,7422	AKT1,CCND1,EGF,EGFR,MAPK1,MAPK3,MAPK8,STAT3,TP53,VEGFA
5_Member	KEGG Pathway	hsa05218	Melanoma	-20.0605	-18.5591	10/83	207,595,1950,1956,3265,3569,5594,5595,5728,7157	AKT1,CCND1,EGF,EGFR,HRAS,IL6,MAPK1,MAPK3,PTEN,TP53
5_Member	KEGG Pathway	ko04012	ErbB signaling pathway	-19.8978	-18.4135	10/86	207,1950,1956,3265,3725,4609,5594,5595,5599,6714	AKT1,EGF,EGFR,HRAS,JUN,MYC,MAPK1,MAPK3,MAPK8,SRC
5_Member	KEGG Pathway	ko05215	Prostate cancer	-19.845	-18.3771	10/87	207,595,1950,1956,3265,3320,5594,5595,5728,7157	AKT1,CCND1,EGF,EGFR,HRAS,HSP90AA1,MAPK1,MAPK3,PTEN,TP53
5_Member	KEGG Pathway	ko04151	PI3K-Akt signaling pathway	-19.7477	-18.2956	13/342	207,595,1950,1956,3265,3320,3569,4609,5594,5595,5728,7157,7422	AKT1,CCND1,EGF,EGFR,HRAS,HSP90AA1,IL6,MYC,MAPK1,MAPK3,PTEN,TP53,VEGFA
5_Member	KEGG Pathway	hsa04012	ErbB signaling pathway	-19.492	-18.0551	10/94	207,1950,1956,3265,3725,4609,5594,5595,5599,6714	AKT1,EGF,EGFR,HRAS,JUN,MYC,MAPK1,MAPK3,MAPK8,SRC
5_Member	KEGG Pathway	hsa04151	PI3K-Akt signaling pathway	-19.1474	-17.7394	13/380	207,595,1950,1956,3265,3320,3569,4609,5594,5595,5728,7157,7422	AKT1,CCND1,EGF,EGFR,HRAS,HSP90AA1,IL6,MYC,MAPK1,MAPK3,PTEN,TP53,VEGFA
5_Member	KEGG Pathway	hsa05215	Prostate cancer	-19.1211	-17.7269	10/102	207,595,1950,1956,3265,3320,5594,5595,5728,7157	AKT1,CCND1,EGF,EGFR,HRAS,HSP90AA1,MAPK1,MAPK3,PTEN,TP53
5_Member	KEGG Pathway	ko05223	Non-small cell lung cancer	-19.0494	-17.6687	9/58	207,595,1950,1956,3265,5594,5595,6774,7157	AKT1,CCND1,EGF,EGFR,HRAS,MAPK1,MAPK3,STAT3,TP53
5_Member	KEGG Pathway	ko05214	Glioma	-18.6378	-17.2826	9/64	207,595,1950,1956,3265,5594,5595,5728,7157	AKT1,CCND1,EGF,EGFR,HRAS,MAPK1,MAPK3,PTEN,TP53
5_Member	KEGG Pathway	ko05218	Melanoma	-18.3252	-16.9822	9/69	207,595,1950,1956,3265,5594,5595,5728,7157	AKT1,CCND1,EGF,EGFR,HRAS,MAPK1,MAPK3,PTEN,TP53
5_Member	KEGG Pathway	hsa05223	Non-small cell lung cancer	-18.2656	-16.9461	9/70	207,595,1950,1956,3265,5594,5595,6774,7157	AKT1,CCND1,EGF,EGFR,HRAS,MAPK1,MAPK3,STAT3,TP53
5_Member	KEGG Pathway	ko05160	Hepatitis C	-17.994	-16.6858	10/131	207,1950,1956,3265,5594,5595,5599,6774,7124,7157	AKT1,EGF,EGFR,HRAS,MAPK1,MAPK3,MAPK8,STAT3,TNF,TP53
5_Member	KEGG Pathway	hsa05214	Glioma	-17.8192	-16.5327	9/78	207,595,1950,1956,3265,5594,5595,5728,7157	AKT1,CCND1,EGF,EGFR,HRAS,MAPK1,MAPK3,PTEN,TP53
5_Member	KEGG Pathway	ko04915	Estrogen signaling pathway	-16.8866	-15.6105	9/98	207,1956,2099,3265,3320,3725,5594,5595,6714	AKT1,EGFR,ESR1,HRAS,HSP90AA1,JUN,MAPK1,MAPK3,SRC
5_Member	KEGG Pathway	hsa04066	HIF-1 signaling pathway	-16.1015	-14.8357	9/119	207,1950,1956,2597,3569,5594,5595,6774,7422	AKT1,EGF,EGFR,GAPDH,IL6,MAPK1,MAPK3,STAT3,VEGFA
5_Member	KEGG Pathway	ko05230	Central carbon metabolism in cancer	-16.0413	-14.7854	8/65	207,1956,3265,4609,5594,5595,5728,7157	AKT1,EGFR,HRAS,MYC,MAPK1,MAPK3,PTEN,TP53
5_Member	KEGG Pathway	hsa05230	Central carbon metabolism in cancer	-15.3766	-14.1494	8/78	207,1956,3265,4609,5594,5595,5728,7157	AKT1,EGFR,HRAS,MYC,MAPK1,MAPK3,PTEN,TP53
5_Member	KEGG Pathway	hsa04915	Estrogen signaling pathway	-15.3088	-14.0908	9/145	207,1956,2099,3265,3320,3725,5594,5595,6714	AKT1,EGFR,ESR1,HRAS,HSP90AA1,JUN,MAPK1,MAPK3,SRC
5_Member	KEGG Pathway	ko05231	Choline metabolism in cancer	-14.5169	-13.3336	8/99	207,1950,1956,3265,3725,5594,5595,5599	AKT1,EGF,EGFR,HRAS,JUN,MAPK1,MAPK3,MAPK8
5_Member	KEGG Pathway	hsa05231	Choline metabolism in cancer	-14.2387	-13.0834	8/107	207,1950,1956,3265,3725,5594,5595,5599	AKT1,EGF,EGFR,HRAS,JUN,MAPK1,MAPK3,MAPK8
5_Member	KEGG Pathway	hsa04015	Rap1 signaling pathway	-13.5132	-12.4201	9/228	207,1950,1956,3265,3569,5594,5595,6714,7422	AKT1,EGF,EGFR,HRAS,IL6,MAPK1,MAPK3,SRC,VEGFA
5_Member	KEGG Pathway	hsa04014	Ras signaling pathway	-13.0118	-11.9758	9/259	207,1950,1956,3265,3569,5594,5595,5599,7422	AKT1,EGF,EGFR,HRAS,IL6,MAPK1,MAPK3,MAPK8,VEGFA
5_Member	KEGG Pathway	ko04912	GnRH signaling pathway	-12.5032	-11.507	7/92	1956,3265,3725,5594,5595,5599,6714	EGFR,HRAS,JUN,MAPK1,MAPK3,MAPK8,SRC
5_Member	KEGG Pathway	hsa04912	GnRH signaling pathway	-12.2743	-11.2888	7/99	1956,3265,3725,5594,5595,5599,6714	EGFR,HRAS,JUN,MAPK1,MAPK3,MAPK8,SRC
5_Member	KEGG Pathway	ko04015	Rap1 signaling pathway	-11.8567	-10.9165	8/210	207,1950,1956,3265,5594,5595,6714,7422	AKT1,EGF,EGFR,HRAS,MAPK1,MAPK3,SRC,VEGFA
5_Member	KEGG Pathway	ko04921	Oxytocin signaling pathway	-10.9475	-10.0439	7/152	595,1956,3265,3725,5594,5595,6714	CCND1,EGFR,HRAS,JUN,MAPK1,MAPK3,SRC
5_Member	KEGG Pathway	hsa04921	Oxytocin signaling pathway	-10.7709	-9.8716	7/161	595,1956,3265,3725,5594,5595,6714	CCND1,EGFR,HRAS,JUN,MAPK1,MAPK3,SRC
5_Member	KEGG Pathway	ko04540	Gap junction	-10.4355	-9.55329	6/88	1950,1956,3265,5594,5595,6714	EGF,EGFR,HRAS,MAPK1,MAPK3,SRC
5_Member	KEGG Pathway	hsa04540	Gap junction	-10.3756	-9.50168	6/90	1950,1956,3265,5594,5595,6714	EGF,EGFR,HRAS,MAPK1,MAPK3,SRC
5_Member	KEGG Pathway	ko04072	Phospholipase D signaling pathway	-9.09733	-8.26624	6/146	207,1950,1956,3265,5594,5595	AKT1,EGF,EGFR,HRAS,MAPK1,MAPK3
5_Member	KEGG Pathway	hsa04072	Phospholipase D signaling pathway	-8.80891	-8.01001	6/163	207,1950,1956,3265,5594,5595	AKT1,EGF,EGFR,HRAS,MAPK1,MAPK3
5_Member	KEGG Pathway	ko04810	Regulation of actin cytoskeleton	-8.12428	-7.3773	6/212	1950,1956,3265,5594,5595,6714	EGF,EGFR,HRAS,MAPK1,MAPK3,SRC
5_Member	KEGG Pathway	hsa04810	Regulation of actin cytoskeleton	-7.8464	-7.10549	6/236	1950,1956,3265,5594,5595,6714	EGF,EGFR,HRAS,MAPK1,MAPK3,SRC
5_Member	KEGG Pathway	ko04144	Endocytosis	-4.46132	-3.85652	4/260	1950,1956,3265,6714	EGF,EGFR,HRAS,SRC
5_Member	KEGG Pathway	hsa04144	Endocytosis	-4.39121	-3.79079	4/271	1950,1956,3265,6714	EGF,EGFR,HRAS,SRC
6_Summary	KEGG Pathway	ko04917	Prolactin signaling pathway	-18.2656	-16.9461	9/70	207,595,2099,3265,5594,5595,5599,6714,6774,4609,7157,836,3725,7124,3320,3569,5728,7422,2597,1956	AKT1,CCND1,ESR1,HRAS,MAPK1,MAPK3,MAPK8,SRC,STAT3,MYC,TP53,CASP3,JUN,TNF,HSP90AA1,IL6,PTEN,VEGFA,GAPDH,EGFR
6_Member	KEGG Pathway	ko04917	Prolactin signaling pathway	-18.2656	-16.9461	9/70	207,595,2099,3265,5594,5595,5599,6714,6774	AKT1,CCND1,ESR1,HRAS,MAPK1,MAPK3,MAPK8,SRC,STAT3
6_Member	KEGG Pathway	hsa04917	Prolactin signaling pathway	-17.9261	-16.6288	9/76	207,595,2099,3265,5594,5595,5599,6714,6774	AKT1,CCND1,ESR1,HRAS,MAPK1,MAPK3,MAPK8,SRC,STAT3
6_Member	KEGG Pathway	hsa04919	thyroid hormone signaling pathway	-15.9684	-14.7224	9/123	207,595,2099,3265,4609,5594,5595,6714,7157	AKT1,CCND1,ESR1,HRAS,MYC,MAPK1,MAPK3,SRC,TP53
6_Member	KEGG Pathway	ko04210	Apoptosis	-15.5068	-14.2702	9/138	207,836,3265,3725,5594,5595,5599,7124,7157	AKT1,CASP3,HRAS,JUN,MAPK1,MAPK3,MAPK8,TNF,TP53
6_Member	KEGG Pathway	hsa04210	Apoptosis	-15.1469	-13.9378	9/151	207,836,3265,3725,5594,5595,5599,7124,7157	AKT1,CASP3,HRAS,JUN,MAPK1,MAPK3,MAPK8,TNF,TP53
6_Member	KEGG Pathway	ko04657	IL-17 signaling pathway	-14.7414	-13.5411	8/93	836,3320,3569,3725,5594,5595,5599,7124	CASP3,HSP90AA1,IL6,JUN,MAPK1,MAPK3,MAPK8,TNF
6_Member	KEGG Pathway	hsa04657	IL-17 signaling pathway	-14.6649	-13.4732	8/95	836,3320,3569,3725,5594,5595,5599,7124	CASP3,HSP90AA1,IL6,JUN,MAPK1,MAPK3,MAPK8,TNF
6_Member	KEGG Pathway	ko04668	TNF signaling pathway	-14.2055	-13.0621	8/108	207,836,3569,3725,5594,5595,5599,7124	AKT1,CASP3,IL6,JUN,MAPK1,MAPK3,MAPK8,TNF
6_Member	KEGG Pathway	ko05221	Acute myeloid leukemia	-14.1314	-12.9956	7/55	207,595,3265,4609,5594,5595,6774	AKT1,CCND1,HRAS,MYC,MAPK1,MAPK3,STAT3
6_Member	KEGG Pathway	hsa04668	TNF signaling pathway	-13.9813	-12.8602	8/115	207,836,3569,3725,5594,5595,5599,7124	AKT1,CASP3,IL6,JUN,MAPK1,MAPK3,MAPK8,TNF
6_Member	KEGG Pathway	ko04071	Sphingolipid signaling pathway	-13.8896	-12.7756	8/118	207,3265,5594,5595,5599,5728,7124,7157	AKT1,HRAS,MAPK1,MAPK3,MAPK8,PTEN,TNF,TP53
6_Member	KEGG Pathway	hsa04071	Sphingolipid signaling pathway	-13.6282	-12.5283	8/127	207,3265,5594,5595,5599,5728,7124,7157	AKT1,HRAS,MAPK1,MAPK3,MAPK8,PTEN,TNF,TP53
6_Member	KEGG Pathway	ko05216	Thyroid cancer	-13.4811	-12.3948	6/29	595,3265,4609,5594,5595,7157	CCND1,HRAS,MYC,MAPK1,MAPK3,TP53
6_Member	KEGG Pathway	hsa05221	Acute myeloid leukemia	-13.3629	-12.2831	7/70	207,595,3265,4609,5594,5595,6774	AKT1,CCND1,HRAS,MYC,MAPK1,MAPK3,STAT3
6_Member	KEGG Pathway	ko05220	Chronic myeloid leukemia	-13.318	-12.2448	7/71	207,595,3265,4609,5594,5595,7157	AKT1,CCND1,HRAS,MYC,MAPK1,MAPK3,TP53
6_Member	KEGG Pathway	ko05133	Pertussis	-13.103	-12.0426	7/76	836,3569,3725,5594,5595,5599,7124	CASP3,IL6,JUN,MAPK1,MAPK3,MAPK8,TNF
6_Member	KEGG Pathway	hsa05133	Pertussis	-12.9024	-11.8724	7/81	836,3569,3725,5594,5595,5599,7124	CASP3,IL6,JUN,MAPK1,MAPK3,MAPK8,TNF
6_Member	KEGG Pathway	hsa05211	Renal cell carcinoma	-12.8639	-11.8454	7/82	207,3265,3569,3725,5594,5595,7422	AKT1,HRAS,IL6,JUN,MAPK1,MAPK3,VEGFA
6_Member	KEGG Pathway	hsa05220	Chronic myeloid leukemia	-12.8639	-11.8454	7/82	207,595,3265,4609,5594,5595,7157	AKT1,CCND1,HRAS,MYC,MAPK1,MAPK3,TP53
6_Member	KEGG Pathway	hsa05216	Thyroid cancer	-12.6462	-11.6391	6/39	595,3265,4609,5594,5595,7157	CCND1,HRAS,MYC,MAPK1,MAPK3,TP53
6_Member	KEGG Pathway	ko05152	Tuberculosis	-12.4164	-11.4256	8/179	207,836,3569,5594,5595,5599,6714,7124	AKT1,CASP3,IL6,MAPK1,MAPK3,MAPK8,SRC,TNF
6_Member	KEGG Pathway	ko05142	Chagas disease (American trypanosomiasis)	-12.1812	-11.201	7/102	207,3569,3725,5594,5595,5599,7124	AKT1,IL6,JUN,MAPK1,MAPK3,MAPK8,TNF
6_Member	KEGG Pathway	hsa05152	Tuberculosis	-12.1704	-11.1954	8/192	207,836,3569,5594,5595,5599,6714,7124	AKT1,CASP3,IL6,MAPK1,MAPK3,MAPK8,SRC,TNF
6_Member	KEGG Pathway	ko04620	Toll-like receptor signaling pathway	-12.1208	-11.1509	7/104	207,3569,3725,5594,5595,5599,7124	AKT1,IL6,JUN,MAPK1,MAPK3,MAPK8,TNF
6_Member	KEGG Pathway	hsa05142	Chagas disease (American trypanosomiasis)	-12.0323	-11.0726	7/107	207,3569,3725,5594,5595,5599,7124	AKT1,IL6,JUN,MAPK1,MAPK3,MAPK8,TNF
6_Member	KEGG Pathway	ko04659	Th17 cell differentiation	-12.0323	-11.0726	7/107	3320,3569,3725,5594,5595,5599,6774	HSP90AA1,IL6,JUN,MAPK1,MAPK3,MAPK8,STAT3
6_Member	KEGG Pathway	hsa04620	Toll-like receptor signaling pathway	-11.9183	-10.9635	7/111	207,3569,3725,5594,5595,5599,7124	AKT1,IL6,JUN,MAPK1,MAPK3,MAPK8,TNF
6_Member	KEGG Pathway	hsa04659	Th17 cell differentiation	-11.8905	-10.9406	7/112	3320,3569,3725,5594,5595,5599,6774	HSP90AA1,IL6,JUN,MAPK1,MAPK3,MAPK8,STAT3
6_Member	KEGG Pathway	ko05145	Toxoplasmosis	-11.8629	-10.9179	7/113	207,836,5594,5595,5599,6774,7124	AKT1,CASP3,MAPK1,MAPK3,MAPK8,STAT3,TNF
6_Member	KEGG Pathway	hsa05145	Toxoplasmosis	-11.7816	-10.8462	7/116	207,836,5594,5595,5599,6774,7124	AKT1,CASP3,MAPK1,MAPK3,MAPK8,STAT3,TNF
6_Member	KEGG Pathway	ko04722	Neurotrophin signaling pathway	-11.7025	-10.7717	7/119	207,3265,3725,5594,5595,5599,7157	AKT1,HRAS,JUN,MAPK1,MAPK3,MAPK8,TP53
6_Member	KEGG Pathway	hsa04722	Neurotrophin signaling pathway	-11.5751	-10.649	7/124	207,3265,3725,5594,5595,5599,7157	AKT1,HRAS,JUN,MAPK1,MAPK3,MAPK8,TP53
6_Member	KEGG Pathway	ko04370	VEGF signaling pathway	-11.51	-10.5884	6/59	207,3265,5594,5595,6714,7422	AKT1,HRAS,MAPK1,MAPK3,SRC,VEGFA
6_Member	KEGG Pathway	hsa04370	VEGF signaling pathway	-11.248	-10.3355	6/65	207,3265,5594,5595,6714,7422	AKT1,HRAS,MAPK1,MAPK3,SRC,VEGFA
6_Member	KEGG Pathway	ko05211	Renal cell carcinoma	-11.248	-10.3355	6/65	207,3265,3725,5594,5595,7422	AKT1,HRAS,JUN,MAPK1,MAPK3,VEGFA
6_Member	KEGG Pathway	ko04664	Fc epsilon RI signaling pathway	-11.1263	-10.2182	6/68	207,3265,5594,5595,5599,7124	AKT1,HRAS,MAPK1,MAPK3,MAPK8,TNF
6_Member	KEGG Pathway	hsa04664	Fc epsilon RI signaling pathway	-10.7237	-9.82876	6/79	207,3265,5594,5595,5599,7124	AKT1,HRAS,MAPK1,MAPK3,MAPK8,TNF
6_Member	KEGG Pathway	ko04621	NOD-like receptor signaling pathway	-10.6041	-9.71346	7/170	3320,3569,3725,5594,5595,5599,7124	HSP90AA1,IL6,JUN,MAPK1,MAPK3,MAPK8,TNF
6_Member	KEGG Pathway	ko05164	Influenza A	-10.5506	-9.66413	7/173	207,3569,3725,5594,5595,5599,7124	AKT1,IL6,JUN,MAPK1,MAPK3,MAPK8,TNF
6_Member	KEGG Pathway	hsa05164	Influenza A	-10.3954	-9.51733	7/182	207,3569,3725,5594,5595,5599,7124	AKT1,IL6,JUN,MAPK1,MAPK3,MAPK8,TNF
6_Member	KEGG Pathway	hsa04621	NOD-like receptor signaling pathway	-10.329	-9.45909	7/186	3320,3569,3725,5594,5595,5599,7124	HSP90AA1,IL6,JUN,MAPK1,MAPK3,MAPK8,TNF
6_Member	KEGG Pathway	ko04660	T cell receptor signaling pathway	-10.0171	-9.1553	6/103	207,3265,3725,5594,5595,7124	AKT1,HRAS,JUN,MAPK1,MAPK3,TNF
6_Member	KEGG Pathway	hsa04660	T cell receptor signaling pathway	-9.77187	-8.91792	6/113	207,3265,3725,5594,5595,7124	AKT1,HRAS,JUN,MAPK1,MAPK3,TNF
6_Member	KEGG Pathway	ko04140	Autophagy - animal	-9.44308	-8.59302	6/128	207,3265,5594,5595,5599,5728	AKT1,HRAS,MAPK1,MAPK3,MAPK8,PTEN
6_Member	KEGG Pathway	ko04380	Osteoclast differentiation	-9.40227	-8.55607	6/130	207,3725,5594,5595,5599,7124	AKT1,JUN,MAPK1,MAPK3,MAPK8,TNF
6_Member	KEGG Pathway	hsa04140	Regulation of autophagy	-9.3621	-8.51973	6/132	207,3265,5594,5595,5599,5728	AKT1,HRAS,MAPK1,MAPK3,MAPK8,PTEN
6_Member	KEGG Pathway	hsa04380	Osteoclast differentiation	-9.24525	-8.40667	6/138	207,3725,5594,5595,5599,7124	AKT1,JUN,MAPK1,MAPK3,MAPK8,TNF
6_Member	KEGG Pathway	ko04550	Signaling pathways regulating pluripotency of stem cells	-9.22628	-8.39146	6/139	207,3265,4609,5594,5595,6774	AKT1,HRAS,MYC,MAPK1,MAPK3,STAT3
6_Member	KEGG Pathway	ko04150	mTOR signaling pathway	-9.00906	-8.18533	6/151	207,3265,5594,5595,5728,7124	AKT1,HRAS,MAPK1,MAPK3,PTEN,TNF
6_Member	KEGG Pathway	hsa04550	Signaling pathways regulating pluripotency of stem cells	-8.97459	-8.1581	6/153	207,3265,4609,5594,5595,6774	AKT1,HRAS,MYC,MAPK1,MAPK3,STAT3
6_Member	KEGG Pathway	hsa04150	mTOR signaling pathway	-8.8904	-8.08804	6/158	207,3265,5594,5595,5728,7124	AKT1,HRAS,MAPK1,MAPK3,PTEN,TNF
6_Member	KEGG Pathway	ko04662	B cell receptor signaling pathway	-8.80204	-8.00998	5/71	207,3265,3725,5594,5595	AKT1,HRAS,JUN,MAPK1,MAPK3
6_Member	KEGG Pathway	hsa01524	Platinum drug resistance	-8.74038	-7.95505	5/73	207,836,5594,5595,7157	AKT1,CASP3,MAPK1,MAPK3,TP53
6_Member	KEGG Pathway	ko01524	Platinum drug resistance	-8.74038	-7.95505	5/73	207,836,5594,5595,7157	AKT1,CASP3,MAPK1,MAPK3,TP53
6_Member	KEGG Pathway	ko04062	Chemokine signaling pathway	-8.5211	-7.7424	6/182	207,3265,5594,5595,6714,6774	AKT1,HRAS,MAPK1,MAPK3,SRC,STAT3
6_Member	KEGG Pathway	hsa04662	B cell receptor signaling pathway	-8.51008	-7.73466	5/81	207,3265,3725,5594,5595	AKT1,HRAS,JUN,MAPK1,MAPK3
6_Member	KEGG Pathway	ko05132	Salmonella infection	-8.3778	-7.61525	5/86	3569,3725,5594,5595,5599	IL6,JUN,MAPK1,MAPK3,MAPK8
6_Member	KEGG Pathway	hsa04062	Chemokine signaling pathway	-8.24976	-7.4935	6/202	207,3265,5594,5595,6714,6774	AKT1,HRAS,MAPK1,MAPK3,SRC,STAT3
6_Member	KEGG Pathway	hsa05132	Salmonella infection	-8.15856	-7.40541	5/95	3569,3725,5594,5595,5599	IL6,JUN,MAPK1,MAPK3,MAPK8
6_Member	KEGG Pathway	ko04914	Progesterone-mediated oocyte maturation	-8.13553	-7.38548	5/96	207,3320,5594,5595,5599	AKT1,HSP90AA1,MAPK1,MAPK3,MAPK8
6_Member	KEGG Pathway	hsa04914	Progesterone-mediated oocyte maturation	-7.98096	-7.23702	5/103	207,3320,5594,5595,5599	AKT1,HSP90AA1,MAPK1,MAPK3,MAPK8
6_Member	KEGG Pathway	ko04930	Type II diabetes mellitus	-7.47394	-6.73603	4/46	5594,5595,5599,7124	MAPK1,MAPK3,MAPK8,TNF
6_Member	KEGG Pathway	ko04650	Natural killer cell mediated cytotoxicity	-7.42224	-6.68732	5/133	836,3265,5594,5595,7124	CASP3,HRAS,MAPK1,MAPK3,TNF
6_Member	KEGG Pathway	ko04910	Insulin signaling pathway	-7.34191	-6.6129	5/138	207,3265,5594,5595,5599	AKT1,HRAS,MAPK1,MAPK3,MAPK8
6_Member	KEGG Pathway	hsa04371	Apelin signaling pathway	-7.21941	-6.49623	5/146	207,595,3265,5594,5595	AKT1,CCND1,HRAS,MAPK1,MAPK3
6_Member	KEGG Pathway	hsa04650	Natural killer cell mediated cytotoxicity	-7.18986	-6.46957	5/148	836,3265,5594,5595,7124	CASP3,HRAS,MAPK1,MAPK3,TNF
6_Member	KEGG Pathway	hsa04910	Insulin signaling pathway	-7.08959	-6.37216	5/155	207,3265,5594,5595,5599	AKT1,HRAS,MAPK1,MAPK3,MAPK8
6_Member	KEGG Pathway	hsa04930	Type II diabetes mellitus	-7.06146	-6.34688	4/58	5594,5595,5599,7124	MAPK1,MAPK3,MAPK8,TNF
6_Member	KEGG Pathway	hsa05010	Alzheimer's disease	-6.87686	-6.17071	5/171	836,2597,5594,5595,7124	CASP3,GAPDH,MAPK1,MAPK3,TNF
6_Member	KEGG Pathway	ko05010	Alzheimer's disease	-6.87686	-6.17071	5/171	836,2597,5594,5595,7124	CASP3,GAPDH,MAPK1,MAPK3,TNF
6_Member	KEGG Pathway	hsa05131	Shigellosis	-6.78034	-6.08247	4/68	5594,5595,5599,6714	MAPK1,MAPK3,MAPK8,SRC
6_Member	KEGG Pathway	ko04520	Adherens junction	-6.67967	-5.99259	4/72	1956,5594,5595,6714	EGFR,MAPK1,MAPK3,SRC
6_Member	KEGG Pathway	hsa05140	Leishmania infection	-6.65541	-5.97362	4/73	3725,5594,5595,7124	JUN,MAPK1,MAPK3,TNF
6_Member	KEGG Pathway	ko05140	Leishmaniasis	-6.65541	-5.97362	4/73	3725,5594,5595,7124	JUN,MAPK1,MAPK3,TNF
6_Member	KEGG Pathway	ko04024	cAMP signaling pathway	-6.5605	-5.88134	5/198	207,3725,5594,5595,5599	AKT1,JUN,MAPK1,MAPK3,MAPK8
6_Member	KEGG Pathway	hsa04520	Adherens junction	-6.47278	-5.79881	4/81	1956,5594,5595,6714	EGFR,MAPK1,MAPK3,SRC
6_Member	KEGG Pathway	ko04350	TGF-beta signaling pathway	-6.40904	-5.73765	4/84	4609,5594,5595,7124	MYC,MAPK1,MAPK3,TNF
6_Member	KEGG Pathway	hsa04024	cAMP signaling pathway	-6.27625	-5.60997	5/226	207,3725,5594,5595,5599	AKT1,JUN,MAPK1,MAPK3,MAPK8
6_Member	KEGG Pathway	ko04658	Th1 and Th2 cell differentiation	-6.24989	-5.58615	4/92	3725,5594,5595,5599	JUN,MAPK1,MAPK3,MAPK8
6_Member	KEGG Pathway	hsa04350	TGF-beta signaling pathway	-6.231	-5.56978	4/93	4609,5594,5595,7124	MYC,MAPK1,MAPK3,TNF
6_Member	KEGG Pathway	hsa04658	Th1 and Th2 cell differentiation	-6.1396	-5.48088	4/98	3725,5594,5595,5599	JUN,MAPK1,MAPK3,MAPK8
6_Member	KEGG Pathway	hsa04320	Dorso-ventral axis formation	-5.96589	-5.31459	3/28	1956,5594,5595	EGFR,MAPK1,MAPK3
6_Member	KEGG Pathway	ko04320	Dorso-ventral axis formation	-5.96589	-5.31459	3/28	1956,5594,5595	EGFR,MAPK1,MAPK3
6_Member	KEGG Pathway	hsa04725	Cholinergic synapse	-5.86121	-5.21479	4/115	207,3265,5594,5595	AKT1,HRAS,MAPK1,MAPK3
6_Member	KEGG Pathway	hsa04726	Serotonergic synapse	-5.80187	-5.15787	4/119	836,3265,5594,5595	CASP3,HRAS,MAPK1,MAPK3
6_Member	KEGG Pathway	ko05020	Prion diseases	-5.66676	-5.02516	3/35	3569,5594,5595	IL6,MAPK1,MAPK3
6_Member	KEGG Pathway	hsa04611	Platelet activation	-5.64867	-5.00947	4/130	207,5594,5595,6714	AKT1,MAPK1,MAPK3,SRC
6_Member	KEGG Pathway	hsa05020	Prion diseases	-5.39295	-4.7585	3/43	3569,5594,5595	IL6,MAPK1,MAPK3
6_Member	KEGG Pathway	ko04360	Axon guidance	-5.13638	-4.50895	4/175	3265,5594,5595,6714	HRAS,MAPK1,MAPK3,SRC
6_Member	KEGG Pathway	ko04730	Long-term depression	-4.9535	-4.33753	3/60	3265,5594,5595	HRAS,MAPK1,MAPK3
6_Member	KEGG Pathway	hsa04360	Axon guidance	-4.94224	-4.32852	4/196	3265,5594,5595,6714	HRAS,MAPK1,MAPK3,SRC
6_Member	KEGG Pathway	hsa04730	Long-term depression	-4.91047	-4.299	3/62	3265,5594,5595	HRAS,MAPK1,MAPK3
6_Member	KEGG Pathway	ko04720	Long-term potentiation	-4.80883	-4.1996	3/67	3265,5594,5595	HRAS,MAPK1,MAPK3
6_Member	KEGG Pathway	hsa04720	Long-term potentiation	-4.77034	-4.16333	3/69	3265,5594,5595	HRAS,MAPK1,MAPK3
6_Member	KEGG Pathway	ko04666	Fc gamma R-mediated phagocytosis	-4.4096	-3.807	3/91	207,5594,5595	AKT1,MAPK1,MAPK3
6_Member	KEGG Pathway	ko04723	Retrograde endocannabinoid signaling	-4.27437	-3.68045	3/101	5594,5595,5599	MAPK1,MAPK3,MAPK8
6_Member	KEGG Pathway	ko04916	Melanogenesis	-4.27437	-3.68045	3/101	3265,5594,5595	HRAS,MAPK1,MAPK3
6_Member	KEGG Pathway	hsa04916	Melanogenesis	-4.22408	-3.63231	3/105	3265,5594,5595	HRAS,MAPK1,MAPK3
6_Member	KEGG Pathway	hsa04666	Fc gamma R-mediated phagocytosis	-4.21182	-3.62218	3/106	207,5594,5595	AKT1,MAPK1,MAPK3
6_Member	KEGG Pathway	ko04261	Adrenergic signaling in cardiomyocytes	-3.81713	-3.23801	3/144	207,5594,5595	AKT1,MAPK1,MAPK3
6_Member	KEGG Pathway	hsa04261	Adrenergic signaling in cardiomyocytes	-3.7907	-3.21364	3/147	207,5594,5595	AKT1,MAPK1,MAPK3
6_Member	KEGG Pathway	ko04022	cGMP-PKG signaling pathway	-3.65848	-3.08349	3/163	207,5594,5595	AKT1,MAPK1,MAPK3
6_Member	KEGG Pathway	hsa04723	Retrograde endocannabinoid signaling	-3.62752	-3.05458	3/167	5594,5595,5599	MAPK1,MAPK3,MAPK8
6_Member	KEGG Pathway	hsa04022	cGMP-PKG signaling pathway	-3.58248	-3.01159	3/173	207,5594,5595	AKT1,MAPK1,MAPK3
6_Member	KEGG Pathway	ko05034	Alcoholism	-3.53194	-2.9651	3/180	3265,5594,5595	HRAS,MAPK1,MAPK3
6_Member	KEGG Pathway	hsa05034	Alcoholism	-3.49707	-2.93225	3/185	3265,5594,5595	HRAS,MAPK1,MAPK3
7_Summary	KEGG Pathway	hsa05169	Epstein-Barr virus infection	-14.3496	-13.1827	10/299	207,595,836,3569,3725,4609,5599,6774,7124,7157,3265,5728	AKT1,CCND1,CASP3,IL6,JUN,MYC,MAPK8,STAT3,TNF,TP53,HRAS,PTEN
7_Member	KEGG Pathway	hsa05169	Epstein-Barr virus infection	-14.3496	-13.1827	10/299	207,595,836,3569,3725,4609,5599,6774,7124,7157	AKT1,CCND1,CASP3,IL6,JUN,MYC,MAPK8,STAT3,TNF,TP53
7_Member	KEGG Pathway	hsa05166	HTLV-I infection	-13.0575	-12.0156	9/256	207,595,3265,3569,3725,4609,5599,7124,7157	AKT1,CCND1,HRAS,IL6,JUN,MYC,MAPK8,TNF,TP53
7_Member	KEGG Pathway	ko05166	HTLV-I infection	-13.0575	-12.0156	9/256	207,595,3265,3569,3725,4609,5599,7124,7157	AKT1,CCND1,HRAS,IL6,JUN,MYC,MAPK8,TNF,TP53
7_Member	KEGG Pathway	hsa05162	Measles	-12.8555	-11.8427	8/158	207,595,836,3569,3725,5599,6774,7157	AKT1,CCND1,CASP3,IL6,JUN,MAPK8,STAT3,TP53
7_Member	KEGG Pathway	hsa04931	insulin resistance	-9.77187	-8.91792	6/113	207,3569,5599,5728,6774,7124	AKT1,IL6,MAPK8,PTEN,STAT3,TNF
7_Member	KEGG Pathway	ko04932	Non-alcoholic fatty liver disease (NAFLD)	-9.044	-8.21661	6/149	207,836,3569,3725,5599,7124	AKT1,CASP3,IL6,JUN,MAPK8,TNF
7_Member	KEGG Pathway	hsa04932	Non-alcoholic fatty liver disease (NAFLD)	-8.71445	-7.93245	6/169	207,836,3569,3725,5599,7124	AKT1,CASP3,IL6,JUN,MAPK8,TNF
7_Member	KEGG Pathway	hsa05168	Herpes simplex infection	-8.4785	-7.70956	6/185	836,3569,3725,5599,7124,7157	CASP3,IL6,JUN,MAPK8,TNF,TP53
7_Member	KEGG Pathway	ko05168	Herpes simplex infection	-8.4785	-7.70956	6/185	836,3569,3725,5599,7124,7157	CASP3,IL6,JUN,MAPK8,TNF,TP53
7_Member	KEGG Pathway	ko05169	Epstein-Barr virus infection	-8.26266	-7.50327	6/201	207,3725,4609,5599,6774,7157	AKT1,JUN,MYC,MAPK8,STAT3,TP53
7_Member	KEGG Pathway	ko04920	Adipocytokine signaling pathway	-6.75461	-6.06217	4/69	207,5599,6774,7124	AKT1,MAPK8,STAT3,TNF
7_Member	KEGG Pathway	hsa04920	Adipocytokine signaling pathway	-6.67967	-5.99259	4/72	207,5599,6774,7124	AKT1,MAPK8,STAT3,TNF
8_Summary	KEGG Pathway	ko05418	Fluid shear stress and atherosclerosis	-13.2325	-12.1658	8/142	207,3320,3725,5599,6714,7124,7157,7422,3265,836,1956,595	AKT1,HSP90AA1,JUN,MAPK8,SRC,TNF,TP53,VEGFA,HRAS,CASP3,EGFR,CCND1
8_Member	KEGG Pathway	ko05418	Fluid shear stress and atherosclerosis	-13.2325	-12.1658	8/142	207,3320,3725,5599,6714,7124,7157,7422	AKT1,HSP90AA1,JUN,MAPK8,SRC,TNF,TP53,VEGFA
8_Member	KEGG Pathway	hsa05418	Fluid shear stress and atherosclerosis	-13.0862	-12.032	8/148	207,3320,3725,5599,6714,7124,7157,7422	AKT1,HSP90AA1,JUN,MAPK8,SRC,TNF,TP53,VEGFA
8_Member	KEGG Pathway	ko04137	Mitophagy - animal	-8.99845	-8.17836	5/65	3265,3725,5599,6714,7157	HRAS,JUN,MAPK8,SRC,TP53
8_Member	KEGG Pathway	hsa04137	Mitophagy - animal	-8.93096	-8.11805	5/67	3265,3725,5599,6714,7157	HRAS,JUN,MAPK8,SRC,TP53
8_Member	KEGG Pathway	ko05120	Epithelial cell signaling in Helicobacter pylori infection	-8.898	-8.09215	5/68	836,1956,3725,5599,6714	CASP3,EGFR,JUN,MAPK8,SRC
8_Member	KEGG Pathway	hsa05120	Epithelial cell signaling in Helicobacter pylori infection	-8.80204	-8.00998	5/71	836,1956,3725,5599,6714	CASP3,EGFR,JUN,MAPK8,SRC
8_Member	KEGG Pathway	ko04530	Tight junction	-5.18614	-4.55404	4/170	595,3725,5599,6714	CCND1,JUN,MAPK8,SRC
8_Member	KEGG Pathway	hsa04530	Tight junction	-5.09761	-4.47249	4/179	595,3725,5599,6714	CCND1,JUN,MAPK8,SRC
9_Summary	KEGG Pathway	hsa04630	Jak-STAT signaling pathway	-12.5771	-11.5754	8/171	207,595,1950,1956,3265,3569,4609,6774,7157	AKT1,CCND1,EGF,EGFR,HRAS,IL6,MYC,STAT3,TP53
9_Member	KEGG Pathway	hsa04630	Jak-STAT signaling pathway	-12.5771	-11.5754	8/171	207,595,1950,1956,3265,3569,4609,6774	AKT1,CCND1,EGF,EGFR,HRAS,IL6,MYC,STAT3
9_Member	KEGG Pathway	ko04630	Jak-STAT signaling pathway	-8.92374	-8.11437	6/156	207,595,3265,3569,4609,6774	AKT1,CCND1,HRAS,IL6,MYC,STAT3
9_Member	KEGG Pathway	ko05162	Measles	-7.40593	-6.67397	5/134	207,595,3569,6774,7157	AKT1,CCND1,IL6,STAT3,TP53
9_Member	KEGG Pathway	hsa04211	Longevity regulating pathway	-4.17573	-3.59032	3/109	207,3265,7157	AKT1,HRAS,TP53
10_Summary	KEGG Pathway	hsa05222	Small cell lung cancer	-10.1222	-9.25637	6/99	207,595,836,4609,5728,7157,3725,5599,3569	AKT1,CCND1,CASP3,MYC,PTEN,TP53,JUN,MAPK8,IL6
10_Member	KEGG Pathway	hsa05222	Small cell lung cancer	-10.1222	-9.25637	6/99	207,595,836,4609,5728,7157	AKT1,CCND1,CASP3,MYC,PTEN,TP53
10_Member	KEGG Pathway	ko05222	Small cell lung cancer	-8.42973	-7.664	5/84	207,595,4609,5728,7157	AKT1,CCND1,MYC,PTEN,TP53
10_Member	KEGG Pathway	ko04310	Wnt signaling pathway	-7.26452	-6.53843	5/143	595,3725,4609,5599,7157	CCND1,JUN,MYC,MAPK8,TP53
10_Member	KEGG Pathway	hsa04310	Wnt signaling pathway	-6.90231	-6.19055	5/169	595,3725,4609,5599,7157	CCND1,JUN,MYC,MAPK8,TP53
10_Member	KEGG Pathway	ko04115	p53 signaling pathway	-6.75461	-6.06217	4/69	595,836,5728,7157	CCND1,CASP3,PTEN,TP53
10_Member	KEGG Pathway	hsa04115	p53 signaling pathway	-6.51664	-5.84008	4/79	595,836,5728,7157	CCND1,CASP3,PTEN,TP53
10_Member	KEGG Pathway	ko04110	Cell cycle	-4.00934	-3.42604	3/124	595,4609,7157	CCND1,MYC,TP53
10_Member	KEGG Pathway	hsa04110	Cell cycle	-3.92888	-3.34767	3/132	595,4609,7157	CCND1,MYC,TP53
10_Member	KEGG Pathway	ko05202	Transcriptional misregulation in cancer	-3.53194	-2.9651	3/180	3569,4609,7157	IL6,MYC,TP53
10_Member	KEGG Pathway	hsa05202	Transcriptional misregulation in cancer	-3.37291	-2.8101	3/204	3569,4609,7157	IL6,MYC,TP53
11_Summary	KEGG Pathway	ko05321	Inflammatory bowel disease (IBD)	-6.85994	-6.15656	4/65	3569,3725,6774,7124,7422,1950,1956,836,7157	IL6,JUN,STAT3,TNF,VEGFA,EGF,EGFR,CASP3,TP53
11_Member	KEGG Pathway	ko05321	Inflammatory bowel disease (IBD)	-6.85994	-6.15656	4/65	3569,3725,6774,7124	IL6,JUN,STAT3,TNF
11_Member	KEGG Pathway	hsa05321	Inflammatory bowel disease (IBD)	-6.80647	-6.10585	4/67	3569,3725,6774,7124	IL6,JUN,STAT3,TNF
11_Member	KEGG Pathway	ko05323	Rheumatoid arthritis	-6.2883	-5.61948	4/90	3569,3725,7124,7422	IL6,JUN,TNF,VEGFA
11_Member	KEGG Pathway	hsa05323	Rheumatoid arthritis	-6.1219	-5.46566	4/99	3569,3725,7124,7422	IL6,JUN,TNF,VEGFA
11_Member	KEGG Pathway	ko04060	Cytokine-cytokine receptor interaction	-5.89579	-5.24693	5/270	1950,1956,3569,7124,7422	EGF,EGFR,IL6,TNF,VEGFA
11_Member	KEGG Pathway	hsa04060	Cytokine-cytokine receptor interaction	-5.48222	-4.8454	5/328	1950,1956,3569,7124,7422	EGF,EGFR,IL6,TNF,VEGFA
11_Member	KEGG Pathway	ko05014	Amyotrophic lateral sclerosis (ALS)	-5.16736	-4.5376	3/51	836,7124,7157	CASP3,TNF,TP53
11_Member	KEGG Pathway	ko05134	Legionellosis	-5.06788	-4.44507	3/55	836,3569,7124	CASP3,IL6,TNF
11_Member	KEGG Pathway	hsa05014	Amyotrophic lateral sclerosis (ALS)	-5.02089	-4.40038	3/57	836,7124,7157	CASP3,TNF,TP53
11_Member	KEGG Pathway	hsa05134	Legionellosis	-4.97557	-4.35734	3/59	836,3569,7124	CASP3,IL6,TNF
11_Member	KEGG Pathway	ko05146	Amoebiasis	-4.34018	-3.74194	3/96	836,3569,7124	CASP3,IL6,TNF
11_Member	KEGG Pathway	hsa05146	Amoebiasis	-4.19967	-3.61215	3/107	836,3569,7124	CASP3,IL6,TNF
