# Supplementary material for: Active ingredients and molecular targets of Taraxacum mongolicum against hepatocellular carcinoma: network pharmacology, molecular docking, and molecular dynamics simulation analysis
Source: PeerJ. 2022 Jul 18;10:e13737. doi: 10.7717/peerj.13737 (PMC9302432; doi:10.7717/peerj.13737)
Supplement: Supplemental Information 7 [file peerj-10-13737-s007.zip]

Archive with 58 entries (52 files):
- Molecular dynamics (MD) simulation data/
- Molecular dynamics (MD) simulation data/HRAS-Quercetin data/
- Molecular dynamics (MD) simulation data/HRAS-Quercetin data/avghb-acceptor.dat
- Molecular dynamics (MD) simulation data/HRAS-Quercetin data/avghb-donor.dat
- Molecular dynamics (MD) simulation data/HRAS-Quercetin data/cpx.pdb
- Molecular dynamics (MD) simulation data/HRAS-Quercetin data/cpx.pse
- Molecular dynamics (MD) simulation data/HRAS-Quercetin data/decomp_gbsa.dat
- Molecular dynamics (MD) simulation data/HRAS-Quercetin data/gbsa.dat
- Molecular dynamics (MD) simulation data/HRAS-Quercetin data/md.pdb
- Molecular dynamics (MD) simulation data/HRAS-Quercetin data/rmsd_ligand.dat
- Molecular dynamics (MD) simulation data/HRAS-Quercetin data/rmsd_protein.dat
- Molecular dynamics (MD) simulation data/HRAS-Quercetin data/rmsf_protein.dat
- Molecular dynamics (MD) simulation data/MAPK3-Austricin data/
- Molecular dynamics (MD) simulation data/MAPK3-Austricin data/avghb-acceptor.dat
- Molecular dynamics (MD) simulation data/MAPK3-Austricin data/avghb-donor.dat
- Molecular dynamics (MD) simulation data/MAPK3-Austricin data/cpx.pdb
- Molecular dynamics (MD) simulation data/MAPK3-Austricin data/cpx.pse
- Molecular dynamics (MD) simulation data/MAPK3-Austricin data/decomp_gbsa.dat
- Molecular dynamics (MD) simulation data/MAPK3-Austricin data/gbsa.dat
- Molecular dynamics (MD) simulation data/MAPK3-Austricin data/h-acceptor.dat
- Molecular dynamics (MD) simulation data/MAPK3-Austricin data/h-donor.dat
- Molecular dynamics (MD) simulation data/MAPK3-Austricin data/md.pdb
- Molecular dynamics (MD) simulation data/MAPK3-Austricin data/rmsd_cpx.dat
- Molecular dynamics (MD) simulation data/MAPK3-Austricin data/rmsd_ligand.dat
- Molecular dynamics (MD) simulation data/MAPK3-Austricin data/rmsd_protein.dat
- Molecular dynamics (MD) simulation data/MAPK3-Austricin data/rmsf_protein.dat
- Molecular dynamics (MD) simulation data/PTEN-Sonchuside_A data/
- Molecular dynamics (MD) simulation data/PTEN-Sonchuside_A data/avghb-acceptor.dat
- Molecular dynamics (MD) simulation data/PTEN-Sonchuside_A data/avghb-donor.dat
- Molecular dynamics (MD) simulation data/PTEN-Sonchuside_A data/cpx.pdb
- Molecular dynamics (MD) simulation data/PTEN-Sonchuside_A data/cpx.pse
- Molecular dynamics (MD) simulation data/PTEN-Sonchuside_A data/decomp_gbsa.dat
- Molecular dynamics (MD) simulation data/PTEN-Sonchuside_A data/gbsa.dat
- Molecular dynamics (MD) simulation data/PTEN-Sonchuside_A data/h-acceptor.dat
- Molecular dynamics (MD) simulation data/PTEN-Sonchuside_A data/h-donor.dat
- Molecular dynamics (MD) simulation data/PTEN-Sonchuside_A data/md.pdb
- Molecular dynamics (MD) simulation data/PTEN-Sonchuside_A data/rmsd_cpx.dat
- Molecular dynamics (MD) simulation data/PTEN-Sonchuside_A data/rmsd_ligand.dat
- Molecular dynamics (MD) simulation data/PTEN-Sonchuside_A data/rmsd_protein.dat
- Molecular dynamics (MD) simulation data/PTEN-Sonchuside_A data/rmsf_protein.dat
- Molecular dynamics (MD) simulation data/Austricin-HSP90AA1/
- Molecular dynamics (MD) simulation data/Austricin-HSP90AA1/avghb-acceptor.dat
- Molecular dynamics (MD) simulation data/Austricin-HSP90AA1/avghb-donor.dat
- Molecular dynamics (MD) simulation data/Austricin-HSP90AA1/hbond.xls
- Molecular dynamics (MD) simulation data/Austricin-HSP90AA1/rmsd_HSP90AA1-austricin.tif
- Molecular dynamics (MD) simulation data/Austricin-HSP90AA1/rmsd_ligand.dat
- Molecular dynamics (MD) simulation data/Austricin-HSP90AA1/rmsd_protein.dat
- Molecular dynamics (MD) simulation data/Austricin-HSP90AA1/rmsf-HSP90AA1-austricin.tif
- Molecular dynamics (MD) simulation data/Austricin-HSP90AA1/rmsf_protein.dat
- Molecular dynamics (MD) simulation data/HSP90AA1-Quercetin/
- Molecular dynamics (MD) simulation data/HSP90AA1-Quercetin/avghb-acceptor.dat
- Molecular dynamics (MD) simulation data/HSP90AA1-Quercetin/avghb-donor.dat
- Molecular dynamics (MD) simulation data/HSP90AA1-Quercetin/hbond.xls
- Molecular dynamics (MD) simulation data/HSP90AA1-Quercetin/rmsd_HSP90AA1-quercetin.tif
- Molecular dynamics (MD) simulation data/HSP90AA1-Quercetin/rmsd_ligand.dat
- Molecular dynamics (MD) simulation data/HSP90AA1-Quercetin/rmsd_protein.dat
- Molecular dynamics (MD) simulation data/HSP90AA1-Quercetin/RMSF-hsp90aa1-quercetin.tif
- Molecular dynamics (MD) simulation data/HSP90AA1-Quercetin/rmsf_protein.dat
