# Supplementary material for: Active ingredients and molecular targets of Taraxacum mongolicum against hepatocellular carcinoma: network pharmacology, molecular docking, and molecular dynamics simulation analysis
Source: PeerJ. 2022 Jul 18;10:e13737. doi: 10.7717/peerj.13737 (PMC9302432; doi:10.7717/peerj.13737)
Supplement: Supplemental Information 7 [file peerj-10-13737-s007.zip › Molecular dynamics (MD) simulation data/HRAS-Quercetin data/avghb-acceptor.dat]

#Acceptor            DonorH         Donor   Frames         Frac      AvgDist       AvgAng
MOL_167@H10      SER_145@HG    SER_145@OG      370       0.0740       2.8417     141.1629
MOL_167@H6        ASP_30@HA     ASP_30@CA       41       0.0082       2.9328     144.8545
MOL_167@H7         TYR_32@H      TYR_32@N       35       0.0070       2.8797     147.9209
MOL_167@H1     ASN_116@HD21   ASN_116@ND2       26       0.0052       2.8624     145.8894
MOL_167@O7        ALA_146@H     ALA_146@N       26       0.0052       2.9480     148.6120
MOL_167@H2      LYS_147@HE3    LYS_147@CE       25       0.0050       2.9345     145.5790
MOL_167@O6      LYS_147@HZ2    LYS_147@NZ       24       0.0048       2.9201     149.8338
MOL_167@O4         TYR_32@H      TYR_32@N       24       0.0048       2.9338     151.2530
MOL_167@H1      ALA_146@HB1    ALA_146@CB       23       0.0046       2.9511     144.7490
MOL_167@H1      ALA_146@HB3    ALA_146@CB       22       0.0044       2.9447     144.6569
MOL_167@O7        LYS_147@H     LYS_147@N       21       0.0042       2.9609     152.9640
MOL_167@O6      LYS_147@HZ3    LYS_147@NZ       20       0.0040       2.9100     146.8460
MOL_167@H1      ALA_146@HB2    ALA_146@CB       20       0.0040       2.9662     145.3652
MOL_167@H7        SER_17@HG     SER_17@OG       18       0.0036       2.8727     143.0549
MOL_167@H10      LYS_117@HA    LYS_117@CA       17       0.0034       2.9563     158.3380
MOL_167@O6      LYS_147@HZ1    LYS_147@NZ       16       0.0032       2.8710     149.2630
MOL_167@H3        ASP_30@HA     ASP_30@CA       15       0.0030       2.9363     143.6257
MOL_167@H5        ASP_30@HA     ASP_30@CA       14       0.0028       2.9366     146.6409
MOL_167@O4        SER_17@HG     SER_17@OG       12       0.0024       2.8537     148.6580
MOL_167@H6       ALA_18@HB1     ALA_18@CB       12       0.0024       2.8759     148.2082
MOL_167@H8       ASP_30@HB2     ASP_30@CB       11       0.0022       2.9222     142.0817
MOL_167@H6       ALA_18@HB3     ALA_18@CB       10       0.0020       2.9134     157.2647
MOL_167@H6       ALA_18@HB2     ALA_18@CB       10       0.0020       2.9190     149.5148
MOL_167@H4       GLY_13@HA2     GLY_13@CA       10       0.0020       2.9483     138.2657
MOL_167@O3         GLY_15@H      GLY_15@N        8       0.0016       2.8983     145.1145
MOL_167@H6       GLY_13@HA2     GLY_13@CA        7       0.0014       2.9652     143.8888
MOL_167@H5      LYS_117@HZ3    LYS_117@NZ        6       0.0012       2.8931     139.8024
MOL_167@H5      LYS_117@HZ1    LYS_117@NZ        6       0.0012       2.9466     145.7992
MOL_167@H4       ALA_18@HB1     ALA_18@CB        6       0.0012       2.9672     141.6254
MOL_167@O3        SER_17@HG     SER_17@OG        5       0.0010       2.7964     146.9326
MOL_167@H4       ALA_18@HB3     ALA_18@CB        5       0.0010       2.9637     141.9283
MOL_167@H3      LYS_117@HZ2    LYS_117@NZ        4       0.0008       2.9197     140.4369
MOL_167@H2      LYS_147@HE2    LYS_147@CE        4       0.0008       2.9378     136.5761
MOL_167@H5      LYS_117@HZ2    LYS_117@NZ        4       0.0008       2.9547     145.9311
MOL_167@H1      LYS_117@HE2    LYS_117@CE        4       0.0008       2.9552     150.7439
MOL_167@H3      LYS_117@HZ3    LYS_117@NZ        3       0.0006       2.8138     139.5050
MOL_167@H1      LYS_117@HG2    LYS_117@CG        3       0.0006       2.9303     140.7105
MOL_167@H5       PHE_28@HE1    PHE_28@CE1        3       0.0006       2.9518     140.6641
MOL_167@H7       TYR_32@HB2     TYR_32@CB        3       0.0006       2.9647     145.1520
MOL_167@H6        SER_17@HG     SER_17@OG        2       0.0004       2.8647     158.0194
MOL_167@H3      LYS_117@HZ1    LYS_117@NZ        2       0.0004       2.8840     148.6395
MOL_167@H2     LEU_120@HD22   LEU_120@CD2        2       0.0004       2.9370     151.3957
MOL_167@H4       ALA_18@HB2     ALA_18@CB        2       0.0004       2.9646     146.6377
MOL_167@H3       PHE_28@HE1    PHE_28@CE1        2       0.0004       2.9887     142.5777
MOL_167@H2      LYS_147@HZ2    LYS_147@NZ        1       0.0002       2.7045     158.0715
MOL_167@H7        TYR_32@HA     TYR_32@CA        1       0.0002       2.7140     153.4059
MOL_167@H6         VAL_29@H      VAL_29@N        1       0.0002       2.7791     135.9510
MOL_167@O7       SER_145@HG    SER_145@OG        1       0.0002       2.8043     135.1776
MOL_167@O2      LYS_147@HZ2    LYS_147@NZ        1       0.0002       2.8102     168.1406
MOL_167@H7      ILE_36@HD11    ILE_36@CD1        1       0.0002       2.8144     139.8206
MOL_167@O2      LYS_147@HZ1    LYS_147@NZ        1       0.0002       2.8174     152.3124
MOL_167@H3       ALA_18@HB1     ALA_18@CB        1       0.0002       2.8347     137.3966
MOL_167@H7      ILE_36@HD12    ILE_36@CD1        1       0.0002       2.8882     146.1212
MOL_167@O2      LYS_117@HZ3    LYS_117@NZ        1       0.0002       2.8892     143.9743
MOL_167@O7     ASN_116@HD21   ASN_116@ND2        1       0.0002       2.9163     146.2523
MOL_167@H9     LEU_120@HD23   LEU_120@CD2        1       0.0002       2.9168     136.6382
MOL_167@H6      VAL_29@HG11    VAL_29@CG1        1       0.0002       2.9267     138.8038
MOL_167@H9      LYS_147@HZ2    LYS_147@NZ        1       0.0002       2.9348     140.5132
MOL_167@H3        PHE_28@HZ     PHE_28@CZ        1       0.0002       2.9353     146.3351
MOL_167@H5       ALA_18@HB2     ALA_18@CB        1       0.0002       2.9379     139.3871
MOL_167@H9       ASP_30@HB3     ASP_30@CB        1       0.0002       2.9422     151.0326
MOL_167@H2      LYS_147@HZ1    LYS_147@NZ        1       0.0002       2.9472     135.2201
MOL_167@O2      LYS_117@HZ1    LYS_117@NZ        1       0.0002       2.9472     154.3917
MOL_167@H1        ALA_146@H     ALA_146@N        1       0.0002       2.9485     135.0939
MOL_167@H3       ALA_18@HB3     ALA_18@CB        1       0.0002       2.9508     135.4688
MOL_167@H2      LYS_147@HD2    LYS_147@CD        1       0.0002       2.9540     135.7948
MOL_167@H6      VAL_29@HG13    VAL_29@CG1        1       0.0002       2.9635     140.7286
MOL_167@H6      VAL_29@HG12    VAL_29@CG1        1       0.0002       2.9722     143.8315
MOL_167@H9      LYS_147@HZ3    LYS_147@NZ        1       0.0002       2.9742     137.5465
MOL_167@H3       ALA_18@HB2     ALA_18@CB        1       0.0002       2.9786     135.3295
MOL_167@H9     LEU_120@HD22   LEU_120@CD2        1       0.0002       2.9861     137.7023
MOL_167@H2      LYS_147@HZ3    LYS_147@NZ        1       0.0002       2.9882     137.9036
MOL_167@H6       SER_17@HB3     SER_17@CB        1       0.0002       2.9917     154.1946
MOL_167@O3         ALA_18@H      ALA_18@N        1       0.0002       2.9923     135.0011
