# Supplementary material for: Active ingredients and molecular targets of Taraxacum mongolicum against hepatocellular carcinoma: network pharmacology, molecular docking, and molecular dynamics simulation analysis
Source: PeerJ. 2022 Jul 18;10:e13737. doi: 10.7717/peerj.13737 (PMC9302432; doi:10.7717/peerj.13737)
Supplement: Supplemental Information 7 [file peerj-10-13737-s007.zip › Molecular dynamics (MD) simulation data/HRAS-Quercetin data/avghb-donor.dat]

#Acceptor            DonorH         Donor   Frames         Frac      AvgDist       AvgAng
ASP_119@OD2     MOL_167@H10    MOL_167@O7     4378       0.8756       2.6664     160.8709
VAL_29@O         MOL_167@H6    MOL_167@O3     1528       0.3056       2.7270     164.6136
ASP_30@O         MOL_167@H8    MOL_167@O5      658       0.1316       2.7389     154.5802
ASP_119@OD1     MOL_167@H10    MOL_167@O7      426       0.0852       2.6994     164.5412
GLU_31@OE1       MOL_167@H6    MOL_167@O3       64       0.0128       2.7103     161.3080
GLU_31@OE2       MOL_167@H6    MOL_167@O3       49       0.0098       2.7163     162.0136
GLU_31@O         MOL_167@H6    MOL_167@O3       48       0.0096       2.7686     157.4390
SER_145@HG      MOL_167@H10    MOL_167@O7       46       0.0092       2.7933     138.2811
GLU_31@O         MOL_167@H7    MOL_167@O4       41       0.0082       2.8206     147.3170
GLU_31@OE1       MOL_167@H7    MOL_167@O4       39       0.0078       2.6800     155.0611
GLU_31@OE2       MOL_167@H7    MOL_167@O4       38       0.0076       2.6408     158.0886
SER_17@HG        MOL_167@H7    MOL_167@O4       33       0.0066       2.8951     143.3769
ALA_146@HB3      MOL_167@H1    MOL_167@C7       26       0.0052       2.9530     142.5398
ALA_146@HB2      MOL_167@H1    MOL_167@C7       25       0.0050       2.9276     141.9675
ALA_146@HB1      MOL_167@H1    MOL_167@C7       24       0.0048       2.9388     143.6262
GLY_13@O         MOL_167@H6    MOL_167@O3       20       0.0040       2.7710     154.9648
ASN_116@HD21     MOL_167@H1    MOL_167@C7       16       0.0032       2.9155     150.1941
ASP_30@OD2       MOL_167@H8    MOL_167@O5       14       0.0028       2.6474     159.4626
ASP_30@O         MOL_167@H6    MOL_167@O3       10       0.0020       2.7593     161.7073
ASP_30@HA        MOL_167@H3   MOL_167@C11       10       0.0020       2.9330     140.7879
SER_17@HG        MOL_167@H6    MOL_167@O3        9       0.0018       2.8364     143.8380
SER_17@OG        MOL_167@H6    MOL_167@O3        9       0.0018       2.8823     144.5125
ASP_30@HA        MOL_167@H5   MOL_167@C15        8       0.0016       2.9718     147.7322
ASP_30@OD1       MOL_167@H8    MOL_167@O5        7       0.0014       2.6789     152.9099
SER_17@OG        MOL_167@H7    MOL_167@O4        7       0.0014       2.8783     149.9065
ASP_30@HB2       MOL_167@H8    MOL_167@O5        6       0.0012       2.8646     144.0386
GLY_13@HA2       MOL_167@H4   MOL_167@C14        4       0.0008       2.9228     144.0374
SER_145@OG      MOL_167@H10    MOL_167@O7        3       0.0006       2.7590     160.4156
ASP_30@O         MOL_167@H7    MOL_167@O4        3       0.0006       2.8269     151.5324
LYS_117@HG2      MOL_167@H1    MOL_167@C7        3       0.0006       2.8897     136.0718
ASP_30@HA        MOL_167@H6    MOL_167@O3        3       0.0006       2.9162     138.9044
LYS_117@HE2      MOL_167@H1    MOL_167@C7        3       0.0006       2.9287     146.6491
ALA_18@HB1       MOL_167@H4   MOL_167@C14        3       0.0006       2.9624     138.8914
PHE_28@HE1       MOL_167@H3   MOL_167@C11        3       0.0006       2.9721     142.2090
ALA_18@HB1       MOL_167@H6    MOL_167@O3        2       0.0004       2.6538     138.0455
ILE_36@HD11      MOL_167@H7    MOL_167@O4        2       0.0004       2.8374     145.3049
LYS_117@HZ2      MOL_167@H3   MOL_167@C11        2       0.0004       2.9189     144.5244
LYS_117@HZ3      MOL_167@H5   MOL_167@C15        2       0.0004       2.9417     149.3392
LYS_147@HE2      MOL_167@H2    MOL_167@C9        2       0.0004       2.9468     140.9830
ALA_18@HB3       MOL_167@H4   MOL_167@C14        2       0.0004       2.9603     139.0761
ALA_18@HB3       MOL_167@H6    MOL_167@O3        1       0.0002       2.6146     139.0518
TYR_32@HE1       MOL_167@H6    MOL_167@O3        1       0.0002       2.8590     151.1004
LYS_147@HE3      MOL_167@H2    MOL_167@C9        1       0.0002       2.8852     139.8960
LEU_120@HD21     MOL_167@H2    MOL_167@C9        1       0.0002       2.9035     136.7401
VAL_29@HG13      MOL_167@H4   MOL_167@C14        1       0.0002       2.9395     137.0803
LYS_117@HZ2      MOL_167@H5   MOL_167@C15        1       0.0002       2.9410     145.5575
ASP_119@CG      MOL_167@H10    MOL_167@O7        1       0.0002       2.9451     150.1812
SER_145@HG       MOL_167@H2    MOL_167@C9        1       0.0002       2.9523     143.5995
ALA_18@HB3       MOL_167@H3   MOL_167@C11        1       0.0002       2.9673     136.6368
ALA_18@HB2       MOL_167@H5   MOL_167@C15        1       0.0002       2.9729     150.6443
LYS_117@HZ1      MOL_167@H5   MOL_167@C15        1       0.0002       2.9786     146.9946
LYS_117@HD3      MOL_167@H1    MOL_167@C7        1       0.0002       2.9819     137.5674
ASP_30@HB2       MOL_167@H5   MOL_167@C15        1       0.0002       2.9866     136.6950
LYS_117@HZ3      MOL_167@H3   MOL_167@C11        1       0.0002       2.9879     166.3336
ALA_18@HB2       MOL_167@H6    MOL_167@O3        1       0.0002       2.9912     135.7862
GLY_15@HA3       MOL_167@H1    MOL_167@C7        1       0.0002       2.9965     149.3128
