# Supplementary material for: Active ingredients and molecular targets of Taraxacum mongolicum against hepatocellular carcinoma: network pharmacology, molecular docking, and molecular dynamics simulation analysis
Source: PeerJ. 2022 Jul 18;10:e13737. doi: 10.7717/peerj.13737 (PMC9302432; doi:10.7717/peerj.13737)
Supplement: Supplemental Information 7 [file peerj-10-13737-s007.zip › Molecular dynamics (MD) simulation data/HRAS-Quercetin data/cpx.pdb]

ATOM      1  N   MET     1      -3.302 -45.026 -25.963  1.00  0.00
ATOM      2  H1  MET     1      -2.747 -44.636 -25.215  1.00  0.00
ATOM      3  H2  MET     1      -2.847 -45.861 -26.303  1.00  0.00
ATOM      4  H3  MET     1      -4.267 -45.061 -25.666  1.00  0.00
ATOM      5  CA  MET     1      -3.276 -44.059 -27.120  1.00  0.00
ATOM      6  HA  MET     1      -2.844 -44.553 -27.990  1.00  0.00
ATOM      7  CB  MET     1      -4.701 -43.563 -27.488  1.00  0.00
ATOM      8  HB2 MET     1      -4.594 -43.017 -28.426  1.00  0.00
ATOM      9  HB3 MET     1      -5.296 -44.461 -27.656  1.00  0.00
ATOM     10  CG  MET     1      -5.408 -42.665 -26.447  1.00  0.00
ATOM     11  HG2 MET     1      -5.425 -43.217 -25.507  1.00  0.00
ATOM     12  HG3 MET     1      -4.799 -41.769 -26.330  1.00  0.00
ATOM     13  SD  MET     1      -7.098 -42.183 -26.886  1.00  0.00
ATOM     14  CE  MET     1      -7.959 -43.772 -26.732  1.00  0.00
ATOM     15  HE1 MET     1      -7.862 -44.141 -25.711  1.00  0.00
ATOM     16  HE2 MET     1      -9.014 -43.639 -26.972  1.00  0.00
ATOM     17  HE3 MET     1      -7.519 -44.493 -27.421  1.00  0.00
ATOM     18  C   MET     1      -2.282 -42.907 -26.794  1.00  0.00
ATOM     19  O   MET     1      -1.818 -42.724 -25.663  1.00  0.00
ATOM     20  N   THR     2      -1.973 -42.127 -27.844  1.00  0.00
ATOM     21  H   THR     2      -2.391 -42.365 -28.732  1.00  0.00
ATOM     22  CA  THR     2      -1.076 -40.972 -27.786  1.00  0.00
ATOM     23  HA  THR     2      -0.167 -41.227 -27.241  1.00  0.00
ATOM     24  CB  THR     2      -0.684 -40.502 -29.212  1.00  0.00
ATOM     25  HB  THR     2      -1.594 -40.135 -29.686  1.00  0.00
ATOM     26  CG2 THR     2       0.394 -39.403 -29.251  1.00  0.00
ATOM     27 HG21 THR     2       1.305 -39.770 -28.778  1.00  0.00
ATOM     28 HG22 THR     2       0.605 -39.137 -30.287  1.00  0.00
ATOM     29 HG23 THR     2       0.036 -38.523 -28.716  1.00  0.00
ATOM     30  OG1 THR     2      -0.195 -41.600 -29.958  1.00  0.00
ATOM     31  HG1 THR     2       0.047 -41.306 -30.839  1.00  0.00
ATOM     32  C   THR     2      -1.730 -39.779 -27.060  1.00  0.00
ATOM     33  O   THR     2      -2.929 -39.556 -27.224  1.00  0.00
ATOM     34  N   GLU     3      -0.919 -39.036 -26.293  1.00  0.00
ATOM     35  H   GLU     3       0.014 -39.391 -26.139  1.00  0.00
ATOM     36  CA  GLU     3      -1.312 -37.804 -25.615  1.00  0.00
ATOM     37  HA  GLU     3      -2.342 -37.546 -25.859  1.00  0.00
ATOM     38  CB  GLU     3      -1.204 -38.011 -24.091  1.00  0.00
ATOM     39  HB2 GLU     3      -1.901 -38.809 -23.834  1.00  0.00
ATOM     40  HB3 GLU     3      -0.184 -38.341 -23.892  1.00  0.00
ATOM     41  CG  GLU     3      -1.516 -36.761 -23.239  1.00  0.00
ATOM     42  HG2 GLU     3      -0.773 -35.989 -23.440  1.00  0.00
ATOM     43  HG3 GLU     3      -2.503 -36.399 -23.528  1.00  0.00
ATOM     44  CD  GLU     3      -1.513 -37.095 -21.744  1.00  0.00
ATOM     45  OE1 GLU     3      -2.609 -37.403 -21.224  1.00  0.00
ATOM     46  OE2 GLU     3      -0.414 -37.058 -21.149  1.00  0.00
ATOM     47  C   GLU     3      -0.433 -36.655 -26.124  1.00  0.00
ATOM     48  O   GLU     3       0.789 -36.804 -26.172  1.00  0.00
ATOM     49  N   TYR     4      -1.082 -35.537 -26.479  1.00  0.00
ATOM     50  H   TYR     4      -2.091 -35.566 -26.441  1.00  0.00
ATOM     51  CA  TYR     4      -0.442 -34.314 -26.957  1.00  0.00
ATOM     52  HA  TYR     4       0.619 -34.486 -27.136  1.00  0.00
ATOM     53  CB  TYR     4      -1.100 -33.878 -28.281  1.00  0.00
ATOM     54  HB2 TYR     4      -2.179 -33.794 -28.150  1.00  0.00
ATOM     55  HB3 TYR     4      -0.685 -32.896 -28.509  1.00  0.00
ATOM     56  CG  TYR     4      -0.803 -34.829 -29.423  1.00  0.00
ATOM     57  CD1 TYR     4       0.447 -34.769 -30.072  1.00  0.00
ATOM     58  HD1 TYR     4       1.163 -33.996 -29.795  1.00  0.00
ATOM     59  CE1 TYR     4       0.772 -35.702 -31.074  1.00  0.00
ATOM     60  HE1 TYR     4       1.729 -35.640 -31.592  1.00  0.00
ATOM     61  CZ  TYR     4      -0.154 -36.701 -31.425  1.00  0.00
ATOM     62  OH  TYR     4       0.186 -37.643 -32.350  1.00  0.00
ATOM     63  HH  TYR     4       1.075 -37.528 -32.693  1.00  0.00
ATOM     64  CE2 TYR     4      -1.417 -36.742 -30.802  1.00  0.00
ATOM     65  HE2 TYR     4      -2.142 -37.501 -31.096  1.00  0.00
ATOM     66  CD2 TYR     4      -1.744 -35.807 -29.803  1.00  0.00
ATOM     67  HD2 TYR     4      -2.723 -35.840 -29.325  1.00  0.00
ATOM     68  C   TYR     4      -0.570 -33.241 -25.875  1.00  0.00
ATOM     69  O   TYR     4      -1.677 -32.769 -25.613  1.00  0.00
ATOM     70  N   LYS     5       0.573 -32.894 -25.262  1.00  0.00
ATOM     71  H   LYS     5       1.409 -33.398 -25.523  1.00  0.00
ATOM     72  CA  LYS     5       0.666 -31.908 -24.189  1.00  0.00
ATOM     73  HA  LYS     5      -0.255 -31.899 -23.606  1.00  0.00
ATOM     74  CB  LYS     5       1.836 -32.263 -23.254  1.00  0.00
ATOM     75  HB2 LYS     5       2.740 -32.341 -23.858  1.00  0.00
ATOM     76  HB3 LYS     5       1.950 -31.453 -22.533  1.00  0.00
ATOM     77  CG  LYS     5       1.605 -33.585 -22.506  1.00  0.00
ATOM     78  HG2 LYS     5       0.666 -33.499 -21.959  1.00  0.00
ATOM     79  HG3 LYS     5       1.521 -34.378 -23.249  1.00  0.00
ATOM     80  CD  LYS     5       2.735 -33.919 -21.529  1.00  0.00
ATOM     81  HD2 LYS     5       3.663 -34.010 -22.093  1.00  0.00
ATOM     82  HD3 LYS     5       2.825 -33.102 -20.813  1.00  0.00
ATOM     83  CE  LYS     5       2.462 -35.230 -20.778  1.00  0.00
ATOM     84  HE2 LYS     5       1.533 -35.117 -20.219  1.00  0.00
ATOM     85  HE3 LYS     5       2.348 -36.028 -21.512  1.00  0.00
ATOM     86  NZ  LYS     5       3.554 -35.568 -19.852  1.00  0.00
ATOM     87  HZ1 LYS     5       3.659 -34.829 -19.171  1.00  0.00
ATOM     88  HZ2 LYS     5       3.338 -36.434 -19.379  1.00  0.00
ATOM     89  HZ3 LYS     5       4.414 -35.673 -20.370  1.00  0.00
ATOM     90  C   LYS     5       0.794 -30.498 -24.779  1.00  0.00
ATOM     91  O   LYS     5       1.900 -30.054 -25.082  1.00  0.00
ATOM     92  N   LEU     6      -0.355 -29.834 -24.951  1.00  0.00
ATOM     93  H   LEU     6      -1.210 -30.322 -24.725  1.00  0.00
ATOM     94  CA  LEU     6      -0.452 -28.475 -25.480  1.00  0.00
ATOM     95  HA  LEU     6       0.390 -28.261 -26.138  1.00  0.00
ATOM     96  CB  LEU     6      -1.762 -28.338 -26.293  1.00  0.00
ATOM     97  HB2 LEU     6      -2.492 -28.394 -25.486  1.00  0.00
ATOM     98  HB3 LEU     6      -1.841 -27.370 -26.787  1.00  0.00
ATOM     99  CG  LEU     6      -2.041 -29.467 -27.321  1.00  0.00
ATOM    100  HG  LEU     6      -2.073 -30.419 -26.790  1.00  0.00
ATOM    101  CD1 LEU     6      -3.378 -29.242 -28.053  1.00  0.00
ATOM    102 HD11 LEU     6      -3.346 -28.291 -28.584  1.00  0.00
ATOM    103 HD12 LEU     6      -3.543 -30.050 -28.766  1.00  0.00
ATOM    104 HD13 LEU     6      -4.192 -29.226 -27.328  1.00  0.00
ATOM    105  CD2 LEU     6      -0.877 -29.720 -28.301  1.00  0.00
ATOM    106 HD21 LEU     6       0.014 -30.006 -27.742  1.00  0.00
ATOM    107 HD22 LEU     6      -1.147 -30.522 -28.988  1.00  0.00
ATOM    108 HD23 LEU     6      -0.674 -28.811 -28.867  1.00  0.00
ATOM    109  C   LEU     6      -0.409 -27.469 -24.317  1.00  0.00
ATOM    110  O   LEU     6      -0.796 -27.810 -23.200  1.00  0.00
ATOM    111  N   VAL     7       0.064 -26.246 -24.590  1.00  0.00
ATOM    112  H   VAL     7       0.378 -26.053 -25.530  1.00  0.00
ATOM    113  CA  VAL     7       0.146 -25.174 -23.598  1.00  0.00
ATOM    114  HA  VAL     7      -0.546 -25.338 -22.772  1.00  0.00
ATOM    115  CB  VAL     7       1.583 -25.011 -23.018  1.00  0.00
ATOM    116  HB  VAL     7       2.242 -24.747 -23.845  1.00  0.00
ATOM    117  CG1 VAL     7       1.683 -23.936 -21.920  1.00  0.00
ATOM    118 HG11 VAL     7       1.025 -24.199 -21.092  1.00  0.00
ATOM    119 HG12 VAL     7       2.711 -23.876 -21.562  1.00  0.00
ATOM    120 HG13 VAL     7       1.384 -22.970 -22.328  1.00  0.00
ATOM    121  CG2 VAL     7       2.152 -26.322 -22.456  1.00  0.00
ATOM    122 HG21 VAL     7       2.197 -27.069 -23.249  1.00  0.00
ATOM    123 HG22 VAL     7       3.155 -26.146 -22.066  1.00  0.00
ATOM    124 HG23 VAL     7       1.509 -26.683 -21.653  1.00  0.00
ATOM    125  C   VAL     7      -0.259 -23.863 -24.289  1.00  0.00
ATOM    126  O   VAL     7       0.302 -23.541 -25.333  1.00  0.00
ATOM    127  N   VAL     8      -1.222 -23.128 -23.714  1.00  0.00
ATOM    128  H   VAL     8      -1.645 -23.458 -22.858  1.00  0.00
ATOM    129  CA  VAL     8      -1.716 -21.879 -24.295  1.00  0.00
ATOM    130  HA  VAL     8      -1.357 -21.760 -25.317  1.00  0.00
ATOM    131  CB  VAL     8      -3.267 -21.807 -24.302  1.00  0.00
ATOM    132  HB  VAL     8      -3.608 -21.796 -23.267  1.00  0.00
ATOM    133  CG1 VAL     8      -3.796 -20.556 -25.030  1.00  0.00
ATOM    134 HG11 VAL     8      -3.456 -20.567 -26.066  1.00  0.00
ATOM    135 HG12 VAL     8      -4.886 -20.555 -25.006  1.00  0.00
ATOM    136 HG13 VAL     8      -3.421 -19.661 -24.534  1.00  0.00
ATOM    137  CG2 VAL     8      -3.876 -23.060 -24.958  1.00  0.00
ATOM    138 HG21 VAL     8      -3.571 -23.947 -24.402  1.00  0.00
ATOM    139 HG22 VAL     8      -4.963 -22.983 -24.949  1.00  0.00
ATOM    140 HG23 VAL     8      -3.526 -23.138 -25.987  1.00  0.00
ATOM    141  C   VAL     8      -1.141 -20.702 -23.491  1.00  0.00
ATOM    142  O   VAL     8      -1.397 -20.598 -22.290  1.00  0.00
ATOM    143  N   VAL     9      -0.347 -19.866 -24.179  1.00  0.00
ATOM    144  H   VAL     9      -0.272 -20.041 -25.171  1.00  0.00
ATOM    145  CA  VAL     9       0.422 -18.758 -23.609  1.00  0.00
ATOM    146  HA  VAL     9       0.158 -18.495 -22.585  1.00  0.00
ATOM    147  CB  VAL     9       1.956 -19.039 -23.672  1.00  0.00
ATOM    148  HB  VAL     9       2.474 -18.258 -23.115  1.00  0.00
ATOM    149  CG1 VAL     9       2.301 -20.412 -23.070  1.00  0.00
ATOM    150 HG11 VAL     9       1.784 -21.194 -23.626  1.00  0.00
ATOM    151 HG12 VAL     9       3.377 -20.576 -23.130  1.00  0.00
ATOM    152 HG13 VAL     9       1.987 -20.441 -22.027  1.00  0.00
ATOM    153  CG2 VAL     9       2.632 -18.893 -25.051  1.00  0.00
ATOM    154 HG21 VAL     9       2.504 -17.873 -25.413  1.00  0.00
ATOM    155 HG22 VAL     9       3.695 -19.115 -24.960  1.00  0.00
ATOM    156 HG23 VAL     9       2.175 -19.588 -25.756  1.00  0.00
ATOM    157  C   VAL     9       0.114 -17.457 -24.372  1.00  0.00
ATOM    158  O   VAL     9      -0.450 -17.506 -25.465  1.00  0.00
ATOM    159  N   GLY    10       0.478 -16.314 -23.772  1.00  0.00
ATOM    160  H   GLY    10       0.991 -16.366 -22.903  1.00  0.00
ATOM    161  CA  GLY    10       0.168 -14.994 -24.315  1.00  0.00
ATOM    162  HA2 GLY    10       1.036 -14.599 -24.843  1.00  0.00
ATOM    163  HA3 GLY    10      -0.673 -15.067 -25.004  1.00  0.00
ATOM    164  C   GLY    10      -0.201 -14.038 -23.179  1.00  0.00
ATOM    165  O   GLY    10      -0.426 -14.456 -22.042  1.00  0.00
ATOM    166  N   ALA    11      -0.268 -12.737 -23.513  1.00  0.00
ATOM    167  H   ALA    11      -0.021 -12.513 -24.466  1.00  0.00
ATOM    168  CA  ALA    11      -0.598 -11.635 -22.602  1.00  0.00
ATOM    169  HA  ALA    11       0.097 -11.661 -21.763  1.00  0.00
ATOM    170  CB  ALA    11      -0.404 -10.313 -23.359  1.00  0.00
ATOM    171  HB1 ALA    11      -1.100 -10.268 -24.197  1.00  0.00
ATOM    172  HB2 ALA    11      -0.592  -9.477 -22.685  1.00  0.00
ATOM    173  HB3 ALA    11       0.618 -10.254 -23.733  1.00  0.00
ATOM    174  C   ALA    11      -2.017 -11.727 -22.020  1.00  0.00
ATOM    175  O   ALA    11      -2.860 -12.440 -22.562  1.00  0.00
ATOM    176  N   GLY    12      -2.259 -10.999 -20.918  1.00  0.00
ATOM    177  H   GLY    12      -1.500 -10.447 -20.546  1.00  0.00
ATOM    178  CA  GLY    12      -3.549 -10.958 -20.229  1.00  0.00
ATOM    179  HA2 GLY    12      -3.827 -11.970 -19.935  1.00  0.00
ATOM    180  HA3 GLY    12      -3.457 -10.334 -19.340  1.00  0.00
ATOM    181  C   GLY    12      -4.649 -10.380 -21.134  1.00  0.00
ATOM    182  O   GLY    12      -4.442  -9.370 -21.809  1.00  0.00
ATOM    183  N   GLY    13      -5.827 -11.024 -21.116  1.00  0.00
ATOM    184  H   GLY    13      -5.876 -11.887 -20.593  1.00  0.00
ATOM    185  CA  GLY    13      -7.033 -10.559 -21.800  1.00  0.00
ATOM    186  HA2 GLY    13      -7.887 -11.025 -21.308  1.00  0.00
ATOM    187  HA3 GLY    13      -7.085  -9.478 -21.669  1.00  0.00
ATOM    188  C   GLY    13      -7.082 -10.885 -23.304  1.00  0.00
ATOM    189  O   GLY    13      -8.010 -10.417 -23.959  1.00  0.00
ATOM    190  N   VAL    14      -6.135 -11.662 -23.866  1.00  0.00
ATOM    191  H   VAL    14      -5.372 -11.978 -23.284  1.00  0.00
ATOM    192  CA  VAL    14      -6.110 -12.008 -25.298  1.00  0.00
ATOM    193  HA  VAL    14      -6.488 -11.237 -25.970  1.00  0.00
ATOM    194  CB  VAL    14      -4.697 -12.437 -25.779  1.00  0.00
ATOM    195  HB  VAL    14      -4.761 -12.713 -26.832  1.00  0.00
ATOM    196  CG1 VAL    14      -3.673 -11.308 -25.608  1.00  0.00
ATOM    197 HG11 VAL    14      -3.608 -11.032 -24.555  1.00  0.00
ATOM    198 HG12 VAL    14      -2.697 -11.646 -25.955  1.00  0.00
ATOM    199 HG13 VAL    14      -3.986 -10.442 -26.191  1.00  0.00
ATOM    200  CG2 VAL    14      -4.192 -13.759 -25.179  1.00  0.00
ATOM    201 HG21 VAL    14      -4.875 -14.565 -25.447  1.00  0.00
ATOM    202 HG22 VAL    14      -3.199 -13.980 -25.570  1.00  0.00
ATOM    203 HG23 VAL    14      -4.143 -13.671 -24.094  1.00  0.00
ATOM    204  C   VAL    14      -7.111 -13.113 -25.712  1.00  0.00
ATOM    205  O   VAL    14      -7.347 -13.265 -26.910  1.00  0.00
ATOM    206  N   GLY    15      -7.697 -13.835 -24.739  1.00  0.00
ATOM    207  H   GLY    15      -7.413 -13.664 -23.785  1.00  0.00
ATOM    208  CA  GLY    15      -8.720 -14.852 -24.987  1.00  0.00
ATOM    209  HA2 GLY    15      -9.455 -14.806 -24.183  1.00  0.00
ATOM    210  HA3 GLY    15      -9.206 -14.628 -25.936  1.00  0.00
ATOM    211  C   GLY    15      -8.136 -16.268 -25.048  1.00  0.00
ATOM    212  O   GLY    15      -8.676 -17.094 -25.778  1.00  0.00
ATOM    213  N   LYS    16      -7.071 -16.556 -24.275  1.00  0.00
ATOM    214  H   LYS    16      -6.639 -15.776 -23.800  1.00  0.00
ATOM    215  CA  LYS    16      -6.487 -17.895 -24.091  1.00  0.00
ATOM    216  HA  LYS    16      -6.125 -18.279 -25.045  1.00  0.00
ATOM    217  CB  LYS    16      -5.301 -17.823 -23.106  1.00  0.00
ATOM    218  HB2 LYS    16      -5.696 -17.485 -22.148  1.00  0.00
ATOM    219  HB3 LYS    16      -4.907 -18.834 -22.999  1.00  0.00
ATOM    220  CG  LYS    16      -4.178 -16.883 -23.555  1.00  0.00
ATOM    221  HG2 LYS    16      -3.919 -17.159 -24.577  1.00  0.00
ATOM    222  HG3 LYS    16      -4.583 -15.871 -23.544  1.00  0.00
ATOM    223  CD  LYS    16      -2.920 -16.940 -22.675  1.00  0.00
ATOM    224  HD2 LYS    16      -2.554 -17.965 -22.739  1.00  0.00
ATOM    225  HD3 LYS    16      -2.198 -16.268 -23.138  1.00  0.00
ATOM    226  CE  LYS    16      -3.106 -16.553 -21.196  1.00  0.00
ATOM    227  HE2 LYS    16      -3.900 -17.179 -20.789  1.00  0.00
ATOM    228  HE3 LYS    16      -2.172 -16.771 -20.679  1.00  0.00
ATOM    229  NZ  LYS    16      -3.453 -15.135 -21.006  1.00  0.00
ATOM    230  HZ1 LYS    16      -4.319 -14.933 -21.485  1.00  0.00
ATOM    231  HZ2 LYS    16      -3.561 -14.944 -20.020  1.00  0.00
ATOM    232  HZ3 LYS    16      -2.717 -14.555 -21.383  1.00  0.00
ATOM    233  C   LYS    16      -7.506 -18.915 -23.552  1.00  0.00
ATOM    234  O   LYS    16      -7.622 -20.011 -24.100  1.00  0.00
ATOM    235  N   SER    17      -8.232 -18.501 -22.500  1.00  0.00
ATOM    236  H   SER    17      -8.014 -17.583 -22.140  1.00  0.00
ATOM    237  CA  SER    17      -9.268 -19.278 -21.830  1.00  0.00
ATOM    238  HA  SER    17      -8.894 -20.269 -21.572  1.00  0.00
ATOM    239  CB  SER    17      -9.683 -18.557 -20.536  1.00  0.00
ATOM    240  HB2 SER    17     -10.087 -17.579 -20.799  1.00  0.00
ATOM    241  HB3 SER    17     -10.455 -19.148 -20.043  1.00  0.00
ATOM    242  OG  SER    17      -8.586 -18.393 -19.662  1.00  0.00
ATOM    243  HG  SER    17      -8.876 -17.941 -18.866  1.00  0.00
ATOM    244  C   SER    17     -10.497 -19.487 -22.720  1.00  0.00
ATOM    245  O   SER    17     -11.002 -20.605 -22.785  1.00  0.00
ATOM    246  N   ALA    18     -10.925 -18.416 -23.412  1.00  0.00
ATOM    247  H   ALA    18     -10.473 -17.535 -23.213  1.00  0.00
ATOM    248  CA  ALA    18     -12.050 -18.422 -24.343  1.00  0.00
ATOM    249  HA  ALA    18     -12.919 -18.796 -23.802  1.00  0.00
ATOM    250  CB  ALA    18     -12.337 -16.983 -24.799  1.00  0.00
ATOM    251  HB1 ALA    18     -11.479 -16.598 -25.350  1.00  0.00
ATOM    252  HB2 ALA    18     -13.216 -16.974 -25.443  1.00  0.00
ATOM    253  HB3 ALA    18     -12.520 -16.355 -23.927  1.00  0.00
ATOM    254  C   ALA    18     -11.832 -19.364 -25.540  1.00  0.00
ATOM    255  O   ALA    18     -12.772 -20.062 -25.910  1.00  0.00
ATOM    256  N   LEU    19     -10.601 -19.399 -26.086  1.00  0.00
ATOM    257  H   LEU    19      -9.937 -18.718 -25.745  1.00  0.00
ATOM    258  CA  LEU    19     -10.175 -20.313 -27.152  1.00  0.00
ATOM    259  HA  LEU    19     -10.839 -20.220 -28.011  1.00  0.00
ATOM    260  CB  LEU    19      -8.734 -19.968 -27.601  1.00  0.00
ATOM    261  HB2 LEU    19      -8.259 -19.668 -26.667  1.00  0.00
ATOM    262  HB3 LEU    19      -8.227 -20.846 -28.000  1.00  0.00
ATOM    263  CG  LEU    19      -8.640 -18.816 -28.616  1.00  0.00
ATOM    264  HG  LEU    19      -9.305 -18.014 -28.295  1.00  0.00
ATOM    265  CD1 LEU    19      -7.198 -18.278 -28.717  1.00  0.00
ATOM    266 HD11 LEU    19      -6.532 -19.079 -29.038  1.00  0.00
ATOM    267 HD12 LEU    19      -7.163 -17.465 -29.442  1.00  0.00
ATOM    268 HD13 LEU    19      -6.878 -17.909 -27.742  1.00  0.00
ATOM    269  CD2 LEU    19      -9.197 -19.244 -29.989  1.00  0.00
ATOM    270 HD21 LEU    19     -10.243 -19.533 -29.883  1.00  0.00
ATOM    271 HD22 LEU    19      -9.119 -18.412 -30.689  1.00  0.00
ATOM    272 HD23 LEU    19      -8.623 -20.090 -30.367  1.00  0.00
ATOM    273  C   LEU    19     -10.227 -21.788 -26.731  1.00  0.00
ATOM    274  O   LEU    19     -10.709 -22.613 -27.508  1.00  0.00
ATOM    275  N   THR    20      -9.720 -22.086 -25.524  1.00  0.00
ATOM    276  H   THR    20      -9.332 -21.335 -24.972  1.00  0.00
ATOM    277  CA  THR    20      -9.628 -23.448 -25.003  1.00  0.00
ATOM    278  HA  THR    20      -9.272 -24.097 -25.803  1.00  0.00
ATOM    279  CB  THR    20      -8.653 -23.560 -23.803  1.00  0.00
ATOM    280  HB  THR    20      -9.110 -23.042 -22.960  1.00  0.00
ATOM    281  CG2 THR    20      -8.341 -25.011 -23.404  1.00  0.00
ATOM    282 HG21 THR    20      -7.884 -25.530 -24.247  1.00  0.00
ATOM    283 HG22 THR    20      -7.653 -25.016 -22.558  1.00  0.00
ATOM    284 HG23 THR    20      -9.264 -25.518 -23.124  1.00  0.00
ATOM    285  OG1 THR    20      -7.418 -22.953 -24.125  1.00  0.00
ATOM    286  HG1 THR    20      -6.821 -23.027 -23.377  1.00  0.00
ATOM    287  C   THR    20     -10.997 -24.025 -24.592  1.00  0.00
ATOM    288  O   THR    20     -11.254 -25.194 -24.868  1.00  0.00
ATOM    289  N   ILE    21     -11.873 -23.192 -24.003  1.00  0.00
ATOM    290  H   ILE    21     -11.539 -22.277 -23.735  1.00  0.00
ATOM    291  CA  ILE    21     -13.249 -23.561 -23.652  1.00  0.00
ATOM    292  HA  ILE    21     -13.290 -24.565 -23.230  1.00  0.00
ATOM    293  CB  ILE    21     -13.885 -22.550 -22.649  1.00  0.00
ATOM    294  HB  ILE    21     -13.759 -21.556 -23.079  1.00  0.00
ATOM    295  CG2 ILE    21     -15.382 -22.795 -22.348  1.00  0.00
ATOM    296 HG21 ILE    21     -15.509 -23.788 -21.917  1.00  0.00
ATOM    297 HG22 ILE    21     -15.739 -22.045 -21.642  1.00  0.00
ATOM    298 HG23 ILE    21     -15.955 -22.725 -23.272  1.00  0.00
ATOM    299  CG1 ILE    21     -13.104 -22.539 -21.315  1.00  0.00
ATOM    300 HG12 ILE    21     -13.453 -23.394 -20.736  1.00  0.00
ATOM    301 HG13 ILE    21     -12.051 -22.674 -21.563  1.00  0.00
ATOM    302  CD1 ILE    21     -13.274 -21.258 -20.487  1.00  0.00
ATOM    303 HD11 ILE    21     -14.327 -21.123 -20.238  1.00  0.00
ATOM    304 HD12 ILE    21     -12.692 -21.338 -19.569  1.00  0.00
ATOM    305 HD13 ILE    21     -12.925 -20.402 -21.065  1.00  0.00
ATOM    306  C   ILE    21     -14.146 -23.703 -24.902  1.00  0.00
ATOM    307  O   ILE    21     -15.018 -24.571 -24.908  1.00  0.00
ATOM    308  N   GLN    22     -13.885 -22.902 -25.953  1.00  0.00
ATOM    309  H   GLN    22     -13.271 -22.115 -25.798  1.00  0.00
ATOM    310  CA  GLN    22     -14.551 -23.018 -27.251  1.00  0.00
ATOM    311  HA  GLN    22     -15.623 -23.153 -27.108  1.00  0.00
ATOM    312  CB  GLN    22     -14.322 -21.736 -28.087  1.00  0.00
ATOM    313  HB2 GLN    22     -14.658 -20.909 -27.461  1.00  0.00
ATOM    314  HB3 GLN    22     -13.244 -21.665 -28.234  1.00  0.00
ATOM    315  CG  GLN    22     -15.033 -21.667 -29.456  1.00  0.00
ATOM    316  HG2 GLN    22     -14.757 -20.716 -29.912  1.00  0.00
ATOM    317  HG3 GLN    22     -14.691 -22.485 -30.090  1.00  0.00
ATOM    318  CD  GLN    22     -16.560 -21.735 -29.350  1.00  0.00
ATOM    319  OE1 GLN    22     -17.141 -22.815 -29.397  1.00  0.00
ATOM    320  NE2 GLN    22     -17.225 -20.586 -29.241  1.00  0.00
ATOM    321 HE21 GLN    22     -18.232 -20.594 -29.169  1.00  0.00
ATOM    322 HE22 GLN    22     -16.719 -19.712 -29.231  1.00  0.00
ATOM    323  C   GLN    22     -14.157 -24.306 -27.996  1.00  0.00
ATOM    324  O   GLN    22     -15.035 -24.929 -28.584  1.00  0.00
ATOM    325  N   LEU    23     -12.884 -24.735 -27.909  1.00  0.00
ATOM    326  H   LEU    23     -12.190 -24.109 -27.526  1.00  0.00
ATOM    327  CA  LEU    23     -12.440 -26.034 -28.422  1.00  0.00
ATOM    328  HA  LEU    23     -12.739 -26.142 -29.465  1.00  0.00
ATOM    329  CB  LEU    23     -10.898 -26.151 -28.335  1.00  0.00
ATOM    330  HB2 LEU    23     -10.604 -25.323 -28.979  1.00  0.00
ATOM    331  HB3 LEU    23     -10.512 -25.983 -27.330  1.00  0.00
ATOM    332  CG  LEU    23     -10.316 -27.476 -28.898  1.00  0.00
ATOM    333  HG  LEU    23     -10.916 -28.304 -28.519  1.00  0.00
ATOM    334  CD1 LEU    23     -10.331 -27.494 -30.442  1.00  0.00
ATOM    335 HD11 LEU    23      -9.731 -26.667 -30.821  1.00  0.00
ATOM    336 HD12 LEU    23      -9.916 -28.437 -30.799  1.00  0.00
ATOM    337 HD13 LEU    23     -11.356 -27.391 -30.797  1.00  0.00
ATOM    338  CD2 LEU    23      -8.936 -27.799 -28.296  1.00  0.00
ATOM    339 HD21 LEU    23      -9.025 -27.898 -27.214  1.00  0.00
ATOM    340 HD22 LEU    23      -8.565 -28.734 -28.717  1.00  0.00
ATOM    341 HD23 LEU    23      -8.239 -26.994 -28.530  1.00  0.00
ATOM    342  C   LEU    23     -13.125 -27.202 -27.685  1.00  0.00
ATOM    343  O   LEU    23     -13.726 -28.058 -28.334  1.00  0.00
ATOM    344  N   ILE    24     -12.969 -27.225 -26.352  1.00  0.00
ATOM    345  H   ILE    24     -12.532 -26.422 -25.923  1.00  0.00
ATOM    346  CA  ILE    24     -13.277 -28.377 -25.510  1.00  0.00
ATOM    347  HA  ILE    24     -13.097 -29.342 -25.985  1.00  0.00
ATOM    348  CB  ILE    24     -12.500 -28.310 -24.156  1.00  0.00
ATOM    349  HB  ILE    24     -12.678 -27.315 -23.749  1.00  0.00
ATOM    350  CG2 ILE    24     -12.895 -29.374 -23.107  1.00  0.00
ATOM    351 HG21 ILE    24     -12.717 -30.370 -23.514  1.00  0.00
ATOM    352 HG22 ILE    24     -12.296 -29.237 -22.207  1.00  0.00
ATOM    353 HG23 ILE    24     -13.951 -29.267 -22.860  1.00  0.00
ATOM    354  CG1 ILE    24     -10.961 -28.312 -24.366  1.00  0.00
ATOM    355 HG12 ILE    24     -10.761 -27.631 -25.193  1.00  0.00
ATOM    356 HG13 ILE    24     -10.524 -27.910 -23.452  1.00  0.00
ATOM    357  CD1 ILE    24     -10.340 -29.682 -24.670  1.00  0.00
ATOM    358 HD11 ILE    24     -10.776 -30.084 -25.584  1.00  0.00
ATOM    359 HD12 ILE    24      -9.263 -29.573 -24.799  1.00  0.00
ATOM    360 HD13 ILE    24     -10.539 -30.363 -23.843  1.00  0.00
ATOM    361  C   ILE    24     -14.788 -28.578 -25.268  1.00  0.00
ATOM    362  O   ILE    24     -15.241 -29.720 -25.346  1.00  0.00
ATOM    363  N   GLN    25     -15.533 -27.487 -25.008  1.00  0.00
ATOM    364  H   GLN    25     -15.058 -26.596 -25.011  1.00  0.00
ATOM    365  CA  GLN    25     -16.950 -27.520 -24.620  1.00  0.00
ATOM    366  HA  GLN    25     -17.305 -28.549 -24.572  1.00  0.00
ATOM    367  CB  GLN    25     -17.118 -26.872 -23.221  1.00  0.00
ATOM    368  HB2 GLN    25     -16.618 -25.905 -23.269  1.00  0.00
ATOM    369  HB3 GLN    25     -18.188 -26.721 -23.079  1.00  0.00
ATOM    370  CG  GLN    25     -16.552 -27.686 -22.037  1.00  0.00
ATOM    371  HG2 GLN    25     -15.469 -27.724 -22.151  1.00  0.00
ATOM    372  HG3 GLN    25     -16.802 -27.157 -21.118  1.00  0.00
ATOM    373  CD  GLN    25     -17.085 -29.121 -21.937  1.00  0.00
ATOM    374  OE1 GLN    25     -16.312 -30.065 -21.796  1.00  0.00
ATOM    375  NE2 GLN    25     -18.407 -29.298 -22.012  1.00  0.00
ATOM    376 HE21 GLN    25     -18.793 -30.229 -21.950  1.00  0.00
ATOM    377 HE22 GLN    25     -19.014 -28.500 -22.130  1.00  0.00
ATOM    378  C   GLN    25     -17.918 -26.881 -25.629  1.00  0.00
ATOM    379  O   GLN    25     -19.124 -27.003 -25.416  1.00  0.00
ATOM    380  N   ASN    26     -17.412 -26.239 -26.700  1.00  0.00
ATOM    381  H   ASN    26     -16.411 -26.106 -26.701  1.00  0.00
ATOM    382  CA  ASN    26     -18.207 -25.575 -27.752  1.00  0.00
ATOM    383  HA  ASN    26     -17.535 -25.052 -28.432  1.00  0.00
ATOM    384  CB  ASN    26     -19.048 -26.598 -28.572  1.00  0.00
ATOM    385  HB2 ASN    26     -19.592 -27.218 -27.860  1.00  0.00
ATOM    386  HB3 ASN    26     -19.758 -26.046 -29.188  1.00  0.00
ATOM    387  CG  ASN    26     -18.216 -27.511 -29.482  1.00  0.00
ATOM    388  OD1 ASN    26     -18.340 -27.446 -30.703  1.00  0.00
ATOM    389  ND2 ASN    26     -17.376 -28.374 -28.908  1.00  0.00
ATOM    390 HD21 ASN    26     -16.816 -28.987 -29.483  1.00  0.00
ATOM    391 HD22 ASN    26     -17.304 -28.410 -27.901  1.00  0.00
ATOM    392  C   ASN    26     -19.037 -24.398 -27.192  1.00  0.00
ATOM    393  O   ASN    26     -20.212 -24.254 -27.532  1.00  0.00
ATOM    394  N   HIE    27     -18.398 -23.577 -26.341  1.00  0.00
ATOM    395  H   HIE    27     -17.445 -23.814 -26.106  1.00  0.00
ATOM    396  CA  HIE    27     -19.000 -22.412 -25.699  1.00  0.00
ATOM    397  HA  HIE    27     -19.876 -22.080 -26.256  1.00  0.00
ATOM    398  CB  HIE    27     -19.440 -22.795 -24.268  1.00  0.00
ATOM    399  HB2 HIE    27     -20.216 -23.560 -24.297  1.00  0.00
ATOM    400  HB3 HIE    27     -18.571 -23.180 -23.734  1.00  0.00
ATOM    401  CG  HIE    27     -19.987 -21.655 -23.440  1.00  0.00
ATOM    402  ND1 HIE    27     -21.186 -21.007 -23.755  1.00  0.00
ATOM    403  CE1 HIE    27     -21.314 -20.062 -22.832  1.00  0.00
ATOM    404  HE1 HIE    27     -22.204 -19.438 -22.909  1.00  0.00
ATOM    405  NE2 HIE    27     -20.308 -20.046 -21.958  1.00  0.00
ATOM    406  HE2 HIE    27     -20.177 -19.425 -21.172  1.00  0.00
ATOM    407  CD2 HIE    27     -19.440 -21.061 -22.321  1.00  0.00
ATOM    408  HD2 HIE    27     -18.536 -21.239 -21.739  1.00  0.00
ATOM    409  C   HIE    27     -18.002 -21.247 -25.692  1.00  0.00
ATOM    410  O   HIE    27     -16.828 -21.452 -25.384  1.00  0.00
ATOM    411  N   PHE    28     -18.509 -20.038 -25.975  1.00  0.00
ATOM    412  H   PHE    28     -19.444 -19.994 -26.354  1.00  0.00
ATOM    413  CA  PHE    28     -17.770 -18.791 -25.812  1.00  0.00
ATOM    414  HA  PHE    28     -16.698 -18.982 -25.871  1.00  0.00
ATOM    415  CB  PHE    28     -18.156 -17.796 -26.929  1.00  0.00
ATOM    416  HB2 PHE    28     -17.919 -18.155 -27.931  1.00  0.00
ATOM    417  HB3 PHE    28     -19.235 -17.674 -26.833  1.00  0.00
ATOM    418  CG  PHE    28     -17.547 -16.404 -26.809  1.00  0.00
ATOM    419  CD1 PHE    28     -16.161 -16.240 -26.593  1.00  0.00
ATOM    420  HD1 PHE    28     -15.525 -17.115 -26.461  1.00  0.00
ATOM    421  CE1 PHE    28     -15.609 -14.968 -26.549  1.00  0.00
ATOM    422  HE1 PHE    28     -14.543 -14.847 -26.357  1.00  0.00
ATOM    423  CZ  PHE    28     -16.409 -13.852 -26.749  1.00  0.00
ATOM    424  HZ  PHE    28     -15.965 -12.857 -26.713  1.00  0.00
ATOM    425  CE2 PHE    28     -17.768 -13.997 -26.994  1.00  0.00
ATOM    426  HE2 PHE    28     -18.384 -13.113 -27.159  1.00  0.00
ATOM    427  CD2 PHE    28     -18.343 -15.260 -27.029  1.00  0.00
ATOM    428  HD2 PHE    28     -19.410 -15.368 -27.226  1.00  0.00
ATOM    429  C   PHE    28     -18.057 -18.200 -24.427  1.00  0.00
ATOM    430  O   PHE    28     -19.205 -17.855 -24.146  1.00  0.00
ATOM    431  N   VAL    29     -16.997 -18.041 -23.620  1.00  0.00
ATOM    432  H   VAL    29     -16.135 -18.507 -23.867  1.00  0.00
ATOM    433  CA  VAL    29     -17.038 -17.274 -22.378  1.00  0.00
ATOM    434  HA  VAL    29     -18.021 -17.320 -21.908  1.00  0.00
ATOM    435  CB  VAL    29     -15.977 -17.782 -21.361  1.00  0.00
ATOM    436  HB  VAL    29     -15.017 -17.792 -21.878  1.00  0.00
ATOM    437  CG1 VAL    29     -15.864 -16.926 -20.085  1.00  0.00
ATOM    438 HG11 VAL    29     -16.823 -16.916 -19.567  1.00  0.00
ATOM    439 HG12 VAL    29     -15.103 -17.349 -19.430  1.00  0.00
ATOM    440 HG13 VAL    29     -15.586 -15.907 -20.354  1.00  0.00
ATOM    441  CG2 VAL    29     -16.280 -19.235 -20.962  1.00  0.00
ATOM    442 HG21 VAL    29     -16.257 -19.868 -21.849  1.00  0.00
ATOM    443 HG22 VAL    29     -15.531 -19.580 -20.250  1.00  0.00
ATOM    444 HG23 VAL    29     -17.268 -19.288 -20.504  1.00  0.00
ATOM    445  C   VAL    29     -16.811 -15.792 -22.734  1.00  0.00
ATOM    446  O   VAL    29     -15.674 -15.375 -22.956  1.00  0.00
ATOM    447  N   ASP    30     -17.929 -15.061 -22.858  1.00  0.00
ATOM    448  H   ASP    30     -18.788 -15.581 -22.750  1.00  0.00
ATOM    449  CA  ASP    30     -18.014 -13.658 -23.280  1.00  0.00
ATOM    450  HA  ASP    30     -17.278 -13.494 -24.067  1.00  0.00
ATOM    451  CB  ASP    30     -19.420 -13.251 -23.819  1.00  0.00
ATOM    452  HB2 ASP    30     -19.342 -12.165 -23.862  1.00  0.00
ATOM    453  HB3 ASP    30     -19.476 -13.651 -24.832  1.00  0.00
ATOM    454  CG  ASP    30     -20.695 -13.646 -23.038  1.00  0.00
ATOM    455  OD1 ASP    30     -20.621 -14.406 -22.047  1.00  0.00
ATOM    456  OD2 ASP    30     -21.769 -13.198 -23.497  1.00  0.00
ATOM    457  C   ASP    30     -17.531 -12.654 -22.216  1.00  0.00
ATOM    458  O   ASP    30     -17.116 -11.554 -22.582  1.00  0.00
ATOM    459  N   GLU    31     -17.594 -13.048 -20.936  1.00  0.00
ATOM    460  H   GLU    31     -17.953 -13.978 -20.773  1.00  0.00
ATOM    461  CA  GLU    31     -17.217 -12.238 -19.778  1.00  0.00
ATOM    462  HA  GLU    31     -17.280 -11.175 -20.008  1.00  0.00
ATOM    463  CB  GLU    31     -18.202 -12.554 -18.630  1.00  0.00
ATOM    464  HB2 GLU    31     -18.076 -13.606 -18.374  1.00  0.00
ATOM    465  HB3 GLU    31     -17.917 -11.936 -17.778  1.00  0.00
ATOM    466  CG  GLU    31     -19.684 -12.285 -18.990  1.00  0.00
ATOM    467  HG2 GLU    31     -19.765 -11.218 -19.199  1.00  0.00
ATOM    468  HG3 GLU    31     -19.882 -12.849 -19.901  1.00  0.00
ATOM    469  CD  GLU    31     -20.710 -12.675 -17.912  1.00  0.00
ATOM    470  OE1 GLU    31     -20.312 -12.901 -16.747  1.00  0.00
ATOM    471  OE2 GLU    31     -21.904 -12.737 -18.279  1.00  0.00
ATOM    472  C   GLU    31     -15.770 -12.533 -19.345  1.00  0.00
ATOM    473  O   GLU    31     -15.186 -13.530 -19.770  1.00  0.00
ATOM    474  N   TYR    32     -15.231 -11.671 -18.468  1.00  0.00
ATOM    475  H   TYR    32     -15.677 -10.773 -18.343  1.00  0.00
ATOM    476  CA  TYR    32     -13.994 -11.938 -17.736  1.00  0.00
ATOM    477  HA  TYR    32     -13.326 -12.552 -18.340  1.00  0.00
ATOM    478  CB  TYR    32     -13.282 -10.608 -17.409  1.00  0.00
ATOM    479  HB2 TYR    32     -13.038 -10.124 -18.355  1.00  0.00
ATOM    480  HB3 TYR    32     -14.011 -10.003 -16.869  1.00  0.00
ATOM    481  CG  TYR    32     -12.020 -10.748 -16.571  1.00  0.00
ATOM    482  CD1 TYR    32     -12.008 -10.331 -15.222  1.00  0.00
ATOM    483  HD1 TYR    32     -12.905  -9.894 -14.783  1.00  0.00
ATOM    484  CE1 TYR    32     -10.843 -10.478 -14.444  1.00  0.00
ATOM    485  HE1 TYR    32     -10.838 -10.155 -13.403  1.00  0.00
ATOM    486  CZ  TYR    32      -9.684 -11.044 -15.012  1.00  0.00
ATOM    487  OH  TYR    32      -8.552 -11.183 -14.263  1.00  0.00
ATOM    488  HH  TYR    32      -8.656 -10.863 -13.364  1.00  0.00
ATOM    489  CE2 TYR    32      -9.694 -11.466 -16.355  1.00  0.00
ATOM    490  HE2 TYR    32      -8.798 -11.908 -16.792  1.00  0.00
ATOM    491  CD2 TYR    32     -10.858 -11.318 -17.134  1.00  0.00
ATOM    492  HD2 TYR    32     -10.863 -11.644 -18.174  1.00  0.00
ATOM    493  C   TYR    32     -14.320 -12.745 -16.470  1.00  0.00
ATOM    494  O   TYR    32     -15.135 -12.297 -15.663  1.00  0.00
ATOM    495  N   ASP    33     -13.654 -13.900 -16.322  1.00  0.00
ATOM    496  H   ASP    33     -13.075 -14.189 -17.098  1.00  0.00
ATOM    497  CA  ASP    33     -13.755 -14.786 -15.165  1.00  0.00
ATOM    498  HA  ASP    33     -14.288 -14.282 -14.359  1.00  0.00
ATOM    499  CB  ASP    33     -14.529 -16.081 -15.538  1.00  0.00
ATOM    500  HB2 ASP    33     -15.509 -15.816 -15.935  1.00  0.00
ATOM    501  HB3 ASP    33     -13.905 -16.472 -16.342  1.00  0.00
ATOM    502  CG  ASP    33     -14.692 -17.157 -14.444  1.00  0.00
ATOM    503  OD1 ASP    33     -14.487 -16.851 -13.247  1.00  0.00
ATOM    504  OD2 ASP    33     -15.132 -18.265 -14.822  1.00  0.00
ATOM    505  C   ASP    33     -12.306 -15.055 -14.700  1.00  0.00
ATOM    506  O   ASP    33     -11.571 -15.716 -15.435  1.00  0.00
ATOM    507  N   PRO    34     -11.900 -14.524 -13.521  1.00  0.00
ATOM    508  CD  PRO    34     -12.693 -13.687 -12.615  1.00  0.00
ATOM    509  HD2 PRO    34     -13.615 -14.217 -12.378  1.00  0.00
ATOM    510  HD3 PRO    34     -12.932 -12.756 -13.129  1.00  0.00
ATOM    511  CG  PRO    34     -11.813 -13.466 -11.390  1.00  0.00
ATOM    512  HG2 PRO    34     -12.011 -14.219 -10.627  1.00  0.00
ATOM    513  HG3 PRO    34     -11.973 -12.473 -10.970  1.00  0.00
ATOM    514  CB  PRO    34     -10.406 -13.599 -11.948  1.00  0.00
ATOM    515  HB2 PRO    34      -9.682 -13.898 -11.190  1.00  0.00
ATOM    516  HB3 PRO    34     -10.086 -12.663 -12.406  1.00  0.00
ATOM    517  CA  PRO    34     -10.523 -14.694 -13.019  1.00  0.00
ATOM    518  HA  PRO    34      -9.859 -14.482 -13.857  1.00  0.00
ATOM    519  C   PRO    34     -10.196 -16.090 -12.445  1.00  0.00
ATOM    520  O   PRO    34      -9.021 -16.348 -12.186  1.00  0.00
ATOM    521  N   THR    35     -11.212 -16.947 -12.246  1.00  0.00
ATOM    522  H   THR    35     -12.135 -16.622 -12.496  1.00  0.00
ATOM    523  CA  THR    35     -11.084 -18.273 -11.639  1.00  0.00
ATOM    524  HA  THR    35     -10.039 -18.534 -11.469  1.00  0.00
ATOM    525  CB  THR    35     -11.841 -18.340 -10.281  1.00  0.00
ATOM    526  HB  THR    35     -11.788 -19.367  -9.920  1.00  0.00
ATOM    527  CG2 THR    35     -11.250 -17.394  -9.223  1.00  0.00
ATOM    528 HG21 THR    35     -11.303 -16.367  -9.583  1.00  0.00
ATOM    529 HG22 THR    35     -11.818 -17.483  -8.297  1.00  0.00
ATOM    530 HG23 THR    35     -10.209 -17.660  -9.038  1.00  0.00
ATOM    531  OG1 THR    35     -13.219 -18.040 -10.410  1.00  0.00
ATOM    532  HG1 THR    35     -13.640 -18.094  -9.549  1.00  0.00
ATOM    533  C   THR    35     -11.603 -19.344 -12.623  1.00  0.00
ATOM    534  O   THR    35     -12.629 -19.984 -12.390  1.00  0.00
ATOM    535  N   ILE    36     -10.833 -19.528 -13.707  1.00  0.00
ATOM    536  H   ILE    36     -10.075 -18.872 -13.834  1.00  0.00
ATOM    537  CA  ILE    36     -11.013 -20.583 -14.707  1.00  0.00
ATOM    538  HA  ILE    36     -11.970 -21.097 -14.614  1.00  0.00
ATOM    539  CB  ILE    36     -10.874 -19.999 -16.148  1.00  0.00
ATOM    540  HB  ILE    36      -9.987 -19.366 -16.146  1.00  0.00
ATOM    541  CG2 ILE    36     -10.749 -21.056 -17.268  1.00  0.00
ATOM    542 HG21 ILE    36     -11.636 -21.690 -17.271  1.00  0.00
ATOM    543 HG22 ILE    36     -10.657 -20.556 -18.232  1.00  0.00
ATOM    544 HG23 ILE    36      -9.865 -21.670 -17.092  1.00  0.00
ATOM    545  CG1 ILE    36     -12.048 -19.040 -16.458  1.00  0.00
ATOM    546 HG12 ILE    36     -12.942 -19.654 -16.568  1.00  0.00
ATOM    547 HG13 ILE    36     -12.162 -18.384 -15.595  1.00  0.00
ATOM    548  CD1 ILE    36     -11.852 -18.191 -17.723  1.00  0.00
ATOM    549 HD11 ILE    36     -11.739 -18.846 -18.587  1.00  0.00
ATOM    550 HD12 ILE    36     -12.720 -17.547 -17.867  1.00  0.00
ATOM    551 HD13 ILE    36     -10.958 -17.576 -17.614  1.00  0.00
ATOM    552  C   ILE    36      -9.943 -21.671 -14.480  1.00  0.00
ATOM    553  O   ILE    36      -8.795 -21.340 -14.181  1.00  0.00
ATOM    554  N   GLU    37     -10.342 -22.947 -14.638  1.00  0.00
ATOM    555  H   GLU    37     -11.332 -23.094 -14.777  1.00  0.00
ATOM    556  CA  GLU    37      -9.474 -24.123 -14.519  1.00  0.00
ATOM    557  HA  GLU    37      -8.900 -24.086 -13.593  1.00  0.00
ATOM    558  CB  GLU    37     -10.360 -25.393 -14.501  1.00  0.00
ATOM    559  HB2 GLU    37     -10.982 -25.312 -13.609  1.00  0.00
ATOM    560  HB3 GLU    37     -10.989 -25.332 -15.389  1.00  0.00
ATOM    561  CG  GLU    37      -9.615 -26.750 -14.489  1.00  0.00
ATOM    562  HG2 GLU    37     -10.374 -27.532 -14.522  1.00  0.00
ATOM    563  HG3 GLU    37      -9.017 -26.787 -15.399  1.00  0.00
ATOM    564  CD  GLU    37      -8.706 -26.970 -13.270  1.00  0.00
ATOM    565  OE1 GLU    37      -9.215 -26.843 -12.135  1.00  0.00
ATOM    566  OE2 GLU    37      -7.511 -27.268 -13.492  1.00  0.00
ATOM    567  C   GLU    37      -8.397 -24.169 -15.622  1.00  0.00
ATOM    568  O   GLU    37      -8.722 -23.985 -16.794  1.00  0.00
ATOM    569  N   ASP    38      -7.144 -24.431 -15.216  1.00  0.00
ATOM    570  H   ASP    38      -7.002 -24.535 -14.221  1.00  0.00
ATOM    571  CA  ASP    38      -5.970 -24.473 -16.094  1.00  0.00
ATOM    572  HA  ASP    38      -6.056 -23.668 -16.824  1.00  0.00
ATOM    573  CB  ASP    38      -4.630 -24.307 -15.328  1.00  0.00
ATOM    574  HB2 ASP    38      -4.648 -25.210 -14.718  1.00  0.00
ATOM    575  HB3 ASP    38      -3.780 -24.346 -16.009  1.00  0.00
ATOM    576  CG  ASP    38      -4.500 -23.072 -14.413  1.00  0.00
ATOM    577  OD1 ASP    38      -5.205 -22.065 -14.642  1.00  0.00
ATOM    578  OD2 ASP    38      -3.577 -23.108 -13.569  1.00  0.00
ATOM    579  C   ASP    38      -5.906 -25.744 -16.961  1.00  0.00
ATOM    580  O   ASP    38      -5.521 -25.644 -18.124  1.00  0.00
ATOM    581  N   SER    39      -6.255 -26.908 -16.390  1.00  0.00
ATOM    582  H   SER    39      -6.608 -26.881 -15.444  1.00  0.00
ATOM    583  CA  SER    39      -6.119 -28.212 -17.044  1.00  0.00
ATOM    584  HA  SER    39      -5.333 -28.181 -17.799  1.00  0.00
ATOM    585  CB  SER    39      -5.744 -29.268 -15.987  1.00  0.00
ATOM    586  HB2 SER    39      -6.434 -29.190 -15.147  1.00  0.00
ATOM    587  HB3 SER    39      -5.825 -30.260 -16.432  1.00  0.00
ATOM    588  OG  SER    39      -4.423 -29.063 -15.531  1.00  0.00
ATOM    589  HG  SER    39      -4.205 -29.728 -14.874  1.00  0.00
ATOM    590  C   SER    39      -7.416 -28.617 -17.760  1.00  0.00
ATOM    591  O   SER    39      -8.476 -28.631 -17.136  1.00  0.00
ATOM    592  N   TYR    40      -7.296 -28.978 -19.047  1.00  0.00
ATOM    593  H   TYR    40      -6.379 -28.893 -19.462  1.00  0.00
ATOM    594  CA  TYR    40      -8.390 -29.484 -19.879  1.00  0.00
ATOM    595  HA  TYR    40      -9.280 -29.624 -19.265  1.00  0.00
ATOM    596  CB  TYR    40      -8.726 -28.497 -21.016  1.00  0.00
ATOM    597  HB2 TYR    40      -7.852 -28.437 -21.665  1.00  0.00
ATOM    598  HB3 TYR    40      -9.543 -28.981 -21.551  1.00  0.00
ATOM    599  CG  TYR    40      -9.149 -27.098 -20.607  1.00  0.00
ATOM    600  CD1 TYR    40      -8.181 -26.169 -20.174  1.00  0.00
ATOM    601  HD1 TYR    40      -7.136 -26.469 -20.102  1.00  0.00
ATOM    602  CE1 TYR    40      -8.561 -24.860 -19.836  1.00  0.00
ATOM    603  HE1 TYR    40      -7.809 -24.155 -19.480  1.00  0.00
ATOM    604  CZ  TYR    40      -9.901 -24.457 -19.954  1.00  0.00
ATOM    605  OH  TYR    40     -10.243 -23.173 -19.650  1.00  0.00
ATOM    606  HH  TYR    40      -9.494 -22.642 -19.370  1.00  0.00
ATOM    607  CE2 TYR    40     -10.873 -25.381 -20.384  1.00  0.00
ATOM    608  HE2 TYR    40     -11.915 -25.073 -20.471  1.00  0.00
ATOM    609  CD2 TYR    40     -10.500 -26.702 -20.702  1.00  0.00
ATOM    610  HD2 TYR    40     -11.255 -27.420 -21.022  1.00  0.00
ATOM    611  C   TYR    40      -7.967 -30.821 -20.495  1.00  0.00
ATOM    612  O   TYR    40      -6.815 -30.966 -20.907  1.00  0.00
ATOM    613  N   ARG    41      -8.928 -31.750 -20.585  1.00  0.00
ATOM    614  H   ARG    41      -9.819 -31.529 -20.163  1.00  0.00
ATOM    615  CA  ARG    41      -8.763 -33.061 -21.208  1.00  0.00
ATOM    616  HA  ARG    41      -7.835 -33.088 -21.779  1.00  0.00
ATOM    617  CB  ARG    41      -8.708 -34.159 -20.127  1.00  0.00
ATOM    618  HB2 ARG    41      -9.603 -34.060 -19.512  1.00  0.00
ATOM    619  HB3 ARG    41      -8.723 -35.123 -20.636  1.00  0.00
ATOM    620  CG  ARG    41      -7.457 -34.071 -19.231  1.00  0.00
ATOM    621  HG2 ARG    41      -6.589 -34.128 -19.888  1.00  0.00
ATOM    622  HG3 ARG    41      -7.481 -33.096 -18.745  1.00  0.00
ATOM    623  CD  ARG    41      -7.363 -35.176 -18.160  1.00  0.00
ATOM    624  HD2 ARG    41      -6.533 -34.938 -17.495  1.00  0.00
ATOM    625  HD3 ARG    41      -8.293 -35.182 -17.592  1.00  0.00
ATOM    626  NE  ARG    41      -7.146 -36.522 -18.725  1.00  0.00
ATOM    627  HE  ARG    41      -7.975 -37.099 -18.752  1.00  0.00
ATOM    628  CZ  ARG    41      -5.992 -37.032 -19.198  1.00  0.00
ATOM    629  NH1 ARG    41      -5.986 -38.277 -19.690  1.00  0.00
ATOM    630 HH11 ARG    41      -6.840 -38.816 -19.701  1.00  0.00
ATOM    631 HH12 ARG    41      -5.128 -38.671 -20.048  1.00  0.00
ATOM    632  NH2 ARG    41      -4.846 -36.332 -19.202  1.00  0.00
ATOM    633 HH21 ARG    41      -4.833 -35.389 -18.841  1.00  0.00
ATOM    634 HH22 ARG    41      -4.003 -36.752 -19.566  1.00  0.00
ATOM    635  C   ARG    41      -9.922 -33.307 -22.178  1.00  0.00
ATOM    636  O   ARG    41     -11.068 -33.001 -21.846  1.00  0.00
ATOM    637  N   LYS    42      -9.601 -33.890 -23.343  1.00  0.00
ATOM    638  H   LYS    42      -8.620 -33.999 -23.556  1.00  0.00
ATOM    639  CA  LYS    42     -10.578 -34.299 -24.350  1.00  0.00
ATOM    640  HA  LYS    42     -11.419 -34.797 -23.867  1.00  0.00
ATOM    641  CB  LYS    42     -11.109 -33.070 -25.122  1.00  0.00
ATOM    642  HB2 LYS    42     -11.511 -32.380 -24.380  1.00  0.00
ATOM    643  HB3 LYS    42     -10.252 -32.613 -25.616  1.00  0.00
ATOM    644  CG  LYS    42     -12.194 -33.388 -26.167  1.00  0.00
ATOM    645  HG2 LYS    42     -11.756 -34.043 -26.920  1.00  0.00
ATOM    646  HG3 LYS    42     -13.008 -33.909 -25.662  1.00  0.00
ATOM    647  CD  LYS    42     -12.738 -32.124 -26.843  1.00  0.00
ATOM    648  HD2 LYS    42     -13.153 -31.481 -26.066  1.00  0.00
ATOM    649  HD3 LYS    42     -11.903 -31.617 -27.326  1.00  0.00
ATOM    650  CE  LYS    42     -13.822 -32.430 -27.886  1.00  0.00
ATOM    651  HE2 LYS    42     -13.409 -33.122 -28.619  1.00  0.00
ATOM    652  HE3 LYS    42     -14.665 -32.899 -27.379  1.00  0.00
ATOM    653  NZ  LYS    42     -14.279 -31.207 -28.569  1.00  0.00
ATOM    654  HZ1 LYS    42     -13.498 -30.772 -29.039  1.00  0.00
ATOM    655  HZ2 LYS    42     -14.990 -31.445 -29.246  1.00  0.00
ATOM    656  HZ3 LYS    42     -14.663 -30.565 -27.890  1.00  0.00
ATOM    657  C   LYS    42      -9.951 -35.335 -25.288  1.00  0.00
ATOM    658  O   LYS    42      -8.853 -35.108 -25.797  1.00  0.00
ATOM    659  N   GLN    43     -10.699 -36.422 -25.534  1.00  0.00
ATOM    660  H   GLN    43     -11.509 -36.573 -24.950  1.00  0.00
ATOM    661  CA  GLN    43     -10.388 -37.415 -26.556  1.00  0.00
ATOM    662  HA  GLN    43      -9.309 -37.525 -26.665  1.00  0.00
ATOM    663  CB  GLN    43     -10.981 -38.773 -26.136  1.00  0.00
ATOM    664  HB2 GLN    43     -10.696 -38.949 -25.099  1.00  0.00
ATOM    665  HB3 GLN    43     -12.066 -38.693 -26.206  1.00  0.00
ATOM    666  CG  GLN    43     -10.495 -39.948 -27.008  1.00  0.00
ATOM    667  HG2 GLN    43     -10.805 -39.778 -28.039  1.00  0.00
ATOM    668  HG3 GLN    43      -9.408 -40.011 -26.961  1.00  0.00
ATOM    669  CD  GLN    43     -11.082 -41.277 -26.535  1.00  0.00
ATOM    670  OE1 GLN    43     -12.001 -41.810 -27.152  1.00  0.00
ATOM    671  NE2 GLN    43     -10.557 -41.816 -25.432  1.00  0.00
ATOM    672 HE21 GLN    43     -10.914 -42.694 -25.083  1.00  0.00
ATOM    673 HE22 GLN    43      -9.805 -41.343 -24.951  1.00  0.00
ATOM    674  C   GLN    43     -10.958 -36.929 -27.899  1.00  0.00
ATOM    675  O   GLN    43     -12.140 -36.590 -27.975  1.00  0.00
ATOM    676  N   VAL    44     -10.095 -36.900 -28.921  1.00  0.00
ATOM    677  H   VAL    44      -9.165 -37.242 -28.728  1.00  0.00
ATOM    678  CA  VAL    44     -10.395 -36.435 -30.274  1.00  0.00
ATOM    679  HA  VAL    44     -11.455 -36.411 -30.527  1.00  0.00
ATOM    680  CB  VAL    44      -9.790 -35.022 -30.532  1.00  0.00
ATOM    681  HB  VAL    44      -9.918 -34.785 -31.588  1.00  0.00
ATOM    682  CG1 VAL    44     -10.468 -33.940 -29.679  1.00  0.00
ATOM    683 HG11 VAL    44     -10.340 -34.176 -28.623  1.00  0.00
ATOM    684 HG12 VAL    44     -10.015 -32.972 -29.892  1.00  0.00
ATOM    685 HG13 VAL    44     -11.531 -33.903 -29.916  1.00  0.00
ATOM    686  CG2 VAL    44      -8.256 -34.947 -30.383  1.00  0.00
ATOM    687 HG21 VAL    44      -7.788 -35.627 -31.094  1.00  0.00
ATOM    688 HG22 VAL    44      -7.921 -33.929 -30.580  1.00  0.00
ATOM    689 HG23 VAL    44      -7.975 -35.232 -29.369  1.00  0.00
ATOM    690  C   VAL    44      -9.788 -37.400 -31.305  1.00  0.00
ATOM    691  O   VAL    44      -8.859 -38.140 -30.982  1.00  0.00
ATOM    692  N   VAL    45     -10.303 -37.337 -32.542  1.00  0.00
ATOM    693  H   VAL    45     -11.147 -36.799 -32.677  1.00  0.00
ATOM    694  CA  VAL    45      -9.719 -38.010 -33.698  1.00  0.00
ATOM    695  HA  VAL    45      -8.879 -38.643 -33.412  1.00  0.00
ATOM    696  CB  VAL    45     -10.758 -38.879 -34.463  1.00  0.00
ATOM    697  HB  VAL    45     -11.591 -38.231 -34.737  1.00  0.00
ATOM    698  CG1 VAL    45     -10.181 -39.541 -35.733  1.00  0.00
ATOM    699 HG11 VAL    45      -9.348 -40.189 -35.459  1.00  0.00
ATOM    700 HG12 VAL    45     -10.957 -40.133 -36.219  1.00  0.00
ATOM    701 HG13 VAL    45      -9.830 -38.769 -36.418  1.00  0.00
ATOM    702  CG2 VAL    45     -11.352 -39.965 -33.548  1.00  0.00
ATOM    703 HG21 VAL    45     -11.849 -39.494 -32.700  1.00  0.00
ATOM    704 HG22 VAL    45     -12.075 -40.558 -34.109  1.00  0.00
ATOM    705 HG23 VAL    45     -10.554 -40.613 -33.187  1.00  0.00
ATOM    706  C   VAL    45      -9.169 -36.922 -34.633  1.00  0.00
ATOM    707  O   VAL    45      -9.946 -36.120 -35.152  1.00  0.00
ATOM    708  N   ILE    46      -7.838 -36.914 -34.808  1.00  0.00
ATOM    709  H   ILE    46      -7.298 -37.587 -34.284  1.00  0.00
ATOM    710  CA  ILE    46      -7.127 -35.995 -35.696  1.00  0.00
ATOM    711  HA  ILE    46      -7.830 -35.384 -36.262  1.00  0.00
ATOM    712  CB  ILE    46      -6.130 -35.067 -34.929  1.00  0.00
ATOM    713  HB  ILE    46      -5.452 -35.706 -34.362  1.00  0.00
ATOM    714  CG2 ILE    46      -5.309 -34.150 -35.870  1.00  0.00
ATOM    715 HG21 ILE    46      -5.986 -33.511 -36.437  1.00  0.00
ATOM    716 HG22 ILE    46      -4.636 -33.530 -35.278  1.00  0.00
ATOM    717 HG23 ILE    46      -4.727 -34.763 -36.558  1.00  0.00
ATOM    718  CG1 ILE    46      -6.860 -34.200 -33.877  1.00  0.00
ATOM    719 HG12 ILE    46      -7.428 -33.448 -34.425  1.00  0.00
ATOM    720 HG13 ILE    46      -7.548 -34.858 -33.346  1.00  0.00
ATOM    721  CD1 ILE    46      -5.933 -33.507 -32.868  1.00  0.00
ATOM    722 HD11 ILE    46      -5.245 -32.848 -33.398  1.00  0.00
ATOM    723 HD12 ILE    46      -6.529 -32.921 -32.169  1.00  0.00
ATOM    724 HD13 ILE    46      -5.365 -34.259 -32.320  1.00  0.00
ATOM    725  C   ILE    46      -6.354 -36.860 -36.704  1.00  0.00
ATOM    726  O   ILE    46      -5.427 -37.570 -36.313  1.00  0.00
ATOM    727  N   ASP    47      -6.771 -36.784 -37.980  1.00  0.00
ATOM    728  H   ASP    47      -7.657 -36.317 -38.108  1.00  0.00
ATOM    729  CA  ASP    47      -6.176 -37.481 -39.132  1.00  0.00
ATOM    730  HA  ASP    47      -6.835 -37.341 -39.989  1.00  0.00
ATOM    731  CB  ASP    47      -4.752 -36.975 -39.511  1.00  0.00
ATOM    732  HB2 ASP    47      -4.180 -37.331 -38.654  1.00  0.00
ATOM    733  HB3 ASP    47      -4.389 -37.460 -40.417  1.00  0.00
ATOM    734  CG  ASP    47      -4.583 -35.448 -39.643  1.00  0.00
ATOM    735  OD1 ASP    47      -5.575 -34.754 -39.960  1.00  0.00
ATOM    736  OD2 ASP    47      -3.418 -35.002 -39.555  1.00  0.00
ATOM    737  C   ASP    47      -6.246 -39.021 -39.018  1.00  0.00
ATOM    738  O   ASP    47      -5.314 -39.715 -39.426  1.00  0.00
ATOM    739  N   GLY    48      -7.361 -39.524 -38.460  1.00  0.00
ATOM    740  H   GLY    48      -8.045 -38.857 -38.131  1.00  0.00
ATOM    741  CA  GLY    48      -7.649 -40.950 -38.298  1.00  0.00
ATOM    742  HA2 GLY    48      -8.732 -41.076 -38.282  1.00  0.00
ATOM    743  HA3 GLY    48      -7.235 -41.477 -39.158  1.00  0.00
ATOM    744  C   GLY    48      -7.056 -41.549 -37.010  1.00  0.00
ATOM    745  O   GLY    48      -7.411 -42.678 -36.675  1.00  0.00
ATOM    746  N   GLU    49      -6.191 -40.819 -36.283  1.00  0.00
ATOM    747  H   GLU    49      -5.892 -39.935 -36.668  1.00  0.00
ATOM    748  CA  GLU    49      -5.611 -41.253 -35.013  1.00  0.00
ATOM    749  HA  GLU    49      -5.618 -42.341 -34.946  1.00  0.00
ATOM    750  CB  GLU    49      -4.150 -40.763 -34.919  1.00  0.00
ATOM    751  HB2 GLU    49      -3.613 -41.199 -35.762  1.00  0.00
ATOM    752  HB3 GLU    49      -4.170 -39.678 -35.023  1.00  0.00
ATOM    753  CG  GLU    49      -3.433 -41.141 -33.599  1.00  0.00
ATOM    754  HG2 GLU    49      -4.057 -40.793 -32.776  1.00  0.00
ATOM    755  HG3 GLU    49      -3.354 -42.227 -33.560  1.00  0.00
ATOM    756  CD  GLU    49      -2.036 -40.523 -33.477  1.00  0.00
ATOM    757  OE1 GLU    49      -1.839 -39.746 -32.519  1.00  0.00
ATOM    758  OE2 GLU    49      -1.182 -40.825 -34.338  1.00  0.00
ATOM    759  C   GLU    49      -6.465 -40.733 -33.849  1.00  0.00
ATOM    760  O   GLU    49      -6.556 -39.517 -33.666  1.00  0.00
ATOM    761  N   THR    50      -7.021 -41.667 -33.059  1.00  0.00
ATOM    762  H   THR    50      -6.991 -42.627 -33.370  1.00  0.00
ATOM    763  CA  THR    50      -7.675 -41.371 -31.783  1.00  0.00
ATOM    764  HA  THR    50      -8.314 -40.498 -31.916  1.00  0.00
ATOM    765  CB  THR    50      -8.548 -42.553 -31.285  1.00  0.00
ATOM    766  HB  THR    50      -7.875 -43.384 -31.075  1.00  0.00
ATOM    767  CG2 THR    50      -9.376 -42.233 -30.027  1.00  0.00
ATOM    768 HG21 THR    50     -10.049 -41.402 -30.236  1.00  0.00
ATOM    769 HG22 THR    50      -9.959 -43.109 -29.742  1.00  0.00
ATOM    770 HG23 THR    50      -8.707 -41.961 -29.211  1.00  0.00
ATOM    771  OG1 THR    50      -9.468 -42.919 -32.295  1.00  0.00
ATOM    772  HG1 THR    50     -10.008 -43.650 -31.986  1.00  0.00
ATOM    773  C   THR    50      -6.602 -41.068 -30.718  1.00  0.00
ATOM    774  O   THR    50      -5.680 -41.866 -30.545  1.00  0.00
ATOM    775  N   CYS    51      -6.719 -39.902 -30.068  1.00  0.00
ATOM    776  H   CYS    51      -7.546 -39.351 -30.249  1.00  0.00
ATOM    777  CA  CYS    51      -5.677 -39.329 -29.217  1.00  0.00
ATOM    778  HA  CYS    51      -5.227 -40.116 -28.612  1.00  0.00
ATOM    779  CB  CYS    51      -4.568 -38.663 -30.068  1.00  0.00
ATOM    780  HB2 CYS    51      -3.768 -38.277 -29.436  1.00  0.00
ATOM    781  HB3 CYS    51      -4.153 -39.366 -30.790  1.00  0.00
ATOM    782  SG  CYS    51      -5.177 -37.245 -31.036  1.00  0.00
ATOM    783  HG  CYS    51      -4.010 -36.952 -31.603  1.00  0.00
ATOM    784  C   CYS    51      -6.277 -38.366 -28.181  1.00  0.00
ATOM    785  O   CYS    51      -7.369 -37.837 -28.383  1.00  0.00
ATOM    786  N   LEU    52      -5.524 -38.148 -27.094  1.00  0.00
ATOM    787  H   LEU    52      -4.686 -38.704 -27.004  1.00  0.00
ATOM    788  CA  LEU    52      -5.842 -37.197 -26.030  1.00  0.00
ATOM    789  HA  LEU    52      -6.918 -37.029 -25.979  1.00  0.00
ATOM    790  CB  LEU    52      -5.365 -37.774 -24.668  1.00  0.00
ATOM    791  HB2 LEU    52      -4.798 -38.633 -25.025  1.00  0.00
ATOM    792  HB3 LEU    52      -4.704 -37.107 -24.115  1.00  0.00
ATOM    793  CG  LEU    52      -6.501 -38.257 -23.740  1.00  0.00
ATOM    794  HG  LEU    52      -6.050 -38.788 -22.902  1.00  0.00
ATOM    795  CD1 LEU    52      -7.359 -37.088 -23.207  1.00  0.00
ATOM    796 HD11 LEU    52      -7.811 -36.557 -24.045  1.00  0.00
ATOM    797 HD12 LEU    52      -8.144 -37.479 -22.559  1.00  0.00
ATOM    798 HD13 LEU    52      -6.729 -36.403 -22.640  1.00  0.00
ATOM    799  CD2 LEU    52      -7.340 -39.390 -24.367  1.00  0.00
ATOM    800 HD21 LEU    52      -6.697 -40.244 -24.580  1.00  0.00
ATOM    801 HD22 LEU    52      -8.124 -39.690 -23.671  1.00  0.00
ATOM    802 HD23 LEU    52      -7.793 -39.037 -25.294  1.00  0.00
ATOM    803  C   LEU    52      -5.163 -35.848 -26.309  1.00  0.00
ATOM    804  O   LEU    52      -4.029 -35.816 -26.786  1.00  0.00
ATOM    805  N   LEU    53      -5.857 -34.767 -25.927  1.00  0.00
ATOM    806  H   LEU    53      -6.832 -34.902 -25.702  1.00  0.00
ATOM    807  CA  LEU    53      -5.300 -33.422 -25.811  1.00  0.00
ATOM    808  HA  LEU    53      -4.301 -33.402 -26.245  1.00  0.00
ATOM    809  CB  LEU    53      -6.184 -32.391 -26.555  1.00  0.00
ATOM    810  HB2 LEU    53      -7.105 -32.457 -25.976  1.00  0.00
ATOM    811  HB3 LEU    53      -5.773 -31.385 -26.470  1.00  0.00
ATOM    812  CG  LEU    53      -6.485 -32.700 -28.038  1.00  0.00
ATOM    813  HG  LEU    53      -6.956 -33.681 -28.108  1.00  0.00
ATOM    814  CD1 LEU    53      -7.430 -31.633 -28.631  1.00  0.00
ATOM    815 HD11 LEU    53      -6.960 -30.652 -28.562  1.00  0.00
ATOM    816 HD12 LEU    53      -7.632 -31.866 -29.677  1.00  0.00
ATOM    817 HD13 LEU    53      -8.367 -31.626 -28.074  1.00  0.00
ATOM    818  CD2 LEU    53      -5.211 -32.891 -28.889  1.00  0.00
ATOM    819 HD21 LEU    53      -4.629 -33.722 -28.491  1.00  0.00
ATOM    820 HD22 LEU    53      -5.491 -33.105 -29.920  1.00  0.00
ATOM    821 HD23 LEU    53      -4.612 -31.981 -28.857  1.00  0.00
ATOM    822  C   LEU    53      -5.258 -33.093 -24.315  1.00  0.00
ATOM    823  O   LEU    53      -6.309 -33.117 -23.674  1.00  0.00
ATOM    824  N   ASP    54      -4.059 -32.792 -23.796  1.00  0.00
ATOM    825  H   ASP    54      -3.261 -32.897 -24.406  1.00  0.00
ATOM    826  CA  ASP    54      -3.823 -32.399 -22.407  1.00  0.00
ATOM    827  HA  ASP    54      -4.758 -32.440 -21.849  1.00  0.00
ATOM    828  CB  ASP    54      -2.802 -33.355 -21.734  1.00  0.00
ATOM    829  HB2 ASP    54      -3.075 -34.401 -21.875  1.00  0.00
ATOM    830  HB3 ASP    54      -1.921 -33.126 -22.334  1.00  0.00
ATOM    831  CG  ASP    54      -2.490 -33.102 -20.246  1.00  0.00
ATOM    832  OD1 ASP    54      -3.353 -32.533 -19.539  1.00  0.00
ATOM    833  OD2 ASP    54      -1.446 -33.627 -19.801  1.00  0.00
ATOM    834  C   ASP    54      -3.355 -30.936 -22.443  1.00  0.00
ATOM    835  O   ASP    54      -2.167 -30.684 -22.637  1.00  0.00
ATOM    836  N   ILE    55      -4.313 -30.002 -22.343  1.00  0.00
ATOM    837  H   ILE    55      -5.244 -30.297 -22.085  1.00  0.00
ATOM    838  CA  ILE    55      -4.086 -28.583 -22.615  1.00  0.00
ATOM    839  HA  ILE    55      -3.137 -28.414 -23.124  1.00  0.00
ATOM    840  CB  ILE    55      -5.242 -27.952 -23.449  1.00  0.00
ATOM    841  HB  ILE    55      -6.145 -27.947 -22.838  1.00  0.00
ATOM    842  CG2 ILE    55      -4.906 -26.507 -23.884  1.00  0.00
ATOM    843 HG21 ILE    55      -4.004 -26.512 -24.495  1.00  0.00
ATOM    844 HG22 ILE    55      -5.735 -26.099 -24.463  1.00  0.00
ATOM    845 HG23 ILE    55      -4.743 -25.890 -23.001  1.00  0.00
ATOM    846  CG1 ILE    55      -5.602 -28.833 -24.673  1.00  0.00
ATOM    847 HG12 ILE    55      -4.707 -28.894 -25.292  1.00  0.00
ATOM    848 HG13 ILE    55      -5.845 -29.823 -24.288  1.00  0.00
ATOM    849  CD1 ILE    55      -6.770 -28.313 -25.516  1.00  0.00
ATOM    850 HD11 ILE    55      -6.528 -27.323 -25.902  1.00  0.00
ATOM    851 HD12 ILE    55      -6.949 -28.993 -26.349  1.00  0.00
ATOM    852 HD13 ILE    55      -7.666 -28.252 -24.898  1.00  0.00
ATOM    853  C   ILE    55      -3.948 -27.810 -21.289  1.00  0.00
ATOM    854  O   ILE    55      -4.843 -27.889 -20.448  1.00  0.00
ATOM    855  N   LEU    56      -2.832 -27.074 -21.149  1.00  0.00
ATOM    856  H   LEU    56      -2.161 -27.124 -21.902  1.00  0.00
ATOM    857  CA  LEU    56      -2.503 -26.259 -19.980  1.00  0.00
ATOM    858  HA  LEU    56      -3.200 -26.475 -19.170  1.00  0.00
ATOM    859  CB  LEU    56      -1.065 -26.570 -19.492  1.00  0.00
ATOM    860  HB2 LEU    56      -0.577 -26.607 -20.466  1.00  0.00
ATOM    861  HB3 LEU    56      -0.621 -25.774 -18.894  1.00  0.00
ATOM    862  CG  LEU    56      -0.875 -27.925 -18.768  1.00  0.00
ATOM    863  HG  LEU    56       0.164 -27.987 -18.446  1.00  0.00
ATOM    864  CD1 LEU    56      -1.802 -28.088 -17.547  1.00  0.00
ATOM    865 HD11 LEU    56      -2.842 -28.027 -17.869  1.00  0.00
ATOM    866 HD12 LEU    56      -1.623 -29.057 -17.081  1.00  0.00
ATOM    867 HD13 LEU    56      -1.598 -27.296 -16.827  1.00  0.00
ATOM    868  CD2 LEU    56      -0.907 -29.146 -19.709  1.00  0.00
ATOM    869 HD21 LEU    56      -0.108 -29.059 -20.445  1.00  0.00
ATOM    870 HD22 LEU    56      -0.767 -30.057 -19.128  1.00  0.00
ATOM    871 HD23 LEU    56      -1.869 -29.186 -20.221  1.00  0.00
ATOM    872  C   LEU    56      -2.656 -24.773 -20.339  1.00  0.00
ATOM    873  O   LEU    56      -1.769 -24.185 -20.957  1.00  0.00
ATOM    874  N   ASP    57      -3.789 -24.196 -19.922  1.00  0.00
ATOM    875  H   ASP    57      -4.480 -24.826 -19.541  1.00  0.00
ATOM    876  CA  ASP    57      -4.128 -22.780 -20.031  1.00  0.00
ATOM    877  HA  ASP    57      -3.803 -22.377 -20.990  1.00  0.00
ATOM    878  CB  ASP    57      -5.663 -22.633 -19.929  1.00  0.00
ATOM    879  HB2 ASP    57      -6.148 -23.279 -20.661  1.00  0.00
ATOM    880  HB3 ASP    57      -5.811 -23.042 -18.930  1.00  0.00
ATOM    881  CG  ASP    57      -6.275 -21.228 -20.002  1.00  0.00
ATOM    882  OD1 ASP    57      -5.670 -20.333 -20.634  1.00  0.00
ATOM    883  OD2 ASP    57      -7.428 -21.116 -19.530  1.00  0.00
ATOM    884  C   ASP    57      -3.376 -22.000 -18.935  1.00  0.00
ATOM    885  O   ASP    57      -3.753 -22.077 -17.767  1.00  0.00
ATOM    886  N   THR    58      -2.307 -21.296 -19.336  1.00  0.00
ATOM    887  H   THR    58      -2.085 -21.313 -20.321  1.00  0.00
ATOM    888  CA  THR    58      -1.437 -20.529 -18.441  1.00  0.00
ATOM    889  HA  THR    58      -1.377 -20.934 -17.431  1.00  0.00
ATOM    890  CB  THR    58       0.006 -20.428 -19.024  1.00  0.00
ATOM    891  HB  THR    58       0.642 -20.012 -18.243  1.00  0.00
ATOM    892  CG2 THR    58       0.583 -21.771 -19.491  1.00  0.00
ATOM    893 HG21 THR    58      -0.052 -22.188 -20.273  1.00  0.00
ATOM    894 HG22 THR    58       1.588 -21.618 -19.883  1.00  0.00
ATOM    895 HG23 THR    58       0.623 -22.462 -18.649  1.00  0.00
ATOM    896  OG1 THR    58       0.131 -19.490 -20.078  1.00  0.00
ATOM    897  HG1 THR    58       1.039 -19.478 -20.389  1.00  0.00
ATOM    898  C   THR    58      -1.971 -19.099 -18.211  1.00  0.00
ATOM    899  O   THR    58      -2.833 -18.634 -18.955  1.00  0.00
ATOM    900  N   ALA    59      -1.397 -18.415 -17.208  1.00  0.00
ATOM    901  H   ALA    59      -0.874 -18.944 -16.524  1.00  0.00
ATOM    902  CA  ALA    59      -1.493 -16.965 -17.038  1.00  0.00
ATOM    903  HA  ALA    59      -2.465 -16.584 -17.350  1.00  0.00
ATOM    904  CB  ALA    59      -1.292 -16.638 -15.550  1.00  0.00
ATOM    905  HB1 ALA    59      -0.318 -17.005 -15.225  1.00  0.00
ATOM    906  HB2 ALA    59      -1.340 -15.559 -15.405  1.00  0.00
ATOM    907  HB3 ALA    59      -2.075 -17.118 -14.963  1.00  0.00
ATOM    908  C   ALA    59      -0.422 -16.254 -17.887  1.00  0.00
ATOM    909  O   ALA    59       0.589 -16.868 -18.236  1.00  0.00
ATOM    910  N   GLY    60      -0.636 -14.957 -18.167  1.00  0.00
ATOM    911  H   GLY    60      -1.520 -14.545 -17.906  1.00  0.00
ATOM    912  CA  GLY    60       0.355 -14.109 -18.835  1.00  0.00
ATOM    913  HA2 GLY    60       0.759 -14.637 -19.699  1.00  0.00
ATOM    914  HA3 GLY    60      -0.122 -13.186 -19.164  1.00  0.00
ATOM    915  C   GLY    60       1.507 -13.763 -17.875  1.00  0.00
ATOM    916  O   GLY    60       1.374 -13.892 -16.659  1.00  0.00
ATOM    917  N   LEU    61       2.643 -13.316 -18.437  1.00  0.00
ATOM    918  H   LEU    61       2.652 -13.280 -19.446  1.00  0.00
ATOM    919  CA  LEU    61       3.880 -12.980 -17.717  1.00  0.00
ATOM    920  HA  LEU    61       4.174 -13.804 -17.067  1.00  0.00
ATOM    921  CB  LEU    61       5.018 -12.723 -18.736  1.00  0.00
ATOM    922  HB2 LEU    61       4.484 -12.202 -19.530  1.00  0.00
ATOM    923  HB3 LEU    61       5.797 -12.074 -18.336  1.00  0.00
ATOM    924  CG  LEU    61       5.661 -14.008 -19.305  1.00  0.00
ATOM    925  HG  LEU    61       4.865 -14.699 -19.582  1.00  0.00
ATOM    926  CD1 LEU    61       6.534 -13.705 -20.545  1.00  0.00
ATOM    927 HD11 LEU    61       7.331 -13.014 -20.269  1.00  0.00
ATOM    928 HD12 LEU    61       6.970 -14.632 -20.918  1.00  0.00
ATOM    929 HD13 LEU    61       5.917 -13.255 -21.323  1.00  0.00
ATOM    930  CD2 LEU    61       6.427 -14.800 -18.222  1.00  0.00
ATOM    931 HD21 LEU    61       5.739 -15.087 -17.427  1.00  0.00
ATOM    932 HD22 LEU    61       6.863 -15.695 -18.666  1.00  0.00
ATOM    933 HD23 LEU    61       7.220 -14.177 -17.808  1.00  0.00
ATOM    934  C   LEU    61       3.755 -11.797 -16.738  1.00  0.00
ATOM    935  O   LEU    61       4.513 -11.763 -15.768  1.00  0.00
ATOM    936  N   GLU    62       2.800 -10.880 -16.980  1.00  0.00
ATOM    937  H   GLU    62       2.352 -10.921 -17.884  1.00  0.00
ATOM    938  CA  GLU    62       2.463  -9.767 -16.086  1.00  0.00
ATOM    939  HA  GLU    62       3.371  -9.274 -15.740  1.00  0.00
ATOM    940  CB  GLU    62       1.594  -8.729 -16.848  1.00  0.00
ATOM    941  HB2 GLU    62       1.673  -7.810 -16.267  1.00  0.00
ATOM    942  HB3 GLU    62       2.090  -8.594 -17.809  1.00  0.00
ATOM    943  CG  GLU    62       0.096  -9.066 -17.081  1.00  0.00
ATOM    944  HG2 GLU    62      -0.308  -9.290 -16.094  1.00  0.00
ATOM    945  HG3 GLU    62      -0.373  -8.162 -17.468  1.00  0.00
ATOM    946  CD  GLU    62      -0.193 -10.240 -18.031  1.00  0.00
ATOM    947  OE1 GLU    62       0.476 -10.330 -19.086  1.00  0.00
ATOM    948  OE2 GLU    62      -1.100 -11.032 -17.695  1.00  0.00
ATOM    949  C   GLU    62       1.805 -10.235 -14.770  1.00  0.00
ATOM    950  O   GLU    62       1.961  -9.560 -13.753  1.00  0.00
ATOM    951  N   GLU    63       1.103 -11.380 -14.816  1.00  0.00
ATOM    952  H   GLU    63       0.973 -11.780 -15.734  1.00  0.00
ATOM    953  CA  GLU    63       0.454 -12.028 -13.682  1.00  0.00
ATOM    954  HA  GLU    63       0.254 -11.315 -12.883  1.00  0.00
ATOM    955  CB  GLU    63      -0.892 -12.605 -14.178  1.00  0.00
ATOM    956  HB2 GLU    63      -1.495 -11.752 -14.490  1.00  0.00
ATOM    957  HB3 GLU    63      -0.660 -13.221 -15.046  1.00  0.00
ATOM    958  CG  GLU    63      -1.683 -13.446 -13.145  1.00  0.00
ATOM    959  HG2 GLU    63      -1.065 -14.312 -12.908  1.00  0.00
ATOM    960  HG3 GLU    63      -1.785 -12.820 -12.259  1.00  0.00
ATOM    961  CD  GLU    63      -3.076 -13.919 -13.602  1.00  0.00
ATOM    962  OE1 GLU    63      -3.509 -13.568 -14.723  1.00  0.00
ATOM    963  OE2 GLU    63      -3.698 -14.650 -12.800  1.00  0.00
ATOM    964  C   GLU    63       1.386 -13.088 -13.066  1.00  0.00
ATOM    965  O   GLU    63       2.043 -13.832 -13.796  1.00  0.00
ATOM    966  N   TYR    64       1.407 -13.149 -11.725  1.00  0.00
ATOM    967  H   TYR    64       0.925 -12.423 -11.215  1.00  0.00
ATOM    968  CA  TYR    64       2.133 -14.167 -10.964  1.00  0.00
ATOM    969  HA  TYR    64       3.119 -14.329 -11.399  1.00  0.00
ATOM    970  CB  TYR    64       2.308 -13.700  -9.504  1.00  0.00
ATOM    971  HB2 TYR    64       1.360 -13.261  -9.192  1.00  0.00
ATOM    972  HB3 TYR    64       2.510 -14.590  -8.908  1.00  0.00
ATOM    973  CG  TYR    64       3.424 -12.691  -9.300  1.00  0.00
ATOM    974  CD1 TYR    64       3.180 -11.309  -9.451  1.00  0.00
ATOM    975  HD1 TYR    64       2.184 -10.959  -9.723  1.00  0.00
ATOM    976  CE1 TYR    64       4.222 -10.382  -9.250  1.00  0.00
ATOM    977  HE1 TYR    64       4.031  -9.315  -9.369  1.00  0.00
ATOM    978  CZ  TYR    64       5.510 -10.832  -8.895  1.00  0.00
ATOM    979  OH  TYR    64       6.519  -9.937  -8.692  1.00  0.00
ATOM    980  HH  TYR    64       6.243  -9.026  -8.817  1.00  0.00
ATOM    981  CE2 TYR    64       5.757 -12.211  -8.750  1.00  0.00
ATOM    982  HE2 TYR    64       6.753 -12.561  -8.480  1.00  0.00
ATOM    983  CD2 TYR    64       4.717 -13.138  -8.954  1.00  0.00
ATOM    984  HD2 TYR    64       4.909 -14.205  -8.845  1.00  0.00
ATOM    985  C   TYR    64       1.410 -15.521 -11.019  1.00  0.00
ATOM    986  O   TYR    64       0.209 -15.585 -10.758  1.00  0.00
ATOM    987  N   SER    65       2.181 -16.576 -11.317  1.00  0.00
ATOM    988  H   SER    65       3.127 -16.380 -11.611  1.00  0.00
ATOM    989  CA  SER    65       1.723 -17.960 -11.340  1.00  0.00
ATOM    990  HA  SER    65       1.019 -18.132 -10.525  1.00  0.00
ATOM    991  CB  SER    65       1.014 -18.267 -12.678  1.00  0.00
ATOM    992  HB2 SER    65       0.114 -17.655 -12.736  1.00  0.00
ATOM    993  HB3 SER    65       1.688 -17.999 -13.491  1.00  0.00
ATOM    994  OG  SER    65       0.663 -19.634 -12.788  1.00  0.00
ATOM    995  HG  SER    65       0.226 -19.786 -13.629  1.00  0.00
ATOM    996  C   SER    65       2.928 -18.866 -11.061  1.00  0.00
ATOM    997  O   SER    65       3.888 -18.855 -11.831  1.00  0.00
ATOM    998  N   ALA    66       2.849 -19.630  -9.960  1.00  0.00
ATOM    999  H   ALA    66       2.042 -19.498  -9.368  1.00  0.00
ATOM   1000  CA  ALA    66       3.878 -20.581  -9.531  1.00  0.00
ATOM   1001  HA  ALA    66       4.850 -20.099  -9.638  1.00  0.00
ATOM   1002  CB  ALA    66       3.653 -20.908  -8.047  1.00  0.00
ATOM   1003  HB1 ALA    66       2.687 -21.399  -7.925  1.00  0.00
ATOM   1004  HB2 ALA    66       4.444 -21.571  -7.697  1.00  0.00
ATOM   1005  HB3 ALA    66       3.668 -19.986  -7.465  1.00  0.00
ATOM   1006  C   ALA    66       3.910 -21.873 -10.369  1.00  0.00
ATOM   1007  O   ALA    66       4.946 -22.535 -10.403  1.00  0.00
ATOM   1008  N   MET    67       2.785 -22.201 -11.025  1.00  0.00
ATOM   1009  H   MET    67       1.993 -21.588 -10.896  1.00  0.00
ATOM   1010  CA  MET    67       2.607 -23.402 -11.843  1.00  0.00
ATOM   1011  HA  MET    67       3.244 -24.210 -11.482  1.00  0.00
ATOM   1012  CB  MET    67       1.134 -23.856 -11.750  1.00  0.00
ATOM   1013  HB2 MET    67       0.524 -23.061 -12.179  1.00  0.00
ATOM   1014  HB3 MET    67       1.035 -24.757 -12.356  1.00  0.00
ATOM   1015  CG  MET    67       0.659 -24.149 -10.315  1.00  0.00
ATOM   1016  HG2 MET    67       1.319 -24.916  -9.911  1.00  0.00
ATOM   1017  HG3 MET    67       0.782 -23.228  -9.745  1.00  0.00
ATOM   1018  SD  MET    67      -1.060 -24.710 -10.179  1.00  0.00
ATOM   1019  CE  MET    67      -1.937 -23.154 -10.492  1.00  0.00
ATOM   1020  HE1 MET    67      -1.673 -22.780 -11.481  1.00  0.00
ATOM   1021  HE2 MET    67      -3.012 -23.326 -10.444  1.00  0.00
ATOM   1022  HE3 MET    67      -1.653 -22.419  -9.739  1.00  0.00
ATOM   1023  C   MET    67       3.020 -23.203 -13.314  1.00  0.00
ATOM   1024  O   MET    67       3.040 -24.190 -14.048  1.00  0.00
ATOM   1025  N   ARG    68       3.325 -21.957 -13.729  1.00  0.00
ATOM   1026  H   ARG    68       3.234 -21.221 -13.044  1.00  0.00
ATOM   1027  CA  ARG    68       3.590 -21.582 -15.122  1.00  0.00
ATOM   1028  HA  ARG    68       2.790 -21.948 -15.765  1.00  0.00
ATOM   1029  CB  ARG    68       3.665 -20.041 -15.254  1.00  0.00
ATOM   1030  HB2 ARG    68       3.470 -19.816 -16.303  1.00  0.00
ATOM   1031  HB3 ARG    68       2.856 -19.644 -14.641  1.00  0.00
ATOM   1032  CG  ARG    68       4.997 -19.392 -14.829  1.00  0.00
ATOM   1033  HG2 ARG    68       5.232 -19.755 -13.828  1.00  0.00
ATOM   1034  HG3 ARG    68       5.763 -19.731 -15.527  1.00  0.00
ATOM   1035  CD  ARG    68       4.956 -17.857 -14.820  1.00  0.00
ATOM   1036  HD2 ARG    68       4.828 -17.491 -15.839  1.00  0.00
ATOM   1037  HD3 ARG    68       4.122 -17.519 -14.205  1.00  0.00
ATOM   1038  NE  ARG    68       6.203 -17.298 -14.271  1.00  0.00
ATOM   1039  HE  ARG    68       6.906 -17.991 -14.059  1.00  0.00
ATOM   1040  CZ  ARG    68       6.485 -16.003 -14.035  1.00  0.00
ATOM   1041  NH1 ARG    68       5.605 -15.020 -14.287  1.00  0.00
ATOM   1042 HH11 ARG    68       4.696 -15.245 -14.667  1.00  0.00
ATOM   1043 HH12 ARG    68       5.856 -14.061 -14.096  1.00  0.00
ATOM   1044  NH2 ARG    68       7.685 -15.690 -13.531  1.00  0.00
ATOM   1045 HH21 ARG    68       8.354 -16.421 -13.337  1.00  0.00
ATOM   1046 HH22 ARG    68       7.916 -14.724 -13.347  1.00  0.00
ATOM   1047  C   ARG    68       4.790 -22.311 -15.757  1.00  0.00
ATOM   1048  O   ARG    68       4.635 -22.824 -16.862  1.00  0.00
ATOM   1049  N   ASP    69       5.932 -22.374 -15.047  1.00  0.00
ATOM   1050  H   ASP    69       5.970 -21.823 -14.202  1.00  0.00
ATOM   1051  CA  ASP    69       7.162 -23.039 -15.502  1.00  0.00
ATOM   1052  HA  ASP    69       7.248 -22.898 -16.579  1.00  0.00
ATOM   1053  CB  ASP    69       8.447 -22.492 -14.826  1.00  0.00
ATOM   1054  HB2 ASP    69       8.172 -22.606 -13.777  1.00  0.00
ATOM   1055  HB3 ASP    69       9.312 -23.118 -15.044  1.00  0.00
ATOM   1056  CG  ASP    69       8.797 -21.015 -15.108  1.00  0.00
ATOM   1057  OD1 ASP    69       8.328 -20.456 -16.127  1.00  0.00
ATOM   1058  OD2 ASP    69       9.660 -20.498 -14.366  1.00  0.00
ATOM   1059  C   ASP    69       7.095 -24.574 -15.417  1.00  0.00
ATOM   1060  O   ASP    69       7.815 -25.231 -16.170  1.00  0.00
ATOM   1061  N   GLN    70       6.208 -25.122 -14.565  1.00  0.00
ATOM   1062  H   GLN    70       5.795 -24.520 -13.867  1.00  0.00
ATOM   1063  CA  GLN    70       5.898 -26.554 -14.519  1.00  0.00
ATOM   1064  HA  GLN    70       6.816 -27.140 -14.566  1.00  0.00
ATOM   1065  CB  GLN    70       5.167 -26.885 -13.194  1.00  0.00
ATOM   1066  HB2 GLN    70       5.819 -26.538 -12.393  1.00  0.00
ATOM   1067  HB3 GLN    70       4.251 -26.294 -13.197  1.00  0.00
ATOM   1068  CG  GLN    70       4.819 -28.374 -12.967  1.00  0.00
ATOM   1069  HG2 GLN    70       4.281 -28.477 -12.025  1.00  0.00
ATOM   1070  HG3 GLN    70       4.175 -28.687 -13.789  1.00  0.00
ATOM   1071  CD  GLN    70       6.047 -29.290 -12.932  1.00  0.00
ATOM   1072  OE1 GLN    70       7.035 -28.989 -12.265  1.00  0.00
ATOM   1073  NE2 GLN    70       5.983 -30.424 -13.631  1.00  0.00
ATOM   1074 HE21 GLN    70       6.771 -31.056 -13.635  1.00  0.00
ATOM   1075 HE22 GLN    70       5.147 -30.645 -14.153  1.00  0.00
ATOM   1076  C   GLN    70       5.106 -27.001 -15.764  1.00  0.00
ATOM   1077  O   GLN    70       5.423 -28.047 -16.332  1.00  0.00
ATOM   1078  N   TYR    71       4.132 -26.177 -16.195  1.00  0.00
ATOM   1079  H   TYR    71       3.877 -25.409 -15.590  1.00  0.00
ATOM   1080  CA  TYR    71       3.381 -26.358 -17.442  1.00  0.00
ATOM   1081  HA  TYR    71       3.001 -27.378 -17.500  1.00  0.00
ATOM   1082  CB  TYR    71       2.185 -25.381 -17.499  1.00  0.00
ATOM   1083  HB2 TYR    71       2.656 -24.398 -17.497  1.00  0.00
ATOM   1084  HB3 TYR    71       1.699 -25.549 -18.460  1.00  0.00
ATOM   1085  CG  TYR    71       1.145 -25.448 -16.385  1.00  0.00
ATOM   1086  CD1 TYR    71       0.899 -26.637 -15.662  1.00  0.00
ATOM   1087  HD1 TYR    71       1.488 -27.530 -15.874  1.00  0.00
ATOM   1088  CE1 TYR    71      -0.102 -26.672 -14.671  1.00  0.00
ATOM   1089  HE1 TYR    71      -0.278 -27.590 -14.110  1.00  0.00
ATOM   1090  CZ  TYR    71      -0.872 -25.525 -14.404  1.00  0.00
ATOM   1091  OH  TYR    71      -1.857 -25.572 -13.461  1.00  0.00
ATOM   1092  HH  TYR    71      -1.937 -26.433 -13.044  1.00  0.00
ATOM   1093  CE2 TYR    71      -0.625 -24.334 -15.112  1.00  0.00
ATOM   1094  HE2 TYR    71      -1.213 -23.441 -14.900  1.00  0.00
ATOM   1095  CD2 TYR    71       0.382 -24.297 -16.095  1.00  0.00
ATOM   1096  HD2 TYR    71       0.578 -23.374 -16.640  1.00  0.00
ATOM   1097  C   TYR    71       4.264 -26.178 -18.692  1.00  0.00
ATOM   1098  O   TYR    71       4.085 -26.919 -19.656  1.00  0.00
ATOM   1099  N   MET    72       5.206 -25.219 -18.641  1.00  0.00
ATOM   1100  H   MET    72       5.220 -24.650 -17.806  1.00  0.00
ATOM   1101  CA  MET    72       6.147 -24.897 -19.717  1.00  0.00
ATOM   1102  HA  MET    72       5.616 -24.783 -20.662  1.00  0.00
ATOM   1103  CB  MET    72       6.869 -23.568 -19.392  1.00  0.00
ATOM   1104  HB2 MET    72       6.397 -23.163 -18.497  1.00  0.00
ATOM   1105  HB3 MET    72       7.907 -23.818 -19.174  1.00  0.00
ATOM   1106  CG  MET    72       6.820 -22.522 -20.513  1.00  0.00
ATOM   1107  HG2 MET    72       7.685 -21.870 -20.389  1.00  0.00
ATOM   1108  HG3 MET    72       6.900 -23.055 -21.461  1.00  0.00
ATOM   1109  SD  MET    72       5.313 -21.517 -20.520  1.00  0.00
ATOM   1110  CE  MET    72       5.738 -20.393 -21.872  1.00  0.00
ATOM   1111  HE1 MET    72       5.903 -20.967 -22.784  1.00  0.00
ATOM   1112  HE2 MET    72       4.921 -19.688 -22.030  1.00  0.00
ATOM   1113  HE3 MET    72       6.646 -19.845 -21.618  1.00  0.00
ATOM   1114  C   MET    72       7.173 -26.016 -19.976  1.00  0.00
ATOM   1115  O   MET    72       7.495 -26.279 -21.132  1.00  0.00
ATOM   1116  N   ARG    73       7.667 -26.654 -18.900  1.00  0.00
ATOM   1117  H   ARG    73       7.394 -26.304 -17.993  1.00  0.00
ATOM   1118  CA  ARG    73       8.654 -27.734 -18.960  1.00  0.00
ATOM   1119  HA  ARG    73       9.457 -27.484 -19.654  1.00  0.00
ATOM   1120  CB  ARG    73       9.261 -27.928 -17.552  1.00  0.00
ATOM   1121  HB2 ARG    73       9.709 -26.970 -17.287  1.00  0.00
ATOM   1122  HB3 ARG    73       8.419 -28.129 -16.890  1.00  0.00
ATOM   1123  CG  ARG    73      10.312 -29.047 -17.401  1.00  0.00
ATOM   1124  HG2 ARG    73      10.623 -29.051 -16.356  1.00  0.00
ATOM   1125  HG3 ARG    73       9.811 -29.987 -17.634  1.00  0.00
ATOM   1126  CD  ARG    73      11.551 -28.887 -18.306  1.00  0.00
ATOM   1127  HD2 ARG    73      11.221 -28.786 -19.340  1.00  0.00
ATOM   1128  HD3 ARG    73      12.091 -27.989 -18.008  1.00  0.00
ATOM   1129  NE  ARG    73      12.463 -30.039 -18.212  1.00  0.00
ATOM   1130  HE  ARG    73      13.225 -29.905 -17.563  1.00  0.00
ATOM   1131  CZ  ARG    73      12.386 -31.206 -18.881  1.00  0.00
ATOM   1132  NH1 ARG    73      11.399 -31.471 -19.752  1.00  0.00
ATOM   1133 HH11 ARG    73      10.681 -30.781 -19.923  1.00  0.00
ATOM   1134 HH12 ARG    73      11.379 -32.359 -20.233  1.00  0.00
ATOM   1135  NH2 ARG    73      13.326 -32.135 -18.668  1.00  0.00
ATOM   1136 HH21 ARG    73      14.074 -31.952 -18.015  1.00  0.00
ATOM   1137 HH22 ARG    73      13.283 -33.015 -19.162  1.00  0.00
ATOM   1138  C   ARG    73       8.084 -29.043 -19.541  1.00  0.00
ATOM   1139  O   ARG    73       8.789 -29.721 -20.289  1.00  0.00
ATOM   1140  N   THR    74       6.822 -29.354 -19.202  1.00  0.00
ATOM   1141  H   THR    74       6.359 -28.728 -18.558  1.00  0.00
ATOM   1142  CA  THR    74       6.092 -30.538 -19.667  1.00  0.00
ATOM   1143  HA  THR    74       6.747 -31.388 -19.859  1.00  0.00
ATOM   1144  CB  THR    74       5.017 -30.964 -18.628  1.00  0.00
ATOM   1145  HB  THR    74       4.486 -31.824 -19.035  1.00  0.00
ATOM   1146  CG2 THR    74       5.614 -31.331 -17.260  1.00  0.00
ATOM   1147 HG21 THR    74       6.145 -30.471 -16.852  1.00  0.00
ATOM   1148 HG22 THR    74       4.813 -31.619 -16.579  1.00  0.00
ATOM   1149 HG23 THR    74       6.308 -32.163 -17.377  1.00  0.00
ATOM   1150  OG1 THR    74       4.022 -29.971 -18.444  1.00  0.00
ATOM   1151  HG1 THR    74       3.382 -30.276 -17.797  1.00  0.00
ATOM   1152  C   THR    74       5.387 -30.330 -21.029  1.00  0.00
ATOM   1153  O   THR    74       4.909 -31.313 -21.597  1.00  0.00
ATOM   1154  N   GLY    75       5.343 -29.085 -21.538  1.00  0.00
ATOM   1155  H   GLY    75       5.809 -28.355 -21.018  1.00  0.00
ATOM   1156  CA  GLY    75       4.671 -28.726 -22.783  1.00  0.00
ATOM   1157  HA2 GLY    75       3.678 -29.176 -22.794  1.00  0.00
ATOM   1158  HA3 GLY    75       4.578 -27.641 -22.838  1.00  0.00
ATOM   1159  C   GLY    75       5.456 -29.221 -24.001  1.00  0.00
ATOM   1160  O   GLY    75       6.641 -28.919 -24.142  1.00  0.00
ATOM   1161  N   GLU    76       4.761 -29.937 -24.894  1.00  0.00
ATOM   1162  H   GLU    76       3.825 -30.194 -24.616  1.00  0.00
ATOM   1163  CA  GLU    76       5.251 -30.402 -26.192  1.00  0.00
ATOM   1164  HA  GLU    76       6.334 -30.522 -26.170  1.00  0.00
ATOM   1165  CB  GLU    76       4.610 -31.769 -26.515  1.00  0.00
ATOM   1166  HB2 GLU    76       3.529 -31.642 -26.461  1.00  0.00
ATOM   1167  HB3 GLU    76       4.895 -32.029 -27.535  1.00  0.00
ATOM   1168  CG  GLU    76       5.045 -32.902 -25.553  1.00  0.00
ATOM   1169  HG2 GLU    76       6.099 -33.078 -25.765  1.00  0.00
ATOM   1170  HG3 GLU    76       4.939 -32.519 -24.538  1.00  0.00
ATOM   1171  CD  GLU    76       4.267 -34.224 -25.686  1.00  0.00
ATOM   1172  OE1 GLU    76       3.284 -34.281 -26.459  1.00  0.00
ATOM   1173  OE2 GLU    76       4.670 -35.174 -24.979  1.00  0.00
ATOM   1174  C   GLU    76       4.931 -29.381 -27.297  1.00  0.00
ATOM   1175  O   GLU    76       5.788 -29.136 -28.145  1.00  0.00
ATOM   1176  N   GLY    77       3.715 -28.808 -27.252  1.00  0.00
ATOM   1177  H   GLY    77       3.103 -29.111 -26.508  1.00  0.00
ATOM   1178  CA  GLY    77       3.224 -27.797 -28.184  1.00  0.00
ATOM   1179  HA2 GLY    77       3.977 -27.598 -28.946  1.00  0.00
ATOM   1180  HA3 GLY    77       2.308 -28.146 -28.662  1.00  0.00
ATOM   1181  C   GLY    77       2.927 -26.499 -27.425  1.00  0.00
ATOM   1182  O   GLY    77       2.624 -26.532 -26.232  1.00  0.00
ATOM   1183  N   PHE    78       2.980 -25.360 -28.140  1.00  0.00
ATOM   1184  H   PHE    78       3.259 -25.442 -29.107  1.00  0.00
ATOM   1185  CA  PHE    78       2.716 -24.022 -27.605  1.00  0.00
ATOM   1186  HA  PHE    78       2.139 -24.099 -26.683  1.00  0.00
ATOM   1187  CB  PHE    78       4.040 -23.294 -27.298  1.00  0.00
ATOM   1188  HB2 PHE    78       4.602 -23.428 -28.222  1.00  0.00
ATOM   1189  HB3 PHE    78       3.968 -22.231 -27.069  1.00  0.00
ATOM   1190  CG  PHE    78       4.867 -23.921 -26.193  1.00  0.00
ATOM   1191  CD1 PHE    78       5.810 -24.923 -26.501  1.00  0.00
ATOM   1192  HD1 PHE    78       6.019 -25.172 -27.541  1.00  0.00
ATOM   1193  CE1 PHE    78       6.471 -25.591 -25.482  1.00  0.00
ATOM   1194  HE1 PHE    78       7.211 -26.355 -25.722  1.00  0.00
ATOM   1195  CZ  PHE    78       6.191 -25.288 -24.157  1.00  0.00
ATOM   1196  HZ  PHE    78       6.723 -25.816 -23.365  1.00  0.00
ATOM   1197  CE2 PHE    78       5.244 -24.323 -23.835  1.00  0.00
ATOM   1198  HE2 PHE    78       5.031 -24.098 -22.790  1.00  0.00
ATOM   1199  CD2 PHE    78       4.570 -23.646 -24.842  1.00  0.00
ATOM   1200  HD2 PHE    78       3.813 -22.904 -24.588  1.00  0.00
ATOM   1201  C   PHE    78       1.870 -23.183 -28.574  1.00  0.00
ATOM   1202  O   PHE    78       2.336 -22.890 -29.673  1.00  0.00
ATOM   1203  N   LEU    79       0.673 -22.748 -28.141  1.00  0.00
ATOM   1204  H   LEU    79       0.261 -23.178 -27.325  1.00  0.00
ATOM   1205  CA  LEU    79      -0.081 -21.695 -28.826  1.00  0.00
ATOM   1206  HA  LEU    79       0.156 -21.724 -29.890  1.00  0.00
ATOM   1207  CB  LEU    79      -1.610 -21.867 -28.655  1.00  0.00
ATOM   1208  HB2 LEU    79      -1.724 -22.024 -27.582  1.00  0.00
ATOM   1209  HB3 LEU    79      -2.104 -20.938 -28.940  1.00  0.00
ATOM   1210  CG  LEU    79      -2.251 -23.044 -29.417  1.00  0.00
ATOM   1211  HG  LEU    79      -1.885 -23.983 -29.002  1.00  0.00
ATOM   1212  CD1 LEU    79      -3.778 -22.987 -29.282  1.00  0.00
ATOM   1213 HD11 LEU    79      -4.145 -22.049 -29.698  1.00  0.00
ATOM   1214 HD12 LEU    79      -4.223 -23.822 -29.823  1.00  0.00
ATOM   1215 HD13 LEU    79      -4.053 -23.050 -28.229  1.00  0.00
ATOM   1216  CD2 LEU    79      -1.863 -23.113 -30.904  1.00  0.00
ATOM   1217 HD21 LEU    79      -0.782 -23.223 -30.993  1.00  0.00
ATOM   1218 HD22 LEU    79      -2.354 -23.968 -31.369  1.00  0.00
ATOM   1219 HD23 LEU    79      -2.177 -22.197 -31.405  1.00  0.00
ATOM   1220  C   LEU    79       0.361 -20.341 -28.264  1.00  0.00
ATOM   1221  O   LEU    79       0.053 -20.039 -27.112  1.00  0.00
ATOM   1222  N   CYS    80       1.064 -19.559 -29.096  1.00  0.00
ATOM   1223  H   CYS    80       1.340 -19.964 -29.979  1.00  0.00
ATOM   1224  CA  CYS    80       1.497 -18.196 -28.793  1.00  0.00
ATOM   1225  HA  CYS    80       1.634 -18.088 -27.717  1.00  0.00
ATOM   1226  CB  CYS    80       2.830 -17.870 -29.495  1.00  0.00
ATOM   1227  HB2 CYS    80       2.832 -18.166 -30.544  1.00  0.00
ATOM   1228  HB3 CYS    80       3.097 -16.816 -29.415  1.00  0.00
ATOM   1229  SG  CYS    80       4.181 -18.793 -28.709  1.00  0.00
ATOM   1230  HG  CYS    80       5.146 -18.324 -29.495  1.00  0.00
ATOM   1231  C   CYS    80       0.379 -17.241 -29.232  1.00  0.00
ATOM   1232  O   CYS    80       0.324 -16.872 -30.404  1.00  0.00
ATOM   1233  N   VAL    81      -0.521 -16.908 -28.294  1.00  0.00
ATOM   1234  H   VAL    81      -0.352 -17.223 -27.349  1.00  0.00
ATOM   1235  CA  VAL    81      -1.735 -16.141 -28.562  1.00  0.00
ATOM   1236  HA  VAL    81      -2.044 -16.226 -29.604  1.00  0.00
ATOM   1237  CB  VAL    81      -2.923 -16.582 -27.653  1.00  0.00
ATOM   1238  HB  VAL    81      -2.643 -16.371 -26.621  1.00  0.00
ATOM   1239  CG1 VAL    81      -4.248 -15.860 -27.984  1.00  0.00
ATOM   1240 HG11 VAL    81      -4.529 -16.071 -29.016  1.00  0.00
ATOM   1241 HG12 VAL    81      -5.032 -16.214 -27.315  1.00  0.00
ATOM   1242 HG13 VAL    81      -4.119 -14.785 -27.856  1.00  0.00
ATOM   1243  CG2 VAL    81      -3.165 -18.102 -27.707  1.00  0.00
ATOM   1244 HG21 VAL    81      -2.270 -18.625 -27.371  1.00  0.00
ATOM   1245 HG22 VAL    81      -4.002 -18.360 -27.058  1.00  0.00
ATOM   1246 HG23 VAL    81      -3.395 -18.398 -28.731  1.00  0.00
ATOM   1247  C   VAL    81      -1.496 -14.637 -28.342  1.00  0.00
ATOM   1248  O   VAL    81      -0.982 -14.232 -27.300  1.00  0.00
ATOM   1249  N   PHE    82      -1.952 -13.844 -29.316  1.00  0.00
ATOM   1250  H   PHE    82      -2.105 -14.284 -30.212  1.00  0.00
ATOM   1251  CA  PHE    82      -2.179 -12.407 -29.203  1.00  0.00
ATOM   1252  HA  PHE    82      -2.160 -12.103 -28.156  1.00  0.00
ATOM   1253  CB  PHE    82      -1.065 -11.645 -29.960  1.00  0.00
ATOM   1254  HB2 PHE    82      -0.979 -10.603 -29.653  1.00  0.00
ATOM   1255  HB3 PHE    82      -0.161 -12.183 -29.674  1.00  0.00
ATOM   1256  CG  PHE    82      -1.111 -11.649 -31.479  1.00  0.00
ATOM   1257  CD1 PHE    82      -0.567 -12.726 -32.205  1.00  0.00
ATOM   1258  HD1 PHE    82      -0.058 -13.536 -31.683  1.00  0.00
ATOM   1259  CE1 PHE    82      -0.680 -12.754 -33.588  1.00  0.00
ATOM   1260  HE1 PHE    82      -0.230 -13.574 -34.148  1.00  0.00
ATOM   1261  CZ  PHE    82      -1.361 -11.746 -34.258  1.00  0.00
ATOM   1262  HZ  PHE    82      -1.443 -11.779 -35.344  1.00  0.00
ATOM   1263  CE2 PHE    82      -1.935 -10.700 -33.551  1.00  0.00
ATOM   1264  HE2 PHE    82      -2.479  -9.920 -34.083  1.00  0.00
ATOM   1265  CD2 PHE    82      -1.818 -10.645 -32.171  1.00  0.00
ATOM   1266  HD2 PHE    82      -2.273  -9.824 -31.618  1.00  0.00
ATOM   1267  C   PHE    82      -3.588 -12.129 -29.754  1.00  0.00
ATOM   1268  O   PHE    82      -4.155 -12.975 -30.447  1.00  0.00
ATOM   1269  N   ALA    83      -4.121 -10.939 -29.449  1.00  0.00
ATOM   1270  H   ALA    83      -3.657 -10.368 -28.757  1.00  0.00
ATOM   1271  CA  ALA    83      -5.372 -10.451 -30.025  1.00  0.00
ATOM   1272  HA  ALA    83      -5.910 -11.250 -30.535  1.00  0.00
ATOM   1273  CB  ALA    83      -6.262  -9.897 -28.907  1.00  0.00
ATOM   1274  HB1 ALA    83      -5.740  -9.090 -28.393  1.00  0.00
ATOM   1275  HB2 ALA    83      -7.189  -9.515 -29.335  1.00  0.00
ATOM   1276  HB3 ALA    83      -6.491 -10.692 -28.197  1.00  0.00
ATOM   1277  C   ALA    83      -5.052  -9.390 -31.086  1.00  0.00
ATOM   1278  O   ALA    83      -4.256  -8.493 -30.817  1.00  0.00
ATOM   1279  N   ILE    84      -5.668  -9.513 -32.274  1.00  0.00
ATOM   1280  H   ILE    84      -6.290 -10.302 -32.379  1.00  0.00
ATOM   1281  CA  ILE    84      -5.434  -8.648 -33.442  1.00  0.00
ATOM   1282  HA  ILE    84      -4.376  -8.483 -33.647  1.00  0.00
ATOM   1283  CB  ILE    84      -6.130  -9.201 -34.719  1.00  0.00
ATOM   1284  HB  ILE    84      -6.017  -8.474 -35.523  1.00  0.00
ATOM   1285  CG2 ILE    84      -5.505 -10.542 -35.148  1.00  0.00
ATOM   1286 HG21 ILE    84      -5.618 -11.270 -34.344  1.00  0.00
ATOM   1287 HG22 ILE    84      -6.008 -10.908 -36.043  1.00  0.00
ATOM   1288 HG23 ILE    84      -4.446 -10.398 -35.361  1.00  0.00
ATOM   1289  CG1 ILE    84      -7.671  -9.321 -34.596  1.00  0.00
ATOM   1290 HG12 ILE    84      -7.947 -10.299 -34.990  1.00  0.00
ATOM   1291 HG13 ILE    84      -7.910  -9.277 -33.534  1.00  0.00
ATOM   1292  CD1 ILE    84      -8.452  -8.231 -35.342  1.00  0.00
ATOM   1293 HD11 ILE    84      -8.213  -8.275 -36.405  1.00  0.00
ATOM   1294 HD12 ILE    84      -9.521  -8.390 -35.203  1.00  0.00
ATOM   1295 HD13 ILE    84      -8.177  -7.252 -34.949  1.00  0.00
ATOM   1296  C   ILE    84      -5.846  -7.168 -33.265  1.00  0.00
ATOM   1297  O   ILE    84      -5.365  -6.325 -34.021  1.00  0.00
ATOM   1298  N   ASN    85      -6.683  -6.876 -32.256  1.00  0.00
ATOM   1299  H   ASN    85      -7.147  -7.663 -31.825  1.00  0.00
ATOM   1300  CA  ASN    85      -7.066  -5.526 -31.832  1.00  0.00
ATOM   1301  HA  ASN    85      -6.906  -4.816 -32.643  1.00  0.00
ATOM   1302  CB  ASN    85      -8.571  -5.509 -31.447  1.00  0.00
ATOM   1303  HB2 ASN    85      -8.848  -4.461 -31.335  1.00  0.00
ATOM   1304  HB3 ASN    85      -9.128  -5.945 -32.276  1.00  0.00
ATOM   1305  CG  ASN    85      -8.945  -6.256 -30.158  1.00  0.00
ATOM   1306  OD1 ASN    85      -8.396  -7.312 -29.854  1.00  0.00
ATOM   1307  ND2 ASN    85      -9.899  -5.712 -29.401  1.00  0.00
ATOM   1308 HD21 ASN    85     -10.180  -6.166 -28.544  1.00  0.00
ATOM   1309 HD22 ASN    85     -10.336  -4.848 -29.689  1.00  0.00
ATOM   1310  C   ASN    85      -6.161  -4.959 -30.711  1.00  0.00
ATOM   1311  O   ASN    85      -6.451  -3.872 -30.212  1.00  0.00
ATOM   1312  N   ASN    86      -5.098  -5.690 -30.335  1.00  0.00
ATOM   1313  H   ASN    86      -4.963  -6.560 -30.829  1.00  0.00
ATOM   1314  CA  ASN    86      -4.185  -5.366 -29.243  1.00  0.00
ATOM   1315  HA  ASN    86      -4.317  -4.334 -28.917  1.00  0.00
ATOM   1316  CB  ASN    86      -4.504  -6.307 -28.052  1.00  0.00
ATOM   1317  HB2 ASN    86      -5.578  -6.224 -27.886  1.00  0.00
ATOM   1318  HB3 ASN    86      -4.261  -7.327 -28.351  1.00  0.00
ATOM   1319  CG  ASN    86      -3.778  -5.995 -26.735  1.00  0.00
ATOM   1320  OD1 ASN    86      -2.814  -5.234 -26.691  1.00  0.00
ATOM   1321  ND2 ASN    86      -4.231  -6.618 -25.644  1.00  0.00
ATOM   1322 HD21 ASN    86      -3.791  -6.450 -24.751  1.00  0.00
ATOM   1323 HD22 ASN    86      -5.012  -7.254 -25.717  1.00  0.00
ATOM   1324  C   ASN    86      -2.742  -5.497 -29.763  1.00  0.00
ATOM   1325  O   ASN    86      -2.184  -6.596 -29.766  1.00  0.00
ATOM   1326  N   THR    87      -2.163  -4.357 -30.175  1.00  0.00
ATOM   1327  H   THR    87      -2.749  -3.535 -30.201  1.00  0.00
ATOM   1328  CA  THR    87      -0.779  -4.240 -30.646  1.00  0.00
ATOM   1329  HA  THR    87      -0.593  -4.957 -31.445  1.00  0.00
ATOM   1330  CB  THR    87      -0.499  -2.808 -31.188  1.00  0.00
ATOM   1331  HB  THR    87      -0.974  -2.133 -30.476  1.00  0.00
ATOM   1332  CG2 THR    87       0.972  -2.394 -31.384  1.00  0.00
ATOM   1333 HG21 THR    87       1.448  -3.068 -32.096  1.00  0.00
ATOM   1334 HG22 THR    87       1.015  -1.374 -31.766  1.00  0.00
ATOM   1335 HG23 THR    87       1.495  -2.447 -30.429  1.00  0.00
ATOM   1336  OG1 THR    87      -1.122  -2.687 -32.449  1.00  0.00
ATOM   1337  HG1 THR    87      -0.961  -1.809 -32.802  1.00  0.00
ATOM   1338  C   THR    87       0.264  -4.588 -29.565  1.00  0.00
ATOM   1339  O   THR    87       1.286  -5.173 -29.922  1.00  0.00
ATOM   1340  N   LYS    88      -0.008  -4.277 -28.281  1.00  0.00
ATOM   1341  H   LYS    88      -0.824  -3.717 -28.080  1.00  0.00
ATOM   1342  CA  LYS    88       0.900  -4.605 -27.177  1.00  0.00
ATOM   1343  HA  LYS    88       1.907  -4.273 -27.430  1.00  0.00
ATOM   1344  CB  LYS    88       0.470  -3.920 -25.862  1.00  0.00
ATOM   1345  HB2 LYS    88       0.334  -2.858 -26.066  1.00  0.00
ATOM   1346  HB3 LYS    88      -0.480  -4.355 -25.553  1.00  0.00
ATOM   1347  CG  LYS    88       1.509  -4.098 -24.733  1.00  0.00
ATOM   1348  HG2 LYS    88       1.709  -5.166 -24.648  1.00  0.00
ATOM   1349  HG3 LYS    88       2.416  -3.583 -25.049  1.00  0.00
ATOM   1350  CD  LYS    88       1.059  -3.551 -23.370  1.00  0.00
ATOM   1351  HD2 LYS    88       0.787  -2.505 -23.511  1.00  0.00
ATOM   1352  HD3 LYS    88       0.179  -4.117 -23.065  1.00  0.00
ATOM   1353  CE  LYS    88       2.143  -3.658 -22.277  1.00  0.00
ATOM   1354  HE2 LYS    88       3.025  -3.125 -22.633  1.00  0.00
ATOM   1355  HE3 LYS    88       1.759  -3.168 -21.382  1.00  0.00
ATOM   1356  NZ  LYS    88       2.507  -5.052 -21.956  1.00  0.00
ATOM   1357  HZ1 LYS    88       2.863  -5.506 -22.785  1.00  0.00
ATOM   1358  HZ2 LYS    88       3.217  -5.058 -21.238  1.00  0.00
ATOM   1359  HZ3 LYS    88       1.690  -5.546 -21.626  1.00  0.00
ATOM   1360  C   LYS    88       1.070  -6.122 -26.994  1.00  0.00
ATOM   1361  O   LYS    88       2.205  -6.567 -26.859  1.00  0.00
ATOM   1362  N   SER    89      -0.035  -6.888 -27.038  1.00  0.00
ATOM   1363  H   SER    89      -0.933  -6.426 -27.030  1.00  0.00
ATOM   1364  CA  SER    89      -0.004  -8.351 -26.935  1.00  0.00
ATOM   1365  HA  SER    89       0.583  -8.651 -26.067  1.00  0.00
ATOM   1366  CB  SER    89      -1.433  -8.901 -26.777  1.00  0.00
ATOM   1367  HB2 SER    89      -1.346  -9.916 -26.390  1.00  0.00
ATOM   1368  HB3 SER    89      -1.940  -8.275 -26.043  1.00  0.00
ATOM   1369  OG  SER    89      -2.180  -8.917 -27.978  1.00  0.00
ATOM   1370  HG  SER    89      -3.056  -9.270 -27.805  1.00  0.00
ATOM   1371  C   SER    89       0.772  -9.043 -28.071  1.00  0.00
ATOM   1372  O   SER    89       1.368 -10.090 -27.822  1.00  0.00
ATOM   1373  N   PHE    90       0.774  -8.428 -29.267  1.00  0.00
ATOM   1374  H   PHE    90       0.106  -7.679 -29.382  1.00  0.00
ATOM   1375  CA  PHE    90       1.548  -8.851 -30.432  1.00  0.00
ATOM   1376  HA  PHE    90       1.516  -9.935 -30.538  1.00  0.00
ATOM   1377  CB  PHE    90       0.943  -8.214 -31.698  1.00  0.00
ATOM   1378  HB2 PHE    90      -0.034  -8.685 -31.803  1.00  0.00
ATOM   1379  HB3 PHE    90       0.819  -7.134 -31.623  1.00  0.00
ATOM   1380  CG  PHE    90       1.692  -8.476 -32.990  1.00  0.00
ATOM   1381  CD1 PHE    90       1.727  -9.780 -33.523  1.00  0.00
ATOM   1382  HD1 PHE    90       1.169 -10.582 -33.039  1.00  0.00
ATOM   1383  CE1 PHE    90       2.470 -10.043 -34.662  1.00  0.00
ATOM   1384  HE1 PHE    90       2.482 -11.050 -35.080  1.00  0.00
ATOM   1385  CZ  PHE    90       3.198  -9.029 -35.272  1.00  0.00
ATOM   1386  HZ  PHE    90       3.778  -9.247 -36.169  1.00  0.00
ATOM   1387  CE2 PHE    90       3.190  -7.743 -34.746  1.00  0.00
ATOM   1388  HE2 PHE    90       3.765  -6.956 -35.233  1.00  0.00
ATOM   1389  CD2 PHE    90       2.453  -7.459 -33.604  1.00  0.00
ATOM   1390  HD2 PHE    90       2.464  -6.453 -33.185  1.00  0.00
ATOM   1391  C   PHE    90       3.061  -8.597 -30.286  1.00  0.00
ATOM   1392  O   PHE    90       3.852  -9.436 -30.714  1.00  0.00
ATOM   1393  N   GLU    91       3.429  -7.472 -29.650  1.00  0.00
ATOM   1394  H   GLU    91       2.703  -6.793 -29.473  1.00  0.00
ATOM   1395  CA  GLU    91       4.805  -7.132 -29.275  1.00  0.00
ATOM   1396  HA  GLU    91       5.478  -7.298 -30.116  1.00  0.00
ATOM   1397  CB  GLU    91       4.875  -5.645 -28.873  1.00  0.00
ATOM   1398  HB2 GLU    91       4.126  -5.481 -28.098  1.00  0.00
ATOM   1399  HB3 GLU    91       5.868  -5.464 -28.462  1.00  0.00
ATOM   1400  CG  GLU    91       4.620  -4.673 -30.051  1.00  0.00
ATOM   1401  HG2 GLU    91       5.492  -4.758 -30.699  1.00  0.00
ATOM   1402  HG3 GLU    91       3.740  -5.044 -30.576  1.00  0.00
ATOM   1403  CD  GLU    91       4.406  -3.196 -29.670  1.00  0.00
ATOM   1404  OE1 GLU    91       4.258  -2.886 -28.466  1.00  0.00
ATOM   1405  OE2 GLU    91       4.383  -2.381 -30.618  1.00  0.00
ATOM   1406  C   GLU    91       5.349  -8.037 -28.151  1.00  0.00
ATOM   1407  O   GLU    91       6.525  -8.398 -28.190  1.00  0.00
ATOM   1408  N   ASP    92       4.473  -8.418 -27.202  1.00  0.00
ATOM   1409  H   ASP    92       3.571  -7.965 -27.226  1.00  0.00
ATOM   1410  CA  ASP    92       4.765  -9.327 -26.089  1.00  0.00
ATOM   1411  HA  ASP    92       5.718  -9.031 -25.650  1.00  0.00
ATOM   1412  CB  ASP    92       3.681  -9.320 -24.975  1.00  0.00
ATOM   1413  HB2 ASP    92       2.824  -9.649 -25.563  1.00  0.00
ATOM   1414  HB3 ASP    92       3.902 -10.063 -24.209  1.00  0.00
ATOM   1415  CG  ASP    92       3.356  -7.973 -24.305  1.00  0.00
ATOM   1416  OD1 ASP    92       4.219  -7.065 -24.306  1.00  0.00
ATOM   1417  OD2 ASP    92       2.286  -7.920 -23.658  1.00  0.00
ATOM   1418  C   ASP    92       5.036 -10.782 -26.517  1.00  0.00
ATOM   1419  O   ASP    92       5.657 -11.490 -25.726  1.00  0.00
ATOM   1420  N   ILE    93       4.611 -11.205 -27.729  1.00  0.00
ATOM   1421  H   ILE    93       4.057 -10.549 -28.260  1.00  0.00
ATOM   1422  CA  ILE    93       4.821 -12.556 -28.286  1.00  0.00
ATOM   1423  HA  ILE    93       4.397 -13.352 -27.673  1.00  0.00
ATOM   1424  CB  ILE    93       4.293 -12.691 -29.754  1.00  0.00
ATOM   1425  HB  ILE    93       4.586 -11.770 -30.259  1.00  0.00
ATOM   1426  CG2 ILE    93       4.796 -13.909 -30.569  1.00  0.00
ATOM   1427 HG21 ILE    93       4.503 -14.830 -30.065  1.00  0.00
ATOM   1428 HG22 ILE    93       4.357 -13.886 -31.566  1.00  0.00
ATOM   1429 HG23 ILE    93       5.882 -13.869 -30.650  1.00  0.00
ATOM   1430  CG1 ILE    93       2.754 -12.627 -29.820  1.00  0.00
ATOM   1431 HG12 ILE    93       2.465 -11.671 -29.384  1.00  0.00
ATOM   1432 HG13 ILE    93       2.489 -12.639 -30.877  1.00  0.00
ATOM   1433  CD1 ILE    93       2.016 -13.765 -29.094  1.00  0.00
ATOM   1434 HD11 ILE    93       2.280 -13.754 -28.037  1.00  0.00
ATOM   1435 HD12 ILE    93       0.940 -13.627 -29.201  1.00  0.00
ATOM   1436 HD13 ILE    93       2.304 -14.722 -29.530  1.00  0.00
ATOM   1437  C   ILE    93       6.285 -13.033 -28.254  1.00  0.00
ATOM   1438  O   ILE    93       6.515 -14.216 -28.003  1.00  0.00
ATOM   1439  N   HIE    94       7.234 -12.108 -28.481  1.00  0.00
ATOM   1440  H   HIE    94       6.934 -11.199 -28.802  1.00  0.00
ATOM   1441  CA  HIE    94       8.667 -12.380 -28.415  1.00  0.00
ATOM   1442  HA  HIE    94       8.913 -13.237 -29.042  1.00  0.00
ATOM   1443  CB  HIE    94       9.460 -11.160 -28.917  1.00  0.00
ATOM   1444  HB2 HIE    94       9.075 -10.840 -29.885  1.00  0.00
ATOM   1445  HB3 HIE    94       9.383 -10.338 -28.206  1.00  0.00
ATOM   1446  CG  HIE    94      10.934 -11.431 -29.106  1.00  0.00
ATOM   1447  ND1 HIE    94      11.919 -10.831 -28.341  1.00  0.00
ATOM   1448  CE1 HIE    94      13.093 -11.307 -28.767  1.00  0.00
ATOM   1449  HE1 HIE    94      13.974 -10.928 -28.250  1.00  0.00
ATOM   1450  NE2 HIE    94      12.975 -12.175 -29.765  1.00  0.00
ATOM   1451  HE2 HIE    94      13.676 -12.686 -30.281  1.00  0.00
ATOM   1452  CD2 HIE    94      11.600 -12.257 -29.986  1.00  0.00
ATOM   1453  HD2 HIE    94      11.212 -12.911 -30.767  1.00  0.00
ATOM   1454  C   HIE    94       9.130 -12.836 -27.021  1.00  0.00
ATOM   1455  O   HIE    94       9.945 -13.747 -26.951  1.00  0.00
ATOM   1456  N   GLN    95       8.567 -12.259 -25.946  1.00  0.00
ATOM   1457  H   GLN    95       7.955 -11.471 -26.102  1.00  0.00
ATOM   1458  CA  GLN    95       8.876 -12.636 -24.563  1.00  0.00
ATOM   1459  HA  GLN    95       9.955 -12.721 -24.432  1.00  0.00
ATOM   1460  CB  GLN    95       8.343 -11.561 -23.589  1.00  0.00
ATOM   1461  HB2 GLN    95       7.257 -11.564 -23.684  1.00  0.00
ATOM   1462  HB3 GLN    95       8.620 -11.884 -22.586  1.00  0.00
ATOM   1463  CG  GLN    95       8.877 -10.132 -23.836  1.00  0.00
ATOM   1464  HG2 GLN    95       8.506  -9.811 -24.809  1.00  0.00
ATOM   1465  HG3 GLN    95       8.487  -9.470 -23.063  1.00  0.00
ATOM   1466  CD  GLN    95      10.407 -10.034 -23.838  1.00  0.00
ATOM   1467  OE1 GLN    95      11.072 -10.572 -22.956  1.00  0.00
ATOM   1468  NE2 GLN    95      10.972  -9.327 -24.820  1.00  0.00
ATOM   1469 HE21 GLN    95      11.977  -9.237 -24.859  1.00  0.00
ATOM   1470 HE22 GLN    95      10.392  -8.886 -25.519  1.00  0.00
ATOM   1471  C   GLN    95       8.362 -14.037 -24.182  1.00  0.00
ATOM   1472  O   GLN    95       9.036 -14.717 -23.410  1.00  0.00
ATOM   1473  N   TYR    96       7.225 -14.466 -24.764  1.00  0.00
ATOM   1474  H   TYR    96       6.662 -13.786 -25.254  1.00  0.00
ATOM   1475  CA  TYR    96       6.710 -15.834 -24.637  1.00  0.00
ATOM   1476  HA  TYR    96       6.830 -16.175 -23.609  1.00  0.00
ATOM   1477  CB  TYR    96       5.214 -15.896 -25.006  1.00  0.00
ATOM   1478  HB2 TYR    96       5.063 -15.538 -26.025  1.00  0.00
ATOM   1479  HB3 TYR    96       4.946 -16.951 -24.948  1.00  0.00
ATOM   1480  CG  TYR    96       4.340 -15.101 -24.057  1.00  0.00
ATOM   1481  CD1 TYR    96       3.996 -15.629 -22.795  1.00  0.00
ATOM   1482  HD1 TYR    96       4.275 -16.650 -22.536  1.00  0.00
ATOM   1483  CE1 TYR    96       3.292 -14.836 -21.870  1.00  0.00
ATOM   1484  HE1 TYR    96       3.007 -15.249 -20.902  1.00  0.00
ATOM   1485  CZ  TYR    96       2.961 -13.506 -22.193  1.00  0.00
ATOM   1486  OH  TYR    96       2.356 -12.709 -21.269  1.00  0.00
ATOM   1487  HH  TYR    96       2.202 -13.155 -20.433  1.00  0.00
ATOM   1488  CE2 TYR    96       3.248 -12.998 -23.473  1.00  0.00
ATOM   1489  HE2 TYR    96       2.950 -11.984 -23.742  1.00  0.00
ATOM   1490  CD2 TYR    96       3.922 -13.804 -24.408  1.00  0.00
ATOM   1491  HD2 TYR    96       4.123 -13.425 -25.410  1.00  0.00
ATOM   1492  C   TYR    96       7.527 -16.840 -25.461  1.00  0.00
ATOM   1493  O   TYR    96       7.760 -17.941 -24.972  1.00  0.00
ATOM   1494  N   ARG    97       7.981 -16.442 -26.663  1.00  0.00
ATOM   1495  H   ARG    97       7.626 -15.566 -27.020  1.00  0.00
ATOM   1496  CA  ARG    97       8.847 -17.245 -27.529  1.00  0.00
ATOM   1497  HA  ARG    97       8.451 -18.256 -27.626  1.00  0.00
ATOM   1498  CB  ARG    97       8.914 -16.605 -28.933  1.00  0.00
ATOM   1499  HB2 ARG    97       7.886 -16.478 -29.272  1.00  0.00
ATOM   1500  HB3 ARG    97       9.380 -15.627 -28.813  1.00  0.00
ATOM   1501  CG  ARG    97       9.701 -17.425 -29.975  1.00  0.00
ATOM   1502  HG2 ARG    97       9.639 -18.466 -29.659  1.00  0.00
ATOM   1503  HG3 ARG    97       9.179 -17.302 -30.924  1.00  0.00
ATOM   1504  CD  ARG    97      11.179 -17.028 -30.148  1.00  0.00
ATOM   1505  HD2 ARG    97      11.241 -16.017 -30.550  1.00  0.00
ATOM   1506  HD3 ARG    97      11.683 -17.066 -29.182  1.00  0.00
ATOM   1507  NE  ARG    97      11.864 -17.947 -31.074  1.00  0.00
ATOM   1508  HE  ARG    97      11.347 -18.793 -31.266  1.00  0.00
ATOM   1509  CZ  ARG    97      13.061 -17.778 -31.665  1.00  0.00
ATOM   1510  NH1 ARG    97      13.844 -16.718 -31.413  1.00  0.00
ATOM   1511 HH11 ARG    97      13.538 -16.012 -30.758  1.00  0.00
ATOM   1512 HH12 ARG    97      14.736 -16.631 -31.879  1.00  0.00
ATOM   1513  NH2 ARG    97      13.484 -18.704 -32.536  1.00  0.00
ATOM   1514 HH21 ARG    97      12.905 -19.507 -32.735  1.00  0.00
ATOM   1515 HH22 ARG    97      14.380 -18.594 -32.990  1.00  0.00
ATOM   1516  C   ARG    97      10.243 -17.477 -26.924  1.00  0.00
ATOM   1517  O   ARG    97      10.750 -18.593 -27.012  1.00  0.00
ATOM   1518  N   GLU    98      10.821 -16.431 -26.308  1.00  0.00
ATOM   1519  H   GLU    98      10.373 -15.534 -26.425  1.00  0.00
ATOM   1520  CA  GLU    98      12.093 -16.482 -25.586  1.00  0.00
ATOM   1521  HA  GLU    98      12.832 -17.027 -26.173  1.00  0.00
ATOM   1522  CB  GLU    98      12.621 -15.051 -25.332  1.00  0.00
ATOM   1523  HB2 GLU    98      11.815 -14.501 -24.846  1.00  0.00
ATOM   1524  HB3 GLU    98      13.462 -15.144 -24.645  1.00  0.00
ATOM   1525  CG  GLU    98      13.073 -14.289 -26.601  1.00  0.00
ATOM   1526  HG2 GLU    98      12.233 -14.311 -27.295  1.00  0.00
ATOM   1527  HG3 GLU    98      13.272 -13.259 -26.305  1.00  0.00
ATOM   1528  CD  GLU    98      14.314 -14.873 -27.284  1.00  0.00
ATOM   1529  OE1 GLU    98      14.200 -15.209 -28.484  1.00  0.00
ATOM   1530  OE2 GLU    98      15.358 -14.984 -26.603  1.00  0.00
ATOM   1531  C   GLU    98      12.009 -17.292 -24.280  1.00  0.00
ATOM   1532  O   GLU    98      12.985 -17.965 -23.954  1.00  0.00
ATOM   1533  N   GLN    99      10.850 -17.266 -23.592  1.00  0.00
ATOM   1534  H   GLN    99      10.173 -16.563 -23.853  1.00  0.00
ATOM   1535  CA  GLN    99      10.557 -18.119 -22.434  1.00  0.00
ATOM   1536  HA  GLN    99      11.384 -18.080 -21.724  1.00  0.00
ATOM   1537  CB  GLN    99       9.273 -17.631 -21.724  1.00  0.00
ATOM   1538  HB2 GLN    99       9.432 -16.582 -21.472  1.00  0.00
ATOM   1539  HB3 GLN    99       8.463 -17.711 -22.449  1.00  0.00
ATOM   1540  CG  GLN    99       8.900 -18.419 -20.443  1.00  0.00
ATOM   1541  HG2 GLN    99       8.864 -19.484 -20.672  1.00  0.00
ATOM   1542  HG3 GLN    99       9.689 -18.231 -19.715  1.00  0.00
ATOM   1543  CD  GLN    99       7.559 -18.004 -19.829  1.00  0.00
ATOM   1544  OE1 GLN    99       6.777 -17.272 -20.433  1.00  0.00
ATOM   1545  NE2 GLN    99       7.269 -18.502 -18.624  1.00  0.00
ATOM   1546 HE21 GLN    99       6.397 -18.258 -18.177  1.00  0.00
ATOM   1547 HE22 GLN    99       7.923 -19.120 -18.166  1.00  0.00
ATOM   1548  C   GLN    99      10.462 -19.605 -22.828  1.00  0.00
ATOM   1549  O   GLN    99      11.004 -20.444 -22.111  1.00  0.00
ATOM   1550  N   ILE   100       9.810 -19.896 -23.967  1.00  0.00
ATOM   1551  H   ILE   100       9.304 -19.143 -24.412  1.00  0.00
ATOM   1552  CA  ILE   100       9.696 -21.241 -24.537  1.00  0.00
ATOM   1553  HA  ILE   100       9.436 -21.970 -23.769  1.00  0.00
ATOM   1554  CB  ILE   100       8.653 -21.309 -25.692  1.00  0.00
ATOM   1555  HB  ILE   100       8.843 -20.454 -26.342  1.00  0.00
ATOM   1556  CG2 ILE   100       8.703 -22.610 -26.525  1.00  0.00
ATOM   1557 HG21 ILE   100       8.513 -23.465 -25.876  1.00  0.00
ATOM   1558 HG22 ILE   100       7.944 -22.571 -27.306  1.00  0.00
ATOM   1559 HG23 ILE   100       9.688 -22.712 -26.981  1.00  0.00
ATOM   1560  CG1 ILE   100       7.234 -21.111 -25.121  1.00  0.00
ATOM   1561 HG12 ILE   100       6.926 -22.067 -24.697  1.00  0.00
ATOM   1562 HG13 ILE   100       7.312 -20.370 -24.325  1.00  0.00
ATOM   1563  CD1 ILE   100       6.195 -20.649 -26.149  1.00  0.00
ATOM   1564 HD11 ILE   100       6.116 -21.390 -26.945  1.00  0.00
ATOM   1565 HD12 ILE   100       5.227 -20.535 -25.662  1.00  0.00
ATOM   1566 HD13 ILE   100       6.502 -19.693 -26.573  1.00  0.00
ATOM   1567  C   ILE   100      11.057 -21.793 -25.004  1.00  0.00
ATOM   1568  O   ILE   100      11.361 -22.946 -24.708  1.00  0.00
ATOM   1569  N   LYS   101      11.868 -20.952 -25.669  1.00  0.00
ATOM   1570  H   LYS   101      11.476 -20.067 -25.958  1.00  0.00
ATOM   1571  CA  LYS   101      13.229 -21.281 -26.097  1.00  0.00
ATOM   1572  HA  LYS   101      13.237 -22.218 -26.654  1.00  0.00
ATOM   1573  CB  LYS   101      13.758 -20.157 -27.015  1.00  0.00
ATOM   1574  HB2 LYS   101      13.016 -20.015 -27.800  1.00  0.00
ATOM   1575  HB3 LYS   101      13.819 -19.255 -26.406  1.00  0.00
ATOM   1576  CG  LYS   101      15.135 -20.441 -27.654  1.00  0.00
ATOM   1577  HG2 LYS   101      15.849 -20.551 -26.838  1.00  0.00
ATOM   1578  HG3 LYS   101      15.049 -21.386 -28.191  1.00  0.00
ATOM   1579  CD  LYS   101      15.624 -19.346 -28.618  1.00  0.00
ATOM   1580  HD2 LYS   101      16.503 -19.743 -29.127  1.00  0.00
ATOM   1581  HD3 LYS   101      14.827 -19.185 -29.344  1.00  0.00
ATOM   1582  CE  LYS   101      15.981 -18.011 -27.945  1.00  0.00
ATOM   1583  HE2 LYS   101      16.171 -17.284 -28.735  1.00  0.00
ATOM   1584  HE3 LYS   101      15.117 -17.695 -27.361  1.00  0.00
ATOM   1585  NZ  LYS   101      17.161 -18.101 -27.067  1.00  0.00
ATOM   1586  HZ1 LYS   101      17.962 -18.393 -27.608  1.00  0.00
ATOM   1587  HZ2 LYS   101      17.344 -17.197 -26.656  1.00  0.00
ATOM   1588  HZ3 LYS   101      16.985 -18.774 -26.335  1.00  0.00
ATOM   1589  C   LYS   101      14.179 -21.565 -24.916  1.00  0.00
ATOM   1590  O   LYS   101      15.071 -22.399 -25.060  1.00  0.00
ATOM   1591  N   ARG   102      13.955 -20.887 -23.776  1.00  0.00
ATOM   1592  H   ARG   102      13.246 -20.168 -23.814  1.00  0.00
ATOM   1593  CA  ARG   102      14.718 -21.042 -22.540  1.00  0.00
ATOM   1594  HA  ARG   102      15.786 -21.086 -22.752  1.00  0.00
ATOM   1595  CB  ARG   102      14.445 -19.826 -21.628  1.00  0.00
ATOM   1596  HB2 ARG   102      14.618 -18.941 -22.240  1.00  0.00
ATOM   1597  HB3 ARG   102      13.390 -19.879 -21.358  1.00  0.00
ATOM   1598  CG  ARG   102      15.301 -19.740 -20.346  1.00  0.00
ATOM   1599  HG2 ARG   102      15.306 -20.727 -19.884  1.00  0.00
ATOM   1600  HG3 ARG   102      16.316 -19.473 -20.642  1.00  0.00
ATOM   1601  CD  ARG   102      14.771 -18.703 -19.337  1.00  0.00
ATOM   1602  HD2 ARG   102      15.546 -18.497 -18.599  1.00  0.00
ATOM   1603  HD3 ARG   102      14.523 -17.785 -19.869  1.00  0.00
ATOM   1604  NE  ARG   102      13.563 -19.184 -18.633  1.00  0.00
ATOM   1605  HE  ARG   102      13.548 -20.189 -18.530  1.00  0.00
ATOM   1606  CZ  ARG   102      12.530 -18.472 -18.141  1.00  0.00
ATOM   1607  NH1 ARG   102      12.443 -17.139 -18.275  1.00  0.00
ATOM   1608 HH11 ARG   102      13.171 -16.635 -18.760  1.00  0.00
ATOM   1609 HH12 ARG   102      11.650 -16.647 -17.890  1.00  0.00
ATOM   1610  NH2 ARG   102      11.556 -19.122 -17.491  1.00  0.00
ATOM   1611 HH21 ARG   102      11.609 -20.125 -17.380  1.00  0.00
ATOM   1612 HH22 ARG   102      10.773 -18.607 -17.115  1.00  0.00
ATOM   1613  C   ARG   102      14.430 -22.376 -21.825  1.00  0.00
ATOM   1614  O   ARG   102      15.382 -23.057 -21.455  1.00  0.00
ATOM   1615  N   VAL   103      13.142 -22.714 -21.622  1.00  0.00
ATOM   1616  H   VAL   103      12.423 -22.096 -21.971  1.00  0.00
ATOM   1617  CA  VAL   103      12.730 -23.906 -20.866  1.00  0.00
ATOM   1618  HA  VAL   103      13.391 -24.193 -20.048  1.00  0.00
ATOM   1619  CB  VAL   103      11.282 -23.786 -20.315  1.00  0.00
ATOM   1620  HB  VAL   103      11.038 -24.713 -19.796  1.00  0.00
ATOM   1621  CG1 VAL   103      11.127 -22.599 -19.346  1.00  0.00
ATOM   1622 HG11 VAL   103      11.370 -21.672 -19.865  1.00  0.00
ATOM   1623 HG12 VAL   103      10.099 -22.555 -18.986  1.00  0.00
ATOM   1624 HG13 VAL   103      11.802 -22.729 -18.500  1.00  0.00
ATOM   1625  CG2 VAL   103      10.189 -23.782 -21.399  1.00  0.00
ATOM   1626 HG21 VAL   103      10.237 -24.711 -21.968  1.00  0.00
ATOM   1627 HG22 VAL   103       9.210 -23.695 -20.928  1.00  0.00
ATOM   1628 HG23 VAL   103      10.345 -22.937 -22.070  1.00  0.00
ATOM   1629  C   VAL   103      12.818 -25.220 -21.671  1.00  0.00
ATOM   1630  O   VAL   103      12.969 -26.275 -21.056  1.00  0.00
ATOM   1631  N   LYS   104      12.720 -25.138 -23.011  1.00  0.00
ATOM   1632  H   LYS   104      12.474 -24.243 -23.409  1.00  0.00
ATOM   1633  CA  LYS   104      12.874 -26.281 -23.915  1.00  0.00
ATOM   1634  HA  LYS   104      12.652 -27.208 -23.386  1.00  0.00
ATOM   1635  CB  LYS   104      11.900 -26.148 -25.109  1.00  0.00
ATOM   1636  HB2 LYS   104      12.182 -25.235 -25.634  1.00  0.00
ATOM   1637  HB3 LYS   104      12.085 -27.008 -25.752  1.00  0.00
ATOM   1638  CG  LYS   104      10.398 -26.090 -24.745  1.00  0.00
ATOM   1639  HG2 LYS   104      10.242 -25.127 -24.260  1.00  0.00
ATOM   1640  HG3 LYS   104       9.857 -26.112 -25.691  1.00  0.00
ATOM   1641  CD  LYS   104       9.879 -27.215 -23.831  1.00  0.00
ATOM   1642  HD2 LYS   104      10.402 -27.126 -22.879  1.00  0.00
ATOM   1643  HD3 LYS   104       8.814 -27.042 -23.678  1.00  0.00
ATOM   1644  CE  LYS   104      10.092 -28.627 -24.402  1.00  0.00
ATOM   1645  HE2 LYS   104       9.603 -28.683 -25.375  1.00  0.00
ATOM   1646  HE3 LYS   104      11.163 -28.792 -24.524  1.00  0.00
ATOM   1647  NZ  LYS   104       9.535 -29.660 -23.513  1.00  0.00
ATOM   1648  HZ1 LYS   104       8.543 -29.508 -23.400  1.00  0.00
ATOM   1649  HZ2 LYS   104       9.692 -30.572 -23.917  1.00  0.00
ATOM   1650  HZ3 LYS   104       9.988 -29.609 -22.612  1.00  0.00
ATOM   1651  C   LYS   104      14.322 -26.438 -24.413  1.00  0.00
ATOM   1652  O   LYS   104      14.644 -27.506 -24.934  1.00  0.00
ATOM   1653  N   ASP   105      15.158 -25.392 -24.249  1.00  0.00
ATOM   1654  H   ASP   105      14.702 -24.534 -23.975  1.00  0.00
ATOM   1655  CA  ASP   105      16.580 -25.337 -24.625  1.00  0.00
ATOM   1656  HA  ASP   105      16.902 -24.297 -24.577  1.00  0.00
ATOM   1657  CB  ASP   105      17.507 -26.187 -23.712  1.00  0.00
ATOM   1658  HB2 ASP   105      17.389 -27.262 -23.849  1.00  0.00
ATOM   1659  HB3 ASP   105      18.486 -25.880 -24.080  1.00  0.00
ATOM   1660  CG  ASP   105      17.392 -25.845 -22.218  1.00  0.00
ATOM   1661  OD1 ASP   105      18.036 -24.849 -21.820  1.00  0.00
ATOM   1662  OD2 ASP   105      16.550 -26.473 -21.538  1.00  0.00
ATOM   1663  C   ASP   105      16.815 -25.598 -26.129  1.00  0.00
ATOM   1664  O   ASP   105      17.749 -26.310 -26.498  1.00  0.00
ATOM   1665  N   SER   106      15.935 -25.027 -26.967  1.00  0.00
ATOM   1666  H   SER   106      15.225 -24.442 -26.549  1.00  0.00
ATOM   1667  CA  SER   106      15.903 -25.227 -28.413  1.00  0.00
ATOM   1668  HA  SER   106      16.911 -25.175 -28.825  1.00  0.00
ATOM   1669  CB  SER   106      15.311 -26.623 -28.727  1.00  0.00
ATOM   1670  HB2 SER   106      15.948 -27.375 -28.262  1.00  0.00
ATOM   1671  HB3 SER   106      14.312 -26.675 -28.294  1.00  0.00
ATOM   1672  OG  SER   106      15.234 -26.866 -30.119  1.00  0.00
ATOM   1673  HG  SER   106      14.863 -27.738 -30.272  1.00  0.00
ATOM   1674  C   SER   106      15.076 -24.105 -29.055  1.00  0.00
ATOM   1675  O   SER   106      14.047 -23.722 -28.502  1.00  0.00
ATOM   1676  N   ASP   107      15.521 -23.634 -30.231  1.00  0.00
ATOM   1677  H   ASP   107      16.475 -23.858 -30.477  1.00  0.00
ATOM   1678  CA  ASP   107      14.775 -22.716 -31.102  1.00  0.00
ATOM   1679  HA  ASP   107      14.120 -22.109 -30.477  1.00  0.00
ATOM   1680  CB  ASP   107      15.687 -21.768 -31.933  1.00  0.00
ATOM   1681  HB2 ASP   107      15.016 -21.253 -32.620  1.00  0.00
ATOM   1682  HB3 ASP   107      16.055 -21.063 -31.188  1.00  0.00
ATOM   1683  CG  ASP   107      16.880 -22.353 -32.721  1.00  0.00
ATOM   1684  OD1 ASP   107      17.060 -23.591 -32.762  1.00  0.00
ATOM   1685  OD2 ASP   107      17.599 -21.517 -33.312  1.00  0.00
ATOM   1686  C   ASP   107      13.776 -23.457 -32.018  1.00  0.00
ATOM   1687  O   ASP   107      12.874 -22.809 -32.551  1.00  0.00
ATOM   1688  N   ASP   108      13.948 -24.782 -32.170  1.00  0.00
ATOM   1689  H   ASP   108      14.757 -25.173 -31.709  1.00  0.00
ATOM   1690  CA  ASP   108      13.131 -25.663 -32.998  1.00  0.00
ATOM   1691  HA  ASP   108      12.516 -25.072 -33.677  1.00  0.00
ATOM   1692  CB  ASP   108      14.040 -26.598 -33.838  1.00  0.00
ATOM   1693  HB2 ASP   108      14.799 -25.899 -34.188  1.00  0.00
ATOM   1694  HB3 ASP   108      14.513 -27.378 -33.241  1.00  0.00
ATOM   1695  CG  ASP   108      13.335 -27.234 -35.044  1.00  0.00
ATOM   1696  OD1 ASP   108      13.268 -26.545 -36.086  1.00  0.00
ATOM   1697  OD2 ASP   108      12.753 -28.327 -34.872  1.00  0.00
ATOM   1698  C   ASP   108      12.165 -26.416 -32.064  1.00  0.00
ATOM   1699  O   ASP   108      12.413 -27.566 -31.702  1.00  0.00
ATOM   1700  N   VAL   109      11.098 -25.712 -31.657  1.00  0.00
ATOM   1701  H   VAL   109      11.015 -24.776 -32.028  1.00  0.00
ATOM   1702  CA  VAL   109      10.034 -26.209 -30.783  1.00  0.00
ATOM   1703  HA  VAL   109      10.206 -27.234 -30.456  1.00  0.00
ATOM   1704  CB  VAL   109       9.895 -25.300 -29.523  1.00  0.00
ATOM   1705  HB  VAL   109       9.780 -24.275 -29.875  1.00  0.00
ATOM   1706  CG1 VAL   109       8.703 -25.668 -28.615  1.00  0.00
ATOM   1707 HG11 VAL   109       8.817 -26.693 -28.262  1.00  0.00
ATOM   1708 HG12 VAL   109       8.674 -24.991 -27.761  1.00  0.00
ATOM   1709 HG13 VAL   109       7.775 -25.580 -29.180  1.00  0.00
ATOM   1710  CG2 VAL   109      11.182 -25.315 -28.683  1.00  0.00
ATOM   1711 HG21 VAL   109      12.014 -24.950 -29.285  1.00  0.00
ATOM   1712 HG22 VAL   109      11.055 -24.673 -27.812  1.00  0.00
ATOM   1713 HG23 VAL   109      11.391 -26.333 -28.356  1.00  0.00
ATOM   1714  C   VAL   109       8.709 -26.117 -31.574  1.00  0.00
ATOM   1715  O   VAL   109       8.493 -25.089 -32.218  1.00  0.00
ATOM   1716  N   PRO   110       7.840 -27.157 -31.511  1.00  0.00
ATOM   1717  CD  PRO   110       8.110 -28.481 -30.950  1.00  0.00
ATOM   1718  HD2 PRO   110       8.063 -28.417 -29.863  1.00  0.00
ATOM   1719  HD3 PRO   110       9.110 -28.793 -31.252  1.00  0.00
ATOM   1720  CG  PRO   110       7.024 -29.374 -31.530  1.00  0.00
ATOM   1721  HG2 PRO   110       6.807 -30.208 -30.863  1.00  0.00
ATOM   1722  HG3 PRO   110       7.316 -29.758 -32.507  1.00  0.00
ATOM   1723  CB  PRO   110       5.840 -28.439 -31.649  1.00  0.00
ATOM   1724  HB2 PRO   110       5.307 -28.356 -30.702  1.00  0.00
ATOM   1725  HB3 PRO   110       5.148 -28.761 -32.427  1.00  0.00
ATOM   1726  CA  PRO   110       6.456 -27.078 -32.024  1.00  0.00
ATOM   1727  HA  PRO   110       6.516 -26.970 -33.107  1.00  0.00
ATOM   1728  C   PRO   110       5.646 -25.909 -31.436  1.00  0.00
ATOM   1729  O   PRO   110       5.311 -25.934 -30.252  1.00  0.00
ATOM   1730  N   MET   111       5.367 -24.898 -32.273  1.00  0.00
ATOM   1731  H   MET   111       5.845 -24.870 -33.162  1.00  0.00
ATOM   1732  CA  MET   111       4.479 -23.790 -31.928  1.00  0.00
ATOM   1733  HA  MET   111       3.791 -24.131 -31.154  1.00  0.00
ATOM   1734  CB  MET   111       5.230 -22.534 -31.407  1.00  0.00
ATOM   1735  HB2 MET   111       5.479 -21.962 -32.301  1.00  0.00
ATOM   1736  HB3 MET   111       4.493 -21.986 -30.820  1.00  0.00
ATOM   1737  CG  MET   111       6.499 -22.748 -30.565  1.00  0.00
ATOM   1738  HG2 MET   111       6.278 -23.548 -29.858  1.00  0.00
ATOM   1739  HG3 MET   111       7.281 -23.075 -31.250  1.00  0.00
ATOM   1740  SD  MET   111       7.076 -21.288 -29.653  1.00  0.00
ATOM   1741  CE  MET   111       7.086 -20.020 -30.944  1.00  0.00
ATOM   1742  HE1 MET   111       6.080 -19.902 -31.346  1.00  0.00
ATOM   1743  HE2 MET   111       7.421 -19.073 -30.521  1.00  0.00
ATOM   1744  HE3 MET   111       7.764 -20.320 -31.743  1.00  0.00
ATOM   1745  C   MET   111       3.596 -23.423 -33.126  1.00  0.00
ATOM   1746  O   MET   111       3.899 -23.785 -34.263  1.00  0.00
ATOM   1747  N   VAL   112       2.530 -22.669 -32.827  1.00  0.00
ATOM   1748  H   VAL   112       2.326 -22.547 -31.845  1.00  0.00
ATOM   1749  CA  VAL   112       1.673 -22.001 -33.799  1.00  0.00
ATOM   1750  HA  VAL   112       2.135 -21.872 -34.778  1.00  0.00
ATOM   1751  CB  VAL   112       0.313 -22.742 -33.983  1.00  0.00
ATOM   1752  HB  VAL   112      -0.109 -22.882 -32.988  1.00  0.00
ATOM   1753  CG1 VAL   112      -0.706 -21.999 -34.874  1.00  0.00
ATOM   1754 HG11 VAL   112      -0.285 -21.859 -35.869  1.00  0.00
ATOM   1755 HG12 VAL   112      -1.622 -22.586 -34.947  1.00  0.00
ATOM   1756 HG13 VAL   112      -0.932 -21.027 -34.436  1.00  0.00
ATOM   1757  CG2 VAL   112       0.492 -24.183 -34.494  1.00  0.00
ATOM   1758 HG21 VAL   112       1.089 -24.751 -33.780  1.00  0.00
ATOM   1759 HG22 VAL   112      -0.485 -24.654 -34.605  1.00  0.00
ATOM   1760 HG23 VAL   112       0.998 -24.167 -35.459  1.00  0.00
ATOM   1761  C   VAL   112       1.400 -20.594 -33.240  1.00  0.00
ATOM   1762  O   VAL   112       1.000 -20.474 -32.079  1.00  0.00
ATOM   1763  N   LEU   113       1.602 -19.559 -34.073  1.00  0.00
ATOM   1764  H   LEU   113       2.098 -19.723 -34.937  1.00  0.00
ATOM   1765  CA  LEU   113       1.209 -18.188 -33.749  1.00  0.00
ATOM   1766  HA  LEU   113       1.378 -17.992 -32.690  1.00  0.00
ATOM   1767  CB  LEU   113       2.046 -17.186 -34.577  1.00  0.00
ATOM   1768  HB2 LEU   113       3.068 -17.434 -34.289  1.00  0.00
ATOM   1769  HB3 LEU   113       1.919 -17.355 -35.646  1.00  0.00
ATOM   1770  CG  LEU   113       1.766 -15.701 -34.253  1.00  0.00
ATOM   1771  HG  LEU   113       0.708 -15.514 -34.439  1.00  0.00
ATOM   1772  CD1 LEU   113       2.104 -15.331 -32.799  1.00  0.00
ATOM   1773 HD11 LEU   113       3.162 -15.517 -32.613  1.00  0.00
ATOM   1774 HD12 LEU   113       1.886 -14.276 -32.632  1.00  0.00
ATOM   1775 HD13 LEU   113       1.504 -15.937 -32.120  1.00  0.00
ATOM   1776  CD2 LEU   113       2.486 -14.771 -35.236  1.00  0.00
ATOM   1777 HD21 LEU   113       2.141 -14.975 -36.250  1.00  0.00
ATOM   1778 HD22 LEU   113       2.269 -13.734 -34.981  1.00  0.00
ATOM   1779 HD23 LEU   113       3.561 -14.942 -35.177  1.00  0.00
ATOM   1780  C   LEU   113      -0.302 -18.033 -33.987  1.00  0.00
ATOM   1781  O   LEU   113      -0.787 -18.401 -35.057  1.00  0.00
ATOM   1782  N   VAL   114      -1.008 -17.507 -32.977  1.00  0.00
ATOM   1783  H   VAL   114      -0.500 -17.205 -32.158  1.00  0.00
ATOM   1784  CA  VAL   114      -2.463 -17.400 -32.967  1.00  0.00
ATOM   1785  HA  VAL   114      -2.922 -17.728 -33.900  1.00  0.00
ATOM   1786  CB  VAL   114      -3.066 -18.229 -31.798  1.00  0.00
ATOM   1787  HB  VAL   114      -2.471 -18.003 -30.913  1.00  0.00
ATOM   1788  CG1 VAL   114      -4.551 -17.947 -31.503  1.00  0.00
ATOM   1789 HG11 VAL   114      -5.147 -18.173 -32.387  1.00  0.00
ATOM   1790 HG12 VAL   114      -4.882 -18.571 -30.673  1.00  0.00
ATOM   1791 HG13 VAL   114      -4.677 -16.897 -31.240  1.00  0.00
ATOM   1792  CG2 VAL   114      -2.875 -19.734 -32.050  1.00  0.00
ATOM   1793 HG21 VAL   114      -1.811 -19.957 -32.130  1.00  0.00
ATOM   1794 HG22 VAL   114      -3.303 -20.299 -31.222  1.00  0.00
ATOM   1795 HG23 VAL   114      -3.375 -20.014 -32.977  1.00  0.00
ATOM   1796  C   VAL   114      -2.875 -15.923 -32.863  1.00  0.00
ATOM   1797  O   VAL   114      -2.522 -15.262 -31.888  1.00  0.00
ATOM   1798  N   GLY   115      -3.622 -15.448 -33.873  1.00  0.00
ATOM   1799  H   GLY   115      -3.824 -16.078 -34.636  1.00  0.00
ATOM   1800  CA  GLY   115      -4.155 -14.090 -33.937  1.00  0.00
ATOM   1801  HA2 GLY   115      -3.666 -13.446 -33.206  1.00  0.00
ATOM   1802  HA3 GLY   115      -4.027 -13.669 -34.934  1.00  0.00
ATOM   1803  C   GLY   115      -5.646 -14.163 -33.616  1.00  0.00
ATOM   1804  O   GLY   115      -6.469 -14.227 -34.528  1.00  0.00
ATOM   1805  N   ASN   116      -5.985 -14.141 -32.317  1.00  0.00
ATOM   1806  H   ASN   116      -5.229 -14.168 -31.648  1.00  0.00
ATOM   1807  CA  ASN   116      -7.357 -14.188 -31.815  1.00  0.00
ATOM   1808  HA  ASN   116      -7.938 -14.917 -32.380  1.00  0.00
ATOM   1809  CB  ASN   116      -7.358 -14.604 -30.321  1.00  0.00
ATOM   1810  HB2 ASN   116      -6.556 -15.329 -30.179  1.00  0.00
ATOM   1811  HB3 ASN   116      -7.151 -13.713 -29.728  1.00  0.00
ATOM   1812  CG  ASN   116      -8.677 -15.227 -29.830  1.00  0.00
ATOM   1813  OD1 ASN   116      -9.431 -15.827 -30.594  1.00  0.00
ATOM   1814  ND2 ASN   116      -8.965 -15.085 -28.538  1.00  0.00
ATOM   1815 HD21 ASN   116      -9.819 -15.476 -28.168  1.00  0.00
ATOM   1816 HD22 ASN   116      -8.328 -14.586 -27.934  1.00  0.00
ATOM   1817  C   ASN   116      -8.117 -12.865 -32.036  1.00  0.00
ATOM   1818  O   ASN   116      -7.516 -11.838 -32.346  1.00  0.00
ATOM   1819  N   LYS   117      -9.445 -12.937 -31.857  1.00  0.00
ATOM   1820  H   LYS   117      -9.801 -13.878 -31.770  1.00  0.00
ATOM   1821  CA  LYS   117     -10.405 -11.837 -31.938  1.00  0.00
ATOM   1822  HA  LYS   117     -11.409 -12.226 -31.769  1.00  0.00
ATOM   1823  CB  LYS   117     -10.114 -10.740 -30.882  1.00  0.00
ATOM   1824  HB2 LYS   117      -9.222 -10.211 -31.218  1.00  0.00
ATOM   1825  HB3 LYS   117     -10.965 -10.059 -30.895  1.00  0.00
ATOM   1826  CG  LYS   117      -9.894 -11.259 -29.449  1.00  0.00
ATOM   1827  HG2 LYS   117     -10.568 -12.100 -29.282  1.00  0.00
ATOM   1828  HG3 LYS   117      -8.862 -11.598 -29.362  1.00  0.00
ATOM   1829  CD  LYS   117     -10.164 -10.172 -28.401  1.00  0.00
ATOM   1830  HD2 LYS   117      -9.650  -9.269 -28.730  1.00  0.00
ATOM   1831  HD3 LYS   117     -11.239  -9.993 -28.387  1.00  0.00
ATOM   1832  CE  LYS   117      -9.690 -10.545 -26.991  1.00  0.00
ATOM   1833  HE2 LYS   117     -10.183 -11.469 -26.690  1.00  0.00
ATOM   1834  HE3 LYS   117      -8.611 -10.700 -27.015  1.00  0.00
ATOM   1835  NZ  LYS   117     -10.012  -9.480 -26.025  1.00  0.00
ATOM   1836  HZ1 LYS   117     -11.012  -9.337 -26.003  1.00  0.00
ATOM   1837  HZ2 LYS   117      -9.690  -9.750 -25.107  1.00  0.00
ATOM   1838  HZ3 LYS   117      -9.555  -8.623 -26.304  1.00  0.00
ATOM   1839  C   LYS   117     -10.547 -11.261 -33.362  1.00  0.00
ATOM   1840  O   LYS   117     -10.826 -10.071 -33.504  1.00  0.00
ATOM   1841  N   CYS   118     -10.374 -12.111 -34.394  1.00  0.00
ATOM   1842  H   CYS   118      -9.991 -13.016 -34.162  1.00  0.00
ATOM   1843  CA  CYS   118     -10.493 -11.748 -35.814  1.00  0.00
ATOM   1844  HA  CYS   118     -10.015 -10.782 -35.978  1.00  0.00
ATOM   1845  CB  CYS   118      -9.819 -12.795 -36.730  1.00  0.00
ATOM   1846  HB2 CYS   118      -9.661 -12.388 -37.729  1.00  0.00
ATOM   1847  HB3 CYS   118      -8.864 -13.114 -36.313  1.00  0.00
ATOM   1848  SG  CYS   118     -10.802 -14.307 -36.952  1.00  0.00
ATOM   1849  HG  CYS   118      -9.936 -14.920 -37.754  1.00  0.00
ATOM   1850  C   CYS   118     -11.925 -11.373 -36.262  1.00  0.00
ATOM   1851  O   CYS   118     -12.081 -10.846 -37.362  1.00  0.00
ATOM   1852  N   ASP   119     -12.924 -11.607 -35.394  1.00  0.00
ATOM   1853  H   ASP   119     -12.692 -12.214 -34.621  1.00  0.00
ATOM   1854  CA  ASP   119     -14.310 -11.153 -35.529  1.00  0.00
ATOM   1855  HA  ASP   119     -14.632 -11.292 -36.561  1.00  0.00
ATOM   1856  CB  ASP   119     -15.271 -11.942 -34.598  1.00  0.00
ATOM   1857  HB2 ASP   119     -16.309 -11.651 -34.762  1.00  0.00
ATOM   1858  HB3 ASP   119     -15.118 -12.959 -34.959  1.00  0.00
ATOM   1859  CG  ASP   119     -14.951 -11.878 -33.091  1.00  0.00
ATOM   1860  OD1 ASP   119     -13.960 -12.519 -32.674  1.00  0.00
ATOM   1861  OD2 ASP   119     -15.625 -11.084 -32.400  1.00  0.00
ATOM   1862  C   ASP   119     -14.464  -9.632 -35.299  1.00  0.00
ATOM   1863  O   ASP   119     -15.409  -9.052 -35.834  1.00  0.00
ATOM   1864  N   LEU   120     -13.561  -9.022 -34.508  1.00  0.00
ATOM   1865  H   LEU   120     -12.841  -9.599 -34.098  1.00  0.00
ATOM   1866  CA  LEU   120     -13.595  -7.601 -34.158  1.00  0.00
ATOM   1867  HA  LEU   120     -14.627  -7.272 -34.034  1.00  0.00
ATOM   1868  CB  LEU   120     -12.837  -7.363 -32.831  1.00  0.00
ATOM   1869  HB2 LEU   120     -11.867  -7.818 -33.031  1.00  0.00
ATOM   1870  HB3 LEU   120     -12.705  -6.299 -32.637  1.00  0.00
ATOM   1871  CG  LEU   120     -13.478  -8.037 -31.595  1.00  0.00
ATOM   1872  HG  LEU   120     -13.602  -9.100 -31.801  1.00  0.00
ATOM   1873  CD1 LEU   120     -12.595  -7.857 -30.348  1.00  0.00
ATOM   1874 HD11 LEU   120     -12.471  -6.794 -30.141  1.00  0.00
ATOM   1875 HD12 LEU   120     -13.069  -8.340 -29.494  1.00  0.00
ATOM   1876 HD13 LEU   120     -11.619  -8.309 -30.525  1.00  0.00
ATOM   1877  CD2 LEU   120     -14.921  -7.562 -31.329  1.00  0.00
ATOM   1878 HD21 LEU   120     -15.545  -7.793 -32.192  1.00  0.00
ATOM   1879 HD22 LEU   120     -15.315  -8.071 -30.449  1.00  0.00
ATOM   1880 HD23 LEU   120     -14.924  -6.486 -31.157  1.00  0.00
ATOM   1881  C   LEU   120     -13.004  -6.739 -35.285  1.00  0.00
ATOM   1882  O   LEU   120     -11.939  -7.060 -35.814  1.00  0.00
ATOM   1883  N   ALA   121     -13.713  -5.643 -35.602  1.00  0.00
ATOM   1884  H   ALA   121     -14.575  -5.504 -35.095  1.00  0.00
ATOM   1885  CA  ALA   121     -13.368  -4.691 -36.660  1.00  0.00
ATOM   1886  HA  ALA   121     -13.051  -5.268 -37.529  1.00  0.00
ATOM   1887  CB  ALA   121     -14.634  -3.902 -37.030  1.00  0.00
ATOM   1888  HB1 ALA   121     -14.958  -3.312 -36.173  1.00  0.00
ATOM   1889  HB2 ALA   121     -14.417  -3.238 -37.867  1.00  0.00
ATOM   1890  HB3 ALA   121     -15.425  -4.596 -37.313  1.00  0.00
ATOM   1891  C   ALA   121     -12.224  -3.724 -36.304  1.00  0.00
ATOM   1892  O   ALA   121     -11.655  -3.128 -37.218  1.00  0.00
ATOM   1893  N   ALA   122     -11.903  -3.583 -35.005  1.00  0.00
ATOM   1894  H   ALA   122     -12.473  -4.101 -34.352  1.00  0.00
ATOM   1895  CA  ALA   122     -10.888  -2.670 -34.470  1.00  0.00
ATOM   1896  HA  ALA   122     -10.910  -1.764 -35.076  1.00  0.00
ATOM   1897  CB  ALA   122     -11.280  -2.306 -33.026  1.00  0.00
ATOM   1898  HB1 ALA   122     -11.254  -3.202 -32.405  1.00  0.00
ATOM   1899  HB2 ALA   122     -10.578  -1.571 -32.633  1.00  0.00
ATOM   1900  HB3 ALA   122     -12.286  -1.887 -33.017  1.00  0.00
ATOM   1901  C   ALA   122      -9.451  -3.227 -34.569  1.00  0.00
ATOM   1902  O   ALA   122      -8.696  -3.135 -33.602  1.00  0.00
ATOM   1903  N   ARG   123      -9.097  -3.787 -35.738  1.00  0.00
ATOM   1904  H   ARG   123      -9.829  -3.865 -36.429  1.00  0.00
ATOM   1905  CA  ARG   123      -7.787  -4.351 -36.051  1.00  0.00
ATOM   1906  HA  ARG   123      -7.498  -5.094 -35.307  1.00  0.00
ATOM   1907  CB  ARG   123      -7.867  -5.039 -37.430  1.00  0.00
ATOM   1908  HB2 ARG   123      -8.658  -5.786 -37.366  1.00  0.00
ATOM   1909  HB3 ARG   123      -8.150  -4.272 -38.151  1.00  0.00
ATOM   1910  CG  ARG   123      -6.556  -5.715 -37.885  1.00  0.00
ATOM   1911  HG2 ARG   123      -5.776  -4.954 -37.865  1.00  0.00
ATOM   1912  HG3 ARG   123      -6.324  -6.492 -37.157  1.00  0.00
ATOM   1913  CD  ARG   123      -6.630  -6.335 -39.290  1.00  0.00
ATOM   1914  HD2 ARG   123      -7.021  -5.585 -39.978  1.00  0.00
ATOM   1915  HD3 ARG   123      -5.623  -6.618 -39.596  1.00  0.00
ATOM   1916  NE  ARG   123      -7.494  -7.526 -39.350  1.00  0.00
ATOM   1917  HE  ARG   123      -8.461  -7.329 -39.565  1.00  0.00
ATOM   1918  CZ  ARG   123      -7.127  -8.806 -39.158  1.00  0.00
ATOM   1919  NH1 ARG   123      -8.049  -9.767 -39.289  1.00  0.00
ATOM   1920 HH11 ARG   123      -8.999  -9.522 -39.528  1.00  0.00
ATOM   1921 HH12 ARG   123      -7.790 -10.733 -39.148  1.00  0.00
ATOM   1922  NH2 ARG   123      -5.868  -9.151 -38.846  1.00  0.00
ATOM   1923 HH21 ARG   123      -5.161  -8.436 -38.749  1.00  0.00
ATOM   1924 HH22 ARG   123      -5.633 -10.124 -38.710  1.00  0.00
ATOM   1925  C   ARG   123      -6.673  -3.292 -36.008  1.00  0.00
ATOM   1926  O   ARG   123      -6.786  -2.260 -36.669  1.00  0.00
ATOM   1927  N   THR   124      -5.613  -3.606 -35.252  1.00  0.00
ATOM   1928  H   THR   124      -5.677  -4.462 -34.719  1.00  0.00
ATOM   1929  CA  THR   124      -4.399  -2.799 -35.125  1.00  0.00
ATOM   1930  HA  THR   124      -4.407  -1.925 -35.777  1.00  0.00
ATOM   1931  CB  THR   124      -4.201  -2.323 -33.659  1.00  0.00
ATOM   1932  HB  THR   124      -3.311  -1.695 -33.637  1.00  0.00
ATOM   1933  CG2 THR   124      -5.397  -1.535 -33.103  1.00  0.00
ATOM   1934 HG21 THR   124      -6.288  -2.163 -33.124  1.00  0.00
ATOM   1935 HG22 THR   124      -5.189  -1.235 -32.076  1.00  0.00
ATOM   1936 HG23 THR   124      -5.564  -0.648 -33.714  1.00  0.00
ATOM   1937  OG1 THR   124      -3.917  -3.392 -32.773  1.00  0.00
ATOM   1938  HG1 THR   124      -3.803  -3.049 -31.884  1.00  0.00
ATOM   1939  C   THR   124      -3.147  -3.592 -35.562  1.00  0.00
ATOM   1940  O   THR   124      -2.120  -2.967 -35.824  1.00  0.00
ATOM   1941  N   VAL   125      -3.261  -4.928 -35.666  1.00  0.00
ATOM   1942  H   VAL   125      -4.152  -5.328 -35.407  1.00  0.00
ATOM   1943  CA  VAL   125      -2.213  -5.824 -36.144  1.00  0.00
ATOM   1944  HA  VAL   125      -1.281  -5.303 -36.364  1.00  0.00
ATOM   1945  CB  VAL   125      -1.918  -6.961 -35.125  1.00  0.00
ATOM   1946  HB  VAL   125      -2.849  -7.501 -34.952  1.00  0.00
ATOM   1947  CG1 VAL   125      -0.836  -7.946 -35.617  1.00  0.00
ATOM   1948 HG11 VAL   125       0.095  -7.407 -35.790  1.00  0.00
ATOM   1949 HG12 VAL   125      -0.675  -8.716 -34.863  1.00  0.00
ATOM   1950 HG13 VAL   125      -1.163  -8.412 -36.547  1.00  0.00
ATOM   1951  CG2 VAL   125      -1.527  -6.405 -33.745  1.00  0.00
ATOM   1952 HG21 VAL   125      -2.343  -5.798 -33.353  1.00  0.00
ATOM   1953 HG22 VAL   125      -1.329  -7.232 -33.062  1.00  0.00
ATOM   1954 HG23 VAL   125      -0.631  -5.791 -33.841  1.00  0.00
ATOM   1955  C   VAL   125      -2.708  -6.465 -37.450  1.00  0.00
ATOM   1956  O   VAL   125      -3.721  -7.168 -37.444  1.00  0.00
ATOM   1957  N   GLU   126      -1.974  -6.210 -38.542  1.00  0.00
ATOM   1958  H   GLU   126      -1.211  -5.557 -38.437  1.00  0.00
ATOM   1959  CA  GLU   126      -2.217  -6.785 -39.864  1.00  0.00
ATOM   1960  HA  GLU   126      -3.267  -6.675 -40.134  1.00  0.00
ATOM   1961  CB  GLU   126      -1.358  -6.054 -40.916  1.00  0.00
ATOM   1962  HB2 GLU   126      -0.315  -6.248 -40.666  1.00  0.00
ATOM   1963  HB3 GLU   126      -1.589  -6.502 -41.882  1.00  0.00
ATOM   1964  CG  GLU   126      -1.595  -4.528 -40.986  1.00  0.00
ATOM   1965  HG2 GLU   126      -2.656  -4.379 -41.189  1.00  0.00
ATOM   1966  HG3 GLU   126      -1.356  -4.135 -39.998  1.00  0.00
ATOM   1967  CD  GLU   126      -0.761  -3.789 -42.048  1.00  0.00
ATOM   1968  OE1 GLU   126      -0.144  -4.454 -42.913  1.00  0.00
ATOM   1969  OE2 GLU   126      -0.761  -2.540 -41.980  1.00  0.00
ATOM   1970  C   GLU   126      -1.891  -8.285 -39.897  1.00  0.00
ATOM   1971  O   GLU   126      -1.038  -8.749 -39.137  1.00  0.00
ATOM   1972  N   SER   127      -2.532  -9.000 -40.836  1.00  0.00
ATOM   1973  H   SER   127      -3.313  -8.569 -41.309  1.00  0.00
ATOM   1974  CA  SER   127      -2.223 -10.398 -41.139  1.00  0.00
ATOM   1975  HA  SER   127      -2.262 -11.001 -40.232  1.00  0.00
ATOM   1976  CB  SER   127      -3.263 -10.943 -42.139  1.00  0.00
ATOM   1977  HB2 SER   127      -4.258 -10.691 -41.773  1.00  0.00
ATOM   1978  HB3 SER   127      -3.099 -10.463 -43.104  1.00  0.00
ATOM   1979  OG  SER   127      -3.156 -12.345 -42.286  1.00  0.00
ATOM   1980  HG  SER   127      -3.815 -12.652 -42.913  1.00  0.00
ATOM   1981  C   SER   127      -0.778 -10.570 -41.654  1.00  0.00
ATOM   1982  O   SER   127      -0.122 -11.530 -41.262  1.00  0.00
ATOM   1983  N   ARG   128      -0.301  -9.600 -42.459  1.00  0.00
ATOM   1984  H   ARG   128      -0.971  -8.898 -42.739  1.00  0.00
ATOM   1985  CA  ARG   128       1.059  -9.519 -43.002  1.00  0.00
ATOM   1986  HA  ARG   128       1.291 -10.424 -43.564  1.00  0.00
ATOM   1987  CB  ARG   128       1.181  -8.306 -43.949  1.00  0.00
ATOM   1988  HB2 ARG   128       1.000  -7.415 -43.347  1.00  0.00
ATOM   1989  HB3 ARG   128       2.207  -8.293 -44.317  1.00  0.00
ATOM   1990  CG  ARG   128       0.210  -8.325 -45.140  1.00  0.00
ATOM   1991  HG2 ARG   128       0.379  -9.243 -45.704  1.00  0.00
ATOM   1992  HG3 ARG   128      -0.808  -8.320 -44.751  1.00  0.00
ATOM   1993  CD  ARG   128       0.411  -7.112 -46.064  1.00  0.00
ATOM   1994  HD2 ARG   128       0.087  -6.213 -45.540  1.00  0.00
ATOM   1995  HD3 ARG   128       1.470  -7.027 -46.309  1.00  0.00
ATOM   1996  NE  ARG   128      -0.355  -7.231 -47.317  1.00  0.00
ATOM   1997  HE  ARG   128      -1.261  -6.785 -47.297  1.00  0.00
ATOM   1998  CZ  ARG   128       0.028  -7.858 -48.447  1.00  0.00
ATOM   1999  NH1 ARG   128       1.218  -8.469 -48.559  1.00  0.00
ATOM   2000 HH11 ARG   128       1.859  -8.467 -47.778  1.00  0.00
ATOM   2001 HH12 ARG   128       1.467  -8.928 -49.424  1.00  0.00
ATOM   2002  NH2 ARG   128      -0.807  -7.872 -49.494  1.00  0.00
ATOM   2003 HH21 ARG   128      -1.706  -7.417 -49.425  1.00  0.00
ATOM   2004 HH22 ARG   128      -0.534  -8.338 -50.348  1.00  0.00
ATOM   2005  C   ARG   128       2.150  -9.439 -41.922  1.00  0.00
ATOM   2006  O   ARG   128       3.144 -10.152 -42.039  1.00  0.00
ATOM   2007  N   GLN   129       1.937  -8.601 -40.890  1.00  0.00
ATOM   2008  H   GLN   129       1.115  -8.016 -40.937  1.00  0.00
ATOM   2009  CA  GLN   129       2.846  -8.433 -39.750  1.00  0.00
ATOM   2010  HA  GLN   129       3.832  -8.128 -40.101  1.00  0.00
ATOM   2011  CB  GLN   129       2.304  -7.348 -38.796  1.00  0.00
ATOM   2012  HB2 GLN   129       1.249  -7.565 -38.629  1.00  0.00
ATOM   2013  HB3 GLN   129       2.848  -7.446 -37.856  1.00  0.00
ATOM   2014  CG  GLN   129       2.454  -5.913 -39.327  1.00  0.00
ATOM   2015  HG2 GLN   129       3.511  -5.674 -39.447  1.00  0.00
ATOM   2016  HG3 GLN   129       1.951  -5.829 -40.290  1.00  0.00
ATOM   2017  CD  GLN   129       1.832  -4.905 -38.361  1.00  0.00
ATOM   2018  OE1 GLN   129       0.614  -4.845 -38.221  1.00  0.00
ATOM   2019  NE2 GLN   129       2.663  -4.109 -37.685  1.00  0.00
ATOM   2020 HE21 GLN   129       2.291  -3.429 -37.037  1.00  0.00
ATOM   2021 HE22 GLN   129       3.660  -4.190 -37.825  1.00  0.00
ATOM   2022  C   GLN   129       3.091  -9.735 -38.974  1.00  0.00
ATOM   2023  O   GLN   129       4.238 -10.046 -38.654  1.00  0.00
ATOM   2024  N   ALA   130       2.001 -10.469 -38.705  1.00  0.00
ATOM   2025  H   ALA   130       1.106 -10.077 -38.961  1.00  0.00
ATOM   2026  CA  ALA   130       2.020 -11.726 -37.970  1.00  0.00
ATOM   2027  HA  ALA   130       2.739 -11.613 -37.158  1.00  0.00
ATOM   2028  CB  ALA   130       0.634 -11.945 -37.368  1.00  0.00
ATOM   2029  HB1 ALA   130      -0.095 -12.069 -38.169  1.00  0.00
ATOM   2030  HB2 ALA   130       0.645 -12.840 -36.746  1.00  0.00
ATOM   2031  HB3 ALA   130       0.361 -11.083 -36.759  1.00  0.00
ATOM   2032  C   ALA   130       2.493 -12.926 -38.806  1.00  0.00
ATOM   2033  O   ALA   130       3.103 -13.827 -38.234  1.00  0.00
ATOM   2034  N   GLN   131       2.285 -12.899 -40.135  1.00  0.00
ATOM   2035  H   GLN   131       1.615 -12.233 -40.493  1.00  0.00
ATOM   2036  CA  GLN   131       2.904 -13.838 -41.078  1.00  0.00
ATOM   2037  HA  GLN   131       2.690 -14.861 -40.769  1.00  0.00
ATOM   2038  CB  GLN   131       2.353 -13.628 -42.504  1.00  0.00
ATOM   2039  HB2 GLN   131       2.330 -12.554 -42.686  1.00  0.00
ATOM   2040  HB3 GLN   131       3.055 -14.098 -43.193  1.00  0.00
ATOM   2041  CG  GLN   131       0.948 -14.215 -42.724  1.00  0.00
ATOM   2042  HG2 GLN   131       0.984 -15.302 -42.655  1.00  0.00
ATOM   2043  HG3 GLN   131       0.290 -13.824 -41.948  1.00  0.00
ATOM   2044  CD  GLN   131       0.375 -13.830 -44.090  1.00  0.00
ATOM   2045  OE1 GLN   131       1.053 -13.942 -45.108  1.00  0.00
ATOM   2046  NE2 GLN   131      -0.886 -13.394 -44.128  1.00  0.00
ATOM   2047 HE21 GLN   131      -1.300 -13.130 -45.011  1.00  0.00
ATOM   2048 HE22 GLN   131      -1.421 -13.330 -43.274  1.00  0.00
ATOM   2049  C   GLN   131       4.439 -13.751 -41.075  1.00  0.00
ATOM   2050  O   GLN   131       5.090 -14.793 -41.058  1.00  0.00
ATOM   2051  N   ASP   132       4.974 -12.517 -41.048  1.00  0.00
ATOM   2052  H   ASP   132       4.333 -11.748 -41.184  1.00  0.00
ATOM   2053  CA  ASP   132       6.408 -12.220 -40.963  1.00  0.00
ATOM   2054  HA  ASP   132       6.938 -12.875 -41.655  1.00  0.00
ATOM   2055  CB  ASP   132       6.748 -10.749 -41.314  1.00  0.00
ATOM   2056  HB2 ASP   132       6.171 -10.225 -40.552  1.00  0.00
ATOM   2057  HB3 ASP   132       7.809 -10.546 -41.169  1.00  0.00
ATOM   2058  CG  ASP   132       6.318 -10.260 -42.710  1.00  0.00
ATOM   2059  OD1 ASP   132       6.146 -11.101 -43.622  1.00  0.00
ATOM   2060  OD2 ASP   132       6.297  -9.021 -42.881  1.00  0.00
ATOM   2061  C   ASP   132       7.023 -12.595 -39.602  1.00  0.00
ATOM   2062  O   ASP   132       8.156 -13.076 -39.586  1.00  0.00
ATOM   2063  N   LEU   133       6.274 -12.403 -38.499  1.00  0.00
ATOM   2064  H   LEU   133       5.405 -11.899 -38.603  1.00  0.00
ATOM   2065  CA  LEU   133       6.702 -12.779 -37.147  1.00  0.00
ATOM   2066  HA  LEU   133       7.733 -12.465 -36.983  1.00  0.00
ATOM   2067  CB  LEU   133       5.802 -12.094 -36.089  1.00  0.00
ATOM   2068  HB2 LEU   133       5.837 -11.045 -36.381  1.00  0.00
ATOM   2069  HB3 LEU   133       4.776 -12.455 -36.155  1.00  0.00
ATOM   2070  CG  LEU   133       6.308 -12.241 -34.633  1.00  0.00
ATOM   2071  HG  LEU   133       6.382 -13.305 -34.407  1.00  0.00
ATOM   2072  CD1 LEU   133       7.681 -11.574 -34.420  1.00  0.00
ATOM   2073 HD11 LEU   133       7.608 -10.510 -34.645  1.00  0.00
ATOM   2074 HD12 LEU   133       7.992 -11.705 -33.384  1.00  0.00
ATOM   2075 HD13 LEU   133       8.416 -12.035 -35.080  1.00  0.00
ATOM   2076  CD2 LEU   133       5.281 -11.713 -33.621  1.00  0.00
ATOM   2077 HD21 LEU   133       4.351 -12.274 -33.720  1.00  0.00
ATOM   2078 HD22 LEU   133       5.671 -11.833 -32.610  1.00  0.00
ATOM   2079 HD23 LEU   133       5.090 -10.657 -33.813  1.00  0.00
ATOM   2080  C   LEU   133       6.754 -14.305 -36.955  1.00  0.00
ATOM   2081  O   LEU   133       7.721 -14.803 -36.379  1.00  0.00
ATOM   2082  N   ALA   134       5.742 -15.017 -37.476  1.00  0.00
ATOM   2083  H   ALA   134       4.951 -14.498 -37.830  1.00  0.00
ATOM   2084  CA  ALA   134       5.674 -16.478 -37.488  1.00  0.00
ATOM   2085  HA  ALA   134       5.838 -16.840 -36.473  1.00  0.00
ATOM   2086  CB  ALA   134       4.272 -16.903 -37.939  1.00  0.00
ATOM   2087  HB1 ALA   134       4.096 -16.555 -38.957  1.00  0.00
ATOM   2088  HB2 ALA   134       4.194 -17.990 -37.908  1.00  0.00
ATOM   2089  HB3 ALA   134       3.528 -16.467 -37.273  1.00  0.00
ATOM   2090  C   ALA   134       6.766 -17.109 -38.370  1.00  0.00
ATOM   2091  O   ALA   134       7.385 -18.082 -37.947  1.00  0.00
ATOM   2092  N   ARG   135       7.024 -16.505 -39.543  1.00  0.00
ATOM   2093  H   ARG   135       6.356 -15.803 -39.829  1.00  0.00
ATOM   2094  CA  ARG   135       8.097 -16.864 -40.475  1.00  0.00
ATOM   2095  HA  ARG   135       8.047 -17.920 -40.739  1.00  0.00
ATOM   2096  CB  ARG   135       7.919 -16.025 -41.761  1.00  0.00
ATOM   2097  HB2 ARG   135       7.012 -16.401 -42.234  1.00  0.00
ATOM   2098  HB3 ARG   135       7.755 -15.002 -41.424  1.00  0.00
ATOM   2099  CG  ARG   135       9.076 -16.051 -42.776  1.00  0.00
ATOM   2100  HG2 ARG   135       9.952 -15.602 -42.309  1.00  0.00
ATOM   2101  HG3 ARG   135       9.290 -17.090 -43.025  1.00  0.00
ATOM   2102  CD  ARG   135       8.727 -15.278 -44.059  1.00  0.00
ATOM   2103  HD2 ARG   135       8.024 -15.866 -44.650  1.00  0.00
ATOM   2104  HD3 ARG   135       8.267 -14.328 -43.789  1.00  0.00
ATOM   2105  NE  ARG   135       9.922 -15.008 -44.878  1.00  0.00
ATOM   2106  HE  ARG   135      10.149 -15.728 -45.549  1.00  0.00
ATOM   2107  CZ  ARG   135      10.712 -13.918 -44.812  1.00  0.00
ATOM   2108  NH1 ARG   135      10.458 -12.898 -43.975  1.00  0.00
ATOM   2109 HH11 ARG   135       9.651 -12.935 -43.369  1.00  0.00
ATOM   2110 HH12 ARG   135      11.075 -12.099 -43.956  1.00  0.00
ATOM   2111  NH2 ARG   135      11.788 -13.849 -45.606  1.00  0.00
ATOM   2112 HH21 ARG   135      11.994 -14.608 -46.240  1.00  0.00
ATOM   2113 HH22 ARG   135      12.389 -13.038 -45.567  1.00  0.00
ATOM   2114  C   ARG   135       9.508 -16.740 -39.866  1.00  0.00
ATOM   2115  O   ARG   135      10.351 -17.585 -40.165  1.00  0.00
ATOM   2116  N   SER   136       9.734 -15.724 -39.011  1.00  0.00
ATOM   2117  H   SER   136       9.025 -15.007 -38.951  1.00  0.00
ATOM   2118  CA  SER   136      11.001 -15.511 -38.300  1.00  0.00
ATOM   2119  HA  SER   136      11.842 -15.667 -38.976  1.00  0.00
ATOM   2120  CB  SER   136      11.062 -14.062 -37.762  1.00  0.00
ATOM   2121  HB2 SER   136      12.115 -13.799 -37.664  1.00  0.00
ATOM   2122  HB3 SER   136      10.596 -13.421 -38.510  1.00  0.00
ATOM   2123  OG  SER   136      10.413 -13.882 -36.517  1.00  0.00
ATOM   2124  HG  SER   136      10.490 -12.964 -36.246  1.00  0.00
ATOM   2125  C   SER   136      11.294 -16.576 -37.220  1.00  0.00
ATOM   2126  O   SER   136      12.464 -16.782 -36.897  1.00  0.00
ATOM   2127  N   TYR   137      10.243 -17.244 -36.712  1.00  0.00
ATOM   2128  H   TYR   137       9.325 -16.920 -36.982  1.00  0.00
ATOM   2129  CA  TYR   137      10.336 -18.362 -35.770  1.00  0.00
ATOM   2130  HA  TYR   137      11.289 -18.333 -35.242  1.00  0.00
ATOM   2131  CB  TYR   137       9.195 -18.260 -34.734  1.00  0.00
ATOM   2132  HB2 TYR   137       8.287 -18.442 -35.308  1.00  0.00
ATOM   2133  HB3 TYR   137       9.352 -19.081 -34.035  1.00  0.00
ATOM   2134  CG  TYR   137       9.054 -16.955 -33.961  1.00  0.00
ATOM   2135  CD1 TYR   137      10.171 -16.147 -33.649  1.00  0.00
ATOM   2136  HD1 TYR   137      11.166 -16.451 -33.975  1.00  0.00
ATOM   2137  CE1 TYR   137      10.003 -14.954 -32.921  1.00  0.00
ATOM   2138  HE1 TYR   137      10.867 -14.330 -32.696  1.00  0.00
ATOM   2139  CZ  TYR   137       8.722 -14.567 -32.484  1.00  0.00
ATOM   2140  OH  TYR   137       8.565 -13.420 -31.762  1.00  0.00
ATOM   2141  HH  TYR   137       9.392 -12.956 -31.610  1.00  0.00
ATOM   2142  CE2 TYR   137       7.606 -15.367 -32.795  1.00  0.00
ATOM   2143  HE2 TYR   137       6.612 -15.065 -32.465  1.00  0.00
ATOM   2144  CD2 TYR   137       7.772 -16.555 -33.530  1.00  0.00
ATOM   2145  HD2 TYR   137       6.907 -17.173 -33.770  1.00  0.00
ATOM   2146  C   TYR   137      10.279 -19.733 -36.475  1.00  0.00
ATOM   2147  O   TYR   137      10.573 -20.736 -35.825  1.00  0.00
ATOM   2148  N   GLY   138       9.910 -19.764 -37.770  1.00  0.00
ATOM   2149  H   GLY   138       9.694 -18.879 -38.206  1.00  0.00
ATOM   2150  CA  GLY   138       9.803 -20.980 -38.578  1.00  0.00
ATOM   2151  HA2 GLY   138       9.850 -20.697 -39.630  1.00  0.00
ATOM   2152  HA3 GLY   138      10.648 -21.625 -38.338  1.00  0.00
ATOM   2153  C   GLY   138       8.496 -21.752 -38.325  1.00  0.00
ATOM   2154  O   GLY   138       8.481 -22.966 -38.517  1.00  0.00
ATOM   2155  N   ILE   139       7.423 -21.070 -37.882  1.00  0.00
ATOM   2156  H   ILE   139       7.535 -20.070 -37.797  1.00  0.00
ATOM   2157  CA  ILE   139       6.134 -21.662 -37.498  1.00  0.00
ATOM   2158  HA  ILE   139       6.022 -22.728 -37.695  1.00  0.00
ATOM   2159  CB  ILE   139       5.841 -21.378 -35.989  1.00  0.00
ATOM   2160  HB  ILE   139       4.894 -21.840 -35.711  1.00  0.00
ATOM   2161  CG2 ILE   139       6.974 -21.964 -35.120  1.00  0.00
ATOM   2162 HG21 ILE   139       7.921 -21.502 -35.397  1.00  0.00
ATOM   2163 HG22 ILE   139       6.767 -21.764 -34.069  1.00  0.00
ATOM   2164 HG23 ILE   139       7.035 -23.041 -35.280  1.00  0.00
ATOM   2165  CG1 ILE   139       5.525 -19.900 -35.644  1.00  0.00
ATOM   2166 HG12 ILE   139       6.369 -19.305 -35.991  1.00  0.00
ATOM   2167 HG13 ILE   139       4.632 -19.626 -36.206  1.00  0.00
ATOM   2168  CD1 ILE   139       5.292 -19.634 -34.155  1.00  0.00
ATOM   2169 HD11 ILE   139       6.185 -19.907 -33.592  1.00  0.00
ATOM   2170 HD12 ILE   139       5.078 -18.576 -34.004  1.00  0.00
ATOM   2171 HD13 ILE   139       4.448 -20.229 -33.807  1.00  0.00
ATOM   2172  C   ILE   139       4.987 -21.083 -38.365  1.00  0.00
ATOM   2173  O   ILE   139       5.159 -20.009 -38.943  1.00  0.00
ATOM   2174  N   PRO   140       3.825 -21.777 -38.433  1.00  0.00
ATOM   2175  CD  PRO   140       3.604 -23.155 -37.982  1.00  0.00
ATOM   2176  HD2 PRO   140       3.941 -23.240 -36.949  1.00  0.00
ATOM   2177  HD3 PRO   140       4.190 -23.824 -38.611  1.00  0.00
ATOM   2178  CG  PRO   140       2.106 -23.384 -38.129  1.00  0.00
ATOM   2179  HG2 PRO   140       1.576 -23.102 -37.220  1.00  0.00
ATOM   2180  HG3 PRO   140       1.891 -24.426 -38.366  1.00  0.00
ATOM   2181  CB  PRO   140       1.738 -22.478 -39.289  1.00  0.00
ATOM   2182  HB2 PRO   140       0.687 -22.196 -39.232  1.00  0.00
ATOM   2183  HB3 PRO   140       1.939 -22.935 -40.258  1.00  0.00
ATOM   2184  CA  PRO   140       2.624 -21.235 -39.101  1.00  0.00
ATOM   2185  HA  PRO   140       2.942 -20.812 -40.054  1.00  0.00
ATOM   2186  C   PRO   140       1.898 -20.152 -38.275  1.00  0.00
ATOM   2187  O   PRO   140       1.941 -20.184 -37.044  1.00  0.00
ATOM   2188  N   TYR   141       1.215 -19.241 -38.990  1.00  0.00
ATOM   2189  H   TYR   141       1.406 -19.202 -39.981  1.00  0.00
ATOM   2190  CA  TYR   141       0.261 -18.283 -38.429  1.00  0.00
ATOM   2191  HA  TYR   141       0.318 -18.293 -37.341  1.00  0.00
ATOM   2192  CB  TYR   141       0.588 -16.858 -38.927  1.00  0.00
ATOM   2193  HB2 TYR   141       1.580 -16.622 -38.542  1.00  0.00
ATOM   2194  HB3 TYR   141       0.623 -16.904 -40.015  1.00  0.00
ATOM   2195  CG  TYR   141      -0.394 -15.777 -38.496  1.00  0.00
ATOM   2196  CD1 TYR   141      -0.661 -15.571 -37.127  1.00  0.00
ATOM   2197  HD1 TYR   141      -0.170 -16.197 -36.382  1.00  0.00
ATOM   2198  CE1 TYR   141      -1.555 -14.565 -36.720  1.00  0.00
ATOM   2199  HE1 TYR   141      -1.789 -14.438 -35.663  1.00  0.00
ATOM   2200  CZ  TYR   141      -2.171 -13.742 -37.680  1.00  0.00
ATOM   2201  OH  TYR   141      -2.973 -12.713 -37.282  1.00  0.00
ATOM   2202  HH  TYR   141      -3.047 -12.642 -36.327  1.00  0.00
ATOM   2203  CE2 TYR   141      -1.933 -13.964 -39.051  1.00  0.00
ATOM   2204  HE2 TYR   141      -2.433 -13.347 -39.797  1.00  0.00
ATOM   2205  CD2 TYR   141      -1.050 -14.982 -39.457  1.00  0.00
ATOM   2206  HD2 TYR   141      -0.872 -15.158 -40.518  1.00  0.00
ATOM   2207  C   TYR   141      -1.166 -18.692 -38.823  1.00  0.00
ATOM   2208  O   TYR   141      -1.417 -18.946 -40.002  1.00  0.00
ATOM   2209  N   ILE   142      -2.071 -18.710 -37.832  1.00  0.00
ATOM   2210  H   ILE   142      -1.721 -18.546 -36.899  1.00  0.00
ATOM   2211  CA  ILE   142      -3.501 -18.973 -38.001  1.00  0.00
ATOM   2212  HA  ILE   142      -3.826 -18.842 -39.033  1.00  0.00
ATOM   2213  CB  ILE   142      -3.885 -20.411 -37.511  1.00  0.00
ATOM   2214  HB  ILE   142      -3.355 -20.574 -36.573  1.00  0.00
ATOM   2215  CG2 ILE   142      -5.402 -20.646 -37.294  1.00  0.00
ATOM   2216 HG21 ILE   142      -5.933 -20.484 -38.232  1.00  0.00
ATOM   2217 HG22 ILE   142      -5.567 -21.669 -36.956  1.00  0.00
ATOM   2218 HG23 ILE   142      -5.774 -19.951 -36.542  1.00  0.00
ATOM   2219  CG1 ILE   142      -3.322 -21.477 -38.482  1.00  0.00
ATOM   2220 HG12 ILE   142      -3.910 -21.409 -39.397  1.00  0.00
ATOM   2221 HG13 ILE   142      -2.290 -21.196 -38.692  1.00  0.00
ATOM   2222  CD1 ILE   142      -3.362 -22.917 -37.955  1.00  0.00
ATOM   2223 HD11 ILE   142      -4.394 -23.199 -37.745  1.00  0.00
ATOM   2224 HD12 ILE   142      -2.947 -23.591 -38.705  1.00  0.00
ATOM   2225 HD13 ILE   142      -2.774 -22.986 -37.040  1.00  0.00
ATOM   2226  C   ILE   142      -4.285 -17.918 -37.203  1.00  0.00
ATOM   2227  O   ILE   142      -4.035 -17.759 -36.009  1.00  0.00
ATOM   2228  N   GLU   143      -5.242 -17.242 -37.861  1.00  0.00
ATOM   2229  H   GLU   143      -5.267 -17.302 -38.869  1.00  0.00
ATOM   2230  CA  GLU   143      -6.200 -16.358 -37.194  1.00  0.00
ATOM   2231  HA  GLU   143      -5.724 -15.889 -36.333  1.00  0.00
ATOM   2232  CB  GLU   143      -6.689 -15.255 -38.145  1.00  0.00
ATOM   2233  HB2 GLU   143      -7.002 -15.715 -39.082  1.00  0.00
ATOM   2234  HB3 GLU   143      -7.540 -14.750 -37.687  1.00  0.00
ATOM   2235  CG  GLU   143      -5.575 -14.232 -38.423  1.00  0.00
ATOM   2236  HG2 GLU   143      -5.179 -13.923 -37.456  1.00  0.00
ATOM   2237  HG3 GLU   143      -4.813 -14.791 -38.965  1.00  0.00
ATOM   2238  CD  GLU   143      -5.971 -12.992 -39.232  1.00  0.00
ATOM   2239  OE1 GLU   143      -7.163 -12.836 -39.578  1.00  0.00
ATOM   2240  OE2 GLU   143      -5.049 -12.181 -39.476  1.00  0.00
ATOM   2241  C   GLU   143      -7.377 -17.154 -36.631  1.00  0.00
ATOM   2242  O   GLU   143      -7.839 -18.098 -37.273  1.00  0.00
ATOM   2243  N   THR   144      -7.827 -16.747 -35.436  1.00  0.00
ATOM   2244  H   THR   144      -7.390 -15.936 -35.022  1.00  0.00
ATOM   2245  CA  THR   144      -8.865 -17.434 -34.679  1.00  0.00
ATOM   2246  HA  THR   144      -9.476 -18.092 -35.297  1.00  0.00
ATOM   2247  CB  THR   144      -8.268 -18.264 -33.508  1.00  0.00
ATOM   2248  HB  THR   144      -9.089 -18.822 -33.057  1.00  0.00
ATOM   2249  CG2 THR   144      -7.163 -19.237 -33.935  1.00  0.00
ATOM   2250 HG21 THR   144      -6.342 -18.680 -34.386  1.00  0.00
ATOM   2251 HG22 THR   144      -6.798 -19.779 -33.062  1.00  0.00
ATOM   2252 HG23 THR   144      -7.562 -19.945 -34.661  1.00  0.00
ATOM   2253  OG1 THR   144      -7.778 -17.464 -32.450  1.00  0.00
ATOM   2254  HG1 THR   144      -7.424 -18.029 -31.759  1.00  0.00
ATOM   2255  C   THR   144      -9.906 -16.445 -34.125  1.00  0.00
ATOM   2256  O   THR   144      -9.676 -15.236 -34.074  1.00  0.00
ATOM   2257  N   SER   145     -11.049 -17.006 -33.717  1.00  0.00
ATOM   2258  H   SER   145     -11.156 -17.990 -33.916  1.00  0.00
ATOM   2259  CA  SER   145     -12.146 -16.312 -33.067  1.00  0.00
ATOM   2260  HA  SER   145     -11.765 -15.467 -32.494  1.00  0.00
ATOM   2261  CB  SER   145     -13.140 -15.784 -34.122  1.00  0.00
ATOM   2262  HB2 SER   145     -12.649 -15.000 -34.698  1.00  0.00
ATOM   2263  HB3 SER   145     -13.410 -16.606 -34.785  1.00  0.00
ATOM   2264  OG  SER   145     -14.307 -15.263 -33.518  1.00  0.00
ATOM   2265  HG  SER   145     -14.904 -14.943 -34.198  1.00  0.00
ATOM   2266  C   SER   145     -12.794 -17.304 -32.104  1.00  0.00
ATOM   2267  O   SER   145     -13.502 -18.209 -32.548  1.00  0.00
ATOM   2268  N   ALA   146     -12.571 -17.088 -30.799  1.00  0.00
ATOM   2269  H   ALA   146     -11.873 -16.401 -30.553  1.00  0.00
ATOM   2270  CA  ALA   146     -13.236 -17.817 -29.720  1.00  0.00
ATOM   2271  HA  ALA   146     -13.071 -18.882 -29.880  1.00  0.00
ATOM   2272  CB  ALA   146     -12.595 -17.418 -28.392  1.00  0.00
ATOM   2273  HB1 ALA   146     -12.760 -16.355 -28.213  1.00  0.00
ATOM   2274  HB2 ALA   146     -13.043 -17.996 -27.584  1.00  0.00
ATOM   2275  HB3 ALA   146     -11.524 -17.618 -28.430  1.00  0.00
ATOM   2276  C   ALA   146     -14.756 -17.580 -29.648  1.00  0.00
ATOM   2277  O   ALA   146     -15.440 -18.362 -28.993  1.00  0.00
ATOM   2278  N   LYS   147     -15.252 -16.518 -30.305  1.00  0.00
ATOM   2279  H   LYS   147     -14.578 -15.872 -30.690  1.00  0.00
ATOM   2280  CA  LYS   147     -16.665 -16.177 -30.395  1.00  0.00
ATOM   2281  HA  LYS   147     -17.187 -16.462 -29.481  1.00  0.00
ATOM   2282  CB  LYS   147     -16.800 -14.652 -30.585  1.00  0.00
ATOM   2283  HB2 LYS   147     -16.265 -14.179 -29.762  1.00  0.00
ATOM   2284  HB3 LYS   147     -16.311 -14.403 -31.526  1.00  0.00
ATOM   2285  CG  LYS   147     -18.252 -14.144 -30.612  1.00  0.00
ATOM   2286  HG2 LYS   147     -18.725 -14.519 -31.520  1.00  0.00
ATOM   2287  HG3 LYS   147     -18.768 -14.548 -29.741  1.00  0.00
ATOM   2288  CD  LYS   147     -18.333 -12.613 -30.589  1.00  0.00
ATOM   2289  HD2 LYS   147     -17.750 -12.260 -29.738  1.00  0.00
ATOM   2290  HD3 LYS   147     -17.889 -12.241 -31.513  1.00  0.00
ATOM   2291  CE  LYS   147     -19.774 -12.097 -30.470  1.00  0.00
ATOM   2292  HE2 LYS   147     -20.346 -12.470 -31.320  1.00  0.00
ATOM   2293  HE3 LYS   147     -20.204 -12.483 -29.546  1.00  0.00
ATOM   2294  NZ  LYS   147     -19.820 -10.625 -30.456  1.00  0.00
ATOM   2295  HZ1 LYS   147     -19.422 -10.268 -31.313  1.00  0.00
ATOM   2296  HZ2 LYS   147     -20.779 -10.319 -30.377  1.00  0.00
ATOM   2297  HZ3 LYS   147     -19.290 -10.279 -29.669  1.00  0.00
ATOM   2298  C   LYS   147     -17.391 -16.984 -31.486  1.00  0.00
ATOM   2299  O   LYS   147     -18.414 -17.599 -31.186  1.00  0.00
ATOM   2300  N   THR   148     -16.863 -16.948 -32.721  1.00  0.00
ATOM   2301  H   THR   148     -15.966 -16.497 -32.829  1.00  0.00
ATOM   2302  CA  THR   148     -17.533 -17.459 -33.922  1.00  0.00
ATOM   2303  HA  THR   148     -18.597 -17.667 -33.813  1.00  0.00
ATOM   2304  CB  THR   148     -17.336 -16.482 -35.121  1.00  0.00
ATOM   2305  HB  THR   148     -17.996 -16.819 -35.920  1.00  0.00
ATOM   2306  CG2 THR   148     -17.640 -15.010 -34.792  1.00  0.00
ATOM   2307 HG21 THR   148     -16.980 -14.672 -33.993  1.00  0.00
ATOM   2308 HG22 THR   148     -17.478 -14.398 -35.679  1.00  0.00
ATOM   2309 HG23 THR   148     -18.677 -14.916 -34.470  1.00  0.00
ATOM   2310  OG1 THR   148     -16.065 -16.586 -35.740  1.00  0.00
ATOM   2311  HG1 THR   148     -16.011 -15.960 -36.466  1.00  0.00
ATOM   2312  C   THR   148     -17.076 -18.873 -34.353  1.00  0.00
ATOM   2313  O   THR   148     -17.608 -19.377 -35.342  1.00  0.00
ATOM   2314  N   ARG   149     -16.116 -19.479 -33.628  1.00  0.00
ATOM   2315  H   ARG   149     -15.749 -18.906 -32.882  1.00  0.00
ATOM   2316  CA  ARG   149     -15.465 -20.774 -33.899  1.00  0.00
ATOM   2317  HA  ARG   149     -14.789 -20.998 -33.074  1.00  0.00
ATOM   2318  CB  ARG   149     -16.469 -21.947 -34.050  1.00  0.00
ATOM   2319  HB2 ARG   149     -17.195 -21.656 -34.809  1.00  0.00
ATOM   2320  HB3 ARG   149     -15.906 -22.813 -34.399  1.00  0.00
ATOM   2321  CG  ARG   149     -17.202 -22.304 -32.752  1.00  0.00
ATOM   2322  HG2 ARG   149     -16.437 -22.488 -31.997  1.00  0.00
ATOM   2323  HG3 ARG   149     -17.788 -21.430 -32.469  1.00  0.00
ATOM   2324  CD  ARG   149     -18.130 -23.534 -32.854  1.00  0.00
ATOM   2325  HD2 ARG   149     -18.570 -23.711 -31.873  1.00  0.00
ATOM   2326  HD3 ARG   149     -18.919 -23.306 -33.570  1.00  0.00
ATOM   2327  NE  ARG   149     -17.435 -24.765 -33.290  1.00  0.00
ATOM   2328  HE  ARG   149     -17.733 -25.084 -34.201  1.00  0.00
ATOM   2329  CZ  ARG   149     -16.499 -25.478 -32.634  1.00  0.00
ATOM   2330  NH1 ARG   149     -16.096 -25.162 -31.397  1.00  0.00
ATOM   2331 HH11 ARG   149     -16.499 -24.364 -30.926  1.00  0.00
ATOM   2332 HH12 ARG   149     -15.391 -25.723 -30.940  1.00  0.00
ATOM   2333  NH2 ARG   149     -15.942 -26.536 -33.239  1.00  0.00
ATOM   2334 HH21 ARG   149     -16.227 -26.787 -34.175  1.00  0.00
ATOM   2335 HH22 ARG   149     -15.239 -27.078 -32.756  1.00  0.00
ATOM   2336  C   ARG   149     -14.472 -20.788 -35.076  1.00  0.00
ATOM   2337  O   ARG   149     -13.795 -21.805 -35.233  1.00  0.00
ATOM   2338  N   GLN   150     -14.367 -19.700 -35.862  1.00  0.00
ATOM   2339  H   GLN   150     -15.022 -18.949 -35.700  1.00  0.00
ATOM   2340  CA  GLN   150     -13.451 -19.589 -37.001  1.00  0.00
ATOM   2341  HA  GLN   150     -13.645 -20.384 -37.721  1.00  0.00
ATOM   2342  CB  GLN   150     -13.660 -18.227 -37.701  1.00  0.00
ATOM   2343  HB2 GLN   150     -14.674 -18.230 -38.101  1.00  0.00
ATOM   2344  HB3 GLN   150     -13.577 -17.460 -36.931  1.00  0.00
ATOM   2345  CG  GLN   150     -12.658 -17.925 -38.839  1.00  0.00
ATOM   2346  HG2 GLN   150     -11.685 -17.713 -38.395  1.00  0.00
ATOM   2347  HG3 GLN   150     -12.581 -18.803 -39.480  1.00  0.00
ATOM   2348  CD  GLN   150     -13.075 -16.729 -39.696  1.00  0.00
ATOM   2349  OE1 GLN   150     -13.279 -16.869 -40.899  1.00  0.00
ATOM   2350  NE2 GLN   150     -13.201 -15.548 -39.088  1.00  0.00
ATOM   2351 HE21 GLN   150     -13.475 -14.735 -39.622  1.00  0.00
ATOM   2352 HE22 GLN   150     -13.022 -15.472 -38.097  1.00  0.00
ATOM   2353  C   GLN   150     -11.988 -19.824 -36.590  1.00  0.00
ATOM   2354  O   GLN   150     -11.506 -19.128 -35.702  1.00  0.00
ATOM   2355  N   GLY   151     -11.340 -20.814 -37.225  1.00  0.00
ATOM   2356  H   GLY   151     -11.891 -21.359 -37.872  1.00  0.00
ATOM   2357  CA  GLY   151      -9.927 -21.158 -37.056  1.00  0.00
ATOM   2358  HA2 GLY   151      -9.676 -21.860 -37.851  1.00  0.00
ATOM   2359  HA3 GLY   151      -9.360 -20.237 -37.193  1.00  0.00
ATOM   2360  C   GLY   151      -9.550 -21.782 -35.699  1.00  0.00
ATOM   2361  O   GLY   151      -8.381 -22.124 -35.532  1.00  0.00
ATOM   2362  N   VAL   152     -10.486 -21.929 -34.739  1.00  0.00
ATOM   2363  H   VAL   152     -11.423 -21.629 -34.966  1.00  0.00
ATOM   2364  CA  VAL   152     -10.221 -22.417 -33.377  1.00  0.00
ATOM   2365  HA  VAL   152      -9.391 -21.891 -32.905  1.00  0.00
ATOM   2366  CB  VAL   152     -11.471 -22.309 -32.451  1.00  0.00
ATOM   2367  HB  VAL   152     -12.294 -22.792 -32.978  1.00  0.00
ATOM   2368  CG1 VAL   152     -11.306 -22.952 -31.053  1.00  0.00
ATOM   2369 HG11 VAL   152     -10.484 -22.469 -30.525  1.00  0.00
ATOM   2370 HG12 VAL   152     -12.227 -22.826 -30.484  1.00  0.00
ATOM   2371 HG13 VAL   152     -11.091 -24.015 -31.164  1.00  0.00
ATOM   2372  CG2 VAL   152     -11.898 -20.844 -32.287  1.00  0.00
ATOM   2373 HG21 VAL   152     -12.145 -20.426 -33.263  1.00  0.00
ATOM   2374 HG22 VAL   152     -12.772 -20.790 -31.637  1.00  0.00
ATOM   2375 HG23 VAL   152     -11.081 -20.274 -31.844  1.00  0.00
ATOM   2376  C   VAL   152      -9.705 -23.866 -33.368  1.00  0.00
ATOM   2377  O   VAL   152      -8.610 -24.105 -32.861  1.00  0.00
ATOM   2378  N   GLU   153     -10.473 -24.782 -33.984  1.00  0.00
ATOM   2379  H   GLU   153     -11.408 -24.495 -34.235  1.00  0.00
ATOM   2380  CA  GLU   153     -10.106 -26.187 -34.166  1.00  0.00
ATOM   2381  HA  GLU   153      -9.808 -26.630 -33.216  1.00  0.00
ATOM   2382  CB  GLU   153     -11.327 -26.960 -34.709  1.00  0.00
ATOM   2383  HB2 GLU   153     -12.096 -26.902 -33.939  1.00  0.00
ATOM   2384  HB3 GLU   153     -11.661 -26.424 -35.597  1.00  0.00
ATOM   2385  CG  GLU   153     -11.069 -28.443 -35.069  1.00  0.00
ATOM   2386  HG2 GLU   153     -10.346 -28.472 -35.884  1.00  0.00
ATOM   2387  HG3 GLU   153     -10.633 -28.901 -34.181  1.00  0.00
ATOM   2388  CD  GLU   153     -12.332 -29.218 -35.477  1.00  0.00
ATOM   2389  OE1 GLU   153     -12.245 -29.961 -36.479  1.00  0.00
ATOM   2390  OE2 GLU   153     -13.361 -29.081 -34.778  1.00  0.00
ATOM   2391  C   GLU   153      -8.828 -26.374 -35.005  1.00  0.00
ATOM   2392  O   GLU   153      -8.013 -27.228 -34.660  1.00  0.00
ATOM   2393  N   ASP   154      -8.661 -25.537 -36.044  1.00  0.00
ATOM   2394  H   ASP   154      -9.448 -24.946 -36.269  1.00  0.00
ATOM   2395  CA  ASP   154      -7.493 -25.505 -36.929  1.00  0.00
ATOM   2396  HA  ASP   154      -7.309 -26.518 -37.287  1.00  0.00
ATOM   2397  CB  ASP   154      -7.667 -24.570 -38.154  1.00  0.00
ATOM   2398  HB2 ASP   154      -7.736 -23.601 -37.660  1.00  0.00
ATOM   2399  HB3 ASP   154      -6.780 -24.593 -38.786  1.00  0.00
ATOM   2400  CG  ASP   154      -8.921 -24.794 -39.021  1.00  0.00
ATOM   2401  OD1 ASP   154      -9.475 -25.917 -39.010  1.00  0.00
ATOM   2402  OD2 ASP   154      -9.236 -23.860 -39.791  1.00  0.00
ATOM   2403  C   ASP   154      -6.188 -25.157 -36.197  1.00  0.00
ATOM   2404  O   ASP   154      -5.174 -25.778 -36.499  1.00  0.00
ATOM   2405  N   ALA   155      -6.229 -24.206 -35.246  1.00  0.00
ATOM   2406  H   ALA   155      -7.098 -23.702 -35.136  1.00  0.00
ATOM   2407  CA  ALA   155      -5.077 -23.787 -34.444  1.00  0.00
ATOM   2408  HA  ALA   155      -4.283 -23.538 -35.148  1.00  0.00
ATOM   2409  CB  ALA   155      -5.433 -22.529 -33.640  1.00  0.00
ATOM   2410  HB1 ALA   155      -6.221 -22.765 -32.925  1.00  0.00
ATOM   2411  HB2 ALA   155      -4.551 -22.177 -33.105  1.00  0.00
ATOM   2412  HB3 ALA   155      -5.781 -21.750 -34.318  1.00  0.00
ATOM   2413  C   ALA   155      -4.535 -24.899 -33.531  1.00  0.00
ATOM   2414  O   ALA   155      -3.328 -25.145 -33.544  1.00  0.00
ATOM   2415  N   PHE   156      -5.438 -25.573 -32.797  1.00  0.00
ATOM   2416  H   PHE   156      -6.384 -25.219 -32.787  1.00  0.00
ATOM   2417  CA  PHE   156      -5.113 -26.710 -31.933  1.00  0.00
ATOM   2418  HA  PHE   156      -4.232 -26.480 -31.333  1.00  0.00
ATOM   2419  CB  PHE   156      -6.290 -27.016 -30.983  1.00  0.00
ATOM   2420  HB2 PHE   156      -7.198 -26.953 -31.583  1.00  0.00
ATOM   2421  HB3 PHE   156      -6.208 -28.014 -30.553  1.00  0.00
ATOM   2422  CG  PHE   156      -6.470 -26.053 -29.818  1.00  0.00
ATOM   2423  CD1 PHE   156      -7.471 -25.059 -29.847  1.00  0.00
ATOM   2424  HD1 PHE   156      -8.137 -24.986 -30.707  1.00  0.00
ATOM   2425  CE1 PHE   156      -7.610 -24.175 -28.785  1.00  0.00
ATOM   2426  HE1 PHE   156      -8.391 -23.415 -28.813  1.00  0.00
ATOM   2427  CZ  PHE   156      -6.759 -24.257 -27.690  1.00  0.00
ATOM   2428  HZ  PHE   156      -6.883 -23.567 -26.855  1.00  0.00
ATOM   2429  CE2 PHE   156      -5.753 -25.214 -27.657  1.00  0.00
ATOM   2430  HE2 PHE   156      -5.089 -25.270 -26.794  1.00  0.00
ATOM   2431  CD2 PHE   156      -5.591 -26.098 -28.717  1.00  0.00
ATOM   2432  HD2 PHE   156      -4.782 -26.829 -28.699  1.00  0.00
ATOM   2433  C   PHE   156      -4.687 -27.977 -32.700  1.00  0.00
ATOM   2434  O   PHE   156      -3.760 -28.653 -32.255  1.00  0.00
ATOM   2435  N   TYR   157      -5.351 -28.274 -33.833  1.00  0.00
ATOM   2436  H   TYR   157      -6.134 -27.689 -34.086  1.00  0.00
ATOM   2437  CA  TYR   157      -5.063 -29.449 -34.664  1.00  0.00
ATOM   2438  HA  TYR   157      -4.868 -30.308 -34.022  1.00  0.00
ATOM   2439  CB  TYR   157      -6.254 -29.784 -35.590  1.00  0.00
ATOM   2440  HB2 TYR   157      -6.540 -28.826 -36.024  1.00  0.00
ATOM   2441  HB3 TYR   157      -5.845 -30.427 -36.369  1.00  0.00
ATOM   2442  CG  TYR   157      -7.481 -30.449 -34.974  1.00  0.00
ATOM   2443  CD1 TYR   157      -7.719 -30.473 -33.580  1.00  0.00
ATOM   2444  HD1 TYR   157      -7.015 -29.986 -32.906  1.00  0.00
ATOM   2445  CE1 TYR   157      -8.857 -31.121 -33.061  1.00  0.00
ATOM   2446  HE1 TYR   157      -9.030 -31.136 -31.985  1.00  0.00
ATOM   2447  CZ  TYR   157      -9.769 -31.750 -33.930  1.00  0.00
ATOM   2448  OH  TYR   157     -10.870 -32.378 -33.427  1.00  0.00
ATOM   2449  HH  TYR   157     -10.925 -32.330 -32.470  1.00  0.00
ATOM   2450  CE2 TYR   157      -9.541 -31.727 -35.320  1.00  0.00
ATOM   2451  HE2 TYR   157     -10.245 -32.214 -35.995  1.00  0.00
ATOM   2452  CD2 TYR   157      -8.405 -31.076 -35.837  1.00  0.00
ATOM   2453  HD2 TYR   157      -8.233 -31.053 -36.913  1.00  0.00
ATOM   2454  C   TYR   157      -3.773 -29.291 -35.484  1.00  0.00
ATOM   2455  O   TYR   157      -3.081 -30.289 -35.673  1.00  0.00
ATOM   2456  N   THR   158      -3.442 -28.062 -35.923  1.00  0.00
ATOM   2457  H   THR   158      -4.125 -27.322 -35.844  1.00  0.00
ATOM   2458  CA  THR   158      -2.160 -27.760 -36.567  1.00  0.00
ATOM   2459  HA  THR   158      -1.969 -28.510 -37.335  1.00  0.00
ATOM   2460  CB  THR   158      -2.120 -26.354 -37.226  1.00  0.00
ATOM   2461  HB  THR   158      -2.414 -25.648 -36.449  1.00  0.00
ATOM   2462  CG2 THR   158      -0.765 -25.923 -37.826  1.00  0.00
ATOM   2463 HG21 THR   158      -0.470 -26.628 -38.603  1.00  0.00
ATOM   2464 HG22 THR   158      -0.859 -24.926 -38.257  1.00  0.00
ATOM   2465 HG23 THR   158      -0.008 -25.910 -37.042  1.00  0.00
ATOM   2466  OG1 THR   158      -3.066 -26.333 -38.276  1.00  0.00
ATOM   2467  HG1 THR   158      -3.057 -25.471 -38.697  1.00  0.00
ATOM   2468  C   THR   158      -0.992 -27.871 -35.575  1.00  0.00
ATOM   2469  O   THR   158       0.064 -28.346 -35.980  1.00  0.00
ATOM   2470  N   LEU   159      -1.205 -27.507 -34.297  1.00  0.00
ATOM   2471  H   LEU   159      -2.061 -27.019 -34.076  1.00  0.00
ATOM   2472  CA  LEU   159      -0.203 -27.663 -33.241  1.00  0.00
ATOM   2473  HA  LEU   159       0.753 -27.254 -33.568  1.00  0.00
ATOM   2474  CB  LEU   159      -0.655 -26.907 -31.973  1.00  0.00
ATOM   2475  HB2 LEU   159      -0.827 -25.904 -32.363  1.00  0.00
ATOM   2476  HB3 LEU   159      -1.592 -27.315 -31.594  1.00  0.00
ATOM   2477  CG  LEU   159       0.381 -26.843 -30.825  1.00  0.00
ATOM   2478  HG  LEU   159       0.616 -27.865 -30.528  1.00  0.00
ATOM   2479  CD1 LEU   159       1.675 -26.118 -31.238  1.00  0.00
ATOM   2480 HD11 LEU   159       1.440 -25.096 -31.535  1.00  0.00
ATOM   2481 HD12 LEU   159       2.367 -26.101 -30.396  1.00  0.00
ATOM   2482 HD13 LEU   159       2.135 -26.643 -32.075  1.00  0.00
ATOM   2483  CD2 LEU   159      -0.230 -26.224 -29.556  1.00  0.00
ATOM   2484 HD21 LEU   159      -1.075 -26.828 -29.227  1.00  0.00
ATOM   2485 HD22 LEU   159       0.522 -26.193 -28.768  1.00  0.00
ATOM   2486 HD23 LEU   159      -0.571 -25.211 -29.773  1.00  0.00
ATOM   2487  C   LEU   159       0.145 -29.135 -32.950  1.00  0.00
ATOM   2488  O   LEU   159       1.318 -29.432 -32.732  1.00  0.00
ATOM   2489  N   VAL   160      -0.857 -30.030 -33.023  1.00  0.00
ATOM   2490  H   VAL   160      -1.800 -29.668 -33.045  1.00  0.00
ATOM   2491  CA  VAL   160      -0.672 -31.482 -32.972  1.00  0.00
ATOM   2492  HA  VAL   160      -0.034 -31.812 -32.152  1.00  0.00
ATOM   2493  CB  VAL   160      -2.039 -32.222 -32.867  1.00  0.00
ATOM   2494  HB  VAL   160      -2.715 -31.709 -33.551  1.00  0.00
ATOM   2495  CG1 VAL   160      -2.019 -33.730 -33.199  1.00  0.00
ATOM   2496 HG11 VAL   160      -1.343 -34.244 -32.515  1.00  0.00
ATOM   2497 HG12 VAL   160      -3.024 -34.139 -33.093  1.00  0.00
ATOM   2498 HG13 VAL   160      -1.676 -33.872 -34.224  1.00  0.00
ATOM   2499  CG2 VAL   160      -2.654 -32.010 -31.474  1.00  0.00
ATOM   2500 HG21 VAL   160      -2.812 -30.945 -31.304  1.00  0.00
ATOM   2501 HG22 VAL   160      -3.609 -32.532 -31.414  1.00  0.00
ATOM   2502 HG23 VAL   160      -1.978 -32.402 -30.714  1.00  0.00
ATOM   2503  C   VAL   160       0.146 -32.013 -34.169  1.00  0.00
ATOM   2504  O   VAL   160       1.009 -32.863 -33.962  1.00  0.00
ATOM   2505  N   ARG   161      -0.091 -31.468 -35.377  1.00  0.00
ATOM   2506  H   ARG   161      -0.907 -30.879 -35.463  1.00  0.00
ATOM   2507  CA  ARG   161       0.676 -31.775 -36.590  1.00  0.00
ATOM   2508  HA  ARG   161       0.802 -32.854 -36.685  1.00  0.00
ATOM   2509  CB  ARG   161      -0.062 -31.253 -37.840  1.00  0.00
ATOM   2510  HB2 ARG   161      -0.185 -30.177 -37.718  1.00  0.00
ATOM   2511  HB3 ARG   161       0.578 -31.450 -38.700  1.00  0.00
ATOM   2512  CG  ARG   161      -1.441 -31.905 -38.066  1.00  0.00
ATOM   2513  HG2 ARG   161      -1.279 -32.958 -38.298  1.00  0.00
ATOM   2514  HG3 ARG   161      -2.007 -31.821 -37.138  1.00  0.00
ATOM   2515  CD  ARG   161      -2.230 -31.243 -39.210  1.00  0.00
ATOM   2516  HD2 ARG   161      -2.238 -30.164 -39.055  1.00  0.00
ATOM   2517  HD3 ARG   161      -1.738 -31.471 -40.156  1.00  0.00
ATOM   2518  NE  ARG   161      -3.624 -31.721 -39.275  1.00  0.00
ATOM   2519  HE  ARG   161      -3.695 -32.723 -39.377  1.00  0.00
ATOM   2520  CZ  ARG   161      -4.760 -30.999 -39.211  1.00  0.00
ATOM   2521  NH1 ARG   161      -4.764 -29.664 -39.074  1.00  0.00
ATOM   2522 HH11 ARG   161      -3.889 -29.163 -39.015  1.00  0.00
ATOM   2523 HH12 ARG   161      -5.642 -29.166 -39.031  1.00  0.00
ATOM   2524  NH2 ARG   161      -5.932 -31.640 -39.293  1.00  0.00
ATOM   2525 HH21 ARG   161      -5.948 -32.644 -39.400  1.00  0.00
ATOM   2526 HH22 ARG   161      -6.795 -31.117 -39.247  1.00  0.00
ATOM   2527  C   ARG   161       2.134 -31.272 -36.538  1.00  0.00
ATOM   2528  O   ARG   161       2.998 -31.954 -37.084  1.00  0.00
ATOM   2529  N   GLU   162       2.401 -30.141 -35.858  1.00  0.00
ATOM   2530  H   GLU   162       1.614 -29.571 -35.581  1.00  0.00
ATOM   2531  CA  GLU   162       3.755 -29.634 -35.594  1.00  0.00
ATOM   2532  HA  GLU   162       4.351 -29.691 -36.505  1.00  0.00
ATOM   2533  CB  GLU   162       3.710 -28.158 -35.123  1.00  0.00
ATOM   2534  HB2 GLU   162       3.045 -28.130 -34.260  1.00  0.00
ATOM   2535  HB3 GLU   162       4.722 -27.903 -34.810  1.00  0.00
ATOM   2536  CG  GLU   162       3.225 -27.137 -36.181  1.00  0.00
ATOM   2537  HG2 GLU   162       2.233 -27.466 -36.490  1.00  0.00
ATOM   2538  HG3 GLU   162       3.148 -26.174 -35.677  1.00  0.00
ATOM   2539  CD  GLU   162       4.125 -26.996 -37.418  1.00  0.00
ATOM   2540  OE1 GLU   162       5.363 -26.946 -37.242  1.00  0.00
ATOM   2541  OE2 GLU   162       3.556 -26.933 -38.531  1.00  0.00
ATOM   2542  C   GLU   162       4.543 -30.506 -34.597  1.00  0.00
ATOM   2543  O   GLU   162       5.757 -30.630 -34.752  1.00  0.00
ATOM   2544  N   ILE   163       3.851 -31.115 -33.615  1.00  0.00
ATOM   2545  H   ILE   163       2.881 -30.859 -33.502  1.00  0.00
ATOM   2546  CA  ILE   163       4.443 -32.046 -32.645  1.00  0.00
ATOM   2547  HA  ILE   163       5.423 -31.705 -32.312  1.00  0.00
ATOM   2548  CB  ILE   163       3.521 -32.267 -31.406  1.00  0.00
ATOM   2549  HB  ILE   163       2.527 -32.490 -31.792  1.00  0.00
ATOM   2550  CG2 ILE   163       3.969 -33.399 -30.450  1.00  0.00
ATOM   2551 HG21 ILE   163       4.963 -33.176 -30.063  1.00  0.00
ATOM   2552 HG22 ILE   163       3.265 -33.475 -29.621  1.00  0.00
ATOM   2553 HG23 ILE   163       3.994 -34.344 -30.992  1.00  0.00
ATOM   2554  CG1 ILE   163       3.358 -30.962 -30.591  1.00  0.00
ATOM   2555 HG12 ILE   163       4.244 -30.857 -29.965  1.00  0.00
ATOM   2556 HG13 ILE   163       3.317 -30.138 -31.303  1.00  0.00
ATOM   2557  CD1 ILE   163       2.102 -30.937 -29.707  1.00  0.00
ATOM   2558 HD11 ILE   163       2.142 -31.761 -28.994  1.00  0.00
ATOM   2559 HD12 ILE   163       2.056 -29.991 -29.167  1.00  0.00
ATOM   2560 HD13 ILE   163       1.215 -31.041 -30.332  1.00  0.00
ATOM   2561  C   ILE   163       4.812 -33.403 -33.287  1.00  0.00
ATOM   2562  O   ILE   163       5.847 -33.964 -32.931  1.00  0.00
ATOM   2563  N   ARG   164       4.000 -33.870 -34.254  1.00  0.00
ATOM   2564  H   ARG   164       3.129 -33.378 -34.394  1.00  0.00
ATOM   2565  CA  ARG   164       4.260 -35.070 -35.062  1.00  0.00
ATOM   2566  HA  ARG   164       4.513 -35.910 -34.416  1.00  0.00
ATOM   2567  CB  ARG   164       3.001 -35.435 -35.874  1.00  0.00
ATOM   2568  HB2 ARG   164       2.707 -34.541 -36.425  1.00  0.00
ATOM   2569  HB3 ARG   164       3.291 -36.216 -36.577  1.00  0.00
ATOM   2570  CG  ARG   164       1.817 -35.925 -35.024  1.00  0.00
ATOM   2571  HG2 ARG   164       2.045 -36.927 -34.661  1.00  0.00
ATOM   2572  HG3 ARG   164       1.699 -35.250 -34.176  1.00  0.00
ATOM   2573  CD  ARG   164       0.513 -35.960 -35.836  1.00  0.00
ATOM   2574  HD2 ARG   164       0.247 -34.943 -36.123  1.00  0.00
ATOM   2575  HD3 ARG   164       0.670 -36.560 -36.732  1.00  0.00
ATOM   2576  NE  ARG   164      -0.599 -36.539 -35.071  1.00  0.00
ATOM   2577  HE  ARG   164      -0.336 -36.905 -34.167  1.00  0.00
ATOM   2578  CZ  ARG   164      -1.887 -36.624 -35.447  1.00  0.00
ATOM   2579  NH1 ARG   164      -2.308 -36.189 -36.642  1.00  0.00
ATOM   2580 HH11 ARG   164      -1.648 -35.783 -37.289  1.00  0.00
ATOM   2581 HH12 ARG   164      -3.284 -36.269 -36.890  1.00  0.00
ATOM   2582  NH2 ARG   164      -2.778 -37.159 -34.606  1.00  0.00
ATOM   2583 HH21 ARG   164      -2.477 -37.492 -33.701  1.00  0.00
ATOM   2584 HH22 ARG   164      -3.748 -37.227 -34.879  1.00  0.00
ATOM   2585  C   ARG   164       5.468 -34.923 -36.009  1.00  0.00
ATOM   2586  O   ARG   164       6.109 -35.932 -36.301  1.00  0.00
ATOM   2587  N   GLN   165       5.772 -33.689 -36.452  1.00  0.00
ATOM   2588  H   GLN   165       5.103 -32.956 -36.263  1.00  0.00
ATOM   2589  CA  GLN   165       6.956 -33.361 -37.254  1.00  0.00
ATOM   2590  HA  GLN   165       7.125 -34.127 -38.011  1.00  0.00
ATOM   2591  CB  GLN   165       6.738 -32.008 -37.962  1.00  0.00
ATOM   2592  HB2 GLN   165       6.399 -31.298 -37.208  1.00  0.00
ATOM   2593  HB3 GLN   165       7.703 -31.687 -38.354  1.00  0.00
ATOM   2594  CG  GLN   165       5.713 -32.068 -39.108  1.00  0.00
ATOM   2595  HG2 GLN   165       6.116 -32.674 -39.919  1.00  0.00
ATOM   2596  HG3 GLN   165       4.785 -32.513 -38.749  1.00  0.00
ATOM   2597  CD  GLN   165       5.407 -30.670 -39.648  1.00  0.00
ATOM   2598  OE1 GLN   165       6.230 -30.078 -40.342  1.00  0.00
ATOM   2599  NE2 GLN   165       4.227 -30.137 -39.327  1.00  0.00
ATOM   2600 HE21 GLN   165       3.984 -29.216 -39.663  1.00  0.00
ATOM   2601 HE22 GLN   165       3.582 -30.657 -38.750  1.00  0.00
ATOM   2602  C   GLN   165       8.269 -33.339 -36.445  1.00  0.00
ATOM   2603  O   GLN   165       9.338 -33.434 -37.047  1.00  0.00
ATOM   2604  N   HIE   166       8.165 -33.210 -35.110  1.00  0.00
ATOM   2605  H   HIE   166       7.223 -33.157 -34.750  1.00  0.00
ATOM   2606  CA  HIE   166       9.280 -33.091 -34.162  1.00  0.00
ATOM   2607  HA  HIE   166      10.195 -32.789 -34.671  1.00  0.00
ATOM   2608  CB  HIE   166       8.911 -32.008 -33.125  1.00  0.00
ATOM   2609  HB2 HIE   166       8.542 -31.117 -33.633  1.00  0.00
ATOM   2610  HB3 HIE   166       8.128 -32.409 -32.482  1.00  0.00
ATOM   2611  CG  HIE   166      10.027 -31.555 -32.215  1.00  0.00
ATOM   2612  ND1 HIE   166      10.212 -32.068 -30.927  1.00  0.00
ATOM   2613  CE1 HIE   166      11.262 -31.413 -30.448  1.00  0.00
ATOM   2614  HE1 HIE   166      11.569 -31.677 -29.436  1.00  0.00
ATOM   2615  NE2 HIE   166      11.763 -30.530 -31.312  1.00  0.00
ATOM   2616  HE2 HIE   166      12.553 -29.915 -31.183  1.00  0.00
ATOM   2617  CD2 HIE   166      10.991 -30.600 -32.457  1.00  0.00
ATOM   2618  HD2 HIE   166      11.221 -29.960 -33.309  1.00  0.00
ATOM   2619  C   HIE   166       9.530 -34.451 -33.524  1.00  0.00
ATOM   2620  O   HIE   166       9.258 -35.532 -34.050  1.00  0.00
ATOM   2621  OXT HIE   166       9.998 -34.532 -32.391  1.00  0.00
TER   
ATOM   2622  C1  MOL   167     -13.489 -11.470 -26.832  1.00  0.00
ATOM   2623  C2  MOL   167     -12.757 -12.669 -26.719  1.00  0.00
ATOM   2624  C3  MOL   167     -12.417 -12.344 -24.410  1.00  0.00
ATOM   2625  C4  MOL   167     -13.089 -11.173 -24.394  1.00  0.00
ATOM   2626  C5  MOL   167     -13.681 -10.607 -25.613  1.00  0.00
ATOM   2627  C6  MOL   167     -14.010 -11.135 -28.098  1.00  0.00
ATOM   2628  C7  MOL   167     -12.539 -13.492 -27.820  1.00  0.00
ATOM   2629  C8  MOL   167     -13.077 -13.150 -29.056  1.00  0.00
ATOM   2630  C9  MOL   167     -13.805 -11.974 -29.189  1.00  0.00
ATOM   2631  C10 MOL   167     -11.819 -12.978 -23.226  1.00  0.00
ATOM   2632  C11 MOL   167     -12.576 -13.832 -22.420  1.00  0.00
ATOM   2633  C12 MOL   167     -12.002 -14.461 -21.312  1.00  0.00
ATOM   2634  C13 MOL   167     -10.656 -14.228 -21.003  1.00  0.00
ATOM   2635  C14 MOL   167      -9.900 -13.368 -21.799  1.00  0.00
ATOM   2636  C15 MOL   167     -10.480 -12.746 -22.904  1.00  0.00
ATOM   2637  O1  MOL   167     -12.212 -13.097 -25.524  1.00  0.00
ATOM   2638  O2  MOL   167     -14.273  -9.525 -25.658  1.00  0.00
ATOM   2639  O3  MOL   167     -12.765 -15.300 -20.541  1.00  0.00
ATOM   2640  O4  MOL   167     -10.066 -14.832 -19.922  1.00  0.00
ATOM   2641  O5  MOL   167     -13.282 -10.423 -23.270  1.00  0.00
ATOM   2642  O6  MOL   167     -14.739  -9.993 -28.314  1.00  0.00
ATOM   2643  O7  MOL   167     -12.882 -13.952 -30.146  1.00  0.00
ATOM   2644  H1  MOL   167     -11.952 -14.389 -27.708  1.00  0.00
ATOM   2645  H2  MOL   167     -14.217 -11.699 -30.147  1.00  0.00
ATOM   2646  H3  MOL   167     -13.615 -14.005 -22.657  1.00  0.00
ATOM   2647  H4  MOL   167      -8.861 -13.189 -21.565  1.00  0.00
ATOM   2648  H5  MOL   167      -9.885 -12.093 -23.523  1.00  0.00
ATOM   2649  H6  MOL   167     -13.698 -15.279 -20.773  1.00  0.00
ATOM   2650  H7  MOL   167     -10.682 -15.382 -19.430  1.00  0.00
ATOM   2651  H8  MOL   167     -13.832  -9.662 -23.477  1.00  0.00
ATOM   2652  H9  MOL   167     -14.840  -9.476 -27.509  1.00  0.00
ATOM   2653  H10 MOL   167     -13.266 -13.558 -30.937  1.00  0.00
TER   
END   
