# Supplementary material for: Active ingredients and molecular targets of Taraxacum mongolicum against hepatocellular carcinoma: network pharmacology, molecular docking, and molecular dynamics simulation analysis
Source: PeerJ. 2022 Jul 18;10:e13737. doi: 10.7717/peerj.13737 (PMC9302432; doi:10.7717/peerj.13737)
Supplement: Supplemental Information 7 [file peerj-10-13737-s007.zip › Molecular dynamics (MD) simulation data/HRAS-Quercetin data/decomp_gbsa.dat]

| Run on Tue Jan 25 00:22:11 2022
| GB non-polar solvation energies calculated with gbsa=2
idecomp = 2: Per-residue decomp adding 1-4 interactions to EEL and VDW.
Energy Decomposition Analysis (All units kcal/mol): Generalized Born solvent
DELTAS:
Total Energy Decomposition:
Residue,Location,Internal,,,van der Waals,,,Electrostatic,,,Polar Solvation,,,Non-Polar Solv.,,,TOTAL,,
,,Avg.,Std. Dev.,Std. Err. of Mean,Avg.,Std. Dev.,Std. Err. of Mean,Avg.,Std. Dev.,Std. Err. of Mean,Avg.,Std. Dev.,Std. Err. of Mean,Avg.,Std. Dev.,Std. Err. of Mean
MET   1,R MET   1,0.0,0.0,0.0,-0.00016666666666672233,0.0003726779962500894,0.00015214515486259696,0.05633333333333468,0.012256517540570236,0.00500370233297815,-0.05633333333333327,0.012283683848458795,0.005014792931731869,0.0,0.0,0.0,-0.00016666666666272553,0.0006871842709338136,0.0002805418038423855
THR   2,R THR   2,0.0,0.0,0.0,0.0,0.0,0.0,-0.0015000000000000568,0.0018027756377327199,0.0007359800721942833,0.0015000000000000013,0.0018929694486000733,0.0007728015412913014,0.0,0.0,0.0,0.0,0.0005773502691877674,0.00023570226039475718
GLU   3,R GLU   3,0.0,0.0,0.0,-0.00016666666666666682,0.0003726779962499653,0.0001521451548625463,-0.06633333333333342,0.014173527750312331,0.005786318473907132,0.0658333333333303,0.014380735570742027,0.005870910712368298,0.0,0.0,0.0,-0.0006666666666674814,0.0007453559924992521,0.0003042903097248156
TYR   4,R TYR   4,0.0,0.0,0.0,-0.0003333333333332966,0.0004714045207909798,0.0001924500897298541,-0.0011666666666669083,0.0010671873729058542,0.0004356774205934361,0.002166666666666613,0.0013437096247164192,0.0005485671571703171,0.0,0.0,0.0,0.0006666666666660012,0.0007453559925009733,0.00030429030972551827
LYS   5,R LYS   5,0.0,0.0,0.0,-0.0001666666666665743,0.00037267799624975844,0.00015214515486246184,0.07266666666666548,0.017688665548562344,0.007221367470787607,-0.07283333333333412,0.0172473830543126,0.0070412146468985205,0.0,0.0,0.0,-0.00033333333333492493,0.0007453559924971336,0.0003042903097239507
LEU   6,R LEU   6,0.0,0.0,0.0,-0.0006666666666664453,0.0004714045207908751,0.00019245008972981135,0.004000000000000152,0.006082762530296893,0.0024832774042913485,-0.0043333333333334485,0.0057927157323274915,0.002364866294865823,0.0,0.0,0.0,-0.0009999999999991498,0.0,0.0
VAL   7,R VAL   7,0.0,0.0,0.0,-0.0008333333333334636,0.0003726779962500233,0.00015214515486257,-0.0015000000000000568,0.007365459931328558,0.003006936425444966,0.001499999999999983,0.007320063751999257,0.002988403512840188,0.0,0.0,0.0,-0.0008333333333322793,0.0008975274678554733,0.0003664140543963568
VAL   8,R VAL   8,0.0,0.0,0.0,-0.005833333333333283,0.0006871842709362331,0.00028054180384337325,0.0028333333333338353,0.011624925328314238,0.00474585589205435,-0.006333333333333302,0.010241527663824876,0.004181086160494866,0.0,0.0,0.0,-0.009333333333332602,0.0017950549357114939,0.0007328281087929369
VAL   9,R VAL   9,0.0,0.0,0.0,-0.003666666666666781,0.0009428090415820641,0.00038490017945975086,-0.00016666666666687036,0.015345104177627352,0.00626461254750625,0.015666666666666672,0.01302134998974975,0.005315943872846976,0.0,0.0,0.0,0.011833333333333732,0.004487637339279005,0.001832070271982453
GLY  10,R GLY  10,0.0,0.0,0.0,-0.00616666666666658,0.0010671873729055411,0.00043567742059330827,-0.007500000000000284,0.03308448780521365,0.013506685587350997,0.012166666666666584,0.031450578514375306,0.01283964491259322,0.0,0.0,0.0,-0.0014999999999998348,0.0026925824035669557,0.001099242163189289
ALA  11,R ALA  11,0.0,0.0,0.0,-0.01800000000000009,0.0033665016461207685,0.0013743685418725845,-0.007166666666666738,0.053663819800267305,0.02190816269321993,0.017666666666666664,0.05100871385252612,0.02082422022905416,0.0,0.0,0.0,-0.007500000000000506,0.008401388774085397,0.0034298526045426535
GLY  12,R GLY  12,0.0,0.0,0.0,-0.04633333333333331,0.01133823423446333,0.004628814743098501,0.05516666666666644,0.10236115257047271,0.04178876554680615,-0.02466666666666654,0.10484856805041393,0.042804248664165497,0.0,0.0,0.0,-0.015833333333333515,0.027236107569834318,0.01111909435427474
GLY  13,R GLY  13,0.0,0.0,0.0,-0.5523333333333333,0.1422915629575024,0.05809028732483149,-0.2779999999999994,0.35311848814054875,0.14416001911456292,0.568,0.5654213767919756,0.2308323104670478,-0.18218639999999997,0.035064647714757,0.014315082485267147,-0.44451973333333267,0.24844492563728357,0.1014272161658426
VAL  14,R VAL  14,0.0,0.0,0.0,-0.5903333333333332,0.20689584067566202,0.0844648732599228,-0.0718333333333329,0.10842572982871213,0.04426461884486841,0.18733333333333335,0.23550064873701632,0.09614273725001762,-0.0031128000000000006,0.0059613241482073445,0.002433700392406593,-0.47794613333333286,0.10051189916865139,0.041033811006878106
GLY  15,R GLY  15,0.0,0.0,0.0,-1.1025,0.18522306371867753,0.07561699911762927,-0.39000000000000007,0.21407708891892188,0.08739660557863026,0.9088333333333334,0.18175204415784624,0.07419996131575328,-0.17196959999999997,0.019928718911159344,0.00813586542661566,-0.7556362666666661,0.19468143498117368,0.07947836301611587
LYS  16,R LYS  16,0.0,0.0,0.0,-0.17816666666666667,0.025445475476442093,0.010388071863297635,0.1336666666666678,0.4060589721812443,0.16577288122050632,0.0018333333333337976,0.38321683012217644,0.15644761577435914,-0.004777199999999995,0.004809324692719325,0.001963398584088308,-0.0474438666666653,0.050722745320899675,0.0207074740648912
SER  17,R SER  17,0.0,0.0,0.0,-0.11833333333333329,0.024431309602411612,0.009974040378977903,-0.017666666666666348,0.03514572836380225,0.014348183521629573,0.14950000000000005,0.042554866545045804,0.017372951517932788,-0.010380000000000002,0.011351955348749394,0.004634416364549047,0.003120000000001196,0.021202781820003524,0.008655999431094713
ALA  18,R ALA  18,0.0,0.0,0.0,-0.39599999999999985,0.23462878482118638,0.09578680029686291,0.08099999999999995,0.07052895386529803,0.028793324843712588,0.24299999999999997,0.12162510705716427,0.04965324203357164,-0.05718119999999999,0.021662636548675274,0.00884373433793668,-0.12918119999999952,0.34418119368859573,0.14051138393318094
LEU  19,R LEU  19,0.0,0.0,0.0,-0.10583333333333315,0.019675845315739,0.008032630213581854,-0.037333333333333364,0.017848124706970555,0.007286466399606566,0.045666666666666654,0.028622058315610727,0.011684906376905075,0.0,0.0,0.0,-0.09750000000000088,0.025447658700426836,0.010388963160757107
THR  20,R THR  20,0.0,0.0,0.0,-0.015666666666666718,0.0016996731711977626,0.0006938886664887795,0.0008333333333325754,0.019945063438242632,0.008142538051855852,0.0231666666666666,0.012641422212534309,0.005160839007299037,0.0,0.0,0.0,0.008333333333332563,0.007717224601859238,0.0031505437508347
ILE  21,R ILE  21,0.0,0.0,0.0,-0.029166666666666785,0.00459770474137779,0.0018770051007250804,0.03233333333333377,0.016519348924484666,0.00674399595799692,-0.022000000000000016,0.01608311744241976,0.0065659052011974054,0.0,0.0,0.0,-0.01883333333333237,0.005304610154279693,0.0021655980270619333
GLN  22,R GLN  22,0.0,0.0,0.0,-0.03733333333333381,0.00449691252107776,0.0018358568490955361,0.02283333333333341,0.02931675667979279,0.011968515796470444,-0.019666666666666794,0.030097988120286228,0.012287452196508512,0.0,0.0,0.0,-0.03416666666666757,0.02007001633171677,0.008193549857005183
LEU  23,R LEU  23,0.0,0.0,0.0,-0.004833333333333393,0.0006871842709364549,0.0002805418038434638,0.0036666666666658188,0.006823163163486075,0.0027855446970491936,-0.012833333333333289,0.008214147686901022,0.0033534117507950374,0.0,0.0,0.0,-0.014000000000000975,0.0019148542155123763,0.0007817359599704493
ILE  24,R ILE  24,0.0,0.0,0.0,-0.002666666666666743,0.0004714045207909283,0.00019245008972983306,0.0086666666666666,0.004784233364802596,0.001953155092360835,-0.013333333333333383,0.004921607686744538,0.0020092379244472654,0.0,0.0,0.0,-0.007333333333334746,0.001885618083163918,0.0007698003589194158
GLN  25,R GLN  25,0.0,0.0,0.0,-0.003833333333333263,0.0008975274678557365,0.00036641405439646424,0.014333333333330719,0.011799246680281959,0.004817022285986521,-0.018999999999999833,0.012463279397226473,0.005088112507491193,0.0,0.0,0.0,-0.008500000000005059,0.0013844373104878293,0.0005651941652610447
ASN  26,R ASN  26,0.0,0.0,0.0,-0.004333333333333374,0.000942809041582171,0.0003849001794597945,0.031500000000001194,0.019796885276898938,0.008082044570803212,-0.05250000000000007,0.026087992129201976,0.010650378188381422,0.0,0.0,0.0,-0.025333333333335872,0.010402991022883652,0.0042470033008031646
HIE  27,R HIE  27,0.0,0.0,0.0,-0.021333333333333204,0.003636237371545167,0.0014844876906541253,-0.07166666666666632,0.03811240684548195,0.015559324940131238,0.1200000000000004,0.040689884082738416,0.01661157561595071,0.0,0.0,0.0,0.02700000000000073,0.0037859388971994935,0.0015456030825823361
PHE  28,R PHE  28,0.0,0.0,0.0,-1.3848333333333331,0.2344436084766572,0.09571120237077455,-0.19199999999999995,0.16306644862345737,0.06657159888253983,0.43683333333333313,0.13023109800999466,0.05316662312781212,-0.1582896,0.026622708117695508,0.0108686750765676,-1.2982896000000006,0.20286662824177712,0.08281995417187354
VAL  29,R VAL  29,0.0,0.0,0.0,-0.42599999999999993,0.15215014514178635,0.06211503664796292,-0.9928333333333329,0.1769137423215686,0.07222473286234475,1.4635,0.33180905653703896,0.13546048009167344,-0.01994879999999999,0.008269059903036127,0.003375829569157776,0.02471786666666705,0.3367372852940915,0.137472421056755
ASP  30,R ASP  30,0.0,0.0,0.0,-1.1196666666666666,0.6842915233209375,0.2793608445746854,-1.9816666666666656,1.843636864702181,0.7526615982508218,1.6823333333333348,0.8682629530018868,0.3544668662361258,-0.26906160000000007,0.043769232437409406,0.017868714317487853,-1.6880615999999975,1.0629567929012107,0.43395029353886977
GLU  31,R GLU  31,0.0,0.0,0.0,-1.4211666666666665,0.2801864954315657,0.11438565777099767,-1.237999999999997,1.0862088503905105,0.4434429062586439,2.163166666666671,1.3397120855699605,0.546935168647713,-0.11840999999999995,0.04924494857505691,0.020104166069747832,-0.6144099999999947,0.1788100381974205,0.07299889241187497
TYR  32,R TYR  32,0.0,0.0,0.0,-0.4008333333333332,0.159458894041345,0.06509882089163738,0.02649999999999923,0.25042879892962283,0.10223712904593701,0.18433333333333315,0.22324475855487,0.09113929103504355,-0.1383684,0.03846314789613562,0.0157025143744561,-0.3283684000000007,0.39597352152142723,0.16165551323007835
ASP  33,R ASP  33,0.0,0.0,0.0,-0.03183333333333333,0.0026718699236470004,0.0010907863286707003,0.027166666666666117,0.24766403094156064,0.10110841724128142,0.013166666666667956,0.2363637145493319,0.09649508239245326,0.0,0.0,0.0,0.008499999999995586,0.015840349322744696,0.006466795531360933
PRO  34,R PRO  34,0.0,0.0,0.0,-0.007666666666666637,0.0007453559924998576,0.0003042903097250628,0.004166666666666726,0.0048790937227680044,0.001991881671333003,-0.0009999999999998899,0.005656854249492254,0.002309401076758452,0.0,0.0,0.0,-0.004499999999998987,0.002061552812809195,0.0008416254115303221
THR  35,R THR  35,0.0,0.0,0.0,-0.003166666666666741,0.0003726779962499288,0.0001521451548625314,-0.0031666666666652077,0.01948860065667914,0.007956187901622178,0.0003333333333333706,0.01919780079997607,0.007837469357256013,0.0,0.0,0.0,-0.00599999999999697,0.0018257418583503527,0.0007453559924998479
ILE  36,R ILE  36,0.0,0.0,0.0,-0.03733333333333331,0.004189935029992132,0.0017105338131489425,-0.0008333333333330195,0.009044642367476608,0.0036924597843793526,-0.0001666666666665743,0.007987837977547823,0.0032610211988362203,0.0,0.0,0.0,-0.03833333333333341,0.0054670731556176865,0.002231923269621798
GLU  37,R GLU  37,0.0,0.0,0.0,-0.00366666666666667,0.00047140452079103164,0.00019245008972987527,-0.07216666666666545,0.1064102386468945,0.04344179801544637,0.08666666666666838,0.10528796491316354,0.042983631682218214,0.0,0.0,0.0,0.010833333333335323,0.0024094720491366376,0.0009836628449804933
ASP  38,R ASP  38,0.0,0.0,0.0,-0.0023333333333333726,0.0007453559924998145,0.0003042903097250452,-0.09050000000000342,0.11016918806998795,0.0449763826913644,0.0995000000000014,0.1102296844472223,0.045001080233949574,0.0,0.0,0.0,0.006666666666662972,0.0021343747458089342,0.0008713548411857396
SER  39,R SER  39,0.0,0.0,0.0,-0.0008333333333333895,0.00037267799624999,0.0001521451548625564,0.002666666666666965,0.0023570226039547316,0.0009622504486492021,-0.002666666666666669,0.0029249881291306978,0.0011941214033447005,0.0,0.0,0.0,-0.0008333333333337597,0.0006871842709360037,0.00028054180384327963
TYR  40,R TYR  40,0.0,0.0,0.0,-0.003666666666666707,0.0007453559925000463,0.0003042903097251398,-0.003666666666667003,0.005705747589541839,0.002329361699248763,0.013833333333333364,0.0060392236439977655,0.0024655027283910294,0.0,0.0,0.0,0.006499999999999358,0.002140872096444386,0.0008740073734752072
ARG  41,R ARG  41,0.0,0.0,0.0,-0.0001666666666666483,0.00037267799624992394,0.00015214515486252942,0.06816666666667004,0.018096193583813973,0.007387740094495182,-0.06783333333333275,0.01800385761132753,0.007350044091579273,0.0,0.0,0.0,0.00016666666668167332,0.0006871842709361113,0.00028054180384332354
LYS  42,R LYS  42,0.0,0.0,0.0,-0.001000000000000112,0.0,0.0,0.09899999999999902,0.03934039484634883,0.01606064894219528,-0.09599999999999964,0.039340394846349006,0.01606064894219535,0.0,0.0,0.0,0.002000000000000668,2.9103830456733704e-11,1.1881589029911646e-11
GLN  43,R GLN  43,0.0,0.0,0.0,-0.0003333333333332966,0.0004714045207909798,0.0001924500897298541,0.000500000000000019,0.0021408720964450068,0.0008740073734754605,-0.00016666666666627825,0.0024776781245535234,0.0010115078586686863,0.0,0.0,0.0,1.1842378929335002e-15,0.0005773502691903314,0.00023570226039580395
VAL  44,R VAL  44,0.0,0.0,0.0,-0.0003333333333332966,0.0004714045207909798,0.0001924500897298541,0.003166666666666984,0.0024094720491332437,0.0009836628449791077,-0.002833333333333299,0.002477678124553114,0.0010115078586685191,0.0,0.0,0.0,5.181040781584064e-16,0.0008164965809275454,0.00033333333333325965
VAL  45,R VAL  45,0.0,0.0,0.0,-0.0003333333333333151,0.000471404520791006,0.00019245008972986478,-0.004166666666665837,0.002034425935955679,0.0008305509104292505,0.004166666666666652,0.0023392781412696637,0.0009550063020928233,0.0,0.0,0.0,-0.00033333333333152027,0.0007453559924984576,0.00030429030972449125
ILE  46,R ILE  46,0.0,0.0,0.0,0.0,0.0,0.0,0.003666666666667003,0.0024944382578501274,0.0010183501544349714,-0.0038333333333333366,0.0026087459737497575,0.0010650160840378242,0.0,0.0,0.0,-0.00016666666666642627,0.0003726779962490302,0.00015214515486216453
ASP  47,R ASP  47,0.0,0.0,0.0,0.0,0.0,0.0,-0.1178333333333333,0.055055779795484414,0.022476427981661405,0.11766666666666481,0.055454686206147207,0.022639280841869565,0.0,0.0,0.0,-0.0001666666666686467,0.0006871842709323774,0.0002805418038417992
GLY  48,R GLY  48,0.0,0.0,0.0,0.0,0.0,0.0,0.0023333333333333726,0.0011055415967854577,0.0004513354669243525,-0.002666666666666965,0.0012472191289247874,0.0005091750772173729,0.0,0.0,0.0,-0.00033333333333359266,0.00047140452079108444,0.00019245008972989681
GLU  49,R GLU  49,0.0,0.0,0.0,0.0,0.0,0.0,-0.073000000000001,0.026012817353502478,0.010619688214716098,0.07283333333333293,0.025983434893966414,0.010607692875840876,0.0,0.0,0.0,-0.00016666666666983096,0.0003726779962506852,0.0001521451548628402
THR  50,R THR  50,0.0,0.0,0.0,-0.0001666666666666483,0.00037267799624992394,0.00015214515486252942,0.0011666666666669083,0.0006871842709365419,0.00028054180384349934,-0.0009999999999998899,0.0,0.0,0.0,0.0,0.0,2.0724163126336257e-15,0.0008164965809276362,0.0003333333333332967
CYS  51,R CYS  51,0.0,0.0,0.0,-0.00016666666666672233,0.0003726779962500894,0.00015214515486259696,-0.0026666666666667013,0.0022110831935702215,0.0009026709338484217,0.0023333333333333353,0.0022110831935702687,0.000902670933848441,0.0,0.0,0.0,-0.000500000000000019,0.0005000000000006111,0.000204124145232181
LEU  52,R LEU  52,0.0,0.0,0.0,-0.00016666666666672233,0.0003726779962500894,0.00015214515486259696,-0.0001666666666656861,0.0010671873729052993,0.0004356774205932096,0.0001666666666666483,0.001067187372905496,0.0004356774205932899,0.0,0.0,0.0,-0.0001666666666656861,0.00037267799625055283,0.00015214515486278616
LEU  53,R LEU  53,0.0,0.0,0.0,-0.0001666666666665743,0.00037267799624975844,0.00015214515486246184,0.0033333333333338544,0.003144660377351902,0.0012838022231433605,-0.0035000000000000586,0.003304037933599829,0.001348867838019885,0.0,0.0,0.0,-0.0003333333333325565,0.0009428090415808082,0.00038490017945923814
ASP  54,R ASP  54,0.0,0.0,0.0,-0.0001666666666665743,0.00037267799624975844,0.00015214515486246184,-0.0823333333333327,0.024073960113691697,0.009828153061109861,0.08516666666666832,0.02393335654595163,0.009770751894946859,0.0,0.0,0.0,0.0026666666666675574,0.0009428090415823786,0.0003849001794598792
ILE  55,R ILE  55,0.0,0.0,0.0,-0.0013333333333332604,0.0004714045207910846,0.00019245008972989687,0.004666666666666597,0.003681787005728842,0.001503083250940865,-0.006666666666666821,0.004149966532662738,0.0016942167424418082,0.0,0.0,0.0,-0.0033333333333356308,0.0015986105077698978,0.0006526300069146289
LEU  56,R LEU  56,0.0,0.0,0.0,-0.0011666666666664642,0.0003726779962499567,0.00015214515486254278,-0.004333333333331524,0.00679869268479207,0.0027755546659555337,0.007833333333333322,0.006643710475998334,0.002712283444163178,0.0,0.0,0.0,0.002333333333335593,0.0009428090415834244,0.0003849001794603062
ASP  57,R ASP  57,0.0,0.0,0.0,-0.009000000000000044,0.0016329931618555536,0.0006666666666667082,-0.1026666666666672,0.21051814384724468,0.08594367233726326,0.15350000000000344,0.20878198357776634,0.08523488787527744,0.0,0.0,0.0,0.041833333333338864,0.01230740517827895,0.005024477124078477
THR  58,R THR  58,0.0,0.0,0.0,-0.003166666666666762,0.00037267799624992655,0.00015214515486253047,-0.00816666666666658,0.018880471980918606,0.007707920409360887,0.010999999999999935,0.017530925056406337,0.007156970184527989,0.0,0.0,0.0,-0.00033333333333344467,0.004921607686743524,0.002009237924446851
ALA  59,R ALA  59,0.0,0.0,0.0,-0.0024999999999999836,0.0004999999999999832,0.00020412414523192466,0.013000000000000018,0.01996663884249591,0.00815134617375832,-0.006833333333333469,0.019117327800250224,0.007804616392689438,0.0,0.0,0.0,0.003666666666666855,0.0012472191289245498,0.0005091750772172758
GLY  60,R GLY  60,0.0,0.0,0.0,-0.0019999999999999276,0.0005773502691896264,0.00023570226039551614,0.01949999999999989,0.010797376224496918,0.004408010385146027,-0.015333333333333421,0.010176225014982733,0.0041544264657423,0.0,0.0,0.0,0.002166666666666354,0.00037267799624975947,0.00015214515486246228
LEU  61,R LEU  61,0.0,0.0,0.0,-0.00116666666666639,0.00037267799625018876,0.00015214515486263754,0.00816666666666658,0.005955856128402482,0.0024314680826690352,-0.007333333333333192,0.00634209919681353,0.002589151155051363,0.0,0.0,0.0,-0.00033333333333403675,0.0007453559924983252,0.0003042903097244372
GLU  62,R GLU  62,0.0,0.0,0.0,-0.0018333333333333346,0.0006871842709363314,0.00028054180384341336,-0.16399999999999912,0.10571502573743538,0.043157978533651276,0.16716666666666669,0.10625349667448686,0.043377808373167015,0.0,0.0,0.0,0.001333333333330226,0.0009428090415823785,0.00038490017945987917
GLU  63,R GLU  63,0.0,0.0,0.0,-0.0014999999999999274,0.0005000000000001483,0.0002041241452319921,-0.13333333333333286,0.105720806319705,0.043160338446480734,0.1369999999999957,0.1053185643654537,0.042996123856304795,0.0,0.0,0.0,0.002166666666666354,0.0008975274678527802,0.00036641405439525736
TYR  64,R TYR  64,0.0,0.0,0.0,-0.0004999999999999635,0.0004999999999999635,0.0002041241452319166,0.003000000000001002,0.005291502622129606,0.00216024689946946,-0.002166666666666502,0.004946940693218347,0.0020195800810325075,0.0,0.0,0.0,0.0003333333333327045,0.00047140452079265453,0.0001924500897305378
SER  65,R SER  65,0.0,0.0,0.0,0.0,0.0,0.0,-0.004666666666666597,0.002867441755681024,0.001170628194761476,0.005666666666666931,0.0031972210155418314,0.0013052600138300887,0.0,0.0,0.0,0.0010000000000001859,0.0005773502691893058,0.00023570226039538525
ALA  66,R ALA  66,0.0,0.0,0.0,-0.0001666666666666483,0.00037267799624992394,0.00015214515486252942,-0.002166666666666761,0.0010671873729054787,0.0004356774205932828,0.002666666666666521,0.001105541596785057,0.0004513354669241889,0.0,0.0,0.0,0.0003333333333325565,0.0004714045207911891,0.00019245008972993953
MET  67,R MET  67,0.0,0.0,0.0,-0.0003333333333332226,0.0004714045207908751,0.00019245008972981135,0.0021666666666666132,0.007127801593447808,0.0029099128152906668,-0.0011666666666667047,0.006517071598672287,0.002660583338988556,0.0,0.0,0.0,0.0006666666666665932,0.0007453559924996493,0.00030429030972497774
ARG  68,R ARG  68,0.0,0.0,0.0,-0.0008333333333334636,0.0003726779962500233,0.00015214515486257,0.1111666666666622,0.06553730913677054,0.026755494416688286,-0.11066666666666809,0.06554811633873203,0.026759906438413764,0.0,0.0,0.0,-0.00033333333333492493,0.0007453559924971335,0.00030429030972395067
ASP  69,R ASP  69,0.0,0.0,0.0,-0.00016666666666672233,0.0003726779962500894,0.00015214515486259696,-0.09833333333333387,0.048427494486316364,0.019770441835486808,0.10150000000000148,0.048134360561522774,0.019650770411812863,0.0,0.0,0.0,0.003000000000001298,0.00099999999999767,0.00040824829046291186
GLN  70,R GLN  70,0.0,0.0,0.0,0.0,0.0,0.0,0.0,0.005228129047120327,0.002134374745811339,0.0003333333333332966,0.005185449728701433,0.0021169509870286626,0.0,0.0,0.0,0.0003333333333337407,0.00047140452079411993,0.00019245008973113606
TYR  71,R TYR  71,0.0,0.0,0.0,-0.001000000000000038,1.4551915228366852e-11,5.940794514955823e-12,0.0031666666666652077,0.009685326817178737,0.003954018115697028,-0.0028333333333333175,0.009685326817178444,0.003954018115696908,0.0,0.0,0.0,-0.0006666666666681476,0.000942809041584236,0.0003849001794606375
MET  72,R MET  72,0.0,0.0,0.0,-0.0006666666666668893,0.0004714045207911892,0.00019245008972993956,0.002999999999999984,0.005507570547286073,0.002248456260538662,-0.0018333333333333535,0.005398044913567183,0.0022037426078109538,0.0,0.0,0.0,0.0004999999999994268,0.000500000000000019,0.00020412414523193927
ARG  73,R ARG  73,0.0,0.0,0.0,0.0,0.0,0.0,0.06733333333333273,0.02756608221871699,0.011253805940577505,-0.06750000000000018,0.027813366091385107,0.011354759158853547,0.0,0.0,0.0,-0.0001666666666769364,0.0003726779962602181,0.000152145154866732
THR  74,R THR  74,0.0,0.0,0.0,-0.00016666666666666682,0.0003726779962499653,0.0001521451548625463,0.002833333333331467,0.0035784850922641353,0.0014609104213672524,-0.00366666666666667,0.0035433819375783027,0.0014465796184768727,0.0,0.0,0.0,-0.0010000000000018143,0.0005773502691913568,0.00023570226039622256
GLY  75,R GLY  75,0.0,0.0,0.0,0.0,0.0,0.0,0.003333333333333558,0.0012472191289243522,0.0005091750772171953,-0.004166666666666661,0.001462494064565342,0.0005970607016723475,0.0,0.0,0.0,-0.0008333333333330936,0.00037267799625025495,0.00015214515486266454
GLU  76,R GLU  76,0.0,0.0,0.0,0.0,0.0,0.0,-0.07700000000000055,0.01704894913672571,0.006960204339273625,0.07683333333333309,0.017131030973707925,0.0069937141088997476,0.0,0.0,0.0,-0.0001666666666686467,0.0003726779962512148,0.0001521451548630564
GLY  77,R GLY  77,0.0,0.0,0.0,-0.00033333333333340764,0.00047140452079113675,0.00019245008972991817,0.0011666666666672043,0.003236081306490967,0.0013211246611770017,-0.00016666666666666682,0.003531603350069518,0.0014417710302623325,0.0,0.0,0.0,0.0006666666666669263,0.0011055415967856476,0.00045133546692443003
PHE  78,R PHE  78,0.0,0.0,0.0,-0.0006666666666665932,0.0004714045207909799,0.00019245008972985415,-0.0006666666666667412,0.005587684871413141,0.0022811627964052054,0.0023333333333333353,0.005055250296034371,0.00206379729122297,0.0,0.0,0.0,0.0010000000000001859,0.0015275252316520693,0.0006236095644623737
LEU  79,R LEU  79,0.0,0.0,0.0,-0.0038333333333334294,0.0003726779962499561,0.00015214515486254254,0.005000000000000189,0.010246950765959757,0.004183300132670443,-0.004166666666666661,0.011710631447060785,0.00478084526851492,0.0,0.0,0.0,-0.002999999999999966,0.004320493798938681,0.0017638342073764376
CYS  80,R CYS  80,0.0,0.0,0.0,-0.002499999999999799,0.0005000000000000188,0.00020412414523193919,-0.00366666666666667,0.008595864638818352,0.003509247043856364,0.012833333333333344,0.009026196442700677,0.0036849292671235533,0.0,0.0,0.0,0.006666666666666821,0.0031972210155420157,0.001305260013830164
VAL  81,R VAL  81,0.0,0.0,0.0,-0.022500000000000114,0.0034034296427773334,0.0013894443333778825,0.0016666666666669272,0.021068670790748076,0.008601248832668829,-0.016333333333333307,0.021814877695941613,0.00890588652604642,0.0,0.0,0.0,-0.037166666666665314,0.0130820063021274,0.005340706708680994
PHE  82,R PHE  82,0.0,0.0,0.0,-0.02249999999999952,0.0019790570145061677,0.0008079466429026596,-0.006166666666666505,0.02975128381917175,0.012145910758282058,0.041500000000000016,0.02922185255363983,0.011929771349210532,0.0,0.0,0.0,0.01283333333333525,0.015720651668708924,0.006417929168728294
ALA  83,R ALA  83,0.0,0.0,0.0,-0.05316666666666651,0.0067925612907717755,0.0027730515348285884,0.020666666666666684,0.04325762617414668,0.01765985193512024,-0.0036666666666666826,0.040285095120762546,0.01644632121422542,0.0,0.0,0.0,-0.036166666666666604,0.020803979320205973,0.008493188992319649
ILE  84,R ILE  84,0.0,0.0,0.0,-0.03250000000000005,0.004153311931459287,0.0016955824957814191,0.04033333333333348,0.031715751431881954,0.012947901302842624,-0.045833333333333316,0.027412993674938567,0.011191307804290361,0.0,0.0,0.0,-0.03799999999999981,0.010115993936994996,0.00412983723112101
ASN  85,R ASN  85,0.0,0.0,0.0,-0.07666666666666666,0.008279828232249459,0.0033802257211502707,-0.09233333333333604,0.0623903482564027,0.025470753017121463,0.07533333333333303,0.06984427121978024,0.02851380432416967,0.0,0.0,0.0,-0.09366666666667338,0.030406505151949464,0.012413403747264013
ASN  86,R ASN  86,0.0,0.0,0.0,-0.018500000000000256,0.003304037933599868,0.0013488678380199008,-0.00033333333333492493,0.06543359653538697,0.026713153924473883,0.02950000000000023,0.06681753761800392,0.027278145505554963,0.0,0.0,0.0,0.010666666666660754,0.005734883511354032,0.0023412563895196794
THR  87,R THR  87,0.0,0.0,0.0,-0.0026666666666666874,0.00047140452079112504,0.00019245008972991338,-0.013666666666667382,0.009826268648655198,0.004011557377452139,0.022333333333333094,0.011855612829185708,0.004840033669916508,0.0,0.0,0.0,0.005999999999999043,0.0027080128015456767,0.001105541596785279
LYS  88,R LYS  88,0.0,0.0,0.0,-0.004000000000000041,0.0010000000000000375,0.00040824829046387837,0.08383333333333572,0.14756062784119714,0.06024137405594305,-0.07733333333333352,0.14756316914761866,0.06024241153994518,0.0,0.0,0.0,0.002500000000001279,0.0030956959368323056,0.0012638125740077157
SER  89,R SER  89,0.0,0.0,0.0,-0.008666666666666748,0.0007453559924999167,0.0003042903097250869,-0.007833333333333728,0.03118448688406236,0.012731013459411217,0.014666666666666753,0.030395540608597463,0.012408927491184841,0.0,0.0,0.0,-0.0018333333333335016,0.00539804491356799,0.0022037426078112834
PHE  90,R PHE  90,0.0,0.0,0.0,-0.0033333333333332624,0.00047140452079108195,0.00019245008972989578,-0.003166666666666688,0.008234412884690403,0.003361684983148464,0.003833333333333281,0.007380529941828445,0.0030130887314688175,0.0,0.0,0.0,-0.002666666666666965,0.0012472191289253805,0.000509175077217615
GLU  91,R GLU  91,0.0,0.0,0.0,-0.0009999999999998899,0.0,0.0,-0.08999999999999986,0.09129804671149017,0.03727227149265577,0.09399999999999882,0.0910384534139287,0.03716629297271043,0.0,0.0,0.0,0.0029999999999977454,0.0011547005383847648,0.0004714045207932825
ASP  92,R ASP  92,0.0,0.0,0.0,-0.0023333333333333353,0.0007453559925000309,0.00030429030972513354,-0.16299999999999995,0.1448343881818132,0.05912839137560477,0.17066666666666444,0.14217790108014602,0.05804388505770984,0.0,0.0,0.0,0.005333333333331562,0.0030912061651633925,0.0012619796323993088
ILE  93,R ILE  93,0.0,0.0,0.0,-0.0025000000000000946,0.0005000000000000196,0.00020412414523193954,0.0028333333333332433,0.009081421817216932,0.003707474931860041,-0.004666666666666669,0.009620579793107882,0.0039275852538074784,0.0,0.0,0.0,-0.004333333333332412,0.0014907119850006904,0.0006085806194505237
HIE  94,R HIE  94,0.0,0.0,0.0,-0.0006666666666665932,0.0004714045207909798,0.0001924500897298541,-0.0038333333333344655,0.0019507833184529235,0.0007964039548238277,0.006666666666666672,0.0016996731711979023,0.0006938886664888365,0.0,0.0,0.0,0.002166666666666354,0.001067187372906132,0.0004356774205935495
GLN  95,R GLN  95,0.0,0.0,0.0,-0.0008333333333333895,0.00037267799624999,0.0001521451548625564,0.0031666666666652077,0.0127464592033331,0.005203720179228112,-0.0023333333333332242,0.013148721948877212,0.005367943257413795,0.0,0.0,0.0,-2.3684757858670005e-15,0.0009999999999953009,0.00040824829046194464
TYR  96,R TYR  96,0.0,0.0,0.0,-0.0033333333333332624,0.00047140452079108374,0.00019245008972989652,0.003166666666666984,0.01667749648145293,0.006808559427770249,0.0036666666666666328,0.01622412469818399,0.006623471172306152,0.0,0.0,0.0,0.003500000000001169,0.000957427107755575,0.0003908679799849743
ARG  97,R ARG  97,0.0,0.0,0.0,-0.0006666666666662971,0.00047140452079077056,0.00019245008972976866,0.10450000000001107,0.05613896448397565,0.022918636278994584,-0.10466666666666669,0.05600793594562487,0.0228651441022109,0.0,0.0,0.0,-0.0008333333333183646,0.0008975274678512399,0.0003664140543946285
GLU  98,R GLU  98,0.0,0.0,0.0,-0.0005000000000000929,0.0005000000000000929,0.00020412414523196946,-0.07749999999999924,0.033668729309752,0.013745201182796814,0.0773333333333331,0.03359894178227979,0.013716710544010585,0.0,0.0,0.0,-0.0006666666666674814,0.0007453559924992521,0.0003042903097248156
GLN  99,R GLN  99,0.0,0.0,0.0,-0.0003333333333332966,0.0004714045207909798,0.0001924500897298541,0.00616666666666769,0.003975620147293892,0.001623040128666423,-0.006666666666666783,0.004229525846816352,0.0017266966964354985,0.0,0.0,0.0,-0.0008333333333337597,0.0008975274678567376,0.00036641405439687293
ILE 100,R ILE 100,0.0,0.0,0.0,-0.0006666666666665932,0.0004714045207909798,0.0001924500897298541,0.0038333333333334294,0.0025440562537459312,0.0010386066164356762,-0.004500000000000036,0.0027537852736430448,0.0011242281302693343,0.0,0.0,0.0,-0.0013333333333320023,0.0007453559924993845,0.00030429030972486964
LYS 101,R LYS 101,0.0,0.0,0.0,0.0,0.0,0.0,0.07483333333333538,0.03238012078764282,0.013219128956568574,-0.07533333333333303,0.032024296331934994,0.013073864230820622,0.0,0.0,0.0,-0.0004999999999976504,0.000500000000000019,0.00020412414523193927
ARG 102,R ARG 102,0.0,0.0,0.0,0.0,0.0,0.0,0.07716666666666565,0.03446455506103334,0.01407009568526454,-0.07750000000000117,0.03416991854443606,0.013949810831055473,0.0,0.0,0.0,-0.0003333333333396619,0.000471404520789933,0.00019245008972942673
VAL 103,R VAL 103,0.0,0.0,0.0,-0.0001666666666666483,0.00037267799624992394,0.00015214515486252942,0.003666666666667595,0.00205480466765682,0.000838870492808063,-0.0038333333333333552,0.0015723301886759985,0.0006419011115716996,0.0,0.0,0.0,-0.00033333333333285253,0.0007453559924994506,0.00030429030972489664
LYS 104,R LYS 104,0.0,0.0,0.0,0.0,0.0,0.0,0.08066666666666815,0.021630739443876397,0.00883071239943179,-0.08166666666666107,0.02159989711909592,0.00881812107306623,0.0,0.0,0.0,-0.000999999999990564,0.0005773502691964848,0.00023570226039831604
ASP 105,R ASP 105,0.0,0.0,0.0,0.0,0.0,0.0,-0.05916666666666792,0.018469945557279113,0.0075403236987198205,0.059333333333332426,0.017913371790061427,0.007313103409736168,0.0,0.0,0.0,0.00016666666666272553,0.0006871842709338136,0.0002805418038423855
SER 106,R SER 106,0.0,0.0,0.0,-0.00016666666666672233,0.0003726779962500894,0.00015214515486259696,-0.0021666666666669463,0.0013437096247161573,0.0005485671571702102,0.0019999999999999276,0.0016329931618554534,0.0006666666666666673,0.0,0.0,0.0,-0.00033333333333359266,0.00047140452079139853,0.00019245008973002505
ASP 107,R ASP 107,0.0,0.0,0.0,-0.0003333333333332966,0.0004714045207909798,0.0001924500897298541,-0.08149999999999953,0.034519318262869636,0.014092452668794535,0.08166666666667055,0.03459608198754465,0.014123791328162749,0.0,0.0,0.0,-0.000166666666665094,0.000687184270943579,0.0002805418038463722
ASP 108,R ASP 108,0.0,0.0,0.0,0.0,0.0,0.0,-0.07200000000000036,0.026870057685087104,0.010969655114602196,0.07200000000000746,0.027258026340885158,0.011128042655085314,0.0,0.0,0.0,7.105427357601002e-15,0.000816496580928724,0.00033333333333374077
VAL 109,R VAL 109,0.0,0.0,0.0,0.0,0.0,0.0,-0.0016666666666666312,0.00256038191595594,0.0010452715401236027,0.001666666666666557,0.003036811193047944,0.0012397729780233475,0.0,0.0,0.0,-7.401486830834377e-17,0.0005773502691895622,0.0002357022603954899
PRO 110,R PRO 110,0.0,0.0,0.0,-0.00016666666666672233,0.0003726779962500894,0.00015214515486259696,-0.00016666666666687036,0.0032360813064915618,0.0013211246611772446,0.0018333333333332795,0.0035784850922639558,0.0014609104213671792,0.0,0.0,0.0,0.0014999999999997609,0.0004999999999991303,0.00020412414523157647
MET 111,R MET 111,0.0,0.0,0.0,-0.000500000000000019,0.0005000000000000189,0.00020412414523193924,0.0011666666666663161,0.0027335365778094374,0.0011159616348111413,-0.00216666666666665,0.002671869923646827,0.0010907863286706294,0.0,0.0,0.0,-0.001500000000000501,0.0005000000000004626,0.0002041241452321204
VAL 112,R VAL 112,0.0,0.0,0.0,-0.0009999999999998899,0.0,0.0,0.003166666666666392,0.005459446451386257,0.002228809680657443,-0.001666666666666668,0.0049553562491061725,0.0020230157173370157,0.0,0.0,0.0,0.0004999999999983906,0.0012583057392111532,0.0005137011669138207
LEU 113,R LEU 113,0.0,0.0,0.0,-0.0018333333333336495,0.00037267799625035383,0.00015214515486270492,-0.005500000000000209,0.007804912982645339,0.00318634238238417,0.007666666666666673,0.008178562764256872,0.003338884266959274,0.0,0.0,0.0,0.0003333333333332966,0.003091206165163218,0.0012619796323992377
VAL 114,R VAL 114,0.0,0.0,0.0,-0.009333333333333046,0.00124721912892466,0.0005091750772173208,0.01366666666666679,0.016017351702310556,0.0065390564502267315,-0.010333333333333335,0.018882678717691403,0.007708821305875885,0.0,0.0,0.0,-0.006000000000000523,0.005099019513591468,0.0020816659994655953
GLY 115,R GLY 115,0.0,0.0,0.0,-0.013500000000000068,0.002291287847477812,0.0009354143466934413,-0.046333333333332526,0.031153740635042976,0.012718461355810878,0.07883333333333335,0.024175860320208305,0.009869753646218182,0.0,0.0,0.0,0.019000000000000867,0.01972308292331625,0.00805191488612087
ASN 116,R ASN 116,0.0,0.0,0.0,-0.5843333333333333,0.15461744906560707,0.0631223092569175,0.3536666666666643,0.3201560383451954,0.13070315533610902,0.41966666666666663,0.27426305296598397,0.11196742251076287,-0.0092388,0.007207875392929595,0.0029426028070400523,0.1797611999999944,0.3444809449994077,0.14063375689338423
LYS 117,R LYS 117,0.0,0.0,0.0,-2.212666666666667,0.2440953820856821,0.09965152244660318,-0.24499999999999864,1.2307981150456797,0.5024712263735438,3.768166666666666,1.4964686673038707,0.6109307751595406,-0.29705879999999996,0.028190712334384183,0.011508810117470882,1.0134412000000017,1.0110418299268933,0.41275609865511
CYS 118,R CYS 118,0.0,0.0,0.0,-0.10049999999999988,0.024810951882854728,0.010129028690956606,0.18283333333333304,0.06458951583310947,0.026368559420755555,-0.29333333333333317,0.07928359785535015,0.0323673932862711,0.0,0.0,0.0,-0.21099999999999963,0.06669082895471191,0.02722641691037904
ASP 119,R ASP 119,0.0,0.0,0.0,0.9516666666666665,1.3485719195586947,0.5505521807274073,-13.597833333333336,2.6557663311284565,1.084212064554678,10.358,3.317001607878213,1.3541602358821654,-0.029624399999999985,0.014830312768111116,0.006054449834625764,-2.3177910666666683,1.4229722747822655,0.5809259985573343
LEU 120,R LEU 120,0.0,0.0,0.0,-0.7319999999999999,0.0834545784643769,0.03407018898946419,-0.19733333333333233,0.07575765454541426,0.03092793295771728,0.2578333333333334,0.06985083312952597,0.02851648321260555,-0.11244239999999998,0.03137033913237145,0.01280688732206227,-0.7839424,0.11119168633766356,0.04539381586114523
ALA 121,R ALA 121,0.0,0.0,0.0,-0.011833333333333336,0.002409472049133488,0.0009836628449792074,-0.03533333333333333,0.04522781838156202,0.018464179535682777,0.054166666666666696,0.047316017959625103,0.01931668344357439,0.0,0.0,0.0,0.007000000000000413,0.009237604307033236,0.0037712361663279365
ALA 122,R ALA 122,0.0,0.0,0.0,-0.01416666666666666,0.0024776781245530893,0.0010115078586685092,-0.0009999999999999638,0.06463229326995362,0.026386023236217606,0.013666666666666568,0.06509650954971041,0.026575538738833813,0.0,0.0,0.0,-0.001500000000001241,0.0027537852736428687,0.0011242281302692625
ARG 123,R ARG 123,0.0,0.0,0.0,-0.010333333333333453,0.0017950549357115277,0.0007328281087929508,0.47383333333333155,0.3157569828558416,0.12890724845292464,-0.48166666666666796,0.3088525358304321,0.1260885197582029,0.0,0.0,0.0,-0.018166666666668146,0.011021443744921658,0.004499485567307904
THR 124,R THR 124,0.0,0.0,0.0,-0.004000000000000041,0.0008164965809277705,0.00033333333333335154,-0.005833333333332765,0.00940596737301368,0.0038399701001917076,0.005999999999999783,0.00822597511950238,0.0033582402799351182,0.0,0.0,0.0,-0.0038333333333335773,0.0026718699236473395,0.0010907863286708386
VAL 125,R VAL 125,0.0,0.0,0.0,-0.0033333333333331883,0.0004714045207909795,0.00019245008972985396,-0.01750000000000007,0.01497497913187276,0.006113509630319079,0.016999999999999987,0.015874507866387538,0.006480740698407858,0.0,0.0,0.0,-0.0038333333333329853,0.002114762923408762,0.0008633483482179884
GLU 126,R GLU 126,0.0,0.0,0.0,-0.001000000000000112,0.0,0.0,-0.16916666666666735,0.13613279872568915,0.05557598235582375,0.17850000000000085,0.1354655552775946,0.05530358135881594,0.0,0.0,0.0,0.008333333333335228,0.002687419249431436,0.0010971343143400616
SER 127,R SER 127,0.0,0.0,0.0,-0.0009999999999998899,0.0,0.0,0.016000000000000236,0.015748015748023602,0.006429100507328629,-0.013666666666666641,0.018427033281447285,0.007522804835471563,0.0,0.0,0.0,0.0013333333333328905,0.004346134936801582,0.0017743021580745155
ARG 128,R ARG 128,0.0,0.0,0.0,-0.001000000000000038,1.4551915228366852e-11,5.940794514955823e-12,0.13966666666666092,0.11325438426637942,0.04623590876428683,-0.13949999999999982,0.11258441277548062,0.045962394048467865,0.0,0.0,0.0,-0.0008333333333373124,0.0012133516482192132,0.0004953487361170043
GLN 129,R GLN 129,0.0,0.0,0.0,-0.0004999999999999819,0.000499999999999982,0.00020412414523192417,0.0016666666666675194,0.004027681991199781,0.0016442942874393986,-0.002166666666666058,0.004740487551109084,0.0019352959387055084,0.0,0.0,0.0,-0.001000000000000038,0.0015275252316530384,0.0006236095644627693
ALA 130,R ALA 130,0.0,0.0,0.0,-0.0003333333333332966,0.0004714045207909798,0.0001924500897298541,0.008999999999999897,0.007810249675906799,0.0031885210782848913,-0.009666666666666601,0.007453559924999277,0.0030429030972509144,0.0,0.0,0.0,-0.00100000000000026,0.0016329931618554534,0.0006666666666666673
GLN 131,R GLN 131,0.0,0.0,0.0,-0.0003333333333331486,0.00047140452079077045,0.00019245008972976863,0.005000000000004927,0.016593171286203866,0.006774133810966788,-0.0035000000000001328,0.016839932699786477,0.006874873736214335,0.0,0.0,0.0,0.001166666666671053,0.0008975274678549786,0.0003664140543961548
ASP 132,R ASP 132,0.0,0.0,0.0,-0.000500000000000019,0.0005000000000000189,0.00020412414523193924,-0.10050000000000055,0.0714417011742209,0.029165952372205838,0.10049999999999908,0.07104165444769853,0.029002633979997416,0.0,0.0,0.0,-0.0005000000000023874,0.0009574271077596728,0.0003908679799866472
LEU 133,R LEU 133,0.0,0.0,0.0,-0.00033333333333340764,0.00047140452079113675,0.00019245008972991817,0.0055000000000008,0.005649483752225876,0.0023063920838495844,-0.005833333333333339,0.0057566386797235185,0.002350137899815276,0.0,0.0,0.0,-0.0006666666666660012,0.0009428090415817503,0.0003849001794596227
ALA 134,R ALA 134,0.0,0.0,0.0,0.0,0.0,0.0,0.006166666666666663,0.005927806414592889,0.0024200168349582684,-0.006666666666666747,0.005647024782032435,0.0023053882134718103,0.0,0.0,0.0,-0.000500000000000315,0.0005000000000003151,0.00020412414523206016
ARG 135,R ARG 135,0.0,0.0,0.0,0.0,0.0,0.0,0.10033333333332924,0.06139127697717115,0.025062883875323638,-0.10100000000000058,0.06117733785207224,0.02497554359323867,0.0,0.0,0.0,-0.0006666666666793238,0.00047140452077988436,0.0001924500897253244
SER 136,R SER 136,0.0,0.0,0.0,0.0,0.0,0.0,0.005666666666666782,0.004459696053419716,0.001820663289797036,-0.006333333333333524,0.0045338235029120655,0.001850925694328734,0.0,0.0,0.0,-0.0006666666666667412,0.000745355992499914,0.00030429030972508583
TYR 137,R TYR 137,0.0,0.0,0.0,-0.0006666666666666673,0.00047140452079103207,0.00019245008972987543,0.0023333333333332242,0.0034960294939011646,0.001427248064296395,-0.001500000000000205,0.00314907393794836,0.001285604051711723,0.0,0.0,0.0,0.0001666666666665743,0.0006871842709367576,0.0002805418038435874
GLY 138,R GLY 138,0.0,0.0,0.0,-0.00033333333333333365,0.00047140452079103207,0.00019245008972987543,0.0008333333333333156,0.002266911751455957,0.000925462847164336,-0.0013333333333331865,0.002211083193570693,0.0009026709338486142,0.0,0.0,0.0,-0.0008333333333334636,0.0006871842709364704,0.0002805418038434701
ILE 139,R ILE 139,0.0,0.0,0.0,-0.0001666666666666483,0.00037267799624992394,0.00015214515486252942,0.00016666666666672233,0.0024094720491336223,0.0009836628449792623,-0.001666666666666667,0.0032489314482696562,0.0013263707095903699,0.0,0.0,0.0,-0.001666666666666039,0.0009428090415816455,0.00038490017945958
PRO 140,R PRO 140,0.0,0.0,0.0,-0.00016666666666672233,0.0003726779962500894,0.00015214515486259696,0.0001666666666665743,0.00417997873466154,0.0017064691726008752,0.00516666666666667,0.004058598553961954,0.0016569159213340743,0.0,0.0,0.0,0.005166666666667356,0.001572330188677488,0.0006419011115723077
TYR 141,R TYR 141,0.0,0.0,0.0,-0.002666666666666965,0.00047140452079077197,0.00019245008972976926,0.00950000000000036,0.006898067362191858,0.002816124208119395,-0.01633333333333316,0.004068851871911096,0.0016611018208583942,0.0,0.0,0.0,-0.009500000000000952,0.005737304826020941,0.0023422448870931206
ILE 142,R ILE 142,0.0,0.0,0.0,-0.0036666666666666328,0.00047140452079108374,0.00019245008972989652,0.007500000000000284,0.008180260794538803,0.0033395774849190284,0.015333333333333346,0.015445243784270809,0.006305494370726164,0.0,0.0,0.0,0.01916666666666737,0.009822027398771084,0.004009825894437519
GLU 143,R GLU 143,0.0,0.0,0.0,-0.008166666666666655,0.0018633899812498592,0.0007607257743127449,-0.44066666666666743,0.2644154979488827,0.10794717500978245,0.45266666666666805,0.2796984487304536,0.11418641353960211,0.0,0.0,0.0,0.0038333333333338735,0.022482709405723268,0.009178527679882338
THR 144,R THR 144,0.0,0.0,0.0,-0.06666666666666636,0.023228335186912343,0.00948292813037856,-0.06850000000000141,0.0635052491268748,0.02592590939152837,0.11099999999999999,0.06541151784408208,0.026704140336492984,0.0,0.0,0.0,-0.024166666666667485,0.05069982467644219,0.020698116750975104
SER 145,R SER 145,0.0,0.0,0.0,-0.29850000000000015,0.1554603379214988,0.06346641719138635,1.4661666666666668,0.3984852220876227,0.16268091069238477,-0.75,0.1823010330927028,0.07442408510989204,0.0,0.0,0.0,0.41766666666666613,0.27008805148609466,0.11026298529391397
ALA 146,R ALA 146,0.0,0.0,0.0,-0.6958333333333333,0.16146559661082213,0.06591805378509585,-0.1925000000000001,0.11827475075715314,0.04828546480164726,0.27199999999999996,0.14777121957043382,0.06032734776938975,-0.021770399999999995,0.009078564926242478,0.0037063086110036784,-0.6381037333333333,0.12234278468034877,0.04994623269634088
LYS 147,R LYS 147,0.0,0.0,0.0,-1.6615,0.38589236409478983,0.15753989794475656,-0.7940000000000017,1.7763661409367915,0.7251984402753348,2.0986666666666665,2.264727258535905,0.9245710316641944,-0.13794960000000003,0.044549340778960944,0.018187192214302865,-0.4947829333333358,1.421842757170916,0.580464874923452
THR 148,R THR 148,0.0,0.0,0.0,-0.10766666666666665,0.023127665011602273,0.009441829703407527,0.1206666666666661,0.10257950845834464,0.041877908964742576,-0.04566666666666652,0.1265617986949019,0.05166863795522527,0.0,0.0,0.0,-0.03266666666666662,0.0636701569723905,0.02599323273754423
ARG 149,R ARG 149,0.0,0.0,0.0,-0.021333333333333464,0.0034480268109294983,0.0014076510510355332,0.2851666666666783,0.13244296466361213,0.05406961390788548,-0.3271666666666633,0.11368145065146724,0.04641025788591351,0.0,0.0,0.0,-0.06333333333331363,0.027770888034455606,0.01133741756472985
GLN 150,R GLN 150,0.0,0.0,0.0,-0.02416666666666667,0.00742555646998187,0.003031470734612976,-0.12450000000000234,0.0927213567631506,0.03785333538804618,0.20650000000000027,0.10070211848152244,0.04111146771617093,0.0,0.0,0.0,0.057833333333329996,0.0565432479513615,0.02308368431341766
GLY 151,R GLY 151,0.0,0.0,0.0,-0.0036666666666666328,0.0007453559925001145,0.0003042903097251677,0.005000000000000042,0.006952217871538391,0.002838231060987865,0.014833333333333401,0.011216307572260888,0.00457903839169239,0.0,0.0,0.0,0.016166666666666996,0.005489889697333388,0.00224123808377153
VAL 152,R VAL 152,0.0,0.0,0.0,-0.018166666666666664,0.0023392781412696017,0.000955006302092798,0.017333333333334384,0.010703062905334428,0.004369507133829968,-0.025999999999999985,0.012583057392117956,0.005137011669140831,0.0,0.0,0.0,-0.026833333333331637,0.012347964294662641,0.005041035314004844
GLU 153,R GLU 153,0.0,0.0,0.0,-0.003000000000000095,0.0005773502691895633,0.00023570226039549037,-0.21933333333333352,0.09095725491802306,0.03713314382556872,0.24933333333333488,0.08952777346847245,0.03654956046753987,0.0,0.0,0.0,0.026999999999998654,0.0076594168620508,0.0031269438398823257
ASP 154,R ASP 154,0.0,0.0,0.0,-0.001333333333333353,0.0004714045207910195,0.0001924500897298703,-0.25066666666666687,0.1222383827699886,0.049903610794915176,0.2593333333333329,0.12319181069463449,0.050292846115232374,0.0,0.0,0.0,0.0073333333333316375,0.0038586123009308024,0.0015752718754178331
ALA 155,R ALA 155,0.0,0.0,0.0,-0.0016666666666669272,0.00047140452079098,0.00019245008972985415,0.013999999999999938,0.008445906306213145,0.0034480268109294766,-0.021000000000000036,0.0070474581706220256,0.0028771127502720257,0.0,0.0,0.0,-0.008666666666666748,0.003091206165164934,0.001261979632399938
PHE 156,R PHE 156,0.0,0.0,0.0,-0.0035000000000001328,0.0005000000000000163,0.00020412414523193818,0.00849999999999973,0.004500000000000005,0.0018371173070873858,-0.0021666666666666687,0.006148622248565578,0.002510164521684971,0.0,0.0,0.0,0.0028333333333327992,0.0032360813064916303,0.0013211246611772726
TYR 157,R TYR 157,0.0,0.0,0.0,-0.0008333333333330195,0.0003726779962498247,0.0001521451548624889,0.00783333333333284,0.005489889697333359,0.0022412380837715184,-0.006500000000000172,0.005852349955359927,0.0023892118644719554,0.0,0.0,0.0,0.0004999999999988347,0.0009574271077573536,0.0003908679799857004
THR 158,R THR 158,0.0,0.0,0.0,-0.0001666666666665743,0.00037267799624975844,0.00015214515486246184,0.008833333333335247,0.004524623986831663,0.0018471700076158146,-0.013666666666666641,0.0050881125074912215,0.002077213232871091,0.0,0.0,0.0,-0.004999999999996933,0.0012909944487346308,0.0005270462766942503
LEU 159,R LEU 159,0.0,0.0,0.0,-0.0008333333333334636,0.0003726779962500233,0.00015214515486257,0.005333333333333338,0.002624669291338372,0.0010715167512218892,-0.006333333333333228,0.0025603819159563056,0.001045271540123752,0.0,0.0,0.0,-0.0018333333333326134,0.0013437096247148354,0.0005485671571696705
VAL 160,R VAL 160,0.0,0.0,0.0,-0.0004999999999998709,0.000499999999999871,0.00020412414523187885,0.004833333333333319,0.002852873794770851,0.0011646808496243535,-0.004833333333333393,0.0024094720491335455,0.000983662844979231,0.0,0.0,0.0,-0.0004999999999993529,0.0012583057392112414,0.0005137011669138568
ARG 161,R ARG 161,0.0,0.0,0.0,-0.0004999999999999819,0.000499999999999982,0.00020412414523192417,0.15733333333333613,0.07771457749713313,0.031726843407326004,-0.15800000000000006,0.07711895573290097,0.03148368184031515,0.0,0.0,0.0,-0.0011666666666722374,0.001213351648203597,0.0004953487361106291
GLU 162,R GLU 162,0.0,0.0,0.0,0.0,0.0,0.0,-0.11483333333333216,0.04971055108212891,0.020294247497295668,0.11466666666666943,0.04965771731451857,0.02027267820198998,0.0,0.0,0.0,-0.00016666666666272553,0.00037267799625386285,0.00015214515486413748
ILE 163,R ILE 163,0.0,0.0,0.0,-0.0001666666666666483,0.00037267799624992394,0.00015214515486252942,0.0034999999999999107,0.0015000000000000566,0.0006123724356958177,-0.003833333333333133,0.0015723301886759978,0.0006419011115716993,0.0,0.0,0.0,-0.0005000000000014992,0.000500000000000315,0.0002041241452320601
ARG 164,R ARG 164,0.0,0.0,0.0,-0.00016666666666672233,0.0003726779962500894,0.00015214515486259696,0.09799999999999424,0.03587013613949689,0.014643921757655637,-0.09833333333333509,0.03645849999961799,0.014884120297720797,0.0,0.0,0.0,-0.0005000000000023874,0.0007637626158234179,0.00031180478223011857
GLN 165,R GLN 165,0.0,0.0,0.0,-0.0001666666666666483,0.00037267799624992394,0.00015214515486252942,0.0046666666666652645,0.003771236166327211,0.0015396007178385767,-0.004499999999999282,0.0037305048809325126,0.0015229722402077953,0.0,0.0,0.0,-1.1842378929335002e-15,0.0008164965809272735,0.00033333333333314863
HIE 166,R HIE 166,0.0,0.0,0.0,0.0,0.0,0.0,-0.07166666666666544,0.020813991020997086,0.008497276252052256,0.07183333333333053,0.020995369859937375,0.008571323852975949,0.0,0.0,0.0,0.00016666666666983096,0.000687184270925197,0.0002805418038388678
MOL 167,L MOL   1,0.0,0.0,0.0,-14.062833333333332,1.1134084929720258,0.4545471138437756,-18.713333333333335,4.945335535184187,2.0189247780091377,21.10683333333333,4.1042943939515695,1.675571169891145,-2.8850028,0.12042637187924607,0.04916386044646764,-14.554336133333342,1.2851516458118517,0.5246609623895084
