# Supplementary material for: Active ingredients and molecular targets of Taraxacum mongolicum against hepatocellular carcinoma: network pharmacology, molecular docking, and molecular dynamics simulation analysis
Source: PeerJ. 2022 Jul 18;10:e13737. doi: 10.7717/peerj.13737 (PMC9302432; doi:10.7717/peerj.13737)
Supplement: Supplemental Information 7 [file peerj-10-13737-s007.zip › Molecular dynamics (MD) simulation data/HRAS-Quercetin data/gbsa.dat]

| Run on Tue Jan 25 00:22:11 2022
|
|Input file:
|--------------------------------------------------------------
|input file for running PB and GB
|&general
|     startframe = 4500, endframe = 5000, interval = 100, verbose=1, keep_files=0
|/
|&gb
|  igb=8, saltcon=0.150
|/
|&decomp
|  idecomp = 2
|/
|
|--------------------------------------------------------------
|MMPBSA.py Version=14.0
|Solvated complex topology file:  cpx_solvated_hmr.prmtop
|Complex topology file:           cpx_hmr.prmtop
|Receptor topology file:          rec_hmr.prmtop
|Ligand topology file:            lig_hmr.prmtop
|Initial mdcrd(s):                prod.nc
|
|Receptor mask:                  ":1-166"
|Ligand mask:                    ":167"
|Ligand residue name is "MOL"
|
|Calculations performed using 6.0 complex frames.
|
|Generalized Born ESURF calculated using 'LCPO' surface areas
|
|All units are reported in kcal/mole.
-------------------------------------------------------------------------------
-------------------------------------------------------------------------------

GENERALIZED BORN:

Complex:
Energy Component            Average              Std. Dev.   Std. Err. of Mean
-------------------------------------------------------------------------------
VDWAALS                  -1306.2759               10.8017              4.4098
EEL                     -11209.3274               28.5124             11.6401
EGB                      -2744.1497               32.9607             13.4562
ESURF                       61.0087                1.5213              0.6211

G gas                   -12515.6033               31.0386             12.6714
G solv                   -2683.1410               31.8017             12.9830

TOTAL                   -15198.7444               51.0293             20.8326


Receptor:
Energy Component            Average              Std. Dev.   Std. Err. of Mean
-------------------------------------------------------------------------------
VDWAALS                  -1277.5390                9.1851              3.7498
EEL                     -11232.5877               30.4467             12.4298
EGB                      -2754.4186               35.6178             14.5409
ESURF                       62.4060                1.5795              0.6448

G gas                   -12510.1267               33.8425             13.8161
G solv                   -2692.0126               34.3444             14.0211

TOTAL                   -15202.1393               51.9074             21.1911


Ligand:
Energy Component            Average              Std. Dev.   Std. Err. of Mean
-------------------------------------------------------------------------------
VDWAALS                     -0.6114                1.0938              0.4465
EEL                         60.6867                9.5919              3.9159
EGB                        -36.4064                6.3003              2.5721
ESURF                        2.8398                0.0130              0.0053

G gas                       60.0753                8.9939              3.6717
G solv                     -33.5665                6.2959              2.5703

TOTAL                       26.5088                3.7976              1.5503


Differences (Complex - Receptor - Ligand):
Energy Component            Average              Std. Dev.   Std. Err. of Mean
-------------------------------------------------------------------------------
VDWAALS                    -28.1255                2.2269              0.9091
EEL                        -37.4265                9.8908              4.0379
EGB                         46.6753                7.9784              3.2572
ESURF                       -4.2372                0.1284              0.0524

DELTA G gas                -65.5519                9.1661              3.7420
DELTA G solv                42.4381                7.8748              3.2149

DELTA TOTAL                -23.1138                2.2141              0.9039


-------------------------------------------------------------------------------
-------------------------------------------------------------------------------
