# Supplementary material for: Active ingredients and molecular targets of Taraxacum mongolicum against hepatocellular carcinoma: network pharmacology, molecular docking, and molecular dynamics simulation analysis
Source: PeerJ. 2022 Jul 18;10:e13737. doi: 10.7717/peerj.13737 (PMC9302432; doi:10.7717/peerj.13737)
Supplement: Supplemental Information 7 [file peerj-10-13737-s007.zip › Molecular dynamics (MD) simulation data/HRAS-Quercetin data/md.pdb]

CRYST1   57.572   57.572   57.572 109.47 109.47 109.47               1
ATOM      1  N   MET     1      25.813  42.086   8.097  1.00  0.00           N  
ATOM      2  H1  MET     1      25.724  43.080   7.937  1.00  0.00           H  
ATOM      3  H2  MET     1      25.194  41.649   7.429  1.00  0.00           H  
ATOM      4  H3  MET     1      26.784  41.896   7.896  1.00  0.00           H  
ATOM      5  CA  MET     1      25.355  41.677   9.447  1.00  0.00           C  
ATOM      6  HA  MET     1      25.825  42.346  10.167  1.00  0.00           H  
ATOM      7  CB  MET     1      23.806  41.866   9.636  1.00  0.00           C  
ATOM      8  HB2 MET     1      23.526  42.868   9.312  1.00  0.00           H  
ATOM      9  HB3 MET     1      23.212  41.163   9.053  1.00  0.00           H  
ATOM     10  CG  MET     1      23.391  41.666  11.161  1.00  0.00           C  
ATOM     11  HG2 MET     1      22.302  41.619  11.142  1.00  0.00           H  
ATOM     12  HG3 MET     1      23.937  40.799  11.534  1.00  0.00           H  
ATOM     13  SD  MET     1      23.894  43.221  12.046  1.00  0.00           S  
ATOM     14  CE  MET     1      22.658  44.354  11.447  1.00  0.00           C  
ATOM     15  HE1 MET     1      22.832  44.615  10.403  1.00  0.00           H  
ATOM     16  HE2 MET     1      21.621  44.022  11.408  1.00  0.00           H  
ATOM     17  HE3 MET     1      22.521  45.251  12.052  1.00  0.00           H  
ATOM     18  C   MET     1      25.839  40.305   9.815  1.00  0.00           C  
ATOM     19  O   MET     1      25.180  39.299   9.435  1.00  0.00           O  
ATOM     20  N   THR     2      27.108  40.190  10.369  1.00  0.00           N  
ATOM     21  H   THR     2      27.580  41.056  10.587  1.00  0.00           H  
ATOM     22  CA  THR     2      27.711  39.036  11.043  1.00  0.00           C  
ATOM     23  HA  THR     2      27.953  38.290  10.286  1.00  0.00           H  
ATOM     24  CB  THR     2      29.119  39.421  11.651  1.00  0.00           C  
ATOM     25  HB  THR     2      29.083  40.303  12.290  1.00  0.00           H  
ATOM     26  CG2 THR     2      29.778  38.180  12.285  1.00  0.00           C  
ATOM     27 HG21 THR     2      29.334  38.059  13.273  1.00  0.00           H  
ATOM     28 HG22 THR     2      29.628  37.343  11.604  1.00  0.00           H  
ATOM     29 HG23 THR     2      30.814  38.359  12.575  1.00  0.00           H  
ATOM     30  OG1 THR     2      29.915  39.813  10.567  1.00  0.00           O  
ATOM     31  HG1 THR     2      29.386  40.367   9.988  1.00  0.00           H  
ATOM     32  C   THR     2      26.682  38.486  12.054  1.00  0.00           C  
ATOM     33  O   THR     2      26.030  39.206  12.813  1.00  0.00           O  
ATOM     34  N   GLU     3      26.567  37.213  12.099  1.00  0.00           N  
ATOM     35  H   GLU     3      26.971  36.779  11.281  1.00  0.00           H  
ATOM     36  CA  GLU     3      25.919  36.391  13.158  1.00  0.00           C  
ATOM     37  HA  GLU     3      25.330  37.042  13.803  1.00  0.00           H  
ATOM     38  CB  GLU     3      24.830  35.575  12.598  1.00  0.00           C  
ATOM     39  HB2 GLU     3      24.040  36.157  12.122  1.00  0.00           H  
ATOM     40  HB3 GLU     3      25.394  35.176  11.755  1.00  0.00           H  
ATOM     41  CG  GLU     3      24.215  34.440  13.372  1.00  0.00           C  
ATOM     42  HG2 GLU     3      24.993  33.775  13.746  1.00  0.00           H  
ATOM     43  HG3 GLU     3      23.740  34.795  14.286  1.00  0.00           H  
ATOM     44  CD  GLU     3      23.205  33.558  12.607  1.00  0.00           C  
ATOM     45  OE1 GLU     3      23.439  32.378  12.381  1.00  0.00           O  
ATOM     46  OE2 GLU     3      22.231  34.030  12.021  1.00  0.00           O  
ATOM     47  C   GLU     3      26.875  35.439  13.863  1.00  0.00           C  
ATOM     48  O   GLU     3      27.764  34.951  13.126  1.00  0.00           O  
ATOM     49  N   TYR     4      26.739  35.260  15.185  1.00  0.00           N  
ATOM     50  H   TYR     4      25.984  35.751  15.642  1.00  0.00           H  
ATOM     51  CA  TYR     4      27.432  34.251  15.933  1.00  0.00           C  
ATOM     52  HA  TYR     4      28.165  33.796  15.266  1.00  0.00           H  
ATOM     53  CB  TYR     4      28.293  34.827  17.110  1.00  0.00           C  
ATOM     54  HB2 TYR     4      27.581  35.324  17.769  1.00  0.00           H  
ATOM     55  HB3 TYR     4      28.825  33.968  17.519  1.00  0.00           H  
ATOM     56  CG  TYR     4      29.228  35.931  16.593  1.00  0.00           C  
ATOM     57  CD1 TYR     4      30.228  35.610  15.667  1.00  0.00           C  
ATOM     58  HD1 TYR     4      30.255  34.619  15.239  1.00  0.00           H  
ATOM     59  CE1 TYR     4      31.125  36.579  15.203  1.00  0.00           C  
ATOM     60  HE1 TYR     4      31.858  36.287  14.465  1.00  0.00           H  
ATOM     61  CZ  TYR     4      31.159  37.848  15.755  1.00  0.00           C  
ATOM     62  OH  TYR     4      31.983  38.869  15.338  1.00  0.00           O  
ATOM     63  HH  TYR     4      32.468  38.590  14.558  1.00  0.00           H  
ATOM     64  CE2 TYR     4      30.242  38.152  16.790  1.00  0.00           C  
ATOM     65  HE2 TYR     4      30.245  39.104  17.299  1.00  0.00           H  
ATOM     66  CD2 TYR     4      29.211  37.251  17.130  1.00  0.00           C  
ATOM     67  HD2 TYR     4      28.513  37.390  17.942  1.00  0.00           H  
ATOM     68  C   TYR     4      26.524  33.150  16.493  1.00  0.00           C  
ATOM     69  O   TYR     4      25.493  33.386  17.103  1.00  0.00           O  
ATOM     70  N   LYS     5      26.886  31.895  16.215  1.00  0.00           N  
ATOM     71  H   LYS     5      27.850  31.925  15.915  1.00  0.00           H  
ATOM     72  CA  LYS     5      26.388  30.589  16.746  1.00  0.00           C  
ATOM     73  HA  LYS     5      25.325  30.640  16.982  1.00  0.00           H  
ATOM     74  CB  LYS     5      26.514  29.442  15.788  1.00  0.00           C  
ATOM     75  HB2 LYS     5      27.539  29.477  15.418  1.00  0.00           H  
ATOM     76  HB3 LYS     5      26.243  28.527  16.314  1.00  0.00           H  
ATOM     77  CG  LYS     5      25.610  29.544  14.515  1.00  0.00           C  
ATOM     78  HG2 LYS     5      25.844  30.454  13.962  1.00  0.00           H  
ATOM     79  HG3 LYS     5      25.954  28.699  13.920  1.00  0.00           H  
ATOM     80  CD  LYS     5      24.105  29.268  14.902  1.00  0.00           C  
ATOM     81  HD2 LYS     5      24.041  28.263  15.319  1.00  0.00           H  
ATOM     82  HD3 LYS     5      23.826  29.874  15.764  1.00  0.00           H  
ATOM     83  CE  LYS     5      23.332  29.489  13.578  1.00  0.00           C  
ATOM     84  HE2 LYS     5      23.440  30.554  13.369  1.00  0.00           H  
ATOM     85  HE3 LYS     5      23.870  29.165  12.687  1.00  0.00           H  
ATOM     86  NZ  LYS     5      21.908  29.160  13.666  1.00  0.00           N  
ATOM     87  HZ1 LYS     5      21.674  28.252  14.041  1.00  0.00           H  
ATOM     88  HZ2 LYS     5      21.496  29.831  14.298  1.00  0.00           H  
ATOM     89  HZ3 LYS     5      21.511  29.251  12.742  1.00  0.00           H  
ATOM     90  C   LYS     5      27.061  30.204  18.021  1.00  0.00           C  
ATOM     91  O   LYS     5      28.039  29.499  18.147  1.00  0.00           O  
ATOM     92  N   LEU     6      26.535  30.745  19.168  1.00  0.00           N  
ATOM     93  H   LEU     6      25.590  31.093  19.085  1.00  0.00           H  
ATOM     94  CA  LEU     6      27.169  30.590  20.398  1.00  0.00           C  
ATOM     95  HA  LEU     6      28.217  30.295  20.350  1.00  0.00           H  
ATOM     96  CB  LEU     6      27.112  31.846  21.333  1.00  0.00           C  
ATOM     97  HB2 LEU     6      26.110  32.191  21.588  1.00  0.00           H  
ATOM     98  HB3 LEU     6      27.757  31.582  22.171  1.00  0.00           H  
ATOM     99  CG  LEU     6      27.657  33.147  20.713  1.00  0.00           C  
ATOM    100  HG  LEU     6      27.189  33.446  19.775  1.00  0.00           H  
ATOM    101  CD1 LEU     6      27.414  34.337  21.698  1.00  0.00           C  
ATOM    102 HD11 LEU     6      28.028  33.995  22.531  1.00  0.00           H  
ATOM    103 HD12 LEU     6      27.824  35.326  21.494  1.00  0.00           H  
ATOM    104 HD13 LEU     6      26.343  34.439  21.871  1.00  0.00           H  
ATOM    105  CD2 LEU     6      29.195  33.157  20.491  1.00  0.00           C  
ATOM    106 HD21 LEU     6      29.414  34.074  19.943  1.00  0.00           H  
ATOM    107 HD22 LEU     6      29.743  33.248  21.429  1.00  0.00           H  
ATOM    108 HD23 LEU     6      29.442  32.250  19.940  1.00  0.00           H  
ATOM    109  C   LEU     6      26.352  29.512  21.148  1.00  0.00           C  
ATOM    110  O   LEU     6      25.148  29.346  20.979  1.00  0.00           O  
ATOM    111  N   VAL     7      26.949  28.869  22.092  1.00  0.00           N  
ATOM    112  H   VAL     7      27.929  29.012  22.290  1.00  0.00           H  
ATOM    113  CA  VAL     7      26.352  27.810  22.936  1.00  0.00           C  
ATOM    114  HA  VAL     7      25.270  27.943  22.938  1.00  0.00           H  
ATOM    115  CB  VAL     7      26.713  26.452  22.443  1.00  0.00           C  
ATOM    116  HB  VAL     7      27.796  26.349  22.382  1.00  0.00           H  
ATOM    117  CG1 VAL     7      26.094  25.210  23.158  1.00  0.00           C  
ATOM    118 HG11 VAL     7      25.046  25.375  23.407  1.00  0.00           H  
ATOM    119 HG12 VAL     7      26.250  24.304  22.572  1.00  0.00           H  
ATOM    120 HG13 VAL     7      26.741  25.174  24.034  1.00  0.00           H  
ATOM    121  CG2 VAL     7      26.266  26.243  21.012  1.00  0.00           C  
ATOM    122 HG21 VAL     7      26.486  25.218  20.712  1.00  0.00           H  
ATOM    123 HG22 VAL     7      25.192  26.421  20.962  1.00  0.00           H  
ATOM    124 HG23 VAL     7      26.823  26.904  20.347  1.00  0.00           H  
ATOM    125  C   VAL     7      26.843  27.878  24.348  1.00  0.00           C  
ATOM    126  O   VAL     7      27.914  28.362  24.656  1.00  0.00           O  
ATOM    127  N   VAL     8      26.170  27.229  25.294  1.00  0.00           N  
ATOM    128  H   VAL     8      25.303  26.842  24.949  1.00  0.00           H  
ATOM    129  CA  VAL     8      26.486  27.126  26.792  1.00  0.00           C  
ATOM    130  HA  VAL     8      27.521  27.466  26.815  1.00  0.00           H  
ATOM    131  CB  VAL     8      25.650  28.098  27.579  1.00  0.00           C  
ATOM    132  HB  VAL     8      24.605  27.793  27.628  1.00  0.00           H  
ATOM    133  CG1 VAL     8      26.216  28.249  29.056  1.00  0.00           C  
ATOM    134 HG11 VAL     8      27.278  28.471  29.157  1.00  0.00           H  
ATOM    135 HG12 VAL     8      25.660  29.041  29.558  1.00  0.00           H  
ATOM    136 HG13 VAL     8      25.784  27.377  29.549  1.00  0.00           H  
ATOM    137  CG2 VAL     8      25.590  29.492  27.015  1.00  0.00           C  
ATOM    138 HG21 VAL     8      26.576  29.916  26.823  1.00  0.00           H  
ATOM    139 HG22 VAL     8      25.110  29.349  26.046  1.00  0.00           H  
ATOM    140 HG23 VAL     8      25.033  30.148  27.684  1.00  0.00           H  
ATOM    141  C   VAL     8      26.476  25.725  27.437  1.00  0.00           C  
ATOM    142  O   VAL     8      25.419  25.294  27.886  1.00  0.00           O  
ATOM    143  N   VAL     9      27.641  25.005  27.343  1.00  0.00           N  
ATOM    144  H   VAL     9      28.512  25.454  27.101  1.00  0.00           H  
ATOM    145  CA  VAL     9      27.628  23.546  27.799  1.00  0.00           C  
ATOM    146  HA  VAL     9      26.592  23.208  27.794  1.00  0.00           H  
ATOM    147  CB  VAL     9      28.461  22.649  26.896  1.00  0.00           C  
ATOM    148  HB  VAL     9      28.441  21.631  27.285  1.00  0.00           H  
ATOM    149  CG1 VAL     9      27.972  22.535  25.415  1.00  0.00           C  
ATOM    150 HG11 VAL     9      27.208  21.769  25.277  1.00  0.00           H  
ATOM    151 HG12 VAL     9      27.711  23.533  25.063  1.00  0.00           H  
ATOM    152 HG13 VAL     9      28.798  22.263  24.758  1.00  0.00           H  
ATOM    153  CG2 VAL     9      29.966  22.785  26.848  1.00  0.00           C  
ATOM    154 HG21 VAL     9      30.381  22.042  26.167  1.00  0.00           H  
ATOM    155 HG22 VAL     9      30.302  23.772  26.530  1.00  0.00           H  
ATOM    156 HG23 VAL     9      30.411  22.718  27.840  1.00  0.00           H  
ATOM    157  C   VAL     9      28.066  23.530  29.297  1.00  0.00           C  
ATOM    158  O   VAL     9      28.802  24.380  29.724  1.00  0.00           O  
ATOM    159  N   GLY    10      27.633  22.556  30.158  1.00  0.00           N  
ATOM    160  H   GLY    10      26.901  21.922  29.871  1.00  0.00           H  
ATOM    161  CA  GLY    10      28.336  22.353  31.443  1.00  0.00           C  
ATOM    162  HA2 GLY    10      29.234  21.792  31.186  1.00  0.00           H  
ATOM    163  HA3 GLY    10      28.618  23.289  31.925  1.00  0.00           H  
ATOM    164  C   GLY    10      27.573  21.415  32.439  1.00  0.00           C  
ATOM    165  O   GLY    10      26.476  21.022  32.106  1.00  0.00           O  
ATOM    166  N   ALA    11      28.046  21.117  33.623  1.00  0.00           N  
ATOM    167  H   ALA    11      28.923  21.569  33.841  1.00  0.00           H  
ATOM    168  CA  ALA    11      27.590  20.005  34.471  1.00  0.00           C  
ATOM    169  HA  ALA    11      27.349  19.128  33.870  1.00  0.00           H  
ATOM    170  CB  ALA    11      28.682  19.657  35.495  1.00  0.00           C  
ATOM    171  HB1 ALA    11      28.540  18.644  35.871  1.00  0.00           H  
ATOM    172  HB2 ALA    11      29.720  19.681  35.163  1.00  0.00           H  
ATOM    173  HB3 ALA    11      28.763  20.442  36.247  1.00  0.00           H  
ATOM    174  C   ALA    11      26.198  20.262  35.118  1.00  0.00           C  
ATOM    175  O   ALA    11      25.577  21.305  35.076  1.00  0.00           O  
ATOM    176  N   GLY    12      25.614  19.167  35.684  1.00  0.00           N  
ATOM    177  H   GLY    12      26.062  18.283  35.487  1.00  0.00           H  
ATOM    178  CA  GLY    12      24.355  19.160  36.377  1.00  0.00           C  
ATOM    179  HA2 GLY    12      23.691  19.473  35.572  1.00  0.00           H  
ATOM    180  HA3 GLY    12      24.005  18.175  36.687  1.00  0.00           H  
ATOM    181  C   GLY    12      24.185  20.285  37.472  1.00  0.00           C  
ATOM    182  O   GLY    12      25.149  20.466  38.264  1.00  0.00           O  
ATOM    183  N   GLY    13      22.981  20.894  37.594  1.00  0.00           N  
ATOM    184  H   GLY    13      22.233  20.672  36.953  1.00  0.00           H  
ATOM    185  CA  GLY    13      22.585  21.677  38.791  1.00  0.00           C  
ATOM    186  HA2 GLY    13      21.687  22.229  38.514  1.00  0.00           H  
ATOM    187  HA3 GLY    13      22.253  21.023  39.597  1.00  0.00           H  
ATOM    188  C   GLY    13      23.565  22.706  39.276  1.00  0.00           C  
ATOM    189  O   GLY    13      24.034  22.778  40.400  1.00  0.00           O  
ATOM    190  N   VAL    14      24.060  23.536  38.351  1.00  0.00           N  
ATOM    191  H   VAL    14      23.906  23.272  37.388  1.00  0.00           H  
ATOM    192  CA  VAL    14      24.888  24.742  38.616  1.00  0.00           C  
ATOM    193  HA  VAL    14      25.397  24.645  39.575  1.00  0.00           H  
ATOM    194  CB  VAL    14      26.146  24.784  37.659  1.00  0.00           C  
ATOM    195  HB  VAL    14      26.642  25.684  38.021  1.00  0.00           H  
ATOM    196  CG1 VAL    14      27.067  23.682  37.897  1.00  0.00           C  
ATOM    197 HG11 VAL    14      27.557  23.786  38.865  1.00  0.00           H  
ATOM    198 HG12 VAL    14      26.630  22.698  37.727  1.00  0.00           H  
ATOM    199 HG13 VAL    14      27.895  23.756  37.193  1.00  0.00           H  
ATOM    200  CG2 VAL    14      25.747  25.077  36.237  1.00  0.00           C  
ATOM    201 HG21 VAL    14      25.028  24.365  35.832  1.00  0.00           H  
ATOM    202 HG22 VAL    14      25.397  26.105  36.144  1.00  0.00           H  
ATOM    203 HG23 VAL    14      26.585  24.869  35.571  1.00  0.00           H  
ATOM    204  C   VAL    14      24.181  26.095  38.476  1.00  0.00           C  
ATOM    205  O   VAL    14      24.868  27.078  38.795  1.00  0.00           O  
ATOM    206  N   GLY    15      23.000  26.162  37.962  1.00  0.00           N  
ATOM    207  H   GLY    15      22.511  25.312  37.720  1.00  0.00           H  
ATOM    208  CA  GLY    15      22.222  27.386  37.586  1.00  0.00           C  
ATOM    209  HA2 GLY    15      21.159  27.166  37.680  1.00  0.00           H  
ATOM    210  HA3 GLY    15      22.437  28.197  38.282  1.00  0.00           H  
ATOM    211  C   GLY    15      22.490  27.823  36.150  1.00  0.00           C  
ATOM    212  O   GLY    15      22.582  28.998  35.954  1.00  0.00           O  
ATOM    213  N   LYS    16      22.787  26.942  35.165  1.00  0.00           N  
ATOM    214  H   LYS    16      22.946  25.975  35.410  1.00  0.00           H  
ATOM    215  CA  LYS    16      23.253  27.300  33.778  1.00  0.00           C  
ATOM    216  HA  LYS    16      24.036  28.048  33.898  1.00  0.00           H  
ATOM    217  CB  LYS    16      23.707  25.929  33.201  1.00  0.00           C  
ATOM    218  HB2 LYS    16      24.259  25.348  33.939  1.00  0.00           H  
ATOM    219  HB3 LYS    16      22.808  25.326  33.070  1.00  0.00           H  
ATOM    220  CG  LYS    16      24.383  26.123  31.837  1.00  0.00           C  
ATOM    221  HG2 LYS    16      23.593  26.303  31.108  1.00  0.00           H  
ATOM    222  HG3 LYS    16      24.962  27.044  31.910  1.00  0.00           H  
ATOM    223  CD  LYS    16      25.198  24.901  31.456  1.00  0.00           C  
ATOM    224  HD2 LYS    16      25.881  25.272  30.692  1.00  0.00           H  
ATOM    225  HD3 LYS    16      25.876  24.649  32.272  1.00  0.00           H  
ATOM    226  CE  LYS    16      24.470  23.741  30.882  1.00  0.00           C  
ATOM    227  HE2 LYS    16      25.111  22.868  31.007  1.00  0.00           H  
ATOM    228  HE3 LYS    16      23.650  23.505  31.561  1.00  0.00           H  
ATOM    229  NZ  LYS    16      23.957  23.891  29.547  1.00  0.00           N  
ATOM    230  HZ1 LYS    16      24.691  23.780  28.862  1.00  0.00           H  
ATOM    231  HZ2 LYS    16      23.311  23.115  29.536  1.00  0.00           H  
ATOM    232  HZ3 LYS    16      23.480  24.768  29.395  1.00  0.00           H  
ATOM    233  C   LYS    16      22.168  27.995  32.962  1.00  0.00           C  
ATOM    234  O   LYS    16      22.549  29.050  32.392  1.00  0.00           O  
ATOM    235  N   SER    17      20.892  27.498  32.992  1.00  0.00           N  
ATOM    236  H   SER    17      20.672  26.609  33.419  1.00  0.00           H  
ATOM    237  CA  SER    17      19.807  28.280  32.328  1.00  0.00           C  
ATOM    238  HA  SER    17      20.213  28.551  31.353  1.00  0.00           H  
ATOM    239  CB  SER    17      18.558  27.331  32.164  1.00  0.00           C  
ATOM    240  HB2 SER    17      18.162  27.325  33.180  1.00  0.00           H  
ATOM    241  HB3 SER    17      17.831  27.748  31.467  1.00  0.00           H  
ATOM    242  OG  SER    17      18.814  25.951  31.914  1.00  0.00           O  
ATOM    243  HG  SER    17      19.128  25.906  31.008  1.00  0.00           H  
ATOM    244  C   SER    17      19.581  29.637  33.005  1.00  0.00           C  
ATOM    245  O   SER    17      19.348  30.602  32.326  1.00  0.00           O  
ATOM    246  N   ALA    18      19.866  29.759  34.334  1.00  0.00           N  
ATOM    247  H   ALA    18      19.928  28.887  34.839  1.00  0.00           H  
ATOM    248  CA  ALA    18      19.753  31.025  35.057  1.00  0.00           C  
ATOM    249  HA  ALA    18      18.734  31.395  34.948  1.00  0.00           H  
ATOM    250  CB  ALA    18      19.852  30.713  36.554  1.00  0.00           C  
ATOM    251  HB1 ALA    18      19.134  29.971  36.903  1.00  0.00           H  
ATOM    252  HB2 ALA    18      20.882  30.394  36.708  1.00  0.00           H  
ATOM    253  HB3 ALA    18      19.828  31.631  37.142  1.00  0.00           H  
ATOM    254  C   ALA    18      20.785  32.064  34.593  1.00  0.00           C  
ATOM    255  O   ALA    18      20.726  33.287  34.891  1.00  0.00           O  
ATOM    256  N   LEU    19      21.889  31.675  33.863  1.00  0.00           N  
ATOM    257  H   LEU    19      21.899  30.683  33.675  1.00  0.00           H  
ATOM    258  CA  LEU    19      22.890  32.560  33.260  1.00  0.00           C  
ATOM    259  HA  LEU    19      23.031  33.486  33.818  1.00  0.00           H  
ATOM    260  CB  LEU    19      24.243  31.810  33.201  1.00  0.00           C  
ATOM    261  HB2 LEU    19      24.060  30.949  32.557  1.00  0.00           H  
ATOM    262  HB3 LEU    19      24.982  32.460  32.732  1.00  0.00           H  
ATOM    263  CG  LEU    19      24.888  31.342  34.500  1.00  0.00           C  
ATOM    264  HG  LEU    19      24.171  30.761  35.080  1.00  0.00           H  
ATOM    265  CD1 LEU    19      25.963  30.346  34.149  1.00  0.00           C  
ATOM    266 HD11 LEU    19      26.244  29.728  35.002  1.00  0.00           H  
ATOM    267 HD12 LEU    19      25.552  29.741  33.342  1.00  0.00           H  
ATOM    268 HD13 LEU    19      26.934  30.765  33.886  1.00  0.00           H  
ATOM    269  CD2 LEU    19      25.568  32.499  35.292  1.00  0.00           C  
ATOM    270 HD21 LEU    19      26.013  32.117  36.211  1.00  0.00           H  
ATOM    271 HD22 LEU    19      26.322  33.002  34.686  1.00  0.00           H  
ATOM    272 HD23 LEU    19      24.839  33.284  35.491  1.00  0.00           H  
ATOM    273  C   LEU    19      22.519  33.100  31.852  1.00  0.00           C  
ATOM    274  O   LEU    19      22.619  34.303  31.659  1.00  0.00           O  
ATOM    275  N   THR    20      22.025  32.239  30.994  1.00  0.00           N  
ATOM    276  H   THR    20      21.957  31.247  31.170  1.00  0.00           H  
ATOM    277  CA  THR    20      21.462  32.670  29.731  1.00  0.00           C  
ATOM    278  HA  THR    20      22.234  33.231  29.204  1.00  0.00           H  
ATOM    279  CB  THR    20      21.098  31.459  28.809  1.00  0.00           C  
ATOM    280  HB  THR    20      20.660  31.915  27.921  1.00  0.00           H  
ATOM    281  CG2 THR    20      22.326  30.604  28.261  1.00  0.00           C  
ATOM    282 HG21 THR    20      22.585  29.981  29.117  1.00  0.00           H  
ATOM    283 HG22 THR    20      22.056  29.910  27.465  1.00  0.00           H  
ATOM    284 HG23 THR    20      23.055  31.262  27.787  1.00  0.00           H  
ATOM    285  OG1 THR    20      20.220  30.536  29.411  1.00  0.00           O  
ATOM    286  HG1 THR    20      19.439  30.483  28.855  1.00  0.00           H  
ATOM    287  C   THR    20      20.222  33.521  29.957  1.00  0.00           C  
ATOM    288  O   THR    20      20.061  34.523  29.335  1.00  0.00           O  
ATOM    289  N   ILE    21      19.275  33.134  30.797  1.00  0.00           N  
ATOM    290  H   ILE    21      19.276  32.261  31.306  1.00  0.00           H  
ATOM    291  CA  ILE    21      18.025  34.013  31.086  1.00  0.00           C  
ATOM    292  HA  ILE    21      17.546  34.292  30.148  1.00  0.00           H  
ATOM    293  CB  ILE    21      17.052  33.227  31.958  1.00  0.00           C  
ATOM    294  HB  ILE    21      17.565  32.785  32.812  1.00  0.00           H  
ATOM    295  CG2 ILE    21      15.933  34.118  32.556  1.00  0.00           C  
ATOM    296 HG21 ILE    21      16.281  35.010  33.077  1.00  0.00           H  
ATOM    297 HG22 ILE    21      15.465  34.499  31.648  1.00  0.00           H  
ATOM    298 HG23 ILE    21      15.290  33.479  33.161  1.00  0.00           H  
ATOM    299  CG1 ILE    21      16.500  31.982  31.185  1.00  0.00           C  
ATOM    300 HG12 ILE    21      17.260  31.272  30.860  1.00  0.00           H  
ATOM    301 HG13 ILE    21      15.786  31.482  31.840  1.00  0.00           H  
ATOM    302  CD1 ILE    21      15.682  32.387  29.939  1.00  0.00           C  
ATOM    303 HD11 ILE    21      14.751  32.915  30.148  1.00  0.00           H  
ATOM    304 HD12 ILE    21      16.113  33.115  29.251  1.00  0.00           H  
ATOM    305 HD13 ILE    21      15.368  31.518  29.361  1.00  0.00           H  
ATOM    306  C   ILE    21      18.555  35.390  31.682  1.00  0.00           C  
ATOM    307  O   ILE    21      17.935  36.431  31.297  1.00  0.00           O  
ATOM    308  N   GLN    22      19.560  35.490  32.526  1.00  0.00           N  
ATOM    309  H   GLN    22      19.956  34.581  32.716  1.00  0.00           H  
ATOM    310  CA  GLN    22      20.113  36.696  33.138  1.00  0.00           C  
ATOM    311  HA  GLN    22      19.230  37.190  33.545  1.00  0.00           H  
ATOM    312  CB  GLN    22      21.114  36.298  34.256  1.00  0.00           C  
ATOM    313  HB2 GLN    22      20.534  35.570  34.824  1.00  0.00           H  
ATOM    314  HB3 GLN    22      21.866  35.631  33.834  1.00  0.00           H  
ATOM    315  CG  GLN    22      21.747  37.363  35.215  1.00  0.00           C  
ATOM    316  HG2 GLN    22      22.428  36.750  35.806  1.00  0.00           H  
ATOM    317  HG3 GLN    22      22.245  38.056  34.537  1.00  0.00           H  
ATOM    318  CD  GLN    22      20.869  38.157  36.099  1.00  0.00           C  
ATOM    319  OE1 GLN    22      20.410  39.154  35.721  1.00  0.00           O  
ATOM    320  NE2 GLN    22      20.679  37.821  37.364  1.00  0.00           N  
ATOM    321 HE21 GLN    22      20.105  38.482  37.867  1.00  0.00           H  
ATOM    322 HE22 GLN    22      20.969  36.900  37.659  1.00  0.00           H  
ATOM    323  C   GLN    22      20.816  37.633  32.085  1.00  0.00           C  
ATOM    324  O   GLN    22      20.627  38.858  32.176  1.00  0.00           O  
ATOM    325  N   LEU    23      21.490  37.117  30.995  1.00  0.00           N  
ATOM    326  H   LEU    23      21.471  36.110  30.921  1.00  0.00           H  
ATOM    327  CA  LEU    23      21.770  37.921  29.811  1.00  0.00           C  
ATOM    328  HA  LEU    23      22.395  38.798  29.980  1.00  0.00           H  
ATOM    329  CB  LEU    23      22.539  37.025  28.786  1.00  0.00           C  
ATOM    330  HB2 LEU    23      23.485  36.833  29.291  1.00  0.00           H  
ATOM    331  HB3 LEU    23      21.998  36.086  28.667  1.00  0.00           H  
ATOM    332  CG  LEU    23      22.795  37.695  27.404  1.00  0.00           C  
ATOM    333  HG  LEU    23      22.182  38.582  27.242  1.00  0.00           H  
ATOM    334  CD1 LEU    23      24.171  38.311  27.529  1.00  0.00           C  
ATOM    335 HD11 LEU    23      24.230  39.087  26.766  1.00  0.00           H  
ATOM    336 HD12 LEU    23      24.334  38.803  28.488  1.00  0.00           H  
ATOM    337 HD13 LEU    23      25.005  37.623  27.389  1.00  0.00           H  
ATOM    338  CD2 LEU    23      22.640  36.648  26.255  1.00  0.00           C  
ATOM    339 HD21 LEU    23      23.441  35.948  26.492  1.00  0.00           H  
ATOM    340 HD22 LEU    23      21.735  36.059  26.398  1.00  0.00           H  
ATOM    341 HD23 LEU    23      22.660  37.120  25.272  1.00  0.00           H  
ATOM    342  C   LEU    23      20.532  38.510  29.126  1.00  0.00           C  
ATOM    343  O   LEU    23      20.538  39.727  28.726  1.00  0.00           O  
ATOM    344  N   ILE    24      19.570  37.725  28.790  1.00  0.00           N  
ATOM    345  H   ILE    24      19.562  36.809  29.216  1.00  0.00           H  
ATOM    346  CA  ILE    24      18.438  38.090  27.875  1.00  0.00           C  
ATOM    347  HA  ILE    24      18.803  38.620  26.995  1.00  0.00           H  
ATOM    348  CB  ILE    24      17.868  36.777  27.272  1.00  0.00           C  
ATOM    349  HB  ILE    24      17.618  36.075  28.067  1.00  0.00           H  
ATOM    350  CG2 ILE    24      16.467  36.952  26.597  1.00  0.00           C  
ATOM    351 HG21 ILE    24      16.110  35.945  26.377  1.00  0.00           H  
ATOM    352 HG22 ILE    24      15.770  37.556  27.177  1.00  0.00           H  
ATOM    353 HG23 ILE    24      16.519  37.486  25.648  1.00  0.00           H  
ATOM    354  CG1 ILE    24      18.812  35.986  26.272  1.00  0.00           C  
ATOM    355 HG12 ILE    24      19.653  35.688  26.897  1.00  0.00           H  
ATOM    356 HG13 ILE    24      18.315  35.045  26.033  1.00  0.00           H  
ATOM    357  CD1 ILE    24      19.417  36.766  25.157  1.00  0.00           C  
ATOM    358 HD11 ILE    24      20.057  37.604  25.434  1.00  0.00           H  
ATOM    359 HD12 ILE    24      20.086  36.110  24.600  1.00  0.00           H  
ATOM    360 HD13 ILE    24      18.600  37.003  24.476  1.00  0.00           H  
ATOM    361  C   ILE    24      17.469  38.911  28.585  1.00  0.00           C  
ATOM    362  O   ILE    24      17.149  40.026  28.151  1.00  0.00           O  
ATOM    363  N   GLN    25      16.838  38.419  29.678  1.00  0.00           N  
ATOM    364  H   GLN    25      17.304  37.591  30.020  1.00  0.00           H  
ATOM    365  CA  GLN    25      15.706  39.023  30.442  1.00  0.00           C  
ATOM    366  HA  GLN    25      15.268  39.830  29.853  1.00  0.00           H  
ATOM    367  CB  GLN    25      14.679  37.907  30.787  1.00  0.00           C  
ATOM    368  HB2 GLN    25      15.197  37.234  31.470  1.00  0.00           H  
ATOM    369  HB3 GLN    25      13.844  38.471  31.202  1.00  0.00           H  
ATOM    370  CG  GLN    25      14.097  37.158  29.622  1.00  0.00           C  
ATOM    371  HG2 GLN    25      14.899  36.499  29.291  1.00  0.00           H  
ATOM    372  HG3 GLN    25      13.414  36.458  30.103  1.00  0.00           H  
ATOM    373  CD  GLN    25      13.520  37.890  28.454  1.00  0.00           C  
ATOM    374  OE1 GLN    25      13.336  39.093  28.579  1.00  0.00           O  
ATOM    375  NE2 GLN    25      13.224  37.284  27.345  1.00  0.00           N  
ATOM    376 HE21 GLN    25      13.325  37.871  26.529  1.00  0.00           H  
ATOM    377 HE22 GLN    25      13.180  36.289  27.179  1.00  0.00           H  
ATOM    378  C   GLN    25      16.194  39.749  31.673  1.00  0.00           C  
ATOM    379  O   GLN    25      15.347  40.097  32.501  1.00  0.00           O  
ATOM    380  N   ASN    26      17.548  39.944  31.928  1.00  0.00           N  
ATOM    381  H   ASN    26      18.205  39.559  31.264  1.00  0.00           H  
ATOM    382  CA  ASN    26      17.976  40.820  33.071  1.00  0.00           C  
ATOM    383  HA  ASN    26      19.019  40.556  33.243  1.00  0.00           H  
ATOM    384  CB  ASN    26      18.081  42.339  32.687  1.00  0.00           C  
ATOM    385  HB2 ASN    26      17.064  42.714  32.570  1.00  0.00           H  
ATOM    386  HB3 ASN    26      18.554  42.794  33.557  1.00  0.00           H  
ATOM    387  CG  ASN    26      19.030  42.639  31.545  1.00  0.00           C  
ATOM    388  OD1 ASN    26      19.625  41.770  30.956  1.00  0.00           O  
ATOM    389  ND2 ASN    26      19.209  43.891  31.263  1.00  0.00           N  
ATOM    390 HD21 ASN    26      19.799  44.203  30.504  1.00  0.00           H  
ATOM    391 HD22 ASN    26      18.645  44.652  31.614  1.00  0.00           H  
ATOM    392  C   ASN    26      17.478  40.526  34.453  1.00  0.00           C  
ATOM    393  O   ASN    26      17.535  41.424  35.392  1.00  0.00           O  
ATOM    394  N   HIE    27      17.064  39.325  34.688  1.00  0.00           N  
ATOM    395  H   HIE    27      16.940  38.707  33.898  1.00  0.00           H  
ATOM    396  CA  HIE    27      16.670  38.791  36.049  1.00  0.00           C  
ATOM    397  HA  HIE    27      17.289  39.338  36.761  1.00  0.00           H  
ATOM    398  CB  HIE    27      15.253  39.251  36.380  1.00  0.00           C  
ATOM    399  HB2 HIE    27      15.224  40.337  36.286  1.00  0.00           H  
ATOM    400  HB3 HIE    27      14.517  38.783  35.726  1.00  0.00           H  
ATOM    401  CG  HIE    27      14.904  39.024  37.841  1.00  0.00           C  
ATOM    402  ND1 HIE    27      15.728  39.268  38.942  1.00  0.00           N  
ATOM    403  CE1 HIE    27      15.011  38.847  40.060  1.00  0.00           C  
ATOM    404  HE1 HIE    27      15.351  38.835  41.085  1.00  0.00           H  
ATOM    405  NE2 HIE    27      13.863  38.296  39.680  1.00  0.00           N  
ATOM    406  HE2 HIE    27      13.330  37.700  40.296  1.00  0.00           H  
ATOM    407  CD2 HIE    27      13.757  38.497  38.357  1.00  0.00           C  
ATOM    408  HD2 HIE    27      12.938  38.157  37.741  1.00  0.00           H  
ATOM    409  C   HIE    27      16.991  37.259  36.358  1.00  0.00           C  
ATOM    410  O   HIE    27      17.307  36.542  35.418  1.00  0.00           O  
ATOM    411  N   PHE    28      16.961  36.923  37.558  1.00  0.00           N  
ATOM    412  H   PHE    28      16.469  37.533  38.196  1.00  0.00           H  
ATOM    413  CA  PHE    28      17.374  35.669  38.051  1.00  0.00           C  
ATOM    414  HA  PHE    28      18.147  35.253  37.406  1.00  0.00           H  
ATOM    415  CB  PHE    28      18.254  35.923  39.273  1.00  0.00           C  
ATOM    416  HB2 PHE    28      19.105  36.549  39.004  1.00  0.00           H  
ATOM    417  HB3 PHE    28      17.726  36.555  39.988  1.00  0.00           H  
ATOM    418  CG  PHE    28      18.645  34.670  40.071  1.00  0.00           C  
ATOM    419  CD1 PHE    28      19.281  33.554  39.593  1.00  0.00           C  
ATOM    420  HD1 PHE    28      19.551  33.499  38.549  1.00  0.00           H  
ATOM    421  CE1 PHE    28      19.630  32.523  40.500  1.00  0.00           C  
ATOM    422  HE1 PHE    28      20.260  31.739  40.104  1.00  0.00           H  
ATOM    423  CZ  PHE    28      19.471  32.662  41.959  1.00  0.00           C  
ATOM    424  HZ  PHE    28      19.749  31.825  42.583  1.00  0.00           H  
ATOM    425  CE2 PHE    28      18.850  33.815  42.428  1.00  0.00           C  
ATOM    426  HE2 PHE    28      18.720  33.968  43.489  1.00  0.00           H  
ATOM    427  CD2 PHE    28      18.377  34.754  41.517  1.00  0.00           C  
ATOM    428  HD2 PHE    28      17.979  35.637  41.995  1.00  0.00           H  
ATOM    429  C   PHE    28      16.237  34.758  38.375  1.00  0.00           C  
ATOM    430  O   PHE    28      15.158  35.214  38.776  1.00  0.00           O  
ATOM    431  N   VAL    29      16.410  33.462  38.162  1.00  0.00           N  
ATOM    432  H   VAL    29      17.346  33.201  37.887  1.00  0.00           H  
ATOM    433  CA  VAL    29      15.493  32.374  38.448  1.00  0.00           C  
ATOM    434  HA  VAL    29      14.721  32.743  39.124  1.00  0.00           H  
ATOM    435  CB  VAL    29      14.844  31.786  37.137  1.00  0.00           C  
ATOM    436  HB  VAL    29      15.673  31.455  36.511  1.00  0.00           H  
ATOM    437  CG1 VAL    29      13.981  30.531  37.437  1.00  0.00           C  
ATOM    438 HG11 VAL    29      13.377  30.660  38.335  1.00  0.00           H  
ATOM    439 HG12 VAL    29      13.372  30.294  36.564  1.00  0.00           H  
ATOM    440 HG13 VAL    29      14.621  29.689  37.704  1.00  0.00           H  
ATOM    441  CG2 VAL    29      13.865  32.726  36.438  1.00  0.00           C  
ATOM    442 HG21 VAL    29      13.549  32.198  35.539  1.00  0.00           H  
ATOM    443 HG22 VAL    29      13.029  32.837  37.129  1.00  0.00           H  
ATOM    444 HG23 VAL    29      14.381  33.657  36.203  1.00  0.00           H  
ATOM    445  C   VAL    29      16.265  31.252  39.249  1.00  0.00           C  
ATOM    446  O   VAL    29      17.206  30.630  38.728  1.00  0.00           O  
ATOM    447  N   ASP    30      15.886  30.968  40.453  1.00  0.00           N  
ATOM    448  H   ASP    30      15.177  31.483  40.955  1.00  0.00           H  
ATOM    449  CA  ASP    30      16.600  30.133  41.367  1.00  0.00           C  
ATOM    450  HA  ASP    30      17.649  30.392  41.219  1.00  0.00           H  
ATOM    451  CB  ASP    30      16.204  30.469  42.886  1.00  0.00           C  
ATOM    452  HB2 ASP    30      16.888  29.965  43.568  1.00  0.00           H  
ATOM    453  HB3 ASP    30      16.407  31.531  43.027  1.00  0.00           H  
ATOM    454  CG  ASP    30      14.757  30.162  43.329  1.00  0.00           C  
ATOM    455  OD1 ASP    30      13.765  30.123  42.516  1.00  0.00           O  
ATOM    456  OD2 ASP    30      14.482  29.966  44.508  1.00  0.00           O  
ATOM    457  C   ASP    30      16.632  28.579  41.150  1.00  0.00           C  
ATOM    458  O   ASP    30      17.479  27.917  41.762  1.00  0.00           O  
ATOM    459  N   GLU    31      15.816  28.118  40.256  1.00  0.00           N  
ATOM    460  H   GLU    31      15.206  28.784  39.804  1.00  0.00           H  
ATOM    461  CA  GLU    31      15.672  26.667  40.059  1.00  0.00           C  
ATOM    462  HA  GLU    31      16.668  26.229  40.007  1.00  0.00           H  
ATOM    463  CB  GLU    31      14.858  26.113  41.275  1.00  0.00           C  
ATOM    464  HB2 GLU    31      15.294  26.355  42.244  1.00  0.00           H  
ATOM    465  HB3 GLU    31      13.848  26.522  41.250  1.00  0.00           H  
ATOM    466  CG  GLU    31      14.762  24.593  41.194  1.00  0.00           C  
ATOM    467  HG2 GLU    31      14.096  24.342  42.020  1.00  0.00           H  
ATOM    468  HG3 GLU    31      14.198  24.382  40.285  1.00  0.00           H  
ATOM    469  CD  GLU    31      16.125  23.932  41.145  1.00  0.00           C  
ATOM    470  OE1 GLU    31      16.803  24.013  42.199  1.00  0.00           O  
ATOM    471  OE2 GLU    31      16.427  23.367  40.042  1.00  0.00           O  
ATOM    472  C   GLU    31      15.061  26.337  38.705  1.00  0.00           C  
ATOM    473  O   GLU    31      14.330  27.137  38.117  1.00  0.00           O  
ATOM    474  N   TYR    32      15.505  25.201  38.147  1.00  0.00           N  
ATOM    475  H   TYR    32      16.153  24.641  38.683  1.00  0.00           H  
ATOM    476  CA  TYR    32      15.228  24.810  36.743  1.00  0.00           C  
ATOM    477  HA  TYR    32      15.276  25.679  36.086  1.00  0.00           H  
ATOM    478  CB  TYR    32      16.329  23.883  36.220  1.00  0.00           C  
ATOM    479  HB2 TYR    32      17.295  24.387  36.212  1.00  0.00           H  
ATOM    480  HB3 TYR    32      16.532  23.046  36.888  1.00  0.00           H  
ATOM    481  CG  TYR    32      16.126  23.463  34.791  1.00  0.00           C  
ATOM    482  CD1 TYR    32      15.834  22.090  34.473  1.00  0.00           C  
ATOM    483  HD1 TYR    32      15.699  21.227  35.108  1.00  0.00           H  
ATOM    484  CE1 TYR    32      15.644  21.783  33.092  1.00  0.00           C  
ATOM    485  HE1 TYR    32      15.499  20.738  32.862  1.00  0.00           H  
ATOM    486  CZ  TYR    32      15.449  22.769  32.075  1.00  0.00           C  
ATOM    487  OH  TYR    32      15.095  22.389  30.836  1.00  0.00           O  
ATOM    488  HH  TYR    32      14.924  23.083  30.195  1.00  0.00           H  
ATOM    489  CE2 TYR    32      15.799  24.110  32.422  1.00  0.00           C  
ATOM    490  HE2 TYR    32      15.790  24.873  31.657  1.00  0.00           H  
ATOM    491  CD2 TYR    32      16.131  24.383  33.737  1.00  0.00           C  
ATOM    492  HD2 TYR    32      16.252  25.418  34.021  1.00  0.00           H  
ATOM    493  C   TYR    32      13.884  24.089  36.578  1.00  0.00           C  
ATOM    494  O   TYR    32      13.286  23.470  37.496  1.00  0.00           O  
ATOM    495  N   ASP    33      13.289  24.197  35.379  1.00  0.00           N  
ATOM    496  H   ASP    33      13.899  24.578  34.670  1.00  0.00           H  
ATOM    497  CA  ASP    33      11.885  23.873  35.071  1.00  0.00           C  
ATOM    498  HA  ASP    33      11.566  23.025  35.676  1.00  0.00           H  
ATOM    499  CB  ASP    33      11.036  25.095  35.510  1.00  0.00           C  
ATOM    500  HB2 ASP    33      10.823  25.085  36.578  1.00  0.00           H  
ATOM    501  HB3 ASP    33      11.610  26.012  35.372  1.00  0.00           H  
ATOM    502  CG  ASP    33       9.697  25.188  34.717  1.00  0.00           C  
ATOM    503  OD1 ASP    33       9.176  24.187  34.211  1.00  0.00           O  
ATOM    504  OD2 ASP    33       9.164  26.332  34.670  1.00  0.00           O  
ATOM    505  C   ASP    33      11.839  23.707  33.552  1.00  0.00           C  
ATOM    506  O   ASP    33      12.137  24.700  32.883  1.00  0.00           O  
ATOM    507  N   PRO    34      11.406  22.569  32.936  1.00  0.00           N  
ATOM    508  CD  PRO    34      11.192  21.315  33.715  1.00  0.00           C  
ATOM    509  HD2 PRO    34      10.164  21.197  34.056  1.00  0.00           H  
ATOM    510  HD3 PRO    34      11.917  21.269  34.528  1.00  0.00           H  
ATOM    511  CG  PRO    34      11.531  20.237  32.676  1.00  0.00           C  
ATOM    512  HG2 PRO    34      10.979  19.333  32.934  1.00  0.00           H  
ATOM    513  HG3 PRO    34      12.613  20.112  32.695  1.00  0.00           H  
ATOM    514  CB  PRO    34      11.150  20.872  31.331  1.00  0.00           C  
ATOM    515  HB2 PRO    34      10.102  20.751  31.058  1.00  0.00           H  
ATOM    516  HB3 PRO    34      11.637  20.499  30.429  1.00  0.00           H  
ATOM    517  CA  PRO    34      11.357  22.396  31.583  1.00  0.00           C  
ATOM    518  HA  PRO    34      12.332  22.679  31.188  1.00  0.00           H  
ATOM    519  C   PRO    34      10.361  23.313  30.744  1.00  0.00           C  
ATOM    520  O   PRO    34      10.264  23.247  29.504  1.00  0.00           O  
ATOM    521  N   THR    35       9.619  24.240  31.355  1.00  0.00           N  
ATOM    522  H   THR    35       9.641  24.161  32.362  1.00  0.00           H  
ATOM    523  CA  THR    35       9.003  25.441  30.694  1.00  0.00           C  
ATOM    524  HA  THR    35       8.523  25.117  29.771  1.00  0.00           H  
ATOM    525  CB  THR    35       7.844  25.928  31.602  1.00  0.00           C  
ATOM    526  HB  THR    35       8.254  26.615  32.342  1.00  0.00           H  
ATOM    527  CG2 THR    35       6.593  26.657  30.946  1.00  0.00           C  
ATOM    528 HG21 THR    35       6.710  27.504  30.269  1.00  0.00           H  
ATOM    529 HG22 THR    35       5.995  25.874  30.480  1.00  0.00           H  
ATOM    530 HG23 THR    35       5.983  26.986  31.787  1.00  0.00           H  
ATOM    531  OG1 THR    35       7.215  24.839  32.266  1.00  0.00           O  
ATOM    532  HG1 THR    35       7.924  24.456  32.788  1.00  0.00           H  
ATOM    533  C   THR    35       9.873  26.603  30.331  1.00  0.00           C  
ATOM    534  O   THR    35       9.527  27.437  29.494  1.00  0.00           O  
ATOM    535  N   ILE    36      11.046  26.704  30.963  1.00  0.00           N  
ATOM    536  H   ILE    36      11.318  25.974  31.605  1.00  0.00           H  
ATOM    537  CA  ILE    36      12.118  27.707  30.585  1.00  0.00           C  
ATOM    538  HA  ILE    36      11.618  28.675  30.565  1.00  0.00           H  
ATOM    539  CB  ILE    36      13.238  27.705  31.701  1.00  0.00           C  
ATOM    540  HB  ILE    36      13.688  26.717  31.802  1.00  0.00           H  
ATOM    541  CG2 ILE    36      14.396  28.705  31.412  1.00  0.00           C  
ATOM    542 HG21 ILE    36      14.897  28.386  30.498  1.00  0.00           H  
ATOM    543 HG22 ILE    36      13.980  29.701  31.262  1.00  0.00           H  
ATOM    544 HG23 ILE    36      15.178  28.652  32.169  1.00  0.00           H  
ATOM    545  CG1 ILE    36      12.589  28.148  33.026  1.00  0.00           C  
ATOM    546 HG12 ILE    36      12.235  29.176  32.952  1.00  0.00           H  
ATOM    547 HG13 ILE    36      11.757  27.514  33.330  1.00  0.00           H  
ATOM    548  CD1 ILE    36      13.504  27.962  34.176  1.00  0.00           C  
ATOM    549 HD11 ILE    36      13.003  28.206  35.112  1.00  0.00           H  
ATOM    550 HD12 ILE    36      13.794  26.928  34.363  1.00  0.00           H  
ATOM    551 HD13 ILE    36      14.446  28.507  34.100  1.00  0.00           H  
ATOM    552  C   ILE    36      12.675  27.469  29.208  1.00  0.00           C  
ATOM    553  O   ILE    36      12.918  26.400  28.668  1.00  0.00           O  
ATOM    554  N   GLU    37      12.949  28.607  28.571  1.00  0.00           N  
ATOM    555  H   GLU    37      12.718  29.492  29.000  1.00  0.00           H  
ATOM    556  CA  GLU    37      13.526  28.618  27.229  1.00  0.00           C  
ATOM    557  HA  GLU    37      12.969  27.908  26.619  1.00  0.00           H  
ATOM    558  CB  GLU    37      13.458  30.070  26.609  1.00  0.00           C  
ATOM    559  HB2 GLU    37      12.449  30.457  26.756  1.00  0.00           H  
ATOM    560  HB3 GLU    37      14.105  30.797  27.100  1.00  0.00           H  
ATOM    561  CG  GLU    37      13.760  30.141  25.090  1.00  0.00           C  
ATOM    562  HG2 GLU    37      13.449  31.145  24.802  1.00  0.00           H  
ATOM    563  HG3 GLU    37      14.835  30.062  24.931  1.00  0.00           H  
ATOM    564  CD  GLU    37      13.086  29.181  24.183  1.00  0.00           C  
ATOM    565  OE1 GLU    37      13.549  28.080  24.088  1.00  0.00           O  
ATOM    566  OE2 GLU    37      11.948  29.429  23.690  1.00  0.00           O  
ATOM    567  C   GLU    37      15.009  28.130  27.245  1.00  0.00           C  
ATOM    568  O   GLU    37      15.811  28.337  28.200  1.00  0.00           O  
ATOM    569  N   ASP    38      15.391  27.527  26.073  1.00  0.00           N  
ATOM    570  H   ASP    38      14.704  27.516  25.333  1.00  0.00           H  
ATOM    571  CA  ASP    38      16.712  27.051  25.712  1.00  0.00           C  
ATOM    572  HA  ASP    38      17.522  27.274  26.406  1.00  0.00           H  
ATOM    573  CB  ASP    38      16.729  25.465  25.487  1.00  0.00           C  
ATOM    574  HB2 ASP    38      17.783  25.193  25.438  1.00  0.00           H  
ATOM    575  HB3 ASP    38      16.216  24.979  26.317  1.00  0.00           H  
ATOM    576  CG  ASP    38      15.973  24.911  24.286  1.00  0.00           C  
ATOM    577  OD1 ASP    38      15.318  25.649  23.452  1.00  0.00           O  
ATOM    578  OD2 ASP    38      16.075  23.679  24.078  1.00  0.00           O  
ATOM    579  C   ASP    38      17.328  27.673  24.467  1.00  0.00           C  
ATOM    580  O   ASP    38      18.555  27.416  24.286  1.00  0.00           O  
ATOM    581  N   SER    39      16.598  28.355  23.600  1.00  0.00           N  
ATOM    582  H   SER    39      15.630  28.512  23.840  1.00  0.00           H  
ATOM    583  CA  SER    39      17.005  28.952  22.306  1.00  0.00           C  
ATOM    584  HA  SER    39      18.075  28.815  22.151  1.00  0.00           H  
ATOM    585  CB  SER    39      16.162  28.456  21.198  1.00  0.00           C  
ATOM    586  HB2 SER    39      15.195  28.959  21.169  1.00  0.00           H  
ATOM    587  HB3 SER    39      16.619  28.702  20.239  1.00  0.00           H  
ATOM    588  OG  SER    39      15.986  27.039  21.215  1.00  0.00           O  
ATOM    589  HG  SER    39      15.988  26.772  22.137  1.00  0.00           H  
ATOM    590  C   SER    39      16.874  30.479  22.371  1.00  0.00           C  
ATOM    591  O   SER    39      15.857  30.983  22.858  1.00  0.00           O  
ATOM    592  N   TYR    40      17.738  31.248  21.836  1.00  0.00           N  
ATOM    593  H   TYR    40      18.539  30.869  21.350  1.00  0.00           H  
ATOM    594  CA  TYR    40      17.707  32.759  21.872  1.00  0.00           C  
ATOM    595  HA  TYR    40      16.675  33.070  22.039  1.00  0.00           H  
ATOM    596  CB  TYR    40      18.438  33.166  23.155  1.00  0.00           C  
ATOM    597  HB2 TYR    40      19.487  33.134  22.858  1.00  0.00           H  
ATOM    598  HB3 TYR    40      18.343  34.224  23.401  1.00  0.00           H  
ATOM    599  CG  TYR    40      18.218  32.308  24.435  1.00  0.00           C  
ATOM    600  CD1 TYR    40      19.222  31.362  24.714  1.00  0.00           C  
ATOM    601  HD1 TYR    40      20.106  31.319  24.095  1.00  0.00           H  
ATOM    602  CE1 TYR    40      19.154  30.495  25.841  1.00  0.00           C  
ATOM    603  HE1 TYR    40      19.871  29.709  26.026  1.00  0.00           H  
ATOM    604  CZ  TYR    40      17.973  30.542  26.700  1.00  0.00           C  
ATOM    605  OH  TYR    40      17.918  29.716  27.809  1.00  0.00           O  
ATOM    606  HH  TYR    40      17.098  29.217  27.818  1.00  0.00           H  
ATOM    607  CE2 TYR    40      17.109  31.640  26.497  1.00  0.00           C  
ATOM    608  HE2 TYR    40      16.244  31.721  27.139  1.00  0.00           H  
ATOM    609  CD2 TYR    40      17.149  32.429  25.327  1.00  0.00           C  
ATOM    610  HD2 TYR    40      16.293  33.071  25.181  1.00  0.00           H  
ATOM    611  C   TYR    40      18.272  33.476  20.634  1.00  0.00           C  
ATOM    612  O   TYR    40      19.327  33.024  20.140  1.00  0.00           O  
ATOM    613  N   ARG    41      17.706  34.522  20.197  1.00  0.00           N  
ATOM    614  H   ARG    41      16.915  34.925  20.678  1.00  0.00           H  
ATOM    615  CA  ARG    41      18.271  35.473  19.163  1.00  0.00           C  
ATOM    616  HA  ARG    41      19.346  35.424  18.990  1.00  0.00           H  
ATOM    617  CB  ARG    41      17.644  35.246  17.730  1.00  0.00           C  
ATOM    618  HB2 ARG    41      16.559  35.235  17.832  1.00  0.00           H  
ATOM    619  HB3 ARG    41      17.823  36.139  17.130  1.00  0.00           H  
ATOM    620  CG  ARG    41      18.250  33.967  17.144  1.00  0.00           C  
ATOM    621  HG2 ARG    41      19.335  34.011  17.241  1.00  0.00           H  
ATOM    622  HG3 ARG    41      17.936  33.143  17.786  1.00  0.00           H  
ATOM    623  CD  ARG    41      17.972  33.579  15.661  1.00  0.00           C  
ATOM    624  HD2 ARG    41      18.424  32.640  15.342  1.00  0.00           H  
ATOM    625  HD3 ARG    41      16.902  33.371  15.650  1.00  0.00           H  
ATOM    626  NE  ARG    41      18.353  34.602  14.710  1.00  0.00           N  
ATOM    627  HE  ARG    41      17.900  35.496  14.833  1.00  0.00           H  
ATOM    628  CZ  ARG    41      19.262  34.585  13.791  1.00  0.00           C  
ATOM    629  NH1 ARG    41      19.353  35.588  12.929  1.00  0.00           N  
ATOM    630 HH11 ARG    41      18.661  36.323  12.881  1.00  0.00           H  
ATOM    631 HH12 ARG    41      20.035  35.559  12.185  1.00  0.00           H  
ATOM    632  NH2 ARG    41      20.094  33.624  13.655  1.00  0.00           N  
ATOM    633 HH21 ARG    41      20.165  32.771  14.191  1.00  0.00           H  
ATOM    634 HH22 ARG    41      20.869  33.718  13.014  1.00  0.00           H  
ATOM    635  C   ARG    41      17.977  36.985  19.517  1.00  0.00           C  
ATOM    636  O   ARG    41      16.916  37.280  20.100  1.00  0.00           O  
ATOM    637  N   LYS    42      18.976  37.851  19.301  1.00  0.00           N  
ATOM    638  H   LYS    42      19.843  37.544  18.883  1.00  0.00           H  
ATOM    639  CA  LYS    42      18.997  39.312  19.581  1.00  0.00           C  
ATOM    640  HA  LYS    42      18.033  39.713  19.269  1.00  0.00           H  
ATOM    641  CB  LYS    42      19.292  39.416  21.048  1.00  0.00           C  
ATOM    642  HB2 LYS    42      18.638  38.852  21.712  1.00  0.00           H  
ATOM    643  HB3 LYS    42      20.312  39.105  21.271  1.00  0.00           H  
ATOM    644  CG  LYS    42      19.133  40.907  21.453  1.00  0.00           C  
ATOM    645  HG2 LYS    42      19.712  41.494  20.740  1.00  0.00           H  
ATOM    646  HG3 LYS    42      18.068  41.141  21.430  1.00  0.00           H  
ATOM    647  CD  LYS    42      19.560  41.285  22.877  1.00  0.00           C  
ATOM    648  HD2 LYS    42      18.731  41.007  23.528  1.00  0.00           H  
ATOM    649  HD3 LYS    42      20.373  40.613  23.149  1.00  0.00           H  
ATOM    650  CE  LYS    42      19.948  42.727  23.144  1.00  0.00           C  
ATOM    651  HE2 LYS    42      21.023  42.831  23.003  1.00  0.00           H  
ATOM    652  HE3 LYS    42      19.549  43.351  22.344  1.00  0.00           H  
ATOM    653  NZ  LYS    42      19.627  43.144  24.557  1.00  0.00           N  
ATOM    654  HZ1 LYS    42      19.754  44.137  24.689  1.00  0.00           H  
ATOM    655  HZ2 LYS    42      18.691  42.912  24.856  1.00  0.00           H  
ATOM    656  HZ3 LYS    42      20.213  42.681  25.237  1.00  0.00           H  
ATOM    657  C   LYS    42      20.153  40.002  18.741  1.00  0.00           C  
ATOM    658  O   LYS    42      21.297  39.544  18.617  1.00  0.00           O  
ATOM    659  N   GLN    43      19.965  41.177  18.170  1.00  0.00           N  
ATOM    660  H   GLN    43      19.076  41.624  18.343  1.00  0.00           H  
ATOM    661  CA  GLN    43      20.896  42.082  17.470  1.00  0.00           C  
ATOM    662  HA  GLN    43      21.670  41.452  17.033  1.00  0.00           H  
ATOM    663  CB  GLN    43      20.107  42.875  16.386  1.00  0.00           C  
ATOM    664  HB2 GLN    43      19.746  42.270  15.555  1.00  0.00           H  
ATOM    665  HB3 GLN    43      19.200  43.237  16.869  1.00  0.00           H  
ATOM    666  CG  GLN    43      20.872  44.057  15.790  1.00  0.00           C  
ATOM    667  HG2 GLN    43      21.102  44.821  16.532  1.00  0.00           H  
ATOM    668  HG3 GLN    43      21.820  43.758  15.342  1.00  0.00           H  
ATOM    669  CD  GLN    43      20.127  44.699  14.601  1.00  0.00           C  
ATOM    670  OE1 GLN    43      19.508  44.021  13.799  1.00  0.00           O  
ATOM    671  NE2 GLN    43      20.483  45.906  14.285  1.00  0.00           N  
ATOM    672 HE21 GLN    43      20.080  46.164  13.396  1.00  0.00           H  
ATOM    673 HE22 GLN    43      21.021  46.558  14.837  1.00  0.00           H  
ATOM    674  C   GLN    43      21.582  43.059  18.428  1.00  0.00           C  
ATOM    675  O   GLN    43      20.905  43.669  19.264  1.00  0.00           O  
ATOM    676  N   VAL    44      22.856  43.310  18.315  1.00  0.00           N  
ATOM    677  H   VAL    44      23.478  42.817  17.689  1.00  0.00           H  
ATOM    678  CA  VAL    44      23.627  44.191  19.320  1.00  0.00           C  
ATOM    679  HA  VAL    44      22.902  44.939  19.641  1.00  0.00           H  
ATOM    680  CB  VAL    44      24.181  43.417  20.468  1.00  0.00           C  
ATOM    681  HB  VAL    44      25.034  43.936  20.907  1.00  0.00           H  
ATOM    682  CG1 VAL    44      23.180  43.206  21.697  1.00  0.00           C  
ATOM    683 HG11 VAL    44      23.703  42.549  22.391  1.00  0.00           H  
ATOM    684 HG12 VAL    44      22.863  44.134  22.173  1.00  0.00           H  
ATOM    685 HG13 VAL    44      22.206  42.795  21.432  1.00  0.00           H  
ATOM    686  CG2 VAL    44      24.684  42.005  20.050  1.00  0.00           C  
ATOM    687 HG21 VAL    44      25.412  41.701  20.803  1.00  0.00           H  
ATOM    688 HG22 VAL    44      23.861  41.305  19.904  1.00  0.00           H  
ATOM    689 HG23 VAL    44      25.257  41.903  19.129  1.00  0.00           H  
ATOM    690  C   VAL    44      24.833  44.815  18.686  1.00  0.00           C  
ATOM    691  O   VAL    44      25.410  44.198  17.779  1.00  0.00           O  
ATOM    692  N   VAL    45      25.171  45.994  19.129  1.00  0.00           N  
ATOM    693  H   VAL    45      24.632  46.306  19.925  1.00  0.00           H  
ATOM    694  CA  VAL    45      26.473  46.601  18.848  1.00  0.00           C  
ATOM    695  HA  VAL    45      26.797  46.179  17.897  1.00  0.00           H  
ATOM    696  CB  VAL    45      26.429  48.082  18.599  1.00  0.00           C  
ATOM    697  HB  VAL    45      26.056  48.543  19.514  1.00  0.00           H  
ATOM    698  CG1 VAL    45      27.741  48.642  18.154  1.00  0.00           C  
ATOM    699 HG11 VAL    45      28.627  48.354  18.719  1.00  0.00           H  
ATOM    700 HG12 VAL    45      28.007  48.445  17.115  1.00  0.00           H  
ATOM    701 HG13 VAL    45      27.696  49.725  18.274  1.00  0.00           H  
ATOM    702  CG2 VAL    45      25.369  48.340  17.479  1.00  0.00           C  
ATOM    703 HG21 VAL    45      25.719  47.665  16.697  1.00  0.00           H  
ATOM    704 HG22 VAL    45      24.369  48.073  17.821  1.00  0.00           H  
ATOM    705 HG23 VAL    45      25.268  49.383  17.180  1.00  0.00           H  
ATOM    706  C   VAL    45      27.506  46.325  19.918  1.00  0.00           C  
ATOM    707  O   VAL    45      27.264  46.511  21.112  1.00  0.00           O  
ATOM    708  N   ILE    46      28.665  45.719  19.555  1.00  0.00           N  
ATOM    709  H   ILE    46      28.686  45.528  18.564  1.00  0.00           H  
ATOM    710  CA  ILE    46      29.782  45.446  20.424  1.00  0.00           C  
ATOM    711  HA  ILE    46      29.561  45.950  21.365  1.00  0.00           H  
ATOM    712  CB  ILE    46      29.942  43.908  20.686  1.00  0.00           C  
ATOM    713  HB  ILE    46      30.658  43.606  19.922  1.00  0.00           H  
ATOM    714  CG2 ILE    46      30.592  43.807  22.032  1.00  0.00           C  
ATOM    715 HG21 ILE    46      31.388  44.531  22.205  1.00  0.00           H  
ATOM    716 HG22 ILE    46      29.740  44.024  22.677  1.00  0.00           H  
ATOM    717 HG23 ILE    46      30.982  42.792  22.107  1.00  0.00           H  
ATOM    718  CG1 ILE    46      28.602  43.242  20.687  1.00  0.00           C  
ATOM    719 HG12 ILE    46      27.930  43.820  21.321  1.00  0.00           H  
ATOM    720 HG13 ILE    46      28.297  43.296  19.641  1.00  0.00           H  
ATOM    721  CD1 ILE    46      28.582  41.698  21.021  1.00  0.00           C  
ATOM    722 HD11 ILE    46      28.963  41.479  22.018  1.00  0.00           H  
ATOM    723 HD12 ILE    46      27.568  41.305  21.099  1.00  0.00           H  
ATOM    724 HD13 ILE    46      29.112  41.143  20.247  1.00  0.00           H  
ATOM    725  C   ILE    46      31.073  45.924  19.862  1.00  0.00           C  
ATOM    726  O   ILE    46      31.586  45.598  18.814  1.00  0.00           O  
ATOM    727  N   ASP    47      31.740  46.809  20.709  1.00  0.00           N  
ATOM    728  H   ASP    47      31.186  47.014  21.528  1.00  0.00           H  
ATOM    729  CA  ASP    47      32.955  47.557  20.323  1.00  0.00           C  
ATOM    730  HA  ASP    47      33.230  48.301  21.071  1.00  0.00           H  
ATOM    731  CB  ASP    47      34.160  46.592  20.398  1.00  0.00           C  
ATOM    732  HB2 ASP    47      34.028  45.901  19.565  1.00  0.00           H  
ATOM    733  HB3 ASP    47      35.046  47.196  20.204  1.00  0.00           H  
ATOM    734  CG  ASP    47      34.433  45.976  21.731  1.00  0.00           C  
ATOM    735  OD1 ASP    47      33.822  46.457  22.724  1.00  0.00           O  
ATOM    736  OD2 ASP    47      35.168  44.978  21.881  1.00  0.00           O  
ATOM    737  C   ASP    47      32.835  48.303  18.981  1.00  0.00           C  
ATOM    738  O   ASP    47      33.826  48.575  18.347  1.00  0.00           O  
ATOM    739  N   GLY    48      31.637  48.816  18.676  1.00  0.00           N  
ATOM    740  H   GLY    48      30.970  48.871  19.433  1.00  0.00           H  
ATOM    741  CA  GLY    48      31.326  49.656  17.524  1.00  0.00           C  
ATOM    742  HA2 GLY    48      30.560  50.364  17.842  1.00  0.00           H  
ATOM    743  HA3 GLY    48      32.228  50.167  17.185  1.00  0.00           H  
ATOM    744  C   GLY    48      30.654  48.901  16.340  1.00  0.00           C  
ATOM    745  O   GLY    48      29.901  49.455  15.589  1.00  0.00           O  
ATOM    746  N   GLU    49      30.893  47.592  16.311  1.00  0.00           N  
ATOM    747  H   GLU    49      31.542  47.212  16.985  1.00  0.00           H  
ATOM    748  CA  GLU    49      30.375  46.617  15.262  1.00  0.00           C  
ATOM    749  HA  GLU    49      30.330  47.142  14.308  1.00  0.00           H  
ATOM    750  CB  GLU    49      31.434  45.491  15.181  1.00  0.00           C  
ATOM    751  HB2 GLU    49      31.651  45.139  16.189  1.00  0.00           H  
ATOM    752  HB3 GLU    49      31.039  44.634  14.635  1.00  0.00           H  
ATOM    753  CG  GLU    49      32.723  45.841  14.540  1.00  0.00           C  
ATOM    754  HG2 GLU    49      33.065  46.857  14.739  1.00  0.00           H  
ATOM    755  HG3 GLU    49      33.416  45.257  15.146  1.00  0.00           H  
ATOM    756  CD  GLU    49      32.894  45.550  13.050  1.00  0.00           C  
ATOM    757  OE1 GLU    49      31.992  45.918  12.266  1.00  0.00           O  
ATOM    758  OE2 GLU    49      33.908  44.873  12.703  1.00  0.00           O  
ATOM    759  C   GLU    49      29.048  46.060  15.665  1.00  0.00           C  
ATOM    760  O   GLU    49      28.844  45.515  16.728  1.00  0.00           O  
ATOM    761  N   THR    50      28.190  45.874  14.639  1.00  0.00           N  
ATOM    762  H   THR    50      28.400  46.355  13.776  1.00  0.00           H  
ATOM    763  CA  THR    50      26.844  45.376  14.810  1.00  0.00           C  
ATOM    764  HA  THR    50      26.546  45.464  15.855  1.00  0.00           H  
ATOM    765  CB  THR    50      25.702  46.223  14.040  1.00  0.00           C  
ATOM    766  HB  THR    50      25.719  45.927  12.991  1.00  0.00           H  
ATOM    767  CG2 THR    50      24.249  46.047  14.476  1.00  0.00           C  
ATOM    768 HG21 THR    50      24.219  46.383  15.513  1.00  0.00           H  
ATOM    769 HG22 THR    50      23.621  46.585  13.767  1.00  0.00           H  
ATOM    770 HG23 THR    50      23.960  44.996  14.459  1.00  0.00           H  
ATOM    771  OG1 THR    50      25.961  47.578  14.132  1.00  0.00           O  
ATOM    772  HG1 THR    50      26.547  47.871  13.431  1.00  0.00           H  
ATOM    773  C   THR    50      26.844  43.908  14.433  1.00  0.00           C  
ATOM    774  O   THR    50      27.421  43.516  13.403  1.00  0.00           O  
ATOM    775  N   CYS    51      26.173  42.972  15.169  1.00  0.00           N  
ATOM    776  H   CYS    51      25.762  43.324  16.021  1.00  0.00           H  
ATOM    777  CA  CYS    51      26.064  41.631  14.756  1.00  0.00           C  
ATOM    778  HA  CYS    51      26.093  41.549  13.669  1.00  0.00           H  
ATOM    779  CB  CYS    51      27.204  40.820  15.358  1.00  0.00           C  
ATOM    780  HB2 CYS    51      27.003  39.756  15.234  1.00  0.00           H  
ATOM    781  HB3 CYS    51      28.128  40.916  14.788  1.00  0.00           H  
ATOM    782  SG  CYS    51      27.591  40.967  17.053  1.00  0.00           S  
ATOM    783  HG  CYS    51      26.432  40.574  17.590  1.00  0.00           H  
ATOM    784  C   CYS    51      24.787  41.077  15.405  1.00  0.00           C  
ATOM    785  O   CYS    51      24.093  41.779  16.228  1.00  0.00           O  
ATOM    786  N   LEU    52      24.325  39.851  14.962  1.00  0.00           N  
ATOM    787  H   LEU    52      24.964  39.516  14.256  1.00  0.00           H  
ATOM    788  CA  LEU    52      23.290  39.060  15.436  1.00  0.00           C  
ATOM    789  HA  LEU    52      22.580  39.638  16.027  1.00  0.00           H  
ATOM    790  CB  LEU    52      22.475  38.396  14.308  1.00  0.00           C  
ATOM    791  HB2 LEU    52      23.143  38.107  13.496  1.00  0.00           H  
ATOM    792  HB3 LEU    52      22.016  37.516  14.758  1.00  0.00           H  
ATOM    793  CG  LEU    52      21.398  39.304  13.738  1.00  0.00           C  
ATOM    794  HG  LEU    52      21.717  40.346  13.754  1.00  0.00           H  
ATOM    795  CD1 LEU    52      20.948  38.910  12.360  1.00  0.00           C  
ATOM    796 HD11 LEU    52      20.566  37.890  12.315  1.00  0.00           H  
ATOM    797 HD12 LEU    52      20.120  39.586  12.149  1.00  0.00           H  
ATOM    798 HD13 LEU    52      21.732  39.071  11.620  1.00  0.00           H  
ATOM    799  CD2 LEU    52      20.157  39.354  14.638  1.00  0.00           C  
ATOM    800 HD21 LEU    52      19.697  38.376  14.780  1.00  0.00           H  
ATOM    801 HD22 LEU    52      20.504  39.747  15.594  1.00  0.00           H  
ATOM    802 HD23 LEU    52      19.533  40.182  14.301  1.00  0.00           H  
ATOM    803  C   LEU    52      23.909  37.983  16.377  1.00  0.00           C  
ATOM    804  O   LEU    52      24.981  37.435  16.163  1.00  0.00           O  
ATOM    805  N   LEU    53      23.234  37.785  17.587  1.00  0.00           N  
ATOM    806  H   LEU    53      22.564  38.475  17.896  1.00  0.00           H  
ATOM    807  CA  LEU    53      23.526  36.678  18.436  1.00  0.00           C  
ATOM    808  HA  LEU    53      24.491  36.188  18.305  1.00  0.00           H  
ATOM    809  CB  LEU    53      23.611  37.134  19.919  1.00  0.00           C  
ATOM    810  HB2 LEU    53      22.606  37.412  20.237  1.00  0.00           H  
ATOM    811  HB3 LEU    53      24.118  36.366  20.503  1.00  0.00           H  
ATOM    812  CG  LEU    53      24.337  38.423  20.141  1.00  0.00           C  
ATOM    813  HG  LEU    53      23.873  39.182  19.512  1.00  0.00           H  
ATOM    814  CD1 LEU    53      24.257  38.936  21.562  1.00  0.00           C  
ATOM    815 HD11 LEU    53      24.883  38.309  22.197  1.00  0.00           H  
ATOM    816 HD12 LEU    53      24.759  39.903  21.546  1.00  0.00           H  
ATOM    817 HD13 LEU    53      23.284  38.992  22.050  1.00  0.00           H  
ATOM    818  CD2 LEU    53      25.813  38.359  19.681  1.00  0.00           C  
ATOM    819 HD21 LEU    53      26.386  37.710  20.345  1.00  0.00           H  
ATOM    820 HD22 LEU    53      25.857  38.091  18.625  1.00  0.00           H  
ATOM    821 HD23 LEU    53      26.193  39.378  19.747  1.00  0.00           H  
ATOM    822  C   LEU    53      22.516  35.579  18.206  1.00  0.00           C  
ATOM    823  O   LEU    53      21.326  35.885  18.016  1.00  0.00           O  
ATOM    824  N   ASP    54      22.951  34.319  18.310  1.00  0.00           N  
ATOM    825  H   ASP    54      23.950  34.181  18.372  1.00  0.00           H  
ATOM    826  CA  ASP    54      22.105  33.152  18.222  1.00  0.00           C  
ATOM    827  HA  ASP    54      21.117  33.440  18.582  1.00  0.00           H  
ATOM    828  CB  ASP    54      22.098  32.620  16.729  1.00  0.00           C  
ATOM    829  HB2 ASP    54      21.927  33.450  16.043  1.00  0.00           H  
ATOM    830  HB3 ASP    54      23.114  32.250  16.593  1.00  0.00           H  
ATOM    831  CG  ASP    54      21.091  31.567  16.335  1.00  0.00           C  
ATOM    832  OD1 ASP    54      20.816  31.446  15.141  1.00  0.00           O  
ATOM    833  OD2 ASP    54      20.582  30.870  17.234  1.00  0.00           O  
ATOM    834  C   ASP    54      22.710  32.083  19.207  1.00  0.00           C  
ATOM    835  O   ASP    54      23.656  31.409  18.924  1.00  0.00           O  
ATOM    836  N   ILE    55      21.975  31.902  20.282  1.00  0.00           N  
ATOM    837  H   ILE    55      21.132  32.455  20.330  1.00  0.00           H  
ATOM    838  CA  ILE    55      22.364  31.053  21.453  1.00  0.00           C  
ATOM    839  HA  ILE    55      23.410  30.754  21.382  1.00  0.00           H  
ATOM    840  CB  ILE    55      22.474  32.051  22.730  1.00  0.00           C  
ATOM    841  HB  ILE    55      21.486  32.495  22.850  1.00  0.00           H  
ATOM    842  CG2 ILE    55      22.985  31.274  23.990  1.00  0.00           C  
ATOM    843 HG21 ILE    55      22.209  30.555  24.252  1.00  0.00           H  
ATOM    844 HG22 ILE    55      23.894  30.679  23.906  1.00  0.00           H  
ATOM    845 HG23 ILE    55      23.162  32.024  24.762  1.00  0.00           H  
ATOM    846  CG1 ILE    55      23.521  33.202  22.401  1.00  0.00           C  
ATOM    847 HG12 ILE    55      24.472  32.966  22.878  1.00  0.00           H  
ATOM    848 HG13 ILE    55      23.633  33.359  21.328  1.00  0.00           H  
ATOM    849  CD1 ILE    55      23.016  34.467  23.037  1.00  0.00           C  
ATOM    850 HD11 ILE    55      23.786  35.230  22.925  1.00  0.00           H  
ATOM    851 HD12 ILE    55      22.003  34.812  22.828  1.00  0.00           H  
ATOM    852 HD13 ILE    55      23.073  34.421  24.125  1.00  0.00           H  
ATOM    853  C   ILE    55      21.567  29.831  21.713  1.00  0.00           C  
ATOM    854  O   ILE    55      20.296  29.888  21.633  1.00  0.00           O  
ATOM    855  N   LEU    56      22.210  28.742  22.152  1.00  0.00           N  
ATOM    856  H   LEU    56      23.207  28.647  22.027  1.00  0.00           H  
ATOM    857  CA  LEU    56      21.576  27.504  22.566  1.00  0.00           C  
ATOM    858  HA  LEU    56      20.493  27.560  22.680  1.00  0.00           H  
ATOM    859  CB  LEU    56      21.975  26.360  21.577  1.00  0.00           C  
ATOM    860  HB2 LEU    56      23.056  26.368  21.440  1.00  0.00           H  
ATOM    861  HB3 LEU    56      21.734  25.408  22.048  1.00  0.00           H  
ATOM    862  CG  LEU    56      21.221  26.401  20.284  1.00  0.00           C  
ATOM    863  HG  LEU    56      21.768  27.226  19.827  1.00  0.00           H  
ATOM    864  CD1 LEU    56      21.574  25.204  19.403  1.00  0.00           C  
ATOM    865 HD11 LEU    56      21.271  25.454  18.386  1.00  0.00           H  
ATOM    866 HD12 LEU    56      22.646  25.058  19.535  1.00  0.00           H  
ATOM    867 HD13 LEU    56      21.078  24.282  19.709  1.00  0.00           H  
ATOM    868  CD2 LEU    56      19.749  26.537  20.343  1.00  0.00           C  
ATOM    869 HD21 LEU    56      19.355  27.448  20.793  1.00  0.00           H  
ATOM    870 HD22 LEU    56      19.272  26.521  19.363  1.00  0.00           H  
ATOM    871 HD23 LEU    56      19.249  25.685  20.803  1.00  0.00           H  
ATOM    872  C   LEU    56      22.090  27.071  23.990  1.00  0.00           C  
ATOM    873  O   LEU    56      23.280  27.050  24.172  1.00  0.00           O  
ATOM    874  N   ASP    57      21.204  26.766  24.883  1.00  0.00           N  
ATOM    875  H   ASP    57      20.257  26.808  24.536  1.00  0.00           H  
ATOM    876  CA  ASP    57      21.434  26.158  26.216  1.00  0.00           C  
ATOM    877  HA  ASP    57      22.456  26.233  26.587  1.00  0.00           H  
ATOM    878  CB  ASP    57      20.603  26.753  27.376  1.00  0.00           C  
ATOM    879  HB2 ASP    57      20.811  27.817  27.488  1.00  0.00           H  
ATOM    880  HB3 ASP    57      19.536  26.638  27.182  1.00  0.00           H  
ATOM    881  CG  ASP    57      20.780  26.139  28.779  1.00  0.00           C  
ATOM    882  OD1 ASP    57      19.790  26.239  29.642  1.00  0.00           O  
ATOM    883  OD2 ASP    57      21.749  25.427  29.079  1.00  0.00           O  
ATOM    884  C   ASP    57      21.187  24.751  26.236  1.00  0.00           C  
ATOM    885  O   ASP    57      20.002  24.316  26.226  1.00  0.00           O  
ATOM    886  N   THR    58      22.202  23.871  26.104  1.00  0.00           N  
ATOM    887  H   THR    58      23.165  24.175  26.109  1.00  0.00           H  
ATOM    888  CA  THR    58      22.116  22.432  25.849  1.00  0.00           C  
ATOM    889  HA  THR    58      21.408  22.215  25.049  1.00  0.00           H  
ATOM    890  CB  THR    58      23.460  21.923  25.384  1.00  0.00           C  
ATOM    891  HB  THR    58      23.489  20.841  25.512  1.00  0.00           H  
ATOM    892  CG2 THR    58      23.543  22.232  23.837  1.00  0.00           C  
ATOM    893 HG21 THR    58      22.847  21.539  23.365  1.00  0.00           H  
ATOM    894 HG22 THR    58      23.291  23.278  23.658  1.00  0.00           H  
ATOM    895 HG23 THR    58      24.462  21.927  23.338  1.00  0.00           H  
ATOM    896  OG1 THR    58      24.523  22.534  26.032  1.00  0.00           O  
ATOM    897  HG1 THR    58      25.115  21.884  26.417  1.00  0.00           H  
ATOM    898  C   THR    58      21.676  21.600  27.059  1.00  0.00           C  
ATOM    899  O   THR    58      22.200  21.886  28.188  1.00  0.00           O  
ATOM    900  N   ALA    59      20.948  20.516  26.891  1.00  0.00           N  
ATOM    901  H   ALA    59      20.562  20.305  25.982  1.00  0.00           H  
ATOM    902  CA  ALA    59      21.001  19.475  27.934  1.00  0.00           C  
ATOM    903  HA  ALA    59      20.687  19.994  28.840  1.00  0.00           H  
ATOM    904  CB  ALA    59      19.953  18.396  27.667  1.00  0.00           C  
ATOM    905  HB1 ALA    59      19.784  17.838  28.588  1.00  0.00           H  
ATOM    906  HB2 ALA    59      18.968  18.833  27.504  1.00  0.00           H  
ATOM    907  HB3 ALA    59      20.291  17.809  26.813  1.00  0.00           H  
ATOM    908  C   ALA    59      22.378  18.876  28.310  1.00  0.00           C  
ATOM    909  O   ALA    59      23.301  18.848  27.503  1.00  0.00           O  
ATOM    910  N   GLY    60      22.547  18.301  29.523  1.00  0.00           N  
ATOM    911  H   GLY    60      21.727  18.327  30.111  1.00  0.00           H  
ATOM    912  CA  GLY    60      23.723  17.695  30.118  1.00  0.00           C  
ATOM    913  HA2 GLY    60      24.516  18.403  29.874  1.00  0.00           H  
ATOM    914  HA3 GLY    60      23.676  17.670  31.207  1.00  0.00           H  
ATOM    915  C   GLY    60      24.073  16.249  29.654  1.00  0.00           C  
ATOM    916  O   GLY    60      23.203  15.666  28.921  1.00  0.00           O  
ATOM    917  N   LEU    61      25.196  15.635  30.001  1.00  0.00           N  
ATOM    918  H   LEU    61      25.819  16.109  30.639  1.00  0.00           H  
ATOM    919  CA  LEU    61      25.615  14.279  29.562  1.00  0.00           C  
ATOM    920  HA  LEU    61      25.326  14.172  28.516  1.00  0.00           H  
ATOM    921  CB  LEU    61      27.088  14.078  29.815  1.00  0.00           C  
ATOM    922  HB2 LEU    61      27.224  14.221  30.887  1.00  0.00           H  
ATOM    923  HB3 LEU    61      27.492  13.074  29.688  1.00  0.00           H  
ATOM    924  CG  LEU    61      28.089  14.942  28.878  1.00  0.00           C  
ATOM    925  HG  LEU    61      27.555  15.864  28.648  1.00  0.00           H  
ATOM    926  CD1 LEU    61      29.461  15.280  29.479  1.00  0.00           C  
ATOM    927 HD11 LEU    61      30.114  14.412  29.569  1.00  0.00           H  
ATOM    928 HD12 LEU    61      30.010  16.043  28.928  1.00  0.00           H  
ATOM    929 HD13 LEU    61      29.320  15.744  30.455  1.00  0.00           H  
ATOM    930  CD2 LEU    61      28.359  14.186  27.545  1.00  0.00           C  
ATOM    931 HD21 LEU    61      28.701  13.163  27.696  1.00  0.00           H  
ATOM    932 HD22 LEU    61      27.414  14.117  27.006  1.00  0.00           H  
ATOM    933 HD23 LEU    61      29.053  14.777  26.948  1.00  0.00           H  
ATOM    934  C   LEU    61      24.824  13.119  30.194  1.00  0.00           C  
ATOM    935  O   LEU    61      24.838  12.024  29.596  1.00  0.00           O  
ATOM    936  N   GLU    62      24.240  13.390  31.345  1.00  0.00           N  
ATOM    937  H   GLU    62      24.485  14.291  31.729  1.00  0.00           H  
ATOM    938  CA  GLU    62      23.338  12.442  31.963  1.00  0.00           C  
ATOM    939  HA  GLU    62      23.835  11.472  31.996  1.00  0.00           H  
ATOM    940  CB  GLU    62      22.965  12.898  33.327  1.00  0.00           C  
ATOM    941  HB2 GLU    62      22.643  13.936  33.252  1.00  0.00           H  
ATOM    942  HB3 GLU    62      22.299  12.190  33.821  1.00  0.00           H  
ATOM    943  CG  GLU    62      24.206  12.866  34.282  1.00  0.00           C  
ATOM    944  HG2 GLU    62      23.869  12.901  35.318  1.00  0.00           H  
ATOM    945  HG3 GLU    62      24.729  11.943  34.033  1.00  0.00           H  
ATOM    946  CD  GLU    62      25.324  13.913  34.170  1.00  0.00           C  
ATOM    947  OE1 GLU    62      24.922  15.066  33.897  1.00  0.00           O  
ATOM    948  OE2 GLU    62      26.455  13.585  34.542  1.00  0.00           O  
ATOM    949  C   GLU    62      22.017  12.238  31.151  1.00  0.00           C  
ATOM    950  O   GLU    62      21.383  11.213  31.196  1.00  0.00           O  
ATOM    951  N   GLU    63      21.534  13.291  30.396  1.00  0.00           N  
ATOM    952  H   GLU    63      21.981  14.195  30.338  1.00  0.00           H  
ATOM    953  CA  GLU    63      20.310  12.994  29.603  1.00  0.00           C  
ATOM    954  HA  GLU    63      19.521  12.507  30.176  1.00  0.00           H  
ATOM    955  CB  GLU    63      19.694  14.378  29.138  1.00  0.00           C  
ATOM    956  HB2 GLU    63      19.585  14.979  30.040  1.00  0.00           H  
ATOM    957  HB3 GLU    63      20.441  15.008  28.654  1.00  0.00           H  
ATOM    958  CG  GLU    63      18.412  14.370  28.526  1.00  0.00           C  
ATOM    959  HG2 GLU    63      18.149  15.371  28.183  1.00  0.00           H  
ATOM    960  HG3 GLU    63      18.337  13.802  27.599  1.00  0.00           H  
ATOM    961  CD  GLU    63      17.252  14.020  29.506  1.00  0.00           C  
ATOM    962  OE1 GLU    63      16.104  13.733  29.070  1.00  0.00           O  
ATOM    963  OE2 GLU    63      17.383  14.080  30.740  1.00  0.00           O  
ATOM    964  C   GLU    63      20.575  12.095  28.359  1.00  0.00           C  
ATOM    965  O   GLU    63      21.492  12.275  27.528  1.00  0.00           O  
ATOM    966  N   TYR    64      19.722  11.114  28.169  1.00  0.00           N  
ATOM    967  H   TYR    64      18.937  11.015  28.796  1.00  0.00           H  
ATOM    968  CA  TYR    64      19.710  10.224  27.033  1.00  0.00           C  
ATOM    969  HA  TYR    64      20.726   9.967  26.733  1.00  0.00           H  
ATOM    970  CB  TYR    64      18.969   8.966  27.302  1.00  0.00           C  
ATOM    971  HB2 TYR    64      19.634   8.296  27.848  1.00  0.00           H  
ATOM    972  HB3 TYR    64      18.136   9.150  27.982  1.00  0.00           H  
ATOM    973  CG  TYR    64      18.431   8.146  26.136  1.00  0.00           C  
ATOM    974  CD1 TYR    64      19.372   7.564  25.197  1.00  0.00           C  
ATOM    975  HD1 TYR    64      20.400   7.884  25.283  1.00  0.00           H  
ATOM    976  CE1 TYR    64      18.959   6.724  24.144  1.00  0.00           C  
ATOM    977  HE1 TYR    64      19.678   6.352  23.429  1.00  0.00           H  
ATOM    978  CZ  TYR    64      17.562   6.436  24.006  1.00  0.00           C  
ATOM    979  OH  TYR    64      16.971   5.609  23.020  1.00  0.00           O  
ATOM    980  HH  TYR    64      17.528   4.859  22.803  1.00  0.00           H  
ATOM    981  CE2 TYR    64      16.683   7.024  24.944  1.00  0.00           C  
ATOM    982  HE2 TYR    64      15.630   6.812  24.837  1.00  0.00           H  
ATOM    983  CD2 TYR    64      17.094   7.829  26.010  1.00  0.00           C  
ATOM    984  HD2 TYR    64      16.372   8.204  26.720  1.00  0.00           H  
ATOM    985  C   TYR    64      18.945  10.984  25.871  1.00  0.00           C  
ATOM    986  O   TYR    64      17.749  11.092  25.919  1.00  0.00           O  
ATOM    987  N   SER    65      19.737  11.467  24.858  1.00  0.00           N  
ATOM    988  H   SER    65      20.728  11.382  25.036  1.00  0.00           H  
ATOM    989  CA  SER    65      19.271  12.459  23.783  1.00  0.00           C  
ATOM    990  HA  SER    65      18.363  11.996  23.397  1.00  0.00           H  
ATOM    991  CB  SER    65      18.972  13.782  24.475  1.00  0.00           C  
ATOM    992  HB2 SER    65      18.208  13.694  25.248  1.00  0.00           H  
ATOM    993  HB3 SER    65      19.925  14.172  24.831  1.00  0.00           H  
ATOM    994  OG  SER    65      18.333  14.770  23.603  1.00  0.00           O  
ATOM    995  HG  SER    65      17.778  15.307  24.173  1.00  0.00           H  
ATOM    996  C   SER    65      20.207  12.670  22.662  1.00  0.00           C  
ATOM    997  O   SER    65      21.348  13.011  22.879  1.00  0.00           O  
ATOM    998  N   ALA    66      19.738  12.453  21.421  1.00  0.00           N  
ATOM    999  H   ALA    66      18.803  12.077  21.348  1.00  0.00           H  
ATOM   1000  CA  ALA    66      20.308  13.037  20.211  1.00  0.00           C  
ATOM   1001  HA  ALA    66      21.297  12.580  20.173  1.00  0.00           H  
ATOM   1002  CB  ALA    66      19.395  12.523  18.956  1.00  0.00           C  
ATOM   1003  HB1 ALA    66      18.344  12.637  19.223  1.00  0.00           H  
ATOM   1004  HB2 ALA    66      19.694  12.872  17.968  1.00  0.00           H  
ATOM   1005  HB3 ALA    66      19.518  11.449  18.818  1.00  0.00           H  
ATOM   1006  C   ALA    66      20.324  14.531  20.151  1.00  0.00           C  
ATOM   1007  O   ALA    66      21.185  15.185  19.587  1.00  0.00           O  
ATOM   1008  N   MET    67      19.331  15.230  20.786  1.00  0.00           N  
ATOM   1009  H   MET    67      18.706  14.674  21.352  1.00  0.00           H  
ATOM   1010  CA  MET    67      19.116  16.658  20.505  1.00  0.00           C  
ATOM   1011  HA  MET    67      18.898  16.688  19.437  1.00  0.00           H  
ATOM   1012  CB  MET    67      17.727  17.000  21.069  1.00  0.00           C  
ATOM   1013  HB2 MET    67      16.974  16.365  20.602  1.00  0.00           H  
ATOM   1014  HB3 MET    67      17.636  16.720  22.119  1.00  0.00           H  
ATOM   1015  CG  MET    67      17.352  18.514  20.808  1.00  0.00           C  
ATOM   1016  HG2 MET    67      18.157  19.087  21.270  1.00  0.00           H  
ATOM   1017  HG3 MET    67      17.540  18.724  19.755  1.00  0.00           H  
ATOM   1018  SD  MET    67      15.749  19.119  21.580  1.00  0.00           S  
ATOM   1019  CE  MET    67      14.431  18.155  20.693  1.00  0.00           C  
ATOM   1020  HE1 MET    67      14.557  17.105  20.954  1.00  0.00           H  
ATOM   1021  HE2 MET    67      13.425  18.518  20.907  1.00  0.00           H  
ATOM   1022  HE3 MET    67      14.683  18.237  19.636  1.00  0.00           H  
ATOM   1023  C   MET    67      20.251  17.522  20.994  1.00  0.00           C  
ATOM   1024  O   MET    67      20.621  18.438  20.275  1.00  0.00           O  
ATOM   1025  N   ARG    68      20.749  17.187  22.188  1.00  0.00           N  
ATOM   1026  H   ARG    68      20.503  16.304  22.612  1.00  0.00           H  
ATOM   1027  CA  ARG    68      21.895  17.922  22.795  1.00  0.00           C  
ATOM   1028  HA  ARG    68      21.697  18.993  22.841  1.00  0.00           H  
ATOM   1029  CB  ARG    68      22.061  17.431  24.219  1.00  0.00           C  
ATOM   1030  HB2 ARG    68      22.903  17.918  24.710  1.00  0.00           H  
ATOM   1031  HB3 ARG    68      21.216  17.729  24.840  1.00  0.00           H  
ATOM   1032  CG  ARG    68      22.185  15.947  24.351  1.00  0.00           C  
ATOM   1033  HG2 ARG    68      21.292  15.400  24.052  1.00  0.00           H  
ATOM   1034  HG3 ARG    68      22.963  15.514  23.723  1.00  0.00           H  
ATOM   1035  CD  ARG    68      22.495  15.634  25.802  1.00  0.00           C  
ATOM   1036  HD2 ARG    68      23.243  16.368  26.103  1.00  0.00           H  
ATOM   1037  HD3 ARG    68      21.649  15.993  26.388  1.00  0.00           H  
ATOM   1038  NE  ARG    68      22.810  14.227  26.071  1.00  0.00           N  
ATOM   1039  HE  ARG    68      22.240  13.633  26.656  1.00  0.00           H  
ATOM   1040  CZ  ARG    68      24.019  13.762  25.921  1.00  0.00           C  
ATOM   1041  NH1 ARG    68      25.083  14.314  25.468  1.00  0.00           N  
ATOM   1042 HH11 ARG    68      24.881  15.186  25.000  1.00  0.00           H  
ATOM   1043 HH12 ARG    68      25.895  13.740  25.292  1.00  0.00           H  
ATOM   1044  NH2 ARG    68      24.111  12.540  26.427  1.00  0.00           N  
ATOM   1045 HH21 ARG    68      23.292  12.100  26.821  1.00  0.00           H  
ATOM   1046 HH22 ARG    68      24.940  11.964  26.475  1.00  0.00           H  
ATOM   1047  C   ARG    68      23.277  17.776  22.032  1.00  0.00           C  
ATOM   1048  O   ARG    68      24.125  18.581  22.196  1.00  0.00           O  
ATOM   1049  N   ASP    69      23.413  16.766  21.276  1.00  0.00           N  
ATOM   1050  H   ASP    69      22.740  16.015  21.332  1.00  0.00           H  
ATOM   1051  CA  ASP    69      24.490  16.658  20.294  1.00  0.00           C  
ATOM   1052  HA  ASP    69      25.291  17.185  20.813  1.00  0.00           H  
ATOM   1053  CB  ASP    69      24.933  15.211  20.116  1.00  0.00           C  
ATOM   1054  HB2 ASP    69      23.972  14.843  19.756  1.00  0.00           H  
ATOM   1055  HB3 ASP    69      25.663  15.161  19.308  1.00  0.00           H  
ATOM   1056  CG  ASP    69      25.319  14.358  21.318  1.00  0.00           C  
ATOM   1057  OD1 ASP    69      25.191  13.135  21.380  1.00  0.00           O  
ATOM   1058  OD2 ASP    69      25.987  14.972  22.246  1.00  0.00           O  
ATOM   1059  C   ASP    69      24.209  17.436  19.001  1.00  0.00           C  
ATOM   1060  O   ASP    69      25.130  18.129  18.559  1.00  0.00           O  
ATOM   1061  N   GLN    70      22.978  17.512  18.462  1.00  0.00           N  
ATOM   1062  H   GLN    70      22.180  17.012  18.827  1.00  0.00           H  
ATOM   1063  CA  GLN    70      22.751  18.301  17.243  1.00  0.00           C  
ATOM   1064  HA  GLN    70      23.544  18.028  16.545  1.00  0.00           H  
ATOM   1065  CB  GLN    70      21.465  17.914  16.584  1.00  0.00           C  
ATOM   1066  HB2 GLN    70      20.622  18.481  16.980  1.00  0.00           H  
ATOM   1067  HB3 GLN    70      21.443  18.222  15.538  1.00  0.00           H  
ATOM   1068  CG  GLN    70      21.159  16.323  16.479  1.00  0.00           C  
ATOM   1069  HG2 GLN    70      20.727  16.045  17.441  1.00  0.00           H  
ATOM   1070  HG3 GLN    70      20.374  16.233  15.728  1.00  0.00           H  
ATOM   1071  CD  GLN    70      22.347  15.437  16.203  1.00  0.00           C  
ATOM   1072  OE1 GLN    70      23.116  15.621  15.290  1.00  0.00           O  
ATOM   1073  NE2 GLN    70      22.750  14.592  17.101  1.00  0.00           N  
ATOM   1074 HE21 GLN    70      23.496  13.928  16.952  1.00  0.00           H  
ATOM   1075 HE22 GLN    70      22.177  14.587  17.933  1.00  0.00           H  
ATOM   1076  C   GLN    70      22.845  19.783  17.575  1.00  0.00           C  
ATOM   1077  O   GLN    70      23.397  20.576  16.796  1.00  0.00           O  
ATOM   1078  N   TYR    71      22.365  20.219  18.760  1.00  0.00           N  
ATOM   1079  H   TYR    71      21.783  19.680  19.385  1.00  0.00           H  
ATOM   1080  CA  TYR    71      22.585  21.624  19.263  1.00  0.00           C  
ATOM   1081  HA  TYR    71      22.166  22.370  18.588  1.00  0.00           H  
ATOM   1082  CB  TYR    71      22.017  21.712  20.627  1.00  0.00           C  
ATOM   1083  HB2 TYR    71      22.021  20.734  21.108  1.00  0.00           H  
ATOM   1084  HB3 TYR    71      22.589  22.440  21.201  1.00  0.00           H  
ATOM   1085  CG  TYR    71      20.512  22.216  20.706  1.00  0.00           C  
ATOM   1086  CD1 TYR    71      20.185  22.913  21.852  1.00  0.00           C  
ATOM   1087  HD1 TYR    71      20.896  23.113  22.641  1.00  0.00           H  
ATOM   1088  CE1 TYR    71      18.829  23.256  22.163  1.00  0.00           C  
ATOM   1089  HE1 TYR    71      18.578  23.797  23.063  1.00  0.00           H  
ATOM   1090  CZ  TYR    71      17.832  22.898  21.198  1.00  0.00           C  
ATOM   1091  OH  TYR    71      16.542  23.217  21.384  1.00  0.00           O  
ATOM   1092  HH  TYR    71      16.338  23.442  22.295  1.00  0.00           H  
ATOM   1093  CE2 TYR    71      18.140  22.187  20.003  1.00  0.00           C  
ATOM   1094  HE2 TYR    71      17.228  21.905  19.497  1.00  0.00           H  
ATOM   1095  CD2 TYR    71      19.498  21.864  19.807  1.00  0.00           C  
ATOM   1096  HD2 TYR    71      19.740  21.188  19.001  1.00  0.00           H  
ATOM   1097  C   TYR    71      24.098  21.921  19.327  1.00  0.00           C  
ATOM   1098  O   TYR    71      24.565  22.932  18.806  1.00  0.00           O  
ATOM   1099  N   MET    72      24.966  21.044  20.018  1.00  0.00           N  
ATOM   1100  H   MET    72      24.525  20.282  20.514  1.00  0.00           H  
ATOM   1101  CA  MET    72      26.398  21.209  20.171  1.00  0.00           C  
ATOM   1102  HA  MET    72      26.713  22.175  20.567  1.00  0.00           H  
ATOM   1103  CB  MET    72      26.938  20.015  21.105  1.00  0.00           C  
ATOM   1104  HB2 MET    72      26.398  19.952  22.050  1.00  0.00           H  
ATOM   1105  HB3 MET    72      26.752  19.057  20.619  1.00  0.00           H  
ATOM   1106  CG  MET    72      28.460  20.054  21.400  1.00  0.00           C  
ATOM   1107  HG2 MET    72      28.889  20.055  20.398  1.00  0.00           H  
ATOM   1108  HG3 MET    72      28.494  20.880  22.110  1.00  0.00           H  
ATOM   1109  SD  MET    72      29.034  18.585  22.229  1.00  0.00           S  
ATOM   1110  CE  MET    72      28.589  19.141  23.936  1.00  0.00           C  
ATOM   1111  HE1 MET    72      28.290  18.267  24.515  1.00  0.00           H  
ATOM   1112  HE2 MET    72      29.395  19.655  24.459  1.00  0.00           H  
ATOM   1113  HE3 MET    72      27.713  19.773  24.082  1.00  0.00           H  
ATOM   1114  C   MET    72      27.118  21.173  18.881  1.00  0.00           C  
ATOM   1115  O   MET    72      28.125  21.860  18.703  1.00  0.00           O  
ATOM   1116  N   ARG    73      26.663  20.301  17.951  1.00  0.00           N  
ATOM   1117  H   ARG    73      25.887  19.693  18.170  1.00  0.00           H  
ATOM   1118  CA  ARG    73      27.222  20.251  16.565  1.00  0.00           C  
ATOM   1119  HA  ARG    73      28.301  20.122  16.652  1.00  0.00           H  
ATOM   1120  CB  ARG    73      26.542  19.059  15.812  1.00  0.00           C  
ATOM   1121  HB2 ARG    73      26.757  18.153  16.379  1.00  0.00           H  
ATOM   1122  HB3 ARG    73      25.454  19.085  15.740  1.00  0.00           H  
ATOM   1123  CG  ARG    73      27.011  18.854  14.403  1.00  0.00           C  
ATOM   1124  HG2 ARG    73      26.318  18.257  13.810  1.00  0.00           H  
ATOM   1125  HG3 ARG    73      27.144  19.754  13.802  1.00  0.00           H  
ATOM   1126  CD  ARG    73      28.300  17.953  14.448  1.00  0.00           C  
ATOM   1127  HD2 ARG    73      29.037  18.355  15.143  1.00  0.00           H  
ATOM   1128  HD3 ARG    73      28.045  16.942  14.765  1.00  0.00           H  
ATOM   1129  NE  ARG    73      28.826  17.975  13.102  1.00  0.00           N  
ATOM   1130  HE  ARG    73      28.230  18.422  12.420  1.00  0.00           H  
ATOM   1131  CZ  ARG    73      29.960  17.542  12.609  1.00  0.00           C  
ATOM   1132  NH1 ARG    73      30.934  16.979  13.255  1.00  0.00           N  
ATOM   1133 HH11 ARG    73      30.882  16.898  14.260  1.00  0.00           H  
ATOM   1134 HH12 ARG    73      31.741  16.501  12.879  1.00  0.00           H  
ATOM   1135  NH2 ARG    73      30.112  17.819  11.368  1.00  0.00           N  
ATOM   1136 HH21 ARG    73      29.342  18.208  10.843  1.00  0.00           H  
ATOM   1137 HH22 ARG    73      30.987  17.454  11.019  1.00  0.00           H  
ATOM   1138  C   ARG    73      26.994  21.569  15.822  1.00  0.00           C  
ATOM   1139  O   ARG    73      27.899  22.156  15.268  1.00  0.00           O  
ATOM   1140  N   THR    74      25.752  22.146  15.970  1.00  0.00           N  
ATOM   1141  H   THR    74      25.042  21.592  16.426  1.00  0.00           H  
ATOM   1142  CA  THR    74      25.379  23.499  15.418  1.00  0.00           C  
ATOM   1143  HA  THR    74      25.474  23.475  14.333  1.00  0.00           H  
ATOM   1144  CB  THR    74      23.846  23.861  15.740  1.00  0.00           C  
ATOM   1145  HB  THR    74      23.701  23.892  16.820  1.00  0.00           H  
ATOM   1146  CG2 THR    74      23.321  25.211  15.221  1.00  0.00           C  
ATOM   1147 HG21 THR    74      22.232  25.191  15.197  1.00  0.00           H  
ATOM   1148 HG22 THR    74      23.802  25.988  15.815  1.00  0.00           H  
ATOM   1149 HG23 THR    74      23.572  25.309  14.165  1.00  0.00           H  
ATOM   1150  OG1 THR    74      22.992  22.837  15.297  1.00  0.00           O  
ATOM   1151  HG1 THR    74      22.855  22.186  15.988  1.00  0.00           H  
ATOM   1152  C   THR    74      26.256  24.608  15.893  1.00  0.00           C  
ATOM   1153  O   THR    74      26.258  25.704  15.265  1.00  0.00           O  
ATOM   1154  N   GLY    75      26.863  24.470  17.001  1.00  0.00           N  
ATOM   1155  H   GLY    75      26.707  23.650  17.570  1.00  0.00           H  
ATOM   1156  CA  GLY    75      27.478  25.549  17.764  1.00  0.00           C  
ATOM   1157  HA2 GLY    75      26.923  26.460  17.537  1.00  0.00           H  
ATOM   1158  HA3 GLY    75      27.452  25.371  18.839  1.00  0.00           H  
ATOM   1159  C   GLY    75      28.899  25.873  17.257  1.00  0.00           C  
ATOM   1160  O   GLY    75      29.636  24.962  16.797  1.00  0.00           O  
ATOM   1161  N   GLU    76      29.467  27.091  17.370  1.00  0.00           N  
ATOM   1162  H   GLU    76      28.996  27.843  17.852  1.00  0.00           H  
ATOM   1163  CA  GLU    76      30.919  27.393  16.971  1.00  0.00           C  
ATOM   1164  HA  GLU    76      31.425  26.449  16.771  1.00  0.00           H  
ATOM   1165  CB  GLU    76      31.010  28.237  15.636  1.00  0.00           C  
ATOM   1166  HB2 GLU    76      30.426  29.118  15.900  1.00  0.00           H  
ATOM   1167  HB3 GLU    76      31.986  28.690  15.461  1.00  0.00           H  
ATOM   1168  CG  GLU    76      30.442  27.608  14.366  1.00  0.00           C  
ATOM   1169  HG2 GLU    76      29.358  27.635  14.483  1.00  0.00           H  
ATOM   1170  HG3 GLU    76      30.555  28.245  13.489  1.00  0.00           H  
ATOM   1171  CD  GLU    76      30.998  26.265  13.948  1.00  0.00           C  
ATOM   1172  OE1 GLU    76      30.349  25.518  13.117  1.00  0.00           O  
ATOM   1173  OE2 GLU    76      32.108  25.854  14.332  1.00  0.00           O  
ATOM   1174  C   GLU    76      31.839  28.111  17.961  1.00  0.00           C  
ATOM   1175  O   GLU    76      33.028  27.936  17.870  1.00  0.00           O  
ATOM   1176  N   GLY    77      31.288  28.793  18.997  1.00  0.00           N  
ATOM   1177  H   GLY    77      30.279  28.823  19.016  1.00  0.00           H  
ATOM   1178  CA  GLY    77      31.981  29.138  20.272  1.00  0.00           C  
ATOM   1179  HA2 GLY    77      32.940  28.622  20.315  1.00  0.00           H  
ATOM   1180  HA3 GLY    77      32.091  30.223  20.272  1.00  0.00           H  
ATOM   1181  C   GLY    77      31.098  28.614  21.410  1.00  0.00           C  
ATOM   1182  O   GLY    77      29.854  28.628  21.339  1.00  0.00           O  
ATOM   1183  N   PHE    78      31.728  28.125  22.578  1.00  0.00           N  
ATOM   1184  H   PHE    78      32.726  28.277  22.595  1.00  0.00           H  
ATOM   1185  CA  PHE    78      31.185  27.570  23.769  1.00  0.00           C  
ATOM   1186  HA  PHE    78      30.095  27.552  23.766  1.00  0.00           H  
ATOM   1187  CB  PHE    78      31.494  26.135  23.860  1.00  0.00           C  
ATOM   1188  HB2 PHE    78      32.564  25.953  23.958  1.00  0.00           H  
ATOM   1189  HB3 PHE    78      31.005  25.724  24.743  1.00  0.00           H  
ATOM   1190  CG  PHE    78      31.107  25.318  22.600  1.00  0.00           C  
ATOM   1191  CD1 PHE    78      31.899  25.253  21.457  1.00  0.00           C  
ATOM   1192  HD1 PHE    78      32.838  25.779  21.366  1.00  0.00           H  
ATOM   1193  CE1 PHE    78      31.498  24.549  20.186  1.00  0.00           C  
ATOM   1194  HE1 PHE    78      32.148  24.627  19.326  1.00  0.00           H  
ATOM   1195  CZ  PHE    78      30.280  23.870  20.268  1.00  0.00           C  
ATOM   1196  HZ  PHE    78      29.861  23.380  19.401  1.00  0.00           H  
ATOM   1197  CE2 PHE    78      29.482  23.851  21.392  1.00  0.00           C  
ATOM   1198  HE2 PHE    78      28.556  23.298  21.435  1.00  0.00           H  
ATOM   1199  CD2 PHE    78      29.910  24.525  22.568  1.00  0.00           C  
ATOM   1200  HD2 PHE    78      29.247  24.459  23.418  1.00  0.00           H  
ATOM   1201  C   PHE    78      31.510  28.307  25.057  1.00  0.00           C  
ATOM   1202  O   PHE    78      32.747  28.372  25.441  1.00  0.00           O  
ATOM   1203  N   LEU    79      30.567  28.735  25.837  1.00  0.00           N  
ATOM   1204  H   LEU    79      29.627  28.601  25.493  1.00  0.00           H  
ATOM   1205  CA  LEU    79      30.856  28.960  27.307  1.00  0.00           C  
ATOM   1206  HA  LEU    79      31.855  29.352  27.499  1.00  0.00           H  
ATOM   1207  CB  LEU    79      29.775  29.919  27.832  1.00  0.00           C  
ATOM   1208  HB2 LEU    79      28.871  29.422  27.479  1.00  0.00           H  
ATOM   1209  HB3 LEU    79      29.783  29.923  28.922  1.00  0.00           H  
ATOM   1210  CG  LEU    79      29.641  31.425  27.532  1.00  0.00           C  
ATOM   1211  HG  LEU    79      29.285  31.447  26.502  1.00  0.00           H  
ATOM   1212  CD1 LEU    79      28.605  32.103  28.370  1.00  0.00           C  
ATOM   1213 HD11 LEU    79      27.606  31.753  28.109  1.00  0.00           H  
ATOM   1214 HD12 LEU    79      28.808  31.927  29.427  1.00  0.00           H  
ATOM   1215 HD13 LEU    79      28.529  33.154  28.092  1.00  0.00           H  
ATOM   1216  CD2 LEU    79      30.973  32.058  27.765  1.00  0.00           C  
ATOM   1217 HD21 LEU    79      30.933  33.130  27.572  1.00  0.00           H  
ATOM   1218 HD22 LEU    79      31.393  31.863  28.752  1.00  0.00           H  
ATOM   1219 HD23 LEU    79      31.722  31.593  27.125  1.00  0.00           H  
ATOM   1220  C   LEU    79      30.867  27.635  28.019  1.00  0.00           C  
ATOM   1221  O   LEU    79      30.053  26.809  27.671  1.00  0.00           O  
ATOM   1222  N   CYS    80      31.880  27.394  28.860  1.00  0.00           N  
ATOM   1223  H   CYS    80      32.496  28.156  29.105  1.00  0.00           H  
ATOM   1224  CA  CYS    80      32.087  26.066  29.532  1.00  0.00           C  
ATOM   1225  HA  CYS    80      31.386  25.291  29.222  1.00  0.00           H  
ATOM   1226  CB  CYS    80      33.543  25.590  29.193  1.00  0.00           C  
ATOM   1227  HB2 CYS    80      34.125  26.480  28.954  1.00  0.00           H  
ATOM   1228  HB3 CYS    80      33.847  24.993  30.053  1.00  0.00           H  
ATOM   1229  SG  CYS    80      33.487  24.528  27.714  1.00  0.00           S  
ATOM   1230  HG  CYS    80      33.308  25.621  26.967  1.00  0.00           H  
ATOM   1231  C   CYS    80      31.815  26.225  31.089  1.00  0.00           C  
ATOM   1232  O   CYS    80      32.754  26.656  31.782  1.00  0.00           O  
ATOM   1233  N   VAL    81      30.617  26.012  31.509  1.00  0.00           N  
ATOM   1234  H   VAL    81      29.941  25.533  30.931  1.00  0.00           H  
ATOM   1235  CA  VAL    81      30.085  26.348  32.780  1.00  0.00           C  
ATOM   1236  HA  VAL    81      30.642  27.162  33.243  1.00  0.00           H  
ATOM   1237  CB  VAL    81      28.605  26.776  32.666  1.00  0.00           C  
ATOM   1238  HB  VAL    81      28.108  25.920  32.209  1.00  0.00           H  
ATOM   1239  CG1 VAL    81      27.916  27.026  34.093  1.00  0.00           C  
ATOM   1240 HG11 VAL    81      27.911  26.148  34.740  1.00  0.00           H  
ATOM   1241 HG12 VAL    81      28.349  27.938  34.504  1.00  0.00           H  
ATOM   1242 HG13 VAL    81      26.868  27.317  34.017  1.00  0.00           H  
ATOM   1243  CG2 VAL    81      28.543  28.012  31.790  1.00  0.00           C  
ATOM   1244 HG21 VAL    81      29.334  28.712  32.059  1.00  0.00           H  
ATOM   1245 HG22 VAL    81      28.810  27.753  30.765  1.00  0.00           H  
ATOM   1246 HG23 VAL    81      27.559  28.455  31.939  1.00  0.00           H  
ATOM   1247  C   VAL    81      30.207  25.218  33.817  1.00  0.00           C  
ATOM   1248  O   VAL    81      29.916  24.039  33.628  1.00  0.00           O  
ATOM   1249  N   PHE    82      30.501  25.629  35.103  1.00  0.00           N  
ATOM   1250  H   PHE    82      30.792  26.594  35.164  1.00  0.00           H  
ATOM   1251  CA  PHE    82      30.547  24.874  36.320  1.00  0.00           C  
ATOM   1252  HA  PHE    82      29.723  24.170  36.211  1.00  0.00           H  
ATOM   1253  CB  PHE    82      31.904  24.133  36.519  1.00  0.00           C  
ATOM   1254  HB2 PHE    82      31.674  23.427  37.317  1.00  0.00           H  
ATOM   1255  HB3 PHE    82      32.144  23.464  35.692  1.00  0.00           H  
ATOM   1256  CG  PHE    82      33.027  25.014  36.882  1.00  0.00           C  
ATOM   1257  CD1 PHE    82      33.737  25.757  35.863  1.00  0.00           C  
ATOM   1258  HD1 PHE    82      33.345  25.835  34.860  1.00  0.00           H  
ATOM   1259  CE1 PHE    82      34.854  26.565  36.139  1.00  0.00           C  
ATOM   1260  HE1 PHE    82      35.244  27.162  35.327  1.00  0.00           H  
ATOM   1261  CZ  PHE    82      35.417  26.574  37.408  1.00  0.00           C  
ATOM   1262  HZ  PHE    82      36.310  27.169  37.525  1.00  0.00           H  
ATOM   1263  CE2 PHE    82      34.723  25.859  38.426  1.00  0.00           C  
ATOM   1264  HE2 PHE    82      35.108  25.898  39.434  1.00  0.00           H  
ATOM   1265  CD2 PHE    82      33.574  25.030  38.166  1.00  0.00           C  
ATOM   1266  HD2 PHE    82      33.040  24.588  38.994  1.00  0.00           H  
ATOM   1267  C   PHE    82      30.143  25.797  37.479  1.00  0.00           C  
ATOM   1268  O   PHE    82      29.825  27.002  37.286  1.00  0.00           O  
ATOM   1269  N   ALA    83      30.311  25.344  38.749  1.00  0.00           N  
ATOM   1270  H   ALA    83      30.590  24.389  38.926  1.00  0.00           H  
ATOM   1271  CA  ALA    83      30.084  26.188  39.868  1.00  0.00           C  
ATOM   1272  HA  ALA    83      30.156  27.210  39.497  1.00  0.00           H  
ATOM   1273  CB  ALA    83      28.681  25.983  40.487  1.00  0.00           C  
ATOM   1274  HB1 ALA    83      28.514  24.910  40.585  1.00  0.00           H  
ATOM   1275  HB2 ALA    83      28.587  26.505  41.439  1.00  0.00           H  
ATOM   1276  HB3 ALA    83      27.880  26.381  39.864  1.00  0.00           H  
ATOM   1277  C   ALA    83      31.263  26.091  40.902  1.00  0.00           C  
ATOM   1278  O   ALA    83      31.610  24.982  41.270  1.00  0.00           O  
ATOM   1279  N   ILE    84      31.716  27.196  41.446  1.00  0.00           N  
ATOM   1280  H   ILE    84      31.280  28.075  41.206  1.00  0.00           H  
ATOM   1281  CA  ILE    84      32.928  27.116  42.212  1.00  0.00           C  
ATOM   1282  HA  ILE    84      33.569  26.286  41.913  1.00  0.00           H  
ATOM   1283  CB  ILE    84      33.801  28.361  42.129  1.00  0.00           C  
ATOM   1284  HB  ILE    84      34.714  28.079  42.655  1.00  0.00           H  
ATOM   1285  CG2 ILE    84      34.232  28.568  40.598  1.00  0.00           C  
ATOM   1286 HG21 ILE    84      33.753  27.872  39.909  1.00  0.00           H  
ATOM   1287 HG22 ILE    84      33.967  29.599  40.361  1.00  0.00           H  
ATOM   1288 HG23 ILE    84      35.309  28.457  40.472  1.00  0.00           H  
ATOM   1289  CG1 ILE    84      33.294  29.688  42.792  1.00  0.00           C  
ATOM   1290 HG12 ILE    84      32.461  30.050  42.190  1.00  0.00           H  
ATOM   1291 HG13 ILE    84      32.932  29.528  43.808  1.00  0.00           H  
ATOM   1292  CD1 ILE    84      34.322  30.843  42.770  1.00  0.00           C  
ATOM   1293 HD11 ILE    84      34.594  31.232  41.789  1.00  0.00           H  
ATOM   1294 HD12 ILE    84      33.902  31.653  43.366  1.00  0.00           H  
ATOM   1295 HD13 ILE    84      35.213  30.473  43.277  1.00  0.00           H  
ATOM   1296  C   ILE    84      32.711  26.769  43.662  1.00  0.00           C  
ATOM   1297  O   ILE    84      33.654  26.548  44.413  1.00  0.00           O  
ATOM   1298  N   ASN    85      31.469  26.595  44.187  1.00  0.00           N  
ATOM   1299  H   ASN    85      30.764  26.806  43.495  1.00  0.00           H  
ATOM   1300  CA  ASN    85      31.158  25.919  45.460  1.00  0.00           C  
ATOM   1301  HA  ASN    85      31.867  26.281  46.204  1.00  0.00           H  
ATOM   1302  CB  ASN    85      29.736  26.311  45.950  1.00  0.00           C  
ATOM   1303  HB2 ASN    85      29.652  25.875  46.945  1.00  0.00           H  
ATOM   1304  HB3 ASN    85      29.653  27.392  46.062  1.00  0.00           H  
ATOM   1305  CG  ASN    85      28.601  25.881  45.129  1.00  0.00           C  
ATOM   1306  OD1 ASN    85      28.715  25.997  43.892  1.00  0.00           O  
ATOM   1307  ND2 ASN    85      27.649  25.194  45.642  1.00  0.00           N  
ATOM   1308 HD21 ASN    85      27.219  24.504  45.043  1.00  0.00           H  
ATOM   1309 HD22 ASN    85      27.542  25.058  46.637  1.00  0.00           H  
ATOM   1310  C   ASN    85      31.237  24.363  45.348  1.00  0.00           C  
ATOM   1311  O   ASN    85      31.046  23.678  46.372  1.00  0.00           O  
ATOM   1312  N   ASN    86      31.584  23.763  44.165  1.00  0.00           N  
ATOM   1313  H   ASN    86      31.692  24.378  43.371  1.00  0.00           H  
ATOM   1314  CA  ASN    86      31.406  22.288  43.874  1.00  0.00           C  
ATOM   1315  HA  ASN    86      31.329  21.690  44.782  1.00  0.00           H  
ATOM   1316  CB  ASN    86      30.076  22.069  43.151  1.00  0.00           C  
ATOM   1317  HB2 ASN    86      29.292  22.697  43.572  1.00  0.00           H  
ATOM   1318  HB3 ASN    86      30.239  22.384  42.120  1.00  0.00           H  
ATOM   1319  CG  ASN    86      29.633  20.675  43.098  1.00  0.00           C  
ATOM   1320  OD1 ASN    86      30.353  19.728  42.909  1.00  0.00           O  
ATOM   1321  ND2 ASN    86      28.380  20.376  43.257  1.00  0.00           N  
ATOM   1322 HD21 ASN    86      28.041  19.425  43.228  1.00  0.00           H  
ATOM   1323 HD22 ASN    86      27.659  21.080  43.319  1.00  0.00           H  
ATOM   1324  C   ASN    86      32.529  21.691  43.016  1.00  0.00           C  
ATOM   1325  O   ASN    86      32.606  21.901  41.820  1.00  0.00           O  
ATOM   1326  N   THR    87      33.377  20.968  43.710  1.00  0.00           N  
ATOM   1327  H   THR    87      33.166  20.843  44.690  1.00  0.00           H  
ATOM   1328  CA  THR    87      34.567  20.303  43.179  1.00  0.00           C  
ATOM   1329  HA  THR    87      35.086  21.119  42.676  1.00  0.00           H  
ATOM   1330  CB  THR    87      35.478  19.718  44.199  1.00  0.00           C  
ATOM   1331  HB  THR    87      36.293  19.174  43.722  1.00  0.00           H  
ATOM   1332  CG2 THR    87      36.062  20.737  45.196  1.00  0.00           C  
ATOM   1333 HG21 THR    87      36.681  20.150  45.874  1.00  0.00           H  
ATOM   1334 HG22 THR    87      36.703  21.522  44.793  1.00  0.00           H  
ATOM   1335 HG23 THR    87      35.266  21.278  45.706  1.00  0.00           H  
ATOM   1336  OG1 THR    87      34.767  18.700  44.897  1.00  0.00           O  
ATOM   1337  HG1 THR    87      35.225  17.876  44.711  1.00  0.00           H  
ATOM   1338  C   THR    87      34.136  19.211  42.210  1.00  0.00           C  
ATOM   1339  O   THR    87      34.898  18.988  41.287  1.00  0.00           O  
ATOM   1340  N   LYS    88      32.970  18.558  42.341  1.00  0.00           N  
ATOM   1341  H   LYS    88      32.429  18.879  43.131  1.00  0.00           H  
ATOM   1342  CA  LYS    88      32.398  17.465  41.402  1.00  0.00           C  
ATOM   1343  HA  LYS    88      33.158  16.728  41.143  1.00  0.00           H  
ATOM   1344  CB  LYS    88      31.208  16.666  41.964  1.00  0.00           C  
ATOM   1345  HB2 LYS    88      30.375  17.353  42.113  1.00  0.00           H  
ATOM   1346  HB3 LYS    88      30.978  15.872  41.253  1.00  0.00           H  
ATOM   1347  CG  LYS    88      31.583  16.059  43.273  1.00  0.00           C  
ATOM   1348  HG2 LYS    88      32.572  15.607  43.202  1.00  0.00           H  
ATOM   1349  HG3 LYS    88      31.674  16.885  43.978  1.00  0.00           H  
ATOM   1350  CD  LYS    88      30.611  15.119  43.886  1.00  0.00           C  
ATOM   1351  HD2 LYS    88      31.070  14.575  44.712  1.00  0.00           H  
ATOM   1352  HD3 LYS    88      29.708  15.656  44.173  1.00  0.00           H  
ATOM   1353  CE  LYS    88      30.111  13.973  42.970  1.00  0.00           C  
ATOM   1354  HE2 LYS    88      29.290  14.396  42.391  1.00  0.00           H  
ATOM   1355  HE3 LYS    88      30.897  13.716  42.260  1.00  0.00           H  
ATOM   1356  NZ  LYS    88      29.751  12.735  43.771  1.00  0.00           N  
ATOM   1357  HZ1 LYS    88      29.070  12.832  44.512  1.00  0.00           H  
ATOM   1358  HZ2 LYS    88      29.346  12.062  43.137  1.00  0.00           H  
ATOM   1359  HZ3 LYS    88      30.549  12.301  44.213  1.00  0.00           H  
ATOM   1360  C   LYS    88      31.979  18.086  40.008  1.00  0.00           C  
ATOM   1361  O   LYS    88      32.172  17.371  39.043  1.00  0.00           O  
ATOM   1362  N   SER    89      31.474  19.310  40.036  1.00  0.00           N  
ATOM   1363  H   SER    89      31.148  19.692  40.912  1.00  0.00           H  
ATOM   1364  CA  SER    89      31.242  20.081  38.793  1.00  0.00           C  
ATOM   1365  HA  SER    89      30.626  19.493  38.112  1.00  0.00           H  
ATOM   1366  CB  SER    89      30.356  21.351  39.053  1.00  0.00           C  
ATOM   1367  HB2 SER    89      29.869  21.567  38.103  1.00  0.00           H  
ATOM   1368  HB3 SER    89      29.656  21.095  39.848  1.00  0.00           H  
ATOM   1369  OG  SER    89      31.118  22.507  39.427  1.00  0.00           O  
ATOM   1370  HG  SER    89      31.591  22.304  40.238  1.00  0.00           H  
ATOM   1371  C   SER    89      32.488  20.577  38.060  1.00  0.00           C  
ATOM   1372  O   SER    89      32.529  20.820  36.905  1.00  0.00           O  
ATOM   1373  N   PHE    90      33.597  20.734  38.860  1.00  0.00           N  
ATOM   1374  H   PHE    90      33.540  20.539  39.849  1.00  0.00           H  
ATOM   1375  CA  PHE    90      34.906  21.109  38.363  1.00  0.00           C  
ATOM   1376  HA  PHE    90      34.836  21.764  37.495  1.00  0.00           H  
ATOM   1377  CB  PHE    90      35.595  21.927  39.562  1.00  0.00           C  
ATOM   1378  HB2 PHE    90      34.977  22.787  39.822  1.00  0.00           H  
ATOM   1379  HB3 PHE    90      35.662  21.243  40.408  1.00  0.00           H  
ATOM   1380  CG  PHE    90      36.901  22.569  39.144  1.00  0.00           C  
ATOM   1381  CD1 PHE    90      36.974  23.392  38.035  1.00  0.00           C  
ATOM   1382  HD1 PHE    90      36.140  23.534  37.364  1.00  0.00           H  
ATOM   1383  CE1 PHE    90      38.193  24.121  37.809  1.00  0.00           C  
ATOM   1384  HE1 PHE    90      38.193  24.830  36.994  1.00  0.00           H  
ATOM   1385  CZ  PHE    90      39.335  23.966  38.639  1.00  0.00           C  
ATOM   1386  HZ  PHE    90      40.244  24.504  38.414  1.00  0.00           H  
ATOM   1387  CE2 PHE    90      39.226  23.110  39.742  1.00  0.00           C  
ATOM   1388  HE2 PHE    90      40.169  22.915  40.232  1.00  0.00           H  
ATOM   1389  CD2 PHE    90      37.976  22.425  40.045  1.00  0.00           C  
ATOM   1390  HD2 PHE    90      37.859  21.744  40.875  1.00  0.00           H  
ATOM   1391  C   PHE    90      35.642  19.969  37.741  1.00  0.00           C  
ATOM   1392  O   PHE    90      36.482  20.213  36.901  1.00  0.00           O  
ATOM   1393  N   GLU    91      35.319  18.718  38.185  1.00  0.00           N  
ATOM   1394  H   GLU    91      34.695  18.692  38.979  1.00  0.00           H  
ATOM   1395  CA  GLU    91      35.832  17.468  37.558  1.00  0.00           C  
ATOM   1396  HA  GLU    91      36.865  17.719  37.318  1.00  0.00           H  
ATOM   1397  CB  GLU    91      35.889  16.340  38.628  1.00  0.00           C  
ATOM   1398  HB2 GLU    91      36.621  16.616  39.387  1.00  0.00           H  
ATOM   1399  HB3 GLU    91      34.857  16.285  38.974  1.00  0.00           H  
ATOM   1400  CG  GLU    91      36.304  14.989  38.118  1.00  0.00           C  
ATOM   1401  HG2 GLU    91      36.124  14.299  38.943  1.00  0.00           H  
ATOM   1402  HG3 GLU    91      35.604  14.668  37.348  1.00  0.00           H  
ATOM   1403  CD  GLU    91      37.743  14.871  37.532  1.00  0.00           C  
ATOM   1404  OE1 GLU    91      38.397  15.878  37.183  1.00  0.00           O  
ATOM   1405  OE2 GLU    91      38.274  13.778  37.607  1.00  0.00           O  
ATOM   1406  C   GLU    91      35.013  17.086  36.277  1.00  0.00           C  
ATOM   1407  O   GLU    91      35.580  16.641  35.305  1.00  0.00           O  
ATOM   1408  N   ASP    92      33.661  17.397  36.310  1.00  0.00           N  
ATOM   1409  H   ASP    92      33.299  17.803  37.161  1.00  0.00           H  
ATOM   1410  CA  ASP    92      32.617  17.090  35.268  1.00  0.00           C  
ATOM   1411  HA  ASP    92      32.848  16.065  34.978  1.00  0.00           H  
ATOM   1412  CB  ASP    92      31.222  17.152  35.861  1.00  0.00           C  
ATOM   1413  HB2 ASP    92      31.149  18.070  36.444  1.00  0.00           H  
ATOM   1414  HB3 ASP    92      30.525  17.178  35.023  1.00  0.00           H  
ATOM   1415  CG  ASP    92      30.823  15.947  36.727  1.00  0.00           C  
ATOM   1416  OD1 ASP    92      29.619  15.890  37.134  1.00  0.00           O  
ATOM   1417  OD2 ASP    92      31.592  15.063  36.845  1.00  0.00           O  
ATOM   1418  C   ASP    92      32.790  17.973  33.975  1.00  0.00           C  
ATOM   1419  O   ASP    92      32.573  17.428  32.885  1.00  0.00           O  
ATOM   1420  N   ILE    93      33.391  19.129  34.159  1.00  0.00           N  
ATOM   1421  H   ILE    93      33.668  19.473  35.068  1.00  0.00           H  
ATOM   1422  CA  ILE    93      33.566  20.041  32.985  1.00  0.00           C  
ATOM   1423  HA  ILE    93      32.564  20.088  32.559  1.00  0.00           H  
ATOM   1424  CB  ILE    93      33.836  21.481  33.363  1.00  0.00           C  
ATOM   1425  HB  ILE    93      33.114  21.745  34.136  1.00  0.00           H  
ATOM   1426  CG2 ILE    93      35.182  21.705  33.992  1.00  0.00           C  
ATOM   1427 HG21 ILE    93      35.278  21.063  34.867  1.00  0.00           H  
ATOM   1428 HG22 ILE    93      35.976  21.614  33.250  1.00  0.00           H  
ATOM   1429 HG23 ILE    93      35.149  22.738  34.340  1.00  0.00           H  
ATOM   1430  CG1 ILE    93      33.668  22.457  32.133  1.00  0.00           C  
ATOM   1431 HG12 ILE    93      33.969  23.475  32.376  1.00  0.00           H  
ATOM   1432 HG13 ILE    93      34.347  22.098  31.359  1.00  0.00           H  
ATOM   1433  CD1 ILE    93      32.296  22.632  31.630  1.00  0.00           C  
ATOM   1434 HD11 ILE    93      31.877  21.664  31.355  1.00  0.00           H  
ATOM   1435 HD12 ILE    93      31.722  23.295  32.278  1.00  0.00           H  
ATOM   1436 HD13 ILE    93      32.315  23.049  30.623  1.00  0.00           H  
ATOM   1437  C   ILE    93      34.433  19.387  31.938  1.00  0.00           C  
ATOM   1438  O   ILE    93      34.225  19.610  30.739  1.00  0.00           O  
ATOM   1439  N   HIE    94      35.537  18.723  32.305  1.00  0.00           N  
ATOM   1440  H   HIE    94      35.867  18.701  33.259  1.00  0.00           H  
ATOM   1441  CA  HIE    94      36.321  17.999  31.295  1.00  0.00           C  
ATOM   1442  HA  HIE    94      36.768  18.711  30.601  1.00  0.00           H  
ATOM   1443  CB  HIE    94      37.322  17.042  31.951  1.00  0.00           C  
ATOM   1444  HB2 HIE    94      38.135  17.673  32.310  1.00  0.00           H  
ATOM   1445  HB3 HIE    94      36.926  16.625  32.878  1.00  0.00           H  
ATOM   1446  CG  HIE    94      37.928  16.006  31.125  1.00  0.00           C  
ATOM   1447  ND1 HIE    94      39.003  16.066  30.210  1.00  0.00           N  
ATOM   1448  CE1 HIE    94      39.153  14.888  29.692  1.00  0.00           C  
ATOM   1449  HE1 HIE    94      39.868  14.591  28.940  1.00  0.00           H  
ATOM   1450  NE2 HIE    94      38.296  14.028  30.287  1.00  0.00           N  
ATOM   1451  HE2 HIE    94      38.143  13.092  29.938  1.00  0.00           H  
ATOM   1452  CD2 HIE    94      37.495  14.688  31.189  1.00  0.00           C  
ATOM   1453  HD2 HIE    94      36.647  14.237  31.682  1.00  0.00           H  
ATOM   1454  C   HIE    94      35.537  17.040  30.328  1.00  0.00           C  
ATOM   1455  O   HIE    94      35.695  17.103  29.132  1.00  0.00           O  
ATOM   1456  N   GLN    95      34.569  16.259  30.810  1.00  0.00           N  
ATOM   1457  H   GLN    95      34.301  16.444  31.767  1.00  0.00           H  
ATOM   1458  CA  GLN    95      33.786  15.395  29.946  1.00  0.00           C  
ATOM   1459  HA  GLN    95      34.395  14.668  29.408  1.00  0.00           H  
ATOM   1460  CB  GLN    95      32.837  14.566  30.868  1.00  0.00           C  
ATOM   1461  HB2 GLN    95      32.114  15.213  31.365  1.00  0.00           H  
ATOM   1462  HB3 GLN    95      32.278  13.854  30.260  1.00  0.00           H  
ATOM   1463  CG  GLN    95      33.633  13.772  31.988  1.00  0.00           C  
ATOM   1464  HG2 GLN    95      34.521  14.342  32.258  1.00  0.00           H  
ATOM   1465  HG3 GLN    95      32.969  13.654  32.845  1.00  0.00           H  
ATOM   1466  CD  GLN    95      34.111  12.370  31.523  1.00  0.00           C  
ATOM   1467  OE1 GLN    95      34.782  12.236  30.515  1.00  0.00           O  
ATOM   1468  NE2 GLN    95      34.039  11.376  32.360  1.00  0.00           N  
ATOM   1469 HE21 GLN    95      34.500  10.532  32.052  1.00  0.00           H  
ATOM   1470 HE22 GLN    95      33.420  11.336  33.157  1.00  0.00           H  
ATOM   1471  C   GLN    95      32.950  16.144  28.991  1.00  0.00           C  
ATOM   1472  O   GLN    95      32.501  15.593  27.999  1.00  0.00           O  
ATOM   1473  N   TYR    96      32.586  17.444  29.256  1.00  0.00           N  
ATOM   1474  H   TYR    96      32.732  17.692  30.224  1.00  0.00           H  
ATOM   1475  CA  TYR    96      31.811  18.315  28.376  1.00  0.00           C  
ATOM   1476  HA  TYR    96      31.071  17.734  27.826  1.00  0.00           H  
ATOM   1477  CB  TYR    96      31.089  19.485  29.121  1.00  0.00           C  
ATOM   1478  HB2 TYR    96      31.832  19.847  29.832  1.00  0.00           H  
ATOM   1479  HB3 TYR    96      30.741  20.190  28.366  1.00  0.00           H  
ATOM   1480  CG  TYR    96      29.762  19.042  29.778  1.00  0.00           C  
ATOM   1481  CD1 TYR    96      28.502  19.163  29.218  1.00  0.00           C  
ATOM   1482  HD1 TYR    96      28.407  19.591  28.231  1.00  0.00           H  
ATOM   1483  CE1 TYR    96      27.388  18.738  29.958  1.00  0.00           C  
ATOM   1484  HE1 TYR    96      26.420  18.915  29.512  1.00  0.00           H  
ATOM   1485  CZ  TYR    96      27.467  17.979  31.141  1.00  0.00           C  
ATOM   1486  OH  TYR    96      26.390  17.479  31.813  1.00  0.00           O  
ATOM   1487  HH  TYR    96      26.525  17.429  32.763  1.00  0.00           H  
ATOM   1488  CE2 TYR    96      28.732  17.922  31.736  1.00  0.00           C  
ATOM   1489  HE2 TYR    96      28.997  17.615  32.737  1.00  0.00           H  
ATOM   1490  CD2 TYR    96      29.855  18.491  31.086  1.00  0.00           C  
ATOM   1491  HD2 TYR    96      30.816  18.455  31.577  1.00  0.00           H  
ATOM   1492  C   TYR    96      32.685  18.861  27.207  1.00  0.00           C  
ATOM   1493  O   TYR    96      32.358  18.722  26.023  1.00  0.00           O  
ATOM   1494  N   ARG    97      33.890  19.314  27.565  1.00  0.00           N  
ATOM   1495  H   ARG    97      33.961  19.389  28.569  1.00  0.00           H  
ATOM   1496  CA  ARG    97      34.927  19.662  26.623  1.00  0.00           C  
ATOM   1497  HA  ARG    97      34.554  20.390  25.902  1.00  0.00           H  
ATOM   1498  CB  ARG    97      36.143  20.208  27.443  1.00  0.00           C  
ATOM   1499  HB2 ARG    97      35.771  20.813  28.270  1.00  0.00           H  
ATOM   1500  HB3 ARG    97      36.646  19.406  27.982  1.00  0.00           H  
ATOM   1501  CG  ARG    97      37.176  20.933  26.573  1.00  0.00           C  
ATOM   1502  HG2 ARG    97      37.583  20.246  25.832  1.00  0.00           H  
ATOM   1503  HG3 ARG    97      36.781  21.816  26.070  1.00  0.00           H  
ATOM   1504  CD  ARG    97      38.364  21.315  27.522  1.00  0.00           C  
ATOM   1505  HD2 ARG    97      37.996  22.091  28.193  1.00  0.00           H  
ATOM   1506  HD3 ARG    97      38.644  20.467  28.147  1.00  0.00           H  
ATOM   1507  NE  ARG    97      39.497  21.882  26.890  1.00  0.00           N  
ATOM   1508  HE  ARG    97      39.436  22.833  26.556  1.00  0.00           H  
ATOM   1509  CZ  ARG    97      40.680  21.248  26.677  1.00  0.00           C  
ATOM   1510  NH1 ARG    97      40.865  19.992  26.967  1.00  0.00           N  
ATOM   1511 HH11 ARG    97      40.069  19.485  27.327  1.00  0.00           H  
ATOM   1512 HH12 ARG    97      41.653  19.562  26.503  1.00  0.00           H  
ATOM   1513  NH2 ARG    97      41.568  21.878  25.999  1.00  0.00           N  
ATOM   1514 HH21 ARG    97      41.364  22.851  25.821  1.00  0.00           H  
ATOM   1515 HH22 ARG    97      42.383  21.490  25.545  1.00  0.00           H  
ATOM   1516  C   ARG    97      35.336  18.413  25.731  1.00  0.00           C  
ATOM   1517  O   ARG    97      35.452  18.507  24.536  1.00  0.00           O  
ATOM   1518  N   GLU    98      35.560  17.294  26.371  1.00  0.00           N  
ATOM   1519  H   GLU    98      35.362  17.279  27.362  1.00  0.00           H  
ATOM   1520  CA  GLU    98      35.684  15.935  25.610  1.00  0.00           C  
ATOM   1521  HA  GLU    98      36.603  15.937  25.025  1.00  0.00           H  
ATOM   1522  CB  GLU    98      35.950  14.810  26.592  1.00  0.00           C  
ATOM   1523  HB2 GLU    98      36.784  15.040  27.256  1.00  0.00           H  
ATOM   1524  HB3 GLU    98      35.006  14.743  27.133  1.00  0.00           H  
ATOM   1525  CG  GLU    98      36.127  13.324  26.070  1.00  0.00           C  
ATOM   1526  HG2 GLU    98      35.944  12.644  26.902  1.00  0.00           H  
ATOM   1527  HG3 GLU    98      35.405  13.018  25.313  1.00  0.00           H  
ATOM   1528  CD  GLU    98      37.435  12.819  25.542  1.00  0.00           C  
ATOM   1529  OE1 GLU    98      37.443  11.805  24.767  1.00  0.00           O  
ATOM   1530  OE2 GLU    98      38.528  13.306  25.890  1.00  0.00           O  
ATOM   1531  C   GLU    98      34.534  15.658  24.655  1.00  0.00           C  
ATOM   1532  O   GLU    98      34.772  15.308  23.474  1.00  0.00           O  
ATOM   1533  N   GLN    99      33.262  16.021  25.008  1.00  0.00           N  
ATOM   1534  H   GLN    99      33.096  16.215  25.986  1.00  0.00           H  
ATOM   1535  CA  GLN    99      32.055  15.958  24.110  1.00  0.00           C  
ATOM   1536  HA  GLN    99      32.036  14.925  23.763  1.00  0.00           H  
ATOM   1537  CB  GLN    99      30.733  16.210  24.890  1.00  0.00           C  
ATOM   1538  HB2 GLN    99      30.726  15.782  25.893  1.00  0.00           H  
ATOM   1539  HB3 GLN    99      30.545  17.283  24.917  1.00  0.00           H  
ATOM   1540  CG  GLN    99      29.597  15.630  24.073  1.00  0.00           C  
ATOM   1541  HG2 GLN    99      28.607  16.030  24.292  1.00  0.00           H  
ATOM   1542  HG3 GLN    99      29.715  15.760  22.997  1.00  0.00           H  
ATOM   1543  CD  GLN    99      29.328  14.197  24.175  1.00  0.00           C  
ATOM   1544  OE1 GLN    99      30.116  13.370  24.774  1.00  0.00           O  
ATOM   1545  NE2 GLN    99      28.306  13.673  23.541  1.00  0.00           N  
ATOM   1546 HE21 GLN    99      28.176  12.674  23.624  1.00  0.00           H  
ATOM   1547 HE22 GLN    99      27.826  14.253  22.868  1.00  0.00           H  
ATOM   1548  C   GLN    99      32.189  16.838  22.896  1.00  0.00           C  
ATOM   1549  O   GLN    99      31.945  16.458  21.737  1.00  0.00           O  
ATOM   1550  N   ILE   100      32.637  18.086  23.146  1.00  0.00           N  
ATOM   1551  H   ILE   100      32.638  18.362  24.118  1.00  0.00           H  
ATOM   1552  CA  ILE   100      32.956  19.016  22.073  1.00  0.00           C  
ATOM   1553  HA  ILE   100      32.013  19.094  21.533  1.00  0.00           H  
ATOM   1554  CB  ILE   100      33.205  20.415  22.690  1.00  0.00           C  
ATOM   1555  HB  ILE   100      33.914  20.253  23.501  1.00  0.00           H  
ATOM   1556  CG2 ILE   100      33.999  21.308  21.720  1.00  0.00           C  
ATOM   1557 HG21 ILE   100      33.433  21.698  20.874  1.00  0.00           H  
ATOM   1558 HG22 ILE   100      34.346  22.149  22.321  1.00  0.00           H  
ATOM   1559 HG23 ILE   100      34.826  20.736  21.300  1.00  0.00           H  
ATOM   1560  CG1 ILE   100      32.024  21.099  23.283  1.00  0.00           C  
ATOM   1561 HG12 ILE   100      31.273  21.294  22.518  1.00  0.00           H  
ATOM   1562 HG13 ILE   100      31.450  20.356  23.837  1.00  0.00           H  
ATOM   1563  CD1 ILE   100      32.204  22.445  24.112  1.00  0.00           C  
ATOM   1564 HD11 ILE   100      32.758  22.243  25.029  1.00  0.00           H  
ATOM   1565 HD12 ILE   100      32.762  23.230  23.602  1.00  0.00           H  
ATOM   1566 HD13 ILE   100      31.183  22.711  24.388  1.00  0.00           H  
ATOM   1567  C   ILE   100      33.960  18.398  21.116  1.00  0.00           C  
ATOM   1568  O   ILE   100      33.657  18.408  19.932  1.00  0.00           O  
ATOM   1569  N   LYS   101      35.037  17.774  21.633  1.00  0.00           N  
ATOM   1570  H   LYS   101      35.249  17.801  22.620  1.00  0.00           H  
ATOM   1571  CA  LYS   101      36.027  17.138  20.764  1.00  0.00           C  
ATOM   1572  HA  LYS   101      36.452  17.841  20.048  1.00  0.00           H  
ATOM   1573  CB  LYS   101      37.258  16.710  21.641  1.00  0.00           C  
ATOM   1574  HB2 LYS   101      37.551  17.653  22.103  1.00  0.00           H  
ATOM   1575  HB3 LYS   101      36.982  15.893  22.308  1.00  0.00           H  
ATOM   1576  CG  LYS   101      38.402  16.339  20.776  1.00  0.00           C  
ATOM   1577  HG2 LYS   101      38.294  15.456  20.146  1.00  0.00           H  
ATOM   1578  HG3 LYS   101      38.649  17.157  20.098  1.00  0.00           H  
ATOM   1579  CD  LYS   101      39.701  16.148  21.608  1.00  0.00           C  
ATOM   1580  HD2 LYS   101      40.526  16.389  20.938  1.00  0.00           H  
ATOM   1581  HD3 LYS   101      39.621  16.886  22.406  1.00  0.00           H  
ATOM   1582  CE  LYS   101      39.812  14.695  22.168  1.00  0.00           C  
ATOM   1583  HE2 LYS   101      38.874  14.438  22.659  1.00  0.00           H  
ATOM   1584  HE3 LYS   101      39.891  14.099  21.260  1.00  0.00           H  
ATOM   1585  NZ  LYS   101      41.027  14.546  22.935  1.00  0.00           N  
ATOM   1586  HZ1 LYS   101      41.303  15.275  23.577  1.00  0.00           H  
ATOM   1587  HZ2 LYS   101      41.080  13.741  23.544  1.00  0.00           H  
ATOM   1588  HZ3 LYS   101      41.814  14.588  22.303  1.00  0.00           H  
ATOM   1589  C   LYS   101      35.415  16.033  19.926  1.00  0.00           C  
ATOM   1590  O   LYS   101      35.724  15.941  18.758  1.00  0.00           O  
ATOM   1591  N   ARG   102      34.555  15.229  20.570  1.00  0.00           N  
ATOM   1592  H   ARG   102      34.353  15.402  21.544  1.00  0.00           H  
ATOM   1593  CA  ARG   102      33.912  14.178  19.742  1.00  0.00           C  
ATOM   1594  HA  ARG   102      34.655  13.621  19.171  1.00  0.00           H  
ATOM   1595  CB  ARG   102      33.290  13.114  20.696  1.00  0.00           C  
ATOM   1596  HB2 ARG   102      32.445  13.537  21.240  1.00  0.00           H  
ATOM   1597  HB3 ARG   102      32.887  12.338  20.046  1.00  0.00           H  
ATOM   1598  CG  ARG   102      34.254  12.387  21.622  1.00  0.00           C  
ATOM   1599  HG2 ARG   102      34.970  11.848  21.002  1.00  0.00           H  
ATOM   1600  HG3 ARG   102      34.845  13.111  22.183  1.00  0.00           H  
ATOM   1601  CD  ARG   102      33.652  11.456  22.587  1.00  0.00           C  
ATOM   1602  HD2 ARG   102      32.807  11.832  23.163  1.00  0.00           H  
ATOM   1603  HD3 ARG   102      33.287  10.562  22.080  1.00  0.00           H  
ATOM   1604  NE  ARG   102      34.690  11.061  23.562  1.00  0.00           N  
ATOM   1605  HE  ARG   102      35.675  11.233  23.417  1.00  0.00           H  
ATOM   1606  CZ  ARG   102      34.429  10.399  24.644  1.00  0.00           C  
ATOM   1607  NH1 ARG   102      33.260  10.001  24.985  1.00  0.00           N  
ATOM   1608 HH11 ARG   102      32.416  10.148  24.451  1.00  0.00           H  
ATOM   1609 HH12 ARG   102      33.154   9.347  25.747  1.00  0.00           H  
ATOM   1610  NH2 ARG   102      35.358  10.084  25.520  1.00  0.00           N  
ATOM   1611 HH21 ARG   102      36.234  10.575  25.416  1.00  0.00           H  
ATOM   1612 HH22 ARG   102      34.982   9.843  26.426  1.00  0.00           H  
ATOM   1613  C   ARG   102      32.779  14.743  18.728  1.00  0.00           C  
ATOM   1614  O   ARG   102      32.587  14.138  17.695  1.00  0.00           O  
ATOM   1615  N   VAL   103      32.089  15.808  19.039  1.00  0.00           N  
ATOM   1616  H   VAL   103      32.263  16.295  19.906  1.00  0.00           H  
ATOM   1617  CA  VAL   103      31.064  16.372  18.279  1.00  0.00           C  
ATOM   1618  HA  VAL   103      30.637  15.557  17.694  1.00  0.00           H  
ATOM   1619  CB  VAL   103      29.871  16.756  19.170  1.00  0.00           C  
ATOM   1620  HB  VAL   103      30.301  17.355  19.972  1.00  0.00           H  
ATOM   1621  CG1 VAL   103      28.840  17.583  18.431  1.00  0.00           C  
ATOM   1622 HG11 VAL   103      28.713  17.150  17.439  1.00  0.00           H  
ATOM   1623 HG12 VAL   103      27.884  17.529  18.953  1.00  0.00           H  
ATOM   1624 HG13 VAL   103      29.246  18.595  18.440  1.00  0.00           H  
ATOM   1625  CG2 VAL   103      29.288  15.528  19.869  1.00  0.00           C  
ATOM   1626 HG21 VAL   103      30.063  14.927  20.346  1.00  0.00           H  
ATOM   1627 HG22 VAL   103      28.665  15.972  20.645  1.00  0.00           H  
ATOM   1628 HG23 VAL   103      28.705  14.858  19.237  1.00  0.00           H  
ATOM   1629  C   VAL   103      31.473  17.406  17.261  1.00  0.00           C  
ATOM   1630  O   VAL   103      31.098  17.205  16.075  1.00  0.00           O  
ATOM   1631  N   LYS   104      32.228  18.488  17.574  1.00  0.00           N  
ATOM   1632  H   LYS   104      32.434  18.595  18.557  1.00  0.00           H  
ATOM   1633  CA  LYS   104      32.833  19.383  16.658  1.00  0.00           C  
ATOM   1634  HA  LYS   104      32.199  19.616  15.802  1.00  0.00           H  
ATOM   1635  CB  LYS   104      33.124  20.650  17.564  1.00  0.00           C  
ATOM   1636  HB2 LYS   104      33.648  20.386  18.483  1.00  0.00           H  
ATOM   1637  HB3 LYS   104      33.765  21.401  17.102  1.00  0.00           H  
ATOM   1638  CG  LYS   104      31.889  21.576  17.968  1.00  0.00           C  
ATOM   1639  HG2 LYS   104      31.400  20.986  18.743  1.00  0.00           H  
ATOM   1640  HG3 LYS   104      32.292  22.444  18.490  1.00  0.00           H  
ATOM   1641  CD  LYS   104      30.863  21.856  16.887  1.00  0.00           C  
ATOM   1642  HD2 LYS   104      30.406  21.000  16.391  1.00  0.00           H  
ATOM   1643  HD3 LYS   104      30.045  22.461  17.279  1.00  0.00           H  
ATOM   1644  CE  LYS   104      31.446  22.746  15.712  1.00  0.00           C  
ATOM   1645  HE2 LYS   104      32.019  23.533  16.203  1.00  0.00           H  
ATOM   1646  HE3 LYS   104      32.214  22.177  15.189  1.00  0.00           H  
ATOM   1647  NZ  LYS   104      30.363  23.221  14.814  1.00  0.00           N  
ATOM   1648  HZ1 LYS   104      30.127  22.564  14.084  1.00  0.00           H  
ATOM   1649  HZ2 LYS   104      29.549  23.489  15.349  1.00  0.00           H  
ATOM   1650  HZ3 LYS   104      30.683  23.996  14.252  1.00  0.00           H  
ATOM   1651  C   LYS   104      33.998  18.857  15.806  1.00  0.00           C  
ATOM   1652  O   LYS   104      34.629  19.511  15.015  1.00  0.00           O  
ATOM   1653  N   ASP   105      34.256  17.581  16.009  1.00  0.00           N  
ATOM   1654  H   ASP   105      33.682  17.007  16.610  1.00  0.00           H  
ATOM   1655  CA  ASP   105      35.553  16.917  15.621  1.00  0.00           C  
ATOM   1656  HA  ASP   105      35.492  15.974  16.163  1.00  0.00           H  
ATOM   1657  CB  ASP   105      35.455  16.458  14.175  1.00  0.00           C  
ATOM   1658  HB2 ASP   105      35.608  17.359  13.582  1.00  0.00           H  
ATOM   1659  HB3 ASP   105      36.258  15.763  13.930  1.00  0.00           H  
ATOM   1660  CG  ASP   105      34.121  15.912  13.691  1.00  0.00           C  
ATOM   1661  OD1 ASP   105      33.647  16.471  12.654  1.00  0.00           O  
ATOM   1662  OD2 ASP   105      33.483  15.039  14.240  1.00  0.00           O  
ATOM   1663  C   ASP   105      36.875  17.635  16.053  1.00  0.00           C  
ATOM   1664  O   ASP   105      37.948  17.324  15.477  1.00  0.00           O  
ATOM   1665  N   SER   106      36.847  18.555  17.017  1.00  0.00           N  
ATOM   1666  H   SER   106      36.011  18.695  17.567  1.00  0.00           H  
ATOM   1667  CA  SER   106      37.968  19.412  17.425  1.00  0.00           C  
ATOM   1668  HA  SER   106      38.872  18.824  17.581  1.00  0.00           H  
ATOM   1669  CB  SER   106      38.374  20.544  16.339  1.00  0.00           C  
ATOM   1670  HB2 SER   106      38.664  20.127  15.374  1.00  0.00           H  
ATOM   1671  HB3 SER   106      37.506  21.128  16.033  1.00  0.00           H  
ATOM   1672  OG  SER   106      39.342  21.492  16.767  1.00  0.00           O  
ATOM   1673  HG  SER   106      39.406  22.103  16.030  1.00  0.00           H  
ATOM   1674  C   SER   106      37.617  20.193  18.743  1.00  0.00           C  
ATOM   1675  O   SER   106      36.477  20.550  18.980  1.00  0.00           O  
ATOM   1676  N   ASP   107      38.693  20.375  19.508  1.00  0.00           N  
ATOM   1677  H   ASP   107      39.609  20.003  19.301  1.00  0.00           H  
ATOM   1678  CA  ASP   107      38.508  21.341  20.634  1.00  0.00           C  
ATOM   1679  HA  ASP   107      37.478  21.693  20.702  1.00  0.00           H  
ATOM   1680  CB  ASP   107      38.773  20.605  22.033  1.00  0.00           C  
ATOM   1681  HB2 ASP   107      38.581  21.383  22.772  1.00  0.00           H  
ATOM   1682  HB3 ASP   107      37.949  19.910  22.193  1.00  0.00           H  
ATOM   1683  CG  ASP   107      40.148  19.917  22.296  1.00  0.00           C  
ATOM   1684  OD1 ASP   107      40.370  19.375  23.406  1.00  0.00           O  
ATOM   1685  OD2 ASP   107      40.876  19.792  21.336  1.00  0.00           O  
ATOM   1686  C   ASP   107      39.310  22.633  20.549  1.00  0.00           C  
ATOM   1687  O   ASP   107      39.100  23.556  21.373  1.00  0.00           O  
ATOM   1688  N   ASP   108      39.979  22.900  19.432  1.00  0.00           N  
ATOM   1689  H   ASP   108      40.136  22.196  18.726  1.00  0.00           H  
ATOM   1690  CA  ASP   108      40.513  24.234  19.078  1.00  0.00           C  
ATOM   1691  HA  ASP   108      41.051  24.659  19.925  1.00  0.00           H  
ATOM   1692  CB  ASP   108      41.599  24.188  17.952  1.00  0.00           C  
ATOM   1693  HB2 ASP   108      41.134  23.914  17.005  1.00  0.00           H  
ATOM   1694  HB3 ASP   108      41.874  25.241  17.885  1.00  0.00           H  
ATOM   1695  CG  ASP   108      42.853  23.207  18.290  1.00  0.00           C  
ATOM   1696  OD1 ASP   108      43.037  22.796  19.494  1.00  0.00           O  
ATOM   1697  OD2 ASP   108      43.689  23.041  17.389  1.00  0.00           O  
ATOM   1698  C   ASP   108      39.485  25.315  18.766  1.00  0.00           C  
ATOM   1699  O   ASP   108      39.840  26.441  18.278  1.00  0.00           O  
ATOM   1700  N   VAL   109      38.187  25.079  18.977  1.00  0.00           N  
ATOM   1701  H   VAL   109      37.908  24.265  19.506  1.00  0.00           H  
ATOM   1702  CA  VAL   109      37.079  26.049  18.816  1.00  0.00           C  
ATOM   1703  HA  VAL   109      37.015  26.416  17.792  1.00  0.00           H  
ATOM   1704  CB  VAL   109      35.748  25.370  19.230  1.00  0.00           C  
ATOM   1705  HB  VAL   109      35.025  26.184  19.191  1.00  0.00           H  
ATOM   1706  CG1 VAL   109      35.323  24.279  18.280  1.00  0.00           C  
ATOM   1707 HG11 VAL   109      35.488  24.608  17.254  1.00  0.00           H  
ATOM   1708 HG12 VAL   109      36.044  23.461  18.291  1.00  0.00           H  
ATOM   1709 HG13 VAL   109      34.277  24.030  18.456  1.00  0.00           H  
ATOM   1710  CG2 VAL   109      35.689  24.751  20.663  1.00  0.00           C  
ATOM   1711 HG21 VAL   109      36.076  25.394  21.453  1.00  0.00           H  
ATOM   1712 HG22 VAL   109      34.642  24.814  20.956  1.00  0.00           H  
ATOM   1713 HG23 VAL   109      36.047  23.723  20.726  1.00  0.00           H  
ATOM   1714  C   VAL   109      37.279  27.238  19.851  1.00  0.00           C  
ATOM   1715  O   VAL   109      37.723  26.911  20.976  1.00  0.00           O  
ATOM   1716  N   PRO   110      36.758  28.407  19.504  1.00  0.00           N  
ATOM   1717  CD  PRO   110      36.318  28.938  18.255  1.00  0.00           C  
ATOM   1718  HD2 PRO   110      35.291  28.628  18.061  1.00  0.00           H  
ATOM   1719  HD3 PRO   110      37.020  28.567  17.509  1.00  0.00           H  
ATOM   1720  CG  PRO   110      36.423  30.491  18.298  1.00  0.00           C  
ATOM   1721  HG2 PRO   110      35.831  31.125  17.638  1.00  0.00           H  
ATOM   1722  HG3 PRO   110      37.447  30.866  18.281  1.00  0.00           H  
ATOM   1723  CB  PRO   110      36.084  30.701  19.771  1.00  0.00           C  
ATOM   1724  HB2 PRO   110      35.008  30.579  19.889  1.00  0.00           H  
ATOM   1725  HB3 PRO   110      36.323  31.711  20.104  1.00  0.00           H  
ATOM   1726  CA  PRO   110      36.755  29.433  20.480  1.00  0.00           C  
ATOM   1727  HA  PRO   110      37.771  29.659  20.801  1.00  0.00           H  
ATOM   1728  C   PRO   110      35.920  29.174  21.723  1.00  0.00           C  
ATOM   1729  O   PRO   110      34.813  28.565  21.699  1.00  0.00           O  
ATOM   1730  N   MET   111      36.441  29.369  22.950  1.00  0.00           N  
ATOM   1731  H   MET   111      37.350  29.809  22.928  1.00  0.00           H  
ATOM   1732  CA  MET   111      35.952  28.877  24.168  1.00  0.00           C  
ATOM   1733  HA  MET   111      34.865  28.932  24.123  1.00  0.00           H  
ATOM   1734  CB  MET   111      36.348  27.375  24.369  1.00  0.00           C  
ATOM   1735  HB2 MET   111      35.921  26.831  23.526  1.00  0.00           H  
ATOM   1736  HB3 MET   111      37.398  27.159  24.175  1.00  0.00           H  
ATOM   1737  CG  MET   111      35.881  26.581  25.559  1.00  0.00           C  
ATOM   1738  HG2 MET   111      36.148  27.182  26.428  1.00  0.00           H  
ATOM   1739  HG3 MET   111      34.809  26.388  25.515  1.00  0.00           H  
ATOM   1740  SD  MET   111      36.645  24.862  25.797  1.00  0.00           S  
ATOM   1741  CE  MET   111      35.835  24.093  24.364  1.00  0.00           C  
ATOM   1742  HE1 MET   111      36.140  24.617  23.458  1.00  0.00           H  
ATOM   1743  HE2 MET   111      36.181  23.061  24.299  1.00  0.00           H  
ATOM   1744  HE3 MET   111      34.779  24.301  24.533  1.00  0.00           H  
ATOM   1745  C   MET   111      36.290  29.747  25.420  1.00  0.00           C  
ATOM   1746  O   MET   111      37.381  30.297  25.537  1.00  0.00           O  
ATOM   1747  N   VAL   112      35.377  29.895  26.419  1.00  0.00           N  
ATOM   1748  H   VAL   112      34.698  29.153  26.323  1.00  0.00           H  
ATOM   1749  CA  VAL   112      35.675  30.546  27.695  1.00  0.00           C  
ATOM   1750  HA  VAL   112      36.721  30.813  27.847  1.00  0.00           H  
ATOM   1751  CB  VAL   112      34.860  31.879  27.756  1.00  0.00           C  
ATOM   1752  HB  VAL   112      33.816  31.566  27.740  1.00  0.00           H  
ATOM   1753  CG1 VAL   112      35.200  32.530  29.037  1.00  0.00           C  
ATOM   1754 HG11 VAL   112      34.808  31.982  29.894  1.00  0.00           H  
ATOM   1755 HG12 VAL   112      36.247  32.816  29.140  1.00  0.00           H  
ATOM   1756 HG13 VAL   112      34.863  33.565  29.102  1.00  0.00           H  
ATOM   1757  CG2 VAL   112      35.205  32.796  26.574  1.00  0.00           C  
ATOM   1758 HG21 VAL   112      34.775  33.788  26.717  1.00  0.00           H  
ATOM   1759 HG22 VAL   112      36.280  32.756  26.395  1.00  0.00           H  
ATOM   1760 HG23 VAL   112      34.773  32.323  25.693  1.00  0.00           H  
ATOM   1761  C   VAL   112      35.272  29.598  28.910  1.00  0.00           C  
ATOM   1762  O   VAL   112      34.248  28.912  28.810  1.00  0.00           O  
ATOM   1763  N   LEU   113      36.147  29.564  29.957  1.00  0.00           N  
ATOM   1764  H   LEU   113      36.757  30.367  30.011  1.00  0.00           H  
ATOM   1765  CA  LEU   113      35.856  28.779  31.164  1.00  0.00           C  
ATOM   1766  HA  LEU   113      35.202  27.942  30.920  1.00  0.00           H  
ATOM   1767  CB  LEU   113      37.110  28.302  31.844  1.00  0.00           C  
ATOM   1768  HB2 LEU   113      37.813  27.854  31.142  1.00  0.00           H  
ATOM   1769  HB3 LEU   113      37.603  29.174  32.274  1.00  0.00           H  
ATOM   1770  CG  LEU   113      36.994  27.381  33.098  1.00  0.00           C  
ATOM   1771  HG  LEU   113      36.327  27.914  33.777  1.00  0.00           H  
ATOM   1772  CD1 LEU   113      36.327  26.064  32.867  1.00  0.00           C  
ATOM   1773 HD11 LEU   113      35.342  26.236  32.432  1.00  0.00           H  
ATOM   1774 HD12 LEU   113      36.967  25.548  32.151  1.00  0.00           H  
ATOM   1775 HD13 LEU   113      36.274  25.614  33.859  1.00  0.00           H  
ATOM   1776  CD2 LEU   113      38.335  27.210  33.790  1.00  0.00           C  
ATOM   1777 HD21 LEU   113      38.969  26.799  33.004  1.00  0.00           H  
ATOM   1778 HD22 LEU   113      38.710  28.206  34.026  1.00  0.00           H  
ATOM   1779 HD23 LEU   113      38.286  26.655  34.727  1.00  0.00           H  
ATOM   1780  C   LEU   113      35.075  29.681  32.186  1.00  0.00           C  
ATOM   1781  O   LEU   113      35.477  30.822  32.304  1.00  0.00           O  
ATOM   1782  N   VAL   114      34.004  29.122  32.801  1.00  0.00           N  
ATOM   1783  H   VAL   114      33.943  28.127  32.634  1.00  0.00           H  
ATOM   1784  CA  VAL   114      33.101  29.920  33.654  1.00  0.00           C  
ATOM   1785  HA  VAL   114      33.784  30.737  33.889  1.00  0.00           H  
ATOM   1786  CB  VAL   114      31.817  30.317  32.901  1.00  0.00           C  
ATOM   1787  HB  VAL   114      31.339  29.432  32.482  1.00  0.00           H  
ATOM   1788  CG1 VAL   114      30.787  31.118  33.809  1.00  0.00           C  
ATOM   1789 HG11 VAL   114      30.043  31.480  33.100  1.00  0.00           H  
ATOM   1790 HG12 VAL   114      30.312  30.428  34.506  1.00  0.00           H  
ATOM   1791 HG13 VAL   114      31.347  31.912  34.305  1.00  0.00           H  
ATOM   1792  CG2 VAL   114      32.238  31.212  31.766  1.00  0.00           C  
ATOM   1793 HG21 VAL   114      32.837  30.644  31.055  1.00  0.00           H  
ATOM   1794 HG22 VAL   114      31.401  31.510  31.134  1.00  0.00           H  
ATOM   1795 HG23 VAL   114      32.628  32.187  32.058  1.00  0.00           H  
ATOM   1796  C   VAL   114      32.715  29.188  34.957  1.00  0.00           C  
ATOM   1797  O   VAL   114      32.181  28.057  34.932  1.00  0.00           O  
ATOM   1798  N   GLY   115      33.121  29.772  36.082  1.00  0.00           N  
ATOM   1799  H   GLY   115      33.734  30.568  36.189  1.00  0.00           H  
ATOM   1800  CA  GLY   115      32.549  29.380  37.364  1.00  0.00           C  
ATOM   1801  HA2 GLY   115      32.274  28.327  37.427  1.00  0.00           H  
ATOM   1802  HA3 GLY   115      33.353  29.595  38.068  1.00  0.00           H  
ATOM   1803  C   GLY   115      31.331  30.226  37.678  1.00  0.00           C  
ATOM   1804  O   GLY   115      31.535  31.473  37.935  1.00  0.00           O  
ATOM   1805  N   ASN   116      30.105  29.725  37.827  1.00  0.00           N  
ATOM   1806  H   ASN   116      30.013  28.744  37.603  1.00  0.00           H  
ATOM   1807  CA  ASN   116      28.973  30.350  38.518  1.00  0.00           C  
ATOM   1808  HA  ASN   116      28.957  31.429  38.361  1.00  0.00           H  
ATOM   1809  CB  ASN   116      27.709  29.740  37.959  1.00  0.00           C  
ATOM   1810  HB2 ASN   116      27.819  29.786  36.876  1.00  0.00           H  
ATOM   1811  HB3 ASN   116      27.647  28.688  38.239  1.00  0.00           H  
ATOM   1812  CG  ASN   116      26.442  30.430  38.344  1.00  0.00           C  
ATOM   1813  OD1 ASN   116      26.563  31.591  38.650  1.00  0.00           O  
ATOM   1814  ND2 ASN   116      25.236  29.858  38.311  1.00  0.00           N  
ATOM   1815 HD21 ASN   116      24.477  30.387  38.717  1.00  0.00           H  
ATOM   1816 HD22 ASN   116      25.109  28.920  37.961  1.00  0.00           H  
ATOM   1817  C   ASN   116      29.151  30.253  40.089  1.00  0.00           C  
ATOM   1818  O   ASN   116      29.968  29.431  40.635  1.00  0.00           O  
ATOM   1819  N   LYS   117      28.266  31.002  40.843  1.00  0.00           N  
ATOM   1820  H   LYS   117      27.701  31.684  40.356  1.00  0.00           H  
ATOM   1821  CA  LYS   117      28.091  30.931  42.278  1.00  0.00           C  
ATOM   1822  HA  LYS   117      27.234  31.577  42.470  1.00  0.00           H  
ATOM   1823  CB  LYS   117      27.591  29.578  42.830  1.00  0.00           C  
ATOM   1824  HB2 LYS   117      28.232  28.735  42.574  1.00  0.00           H  
ATOM   1825  HB3 LYS   117      27.492  29.618  43.915  1.00  0.00           H  
ATOM   1826  CG  LYS   117      26.229  29.093  42.226  1.00  0.00           C  
ATOM   1827  HG2 LYS   117      25.402  29.669  42.640  1.00  0.00           H  
ATOM   1828  HG3 LYS   117      26.231  29.204  41.142  1.00  0.00           H  
ATOM   1829  CD  LYS   117      25.978  27.616  42.557  1.00  0.00           C  
ATOM   1830  HD2 LYS   117      25.075  27.434  41.975  1.00  0.00           H  
ATOM   1831  HD3 LYS   117      26.807  26.985  42.236  1.00  0.00           H  
ATOM   1832  CE  LYS   117      25.719  27.448  44.012  1.00  0.00           C  
ATOM   1833  HE2 LYS   117      26.667  27.545  44.542  1.00  0.00           H  
ATOM   1834  HE3 LYS   117      25.091  28.291  44.300  1.00  0.00           H  
ATOM   1835  NZ  LYS   117      24.999  26.192  44.338  1.00  0.00           N  
ATOM   1836  HZ1 LYS   117      24.889  26.091  45.337  1.00  0.00           H  
ATOM   1837  HZ2 LYS   117      24.181  26.022  43.771  1.00  0.00           H  
ATOM   1838  HZ3 LYS   117      25.525  25.373  44.067  1.00  0.00           H  
ATOM   1839  C   LYS   117      29.181  31.665  43.120  1.00  0.00           C  
ATOM   1840  O   LYS   117      29.238  31.301  44.297  1.00  0.00           O  
ATOM   1841  N   CYS   118      29.945  32.551  42.523  1.00  0.00           N  
ATOM   1842  H   CYS   118      29.701  32.700  41.554  1.00  0.00           H  
ATOM   1843  CA  CYS   118      31.105  33.176  43.090  1.00  0.00           C  
ATOM   1844  HA  CYS   118      31.664  32.375  43.574  1.00  0.00           H  
ATOM   1845  CB  CYS   118      32.002  33.903  41.991  1.00  0.00           C  
ATOM   1846  HB2 CYS   118      31.510  34.781  41.572  1.00  0.00           H  
ATOM   1847  HB3 CYS   118      32.934  34.154  42.499  1.00  0.00           H  
ATOM   1848  SG  CYS   118      32.186  32.784  40.570  1.00  0.00           S  
ATOM   1849  HG  CYS   118      30.907  32.664  40.204  1.00  0.00           H  
ATOM   1850  C   CYS   118      30.777  34.165  44.193  1.00  0.00           C  
ATOM   1851  O   CYS   118      31.568  34.420  45.089  1.00  0.00           O  
ATOM   1852  N   ASP   119      29.525  34.634  44.262  1.00  0.00           N  
ATOM   1853  H   ASP   119      28.869  34.308  43.566  1.00  0.00           H  
ATOM   1854  CA  ASP   119      28.933  35.532  45.328  1.00  0.00           C  
ATOM   1855  HA  ASP   119      29.720  36.242  45.582  1.00  0.00           H  
ATOM   1856  CB  ASP   119      27.720  36.246  44.729  1.00  0.00           C  
ATOM   1857  HB2 ASP   119      27.255  36.906  45.461  1.00  0.00           H  
ATOM   1858  HB3 ASP   119      28.193  36.764  43.894  1.00  0.00           H  
ATOM   1859  CG  ASP   119      26.623  35.316  44.183  1.00  0.00           C  
ATOM   1860  OD1 ASP   119      25.516  35.390  44.696  1.00  0.00           O  
ATOM   1861  OD2 ASP   119      26.823  34.515  43.201  1.00  0.00           O  
ATOM   1862  C   ASP   119      28.700  34.669  46.638  1.00  0.00           C  
ATOM   1863  O   ASP   119      28.428  35.278  47.634  1.00  0.00           O  
ATOM   1864  N   LEU   120      28.671  33.336  46.605  1.00  0.00           N  
ATOM   1865  H   LEU   120      28.891  32.845  45.750  1.00  0.00           H  
ATOM   1866  CA  LEU   120      28.667  32.574  47.809  1.00  0.00           C  
ATOM   1867  HA  LEU   120      27.828  32.904  48.423  1.00  0.00           H  
ATOM   1868  CB  LEU   120      28.300  31.116  47.693  1.00  0.00           C  
ATOM   1869  HB2 LEU   120      29.028  30.632  47.043  1.00  0.00           H  
ATOM   1870  HB3 LEU   120      28.513  30.706  48.680  1.00  0.00           H  
ATOM   1871  CG  LEU   120      26.924  30.723  47.175  1.00  0.00           C  
ATOM   1872  HG  LEU   120      26.836  31.123  46.165  1.00  0.00           H  
ATOM   1873  CD1 LEU   120      26.801  29.241  47.034  1.00  0.00           C  
ATOM   1874 HD11 LEU   120      27.690  28.830  46.556  1.00  0.00           H  
ATOM   1875 HD12 LEU   120      26.898  28.654  47.947  1.00  0.00           H  
ATOM   1876 HD13 LEU   120      25.891  29.034  46.470  1.00  0.00           H  
ATOM   1877  CD2 LEU   120      25.812  31.192  48.134  1.00  0.00           C  
ATOM   1878 HD21 LEU   120      25.775  32.279  48.203  1.00  0.00           H  
ATOM   1879 HD22 LEU   120      24.899  30.903  47.613  1.00  0.00           H  
ATOM   1880 HD23 LEU   120      25.886  30.626  49.063  1.00  0.00           H  
ATOM   1881  C   LEU   120      29.964  32.634  48.578  1.00  0.00           C  
ATOM   1882  O   LEU   120      31.008  32.375  48.033  1.00  0.00           O  
ATOM   1883  N   ALA   121      29.913  32.887  49.862  1.00  0.00           N  
ATOM   1884  H   ALA   121      29.022  33.065  50.303  1.00  0.00           H  
ATOM   1885  CA  ALA   121      31.058  32.804  50.682  1.00  0.00           C  
ATOM   1886  HA  ALA   121      31.886  33.330  50.207  1.00  0.00           H  
ATOM   1887  CB  ALA   121      30.848  33.444  51.992  1.00  0.00           C  
ATOM   1888  HB1 ALA   121      30.032  32.906  52.476  1.00  0.00           H  
ATOM   1889  HB2 ALA   121      31.777  33.559  52.551  1.00  0.00           H  
ATOM   1890  HB3 ALA   121      30.382  34.426  51.925  1.00  0.00           H  
ATOM   1891  C   ALA   121      31.647  31.368  50.760  1.00  0.00           C  
ATOM   1892  O   ALA   121      32.849  31.172  50.776  1.00  0.00           O  
ATOM   1893  N   ALA   122      30.773  30.414  50.662  1.00  0.00           N  
ATOM   1894  H   ALA   122      29.808  30.710  50.711  1.00  0.00           H  
ATOM   1895  CA  ALA   122      31.001  28.942  50.672  1.00  0.00           C  
ATOM   1896  HA  ALA   122      31.665  28.715  51.506  1.00  0.00           H  
ATOM   1897  CB  ALA   122      29.624  28.312  51.140  1.00  0.00           C  
ATOM   1898  HB1 ALA   122      29.914  27.343  51.544  1.00  0.00           H  
ATOM   1899  HB2 ALA   122      29.263  28.916  51.973  1.00  0.00           H  
ATOM   1900  HB3 ALA   122      28.998  28.204  50.253  1.00  0.00           H  
ATOM   1901  C   ALA   122      31.599  28.349  49.420  1.00  0.00           C  
ATOM   1902  O   ALA   122      31.232  27.285  48.941  1.00  0.00           O  
ATOM   1903  N   ARG   123      32.684  28.974  48.924  1.00  0.00           N  
ATOM   1904  H   ARG   123      33.010  29.708  49.537  1.00  0.00           H  
ATOM   1905  CA  ARG   123      33.620  28.583  47.905  1.00  0.00           C  
ATOM   1906  HA  ARG   123      33.107  28.431  46.956  1.00  0.00           H  
ATOM   1907  CB  ARG   123      34.468  29.893  47.691  1.00  0.00           C  
ATOM   1908  HB2 ARG   123      33.852  30.779  47.541  1.00  0.00           H  
ATOM   1909  HB3 ARG   123      35.144  30.147  48.508  1.00  0.00           H  
ATOM   1910  CG  ARG   123      35.397  29.799  46.459  1.00  0.00           C  
ATOM   1911  HG2 ARG   123      36.100  28.976  46.591  1.00  0.00           H  
ATOM   1912  HG3 ARG   123      34.835  29.649  45.537  1.00  0.00           H  
ATOM   1913  CD  ARG   123      36.271  31.120  46.404  1.00  0.00           C  
ATOM   1914  HD2 ARG   123      36.681  31.224  47.408  1.00  0.00           H  
ATOM   1915  HD3 ARG   123      37.056  30.925  45.673  1.00  0.00           H  
ATOM   1916  NE  ARG   123      35.477  32.301  45.898  1.00  0.00           N  
ATOM   1917  HE  ARG   123      34.677  32.552  46.462  1.00  0.00           H  
ATOM   1918  CZ  ARG   123      35.654  33.114  44.842  1.00  0.00           C  
ATOM   1919  NH1 ARG   123      34.806  34.090  44.669  1.00  0.00           N  
ATOM   1920 HH11 ARG   123      33.910  33.980  45.121  1.00  0.00           H  
ATOM   1921 HH12 ARG   123      34.914  34.660  43.843  1.00  0.00           H  
ATOM   1922  NH2 ARG   123      36.586  33.036  43.993  1.00  0.00           N  
ATOM   1923 HH21 ARG   123      37.384  32.422  44.082  1.00  0.00           H  
ATOM   1924 HH22 ARG   123      36.615  33.832  43.373  1.00  0.00           H  
ATOM   1925  C   ARG   123      34.364  27.370  48.239  1.00  0.00           C  
ATOM   1926  O   ARG   123      34.602  27.166  49.441  1.00  0.00           O  
ATOM   1927  N   THR   124      34.819  26.552  47.260  1.00  0.00           N  
ATOM   1928  H   THR   124      34.414  26.779  46.363  1.00  0.00           H  
ATOM   1929  CA  THR   124      35.746  25.402  47.577  1.00  0.00           C  
ATOM   1930  HA  THR   124      36.355  25.728  48.420  1.00  0.00           H  
ATOM   1931  CB  THR   124      34.850  24.117  47.732  1.00  0.00           C  
ATOM   1932  HB  THR   124      35.582  23.333  47.924  1.00  0.00           H  
ATOM   1933  CG2 THR   124      33.743  24.032  48.819  1.00  0.00           C  
ATOM   1934 HG21 THR   124      34.216  24.182  49.790  1.00  0.00           H  
ATOM   1935 HG22 THR   124      33.015  24.833  48.691  1.00  0.00           H  
ATOM   1936 HG23 THR   124      33.251  23.072  48.665  1.00  0.00           H  
ATOM   1937  OG1 THR   124      34.172  23.879  46.554  1.00  0.00           O  
ATOM   1938  HG1 THR   124      33.537  23.166  46.656  1.00  0.00           H  
ATOM   1939  C   THR   124      36.824  25.174  46.479  1.00  0.00           C  
ATOM   1940  O   THR   124      38.022  24.918  46.760  1.00  0.00           O  
ATOM   1941  N   VAL   125      36.493  25.425  45.209  1.00  0.00           N  
ATOM   1942  H   VAL   125      35.521  25.556  44.967  1.00  0.00           H  
ATOM   1943  CA  VAL   125      37.506  25.471  44.044  1.00  0.00           C  
ATOM   1944  HA  VAL   125      38.282  24.732  44.243  1.00  0.00           H  
ATOM   1945  CB  VAL   125      36.809  25.317  42.694  1.00  0.00           C  
ATOM   1946  HB  VAL   125      35.895  25.909  42.742  1.00  0.00           H  
ATOM   1947  CG1 VAL   125      37.782  25.672  41.563  1.00  0.00           C  
ATOM   1948 HG11 VAL   125      37.748  26.744  41.366  1.00  0.00           H  
ATOM   1949 HG12 VAL   125      38.785  25.470  41.940  1.00  0.00           H  
ATOM   1950 HG13 VAL   125      37.575  25.044  40.697  1.00  0.00           H  
ATOM   1951  CG2 VAL   125      36.266  23.901  42.579  1.00  0.00           C  
ATOM   1952 HG21 VAL   125      35.495  23.769  43.338  1.00  0.00           H  
ATOM   1953 HG22 VAL   125      35.713  23.813  41.644  1.00  0.00           H  
ATOM   1954 HG23 VAL   125      37.032  23.151  42.777  1.00  0.00           H  
ATOM   1955  C   VAL   125      38.237  26.820  44.187  1.00  0.00           C  
ATOM   1956  O   VAL   125      37.635  27.832  44.159  1.00  0.00           O  
ATOM   1957  N   GLU   126      39.567  26.791  44.295  1.00  0.00           N  
ATOM   1958  H   GLU   126      40.077  25.919  44.325  1.00  0.00           H  
ATOM   1959  CA  GLU   126      40.435  28.016  44.044  1.00  0.00           C  
ATOM   1960  HA  GLU   126      39.909  28.686  44.723  1.00  0.00           H  
ATOM   1961  CB  GLU   126      41.834  27.875  44.675  1.00  0.00           C  
ATOM   1962  HB2 GLU   126      41.666  27.903  45.751  1.00  0.00           H  
ATOM   1963  HB3 GLU   126      42.169  26.914  44.283  1.00  0.00           H  
ATOM   1964  CG  GLU   126      42.887  28.878  44.302  1.00  0.00           C  
ATOM   1965  HG2 GLU   126      43.854  28.531  44.664  1.00  0.00           H  
ATOM   1966  HG3 GLU   126      43.048  28.858  43.224  1.00  0.00           H  
ATOM   1967  CD  GLU   126      42.574  30.305  44.757  1.00  0.00           C  
ATOM   1968  OE1 GLU   126      42.533  30.498  45.967  1.00  0.00           O  
ATOM   1969  OE2 GLU   126      42.385  31.182  43.919  1.00  0.00           O  
ATOM   1970  C   GLU   126      40.408  28.618  42.562  1.00  0.00           C  
ATOM   1971  O   GLU   126      40.845  27.997  41.597  1.00  0.00           O  
ATOM   1972  N   SER   127      39.911  29.817  42.420  1.00  0.00           N  
ATOM   1973  H   SER   127      39.422  30.299  43.160  1.00  0.00           H  
ATOM   1974  CA  SER   127      40.031  30.504  41.093  1.00  0.00           C  
ATOM   1975  HA  SER   127      39.402  29.961  40.388  1.00  0.00           H  
ATOM   1976  CB  SER   127      39.519  31.983  41.196  1.00  0.00           C  
ATOM   1977  HB2 SER   127      39.931  32.297  42.155  1.00  0.00           H  
ATOM   1978  HB3 SER   127      39.910  32.714  40.488  1.00  0.00           H  
ATOM   1979  OG  SER   127      38.118  32.085  41.139  1.00  0.00           O  
ATOM   1980  HG  SER   127      37.873  32.941  41.498  1.00  0.00           H  
ATOM   1981  C   SER   127      41.412  30.507  40.421  1.00  0.00           C  
ATOM   1982  O   SER   127      41.495  30.423  39.173  1.00  0.00           O  
ATOM   1983  N   ARG   128      42.532  30.688  41.167  1.00  0.00           N  
ATOM   1984  H   ARG   128      42.366  30.925  42.134  1.00  0.00           H  
ATOM   1985  CA  ARG   128      43.834  30.590  40.555  1.00  0.00           C  
ATOM   1986  HA  ARG   128      43.911  31.200  39.655  1.00  0.00           H  
ATOM   1987  CB  ARG   128      44.850  31.161  41.470  1.00  0.00           C  
ATOM   1988  HB2 ARG   128      44.763  30.645  42.426  1.00  0.00           H  
ATOM   1989  HB3 ARG   128      45.829  30.825  41.130  1.00  0.00           H  
ATOM   1990  CG  ARG   128      44.794  32.708  41.606  1.00  0.00           C  
ATOM   1991  HG2 ARG   128      45.198  33.054  40.654  1.00  0.00           H  
ATOM   1992  HG3 ARG   128      43.779  33.100  41.653  1.00  0.00           H  
ATOM   1993  CD  ARG   128      45.485  33.229  42.836  1.00  0.00           C  
ATOM   1994  HD2 ARG   128      46.478  32.783  42.903  1.00  0.00           H  
ATOM   1995  HD3 ARG   128      45.598  34.312  42.778  1.00  0.00           H  
ATOM   1996  NE  ARG   128      44.715  32.773  44.032  1.00  0.00           N  
ATOM   1997  HE  ARG   128      43.990  32.092  43.857  1.00  0.00           H  
ATOM   1998  CZ  ARG   128      44.933  33.235  45.269  1.00  0.00           C  
ATOM   1999  NH1 ARG   128      45.772  34.123  45.637  1.00  0.00           N  
ATOM   2000 HH11 ARG   128      46.572  34.309  45.049  1.00  0.00           H  
ATOM   2001 HH12 ARG   128      45.698  34.528  46.559  1.00  0.00           H  
ATOM   2002  NH2 ARG   128      44.122  32.792  46.219  1.00  0.00           N  
ATOM   2003 HH21 ARG   128      43.456  32.067  45.992  1.00  0.00           H  
ATOM   2004 HH22 ARG   128      44.204  33.094  47.179  1.00  0.00           H  
ATOM   2005  C   ARG   128      44.209  29.229  40.115  1.00  0.00           C  
ATOM   2006  O   ARG   128      44.979  29.058  39.227  1.00  0.00           O  
ATOM   2007  N   GLN   129      43.722  28.183  40.820  1.00  0.00           N  
ATOM   2008  H   GLN   129      43.141  28.418  41.613  1.00  0.00           H  
ATOM   2009  CA  GLN   129      43.694  26.759  40.304  1.00  0.00           C  
ATOM   2010  HA  GLN   129      44.751  26.602  40.090  1.00  0.00           H  
ATOM   2011  CB  GLN   129      43.414  25.764  41.443  1.00  0.00           C  
ATOM   2012  HB2 GLN   129      44.052  26.038  42.284  1.00  0.00           H  
ATOM   2013  HB3 GLN   129      42.358  25.871  41.692  1.00  0.00           H  
ATOM   2014  CG  GLN   129      43.759  24.291  40.924  1.00  0.00           C  
ATOM   2015  HG2 GLN   129      43.028  23.999  40.170  1.00  0.00           H  
ATOM   2016  HG3 GLN   129      44.727  24.282  40.423  1.00  0.00           H  
ATOM   2017  CD  GLN   129      43.871  23.407  42.127  1.00  0.00           C  
ATOM   2018  OE1 GLN   129      43.282  23.504  43.206  1.00  0.00           O  
ATOM   2019  NE2 GLN   129      44.640  22.334  42.025  1.00  0.00           N  
ATOM   2020 HE21 GLN   129      44.824  21.692  42.782  1.00  0.00           H  
ATOM   2021 HE22 GLN   129      44.894  22.068  41.084  1.00  0.00           H  
ATOM   2022  C   GLN   129      42.879  26.657  38.972  1.00  0.00           C  
ATOM   2023  O   GLN   129      43.492  26.331  37.940  1.00  0.00           O  
ATOM   2024  N   ALA   130      41.611  27.110  38.921  1.00  0.00           N  
ATOM   2025  H   ALA   130      41.332  27.778  39.626  1.00  0.00           H  
ATOM   2026  CA  ALA   130      40.929  27.190  37.650  1.00  0.00           C  
ATOM   2027  HA  ALA   130      40.777  26.147  37.374  1.00  0.00           H  
ATOM   2028  CB  ALA   130      39.565  27.688  37.958  1.00  0.00           C  
ATOM   2029  HB1 ALA   130      38.936  27.279  37.167  1.00  0.00           H  
ATOM   2030  HB2 ALA   130      39.282  27.429  38.978  1.00  0.00           H  
ATOM   2031  HB3 ALA   130      39.639  28.763  37.791  1.00  0.00           H  
ATOM   2032  C   ALA   130      41.658  27.908  36.461  1.00  0.00           C  
ATOM   2033  O   ALA   130      41.694  27.459  35.347  1.00  0.00           O  
ATOM   2034  N   GLN   131      42.338  29.031  36.754  1.00  0.00           N  
ATOM   2035  H   GLN   131      42.346  29.425  37.684  1.00  0.00           H  
ATOM   2036  CA  GLN   131      43.071  29.772  35.750  1.00  0.00           C  
ATOM   2037  HA  GLN   131      42.362  29.750  34.922  1.00  0.00           H  
ATOM   2038  CB  GLN   131      43.404  31.160  36.340  1.00  0.00           C  
ATOM   2039  HB2 GLN   131      44.001  31.064  37.247  1.00  0.00           H  
ATOM   2040  HB3 GLN   131      44.030  31.673  35.610  1.00  0.00           H  
ATOM   2041  CG  GLN   131      42.221  32.077  36.538  1.00  0.00           C  
ATOM   2042  HG2 GLN   131      41.893  32.554  35.614  1.00  0.00           H  
ATOM   2043  HG3 GLN   131      41.384  31.549  36.995  1.00  0.00           H  
ATOM   2044  CD  GLN   131      42.507  33.245  37.465  1.00  0.00           C  
ATOM   2045  OE1 GLN   131      43.635  33.380  37.969  1.00  0.00           O  
ATOM   2046  NE2 GLN   131      41.622  34.116  37.687  1.00  0.00           N  
ATOM   2047 HE21 GLN   131      41.953  34.960  38.130  1.00  0.00           H  
ATOM   2048 HE22 GLN   131      40.750  33.952  37.204  1.00  0.00           H  
ATOM   2049  C   GLN   131      44.308  29.038  35.262  1.00  0.00           C  
ATOM   2050  O   GLN   131      44.495  29.105  34.049  1.00  0.00           O  
ATOM   2051  N   ASP   132      45.018  28.330  36.125  1.00  0.00           N  
ATOM   2052  H   ASP   132      44.725  28.266  37.090  1.00  0.00           H  
ATOM   2053  CA  ASP   132      45.976  27.390  35.639  1.00  0.00           C  
ATOM   2054  HA  ASP   132      46.647  27.916  34.958  1.00  0.00           H  
ATOM   2055  CB  ASP   132      46.745  26.859  36.816  1.00  0.00           C  
ATOM   2056  HB2 ASP   132      46.082  26.714  37.668  1.00  0.00           H  
ATOM   2057  HB3 ASP   132      47.286  25.933  36.616  1.00  0.00           H  
ATOM   2058  CG  ASP   132      47.944  27.742  37.250  1.00  0.00           C  
ATOM   2059  OD1 ASP   132      48.302  28.744  36.608  1.00  0.00           O  
ATOM   2060  OD2 ASP   132      48.566  27.422  38.294  1.00  0.00           O  
ATOM   2061  C   ASP   132      45.279  26.335  34.733  1.00  0.00           C  
ATOM   2062  O   ASP   132      45.901  25.914  33.728  1.00  0.00           O  
ATOM   2063  N   LEU   133      44.015  25.868  34.989  1.00  0.00           N  
ATOM   2064  H   LEU   133      43.772  25.942  35.966  1.00  0.00           H  
ATOM   2065  CA  LEU   133      43.352  24.841  34.152  1.00  0.00           C  
ATOM   2066  HA  LEU   133      44.035  24.054  33.831  1.00  0.00           H  
ATOM   2067  CB  LEU   133      42.198  24.173  34.911  1.00  0.00           C  
ATOM   2068  HB2 LEU   133      42.522  23.841  35.897  1.00  0.00           H  
ATOM   2069  HB3 LEU   133      41.350  24.851  35.009  1.00  0.00           H  
ATOM   2070  CG  LEU   133      41.680  22.950  34.132  1.00  0.00           C  
ATOM   2071  HG  LEU   133      41.536  23.172  33.075  1.00  0.00           H  
ATOM   2072  CD1 LEU   133      42.649  21.756  34.193  1.00  0.00           C  
ATOM   2073 HD11 LEU   133      42.654  21.404  35.225  1.00  0.00           H  
ATOM   2074 HD12 LEU   133      42.201  21.013  33.532  1.00  0.00           H  
ATOM   2075 HD13 LEU   133      43.626  22.034  33.798  1.00  0.00           H  
ATOM   2076  CD2 LEU   133      40.334  22.422  34.705  1.00  0.00           C  
ATOM   2077 HD21 LEU   133      40.424  22.514  35.788  1.00  0.00           H  
ATOM   2078 HD22 LEU   133      39.482  23.009  34.362  1.00  0.00           H  
ATOM   2079 HD23 LEU   133      40.157  21.398  34.376  1.00  0.00           H  
ATOM   2080  C   LEU   133      42.948  25.403  32.819  1.00  0.00           C  
ATOM   2081  O   LEU   133      43.025  24.786  31.819  1.00  0.00           O  
ATOM   2082  N   ALA   134      42.440  26.641  32.849  1.00  0.00           N  
ATOM   2083  H   ALA   134      42.408  27.089  33.754  1.00  0.00           H  
ATOM   2084  CA  ALA   134      42.088  27.493  31.720  1.00  0.00           C  
ATOM   2085  HA  ALA   134      41.358  27.007  31.072  1.00  0.00           H  
ATOM   2086  CB  ALA   134      41.578  28.868  32.297  1.00  0.00           C  
ATOM   2087  HB1 ALA   134      40.781  28.769  33.033  1.00  0.00           H  
ATOM   2088  HB2 ALA   134      42.410  29.468  32.666  1.00  0.00           H  
ATOM   2089  HB3 ALA   134      41.130  29.398  31.456  1.00  0.00           H  
ATOM   2090  C   ALA   134      43.405  27.678  30.908  1.00  0.00           C  
ATOM   2091  O   ALA   134      43.252  27.669  29.698  1.00  0.00           O  
ATOM   2092  N   ARG   135      44.655  27.959  31.411  1.00  0.00           N  
ATOM   2093  H   ARG   135      44.713  28.243  32.379  1.00  0.00           H  
ATOM   2094  CA  ARG   135      45.902  27.957  30.672  1.00  0.00           C  
ATOM   2095  HA  ARG   135      45.772  28.591  29.795  1.00  0.00           H  
ATOM   2096  CB  ARG   135      47.016  28.463  31.621  1.00  0.00           C  
ATOM   2097  HB2 ARG   135      46.456  29.298  32.042  1.00  0.00           H  
ATOM   2098  HB3 ARG   135      47.170  27.715  32.398  1.00  0.00           H  
ATOM   2099  CG  ARG   135      48.396  28.786  30.946  1.00  0.00           C  
ATOM   2100  HG2 ARG   135      48.691  27.885  30.407  1.00  0.00           H  
ATOM   2101  HG3 ARG   135      48.293  29.582  30.209  1.00  0.00           H  
ATOM   2102  CD  ARG   135      49.490  29.119  31.989  1.00  0.00           C  
ATOM   2103  HD2 ARG   135      49.384  30.147  32.334  1.00  0.00           H  
ATOM   2104  HD3 ARG   135      49.419  28.372  32.780  1.00  0.00           H  
ATOM   2105  NE  ARG   135      50.785  29.040  31.339  1.00  0.00           N  
ATOM   2106  HE  ARG   135      50.821  28.884  30.341  1.00  0.00           H  
ATOM   2107  CZ  ARG   135      51.973  28.957  31.875  1.00  0.00           C  
ATOM   2108  NH1 ARG   135      52.144  28.943  33.219  1.00  0.00           N  
ATOM   2109 HH11 ARG   135      51.409  28.542  33.783  1.00  0.00           H  
ATOM   2110 HH12 ARG   135      53.067  28.786  33.599  1.00  0.00           H  
ATOM   2111  NH2 ARG   135      53.075  28.896  31.189  1.00  0.00           N  
ATOM   2112 HH21 ARG   135      53.045  28.499  30.261  1.00  0.00           H  
ATOM   2113 HH22 ARG   135      53.882  28.826  31.791  1.00  0.00           H  
ATOM   2114  C   ARG   135      46.244  26.603  30.041  1.00  0.00           C  
ATOM   2115  O   ARG   135      46.500  26.627  28.845  1.00  0.00           O  
ATOM   2116  N   SER   136      46.067  25.458  30.707  1.00  0.00           N  
ATOM   2117  H   SER   136      45.587  25.523  31.594  1.00  0.00           H  
ATOM   2118  CA  SER   136      46.171  24.117  30.046  1.00  0.00           C  
ATOM   2119  HA  SER   136      47.144  24.160  29.555  1.00  0.00           H  
ATOM   2120  CB  SER   136      46.083  22.995  31.072  1.00  0.00           C  
ATOM   2121  HB2 SER   136      45.078  22.824  31.456  1.00  0.00           H  
ATOM   2122  HB3 SER   136      46.505  22.071  30.675  1.00  0.00           H  
ATOM   2123  OG  SER   136      46.990  23.291  32.084  1.00  0.00           O  
ATOM   2124  HG  SER   136      46.771  22.704  32.811  1.00  0.00           H  
ATOM   2125  C   SER   136      45.113  23.876  28.954  1.00  0.00           C  
ATOM   2126  O   SER   136      45.421  23.210  27.961  1.00  0.00           O  
ATOM   2127  N   TYR   137      43.905  24.413  29.073  1.00  0.00           N  
ATOM   2128  H   TYR   137      43.685  24.830  29.967  1.00  0.00           H  
ATOM   2129  CA  TYR   137      42.805  24.189  28.157  1.00  0.00           C  
ATOM   2130  HA  TYR   137      42.898  23.255  27.604  1.00  0.00           H  
ATOM   2131  CB  TYR   137      41.384  24.195  28.854  1.00  0.00           C  
ATOM   2132  HB2 TYR   137      41.367  25.059  29.518  1.00  0.00           H  
ATOM   2133  HB3 TYR   137      40.619  24.395  28.104  1.00  0.00           H  
ATOM   2134  CG  TYR   137      40.971  23.022  29.641  1.00  0.00           C  
ATOM   2135  CD1 TYR   137      39.701  23.026  30.253  1.00  0.00           C  
ATOM   2136  HD1 TYR   137      39.039  23.862  30.078  1.00  0.00           H  
ATOM   2137  CE1 TYR   137      39.214  21.947  30.992  1.00  0.00           C  
ATOM   2138  HE1 TYR   137      38.282  21.863  31.531  1.00  0.00           H  
ATOM   2139  CZ  TYR   137      40.139  20.873  31.192  1.00  0.00           C  
ATOM   2140  OH  TYR   137      39.771  19.855  32.075  1.00  0.00           O  
ATOM   2141  HH  TYR   137      39.151  20.083  32.772  1.00  0.00           H  
ATOM   2142  CE2 TYR   137      41.346  20.790  30.557  1.00  0.00           C  
ATOM   2143  HE2 TYR   137      42.029  19.985  30.786  1.00  0.00           H  
ATOM   2144  CD2 TYR   137      41.765  21.880  29.801  1.00  0.00           C  
ATOM   2145  HD2 TYR   137      42.776  21.920  29.423  1.00  0.00           H  
ATOM   2146  C   TYR   137      42.883  25.261  27.092  1.00  0.00           C  
ATOM   2147  O   TYR   137      42.232  25.028  26.066  1.00  0.00           O  
ATOM   2148  N   GLY   138      43.705  26.301  27.209  1.00  0.00           N  
ATOM   2149  H   GLY   138      44.102  26.410  28.131  1.00  0.00           H  
ATOM   2150  CA  GLY   138      44.105  27.265  26.086  1.00  0.00           C  
ATOM   2151  HA2 GLY   138      45.078  27.739  26.211  1.00  0.00           H  
ATOM   2152  HA3 GLY   138      44.174  26.767  25.119  1.00  0.00           H  
ATOM   2153  C   GLY   138      43.067  28.322  25.948  1.00  0.00           C  
ATOM   2154  O   GLY   138      42.766  28.702  24.805  1.00  0.00           O  
ATOM   2155  N   ILE   139      42.451  28.703  27.034  1.00  0.00           N  
ATOM   2156  H   ILE   139      42.813  28.217  27.842  1.00  0.00           H  
ATOM   2157  CA  ILE   139      41.273  29.585  27.070  1.00  0.00           C  
ATOM   2158  HA  ILE   139      41.316  30.194  26.167  1.00  0.00           H  
ATOM   2159  CB  ILE   139      40.022  28.664  27.067  1.00  0.00           C  
ATOM   2160  HB  ILE   139      39.193  29.368  27.138  1.00  0.00           H  
ATOM   2161  CG2 ILE   139      39.796  27.931  25.778  1.00  0.00           C  
ATOM   2162 HG21 ILE   139      40.014  28.545  24.904  1.00  0.00           H  
ATOM   2163 HG22 ILE   139      40.451  27.084  25.572  1.00  0.00           H  
ATOM   2164 HG23 ILE   139      38.803  27.511  25.618  1.00  0.00           H  
ATOM   2165  CG1 ILE   139      39.889  27.807  28.319  1.00  0.00           C  
ATOM   2166 HG12 ILE   139      40.777  27.192  28.463  1.00  0.00           H  
ATOM   2167 HG13 ILE   139      39.764  28.457  29.185  1.00  0.00           H  
ATOM   2168  CD1 ILE   139      38.697  26.883  28.448  1.00  0.00           C  
ATOM   2169 HD11 ILE   139      38.925  26.116  27.708  1.00  0.00           H  
ATOM   2170 HD12 ILE   139      38.655  26.290  29.361  1.00  0.00           H  
ATOM   2171 HD13 ILE   139      37.752  27.419  28.357  1.00  0.00           H  
ATOM   2172  C   ILE   139      41.258  30.515  28.329  1.00  0.00           C  
ATOM   2173  O   ILE   139      41.966  30.284  29.271  1.00  0.00           O  
ATOM   2174  N   PRO   140      40.491  31.607  28.336  1.00  0.00           N  
ATOM   2175  CD  PRO   140      39.837  32.125  27.186  1.00  0.00           C  
ATOM   2176  HD2 PRO   140      39.097  31.430  26.789  1.00  0.00           H  
ATOM   2177  HD3 PRO   140      40.508  32.395  26.370  1.00  0.00           H  
ATOM   2178  CG  PRO   140      39.177  33.432  27.644  1.00  0.00           C  
ATOM   2179  HG2 PRO   140      38.164  33.211  27.979  1.00  0.00           H  
ATOM   2180  HG3 PRO   140      39.218  34.226  26.898  1.00  0.00           H  
ATOM   2181  CB  PRO   140      40.010  33.786  28.851  1.00  0.00           C  
ATOM   2182  HB2 PRO   140      39.398  34.460  29.451  1.00  0.00           H  
ATOM   2183  HB3 PRO   140      40.868  34.341  28.473  1.00  0.00           H  
ATOM   2184  CA  PRO   140      40.390  32.533  29.529  1.00  0.00           C  
ATOM   2185  HA  PRO   140      41.352  32.720  30.006  1.00  0.00           H  
ATOM   2186  C   PRO   140      39.353  31.874  30.548  1.00  0.00           C  
ATOM   2187  O   PRO   140      38.466  31.114  30.168  1.00  0.00           O  
ATOM   2188  N   TYR   141      39.334  32.517  31.739  1.00  0.00           N  
ATOM   2189  H   TYR   141      40.014  33.247  31.895  1.00  0.00           H  
ATOM   2190  CA  TYR   141      38.426  32.280  32.914  1.00  0.00           C  
ATOM   2191  HA  TYR   141      37.707  31.478  32.747  1.00  0.00           H  
ATOM   2192  CB  TYR   141      39.219  31.664  34.094  1.00  0.00           C  
ATOM   2193  HB2 TYR   141      39.740  30.750  33.811  1.00  0.00           H  
ATOM   2194  HB3 TYR   141      40.146  32.225  34.214  1.00  0.00           H  
ATOM   2195  CG  TYR   141      38.377  31.405  35.348  1.00  0.00           C  
ATOM   2196  CD1 TYR   141      37.387  30.414  35.428  1.00  0.00           C  
ATOM   2197  HD1 TYR   141      37.132  29.808  34.572  1.00  0.00           H  
ATOM   2198  CE1 TYR   141      36.694  30.213  36.669  1.00  0.00           C  
ATOM   2199  HE1 TYR   141      35.861  29.528  36.732  1.00  0.00           H  
ATOM   2200  CZ  TYR   141      37.064  30.927  37.852  1.00  0.00           C  
ATOM   2201  OH  TYR   141      36.413  30.670  39.029  1.00  0.00           O  
ATOM   2202  HH  TYR   141      36.795  31.276  39.668  1.00  0.00           H  
ATOM   2203  CE2 TYR   141      38.132  31.877  37.733  1.00  0.00           C  
ATOM   2204  HE2 TYR   141      38.452  32.492  38.562  1.00  0.00           H  
ATOM   2205  CD2 TYR   141      38.747  32.126  36.486  1.00  0.00           C  
ATOM   2206  HD2 TYR   141      39.507  32.891  36.434  1.00  0.00           H  
ATOM   2207  C   TYR   141      37.704  33.488  33.403  1.00  0.00           C  
ATOM   2208  O   TYR   141      38.281  34.587  33.264  1.00  0.00           O  
ATOM   2209  N   ILE   142      36.466  33.439  33.969  1.00  0.00           N  
ATOM   2210  H   ILE   142      36.085  32.536  34.213  1.00  0.00           H  
ATOM   2211  CA  ILE   142      35.808  34.494  34.639  1.00  0.00           C  
ATOM   2212  HA  ILE   142      36.491  35.155  35.173  1.00  0.00           H  
ATOM   2213  CB  ILE   142      35.082  35.296  33.473  1.00  0.00           C  
ATOM   2214  HB  ILE   142      35.821  35.638  32.750  1.00  0.00           H  
ATOM   2215  CG2 ILE   142      34.163  34.337  32.762  1.00  0.00           C  
ATOM   2216 HG21 ILE   142      33.912  34.803  31.809  1.00  0.00           H  
ATOM   2217 HG22 ILE   142      34.573  33.410  32.361  1.00  0.00           H  
ATOM   2218 HG23 ILE   142      33.228  34.159  33.292  1.00  0.00           H  
ATOM   2219  CG1 ILE   142      34.277  36.532  33.973  1.00  0.00           C  
ATOM   2220 HG12 ILE   142      33.506  36.253  34.690  1.00  0.00           H  
ATOM   2221 HG13 ILE   142      34.952  37.276  34.397  1.00  0.00           H  
ATOM   2222  CD1 ILE   142      33.599  37.388  32.838  1.00  0.00           C  
ATOM   2223 HD11 ILE   142      33.200  38.334  33.203  1.00  0.00           H  
ATOM   2224 HD12 ILE   142      34.167  37.487  31.913  1.00  0.00           H  
ATOM   2225 HD13 ILE   142      32.710  36.781  32.665  1.00  0.00           H  
ATOM   2226  C   ILE   142      34.865  34.021  35.749  1.00  0.00           C  
ATOM   2227  O   ILE   142      34.108  33.045  35.554  1.00  0.00           O  
ATOM   2228  N   GLU   143      35.045  34.535  36.958  1.00  0.00           N  
ATOM   2229  H   GLU   143      35.798  35.190  37.117  1.00  0.00           H  
ATOM   2230  CA  GLU   143      34.129  34.412  38.062  1.00  0.00           C  
ATOM   2231  HA  GLU   143      33.976  33.350  38.252  1.00  0.00           H  
ATOM   2232  CB  GLU   143      34.661  35.072  39.351  1.00  0.00           C  
ATOM   2233  HB2 GLU   143      34.968  36.101  39.165  1.00  0.00           H  
ATOM   2234  HB3 GLU   143      33.796  35.084  40.015  1.00  0.00           H  
ATOM   2235  CG  GLU   143      35.925  34.350  39.978  1.00  0.00           C  
ATOM   2236  HG2 GLU   143      35.744  33.283  40.102  1.00  0.00           H  
ATOM   2237  HG3 GLU   143      36.832  34.589  39.423  1.00  0.00           H  
ATOM   2238  CD  GLU   143      36.275  34.761  41.459  1.00  0.00           C  
ATOM   2239  OE1 GLU   143      37.462  34.510  41.746  1.00  0.00           O  
ATOM   2240  OE2 GLU   143      35.438  35.113  42.257  1.00  0.00           O  
ATOM   2241  C   GLU   143      32.768  35.102  37.776  1.00  0.00           C  
ATOM   2242  O   GLU   143      32.676  36.285  37.385  1.00  0.00           O  
ATOM   2243  N   THR   144      31.650  34.417  37.926  1.00  0.00           N  
ATOM   2244  H   THR   144      31.828  33.488  38.280  1.00  0.00           H  
ATOM   2245  CA  THR   144      30.287  34.912  37.524  1.00  0.00           C  
ATOM   2246  HA  THR   144      30.241  35.995  37.406  1.00  0.00           H  
ATOM   2247  CB  THR   144      29.833  34.207  36.209  1.00  0.00           C  
ATOM   2248  HB  THR   144      28.877  34.607  35.874  1.00  0.00           H  
ATOM   2249  CG2 THR   144      30.755  34.519  35.017  1.00  0.00           C  
ATOM   2250 HG21 THR   144      31.021  35.572  35.110  1.00  0.00           H  
ATOM   2251 HG22 THR   144      31.733  34.037  35.012  1.00  0.00           H  
ATOM   2252 HG23 THR   144      30.248  34.317  34.073  1.00  0.00           H  
ATOM   2253  OG1 THR   144      29.743  32.814  36.467  1.00  0.00           O  
ATOM   2254  HG1 THR   144      30.639  32.568  36.705  1.00  0.00           H  
ATOM   2255  C   THR   144      29.232  34.549  38.577  1.00  0.00           C  
ATOM   2256  O   THR   144      29.403  33.863  39.623  1.00  0.00           O  
ATOM   2257  N   SER   145      28.101  35.138  38.386  1.00  0.00           N  
ATOM   2258  H   SER   145      28.042  35.828  37.651  1.00  0.00           H  
ATOM   2259  CA  SER   145      26.873  34.977  39.131  1.00  0.00           C  
ATOM   2260  HA  SER   145      26.843  33.983  39.577  1.00  0.00           H  
ATOM   2261  CB  SER   145      26.807  36.141  40.098  1.00  0.00           C  
ATOM   2262  HB2 SER   145      27.788  36.202  40.569  1.00  0.00           H  
ATOM   2263  HB3 SER   145      26.587  37.027  39.501  1.00  0.00           H  
ATOM   2264  OG  SER   145      25.743  35.983  41.126  1.00  0.00           O  
ATOM   2265  HG  SER   145      26.228  35.604  41.863  1.00  0.00           H  
ATOM   2266  C   SER   145      25.543  34.984  38.322  1.00  0.00           C  
ATOM   2267  O   SER   145      25.351  35.947  37.539  1.00  0.00           O  
ATOM   2268  N   ALA   146      24.751  33.962  38.425  1.00  0.00           N  
ATOM   2269  H   ALA   146      25.024  33.200  39.029  1.00  0.00           H  
ATOM   2270  CA  ALA   146      23.333  34.078  38.030  1.00  0.00           C  
ATOM   2271  HA  ALA   146      23.419  34.495  37.027  1.00  0.00           H  
ATOM   2272  CB  ALA   146      22.734  32.726  37.817  1.00  0.00           C  
ATOM   2273  HB1 ALA   146      23.298  32.030  37.196  1.00  0.00           H  
ATOM   2274  HB2 ALA   146      22.675  32.246  38.794  1.00  0.00           H  
ATOM   2275  HB3 ALA   146      21.763  32.812  37.330  1.00  0.00           H  
ATOM   2276  C   ALA   146      22.454  34.839  38.987  1.00  0.00           C  
ATOM   2277  O   ALA   146      21.374  35.261  38.574  1.00  0.00           O  
ATOM   2278  N   LYS   147      22.894  35.001  40.210  1.00  0.00           N  
ATOM   2279  H   LYS   147      23.810  34.688  40.497  1.00  0.00           H  
ATOM   2280  CA  LYS   147      21.952  35.680  41.199  1.00  0.00           C  
ATOM   2281  HA  LYS   147      20.900  35.494  40.979  1.00  0.00           H  
ATOM   2282  CB  LYS   147      22.348  35.010  42.582  1.00  0.00           C  
ATOM   2283  HB2 LYS   147      22.005  33.982  42.465  1.00  0.00           H  
ATOM   2284  HB3 LYS   147      23.409  35.131  42.800  1.00  0.00           H  
ATOM   2285  CG  LYS   147      21.483  35.562  43.785  1.00  0.00           C  
ATOM   2286  HG2 LYS   147      21.771  36.547  44.152  1.00  0.00           H  
ATOM   2287  HG3 LYS   147      20.455  35.684  43.443  1.00  0.00           H  
ATOM   2288  CD  LYS   147      21.573  34.551  44.881  1.00  0.00           C  
ATOM   2289  HD2 LYS   147      20.975  33.684  44.599  1.00  0.00           H  
ATOM   2290  HD3 LYS   147      22.595  34.263  45.127  1.00  0.00           H  
ATOM   2291  CE  LYS   147      20.906  35.141  46.178  1.00  0.00           C  
ATOM   2292  HE2 LYS   147      21.559  35.958  46.484  1.00  0.00           H  
ATOM   2293  HE3 LYS   147      19.956  35.532  45.814  1.00  0.00           H  
ATOM   2294  NZ  LYS   147      20.694  34.029  47.177  1.00  0.00           N  
ATOM   2295  HZ1 LYS   147      20.534  33.133  46.738  1.00  0.00           H  
ATOM   2296  HZ2 LYS   147      21.548  33.935  47.709  1.00  0.00           H  
ATOM   2297  HZ3 LYS   147      19.973  34.274  47.840  1.00  0.00           H  
ATOM   2298  C   LYS   147      22.190  37.238  41.080  1.00  0.00           C  
ATOM   2299  O   LYS   147      21.242  37.932  41.426  1.00  0.00           O  
ATOM   2300  N   THR   148      23.371  37.740  40.896  1.00  0.00           N  
ATOM   2301  H   THR   148      24.114  37.065  40.789  1.00  0.00           H  
ATOM   2302  CA  THR   148      23.673  39.195  40.934  1.00  0.00           C  
ATOM   2303  HA  THR   148      22.775  39.710  41.277  1.00  0.00           H  
ATOM   2304  CB  THR   148      24.859  39.539  41.854  1.00  0.00           C  
ATOM   2305  HB  THR   148      24.978  40.622  41.825  1.00  0.00           H  
ATOM   2306  CG2 THR   148      24.743  38.883  43.258  1.00  0.00           C  
ATOM   2307 HG21 THR   148      25.490  39.149  44.007  1.00  0.00           H  
ATOM   2308 HG22 THR   148      23.770  39.186  43.643  1.00  0.00           H  
ATOM   2309 HG23 THR   148      24.777  37.802  43.127  1.00  0.00           H  
ATOM   2310  OG1 THR   148      26.008  39.160  41.277  1.00  0.00           O  
ATOM   2311  HG1 THR   148      26.704  39.529  41.826  1.00  0.00           H  
ATOM   2312  C   THR   148      23.990  39.929  39.536  1.00  0.00           C  
ATOM   2313  O   THR   148      24.276  41.123  39.608  1.00  0.00           O  
ATOM   2314  N   ARG   149      23.952  39.175  38.406  1.00  0.00           N  
ATOM   2315  H   ARG   149      23.737  38.223  38.667  1.00  0.00           H  
ATOM   2316  CA  ARG   149      24.484  39.570  37.098  1.00  0.00           C  
ATOM   2317  HA  ARG   149      24.312  38.685  36.487  1.00  0.00           H  
ATOM   2318  CB  ARG   149      23.599  40.661  36.454  1.00  0.00           C  
ATOM   2319  HB2 ARG   149      22.639  40.231  36.741  1.00  0.00           H  
ATOM   2320  HB3 ARG   149      23.845  41.500  37.105  1.00  0.00           H  
ATOM   2321  CG  ARG   149      23.718  40.977  34.978  1.00  0.00           C  
ATOM   2322  HG2 ARG   149      24.724  41.287  34.696  1.00  0.00           H  
ATOM   2323  HG3 ARG   149      23.489  40.032  34.485  1.00  0.00           H  
ATOM   2324  CD  ARG   149      22.656  41.992  34.481  1.00  0.00           C  
ATOM   2325  HD2 ARG   149      21.676  41.515  34.516  1.00  0.00           H  
ATOM   2326  HD3 ARG   149      22.826  42.733  35.262  1.00  0.00           H  
ATOM   2327  NE  ARG   149      22.928  42.625  33.180  1.00  0.00           N  
ATOM   2328  HE  ARG   149      23.638  42.223  32.584  1.00  0.00           H  
ATOM   2329  CZ  ARG   149      22.556  43.844  32.785  1.00  0.00           C  
ATOM   2330  NH1 ARG   149      21.793  44.576  33.486  1.00  0.00           N  
ATOM   2331 HH11 ARG   149      21.199  44.145  34.180  1.00  0.00           H  
ATOM   2332 HH12 ARG   149      21.615  45.528  33.201  1.00  0.00           H  
ATOM   2333  NH2 ARG   149      23.097  44.354  31.771  1.00  0.00           N  
ATOM   2334 HH21 ARG   149      23.796  43.932  31.176  1.00  0.00           H  
ATOM   2335 HH22 ARG   149      22.908  45.322  31.554  1.00  0.00           H  
ATOM   2336  C   ARG   149      26.007  39.693  36.954  1.00  0.00           C  
ATOM   2337  O   ARG   149      26.454  40.012  35.877  1.00  0.00           O  
ATOM   2338  N   GLN   150      26.777  39.618  38.045  1.00  0.00           N  
ATOM   2339  H   GLN   150      26.264  39.365  38.877  1.00  0.00           H  
ATOM   2340  CA  GLN   150      28.269  39.674  37.947  1.00  0.00           C  
ATOM   2341  HA  GLN   150      28.557  40.667  37.600  1.00  0.00           H  
ATOM   2342  CB  GLN   150      28.915  39.411  39.323  1.00  0.00           C  
ATOM   2343  HB2 GLN   150      28.871  40.358  39.861  1.00  0.00           H  
ATOM   2344  HB3 GLN   150      28.295  38.664  39.818  1.00  0.00           H  
ATOM   2345  CG  GLN   150      30.371  38.930  39.371  1.00  0.00           C  
ATOM   2346  HG2 GLN   150      30.480  38.111  38.661  1.00  0.00           H  
ATOM   2347  HG3 GLN   150      31.038  39.767  39.162  1.00  0.00           H  
ATOM   2348  CD  GLN   150      30.887  38.340  40.749  1.00  0.00           C  
ATOM   2349  OE1 GLN   150      30.231  38.273  41.766  1.00  0.00           O  
ATOM   2350  NE2 GLN   150      32.185  37.989  40.905  1.00  0.00           N  
ATOM   2351 HE21 GLN   150      32.601  37.817  41.809  1.00  0.00           H  
ATOM   2352 HE22 GLN   150      32.784  38.059  40.094  1.00  0.00           H  
ATOM   2353  C   GLN   150      28.746  38.667  36.861  1.00  0.00           C  
ATOM   2354  O   GLN   150      28.475  37.467  36.756  1.00  0.00           O  
ATOM   2355  N   GLY   151      29.529  39.268  35.941  1.00  0.00           N  
ATOM   2356  H   GLY   151      29.639  40.268  36.027  1.00  0.00           H  
ATOM   2357  CA  GLY   151      30.322  38.690  34.855  1.00  0.00           C  
ATOM   2358  HA2 GLY   151      30.900  39.502  34.414  1.00  0.00           H  
ATOM   2359  HA3 GLY   151      31.050  37.979  35.247  1.00  0.00           H  
ATOM   2360  C   GLY   151      29.521  38.042  33.776  1.00  0.00           C  
ATOM   2361  O   GLY   151      30.066  37.371  32.829  1.00  0.00           O  
ATOM   2362  N   VAL   152      28.181  38.221  33.743  1.00  0.00           N  
ATOM   2363  H   VAL   152      27.847  38.558  34.634  1.00  0.00           H  
ATOM   2364  CA  VAL   152      27.302  37.504  32.798  1.00  0.00           C  
ATOM   2365  HA  VAL   152      27.359  36.416  32.842  1.00  0.00           H  
ATOM   2366  CB  VAL   152      25.819  37.702  33.287  1.00  0.00           C  
ATOM   2367  HB  VAL   152      25.688  38.677  33.756  1.00  0.00           H  
ATOM   2368  CG1 VAL   152      24.690  37.609  32.247  1.00  0.00           C  
ATOM   2369 HG11 VAL   152      24.425  36.612  31.893  1.00  0.00           H  
ATOM   2370 HG12 VAL   152      23.750  38.074  32.547  1.00  0.00           H  
ATOM   2371 HG13 VAL   152      25.137  38.149  31.413  1.00  0.00           H  
ATOM   2372  CG2 VAL   152      25.461  36.679  34.352  1.00  0.00           C  
ATOM   2373 HG21 VAL   152      26.204  36.766  35.145  1.00  0.00           H  
ATOM   2374 HG22 VAL   152      24.511  36.822  34.868  1.00  0.00           H  
ATOM   2375 HG23 VAL   152      25.525  35.647  34.006  1.00  0.00           H  
ATOM   2376  C   VAL   152      27.545  37.930  31.305  1.00  0.00           C  
ATOM   2377  O   VAL   152      27.514  37.123  30.420  1.00  0.00           O  
ATOM   2378  N   GLU   153      27.804  39.246  31.029  1.00  0.00           N  
ATOM   2379  H   GLU   153      27.704  39.870  31.817  1.00  0.00           H  
ATOM   2380  CA  GLU   153      27.783  39.806  29.685  1.00  0.00           C  
ATOM   2381  HA  GLU   153      27.207  39.171  29.011  1.00  0.00           H  
ATOM   2382  CB  GLU   153      27.317  41.307  29.718  1.00  0.00           C  
ATOM   2383  HB2 GLU   153      27.694  41.738  30.645  1.00  0.00           H  
ATOM   2384  HB3 GLU   153      27.754  41.884  28.902  1.00  0.00           H  
ATOM   2385  CG  GLU   153      25.806  41.427  29.694  1.00  0.00           C  
ATOM   2386  HG2 GLU   153      25.539  41.592  28.650  1.00  0.00           H  
ATOM   2387  HG3 GLU   153      25.427  40.479  30.077  1.00  0.00           H  
ATOM   2388  CD  GLU   153      25.446  42.555  30.599  1.00  0.00           C  
ATOM   2389  OE1 GLU   153      25.263  43.743  30.196  1.00  0.00           O  
ATOM   2390  OE2 GLU   153      25.239  42.380  31.802  1.00  0.00           O  
ATOM   2391  C   GLU   153      29.215  39.837  29.272  1.00  0.00           C  
ATOM   2392  O   GLU   153      29.474  39.234  28.265  1.00  0.00           O  
ATOM   2393  N   ASP   154      30.197  40.260  30.069  1.00  0.00           N  
ATOM   2394  H   ASP   154      29.870  40.758  30.885  1.00  0.00           H  
ATOM   2395  CA  ASP   154      31.616  40.053  30.005  1.00  0.00           C  
ATOM   2396  HA  ASP   154      32.031  40.593  29.154  1.00  0.00           H  
ATOM   2397  CB  ASP   154      32.270  40.679  31.246  1.00  0.00           C  
ATOM   2398  HB2 ASP   154      31.741  40.334  32.134  1.00  0.00           H  
ATOM   2399  HB3 ASP   154      33.268  40.292  31.455  1.00  0.00           H  
ATOM   2400  CG  ASP   154      32.278  42.152  31.175  1.00  0.00           C  
ATOM   2401  OD1 ASP   154      32.761  42.755  32.193  1.00  0.00           O  
ATOM   2402  OD2 ASP   154      31.846  42.883  30.179  1.00  0.00           O  
ATOM   2403  C   ASP   154      32.083  38.564  29.796  1.00  0.00           C  
ATOM   2404  O   ASP   154      32.990  38.406  28.969  1.00  0.00           O  
ATOM   2405  N   ALA   155      31.473  37.492  30.349  1.00  0.00           N  
ATOM   2406  H   ALA   155      30.847  37.642  31.126  1.00  0.00           H  
ATOM   2407  CA  ALA   155      31.812  36.112  29.948  1.00  0.00           C  
ATOM   2408  HA  ALA   155      32.901  36.082  29.986  1.00  0.00           H  
ATOM   2409  CB  ALA   155      31.222  35.071  30.849  1.00  0.00           C  
ATOM   2410  HB1 ALA   155      31.621  35.230  31.851  1.00  0.00           H  
ATOM   2411  HB2 ALA   155      30.140  35.196  30.894  1.00  0.00           H  
ATOM   2412  HB3 ALA   155      31.516  34.108  30.432  1.00  0.00           H  
ATOM   2413  C   ALA   155      31.459  35.819  28.460  1.00  0.00           C  
ATOM   2414  O   ALA   155      32.262  35.381  27.647  1.00  0.00           O  
ATOM   2415  N   PHE   156      30.186  36.114  28.113  1.00  0.00           N  
ATOM   2416  H   PHE   156      29.599  36.602  28.775  1.00  0.00           H  
ATOM   2417  CA  PHE   156      29.737  36.099  26.682  1.00  0.00           C  
ATOM   2418  HA  PHE   156      29.801  35.064  26.347  1.00  0.00           H  
ATOM   2419  CB  PHE   156      28.253  36.547  26.640  1.00  0.00           C  
ATOM   2420  HB2 PHE   156      28.226  37.325  27.403  1.00  0.00           H  
ATOM   2421  HB3 PHE   156      28.098  37.006  25.664  1.00  0.00           H  
ATOM   2422  CG  PHE   156      27.282  35.381  26.739  1.00  0.00           C  
ATOM   2423  CD1 PHE   156      26.464  35.302  27.834  1.00  0.00           C  
ATOM   2424  HD1 PHE   156      26.629  36.077  28.569  1.00  0.00           H  
ATOM   2425  CE1 PHE   156      25.315  34.392  27.866  1.00  0.00           C  
ATOM   2426  HE1 PHE   156      24.565  34.474  28.638  1.00  0.00           H  
ATOM   2427  CZ  PHE   156      25.376  33.429  26.842  1.00  0.00           C  
ATOM   2428  HZ  PHE   156      24.572  32.709  26.803  1.00  0.00           H  
ATOM   2429  CE2 PHE   156      26.397  33.364  25.897  1.00  0.00           C  
ATOM   2430  HE2 PHE   156      26.483  32.687  25.060  1.00  0.00           H  
ATOM   2431  CD2 PHE   156      27.284  34.386  25.778  1.00  0.00           C  
ATOM   2432  HD2 PHE   156      27.943  34.436  24.924  1.00  0.00           H  
ATOM   2433  C   PHE   156      30.493  37.006  25.705  1.00  0.00           C  
ATOM   2434  O   PHE   156      30.915  36.534  24.616  1.00  0.00           O  
ATOM   2435  N   TYR   157      30.815  38.266  26.081  1.00  0.00           N  
ATOM   2436  H   TYR   157      30.579  38.544  27.022  1.00  0.00           H  
ATOM   2437  CA  TYR   157      31.520  39.249  25.204  1.00  0.00           C  
ATOM   2438  HA  TYR   157      31.077  39.077  24.223  1.00  0.00           H  
ATOM   2439  CB  TYR   157      31.217  40.746  25.561  1.00  0.00           C  
ATOM   2440  HB2 TYR   157      31.697  40.984  26.510  1.00  0.00           H  
ATOM   2441  HB3 TYR   157      31.776  41.377  24.870  1.00  0.00           H  
ATOM   2442  CG  TYR   157      29.760  41.229  25.371  1.00  0.00           C  
ATOM   2443  CD1 TYR   157      29.459  42.604  25.655  1.00  0.00           C  
ATOM   2444  HD1 TYR   157      30.254  43.241  26.014  1.00  0.00           H  
ATOM   2445  CE1 TYR   157      28.160  43.064  25.362  1.00  0.00           C  
ATOM   2446  HE1 TYR   157      27.974  44.123  25.471  1.00  0.00           H  
ATOM   2447  CZ  TYR   157      27.180  42.167  24.899  1.00  0.00           C  
ATOM   2448  OH  TYR   157      25.993  42.779  24.519  1.00  0.00           O  
ATOM   2449  HH  TYR   157      26.159  43.701  24.311  1.00  0.00           H  
ATOM   2450  CE2 TYR   157      27.451  40.795  24.685  1.00  0.00           C  
ATOM   2451  HE2 TYR   157      26.681  40.144  24.297  1.00  0.00           H  
ATOM   2452  CD2 TYR   157      28.781  40.318  24.883  1.00  0.00           C  
ATOM   2453  HD2 TYR   157      29.145  39.368  24.521  1.00  0.00           H  
ATOM   2454  C   TYR   157      32.975  38.908  25.060  1.00  0.00           C  
ATOM   2455  O   TYR   157      33.497  39.147  24.010  1.00  0.00           O  
ATOM   2456  N   THR   158      33.623  38.321  26.146  1.00  0.00           N  
ATOM   2457  H   THR   158      33.183  38.224  27.050  1.00  0.00           H  
ATOM   2458  CA  THR   158      34.904  37.681  25.987  1.00  0.00           C  
ATOM   2459  HA  THR   158      35.679  38.381  25.675  1.00  0.00           H  
ATOM   2460  CB  THR   158      35.352  37.061  27.336  1.00  0.00           C  
ATOM   2461  HB  THR   158      34.613  36.304  27.597  1.00  0.00           H  
ATOM   2462  CG2 THR   158      36.689  36.276  27.224  1.00  0.00           C  
ATOM   2463 HG21 THR   158      36.589  35.431  26.543  1.00  0.00           H  
ATOM   2464 HG22 THR   158      37.608  36.814  26.990  1.00  0.00           H  
ATOM   2465 HG23 THR   158      36.914  35.970  28.245  1.00  0.00           H  
ATOM   2466  OG1 THR   158      35.502  37.938  28.420  1.00  0.00           O  
ATOM   2467  HG1 THR   158      34.574  38.152  28.541  1.00  0.00           H  
ATOM   2468  C   THR   158      34.807  36.576  24.874  1.00  0.00           C  
ATOM   2469  O   THR   158      35.672  36.674  23.984  1.00  0.00           O  
ATOM   2470  N   LEU   159      33.820  35.666  24.916  1.00  0.00           N  
ATOM   2471  H   LEU   159      33.086  35.740  25.606  1.00  0.00           H  
ATOM   2472  CA  LEU   159      33.702  34.658  23.887  1.00  0.00           C  
ATOM   2473  HA  LEU   159      34.629  34.089  23.955  1.00  0.00           H  
ATOM   2474  CB  LEU   159      32.539  33.647  24.232  1.00  0.00           C  
ATOM   2475  HB2 LEU   159      32.738  33.294  25.244  1.00  0.00           H  
ATOM   2476  HB3 LEU   159      31.635  34.256  24.216  1.00  0.00           H  
ATOM   2477  CG  LEU   159      32.434  32.477  23.215  1.00  0.00           C  
ATOM   2478  HG  LEU   159      32.183  32.933  22.257  1.00  0.00           H  
ATOM   2479  CD1 LEU   159      33.647  31.580  23.110  1.00  0.00           C  
ATOM   2480 HD11 LEU   159      33.555  30.898  22.265  1.00  0.00           H  
ATOM   2481 HD12 LEU   159      34.560  32.174  23.150  1.00  0.00           H  
ATOM   2482 HD13 LEU   159      33.678  31.032  24.051  1.00  0.00           H  
ATOM   2483  CD2 LEU   159      31.262  31.626  23.576  1.00  0.00           C  
ATOM   2484 HD21 LEU   159      31.241  30.939  22.730  1.00  0.00           H  
ATOM   2485 HD22 LEU   159      31.398  31.020  24.472  1.00  0.00           H  
ATOM   2486 HD23 LEU   159      30.339  32.206  23.605  1.00  0.00           H  
ATOM   2487  C   LEU   159      33.592  35.197  22.493  1.00  0.00           C  
ATOM   2488  O   LEU   159      34.259  34.768  21.561  1.00  0.00           O  
ATOM   2489  N   VAL   160      32.630  36.078  22.312  1.00  0.00           N  
ATOM   2490  H   VAL   160      31.987  36.296  23.060  1.00  0.00           H  
ATOM   2491  CA  VAL   160      32.604  36.884  21.065  1.00  0.00           C  
ATOM   2492  HA  VAL   160      32.220  36.199  20.308  1.00  0.00           H  
ATOM   2493  CB  VAL   160      31.661  38.116  21.210  1.00  0.00           C  
ATOM   2494  HB  VAL   160      31.944  38.787  22.021  1.00  0.00           H  
ATOM   2495  CG1 VAL   160      31.689  39.082  19.977  1.00  0.00           C  
ATOM   2496 HG11 VAL   160      31.524  38.632  18.998  1.00  0.00           H  
ATOM   2497 HG12 VAL   160      30.923  39.846  20.108  1.00  0.00           H  
ATOM   2498 HG13 VAL   160      32.535  39.769  20.001  1.00  0.00           H  
ATOM   2499  CG2 VAL   160      30.196  37.564  21.354  1.00  0.00           C  
ATOM   2500 HG21 VAL   160      29.546  38.287  21.847  1.00  0.00           H  
ATOM   2501 HG22 VAL   160      29.855  37.122  20.418  1.00  0.00           H  
ATOM   2502 HG23 VAL   160      30.173  36.733  22.059  1.00  0.00           H  
ATOM   2503  C   VAL   160      34.014  37.406  20.686  1.00  0.00           C  
ATOM   2504  O   VAL   160      34.454  37.324  19.574  1.00  0.00           O  
ATOM   2505  N   ARG   161      34.779  37.972  21.604  1.00  0.00           N  
ATOM   2506  H   ARG   161      34.372  38.089  22.521  1.00  0.00           H  
ATOM   2507  CA  ARG   161      36.179  38.367  21.343  1.00  0.00           C  
ATOM   2508  HA  ARG   161      36.326  38.988  20.459  1.00  0.00           H  
ATOM   2509  CB  ARG   161      36.633  39.191  22.481  1.00  0.00           C  
ATOM   2510  HB2 ARG   161      36.481  38.759  23.470  1.00  0.00           H  
ATOM   2511  HB3 ARG   161      37.718  39.275  22.436  1.00  0.00           H  
ATOM   2512  CG  ARG   161      36.059  40.577  22.435  1.00  0.00           C  
ATOM   2513  HG2 ARG   161      36.449  40.983  21.501  1.00  0.00           H  
ATOM   2514  HG3 ARG   161      34.983  40.609  22.267  1.00  0.00           H  
ATOM   2515  CD  ARG   161      36.335  41.595  23.478  1.00  0.00           C  
ATOM   2516  HD2 ARG   161      36.098  41.039  24.385  1.00  0.00           H  
ATOM   2517  HD3 ARG   161      37.406  41.793  23.525  1.00  0.00           H  
ATOM   2518  NE  ARG   161      35.418  42.779  23.413  1.00  0.00           N  
ATOM   2519  HE  ARG   161      35.391  43.353  22.582  1.00  0.00           H  
ATOM   2520  CZ  ARG   161      34.549  43.093  24.397  1.00  0.00           C  
ATOM   2521  NH1 ARG   161      34.525  42.594  25.559  1.00  0.00           N  
ATOM   2522 HH11 ARG   161      35.433  42.347  25.927  1.00  0.00           H  
ATOM   2523 HH12 ARG   161      33.743  42.916  26.111  1.00  0.00           H  
ATOM   2524  NH2 ARG   161      33.589  43.978  24.138  1.00  0.00           N  
ATOM   2525 HH21 ARG   161      33.535  44.552  23.309  1.00  0.00           H  
ATOM   2526 HH22 ARG   161      33.088  44.286  24.959  1.00  0.00           H  
ATOM   2527  C   ARG   161      37.084  37.170  20.993  1.00  0.00           C  
ATOM   2528  O   ARG   161      37.869  37.348  20.076  1.00  0.00           O  
ATOM   2529  N   GLU   162      37.083  36.039  21.645  1.00  0.00           N  
ATOM   2530  H   GLU   162      36.454  36.007  22.435  1.00  0.00           H  
ATOM   2531  CA  GLU   162      37.831  34.816  21.339  1.00  0.00           C  
ATOM   2532  HA  GLU   162      38.903  34.964  21.203  1.00  0.00           H  
ATOM   2533  CB  GLU   162      37.505  33.774  22.438  1.00  0.00           C  
ATOM   2534  HB2 GLU   162      36.427  33.815  22.595  1.00  0.00           H  
ATOM   2535  HB3 GLU   162      37.819  32.828  21.996  1.00  0.00           H  
ATOM   2536  CG  GLU   162      38.025  33.988  23.895  1.00  0.00           C  
ATOM   2537  HG2 GLU   162      37.495  34.801  24.390  1.00  0.00           H  
ATOM   2538  HG3 GLU   162      37.942  32.994  24.336  1.00  0.00           H  
ATOM   2539  CD  GLU   162      39.463  34.420  23.881  1.00  0.00           C  
ATOM   2540  OE1 GLU   162      39.732  35.608  23.835  1.00  0.00           O  
ATOM   2541  OE2 GLU   162      40.339  33.563  23.891  1.00  0.00           O  
ATOM   2542  C   GLU   162      37.521  34.252  19.997  1.00  0.00           C  
ATOM   2543  O   GLU   162      38.414  33.757  19.364  1.00  0.00           O  
ATOM   2544  N   ILE   163      36.297  34.437  19.516  1.00  0.00           N  
ATOM   2545  H   ILE   163      35.639  34.903  20.125  1.00  0.00           H  
ATOM   2546  CA  ILE   163      35.910  34.329  18.086  1.00  0.00           C  
ATOM   2547  HA  ILE   163      36.273  33.371  17.712  1.00  0.00           H  
ATOM   2548  CB  ILE   163      34.416  34.341  17.820  1.00  0.00           C  
ATOM   2549  HB  ILE   163      33.899  35.186  18.274  1.00  0.00           H  
ATOM   2550  CG2 ILE   163      34.065  34.414  16.274  1.00  0.00           C  
ATOM   2551 HG21 ILE   163      32.992  34.577  16.175  1.00  0.00           H  
ATOM   2552 HG22 ILE   163      34.613  35.168  15.709  1.00  0.00           H  
ATOM   2553 HG23 ILE   163      34.299  33.447  15.828  1.00  0.00           H  
ATOM   2554  CG1 ILE   163      33.638  33.100  18.340  1.00  0.00           C  
ATOM   2555 HG12 ILE   163      33.765  32.309  17.602  1.00  0.00           H  
ATOM   2556 HG13 ILE   163      34.071  32.639  19.228  1.00  0.00           H  
ATOM   2557  CD1 ILE   163      32.208  33.323  18.754  1.00  0.00           C  
ATOM   2558 HD11 ILE   163      31.686  32.396  18.993  1.00  0.00           H  
ATOM   2559 HD12 ILE   163      32.215  34.014  19.597  1.00  0.00           H  
ATOM   2560 HD13 ILE   163      31.672  33.944  18.037  1.00  0.00           H  
ATOM   2561  C   ILE   163      36.628  35.448  17.258  1.00  0.00           C  
ATOM   2562  O   ILE   163      37.340  35.163  16.237  1.00  0.00           O  
ATOM   2563  N   ARG   164      36.377  36.711  17.565  1.00  0.00           N  
ATOM   2564  H   ARG   164      35.696  36.875  18.293  1.00  0.00           H  
ATOM   2565  CA  ARG   164      36.838  37.856  16.771  1.00  0.00           C  
ATOM   2566  HA  ARG   164      36.438  37.792  15.759  1.00  0.00           H  
ATOM   2567  CB  ARG   164      36.231  39.143  17.409  1.00  0.00           C  
ATOM   2568  HB2 ARG   164      36.416  39.149  18.483  1.00  0.00           H  
ATOM   2569  HB3 ARG   164      36.764  39.983  16.963  1.00  0.00           H  
ATOM   2570  CG  ARG   164      34.693  39.431  16.934  1.00  0.00           C  
ATOM   2571  HG2 ARG   164      34.634  39.572  15.854  1.00  0.00           H  
ATOM   2572  HG3 ARG   164      34.082  38.564  17.183  1.00  0.00           H  
ATOM   2573  CD  ARG   164      34.043  40.595  17.660  1.00  0.00           C  
ATOM   2574  HD2 ARG   164      33.992  40.390  18.730  1.00  0.00           H  
ATOM   2575  HD3 ARG   164      34.740  41.425  17.541  1.00  0.00           H  
ATOM   2576  NE  ARG   164      32.788  41.079  17.057  1.00  0.00           N  
ATOM   2577  HE  ARG   164      32.325  40.462  16.405  1.00  0.00           H  
ATOM   2578  CZ  ARG   164      32.166  42.158  17.385  1.00  0.00           C  
ATOM   2579  NH1 ARG   164      32.617  42.952  18.354  1.00  0.00           N  
ATOM   2580 HH11 ARG   164      33.504  42.741  18.788  1.00  0.00           H  
ATOM   2581 HH12 ARG   164      32.139  43.831  18.493  1.00  0.00           H  
ATOM   2582  NH2 ARG   164      31.145  42.504  16.798  1.00  0.00           N  
ATOM   2583 HH21 ARG   164      30.726  42.137  15.956  1.00  0.00           H  
ATOM   2584 HH22 ARG   164      30.778  43.430  16.963  1.00  0.00           H  
ATOM   2585  C   ARG   164      38.343  37.970  16.675  1.00  0.00           C  
ATOM   2586  O   ARG   164      38.804  38.587  15.746  1.00  0.00           O  
ATOM   2587  N   GLN   165      39.219  37.534  17.598  1.00  0.00           N  
ATOM   2588  H   GLN   165      38.875  37.204  18.488  1.00  0.00           H  
ATOM   2589  CA  GLN   165      40.669  37.300  17.592  1.00  0.00           C  
ATOM   2590  HA  GLN   165      41.193  38.218  17.327  1.00  0.00           H  
ATOM   2591  CB  GLN   165      41.159  36.973  19.015  1.00  0.00           C  
ATOM   2592  HB2 GLN   165      40.637  37.651  19.690  1.00  0.00           H  
ATOM   2593  HB3 GLN   165      40.756  35.993  19.269  1.00  0.00           H  
ATOM   2594  CG  GLN   165      42.668  37.019  19.128  1.00  0.00           C  
ATOM   2595  HG2 GLN   165      42.919  36.195  18.460  1.00  0.00           H  
ATOM   2596  HG3 GLN   165      43.080  37.974  18.801  1.00  0.00           H  
ATOM   2597  CD  GLN   165      43.248  36.779  20.514  1.00  0.00           C  
ATOM   2598  OE1 GLN   165      42.701  37.241  21.487  1.00  0.00           O  
ATOM   2599  NE2 GLN   165      44.387  36.111  20.622  1.00  0.00           N  
ATOM   2600 HE21 GLN   165      44.823  36.178  21.531  1.00  0.00           H  
ATOM   2601 HE22 GLN   165      44.733  35.537  19.866  1.00  0.00           H  
ATOM   2602  C   GLN   165      41.117  36.317  16.533  1.00  0.00           C  
ATOM   2603  O   GLN   165      42.202  36.407  16.001  1.00  0.00           O  
ATOM   2604  N   HIE   166      40.310  35.340  16.138  1.00  0.00           N  
ATOM   2605  H   HIE   166      39.422  35.250  16.611  1.00  0.00           H  
ATOM   2606  CA  HIE   166      40.644  34.315  15.171  1.00  0.00           C  
ATOM   2607  HA  HIE   166      41.641  33.989  15.469  1.00  0.00           H  
ATOM   2608  CB  HIE   166      39.697  33.053  15.273  1.00  0.00           C  
ATOM   2609  HB2 HIE   166      39.488  32.825  16.318  1.00  0.00           H  
ATOM   2610  HB3 HIE   166      38.769  33.472  14.884  1.00  0.00           H  
ATOM   2611  CG  HIE   166      40.022  31.896  14.353  1.00  0.00           C  
ATOM   2612  ND1 HIE   166      39.714  31.699  13.040  1.00  0.00           N  
ATOM   2613  CE1 HIE   166      40.367  30.615  12.633  1.00  0.00           C  
ATOM   2614  HE1 HIE   166      40.358  30.241  11.620  1.00  0.00           H  
ATOM   2615  NE2 HIE   166      41.116  30.043  13.566  1.00  0.00           N  
ATOM   2616  HE2 HIE   166      41.914  29.447  13.399  1.00  0.00           H  
ATOM   2617  CD2 HIE   166      40.961  30.846  14.704  1.00  0.00           C  
ATOM   2618  HD2 HIE   166      41.545  30.897  15.611  1.00  0.00           H  
ATOM   2619  C   HIE   166      40.823  34.825  13.727  1.00  0.00           C  
ATOM   2620  O   HIE   166      39.989  35.651  13.257  1.00  0.00           O  
ATOM   2621  OXT HIE   166      41.761  34.425  13.058  1.00  0.00           O  
TER    2622      HIE   166 
ATOM   2622  C1  MOL   167      22.531  30.643  43.288  1.00  0.00           C  
ATOM   2623  C2  MOL   167      22.883  30.559  41.896  1.00  0.00           C  
ATOM   2624  C3  MOL   167      21.286  28.903  41.470  1.00  0.00           C  
ATOM   2625  C4  MOL   167      20.739  29.001  42.746  1.00  0.00           C  
ATOM   2626  C5  MOL   167      21.414  29.787  43.721  1.00  0.00           C  
ATOM   2627  C6  MOL   167      23.292  31.512  44.086  1.00  0.00           C  
ATOM   2628  C7  MOL   167      23.943  31.357  41.417  1.00  0.00           C  
ATOM   2629  C8  MOL   167      24.570  32.343  42.199  1.00  0.00           C  
ATOM   2630  C9  MOL   167      24.296  32.305  43.561  1.00  0.00           C  
ATOM   2631  C10 MOL   167      20.653  27.977  40.537  1.00  0.00           C  
ATOM   2632  C11 MOL   167      21.010  26.605  40.561  1.00  0.00           C  
ATOM   2633  C12 MOL   167      20.365  25.629  39.855  1.00  0.00           C  
ATOM   2634  C13 MOL   167      19.246  25.975  39.091  1.00  0.00           C  
ATOM   2635  C14 MOL   167      18.899  27.431  38.987  1.00  0.00           C  
ATOM   2636  C15 MOL   167      19.598  28.389  39.720  1.00  0.00           C  
ATOM   2637  O1  MOL   167      22.306  29.655  41.033  1.00  0.00           O  
ATOM   2638  O2  MOL   167      21.038  29.852  44.910  1.00  0.00           O  
ATOM   2639  O3  MOL   167      20.862  24.338  39.933  1.00  0.00           O  
ATOM   2640  O4  MOL   167      18.586  25.005  38.356  1.00  0.00           O  
ATOM   2641  O5  MOL   167      19.625  28.355  43.221  1.00  0.00           O  
ATOM   2642  O6  MOL   167      22.996  31.506  45.427  1.00  0.00           O  
ATOM   2643  O7  MOL   167      25.497  33.208  41.650  1.00  0.00           O  
ATOM   2644  H1  MOL   167      24.322  31.197  40.411  1.00  0.00           H  
ATOM   2645  H2  MOL   167      24.806  33.027  44.192  1.00  0.00           H  
ATOM   2646  H3  MOL   167      21.804  26.279  41.228  1.00  0.00           H  
ATOM   2647  H4  MOL   167      17.996  27.731  38.463  1.00  0.00           H  
ATOM   2648  H5  MOL   167      19.265  29.423  39.745  1.00  0.00           H  
ATOM   2649  H6  MOL   167      21.628  24.399  40.530  1.00  0.00           H  
ATOM   2650  H7  MOL   167      18.986  24.137  38.536  1.00  0.00           H  
ATOM   2651  H8  MOL   167      19.127  28.027  42.452  1.00  0.00           H  
ATOM   2652  H9  MOL   167      22.219  30.929  45.529  1.00  0.00           H  
ATOM   2653  H10 MOL   167      25.849  33.798  42.339  1.00  0.00           H  
TER    2654      MOL   167 
END   
