# Supplementary material for: Active ingredients and molecular targets of Taraxacum mongolicum against hepatocellular carcinoma: network pharmacology, molecular docking, and molecular dynamics simulation analysis
Source: PeerJ. 2022 Jul 18;10:e13737. doi: 10.7717/peerj.13737 (PMC9302432; doi:10.7717/peerj.13737)
Supplement: Supplemental Information 7 [file peerj-10-13737-s007.zip › Molecular dynamics (MD) simulation data/HRAS-Quercetin data/rmsd_ligand.dat]

#Frame     RMSD_00002
       1       0.0000
       2       0.6402
       3       0.6537
       4       0.6141
       5       0.3151
       6       0.6427
       7       0.6603
       8       0.6160
       9       0.3318
      10       0.4524
      11       0.5634
      12       0.7515
      13       0.5521
      14       0.4955
      15       0.5138
      16       0.4133
      17       0.5140
      18       0.5156
      19       0.4935
      20       0.7441
      21       0.5720
      22       0.6060
      23       0.4587
      24       0.4710
      25       0.5720
      26       0.5190
      27       0.5681
      28       0.4771
      29       0.6399
      30       0.6180
      31       0.5609
      32       0.5103
      33       0.4245
      34       0.4926
      35       0.4011
      36       0.3218
      37       0.4758
      38       0.2995
      39       0.4537
      40       0.3920
      41       0.3232
      42       0.2929
      43       0.2977
      44       0.5672
      45       0.2429
      46       0.2552
      47       0.5007
      48       0.4724
      49       0.7524
      50       0.6711
      51       0.4794
      52       0.4519
      53       0.3012
      54       0.4614
      55       0.5724
      56       0.3687
      57       0.4039
      58       0.6234
      59       0.5307
      60       0.7141
      61       0.6383
      62       0.5750
      63       0.6351
      64       0.4513
      65       0.4713
      66       0.5056
      67       0.6521
      68       0.7418
      69       0.4480
      70       0.5082
      71       0.6259
      72       0.5561
      73       0.4653
      74       0.6780
      75       0.6021
      76       0.6026
      77       0.3719
      78       0.4909
      79       0.6046
      80       0.5557
      81       0.6292
      82       0.6732
      83       0.5974
      84       0.4811
      85       0.5304
      86       0.4785
      87       0.4353
      88       0.4113
      89       0.3847
      90       0.4446
      91       0.3654
      92       0.5973
      93       0.4690
      94       0.4031
      95       0.5584
      96       0.4028
      97       0.3163
      98       0.2770
      99       0.2201
     100       0.2962
     101       0.4244
     102       0.3159
     103       0.4070
     104       0.4355
     105       0.3924
     106       0.5523
     107       0.4354
     108       0.4985
     109       0.4588
     110       0.2775
     111       0.2113
     112       0.3949
     113       0.3977
     114       0.4866
     115       0.3949
     116       0.2063
     117       0.2564
     118       0.5468
     119       0.3302
     120       0.3311
     121       0.4538
     122       0.4129
     123       0.4423
     124       0.3705
     125       0.3629
     126       0.4791
     127       0.5493
     128       0.2104
     129       0.3043
     130       0.3557
     131       0.3786
     132       0.4223
     133       0.5344
     134       0.4637
     135       0.2628
     136       0.4970
     137       0.2492
     138       0.6207
     139       0.3256
     140       0.4016
     141       0.5032
     142       0.5098
     143       0.4785
     144       0.2603
     145       0.4711
     146       0.4144
     147       0.3115
     148       0.3363
     149       0.3310
     150       0.5279
     151       0.3569
     152       0.4420
     153       0.4322
     154       0.3603
     155       0.4945
     156       0.4856
     157       0.5010
     158       0.5172
     159       0.5275
     160       0.3115
     161       0.3636
     162       0.3714
     163       0.3656
     164       0.4069
     165       0.5575
     166       0.4325
     167       0.4752
     168       0.3211
     169       0.4780
     170       0.4369
     171       0.6627
     172       0.1643
     173       0.5100
     174       0.4058
     175       0.3341
     176       0.3499
     177       0.3974
     178       0.3359
     179       0.4127
     180       0.4811
     181       0.4570
     182       0.3208
     183       0.4076
     184       0.4617
     185       0.5247
     186       0.3550
     187       0.2749
     188       0.5885
     189       0.4817
     190       0.5013
     191       0.1955
     192       0.5482
     193       0.5252
     194       0.5650
     195       0.3083
     196       0.3793
     197       0.4432
     198       0.3923
     199       0.4747
     200       0.5922
     201       0.4449
     202       0.3873
     203       0.6149
     204       0.3608
     205       0.4610
     206       0.2622
     207       0.5037
     208       0.5579
     209       0.4405
     210       0.4812
     211       0.4581
     212       0.3314
     213       0.2856
     214       0.4649
     215       0.2209
     216       0.2660
     217       0.3247
     218       0.2876
     219       0.3169
     220       0.2796
     221       0.2633
     222       0.3155
     223       0.2552
     224       0.3880
     225       0.4652
     226       0.1875
     227       0.2988
     228       0.4909
     229       0.4151
     230       0.2967
     231       0.3615
     232       0.3445
     233       0.2634
     234       0.3777
     235       0.3598
     236       0.3294
     237       0.2652
     238       0.5248
     239       0.4941
     240       0.3012
     241       0.4146
     242       0.4710
     243       0.2371
     244       0.4250
     245       0.4555
     246       0.3761
     247       0.5632
     248       0.4264
     249       0.4760
     250       0.3982
     251       0.4460
     252       0.4010
     253       0.4697
     254       0.6242
     255       0.4360
     256       0.3128
     257       0.2857
     258       0.3704
     259       0.3532
     260       0.3266
     261       0.4412
     262       0.3684
     263       0.4737
     264       0.4782
     265       0.3187
     266       0.2492
     267       0.3329
     268       0.4266
     269       0.3558
     270       0.3878
     271       0.4922
     272       0.4779
     273       0.4588
     274       0.2212
     275       0.3748
     276       0.3963
     277       0.6002
     278       0.5309
     279       0.4842
     280       0.4060
     281       0.3935
     282       0.2316
     283       0.4982
     284       0.4602
     285       0.4397
     286       0.3079
     287       0.2647
     288       0.2735
     289       0.2782
     290       0.3685
     291       0.4760
     292       0.3640
     293       0.4351
     294       0.2484
     295       0.3100
     296       0.3614
     297       0.2389
     298       0.3634
     299       0.3328
     300       0.3270
     301       0.4583
     302       0.6046
     303       0.3952
     304       0.4220
     305       0.5601
     306       0.3707
     307       0.3654
     308       0.4153
     309       0.2951
     310       0.4093
     311       0.4024
     312       0.3957
     313       0.4348
     314       0.3879
     315       0.2946
     316       0.4771
     317       0.3056
     318       0.3113
     319       0.4586
     320       0.4281
     321       0.3307
     322       0.2585
     323       0.5200
     324       0.6256
     325       0.4384
     326       0.4703
     327       0.3893
     328       0.4871
     329       0.4207
     330       0.4528
     331       0.5157
     332       0.4576
     333       0.3533
     334       0.2637
     335       0.2475
     336       0.3079
     337       0.3187
     338       0.4966
     339       0.3183
     340       0.4934
     341       0.4480
     342       0.4915
     343       0.3536
     344       0.4097
     345       0.4500
     346       0.4385
     347       0.4042
     348       0.3862
     349       0.3606
     350       0.4293
     351       0.4177
     352       0.3544
     353       0.4508
     354       0.3635
     355       0.4049
     356       0.3540
     357       0.3955
     358       0.4655
     359       0.5415
     360       0.4900
     361       0.5668
     362       0.3983
     363       0.3425
     364       0.4492
     365       0.4808
     366       0.3060
     367       0.4260
     368       0.6506
     369       0.3736
     370       0.4381
     371       0.3236
     372       0.4751
     373       0.3248
     374       0.4359
     375       0.3900
     376       0.4989
     377       0.3963
     378       0.4665
     379       0.4867
     380       0.4513
     381       0.3026
     382       0.4699
     383       0.4358
     384       0.5020
     385       0.3490
     386       0.6418
     387       0.5051
     388       0.3795
     389       0.4884
     390       0.3566
     391       0.2481
     392       0.5513
     393       0.3627
     394       0.3893
     395       0.5033
     396       0.4682
     397       0.4459
     398       0.3979
     399       0.4458
     400       0.4245
     401       0.5436
     402       0.3742
     403       0.4442
     404       0.3861
     405       0.4332
     406       0.3265
     407       0.2699
     408       0.1865
     409       0.2778
     410       0.5157
     411       0.4203
     412       0.4776
     413       0.4299
     414       0.4763
     415       0.3549
     416       0.4903
     417       0.4471
     418       0.2055
     419       0.3479
     420       0.3365
     421       0.4083
     422       0.4861
     423       0.4476
     424       0.3328
     425       0.4275
     426       0.3162
     427       0.3721
     428       0.4536
     429       0.3690
     430       0.4515
     431       0.3919
     432       0.3601
     433       0.3800
     434       0.3387
     435       0.3411
     436       0.2599
     437       0.2631
     438       0.3556
     439       0.4409
     440       0.6599
     441       0.3950
     442       0.4353
     443       0.2912
     444       0.3356
     445       0.4877
     446       0.3879
     447       0.3713
     448       0.4510
     449       0.3394
     450       0.3963
     451       0.4301
     452       0.4874
     453       0.4899
     454       0.5340
     455       0.4906
     456       0.3909
     457       0.2594
     458       0.3642
     459       0.3378
     460       0.4014
     461       0.4432
     462       0.4905
     463       0.4814
     464       0.4553
     465       0.4611
     466       0.3623
     467       0.4226
     468       0.3934
     469       0.4768
     470       0.5324
     471       0.4618
     472       0.4706
     473       0.4478
     474       0.3534
     475       0.5792
     476       0.5366
     477       0.3771
     478       0.2410
     479       0.4624
     480       0.4109
     481       0.3671
     482       0.6377
     483       0.5488
     484       0.2697
     485       0.4517
     486       0.5245
     487       0.3751
     488       0.3211
     489       0.4269
     490       0.4963
     491       0.4567
     492       0.4479
     493       0.4370
     494       0.4930
     495       0.4050
     496       0.4929
     497       0.3823
     498       0.4669
     499       0.4901
     500       0.4429
     501       0.4259
     502       0.4764
     503       0.4949
     504       0.6467
     505       0.4285
     506       0.4731
     507       0.4458
     508       0.4354
     509       0.4446
     510       0.5154
     511       0.3696
     512       0.3624
     513       0.3435
     514       0.4453
     515       0.2933
     516       0.3524
     517       0.4010
     518       0.5412
     519       0.4943
     520       0.4781
     521       0.2523
     522       0.3311
     523       0.4050
     524       0.3540
     525       0.2890
     526       0.3349
     527       0.3014
     528       0.5313
     529       0.4962
     530       0.3286
     531       0.2488
     532       0.3409
     533       0.4061
     534       0.4073
     535       0.2714
     536       0.4316
     537       0.3623
     538       0.5133
     539       0.2847
     540       0.4114
     541       0.4594
     542       0.3558
     543       0.3992
     544       0.4441
     545       0.4680
     546       0.3426
     547       0.4168
     548       0.4476
     549       0.3419
     550       0.4073
     551       0.3699
     552       0.4295
     553       0.3957
     554       0.4605
     555       0.3906
     556       0.4075
     557       0.4069
     558       0.5033
     559       0.5065
     560       0.4520
     561       0.3249
     562       0.4050
     563       0.5193
     564       0.5268
     565       0.3390
     566       0.3776
     567       0.5053
     568       0.4444
     569       0.4590
     570       0.3523
     571       0.4055
     572       0.5110
     573       0.2596
     574       0.4013
     575       0.4716
     576       0.6101
     577       0.3813
     578       0.3942
     579       0.4027
     580       0.3659
     581       0.5275
     582       0.5280
     583       0.4180
     584       0.5805
     585       0.5884
     586       0.4145
     587       0.3952
     588       0.4118
     589       0.5127
     590       0.5109
     591       0.3798
     592       0.3552
     593       0.4669
     594       0.3972
     595       0.5503
     596       0.5655
     597       0.6611
     598       0.3669
     599       0.2773
     600       0.3617
     601       0.4019
     602       0.4620
     603       0.2609
     604       0.3672
     605       0.5139
     606       0.5261
     607       0.4212
     608       0.5075
     609       0.3818
     610       0.4729
     611       0.3458
     612       0.3912
     613       0.4141
     614       0.4455
     615       0.4608
     616       0.4112
     617       0.2536
     618       0.5365
     619       0.4005
     620       0.3271
     621       0.4502
     622       0.3936
     623       0.5108
     624       0.4746
     625       0.3880
     626       0.3227
     627       0.4941
     628       0.3478
     629       0.3281
     630       0.4503
     631       0.6340
     632       0.4438
     633       0.3253
     634       0.3961
     635       0.3737
     636       0.4651
     637       0.4750
     638       0.3950
     639       0.4545
     640       0.3344
     641       0.3905
     642       0.3836
     643       0.3585
     644       0.3719
     645       0.2973
     646       0.3557
     647       0.4520
     648       0.4031
     649       0.3528
     650       0.4345
     651       0.4309
     652       0.4747
     653       0.3981
     654       0.4589
     655       0.4574
     656       0.2966
     657       0.4044
     658       0.3451
     659       0.4766
     660       0.4267
     661       0.5262
     662       0.3561
     663       0.3675
     664       0.3555
     665       0.4732
     666       0.4035
     667       0.4365
     668       0.3897
     669       0.5817
     670       0.3402
     671       0.5658
     672       0.3898
     673       0.3874
     674       0.3190
     675       0.3321
     676       0.2364
     677       0.3456
     678       0.4182
     679       0.3548
     680       0.4828
     681       0.3561
     682       0.3257
     683       0.5030
     684       0.3726
     685       0.3439
     686       0.4844
     687       0.4090
     688       0.2795
     689       0.4184
     690       0.3424
     691       0.4830
     692       0.3940
     693       0.4385
     694       0.5402
     695       0.3403
     696       0.2606
     697       0.3703
     698       0.2573
     699       0.4291
     700       0.4227
     701       0.3624
     702       0.4113
     703       0.4038
     704       0.4052
     705       0.2954
     706       0.2187
     707       0.4253
     708       0.3761
     709       0.4424
     710       0.3860
     711       0.3780
     712       0.3792
     713       0.4510
     714       0.4556
     715       0.4153
     716       0.5475
     717       0.4712
     718       0.3933
     719       0.5247
     720       0.4830
     721       0.5717
     722       0.3270
     723       0.2369
     724       0.4063
     725       0.3552
     726       0.2585
     727       0.3559
     728       0.3522
     729       0.3340
     730       0.4288
     731       0.3641
     732       0.4324
     733       0.5294
     734       0.3750
     735       0.4469
     736       0.3825
     737       0.3920
     738       0.4001
     739       0.3639
     740       0.5269
     741       0.5670
     742       0.4108
     743       0.5170
     744       0.3650
     745       0.3967
     746       0.3456
     747       0.4665
     748       0.3627
     749       0.3841
     750       0.2242
     751       0.4800
     752       0.3805
     753       0.4887
     754       0.4124
     755       0.3371
     756       0.4267
     757       0.4780
     758       0.3570
     759       0.3571
     760       0.5852
     761       0.4603
     762       0.4204
     763       0.4617
     764       0.4215
     765       0.3768
     766       0.3146
     767       0.3944
     768       0.3781
     769       0.3926
     770       0.4032
     771       0.4395
     772       0.3430
     773       0.2717
     774       0.5239
     775       0.4673
     776       0.4109
     777       0.5517
     778       0.4410
     779       0.4455
     780       0.5173
     781       0.4932
     782       0.3678
     783       0.3898
     784       0.4397
     785       0.4704
     786       0.4065
     787       0.5183
     788       0.4187
     789       0.4168
     790       0.4543
     791       0.4745
     792       0.3741
     793       0.4368
     794       0.4155
     795       0.3528
     796       0.3358
     797       0.3214
     798       0.3040
     799       0.4092
     800       0.4214
     801       0.3729
     802       0.3879
     803       0.4270
     804       0.4229
     805       0.3587
     806       0.2993
     807       0.3764
     808       0.4318
     809       0.4918
     810       0.5089
     811       0.3378
     812       0.3815
     813       0.3414
     814       0.3907
     815       0.4762
     816       0.2642
     817       0.4750
     818       0.4743
     819       0.3700
     820       0.4195
     821       0.4315
     822       0.5174
     823       0.4356
     824       0.3595
     825       0.3316
     826       0.3080
     827       0.4095
     828       0.4164
     829       0.2772
     830       0.3955
     831       0.4214
     832       0.4518
     833       0.3450
     834       0.4073
     835       0.4154
     836       0.4665
     837       0.4681
     838       0.4080
     839       0.5104
     840       0.4248
     841       0.4010
     842       0.3649
     843       0.3464
     844       0.3744
     845       0.3757
     846       0.4051
     847       0.4495
     848       0.3940
     849       0.3639
     850       0.3544
     851       0.4332
     852       0.4436
     853       0.4132
     854       0.3605
     855       0.4030
     856       0.2632
     857       0.4095
     858       0.4235
     859       0.4923
     860       0.5922
     861       0.4715
     862       0.4072
     863       0.2676
     864       0.3176
     865       0.3413
     866       0.3745
     867       0.3114
     868       0.3333
     869       0.4336
     870       0.3183
     871       0.3807
     872       0.3825
     873       0.3324
     874       0.4417
     875       0.5381
     876       0.3796
     877       0.2918
     878       0.5653
     879       0.4145
     880       0.3957
     881       0.4576
     882       0.3305
     883       0.5279
     884       0.4814
     885       0.3836
     886       0.5106
     887       0.4945
     888       0.5691
     889       0.5339
     890       0.2619
     891       0.3616
     892       0.4662
     893       0.4655
     894       0.4647
     895       0.2509
     896       0.3231
     897       0.3266
     898       0.4799
     899       0.4136
     900       0.4692
     901       0.6246
     902       0.4521
     903       0.4335
     904       0.3420
     905       0.3018
     906       0.2890
     907       0.5202
     908       0.5701
     909       0.3739
     910       0.5156
     911       0.3873
     912       0.5558
     913       0.3903
     914       0.5226
     915       0.4455
     916       0.4150
     917       0.3780
     918       0.4088
     919       0.3590
     920       0.4844
     921       0.4136
     922       0.4376
     923       0.3138
     924       0.3346
     925       0.4112
     926       0.3943
     927       0.4049
     928       0.3303
     929       0.5224
     930       0.4031
     931       0.4131
     932       0.4513
     933       0.5789
     934       0.4348
     935       0.2012
     936       0.2711
     937       0.4048
     938       0.4310
     939       0.5184
     940       0.4799
     941       0.4792
     942       0.3664
     943       0.4702
     944       0.1975
     945       0.4293
     946       0.3432
     947       0.4002
     948       0.5139
     949       0.4496
     950       0.3234
     951       0.3722
     952       0.3304
     953       0.4399
     954       0.5020
     955       0.3958
     956       0.5307
     957       0.4050
     958       0.3380
     959       0.4855
     960       0.4702
     961       0.5647
     962       0.5045
     963       0.4449
     964       0.4686
     965       0.5545
     966       0.3946
     967       0.4404
     968       0.4668
     969       0.4087
     970       0.4842
     971       0.4043
     972       0.5889
     973       0.5337
     974       0.3975
     975       0.4299
     976       0.3188
     977       0.4297
     978       0.4181
     979       0.4372
     980       0.4505
     981       0.4172
     982       0.3853
     983       0.4441
     984       0.5231
     985       0.3378
     986       0.4451
     987       0.5808
     988       0.3945
     989       0.5298
     990       0.4133
     991       0.4797
     992       0.4805
     993       0.4570
     994       0.3595
     995       0.3570
     996       0.4502
     997       0.3171
     998       0.4324
     999       0.4534
    1000       0.5480
    1001       0.5415
    1002       0.3316
    1003       0.4013
    1004       0.2663
    1005       0.4138
    1006       0.3314
    1007       0.3080
    1008       0.4414
    1009       0.3773
    1010       0.3495
    1011       0.3730
    1012       0.2958
    1013       0.3082
    1014       0.3338
    1015       0.4288
    1016       0.3920
    1017       0.3232
    1018       0.5422
    1019       0.5596
    1020       0.3338
    1021       0.3989
    1022       0.4471
    1023       0.5101
    1024       0.3897
    1025       0.4472
    1026       0.4859
    1027       0.4128
    1028       0.5013
    1029       0.4036
    1030       0.4831
    1031       0.3029
    1032       0.5546
    1033       0.4316
    1034       0.4794
    1035       0.6417
    1036       0.5072
    1037       0.4891
    1038       0.5073
    1039       0.6233
    1040       0.4106
    1041       0.5287
    1042       0.4569
    1043       0.4253
    1044       0.4009
    1045       0.4294
    1046       0.3128
    1047       0.3799
    1048       0.4808
    1049       0.3602
    1050       0.4309
    1051       0.5397
    1052       0.3605
    1053       0.3704
    1054       0.7424
    1055       0.4223
    1056       0.4226
    1057       0.3703
    1058       0.4961
    1059       0.6043
    1060       0.4153
    1061       0.4847
    1062       0.3891
    1063       0.5194
    1064       0.3849
    1065       0.4153
    1066       0.3855
    1067       0.3930
    1068       0.3510
    1069       0.4515
    1070       0.5846
    1071       0.3523
    1072       0.3971
    1073       0.4002
    1074       0.2906
    1075       0.3675
    1076       0.3788
    1077       0.3574
    1078       0.5446
    1079       0.3681
    1080       0.5606
    1081       0.4572
    1082       0.6363
    1083       0.3596
    1084       0.4420
    1085       0.2503
    1086       0.4163
    1087       0.4589
    1088       0.3831
    1089       0.2738
    1090       0.4353
    1091       0.2479
    1092       0.5805
    1093       0.4249
    1094       0.3548
    1095       0.1727
    1096       0.3938
    1097       0.4277
    1098       0.4449
    1099       0.3944
    1100       0.3619
    1101       0.3369
    1102       0.3399
    1103       0.4531
    1104       0.3920
    1105       0.3888
    1106       0.3203
    1107       0.5259
    1108       0.4078
    1109       0.5473
    1110       0.4063
    1111       0.3780
    1112       0.3610
    1113       0.4117
    1114       0.4117
    1115       0.4744
    1116       0.4521
    1117       0.4272
    1118       0.3657
    1119       0.4521
    1120       0.4422
    1121       0.2670
    1122       0.3207
    1123       0.3371
    1124       0.2880
    1125       0.2957
    1126       0.4170
    1127       0.1823
    1128       0.4043
    1129       0.3408
    1130       0.3608
    1131       0.3682
    1132       0.4954
    1133       0.2767
    1134       0.3602
    1135       0.4473
    1136       0.4015
    1137       0.3646
    1138       0.3184
    1139       0.3559
    1140       0.3635
    1141       0.3709
    1142       0.5117
    1143       0.4643
    1144       0.4841
    1145       0.4283
    1146       0.5224
    1147       0.5242
    1148       0.4313
    1149       0.4772
    1150       0.3501
    1151       0.3987
    1152       0.4180
    1153       0.3246
    1154       0.4668
    1155       0.3134
    1156       0.4230
    1157       0.3704
    1158       0.4421
    1159       0.4337
    1160       0.4993
    1161       0.4359
    1162       0.3341
    1163       0.3360
    1164       0.6111
    1165       0.3151
    1166       0.2763
    1167       0.4059
    1168       0.3731
    1169       0.2922
    1170       0.4157
    1171       0.4492
    1172       0.4522
    1173       0.4904
    1174       0.2997
    1175       0.3384
    1176       0.3987
    1177       0.4817
    1178       0.3477
    1179       0.5739
    1180       0.4414
    1181       0.3835
    1182       0.4855
    1183       0.3966
    1184       0.3775
    1185       0.3507
    1186       0.3353
    1187       0.4120
    1188       0.5041
    1189       0.4632
    1190       0.4702
    1191       0.5800
    1192       0.5068
    1193       0.4426
    1194       0.4814
    1195       0.4995
    1196       0.4442
    1197       0.4545
    1198       0.5673
    1199       0.5402
    1200       0.5060
    1201       0.3671
    1202       0.4347
    1203       0.3422
    1204       0.4318
    1205       0.4339
    1206       0.3750
    1207       0.4772
    1208       0.4328
    1209       0.4857
    1210       0.4781
    1211       0.5846
    1212       0.3486
    1213       0.3757
    1214       0.3973
    1215       0.2838
    1216       0.5527
    1217       0.2715
    1218       0.4307
    1219       0.4489
    1220       0.3592
    1221       0.3072
    1222       0.2161
    1223       0.4084
    1224       0.4232
    1225       0.3828
    1226       0.5122
    1227       0.3723
    1228       0.4571
    1229       0.4857
    1230       0.5726
    1231       0.4555
    1232       0.3407
    1233       0.4720
    1234       0.3958
    1235       0.4945
    1236       0.5840
    1237       0.5704
    1238       0.5589
    1239       0.5011
    1240       0.6808
    1241       0.5493
    1242       0.6583
    1243       0.6019
    1244       0.3460
    1245       0.7082
    1246       0.5613
    1247       0.3192
    1248       0.4335
    1249       0.4132
    1250       0.7011
    1251       0.4166
    1252       0.4581
    1253       0.5119
    1254       0.4518
    1255       0.3937
    1256       0.6377
    1257       0.6314
    1258       0.3924
    1259       0.4534
    1260       0.3726
    1261       0.5644
    1262       0.5081
    1263       0.5322
    1264       0.5440
    1265       0.3947
    1266       0.4031
    1267       0.4294
    1268       0.4624
    1269       0.4140
    1270       0.3820
    1271       0.3839
    1272       0.5767
    1273       0.3142
    1274       0.4118
    1275       0.3234
    1276       0.4192
    1277       0.5029
    1278       0.4476
    1279       0.5259
    1280       0.4146
    1281       0.5220
    1282       0.3854
    1283       0.4779
    1284       0.5391
    1285       0.4656
    1286       0.2679
    1287       0.3514
    1288       0.4164
    1289       0.2167
    1290       0.3373
    1291       0.4746
    1292       0.4785
    1293       0.3882
    1294       0.3508
    1295       0.3883
    1296       0.4905
    1297       0.4023
    1298       0.3991
    1299       0.4658
    1300       0.2538
    1301       0.4818
    1302       0.4881
    1303       0.3536
    1304       0.3538
    1305       0.4988
    1306       0.6719
    1307       0.4912
    1308       0.4174
    1309       0.4274
    1310       0.4607
    1311       0.5616
    1312       0.4488
    1313       0.3687
    1314       0.4204
    1315       0.4565
    1316       0.3523
    1317       0.5833
    1318       0.4433
    1319       0.5015
    1320       0.3769
    1321       0.3418
    1322       0.3367
    1323       0.4470
    1324       0.5106
    1325       0.3825
    1326       0.4950
    1327       0.4553
    1328       0.4590
    1329       0.4174
    1330       0.4590
    1331       0.4056
    1332       0.3725
    1333       0.4666
    1334       0.5418
    1335       0.4353
    1336       0.5181
    1337       0.5974
    1338       0.4658
    1339       0.4455
    1340       0.4656
    1341       0.5879
    1342       0.4621
    1343       0.5457
    1344       0.4149
    1345       0.3498
    1346       0.4808
    1347       0.4482
    1348       0.4129
    1349       0.4088
    1350       0.5067
    1351       0.4822
    1352       0.3422
    1353       0.5674
    1354       0.4255
    1355       0.3573
    1356       0.3259
    1357       0.3197
    1358       0.5601
    1359       0.4799
    1360       0.3142
    1361       0.4738
    1362       0.3770
    1363       0.5831
    1364       0.3415
    1365       0.3358
    1366       0.3828
    1367       0.4278
    1368       0.5132
    1369       0.3658
    1370       0.4303
    1371       0.5655
    1372       0.4558
    1373       0.3706
    1374       0.4570
    1375       0.4732
    1376       0.6058
    1377       0.5374
    1378       0.4886
    1379       0.4174
    1380       0.3712
    1381       0.4287
    1382       0.2029
    1383       0.3833
    1384       0.4426
    1385       0.5085
    1386       0.4805
    1387       0.3738
    1388       0.4199
    1389       0.5002
    1390       0.5260
    1391       0.5229
    1392       0.4785
    1393       0.6810
    1394       0.5400
    1395       0.5140
    1396       0.4969
    1397       0.5486
    1398       0.3326
    1399       0.4311
    1400       0.4094
    1401       0.4398
    1402       0.3861
    1403       0.4126
    1404       0.4592
    1405       0.3685
    1406       0.5053
    1407       0.3328
    1408       0.4973
    1409       0.4944
    1410       0.4722
    1411       0.5003
    1412       0.3193
    1413       0.4261
    1414       0.3916
    1415       0.3899
    1416       0.2904
    1417       0.4455
    1418       0.4751
    1419       0.2825
    1420       0.3966
    1421       0.3707
    1422       0.3073
    1423       0.5445
    1424       0.4265
    1425       0.4145
    1426       0.3577
    1427       0.4346
    1428       0.4517
    1429       0.3783
    1430       0.4518
    1431       0.4652
    1432       0.6251
    1433       0.5400
    1434       0.2926
    1435       0.4446
    1436       0.4462
    1437       0.3622
    1438       0.4638
    1439       0.3023
    1440       0.4497
    1441       0.5239
    1442       0.5740
    1443       0.6438
    1444       0.3186
    1445       0.3114
    1446       0.4578
    1447       0.4252
    1448       0.4294
    1449       0.4128
    1450       0.4481
    1451       0.4699
    1452       0.4264
    1453       0.2820
    1454       0.3535
    1455       0.3388
    1456       0.3955
    1457       0.4562
    1458       0.3274
    1459       0.4121
    1460       0.6057
    1461       0.4230
    1462       0.4179
    1463       0.4532
    1464       0.5612
    1465       0.4378
    1466       0.3554
    1467       0.4229
    1468       0.4495
    1469       0.5424
    1470       0.4902
    1471       0.3618
    1472       0.4592
    1473       0.4438
    1474       0.4746
    1475       0.3409
    1476       0.3704
    1477       0.4569
    1478       0.5484
    1479       0.4677
    1480       0.3194
    1481       0.5288
    1482       0.4408
    1483       0.2783
    1484       0.3845
    1485       0.4592
    1486       0.4754
    1487       0.5256
    1488       0.2980
    1489       0.4564
    1490       0.3743
    1491       0.3489
    1492       0.4484
    1493       0.5136
    1494       0.3382
    1495       0.4663
    1496       0.4907
    1497       0.4394
    1498       0.4846
    1499       0.3242
    1500       0.4617
    1501       0.5562
    1502       0.3841
    1503       0.4067
    1504       0.2474
    1505       0.4481
    1506       0.4562
    1507       0.3490
    1508       0.4807
    1509       0.4760
    1510       0.4255
    1511       0.4175
    1512       0.6080
    1513       0.5495
    1514       0.5907
    1515       0.5025
    1516       0.4477
    1517       0.4619
    1518       0.4398
    1519       0.4458
    1520       0.5354
    1521       0.4175
    1522       0.5658
    1523       0.3862
    1524       0.2778
    1525       0.5764
    1526       0.3103
    1527       0.2827
    1528       0.4607
    1529       0.3443
    1530       0.4116
    1531       0.3806
    1532       0.5097
    1533       0.4365
    1534       0.4405
    1535       0.4929
    1536       0.4114
    1537       0.5364
    1538       0.5677
    1539       0.4839
    1540       0.4546
    1541       0.5521
    1542       0.5431
    1543       0.4815
    1544       0.5269
    1545       0.4729
    1546       0.5769
    1547       0.5858
    1548       0.2818
    1549       0.4826
    1550       0.5182
    1551       0.5362
    1552       0.4681
    1553       0.6181
    1554       0.4672
    1555       0.4711
    1556       0.4838
    1557       0.4954
    1558       0.4329
    1559       0.4782
    1560       0.4978
    1561       0.6332
    1562       0.5846
    1563       0.6186
    1564       0.6328
    1565       0.4756
    1566       0.4811
    1567       0.5302
    1568       0.4378
    1569       0.4515
    1570       0.6055
    1571       0.6312
    1572       0.6303
    1573       0.3540
    1574       0.5215
    1575       0.5121
    1576       0.4894
    1577       0.4671
    1578       0.4451
    1579       0.6906
    1580       0.6720
    1581       0.5668
    1582       0.5744
    1583       0.5231
    1584       0.4957
    1585       0.5512
    1586       0.4518
    1587       0.4677
    1588       0.5009
    1589       0.6268
    1590       0.6274
    1591       0.6468
    1592       0.3917
    1593       0.3760
    1594       0.5409
    1595       0.3411
    1596       0.2935
    1597       0.2491
    1598       0.3800
    1599       0.4620
    1600       0.4844
    1601       0.5009
    1602       0.4016
    1603       0.3847
    1604       0.4482
    1605       0.5124
    1606       0.4822
    1607       0.4648
    1608       0.3529
    1609       0.3820
    1610       0.3557
    1611       0.4741
    1612       0.3346
    1613       0.3065
    1614       0.3758
    1615       0.2676
    1616       0.2918
    1617       0.2879
    1618       0.4320
    1619       0.4794
    1620       0.4422
    1621       0.2325
    1622       0.2767
    1623       0.3425
    1624       0.3573
    1625       0.4884
    1626       0.3018
    1627       0.4940
    1628       0.4503
    1629       0.3883
    1630       0.4546
    1631       0.3384
    1632       0.5911
    1633       0.5747
    1634       0.4219
    1635       0.5201
    1636       0.4029
    1637       0.6048
    1638       0.3975
    1639       0.2936
    1640       0.4511
    1641       0.3102
    1642       0.3968
    1643       0.4214
    1644       0.5313
    1645       0.4894
    1646       0.5844
    1647       0.6947
    1648       0.5083
    1649       0.4242
    1650       0.3692
    1651       0.4983
    1652       0.4272
    1653       0.5256
    1654       0.4517
    1655       0.7185
    1656       0.4270
    1657       0.4415
    1658       0.5182
    1659       0.6519
    1660       0.6506
    1661       0.3471
    1662       0.4608
    1663       0.3652
    1664       0.5209
    1665       0.4335
    1666       0.4384
    1667       0.7391
    1668       0.4283
    1669       0.6009
    1670       0.4832
    1671       0.5328
    1672       0.4338
    1673       0.4073
    1674       0.5173
    1675       0.4741
    1676       0.5760
    1677       0.5400
    1678       0.5079
    1679       0.7000
    1680       0.5000
    1681       0.7041
    1682       0.5355
    1683       0.5172
    1684       0.4539
    1685       0.3936
    1686       0.4830
    1687       0.5171
    1688       0.6621
    1689       0.4003
    1690       0.5327
    1691       0.5572
    1692       0.4607
    1693       0.4237
    1694       0.6433
    1695       0.5022
    1696       0.7755
    1697       0.3709
    1698       0.3169
    1699       0.5358
    1700       0.5269
    1701       0.5439
    1702       0.4844
    1703       0.5239
    1704       0.4739
    1705       0.4302
    1706       0.5357
    1707       0.4174
    1708       0.5619
    1709       0.5633
    1710       0.4248
    1711       0.6489
    1712       0.8084
    1713       0.6780
    1714       0.5945
    1715       0.6926
    1716       0.4888
    1717       0.6227
    1718       0.5745
    1719       0.3247
    1720       0.5211
    1721       0.6772
    1722       0.6506
    1723       0.4413
    1724       0.6605
    1725       0.6775
    1726       0.5961
    1727       0.4743
    1728       0.3763
    1729       0.4886
    1730       0.5067
    1731       0.4759
    1732       0.6050
    1733       0.6375
    1734       0.5047
    1735       0.5523
    1736       0.4670
    1737       0.5567
    1738       0.4117
    1739       0.2915
    1740       0.5351
    1741       0.4393
    1742       0.4886
    1743       0.5570
    1744       0.5280
    1745       0.2277
    1746       0.3631
    1747       0.4015
    1748       0.4628
    1749       0.2059
    1750       0.4491
    1751       0.4691
    1752       0.3323
    1753       0.3262
    1754       0.3384
    1755       0.5510
    1756       0.4829
    1757       0.4948
    1758       0.4690
    1759       0.3061
    1760       0.3844
    1761       0.4043
    1762       0.4327
    1763       0.3642
    1764       0.2313
    1765       0.4504
    1766       0.4800
    1767       0.4679
    1768       0.3340
    1769       0.2484
    1770       0.4356
    1771       0.4220
    1772       0.5815
    1773       0.3503
    1774       0.4455
    1775       0.3817
    1776       0.2887
    1777       0.3549
    1778       0.2742
    1779       0.3896
    1780       0.2396
    1781       0.3748
    1782       0.3972
    1783       0.3117
    1784       0.3288
    1785       0.3317
    1786       0.4309
    1787       0.4306
    1788       0.7075
    1789       0.4831
    1790       0.3120
    1791       0.5878
    1792       0.5348
    1793       0.5608
    1794       0.4677
    1795       0.5549
    1796       0.4785
    1797       0.4669
    1798       0.3670
    1799       0.4442
    1800       0.3763
    1801       0.4283
    1802       0.5107
    1803       0.2541
    1804       0.4150
    1805       0.4074
    1806       0.4624
    1807       0.3851
    1808       0.3824
    1809       0.2926
    1810       0.3285
    1811       0.2845
    1812       0.5143
    1813       0.3326
    1814       0.2008
    1815       0.4339
    1816       0.4447
    1817       0.3847
    1818       0.3495
    1819       0.2473
    1820       0.3717
    1821       0.3061
    1822       0.4930
    1823       0.4398
    1824       0.3861
    1825       0.5597
    1826       0.4382
    1827       0.5068
    1828       0.4192
    1829       0.2575
    1830       0.4254
    1831       0.3225
    1832       0.5531
    1833       0.2845
    1834       0.2244
    1835       0.2856
    1836       0.3078
    1837       0.3256
    1838       0.3889
    1839       0.4581
    1840       0.3270
    1841       0.2191
    1842       0.4079
    1843       0.2592
    1844       0.2813
    1845       0.3217
    1846       0.4323
    1847       0.2616
    1848       0.4565
    1849       0.2173
    1850       0.4935
    1851       0.1803
    1852       0.3523
    1853       0.4058
    1854       0.3035
    1855       0.3672
    1856       0.4235
    1857       0.3460
    1858       0.3578
    1859       0.2336
    1860       0.3238
    1861       0.5701
    1862       0.3822
    1863       0.2319
    1864       0.3941
    1865       0.3371
    1866       0.3461
    1867       0.3675
    1868       0.3168
    1869       0.4129
    1870       0.2879
    1871       0.4608
    1872       0.3364
    1873       0.3546
    1874       0.4422
    1875       0.3364
    1876       0.2636
    1877       0.3422
    1878       0.3229
    1879       0.3747
    1880       0.3397
    1881       0.3016
    1882       0.2640
    1883       0.2643
    1884       0.4768
    1885       0.3410
    1886       0.3408
    1887       0.5649
    1888       0.2540
    1889       0.3187
    1890       0.6325
    1891       0.3770
    1892       0.3183
    1893       0.3521
    1894       0.5828
    1895       0.4656
    1896       0.4723
    1897       0.3072
    1898       0.3571
    1899       0.4611
    1900       0.4054
    1901       0.3182
    1902       0.1395
    1903       0.4674
    1904       0.3148
    1905       0.3850
    1906       0.4049
    1907       0.3727
    1908       0.2723
    1909       0.3055
    1910       0.2499
    1911       0.5481
    1912       0.3949
    1913       0.4505
    1914       0.3522
    1915       0.3532
    1916       0.5089
    1917       0.3906
    1918       0.3836
    1919       0.3936
    1920       0.3279
    1921       0.5333
    1922       0.3979
    1923       0.2398
    1924       0.3413
    1925       0.3744
    1926       0.3011
    1927       0.3682
    1928       0.4146
    1929       0.4261
    1930       0.2231
    1931       0.3732
    1932       0.3957
    1933       0.4226
    1934       0.2912
    1935       0.4887
    1936       0.2243
    1937       0.1911
    1938       0.3995
    1939       0.3482
    1940       0.4019
    1941       0.4888
    1942       0.3422
    1943       0.3961
    1944       0.3959
    1945       0.3915
    1946       0.3505
    1947       0.6542
    1948       0.3320
    1949       0.4007
    1950       0.2542
    1951       0.4308
    1952       0.3244
    1953       0.3973
    1954       0.3893
    1955       0.4104
    1956       0.4556
    1957       0.4009
    1958       0.3982
    1959       0.5863
    1960       0.3865
    1961       0.5707
    1962       0.5918
    1963       0.4701
    1964       0.3600
    1965       0.3592
    1966       0.2762
    1967       0.1885
    1968       0.3615
    1969       0.2192
    1970       0.4689
    1971       0.3908
    1972       0.4103
    1973       0.4312
    1974       0.4304
    1975       0.4651
    1976       0.3686
    1977       0.4898
    1978       0.5156
    1979       0.3878
    1980       0.4928
    1981       0.5797
    1982       0.2457
    1983       0.5067
    1984       0.5513
    1985       0.5859
    1986       0.4737
    1987       0.4037
    1988       0.2743
    1989       0.3887
    1990       0.3087
    1991       0.2698
    1992       0.2307
    1993       0.2327
    1994       0.4235
    1995       0.2766
    1996       0.3265
    1997       0.2679
    1998       0.3884
    1999       0.4209
    2000       0.3211
    2001       0.5228
    2002       0.4296
    2003       0.4450
    2004       0.2835
    2005       0.2308
    2006       0.4774
    2007       0.3538
    2008       0.3806
    2009       0.5201
    2010       0.3060
    2011       0.4706
    2012       0.4403
    2013       0.4473
    2014       0.3085
    2015       0.2695
    2016       0.3068
    2017       0.2668
    2018       0.4076
    2019       0.4803
    2020       0.3313
    2021       0.2728
    2022       0.3500
    2023       0.4926
    2024       0.4376
    2025       0.3746
    2026       0.3404
    2027       0.3274
    2028       0.4044
    2029       0.3651
    2030       0.2627
    2031       0.3907
    2032       0.5904
    2033       0.3734
    2034       0.3812
    2035       0.4657
    2036       0.4565
    2037       0.3773
    2038       0.3753
    2039       0.3960
    2040       0.3691
    2041       0.3504
    2042       0.5209
    2043       0.3912
    2044       0.3839
    2045       0.3368
    2046       0.1860
    2047       0.5340
    2048       0.4786
    2049       0.6179
    2050       0.5195
    2051       0.3572
    2052       0.4178
    2053       0.4407
    2054       0.3855
    2055       0.6605
    2056       0.3576
    2057       0.4185
    2058       0.3275
    2059       0.2221
    2060       0.2457
    2061       0.3913
    2062       0.3487
    2063       0.5697
    2064       0.4239
    2065       0.3671
    2066       0.3794
    2067       0.4729
    2068       0.5629
    2069       0.4978
    2070       0.3193
    2071       0.3243
    2072       0.4155
    2073       0.4615
    2074       0.3960
    2075       0.3372
    2076       0.3843
    2077       0.4369
    2078       0.2509
    2079       0.4959
    2080       0.3526
    2081       0.5838
    2082       0.4055
    2083       0.4041
    2084       0.4007
    2085       0.3295
    2086       0.3152
    2087       0.4599
    2088       0.3044
    2089       0.4844
    2090       0.3920
    2091       0.3821
    2092       0.5157
    2093       0.4679
    2094       0.4744
    2095       0.3340
    2096       0.2844
    2097       0.2051
    2098       0.2648
    2099       0.2613
    2100       0.3877
    2101       0.3194
    2102       0.5261
    2103       0.2652
    2104       0.2540
    2105       0.2813
    2106       0.4796
    2107       0.3023
    2108       0.3521
    2109       0.2849
    2110       0.2933
    2111       0.3797
    2112       0.2341
    2113       0.2697
    2114       0.3763
    2115       0.3764
    2116       0.4182
    2117       0.5640
    2118       0.5264
    2119       0.3426
    2120       0.2724
    2121       0.3963
    2122       0.2056
    2123       0.2086
    2124       0.3058
    2125       0.2152
    2126       0.2526
    2127       0.3033
    2128       0.3528
    2129       0.4276
    2130       0.2869
    2131       0.4225
    2132       0.3085
    2133       0.4349
    2134       0.4419
    2135       0.3079
    2136       0.3938
    2137       0.4101
    2138       0.3491
    2139       0.3276
    2140       0.3138
    2141       0.2771
    2142       0.3816
    2143       0.3024
    2144       0.3409
    2145       0.2552
    2146       0.4053
    2147       0.3669
    2148       0.4041
    2149       0.4560
    2150       0.3529
    2151       0.3491
    2152       0.3981
    2153       0.3521
    2154       0.4729
    2155       0.4243
    2156       0.4346
    2157       0.4038
    2158       0.3577
    2159       0.3207
    2160       0.3151
    2161       0.3581
    2162       0.3785
    2163       0.4093
    2164       0.4947
    2165       0.4659
    2166       0.3386
    2167       0.4346
    2168       0.3646
    2169       0.4216
    2170       0.3358
    2171       0.3174
    2172       0.4186
    2173       0.6967
    2174       0.5688
    2175       0.3617
    2176       0.3564
    2177       0.3762
    2178       0.4942
    2179       0.3911
    2180       0.3504
    2181       0.3952
    2182       0.4790
    2183       0.4156
    2184       0.3590
    2185       0.4627
    2186       0.4102
    2187       0.4679
    2188       0.4174
    2189       0.4758
    2190       0.4027
    2191       0.3705
    2192       0.4078
    2193       0.5902
    2194       0.5044
    2195       0.4438
    2196       0.5287
    2197       0.6184
    2198       0.4559
    2199       0.4284
    2200       0.4439
    2201       0.4821
    2202       0.3860
    2203       0.3826
    2204       0.4436
    2205       0.5920
    2206       0.4552
    2207       0.3390
    2208       0.3654
    2209       0.3861
    2210       0.3903
    2211       0.4348
    2212       0.5277
    2213       0.3415
    2214       0.3022
    2215       0.3361
    2216       0.4728
    2217       0.3266
    2218       0.3491
    2219       0.3122
    2220       0.3522
    2221       0.3636
    2222       0.4536
    2223       0.5266
    2224       0.4138
    2225       0.4097
    2226       0.3553
    2227       0.4141
    2228       0.3877
    2229       0.4384
    2230       0.4956
    2231       0.3687
    2232       0.4874
    2233       0.4311
    2234       0.4084
    2235       0.5249
    2236       0.4861
    2237       0.3455
    2238       0.4411
    2239       0.3197
    2240       0.5018
    2241       0.4621
    2242       0.5274
    2243       0.3472
    2244       0.4647
    2245       0.4109
    2246       0.3269
    2247       0.3917
    2248       0.4923
    2249       0.4208
    2250       0.3577
    2251       0.4443
    2252       0.4108
    2253       0.3529
    2254       0.4647
    2255       0.4671
    2256       0.3794
    2257       0.4914
    2258       0.5034
    2259       0.6020
    2260       0.3422
    2261       0.4160
    2262       0.5018
    2263       0.5724
    2264       0.4000
    2265       0.5064
    2266       0.5074
    2267       0.3642
    2268       0.4621
    2269       0.5360
    2270       0.4337
    2271       0.4590
    2272       0.3242
    2273       0.4244
    2274       0.5489
    2275       0.4986
    2276       0.6974
    2277       0.5224
    2278       0.2573
    2279       0.3968
    2280       0.4188
    2281       0.5331
    2282       0.7003
    2283       0.4420
    2284       0.3717
    2285       0.4383
    2286       0.3687
    2287       0.3730
    2288       0.5057
    2289       0.3236
    2290       0.4463
    2291       0.3977
    2292       0.4482
    2293       0.3926
    2294       0.6373
    2295       0.3240
    2296       0.3645
    2297       0.4936
    2298       0.3616
    2299       0.3580
    2300       0.4338
    2301       0.4062
    2302       0.5605
    2303       0.3627
    2304       0.4365
    2305       0.3791
    2306       0.4979
    2307       0.3869
    2308       0.3306
    2309       0.5437
    2310       0.3899
    2311       0.3918
    2312       0.4423
    2313       0.3126
    2314       0.3234
    2315       0.4911
    2316       0.2949
    2317       0.4006
    2318       0.4871
    2319       0.4540
    2320       0.4220
    2321       0.4683
    2322       0.6429
    2323       0.4490
    2324       0.5513
    2325       0.4628
    2326       0.3929
    2327       0.5643
    2328       0.4743
    2329       0.4221
    2330       0.4177
    2331       0.2947
    2332       0.4672
    2333       0.5054
    2334       0.2645
    2335       0.5272
    2336       0.5118
    2337       0.6043
    2338       0.4867
    2339       0.4485
    2340       0.5302
    2341       0.5204
    2342       0.5320
    2343       0.4882
    2344       0.6266
    2345       0.4653
    2346       0.4649
    2347       0.5492
    2348       0.5817
    2349       0.5499
    2350       0.4491
    2351       0.3201
    2352       0.3517
    2353       0.4548
    2354       0.4685
    2355       0.2986
    2356       0.3267
    2357       0.5654
    2358       0.4070
    2359       0.4502
    2360       0.5709
    2361       0.2496
    2362       0.5764
    2363       0.4291
    2364       0.5728
    2365       0.6421
    2366       0.5474
    2367       0.4414
    2368       0.4094
    2369       0.5427
    2370       0.3874
    2371       0.2753
    2372       0.3572
    2373       0.3667
    2374       0.2519
    2375       0.4606
    2376       0.2001
    2377       0.2647
    2378       0.2612
    2379       0.6072
    2380       0.6861
    2381       0.6683
    2382       0.5673
    2383       0.5768
    2384       0.4437
    2385       0.5872
    2386       0.4354
    2387       0.4966
    2388       0.5997
    2389       0.4512
    2390       0.5231
    2391       0.4980
    2392       0.5623
    2393       0.6430
    2394       0.6210
    2395       0.4495
    2396       0.3628
    2397       0.6042
    2398       0.4647
    2399       0.5390
    2400       0.4511
    2401       0.3710
    2402       0.5589
    2403       0.9384
    2404       1.1488
    2405       1.1808
    2406       1.1655
    2407       1.1577
    2408       1.0681
    2409       1.0826
    2410       1.1853
    2411       1.2253
    2412       1.3563
    2413       1.3387
    2414       1.3828
    2415       1.4001
    2416       1.2961
    2417       1.4154
    2418       1.3089
    2419       1.3419
    2420       1.3337
    2421       1.3954
    2422       1.3653
    2423       1.3842
    2424       1.4077
    2425       1.3313
    2426       1.4042
    2427       1.3328
    2428       1.3203
    2429       1.3075
    2430       1.3945
    2431       1.3789
    2432       1.3488
    2433       1.3150
    2434       1.3693
    2435       1.3526
    2436       1.2875
    2437       1.4014
    2438       1.3325
    2439       1.4071
    2440       1.3632
    2441       1.3942
    2442       1.3986
    2443       1.3739
    2444       1.3691
    2445       1.2877
    2446       1.3276
    2447       1.2017
    2448       1.3054
    2449       1.2497
    2450       1.3292
    2451       1.3274
    2452       1.3715
    2453       1.3923
    2454       1.3577
    2455       1.2918
    2456       1.3106
    2457       1.3827
    2458       1.3910
    2459       1.3885
    2460       1.3842
    2461       1.2874
    2462       1.3931
    2463       1.3862
    2464       1.2753
    2465       1.2687
    2466       1.3643
    2467       1.3533
    2468       1.4050
    2469       1.3218
    2470       1.3696
    2471       1.3254
    2472       1.3244
    2473       1.3754
    2474       1.3586
    2475       1.3869
    2476       1.3102
    2477       1.3697
    2478       1.3906
    2479       1.4041
    2480       1.3452
    2481       1.3597
    2482       1.4289
    2483       1.3348
    2484       1.2617
    2485       1.3913
    2486       1.3309
    2487       1.2981
    2488       1.2364
    2489       1.3720
    2490       1.3544
    2491       1.3652
    2492       1.3741
    2493       1.3671
    2494       1.3781
    2495       1.3910
    2496       1.3617
    2497       1.3614
    2498       1.3969
    2499       1.3081
    2500       1.4304
    2501       1.3688
    2502       1.3422
    2503       1.3542
    2504       1.3995
    2505       1.3776
    2506       1.3448
    2507       1.3239
    2508       1.3318
    2509       1.3749
    2510       1.3415
    2511       1.2830
    2512       1.3525
    2513       1.3341
    2514       1.3826
    2515       1.2988
    2516       1.3290
    2517       1.4014
    2518       1.4024
    2519       1.3652
    2520       1.3602
    2521       1.3651
    2522       1.4010
    2523       1.3513
    2524       1.3498
    2525       1.3943
    2526       1.3250
    2527       1.4051
    2528       1.3647
    2529       1.4018
    2530       1.3614
    2531       1.3277
    2532       1.3479
    2533       1.3592
    2534       1.2897
    2535       1.3541
    2536       1.2993
    2537       1.3517
    2538       1.2407
    2539       1.3611
    2540       1.3740
    2541       1.2881
    2542       1.2877
    2543       1.3817
    2544       1.3941
    2545       1.3586
    2546       1.3633
    2547       1.2989
    2548       1.3883
    2549       1.4226
    2550       1.3607
    2551       1.3997
    2552       1.3558
    2553       1.4217
    2554       1.4031
    2555       1.2843
    2556       1.3729
    2557       1.2984
    2558       1.3726
    2559       1.3509
    2560       1.4004
    2561       1.3720
    2562       1.3813
    2563       1.3678
    2564       1.3153
    2565       1.3805
    2566       1.3921
    2567       1.3836
    2568       1.3955
    2569       1.3578
    2570       1.3819
    2571       1.3958
    2572       1.3184
    2573       1.2567
    2574       1.2426
    2575       1.3295
    2576       1.3697
    2577       1.3662
    2578       1.3155
    2579       1.3973
    2580       1.3551
    2581       1.2274
    2582       1.1348
    2583       1.3676
    2584       1.3761
    2585       1.2659
    2586       1.4035
    2587       1.4024
    2588       1.3857
    2589       1.4027
    2590       1.3738
    2591       1.3845
    2592       1.4045
    2593       1.3468
    2594       1.2712
    2595       1.3357
    2596       1.3469
    2597       1.2784
    2598       1.3027
    2599       1.3846
    2600       1.3696
    2601       1.3834
    2602       1.3921
    2603       1.4070
    2604       1.3569
    2605       1.3495
    2606       1.3535
    2607       1.3853
    2608       1.3462
    2609       1.2868
    2610       1.3686
    2611       1.4103
    2612       1.3276
    2613       1.3851
    2614       1.3706
    2615       1.3901
    2616       1.3382
    2617       1.3838
    2618       1.3258
    2619       1.3438
    2620       1.2848
    2621       1.3641
    2622       1.3723
    2623       1.3110
    2624       1.3616
    2625       1.3900
    2626       1.3849
    2627       1.3671
    2628       1.3628
    2629       1.3248
    2630       1.3307
    2631       1.3753
    2632       1.3843
    2633       1.3931
    2634       1.3918
    2635       1.3864
    2636       1.4000
    2637       1.2895
    2638       1.3529
    2639       1.3302
    2640       1.3886
    2641       1.3376
    2642       1.3704
    2643       1.3631
    2644       1.3581
    2645       1.3722
    2646       1.3123
    2647       1.3630
    2648       1.2953
    2649       1.3668
    2650       1.3801
    2651       1.3498
    2652       1.3798
    2653       1.3725
    2654       1.3799
    2655       1.3893
    2656       1.3628
    2657       1.3488
    2658       1.3622
    2659       1.3315
    2660       1.3862
    2661       1.3679
    2662       1.3915
    2663       1.3043
    2664       1.3731
    2665       1.3529
    2666       1.3511
    2667       1.3832
    2668       1.3716
    2669       1.2937
    2670       1.3685
    2671       1.3806
    2672       1.3821
    2673       1.3561
    2674       1.3188
    2675       1.3692
    2676       1.3139
    2677       1.3704
    2678       1.3961
    2679       1.3296
    2680       1.3669
    2681       1.3678
    2682       1.3473
    2683       1.3640
    2684       1.3692
    2685       1.3674
    2686       1.3541
    2687       1.3670
    2688       1.3617
    2689       1.3826
    2690       1.3611
    2691       1.3707
    2692       1.3768
    2693       1.2947
    2694       1.4047
    2695       1.3710
    2696       1.4104
    2697       1.3746
    2698       1.3755
    2699       1.3869
    2700       1.3791
    2701       1.2715
    2702       1.3600
    2703       1.3713
    2704       1.3485
    2705       1.3995
    2706       1.3384
    2707       1.2981
    2708       1.2595
    2709       1.1328
    2710       1.1975
    2711       1.3792
    2712       1.3371
    2713       1.3888
    2714       1.3752
    2715       1.3673
    2716       1.3770
    2717       1.3313
    2718       1.3621
    2719       1.3030
    2720       1.3275
    2721       1.4097
    2722       1.3665
    2723       1.3894
    2724       1.3587
    2725       1.3726
    2726       1.3757
    2727       1.3336
    2728       1.3266
    2729       1.2990
    2730       1.3549
    2731       1.3465
    2732       1.3411
    2733       1.3836
    2734       1.3153
    2735       1.3755
    2736       1.3733
    2737       1.3948
    2738       1.3661
    2739       1.3943
    2740       1.3826
    2741       1.2912
    2742       1.1452
    2743       1.2292
    2744       1.3652
    2745       1.3893
    2746       1.3941
    2747       1.2354
    2748       1.3237
    2749       1.3937
    2750       1.3899
    2751       1.2717
    2752       1.3513
    2753       1.3632
    2754       1.3684
    2755       1.4104
    2756       1.3804
    2757       1.3766
    2758       1.3444
    2759       1.3180
    2760       1.3650
    2761       1.3557
    2762       1.3713
    2763       1.3640
    2764       1.4437
    2765       1.3113
    2766       1.2882
    2767       1.3736
    2768       1.3498
    2769       1.3451
    2770       1.3602
    2771       1.3683
    2772       1.3879
    2773       1.3581
    2774       1.3052
    2775       1.4178
    2776       1.3703
    2777       1.2296
    2778       1.3816
    2779       1.2826
    2780       1.2834
    2781       1.3333
    2782       1.3300
    2783       1.3378
    2784       1.3646
    2785       1.3587
    2786       1.2827
    2787       1.3845
    2788       1.3926
    2789       1.4029
    2790       1.3845
    2791       1.4069
    2792       1.3952
    2793       1.3090
    2794       1.3576
    2795       1.2947
    2796       1.3816
    2797       1.4064
    2798       1.3104
    2799       1.3970
    2800       1.3331
    2801       1.3786
    2802       1.4256
    2803       1.3394
    2804       1.3917
    2805       1.4018
    2806       1.3440
    2807       1.3565
    2808       1.3317
    2809       1.3619
    2810       1.3497
    2811       1.3633
    2812       1.3798
    2813       1.2715
    2814       1.1547
    2815       1.0554
    2816       1.2160
    2817       1.1809
    2818       1.1187
    2819       1.1923
    2820       1.2773
    2821       1.0972
    2822       1.1435
    2823       1.2096
    2824       1.2293
    2825       1.2515
    2826       1.1464
    2827       1.1286
    2828       1.1085
    2829       1.1705
    2830       1.2441
    2831       1.1552
    2832       1.1497
    2833       1.3100
    2834       1.3680
    2835       1.3295
    2836       1.3809
    2837       1.4014
    2838       1.3585
    2839       1.3613
    2840       1.3920
    2841       1.3891
    2842       1.2874
    2843       1.3759
    2844       1.3445
    2845       1.3221
    2846       1.3256
    2847       1.3121
    2848       1.4019
    2849       1.3468
    2850       1.3920
    2851       1.3822
    2852       1.3915
    2853       1.3137
    2854       1.3304
    2855       1.2996
    2856       1.3379
    2857       1.3501
    2858       1.3333
    2859       1.4151
    2860       1.3865
    2861       1.3644
    2862       1.4091
    2863       1.3373
    2864       1.3713
    2865       1.3922
    2866       1.3538
    2867       1.3601
    2868       1.3835
    2869       1.2889
    2870       1.3197
    2871       1.3283
    2872       1.3914
    2873       1.3347
    2874       1.3890
    2875       1.3819
    2876       1.2844
    2877       1.2768
    2878       1.3891
    2879       1.3744
    2880       1.3351
    2881       1.1916
    2882       1.3471
    2883       1.3816
    2884       1.3866
    2885       1.3038
    2886       1.3752
    2887       1.3492
    2888       1.2867
    2889       1.3564
    2890       1.3882
    2891       1.2655
    2892       1.3144
    2893       1.3672
    2894       1.3419
    2895       1.3576
    2896       1.3644
    2897       1.2151
    2898       1.3579
    2899       1.3214
    2900       1.3648
    2901       1.3262
    2902       1.3879
    2903       1.2492
    2904       1.2993
    2905       1.3885
    2906       1.3781
    2907       1.3830
    2908       1.3865
    2909       1.3868
    2910       1.3818
    2911       1.3672
    2912       1.3052
    2913       1.3289
    2914       1.3105
    2915       1.3783
    2916       1.3038
    2917       1.3282
    2918       1.3248
    2919       1.3385
    2920       1.2661
    2921       1.3645
    2922       1.2476
    2923       1.3539
    2924       1.3727
    2925       1.3672
    2926       1.3310
    2927       1.3404
    2928       1.3375
    2929       1.2811
    2930       1.2933
    2931       1.3440
    2932       1.3546
    2933       1.2976
    2934       1.3319
    2935       1.3294
    2936       1.3764
    2937       1.2955
    2938       1.3786
    2939       1.3128
    2940       1.3936
    2941       1.3497
    2942       1.3663
    2943       1.3262
    2944       1.3627
    2945       1.2540
    2946       1.3844
    2947       1.3451
    2948       1.2631
    2949       1.2911
    2950       1.3728
    2951       1.3679
    2952       1.4201
    2953       1.3261
    2954       1.2593
    2955       1.3253
    2956       1.3006
    2957       1.3240
    2958       1.3484
    2959       1.4015
    2960       1.3828
    2961       1.3327
    2962       1.2513
    2963       1.0899
    2964       0.6023
    2965       0.4256
    2966       0.4068
    2967       0.5019
    2968       0.4550
    2969       0.5028
    2970       0.4369
    2971       0.6952
    2972       0.5039
    2973       0.6288
    2974       0.3870
    2975       0.6114
    2976       0.5636
    2977       0.4316
    2978       0.4461
    2979       0.4487
    2980       0.5219
    2981       0.5194
    2982       0.4641
    2983       0.3639
    2984       0.4274
    2985       0.3032
    2986       0.5090
    2987       0.4075
    2988       0.3649
    2989       0.5891
    2990       0.4751
    2991       0.6946
    2992       0.6234
    2993       0.4293
    2994       0.6975
    2995       0.5587
    2996       0.3859
    2997       0.4782
    2998       0.5635
    2999       0.3989
    3000       0.5426
    3001       0.3501
    3002       0.4501
    3003       0.4128
    3004       0.5108
    3005       0.5130
    3006       0.5885
    3007       0.5924
    3008       0.3565
    3009       0.3795
    3010       0.4235
    3011       0.3657
    3012       0.3274
    3013       0.5562
    3014       0.3108
    3015       0.5788
    3016       0.3052
    3017       0.4066
    3018       0.4714
    3019       0.3802
    3020       0.4333
    3021       0.3966
    3022       0.3378
    3023       0.4080
    3024       0.3790
    3025       0.3587
    3026       0.3205
    3027       0.2928
    3028       0.4817
    3029       0.3434
    3030       0.4505
    3031       0.4846
    3032       0.5685
    3033       0.3772
    3034       0.2690
    3035       0.6041
    3036       0.3321
    3037       0.4454
    3038       0.4339
    3039       0.4414
    3040       0.4791
    3041       0.2585
    3042       0.4522
    3043       0.4440
    3044       0.5189
    3045       0.4708
    3046       0.5474
    3047       0.5253
    3048       0.5013
    3049       0.3885
    3050       0.3683
    3051       0.4425
    3052       0.3938
    3053       0.3279
    3054       0.3664
    3055       0.5037
    3056       0.3627
    3057       0.4397
    3058       0.3710
    3059       0.5017
    3060       0.3737
    3061       0.6397
    3062       0.4946
    3063       0.4766
    3064       0.4303
    3065       0.3616
    3066       0.4481
    3067       0.5051
    3068       0.4284
    3069       0.3153
    3070       0.3562
    3071       0.4255
    3072       0.3296
    3073       0.4385
    3074       0.4189
    3075       0.5558
    3076       0.3512
    3077       0.4533
    3078       0.7043
    3079       0.5734
    3080       0.5447
    3081       0.4869
    3082       0.3496
    3083       0.4406
    3084       0.4810
    3085       0.3779
    3086       0.4524
    3087       0.4556
    3088       0.5461
    3089       0.5786
    3090       0.4848
    3091       0.4928
    3092       0.6358
    3093       0.5306
    3094       0.6713
    3095       0.5120
    3096       0.5804
    3097       0.6170
    3098       0.4918
    3099       0.6506
    3100       0.5843
    3101       0.5895
    3102       0.4444
    3103       0.6143
    3104       0.4022
    3105       0.4310
    3106       0.3083
    3107       0.5496
    3108       0.4875
    3109       0.4178
    3110       0.5291
    3111       0.4558
    3112       0.4386
    3113       0.5487
    3114       0.4191
    3115       0.4855
    3116       0.3552
    3117       0.3882
    3118       0.5340
    3119       0.4535
    3120       0.5123
    3121       0.4058
    3122       0.6533
    3123       0.4824
    3124       0.3695
    3125       0.6347
    3126       0.4474
    3127       0.3097
    3128       0.5422
    3129       0.3452
    3130       0.5346
    3131       0.3173
    3132       0.4131
    3133       0.4855
    3134       0.3653
    3135       0.4052
    3136       0.4751
    3137       0.4434
    3138       0.5585
    3139       0.6663
    3140       0.5008
    3141       0.6786
    3142       0.6922
    3143       0.5579
    3144       0.4705
    3145       0.4972
    3146       0.5968
    3147       0.5526
    3148       0.4479
    3149       0.5766
    3150       0.5662
    3151       0.3971
    3152       0.3278
    3153       0.7215
    3154       0.4963
    3155       0.4169
    3156       0.5376
    3157       0.5809
    3158       0.5123
    3159       0.5532
    3160       0.5078
    3161       0.4267
    3162       0.7117
    3163       0.4136
    3164       0.5238
    3165       0.4038
    3166       0.3791
    3167       0.4321
    3168       0.4520
    3169       0.4238
    3170       0.4291
    3171       0.5520
    3172       0.4880
    3173       0.3431
    3174       0.3054
    3175       0.6371
    3176       0.2624
    3177       0.3930
    3178       0.2833
    3179       0.3660
    3180       0.4658
    3181       0.5146
    3182       0.4573
    3183       0.5058
    3184       0.4806
    3185       0.3626
    3186       0.4276
    3187       0.5745
    3188       0.4957
    3189       0.4167
    3190       0.4732
    3191       0.3439
    3192       0.3529
    3193       0.3033
    3194       0.3969
    3195       0.4043
    3196       0.6943
    3197       0.4910
    3198       0.6114
    3199       0.6311
    3200       0.5055
    3201       0.5604
    3202       0.4377
    3203       0.5608
    3204       0.5608
    3205       0.4606
    3206       0.5979
    3207       0.5706
    3208       0.5735
    3209       0.7072
    3210       0.7673
    3211       0.2639
    3212       0.5152
    3213       0.6200
    3214       0.6785
    3215       0.5934
    3216       0.6455
    3217       0.6532
    3218       0.6432
    3219       0.7236
    3220       0.5925
    3221       0.4805
    3222       0.5598
    3223       0.6618
    3224       0.5039
    3225       0.5484
    3226       0.1802
    3227       0.2416
    3228       0.4132
    3229       0.2657
    3230       0.4236
    3231       0.4391
    3232       0.3098
    3233       0.2563
    3234       0.3144
    3235       0.3917
    3236       0.3644
    3237       0.3200
    3238       0.4348
    3239       0.5359
    3240       0.5151
    3241       0.4173
    3242       0.6254
    3243       0.5146
    3244       0.6588
    3245       0.5833
    3246       0.4698
    3247       0.5334
    3248       0.4689
    3249       0.6100
    3250       0.5335
    3251       0.6026
    3252       0.4369
    3253       0.6494
    3254       0.2864
    3255       0.3613
    3256       0.3424
    3257       0.4285
    3258       0.4112
    3259       0.2288
    3260       0.5644
    3261       0.3617
    3262       0.5318
    3263       0.2667
    3264       0.5284
    3265       0.4438
    3266       0.4440
    3267       0.6228
    3268       0.5572
    3269       0.4430
    3270       0.3057
    3271       0.2301
    3272       0.4015
    3273       0.2063
    3274       0.3976
    3275       0.2841
    3276       0.3216
    3277       0.3578
    3278       0.3781
    3279       0.2879
    3280       0.4837
    3281       0.3939
    3282       0.5006
    3283       0.3550
    3284       0.4447
    3285       0.4704
    3286       0.4558
    3287       0.6099
    3288       0.6069
    3289       0.4188
    3290       0.3013
    3291       0.3951
    3292       0.5591
    3293       0.5752
    3294       0.2623
    3295       0.3008
    3296       0.5293
    3297       0.4169
    3298       0.3250
    3299       0.3936
    3300       0.4697
    3301       0.2714
    3302       0.3909
    3303       0.4043
    3304       0.2641
    3305       0.2971
    3306       0.3740
    3307       0.5264
    3308       0.3104
    3309       0.3739
    3310       0.4765
    3311       0.5567
    3312       0.3706
    3313       0.3826
    3314       0.6303
    3315       0.4321
    3316       0.4153
    3317       0.2253
    3318       0.3857
    3319       0.2819
    3320       0.4859
    3321       0.3561
    3322       0.2354
    3323       0.4361
    3324       0.3866
    3325       0.2625
    3326       0.2155
    3327       0.2809
    3328       0.2777
    3329       0.2047
    3330       0.3409
    3331       0.3379
    3332       0.3124
    3333       0.3510
    3334       0.3058
    3335       0.5104
    3336       0.4761
    3337       0.4907
    3338       0.2608
    3339       0.3649
    3340       0.3020
    3341       0.2171
    3342       0.2916
    3343       0.3248
    3344       0.4527
    3345       0.3919
    3346       0.2610
    3347       0.3877
    3348       0.3290
    3349       0.4335
    3350       0.3121
    3351       0.3433
    3352       0.3835
    3353       0.4218
    3354       0.3904
    3355       0.4616
    3356       0.4666
    3357       0.3074
    3358       0.5118
    3359       0.4974
    3360       0.4884
    3361       0.5737
    3362       0.4452
    3363       0.5036
    3364       0.4130
    3365       0.3952
    3366       0.5318
    3367       0.3504
    3368       0.3631
    3369       0.3928
    3370       0.4615
    3371       0.4385
    3372       0.5040
    3373       0.4647
    3374       0.3610
    3375       0.4347
    3376       0.4450
    3377       0.5044
    3378       0.4092
    3379       0.4479
    3380       0.3254
    3381       0.3318
    3382       0.3767
    3383       0.3277
    3384       0.5608
    3385       0.4816
    3386       0.3913
    3387       0.5639
    3388       0.5724
    3389       0.3649
    3390       0.4129
    3391       0.4568
    3392       0.4447
    3393       0.2992
    3394       0.4699
    3395       0.4692
    3396       0.3624
    3397       0.5315
    3398       0.5168
    3399       0.4324
    3400       0.2339
    3401       0.4041
    3402       0.4694
    3403       0.5810
    3404       0.5683
    3405       0.5702
    3406       0.4606
    3407       0.3762
    3408       0.4079
    3409       0.5294
    3410       0.4614
    3411       0.4865
    3412       0.3871
    3413       0.4404
    3414       0.5331
    3415       0.4355
    3416       0.3848
    3417       0.4715
    3418       0.5012
    3419       0.5096
    3420       0.4639
    3421       0.3730
    3422       0.3873
    3423       0.4070
    3424       0.3902
    3425       0.4833
    3426       0.5624
    3427       0.4462
    3428       0.5600
    3429       0.5642
    3430       0.5542
    3431       0.4773
    3432       0.3842
    3433       0.5401
    3434       0.4775
    3435       0.5951
    3436       0.5680
    3437       0.5035
    3438       0.5162
    3439       0.4015
    3440       0.4550
    3441       0.5141
    3442       0.5132
    3443       0.4215
    3444       0.5490
    3445       0.4494
    3446       0.4851
    3447       0.6076
    3448       0.6137
    3449       0.5396
    3450       0.5810
    3451       0.3725
    3452       0.5013
    3453       0.4862
    3454       0.3944
    3455       0.3667
    3456       0.4950
    3457       0.5340
    3458       0.6482
    3459       0.4553
    3460       0.4166
    3461       0.4410
    3462       0.5044
    3463       0.5305
    3464       0.4838
    3465       0.3040
    3466       0.6760
    3467       0.5401
    3468       0.4772
    3469       0.5760
    3470       0.4138
    3471       0.4480
    3472       0.5078
    3473       0.4886
    3474       0.4101
    3475       0.4344
    3476       0.6354
    3477       0.5814
    3478       0.3810
    3479       0.6734
    3480       0.4853
    3481       0.7458
    3482       0.3372
    3483       0.3308
    3484       0.5176
    3485       0.6132
    3486       0.4998
    3487       0.3354
    3488       0.4228
    3489       0.5281
    3490       0.3517
    3491       0.3954
    3492       0.4293
    3493       0.2903
    3494       0.5519
    3495       0.4419
    3496       0.4932
    3497       0.3957
    3498       0.3930
    3499       0.3996
    3500       0.6103
    3501       0.3427
    3502       0.4589
    3503       0.5188
    3504       0.3652
    3505       0.2882
    3506       0.3241
    3507       0.3275
    3508       0.4015
    3509       0.5140
    3510       0.3777
    3511       0.3077
    3512       0.2928
    3513       0.5491
    3514       0.3269
    3515       0.2543
    3516       0.2749
    3517       0.3243
    3518       0.4569
    3519       0.4511
    3520       0.4364
    3521       0.4371
    3522       0.2841
    3523       0.4770
    3524       0.5388
    3525       0.4660
    3526       0.5056
    3527       0.3028
    3528       0.4339
    3529       0.6159
    3530       0.1907
    3531       0.3593
    3532       0.4348
    3533       0.4162
    3534       0.3945
    3535       0.2269
    3536       0.3381
    3537       0.3945
    3538       0.4842
    3539       0.3914
    3540       0.2882
    3541       0.3647
    3542       0.4296
    3543       0.3997
    3544       0.4947
    3545       0.3931
    3546       0.2768
    3547       0.3915
    3548       0.4583
    3549       0.2540
    3550       0.3460
    3551       0.3754
    3552       0.3512
    3553       0.4856
    3554       0.3250
    3555       0.3501
    3556       0.3670
    3557       0.6682
    3558       0.5571
    3559       0.5426
    3560       0.4354
    3561       0.5767
    3562       0.4377
    3563       0.5050
    3564       0.6420
    3565       0.6208
    3566       0.3353
    3567       0.2982
    3568       0.4495
    3569       0.2638
    3570       0.2862
    3571       0.4120
    3572       0.3164
    3573       0.3035
    3574       0.3769
    3575       0.6626
    3576       0.4382
    3577       0.5302
    3578       0.4230
    3579       0.5904
    3580       0.5611
    3581       0.3498
    3582       0.3115
    3583       0.5727
    3584       0.5259
    3585       0.3219
    3586       0.3771
    3587       0.4215
    3588       0.3024
    3589       0.4549
    3590       0.5089
    3591       0.3836
    3592       0.3930
    3593       0.4310
    3594       0.5106
    3595       0.5044
    3596       0.6206
    3597       0.5168
    3598       0.3463
    3599       0.5152
    3600       0.4403
    3601       0.5733
    3602       0.4665
    3603       0.5006
    3604       0.3754
    3605       0.2975
    3606       0.4660
    3607       0.3387
    3608       0.3445
    3609       0.4879
    3610       0.4271
    3611       0.3871
    3612       0.4390
    3613       0.4035
    3614       0.4937
    3615       0.5507
    3616       0.6306
    3617       0.4242
    3618       0.5778
    3619       0.7108
    3620       0.6581
    3621       0.6982
    3622       0.5761
    3623       0.4876
    3624       0.5008
    3625       0.7669
    3626       0.4213
    3627       0.5244
    3628       0.5763
    3629       0.5170
    3630       0.4825
    3631       0.4163
    3632       0.8491
    3633       0.5049
    3634       0.6036
    3635       0.5224
    3636       0.5332
    3637       0.6542
    3638       0.5148
    3639       0.5504
    3640       0.5587
    3641       0.4247
    3642       0.6518
    3643       0.4634
    3644       0.5466
    3645       0.7171
    3646       0.5471
    3647       0.6296
    3648       0.6137
    3649       0.6797
    3650       0.7074
    3651       0.5660
    3652       0.6204
    3653       0.4768
    3654       0.3106
    3655       0.4502
    3656       0.5407
    3657       0.2659
    3658       0.4327
    3659       0.2387
    3660       0.3074
    3661       0.4474
    3662       0.4350
    3663       0.6422
    3664       0.5062
    3665       0.4041
    3666       0.3969
    3667       0.5705
    3668       0.4191
    3669       0.4816
    3670       0.3139
    3671       0.5624
    3672       0.3827
    3673       0.5768
    3674       0.3777
    3675       0.4387
    3676       0.3106
    3677       0.4122
    3678       0.5283
    3679       0.2618
    3680       0.2593
    3681       0.3698
    3682       0.4352
    3683       0.4660
    3684       0.4432
    3685       0.4388
    3686       0.5668
    3687       0.3719
    3688       0.4690
    3689       0.3704
    3690       0.3944
    3691       0.4900
    3692       0.4608
    3693       0.3762
    3694       0.4629
    3695       0.4619
    3696       0.4910
    3697       0.4653
    3698       0.3715
    3699       0.4655
    3700       0.4403
    3701       0.5817
    3702       0.5690
    3703       0.4919
    3704       0.4216
    3705       0.4844
    3706       0.5859
    3707       0.7420
    3708       0.2912
    3709       0.4421
    3710       0.4986
    3711       0.4924
    3712       0.5418
    3713       0.3916
    3714       0.4304
    3715       0.4718
    3716       0.2476
    3717       0.4886
    3718       0.3895
    3719       0.5683
    3720       0.5597
    3721       0.7271
    3722       0.5939
    3723       0.5170
    3724       0.5932
    3725       0.5953
    3726       0.5573
    3727       0.6603
    3728       0.4075
    3729       0.5819
    3730       0.7206
    3731       0.6438
    3732       1.1681
    3733       1.1507
    3734       1.1313
    3735       1.1957
    3736       1.1603
    3737       1.2044
    3738       1.1678
    3739       1.2361
    3740       1.3084
    3741       1.2177
    3742       1.2508
    3743       1.1707
    3744       1.1602
    3745       1.3962
    3746       1.3559
    3747       1.3801
    3748       1.3095
    3749       1.3879
    3750       1.3740
    3751       1.3652
    3752       1.3598
    3753       1.3526
    3754       1.3492
    3755       1.2826
    3756       1.3380
    3757       1.3767
    3758       1.3667
    3759       1.3076
    3760       1.4168
    3761       1.3323
    3762       1.3797
    3763       1.2727
    3764       1.3530
    3765       1.4042
    3766       1.3816
    3767       1.3381
    3768       1.4072
    3769       1.3153
    3770       1.3377
    3771       1.3381
    3772       1.3109
    3773       1.3748
    3774       1.3703
    3775       1.4216
    3776       1.3766
    3777       1.3565
    3778       1.3866
    3779       1.3314
    3780       1.3346
    3781       1.3674
    3782       1.3870
    3783       1.3135
    3784       1.2488
    3785       1.2853
    3786       1.2606
    3787       1.2531
    3788       1.3373
    3789       1.3868
    3790       1.3560
    3791       1.3942
    3792       1.2790
    3793       1.3117
    3794       1.3023
    3795       1.3979
    3796       1.3671
    3797       1.3842
    3798       1.2342
    3799       1.3003
    3800       1.2095
    3801       1.2389
    3802       1.2367
    3803       1.3507
    3804       1.3869
    3805       1.3265
    3806       1.3556
    3807       1.2510
    3808       1.3637
    3809       1.3855
    3810       1.3276
    3811       1.2854
    3812       1.3010
    3813       1.2511
    3814       1.2936
    3815       1.3947
    3816       1.3670
    3817       1.3648
    3818       1.4200
    3819       1.3988
    3820       1.3875
    3821       1.3759
    3822       1.3448
    3823       1.3707
    3824       1.4186
    3825       1.3375
    3826       1.3923
    3827       1.3994
    3828       1.3734
    3829       1.3535
    3830       1.3422
    3831       1.3785
    3832       1.3725
    3833       1.3399
    3834       1.4026
    3835       1.4084
    3836       1.3914
    3837       1.4059
    3838       1.3486
    3839       1.3737
    3840       1.4063
    3841       1.3984
    3842       1.3994
    3843       1.3916
    3844       1.4156
    3845       1.3715
    3846       1.4048
    3847       1.4059
    3848       1.4010
    3849       1.3993
    3850       1.4011
    3851       1.4035
    3852       1.3978
    3853       1.3657
    3854       1.4027
    3855       1.4004
    3856       1.4152
    3857       1.3772
    3858       1.3988
    3859       1.3729
    3860       1.3718
    3861       1.3808
    3862       1.3772
    3863       1.4094
    3864       1.4012
    3865       1.3755
    3866       1.3769
    3867       1.3923
    3868       1.3814
    3869       1.4300
    3870       1.3604
    3871       1.3726
    3872       1.4259
    3873       1.4076
    3874       1.3909
    3875       1.3744
    3876       1.4091
    3877       1.3965
    3878       1.3636
    3879       1.3714
    3880       1.3771
    3881       1.2944
    3882       1.3544
    3883       1.3973
    3884       1.3596
    3885       1.3410
    3886       1.3410
    3887       1.3842
    3888       1.3636
    3889       1.3965
    3890       1.3762
    3891       1.3942
    3892       1.3928
    3893       1.3557
    3894       1.3809
    3895       1.3626
    3896       1.3962
    3897       1.3942
    3898       1.4063
    3899       1.3764
    3900       1.3738
    3901       1.3831
    3902       1.3802
    3903       1.3527
    3904       1.4039
    3905       1.3997
    3906       1.3716
    3907       1.4055
    3908       1.4118
    3909       1.3886
    3910       1.3874
    3911       1.3018
    3912       1.3737
    3913       1.3886
    3914       1.3829
    3915       1.3815
    3916       1.3846
    3917       1.3748
    3918       1.3821
    3919       1.3730
    3920       1.3962
    3921       1.3619
    3922       1.3364
    3923       1.3511
    3924       1.3485
    3925       1.3647
    3926       1.3748
    3927       1.4094
    3928       1.3789
    3929       1.3753
    3930       1.4052
    3931       1.3804
    3932       1.3850
    3933       1.3665
    3934       1.3853
    3935       1.4210
    3936       1.3786
    3937       1.3200
    3938       1.3438
    3939       1.2573
    3940       1.3357
    3941       1.3477
    3942       1.3773
    3943       1.3994
    3944       1.3751
    3945       1.3863
    3946       1.3790
    3947       1.3868
    3948       1.3492
    3949       1.3040
    3950       1.3837
    3951       1.3578
    3952       1.3934
    3953       1.4262
    3954       1.4005
    3955       1.3746
    3956       1.3717
    3957       1.3946
    3958       1.4088
    3959       1.3810
    3960       1.4070
    3961       1.4031
    3962       1.3242
    3963       1.4074
    3964       1.4137
    3965       1.4070
    3966       1.4158
    3967       1.4092
    3968       1.3487
    3969       1.3788
    3970       1.3926
    3971       1.3648
    3972       1.3778
    3973       1.3859
    3974       1.3930
    3975       1.4142
    3976       1.4084
    3977       1.2968
    3978       1.3779
    3979       1.4063
    3980       1.4296
    3981       1.3874
    3982       1.3995
    3983       1.3400
    3984       1.3563
    3985       1.3804
    3986       1.4015
    3987       1.4126
    3988       1.4021
    3989       1.3814
    3990       1.4033
    3991       1.4031
    3992       1.3498
    3993       1.3824
    3994       1.4234
    3995       1.3890
    3996       1.4268
    3997       1.3844
    3998       1.3978
    3999       1.3788
    4000       1.3873
    4001       1.3796
    4002       1.3640
    4003       1.4129
    4004       1.3540
    4005       1.3887
    4006       1.3890
    4007       1.3783
    4008       1.3977
    4009       1.2618
    4010       1.2894
    4011       1.3513
    4012       1.3533
    4013       1.3576
    4014       1.3682
    4015       1.3845
    4016       1.3903
    4017       1.4127
    4018       1.4066
    4019       1.3718
    4020       1.3890
    4021       1.3713
    4022       1.3995
    4023       1.4042
    4024       1.3563
    4025       1.3657
    4026       1.3902
    4027       1.4004
    4028       1.3950
    4029       1.3888
    4030       1.3557
    4031       1.3974
    4032       1.4126
    4033       1.3995
    4034       1.4053
    4035       1.3810
    4036       1.4000
    4037       1.3938
    4038       1.3796
    4039       1.3608
    4040       1.3725
    4041       1.3547
    4042       1.3762
    4043       1.3994
    4044       1.3990
    4045       1.3688
    4046       1.3817
    4047       1.3850
    4048       1.3655
    4049       1.4083
    4050       1.3876
    4051       1.3797
    4052       1.4379
    4053       1.4009
    4054       1.3794
    4055       1.4021
    4056       1.4070
    4057       1.3850
    4058       1.3740
    4059       1.4056
    4060       1.3605
    4061       1.4081
    4062       1.3846
    4063       1.3736
    4064       1.3699
    4065       1.3742
    4066       1.3975
    4067       1.3452
    4068       1.4110
    4069       1.3762
    4070       1.4067
    4071       1.3740
    4072       1.3612
    4073       1.4009
    4074       1.3461
    4075       1.3817
    4076       1.3840
    4077       1.3975
    4078       1.4126
    4079       1.3921
    4080       1.4011
    4081       1.4236
    4082       1.3774
    4083       1.4007
    4084       1.3823
    4085       1.3956
    4086       1.3778
    4087       1.3516
    4088       1.3597
    4089       1.3949
    4090       1.3936
    4091       1.3901
    4092       1.3856
    4093       1.3873
    4094       1.4196
    4095       1.3881
    4096       1.3734
    4097       1.3775
    4098       1.4014
    4099       1.4028
    4100       1.3285
    4101       1.3955
    4102       1.3747
    4103       1.3891
    4104       1.3979
    4105       1.4044
    4106       1.3679
    4107       1.3638
    4108       1.3696
    4109       1.3682
    4110       1.4107
    4111       1.3849
    4112       1.3813
    4113       1.4065
    4114       1.3717
    4115       1.4057
    4116       1.4017
    4117       1.3782
    4118       1.3886
    4119       1.3770
    4120       1.3182
    4121       1.3328
    4122       1.2776
    4123       1.3237
    4124       1.2910
    4125       1.2678
    4126       1.1901
    4127       1.2062
    4128       1.3089
    4129       1.4029
    4130       1.3421
    4131       1.3349
    4132       1.3345
    4133       1.3527
    4134       1.3512
    4135       1.3571
    4136       1.3086
    4137       1.4134
    4138       1.3675
    4139       1.4209
    4140       1.3955
    4141       1.3957
    4142       1.3689
    4143       1.3678
    4144       1.3969
    4145       1.3857
    4146       1.3787
    4147       1.4382
    4148       1.3626
    4149       1.3844
    4150       1.3607
    4151       1.4052
    4152       1.3780
    4153       1.3943
    4154       1.3856
    4155       1.4090
    4156       1.3475
    4157       1.3797
    4158       1.3867
    4159       1.3844
    4160       1.4060
    4161       1.3838
    4162       1.3677
    4163       1.3868
    4164       1.3329
    4165       1.3527
    4166       1.3723
    4167       1.3702
    4168       1.3662
    4169       1.3384
    4170       1.3916
    4171       1.3672
    4172       1.3894
    4173       1.3956
    4174       1.3454
    4175       1.3652
    4176       1.3332
    4177       1.3869
    4178       1.3620
    4179       1.3985
    4180       1.3800
    4181       1.3993
    4182       1.3961
    4183       1.3835
    4184       1.3624
    4185       1.4002
    4186       1.3812
    4187       1.3806
    4188       1.3879
    4189       1.3716
    4190       1.3971
    4191       1.4217
    4192       1.3806
    4193       1.3199
    4194       1.4031
    4195       1.3880
    4196       1.4148
    4197       1.3619
    4198       1.3847
    4199       1.3812
    4200       1.4133
    4201       1.3494
    4202       1.3812
    4203       1.3716
    4204       1.3812
    4205       1.3701
    4206       1.3874
    4207       1.4000
    4208       1.3947
    4209       1.3875
    4210       1.3226
    4211       1.3873
    4212       1.3770
    4213       1.3758
    4214       1.4045
    4215       1.4016
    4216       1.4115
    4217       1.3493
    4218       1.3691
    4219       1.3718
    4220       1.3976
    4221       1.3837
    4222       1.3797
    4223       1.3903
    4224       1.4066
    4225       1.3804
    4226       1.3717
    4227       1.4210
    4228       1.3640
    4229       1.3895
    4230       1.4008
    4231       1.4132
    4232       1.3883
    4233       1.4083
    4234       1.4107
    4235       1.3951
    4236       1.4156
    4237       1.4062
    4238       1.3771
    4239       1.3868
    4240       1.3768
    4241       1.4259
    4242       1.3572
    4243       1.3767
    4244       1.3890
    4245       1.4089
    4246       1.3852
    4247       1.3991
    4248       1.3571
    4249       1.3676
    4250       1.3939
    4251       1.3339
    4252       1.3552
    4253       1.3604
    4254       1.3955
    4255       1.3740
    4256       1.4222
    4257       1.3768
    4258       1.3590
    4259       1.4095
    4260       1.3633
    4261       1.3909
    4262       1.3933
    4263       1.3974
    4264       1.3595
    4265       1.4150
    4266       1.4118
    4267       1.3630
    4268       1.3630
    4269       1.3722
    4270       1.3829
    4271       1.3870
    4272       1.3894
    4273       1.4067
    4274       1.4018
    4275       1.3894
    4276       1.4010
    4277       1.4153
    4278       1.3828
    4279       1.3754
    4280       1.3856
    4281       1.3999
    4282       1.3855
    4283       1.4078
    4284       1.4017
    4285       1.4094
    4286       1.3839
    4287       1.4148
    4288       1.3835
    4289       1.4016
    4290       1.3614
    4291       1.3679
    4292       1.4110
    4293       1.3869
    4294       1.3335
    4295       1.3780
    4296       1.3989
    4297       1.4189
    4298       1.3608
    4299       1.3937
    4300       1.3869
    4301       1.3606
    4302       1.3777
    4303       1.3807
    4304       1.4113
    4305       1.3835
    4306       1.4054
    4307       1.3397
    4308       1.3815
    4309       1.3906
    4310       1.3805
    4311       1.3992
    4312       1.3981
    4313       1.3956
    4314       1.3926
    4315       1.3832
    4316       1.3798
    4317       1.3689
    4318       1.4008
    4319       1.3909
    4320       1.3502
    4321       1.3926
    4322       1.3368
    4323       1.3597
    4324       1.3422
    4325       1.3964
    4326       1.3701
    4327       1.3664
    4328       1.3300
    4329       1.4092
    4330       1.3629
    4331       1.3747
    4332       1.4074
    4333       1.3843
    4334       1.3771
    4335       1.3886
    4336       1.3290
    4337       1.3439
    4338       1.3809
    4339       1.3775
    4340       1.3733
    4341       1.3823
    4342       1.3826
    4343       1.3664
    4344       1.3744
    4345       1.3800
    4346       1.3476
    4347       1.2974
    4348       1.3587
    4349       1.3828
    4350       1.3740
    4351       1.3607
    4352       1.3677
    4353       1.3979
    4354       1.3789
    4355       1.4001
    4356       1.3647
    4357       1.3449
    4358       1.3809
    4359       1.3574
    4360       1.3831
    4361       1.4028
    4362       1.3487
    4363       1.3871
    4364       1.4013
    4365       1.3674
    4366       1.3710
    4367       1.3552
    4368       1.3595
    4369       1.3655
    4370       1.2604
    4371       1.3053
    4372       1.3052
    4373       1.3803
    4374       1.3033
    4375       1.3267
    4376       1.4235
    4377       1.3733
    4378       1.3747
    4379       1.3910
    4380       1.4038
    4381       1.4900
    4382       1.4268
    4383       1.4088
    4384       1.4021
    4385       1.4470
    4386       1.4017
    4387       1.3975
    4388       1.3883
    4389       1.4085
    4390       1.3781
    4391       1.3459
    4392       1.3493
    4393       1.3467
    4394       1.4014
    4395       1.4262
    4396       1.3867
    4397       1.3735
    4398       1.3870
    4399       1.4026
    4400       1.3445
    4401       1.3795
    4402       1.3755
    4403       1.3426
    4404       1.3399
    4405       1.2158
    4406       1.3516
    4407       1.3568
    4408       1.4068
    4409       1.3681
    4410       1.3587
    4411       1.3702
    4412       1.3910
    4413       1.3545
    4414       1.3206
    4415       1.3789
    4416       1.3788
    4417       1.3506
    4418       1.3596
    4419       1.3517
    4420       1.3448
    4421       1.3614
    4422       1.3619
    4423       1.3698
    4424       1.2806
    4425       1.3192
    4426       1.3094
    4427       1.3107
    4428       1.3478
    4429       1.3394
    4430       1.4259
    4431       1.3937
    4432       1.3735
    4433       1.4071
    4434       1.3408
    4435       1.3969
    4436       1.3952
    4437       1.3522
    4438       1.3616
    4439       1.3958
    4440       1.3161
    4441       1.3688
    4442       1.3705
    4443       1.3808
    4444       1.3972
    4445       1.3937
    4446       1.4065
    4447       1.3787
    4448       1.3527
    4449       1.3836
    4450       1.3350
    4451       1.3695
    4452       1.3715
    4453       1.3526
    4454       1.3581
    4455       1.3431
    4456       1.3594
    4457       1.3346
    4458       1.3848
    4459       1.3997
    4460       1.3937
    4461       1.3996
    4462       1.3855
    4463       1.3716
    4464       1.3569
    4465       1.3629
    4466       1.3849
    4467       1.3656
    4468       1.3889
    4469       1.3504
    4470       1.3764
    4471       1.3017
    4472       1.3543
    4473       1.3612
    4474       1.3617
    4475       1.3441
    4476       1.3128
    4477       1.3346
    4478       1.3698
    4479       1.3490
    4480       1.3702
    4481       1.3909
    4482       1.3540
    4483       1.3647
    4484       1.3842
    4485       1.3442
    4486       1.3760
    4487       1.3693
    4488       1.3999
    4489       1.3464
    4490       1.3704
    4491       1.3745
    4492       1.3758
    4493       1.3472
    4494       1.4248
    4495       1.3914
    4496       1.3457
    4497       1.3916
    4498       1.4022
    4499       1.4074
    4500       1.3681
    4501       1.3443
    4502       1.4028
    4503       1.4311
    4504       1.3919
    4505       1.3906
    4506       1.3851
    4507       1.3945
    4508       1.3683
    4509       1.4105
    4510       1.3713
    4511       1.3585
    4512       1.3756
    4513       1.3849
    4514       1.3659
    4515       1.3429
    4516       1.3982
    4517       1.3949
    4518       1.2973
    4519       1.3833
    4520       1.3982
    4521       1.3927
    4522       1.4040
    4523       1.3946
    4524       1.4007
    4525       1.3519
    4526       1.3703
    4527       1.3456
    4528       1.4033
    4529       1.3817
    4530       1.3853
    4531       1.3896
    4532       1.4134
    4533       1.4125
    4534       1.3637
    4535       1.3916
    4536       1.3447
    4537       1.3647
    4538       1.3613
    4539       1.3921
    4540       1.4116
    4541       1.3666
    4542       1.3706
    4543       1.3504
    4544       1.3806
    4545       1.4113
    4546       1.3781
    4547       1.4005
    4548       1.3975
    4549       1.4026
    4550       1.3937
    4551       1.3769
    4552       1.3846
    4553       1.4059
    4554       1.2935
    4555       1.3150
    4556       1.3881
    4557       1.3632
    4558       1.4086
    4559       1.3657
    4560       1.4054
    4561       1.3610
    4562       1.3749
    4563       1.4086
    4564       1.3885
    4565       1.3713
    4566       1.3932
    4567       1.3862
    4568       1.3890
    4569       1.3786
    4570       1.3687
    4571       1.3661
    4572       1.3950
    4573       1.4005
    4574       1.3919
    4575       1.3701
    4576       1.3671
    4577       1.3434
    4578       1.4243
    4579       1.4198
    4580       1.3877
    4581       1.3900
    4582       1.3833
    4583       1.3840
    4584       1.4198
    4585       1.3763
    4586       1.3849
    4587       1.3946
    4588       1.3889
    4589       1.3899
    4590       1.4053
    4591       1.3905
    4592       1.4199
    4593       1.3935
    4594       1.4065
    4595       1.3623
    4596       1.3570
    4597       1.3836
    4598       1.3613
    4599       1.3883
    4600       1.3707
    4601       1.3299
    4602       1.4038
    4603       1.3808
    4604       1.3869
    4605       1.3768
    4606       1.3371
    4607       1.3456
    4608       1.3583
    4609       1.3872
    4610       1.3784
    4611       1.3256
    4612       1.3671
    4613       1.4133
    4614       1.3814
    4615       1.3924
    4616       1.3913
    4617       1.3533
    4618       1.3893
    4619       1.3858
    4620       1.3798
    4621       1.3553
    4622       1.3961
    4623       1.3717
    4624       1.3940
    4625       1.3541
    4626       1.3538
    4627       1.3297
    4628       1.4021
    4629       1.3634
    4630       1.3878
    4631       1.3622
    4632       1.3842
    4633       1.3682
    4634       1.3794
    4635       1.3819
    4636       1.3841
    4637       1.3514
    4638       1.3295
    4639       1.3475
    4640       1.3938
    4641       1.3655
    4642       1.3781
    4643       1.3715
    4644       1.3527
    4645       1.3782
    4646       1.3845
    4647       1.3888
    4648       1.4042
    4649       1.3598
    4650       1.3685
    4651       1.3834
    4652       1.3859
    4653       1.3731
    4654       1.3313
    4655       1.3474
    4656       1.3362
    4657       1.3671
    4658       1.3458
    4659       1.3835
    4660       1.3932
    4661       1.3657
    4662       1.4008
    4663       1.3652
    4664       1.3821
    4665       1.3592
    4666       1.2972
    4667       1.4157
    4668       1.4112
    4669       1.3396
    4670       1.4040
    4671       1.3523
    4672       1.3360
    4673       1.3310
    4674       1.3564
    4675       1.3672
    4676       1.3442
    4677       1.3325
    4678       1.3557
    4679       1.3895
    4680       1.3337
    4681       1.3686
    4682       1.3511
    4683       1.3749
    4684       1.3412
    4685       1.3291
    4686       1.3159
    4687       1.3813
    4688       1.4001
    4689       1.3623
    4690       1.3943
    4691       1.3505
    4692       1.3690
    4693       1.3561
    4694       1.3798
    4695       1.3506
    4696       1.3753
    4697       1.3725
    4698       1.3665
    4699       1.3937
    4700       1.3364
    4701       1.3367
    4702       1.3985
    4703       1.3771
    4704       1.3722
    4705       1.3216
    4706       1.4039
    4707       1.3977
    4708       1.3857
    4709       1.3430
    4710       1.3963
    4711       1.3452
    4712       1.4027
    4713       1.3668
    4714       1.3514
    4715       1.3499
    4716       1.3996
    4717       1.3605
    4718       1.3369
    4719       1.3842
    4720       1.3505
    4721       1.3836
    4722       1.3333
    4723       1.4002
    4724       1.3847
    4725       1.3582
    4726       1.3540
    4727       1.3689
    4728       1.3590
    4729       1.4096
    4730       1.3458
    4731       1.3759
    4732       1.3861
    4733       1.3824
    4734       1.3943
    4735       1.3775
    4736       1.3418
    4737       1.4072
    4738       1.3952
    4739       1.3797
    4740       1.3886
    4741       1.3643
    4742       1.3740
    4743       1.3768
    4744       1.3987
    4745       1.3878
    4746       1.3748
    4747       1.3989
    4748       1.3747
    4749       1.3734
    4750       1.3886
    4751       1.3552
    4752       1.4046
    4753       1.3996
    4754       1.3993
    4755       1.3955
    4756       1.4064
    4757       1.4092
    4758       1.3411
    4759       1.3822
    4760       1.3489
    4761       1.3973
    4762       1.3606
    4763       1.3968
    4764       1.3845
    4765       1.3883
    4766       1.3751
    4767       1.3554
    4768       1.3884
    4769       1.4131
    4770       1.3649
    4771       1.3552
    4772       1.3689
    4773       1.3651
    4774       1.3995
    4775       1.3729
    4776       1.3690
    4777       1.3647
    4778       1.3549
    4779       1.3793
    4780       1.3696
    4781       1.3470
    4782       1.3428
    4783       1.4038
    4784       1.4135
    4785       1.3863
    4786       1.3948
    4787       1.3786
    4788       1.3944
    4789       1.4035
    4790       1.4069
    4791       1.3826
    4792       1.3918
    4793       1.3925
    4794       1.3777
    4795       1.3867
    4796       1.3974
    4797       1.3713
    4798       1.3919
    4799       1.3489
    4800       1.3484
    4801       1.3552
    4802       1.3817
    4803       1.3984
    4804       1.3549
    4805       1.3744
    4806       1.3334
    4807       1.4009
    4808       1.3350
    4809       1.3693
    4810       1.3473
    4811       1.4014
    4812       1.3805
    4813       1.3997
    4814       1.3395
    4815       1.3793
    4816       1.4000
    4817       1.4052
    4818       1.4285
    4819       1.3996
    4820       1.3614
    4821       1.3857
    4822       1.3823
    4823       1.3833
    4824       1.3634
    4825       1.3448
    4826       1.3497
    4827       1.3566
    4828       1.3627
    4829       1.3623
    4830       1.4046
    4831       1.3877
    4832       1.3944
    4833       1.3312
    4834       1.3434
    4835       1.3975
    4836       1.3080
    4837       1.3915
    4838       1.3794
    4839       1.3709
    4840       1.3683
    4841       1.3877
    4842       1.3889
    4843       1.3716
    4844       1.3851
    4845       1.4097
    4846       1.3606
    4847       1.3643
    4848       1.3858
    4849       1.4007
    4850       1.3687
    4851       1.3826
    4852       1.3914
    4853       1.2985
    4854       1.3947
    4855       1.3656
    4856       1.3905
    4857       1.3316
    4858       1.3824
    4859       1.3515
    4860       1.3432
    4861       1.3854
    4862       1.3890
    4863       1.3723
    4864       1.3576
    4865       1.3433
    4866       1.3934
    4867       1.3656
    4868       1.4091
    4869       1.3449
    4870       1.3440
    4871       1.3663
    4872       1.3880
    4873       1.3820
    4874       1.3299
    4875       1.2960
    4876       1.3647
    4877       1.3299
    4878       1.3690
    4879       1.3723
    4880       1.3656
    4881       1.3715
    4882       1.3760
    4883       1.3516
    4884       1.3461
    4885       1.3622
    4886       1.3716
    4887       1.3299
    4888       1.3463
    4889       1.3532
    4890       1.3481
    4891       1.3293
    4892       1.4066
    4893       1.3903
    4894       1.3654
    4895       1.3120
    4896       1.3403
    4897       1.3602
    4898       1.3493
    4899       1.3343
    4900       1.3214
    4901       1.3708
    4902       1.3481
    4903       1.3567
    4904       1.3520
    4905       1.3337
    4906       1.3507
    4907       1.3571
    4908       1.3513
    4909       1.3816
    4910       1.3653
    4911       1.3649
    4912       1.3989
    4913       1.3511
    4914       1.3463
    4915       1.3758
    4916       1.3546
    4917       1.3298
    4918       1.3707
    4919       1.3817
    4920       1.3774
    4921       1.3952
    4922       1.3765
    4923       1.3880
    4924       1.3769
    4925       1.3055
    4926       1.3881
    4927       1.3255
    4928       1.3798
    4929       1.3488
    4930       1.3778
    4931       1.3571
    4932       1.3607
    4933       1.3365
    4934       1.3389
    4935       1.3599
    4936       1.3457
    4937       1.3941
    4938       1.3759
    4939       1.3477
    4940       1.3757
    4941       1.3512
    4942       1.3351
    4943       1.3612
    4944       1.3946
    4945       1.3197
    4946       1.3611
    4947       1.3377
    4948       1.3637
    4949       1.3380
    4950       1.3783
    4951       1.3591
    4952       1.3483
    4953       1.3619
    4954       1.3874
    4955       1.3664
    4956       1.4052
    4957       1.3855
    4958       1.3318
    4959       1.3862
    4960       1.3337
    4961       1.3878
    4962       1.3720
    4963       1.3900
    4964       1.3335
    4965       1.3901
    4966       1.4028
    4967       1.3507
    4968       1.3885
    4969       1.3810
    4970       1.3890
    4971       1.3374
    4972       1.3534
    4973       1.3883
    4974       1.3959
    4975       1.3779
    4976       1.3766
    4977       1.3893
    4978       1.3870
    4979       1.3827
    4980       1.3504
    4981       1.3674
    4982       1.3871
    4983       1.3747
    4984       1.3985
    4985       1.4022
    4986       1.4158
    4987       1.4156
    4988       1.3871
    4989       1.3929
    4990       1.3969
    4991       1.3735
    4992       1.3919
    4993       1.3424
    4994       1.3736
    4995       1.3844
    4996       1.3732
    4997       1.3962
    4998       1.3935
    4999       1.3974
    5000       1.4162
