# Supplementary material for: Active ingredients and molecular targets of Taraxacum mongolicum against hepatocellular carcinoma: network pharmacology, molecular docking, and molecular dynamics simulation analysis
Source: PeerJ. 2022 Jul 18;10:e13737. doi: 10.7717/peerj.13737 (PMC9302432; doi:10.7717/peerj.13737)
Supplement: Supplemental Information 7 [file peerj-10-13737-s007.zip › Molecular dynamics (MD) simulation data/HRAS-Quercetin data/rmsd_protein.dat]

#Frame     RMSD_00001
       1       0.0000
       2       0.5858
       3       0.5694
       4       0.7251
       5       0.7237
       6       0.6403
       7       0.6690
       8       0.8881
       9       0.7784
      10       0.8494
      11       0.9635
      12       0.9727
      13       0.8884
      14       0.9830
      15       0.8710
      16       0.9242
      17       0.9001
      18       0.9210
      19       0.8900
      20       0.8356
      21       0.8613
      22       0.9514
      23       0.8700
      24       0.9377
      25       0.9804
      26       0.9107
      27       0.8955
      28       0.9221
      29       0.9514
      30       0.9376
      31       0.7605
      32       0.7748
      33       0.8417
      34       0.8467
      35       0.9713
      36       0.8801
      37       0.9467
      38       0.9131
      39       0.8807
      40       1.0515
      41       1.1085
      42       0.9562
      43       0.9191
      44       0.9615
      45       0.9553
      46       0.9301
      47       1.0401
      48       1.0348
      49       0.8626
      50       0.9302
      51       0.9059
      52       0.8942
      53       0.9775
      54       1.0042
      55       0.9021
      56       0.9508
      57       0.9877
      58       1.0215
      59       1.0655
      60       1.0266
      61       0.9733
      62       1.0077
      63       1.0792
      64       0.9937
      65       0.9736
      66       1.0098
      67       0.9581
      68       1.0344
      69       0.9890
      70       1.0460
      71       1.1087
      72       1.0124
      73       0.9679
      74       1.0537
      75       1.1103
      76       1.0957
      77       1.1979
      78       1.2230
      79       1.2084
      80       0.9989
      81       1.1152
      82       1.2610
      83       1.2356
      84       1.1579
      85       1.2032
      86       1.1262
      87       1.0563
      88       1.0553
      89       1.1087
      90       1.0884
      91       1.0740
      92       0.9273
      93       0.9869
      94       0.9521
      95       1.0556
      96       1.0152
      97       1.0979
      98       1.1065
      99       1.1981
     100       1.1346
     101       1.0938
     102       1.1088
     103       1.0476
     104       1.0295
     105       1.0651
     106       1.0213
     107       1.0401
     108       0.9692
     109       1.0103
     110       1.0341
     111       1.0063
     112       1.0996
     113       1.1188
     114       1.0824
     115       0.9331
     116       1.0127
     117       0.8772
     118       1.0110
     119       1.0123
     120       1.0622
     121       1.0512
     122       1.1081
     123       1.0347
     124       1.0583
     125       1.0838
     126       1.0121
     127       0.9976
     128       1.0041
     129       1.0197
     130       1.0253
     131       1.1523
     132       1.1505
     133       1.0560
     134       1.1689
     135       1.1211
     136       1.0303
     137       1.1338
     138       1.1513
     139       1.0370
     140       1.0988
     141       1.0601
     142       1.0289
     143       1.0235
     144       0.9867
     145       1.0407
     146       0.9787
     147       1.0651
     148       1.0809
     149       1.1286
     150       1.0366
     151       1.0219
     152       1.1484
     153       1.1340
     154       1.1379
     155       1.1080
     156       1.1388
     157       1.2464
     158       1.2120
     159       1.2491
     160       1.1285
     161       1.1216
     162       1.1604
     163       1.1410
     164       1.2132
     165       1.1429
     166       1.1739
     167       1.1671
     168       1.0475
     169       1.1138
     170       1.1942
     171       1.1927
     172       1.1445
     173       1.2955
     174       1.2860
     175       1.1280
     176       1.1415
     177       1.1887
     178       1.0281
     179       1.0945
     180       1.0865
     181       1.0399
     182       1.1946
     183       1.2724
     184       1.1344
     185       1.0895
     186       1.2389
     187       1.1827
     188       1.2184
     189       1.2197
     190       1.2411
     191       1.2581
     192       1.3307
     193       1.1220
     194       1.1445
     195       1.1964
     196       1.2576
     197       1.1420
     198       1.0847
     199       1.1010
     200       1.1805
     201       1.2012
     202       1.2744
     203       1.2453
     204       1.2145
     205       1.2263
     206       1.1969
     207       1.1622
     208       1.1833
     209       1.1062
     210       1.0339
     211       1.0248
     212       1.0749
     213       1.0361
     214       1.1145
     215       1.0397
     216       1.0855
     217       1.0678
     218       1.1047
     219       1.0350
     220       1.1160
     221       1.0727
     222       1.0039
     223       1.0195
     224       1.0771
     225       1.1011
     226       1.0703
     227       1.0561
     228       1.0738
     229       1.1231
     230       1.0973
     231       1.1543
     232       1.1401
     233       1.1670
     234       1.0869
     235       1.1902
     236       1.0980
     237       1.1376
     238       1.1388
     239       1.1625
     240       1.0659
     241       1.0795
     242       1.0843
     243       1.1013
     244       1.2402
     245       1.1848
     246       1.0842
     247       1.1142
     248       1.0704
     249       1.1231
     250       1.1316
     251       1.1457
     252       1.1131
     253       1.1025
     254       1.0919
     255       1.2301
     256       1.0965
     257       1.1303
     258       1.1738
     259       1.1956
     260       1.1757
     261       1.1681
     262       1.0493
     263       1.1510
     264       1.1703
     265       1.1607
     266       1.1410
     267       1.2779
     268       1.1253
     269       1.1915
     270       1.1588
     271       1.1258
     272       1.1488
     273       1.2086
     274       1.1374
     275       1.1144
     276       1.1404
     277       1.1113
     278       1.3342
     279       1.3122
     280       1.4011
     281       1.3487
     282       1.3109
     283       1.3126
     284       1.3133
     285       1.3497
     286       1.3737
     287       1.3186
     288       1.3632
     289       1.1399
     290       1.2269
     291       1.3662
     292       1.4036
     293       1.3037
     294       1.2211
     295       1.3343
     296       1.3942
     297       1.3022
     298       1.3369
     299       1.2185
     300       1.2415
     301       1.3059
     302       1.3323
     303       1.4282
     304       1.4165
     305       1.3637
     306       1.2157
     307       1.3185
     308       1.2491
     309       1.3769
     310       1.3550
     311       1.3851
     312       1.3557
     313       1.3094
     314       1.3067
     315       1.3521
     316       1.3447
     317       1.2561
     318       1.3203
     319       1.2590
     320       1.5178
     321       1.4834
     322       1.3019
     323       1.3895
     324       1.3767
     325       1.3431
     326       1.3713
     327       1.4432
     328       1.4323
     329       1.4622
     330       1.4911
     331       1.3948
     332       1.4470
     333       1.2987
     334       1.3492
     335       1.4186
     336       1.4692
     337       1.5662
     338       1.5154
     339       1.5938
     340       1.5167
     341       1.4160
     342       1.4146
     343       1.4115
     344       1.3995
     345       1.4551
     346       1.5227
     347       1.3912
     348       1.3773
     349       1.3835
     350       1.4434
     351       1.5849
     352       1.5911
     353       1.4533
     354       1.5190
     355       1.6491
     356       1.5435
     357       1.5707
     358       1.7195
     359       1.6864
     360       1.6131
     361       1.4293
     362       1.6553
     363       1.5908
     364       1.5684
     365       1.5595
     366       1.5024
     367       1.4311
     368       1.4028
     369       1.5311
     370       1.4383
     371       1.3207
     372       1.3172
     373       1.4118
     374       1.5081
     375       1.3964
     376       1.4463
     377       1.4524
     378       1.4698
     379       1.4853
     380       1.5024
     381       1.3398
     382       1.3311
     383       1.3673
     384       1.3491
     385       1.4228
     386       1.4632
     387       1.5174
     388       1.5203
     389       1.4370
     390       1.5348
     391       1.4709
     392       1.4470
     393       1.3802
     394       1.3190
     395       1.2946
     396       1.2907
     397       1.2457
     398       1.3412
     399       1.4096
     400       1.3425
     401       1.3481
     402       1.4188
     403       1.4346
     404       1.3501
     405       1.3704
     406       1.2457
     407       1.2654
     408       1.3486
     409       1.4203
     410       1.3614
     411       1.4561
     412       1.4017
     413       1.4608
     414       1.4219
     415       1.2908
     416       1.3840
     417       1.2591
     418       1.2516
     419       1.2963
     420       1.2340
     421       1.2915
     422       1.2579
     423       1.3833
     424       1.3138
     425       1.3689
     426       1.4000
     427       1.4520
     428       1.3869
     429       1.4435
     430       1.5064
     431       1.4510
     432       1.3882
     433       1.4067
     434       1.3866
     435       1.4663
     436       1.3446
     437       1.4890
     438       1.4866
     439       1.3500
     440       1.3005
     441       1.3389
     442       1.2535
     443       1.3794
     444       1.3740
     445       1.3506
     446       1.4038
     447       1.4142
     448       1.4255
     449       1.3695
     450       1.3460
     451       1.4349
     452       1.3485
     453       1.4558
     454       1.3966
     455       1.4812
     456       1.3664
     457       1.3384
     458       1.4499
     459       1.2860
     460       1.3365
     461       1.3266
     462       1.4260
     463       1.3878
     464       1.4561
     465       1.3741
     466       1.3739
     467       1.4368
     468       1.4727
     469       1.3854
     470       1.4058
     471       1.4240
     472       1.4926
     473       1.5676
     474       1.5607
     475       1.6279
     476       1.6683
     477       1.7078
     478       1.5271
     479       1.5953
     480       1.5350
     481       1.5955
     482       1.5206
     483       1.4731
     484       1.5587
     485       1.5115
     486       1.5841
     487       1.5288
     488       1.4711
     489       1.5650
     490       1.6595
     491       1.6275
     492       1.5848
     493       1.5630
     494       1.5334
     495       1.5482
     496       1.5759
     497       1.5692
     498       1.5686
     499       1.4428
     500       1.6079
     501       1.5842
     502       1.5052
     503       1.6722
     504       1.5333
     505       1.6205
     506       1.6045
     507       1.6177
     508       1.6038
     509       1.7031
     510       1.5566
     511       1.6098
     512       1.6214
     513       1.7155
     514       1.5819
     515       1.5323
     516       1.4906
     517       1.5552
     518       1.6326
     519       1.5602
     520       1.4951
     521       1.5536
     522       1.5543
     523       1.4923
     524       1.5574
     525       1.6449
     526       1.6327
     527       1.6417
     528       1.4574
     529       1.5642
     530       1.4378
     531       1.4125
     532       1.4584
     533       1.2491
     534       1.2204
     535       1.1774
     536       1.3995
     537       1.3675
     538       1.2312
     539       1.2443
     540       1.3145
     541       1.3062
     542       1.3655
     543       1.3410
     544       1.1965
     545       1.1816
     546       1.1227
     547       1.1783
     548       1.2736
     549       1.2098
     550       1.2382
     551       1.2215
     552       1.2176
     553       1.2887
     554       1.3718
     555       1.3254
     556       1.1944
     557       1.3326
     558       1.2716
     559       1.2752
     560       1.3017
     561       1.2328
     562       1.1988
     563       1.1800
     564       1.2486
     565       1.2508
     566       1.2882
     567       1.3722
     568       1.2883
     569       1.3571
     570       1.2795
     571       1.2327
     572       1.2043
     573       1.2543
     574       1.2258
     575       1.2483
     576       1.3252
     577       1.3334
     578       1.3230
     579       1.3564
     580       1.3106
     581       1.2820
     582       1.3758
     583       1.3888
     584       1.3269
     585       1.2580
     586       1.4896
     587       1.5811
     588       1.4555
     589       1.4607
     590       1.3495
     591       1.3006
     592       1.2003
     593       1.3191
     594       1.3815
     595       1.3968
     596       1.4893
     597       1.3562
     598       1.4560
     599       1.4166
     600       1.3355
     601       1.4542
     602       1.4609
     603       1.5398
     604       1.4432
     605       1.4799
     606       1.3303
     607       1.4175
     608       1.1771
     609       1.3842
     610       1.3002
     611       1.2641
     612       1.3320
     613       1.2526
     614       1.2913
     615       1.2390
     616       1.2943
     617       1.1551
     618       1.1356
     619       1.0368
     620       1.1023
     621       1.0014
     622       1.1221
     623       1.1531
     624       1.1324
     625       1.1399
     626       1.1700
     627       1.2754
     628       1.3319
     629       1.3447
     630       1.2548
     631       1.2446
     632       1.3551
     633       1.2736
     634       1.2717
     635       1.2549
     636       1.2516
     637       1.2810
     638       1.1686
     639       1.1728
     640       1.3170
     641       1.2366
     642       1.3693
     643       1.3463
     644       1.4541
     645       1.3384
     646       1.2140
     647       1.3550
     648       1.2911
     649       1.3030
     650       1.3973
     651       1.4725
     652       1.4728
     653       1.4493
     654       1.3523
     655       1.3337
     656       1.3710
     657       1.3586
     658       1.2284
     659       1.2943
     660       1.2553
     661       1.2988
     662       1.4002
     663       1.4822
     664       1.2621
     665       1.2983
     666       1.3829
     667       1.4985
     668       1.3884
     669       1.4975
     670       1.2771
     671       1.5693
     672       1.3703
     673       1.2735
     674       1.3369
     675       1.2505
     676       1.2325
     677       1.2564
     678       1.2814
     679       1.3295
     680       1.3743
     681       1.3406
     682       1.3429
     683       1.2855
     684       1.2205
     685       1.2565
     686       1.2434
     687       1.2048
     688       1.1827
     689       1.1935
     690       1.2676
     691       1.2717
     692       1.4027
     693       1.3343
     694       1.2847
     695       1.2704
     696       1.2329
     697       1.2718
     698       1.2884
     699       1.2275
     700       1.2463
     701       1.2716
     702       1.2679
     703       1.2699
     704       1.2670
     705       1.3219
     706       1.4657
     707       1.3402
     708       1.3224
     709       1.3578
     710       1.3508
     711       1.3737
     712       1.3302
     713       1.2589
     714       1.3652
     715       1.2948
     716       1.4302
     717       1.4715
     718       1.4328
     719       1.3258
     720       1.4184
     721       1.5726
     722       1.3981
     723       1.2741
     724       1.3829
     725       1.4282
     726       1.3302
     727       1.2669
     728       1.2789
     729       1.3931
     730       1.2978
     731       1.3054
     732       1.2776
     733       1.3327
     734       1.2641
     735       1.1938
     736       1.2193
     737       1.2703
     738       1.3247
     739       1.3137
     740       1.2832
     741       1.2995
     742       1.3312
     743       1.3681
     744       1.3961
     745       1.5211
     746       1.4577
     747       1.4463
     748       1.3938
     749       1.3202
     750       1.3761
     751       1.3655
     752       1.3599
     753       1.2174
     754       1.3465
     755       1.3684
     756       1.3299
     757       1.4345
     758       1.4301
     759       1.3212
     760       1.2536
     761       1.2728
     762       1.3102
     763       1.3174
     764       1.2361
     765       1.3674
     766       1.3198
     767       1.2729
     768       1.1742
     769       1.3200
     770       1.3058
     771       1.3575
     772       1.3196
     773       1.3193
     774       1.3371
     775       1.4248
     776       1.3115
     777       1.4071
     778       1.2986
     779       1.1780
     780       1.2215
     781       1.3436
     782       1.2907
     783       1.3086
     784       1.2629
     785       1.2379
     786       1.3047
     787       1.3626
     788       1.2831
     789       1.4077
     790       1.2726
     791       1.2825
     792       1.3447
     793       1.3809
     794       1.4604
     795       1.3151
     796       1.3321
     797       1.3747
     798       1.3746
     799       1.3927
     800       1.4137
     801       1.3758
     802       1.4224
     803       1.4411
     804       1.4539
     805       1.4365
     806       1.4622
     807       1.4124
     808       1.5550
     809       1.5548
     810       1.4690
     811       1.4721
     812       1.3474
     813       1.2778
     814       1.2933
     815       1.3712
     816       1.2873
     817       1.3699
     818       1.2794
     819       1.3574
     820       1.4098
     821       1.3229
     822       1.4597
     823       1.3401
     824       1.3432
     825       1.5255
     826       1.4438
     827       1.5301
     828       1.4449
     829       1.4682
     830       1.3397
     831       1.3004
     832       1.3810
     833       1.3056
     834       1.4566
     835       1.4239
     836       1.4496
     837       1.5444
     838       1.4505
     839       1.6159
     840       1.4055
     841       1.4696
     842       1.4586
     843       1.5051
     844       1.5522
     845       1.4792
     846       1.5711
     847       1.4673
     848       1.4456
     849       1.5435
     850       1.4454
     851       1.6130
     852       1.5541
     853       1.5911
     854       1.5529
     855       1.5359
     856       1.4116
     857       1.5484
     858       1.4601
     859       1.5281
     860       1.5502
     861       1.5572
     862       1.6253
     863       1.6723
     864       1.5619
     865       1.4047
     866       1.4092
     867       1.3963
     868       1.5615
     869       1.4812
     870       1.5621
     871       1.4747
     872       1.4633
     873       1.4787
     874       1.5008
     875       1.3021
     876       1.4263
     877       1.3041
     878       1.3655
     879       1.3528
     880       1.3894
     881       1.3982
     882       1.2975
     883       1.3554
     884       1.4852
     885       1.4461
     886       1.5997
     887       1.3241
     888       1.3308
     889       1.3512
     890       1.3573
     891       1.4692
     892       1.3062
     893       1.2124
     894       1.3054
     895       1.2989
     896       1.3210
     897       1.2868
     898       1.3827
     899       1.2567
     900       1.3403
     901       1.3233
     902       1.2965
     903       1.3083
     904       1.3631
     905       1.3032
     906       1.3128
     907       1.3166
     908       1.4182
     909       1.4158
     910       1.2840
     911       1.3936
     912       1.4053
     913       1.5051
     914       1.4357
     915       1.3517
     916       1.4472
     917       1.4849
     918       1.4383
     919       1.4438
     920       1.5352
     921       1.6076
     922       1.5218
     923       1.3941
     924       1.5926
     925       1.5440
     926       1.3797
     927       1.3900
     928       1.3958
     929       1.3204
     930       1.2932
     931       1.3085
     932       1.4159
     933       1.3547
     934       1.3108
     935       1.3181
     936       1.2472
     937       1.3450
     938       1.3051
     939       1.3435
     940       1.3110
     941       1.3476
     942       1.3702
     943       1.3307
     944       1.2291
     945       1.2853
     946       1.2658
     947       1.3567
     948       1.2927
     949       1.2986
     950       1.3293
     951       1.2094
     952       1.3051
     953       1.2702
     954       1.5167
     955       1.6123
     956       1.4258
     957       1.4033
     958       1.3687
     959       1.4238
     960       1.3411
     961       1.3994
     962       1.4236
     963       1.3536
     964       1.1762
     965       1.2536
     966       1.2936
     967       1.4077
     968       1.3229
     969       1.3417
     970       1.2939
     971       1.3014
     972       1.3804
     973       1.3727
     974       1.3416
     975       1.3489
     976       1.2957
     977       1.2743
     978       1.3843
     979       1.3341
     980       1.3004
     981       1.3247
     982       1.2751
     983       1.2223
     984       1.2743
     985       1.2991
     986       1.2549
     987       1.4076
     988       1.2591
     989       1.3867
     990       1.2355
     991       1.2468
     992       1.2483
     993       1.3799
     994       1.3147
     995       1.2593
     996       1.3459
     997       1.4753
     998       1.4070
     999       1.4768
    1000       1.2924
    1001       1.2636
    1002       1.2326
    1003       1.3933
    1004       1.4716
    1005       1.4105
    1006       1.4457
    1007       1.5500
    1008       1.4313
    1009       1.4816
    1010       1.4305
    1011       1.5048
    1012       1.3139
    1013       1.3183
    1014       1.3941
    1015       1.4182
    1016       1.4232
    1017       1.4649
    1018       1.4361
    1019       1.4908
    1020       1.5238
    1021       1.4556
    1022       1.5685
    1023       1.5542
    1024       1.4409
    1025       1.3732
    1026       1.2668
    1027       1.4316
    1028       1.2728
    1029       1.4465
    1030       1.4401
    1031       1.4208
    1032       1.4816
    1033       1.4478
    1034       1.3555
    1035       1.2638
    1036       1.3072
    1037       1.3426
    1038       1.3762
    1039       1.3122
    1040       1.3062
    1041       1.4292
    1042       1.4978
    1043       1.4107
    1044       1.4308
    1045       1.3890
    1046       1.4056
    1047       1.3851
    1048       1.3186
    1049       1.3627
    1050       1.2946
    1051       1.2218
    1052       1.2928
    1053       1.3114
    1054       1.4061
    1055       1.3872
    1056       1.3138
    1057       1.4617
    1058       1.3678
    1059       1.5021
    1060       1.3773
    1061       1.3800
    1062       1.3937
    1063       1.4241
    1064       1.3815
    1065       1.3497
    1066       1.4183
    1067       1.4435
    1068       1.4459
    1069       1.3642
    1070       1.3544
    1071       1.3661
    1072       1.3191
    1073       1.3346
    1074       1.4754
    1075       1.4083
    1076       1.4440
    1077       1.3900
    1078       1.3836
    1079       1.5058
    1080       1.4579
    1081       1.5296
    1082       1.3885
    1083       1.5122
    1084       1.4478
    1085       1.4358
    1086       1.3446
    1087       1.4536
    1088       1.4130
    1089       1.2980
    1090       1.3728
    1091       1.2369
    1092       1.1651
    1093       1.2396
    1094       1.1788
    1095       1.2262
    1096       1.3200
    1097       1.4065
    1098       1.3682
    1099       1.2931
    1100       1.2300
    1101       1.3494
    1102       1.2987
    1103       1.2011
    1104       1.2671
    1105       1.1528
    1106       1.2337
    1107       1.3351
    1108       1.2560
    1109       1.3742
    1110       1.3497
    1111       1.4634
    1112       1.4662
    1113       1.2894
    1114       1.4710
    1115       1.5126
    1116       1.6385
    1117       1.7073
    1118       1.6310
    1119       1.6604
    1120       1.7131
    1121       1.7723
    1122       1.7301
    1123       1.8102
    1124       1.8546
    1125       1.4428
    1126       1.4202
    1127       1.4702
    1128       1.4716
    1129       1.4975
    1130       1.4708
    1131       1.6167
    1132       1.5071
    1133       1.5097
    1134       1.5010
    1135       1.4463
    1136       1.4949
    1137       1.5188
    1138       1.5299
    1139       1.3561
    1140       1.4557
    1141       1.4044
    1142       1.4712
    1143       1.4767
    1144       1.4648
    1145       1.4547
    1146       1.5584
    1147       1.5547
    1148       1.5126
    1149       1.4917
    1150       1.6218
    1151       1.5864
    1152       1.4118
    1153       1.4342
    1154       1.5045
    1155       1.4499
    1156       1.4483
    1157       1.3339
    1158       1.4622
    1159       1.5153
    1160       1.3729
    1161       1.6025
    1162       1.5901
    1163       1.5526
    1164       1.6213
    1165       1.6338
    1166       1.6088
    1167       1.7439
    1168       1.7343
    1169       1.6475
    1170       1.6656
    1171       1.7240
    1172       1.7061
    1173       1.8318
    1174       1.8615
    1175       1.8381
    1176       1.7365
    1177       1.7826
    1178       1.7009
    1179       1.7080
    1180       1.6836
    1181       1.6149
    1182       1.6027
    1183       1.6086
    1184       1.5735
    1185       1.7222
    1186       1.6437
    1187       1.7114
    1188       1.5856
    1189       1.6969
    1190       1.6606
    1191       1.6973
    1192       1.7069
    1193       1.6427
    1194       1.7152
    1195       1.6882
    1196       1.7046
    1197       1.7498
    1198       1.6111
    1199       1.6804
    1200       1.4658
    1201       1.4975
    1202       1.4649
    1203       1.5821
    1204       1.4825
    1205       1.5907
    1206       1.5622
    1207       1.5303
    1208       1.6529
    1209       1.6541
    1210       1.5692
    1211       1.7284
    1212       1.5399
    1213       1.5802
    1214       1.6407
    1215       1.5461
    1216       1.5829
    1217       1.6655
    1218       1.6897
    1219       1.7974
    1220       1.6358
    1221       1.6441
    1222       1.5745
    1223       1.7537
    1224       1.6429
    1225       1.5547
    1226       1.6142
    1227       1.6054
    1228       1.5530
    1229       1.5284
    1230       1.6919
    1231       1.6934
    1232       1.5205
    1233       1.6649
    1234       1.5266
    1235       1.6367
    1236       1.6380
    1237       1.7197
    1238       1.6715
    1239       1.5581
    1240       1.6544
    1241       1.7208
    1242       1.7451
    1243       1.6799
    1244       1.5514
    1245       1.4817
    1246       1.3997
    1247       1.4727
    1248       1.4873
    1249       1.5022
    1250       1.4543
    1251       1.4062
    1252       1.3984
    1253       1.5188
    1254       1.4550
    1255       1.5508
    1256       1.5772
    1257       1.6157
    1258       1.4933
    1259       1.4100
    1260       1.3906
    1261       1.4796
    1262       1.5264
    1263       1.5455
    1264       1.4336
    1265       1.5911
    1266       1.4959
    1267       1.4976
    1268       1.5154
    1269       1.4862
    1270       1.5310
    1271       1.4799
    1272       1.4456
    1273       1.4254
    1274       1.4409
    1275       1.5347
    1276       1.5446
    1277       1.5355
    1278       1.5152
    1279       1.5955
    1280       1.5938
    1281       1.6004
    1282       1.4136
    1283       1.3589
    1284       1.4437
    1285       1.5120
    1286       1.4058
    1287       1.3113
    1288       1.4927
    1289       1.6283
    1290       1.4676
    1291       1.3763
    1292       1.3704
    1293       1.3545
    1294       1.3667
    1295       1.3427
    1296       1.2391
    1297       1.3882
    1298       1.3387
    1299       1.3144
    1300       1.3229
    1301       1.3915
    1302       1.3804
    1303       1.3800
    1304       1.4620
    1305       1.4084
    1306       1.3910
    1307       1.2614
    1308       1.4272
    1309       1.3832
    1310       1.4967
    1311       1.3725
    1312       1.4631
    1313       1.4937
    1314       1.4581
    1315       1.3997
    1316       1.5058
    1317       1.4610
    1318       1.4403
    1319       1.4203
    1320       1.4921
    1321       1.6981
    1322       1.4669
    1323       1.4753
    1324       1.4820
    1325       1.5722
    1326       1.4604
    1327       1.4736
    1328       1.6032
    1329       1.5880
    1330       1.5523
    1331       1.5759
    1332       1.4851
    1333       1.4140
    1334       1.6109
    1335       1.5157
    1336       1.5574
    1337       1.4440
    1338       1.4448
    1339       1.3560
    1340       1.4503
    1341       1.5967
    1342       1.4937
    1343       1.4428
    1344       1.4700
    1345       1.5735
    1346       1.4307
    1347       1.4507
    1348       1.4173
    1349       1.4280
    1350       1.5029
    1351       1.4940
    1352       1.5657
    1353       1.6361
    1354       1.6275
    1355       1.5138
    1356       1.4598
    1357       1.5050
    1358       1.4794
    1359       1.4163
    1360       1.3297
    1361       1.3800
    1362       1.3029
    1363       1.4530
    1364       1.4144
    1365       1.4859
    1366       1.4715
    1367       1.3766
    1368       1.4651
    1369       1.3282
    1370       1.3008
    1371       1.4635
    1372       1.3711
    1373       1.3497
    1374       1.4417
    1375       1.3964
    1376       1.3458
    1377       1.3738
    1378       1.3648
    1379       1.3826
    1380       1.4528
    1381       1.4734
    1382       1.6954
    1383       1.6606
    1384       1.5315
    1385       1.7059
    1386       1.5907
    1387       1.6581
    1388       1.5404
    1389       1.5793
    1390       1.4883
    1391       1.5044
    1392       1.4611
    1393       1.4522
    1394       1.4633
    1395       1.4435
    1396       1.4554
    1397       1.4472
    1398       1.3805
    1399       1.3539
    1400       1.4467
    1401       1.3132
    1402       1.3729
    1403       1.3395
    1404       1.3880
    1405       1.4152
    1406       1.3696
    1407       1.3607
    1408       1.2481
    1409       1.4032
    1410       1.5053
    1411       1.3913
    1412       1.4212
    1413       1.3937
    1414       1.3568
    1415       1.4149
    1416       1.3282
    1417       1.3737
    1418       1.2026
    1419       1.3366
    1420       1.3164
    1421       1.1939
    1422       1.2522
    1423       1.2874
    1424       1.2696
    1425       1.3513
    1426       1.3167
    1427       1.3339
    1428       1.4380
    1429       1.4812
    1430       1.4426
    1431       1.4636
    1432       1.5200
    1433       1.5022
    1434       1.3911
    1435       1.3719
    1436       1.3133
    1437       1.3095
    1438       1.4674
    1439       1.4379
    1440       1.4344
    1441       1.3873
    1442       1.3731
    1443       1.3630
    1444       1.3561
    1445       1.4444
    1446       1.3637
    1447       1.3855
    1448       1.4110
    1449       1.4046
    1450       1.5033
    1451       1.4966
    1452       1.4624
    1453       1.4942
    1454       1.3932
    1455       1.4226
    1456       1.3273
    1457       1.4198
    1458       1.3592
    1459       1.3928
    1460       1.4341
    1461       1.3762
    1462       1.3625
    1463       1.3538
    1464       1.2752
    1465       1.5088
    1466       1.4108
    1467       1.3071
    1468       1.4290
    1469       1.4596
    1470       1.4533
    1471       1.4166
    1472       1.4571
    1473       1.4417
    1474       1.3938
    1475       1.4918
    1476       1.4286
    1477       1.3946
    1478       1.5023
    1479       1.5551
    1480       1.5330
    1481       1.5184
    1482       1.4912
    1483       1.4158
    1484       1.6594
    1485       1.4835
    1486       1.4300
    1487       1.4675
    1488       1.4937
    1489       1.2277
    1490       1.3775
    1491       1.3569
    1492       1.4423
    1493       1.3066
    1494       1.2974
    1495       1.2835
    1496       1.4417
    1497       1.5269
    1498       1.5440
    1499       1.6207
    1500       1.5608
    1501       1.4390
    1502       1.4079
    1503       1.3967
    1504       1.2837
    1505       1.4090
    1506       1.4406
    1507       1.3346
    1508       1.3405
    1509       1.4249
    1510       1.3293
    1511       1.4153
    1512       1.6259
    1513       1.4495
    1514       1.3763
    1515       1.2897
    1516       1.4164
    1517       1.3307
    1518       1.4325
    1519       1.3642
    1520       1.2965
    1521       1.3749
    1522       1.3761
    1523       1.5062
    1524       1.3622
    1525       1.3386
    1526       1.3304
    1527       1.3718
    1528       1.4903
    1529       1.3698
    1530       1.3608
    1531       1.4207
    1532       1.4233
    1533       1.4363
    1534       1.5045
    1535       1.4981
    1536       1.5200
    1537       1.5352
    1538       1.5473
    1539       1.4844
    1540       1.5684
    1541       1.5213
    1542       1.5018
    1543       1.5930
    1544       1.4583
    1545       1.3185
    1546       1.4055
    1547       1.3590
    1548       1.4090
    1549       1.3783
    1550       1.3744
    1551       1.2328
    1552       1.3312
    1553       1.4693
    1554       1.5187
    1555       1.3744
    1556       1.4589
    1557       1.4364
    1558       1.4237
    1559       1.4462
    1560       1.5837
    1561       1.5579
    1562       1.4432
    1563       1.4992
    1564       1.4757
    1565       1.5160
    1566       1.3155
    1567       1.3230
    1568       1.3497
    1569       1.2889
    1570       1.3319
    1571       1.3491
    1572       1.3607
    1573       1.3364
    1574       1.4136
    1575       1.3483
    1576       1.3985
    1577       1.3527
    1578       1.2459
    1579       1.3895
    1580       1.5321
    1581       1.4518
    1582       1.3739
    1583       1.5195
    1584       1.3976
    1585       1.4848
    1586       1.3832
    1587       1.3162
    1588       1.3925
    1589       1.4108
    1590       1.3976
    1591       1.4225
    1592       1.3692
    1593       1.4604
    1594       1.4042
    1595       1.3334
    1596       1.2986
    1597       1.3955
    1598       1.4036
    1599       1.2397
    1600       1.3730
    1601       1.3987
    1602       1.4100
    1603       1.4299
    1604       1.4691
    1605       1.4019
    1606       1.5433
    1607       1.3610
    1608       1.4245
    1609       1.3768
    1610       1.4623
    1611       1.4802
    1612       1.3132
    1613       1.2188
    1614       1.3112
    1615       1.3528
    1616       1.2151
    1617       1.2646
    1618       1.3384
    1619       1.3305
    1620       1.4473
    1621       1.4087
    1622       1.3461
    1623       1.2863
    1624       1.3893
    1625       1.4073
    1626       1.5396
    1627       1.4137
    1628       1.3899
    1629       1.3584
    1630       1.2776
    1631       1.1957
    1632       1.3259
    1633       1.4276
    1634       1.3683
    1635       1.4722
    1636       1.5447
    1637       1.2724
    1638       1.3434
    1639       1.2699
    1640       1.3474
    1641       1.4316
    1642       1.3952
    1643       1.3463
    1644       1.3176
    1645       1.3751
    1646       1.3228
    1647       1.4292
    1648       1.3634
    1649       1.3054
    1650       1.2354
    1651       1.3440
    1652       1.3666
    1653       1.4564
    1654       1.2998
    1655       1.3619
    1656       1.4307
    1657       1.3360
    1658       1.3555
    1659       1.4372
    1660       1.3047
    1661       1.3367
    1662       1.3915
    1663       1.3532
    1664       1.3498
    1665       1.4156
    1666       1.3882
    1667       1.2354
    1668       1.3509
    1669       1.2150
    1670       1.3817
    1671       1.3650
    1672       1.3259
    1673       1.4483
    1674       1.3978
    1675       1.3938
    1676       1.3074
    1677       1.3133
    1678       1.1767
    1679       1.3225
    1680       1.4401
    1681       1.3917
    1682       1.3629
    1683       1.4127
    1684       1.4550
    1685       1.5273
    1686       1.4059
    1687       1.4066
    1688       1.3653
    1689       1.3255
    1690       1.4282
    1691       1.3259
    1692       1.4065
    1693       1.3286
    1694       1.4724
    1695       1.5370
    1696       1.5837
    1697       1.4056
    1698       1.3336
    1699       1.2361
    1700       1.2346
    1701       1.2472
    1702       1.2437
    1703       1.2852
    1704       1.3421
    1705       1.4935
    1706       1.3726
    1707       1.5133
    1708       1.5278
    1709       1.5566
    1710       1.5262
    1711       1.4710
    1712       1.4593
    1713       1.4913
    1714       1.3320
    1715       1.4234
    1716       1.4708
    1717       1.4657
    1718       1.4598
    1719       1.4740
    1720       1.4790
    1721       1.4236
    1722       1.4595
    1723       1.3761
    1724       1.3707
    1725       1.4591
    1726       1.3680
    1727       1.5018
    1728       1.4155
    1729       1.3966
    1730       1.3618
    1731       1.2709
    1732       1.2923
    1733       1.3111
    1734       1.2909
    1735       1.4145
    1736       1.3598
    1737       1.4279
    1738       1.4218
    1739       1.3546
    1740       1.2664
    1741       1.3057
    1742       1.3500
    1743       1.3085
    1744       1.3423
    1745       1.3329
    1746       1.3228
    1747       1.4440
    1748       1.4443
    1749       1.4195
    1750       1.4764
    1751       1.5127
    1752       1.5390
    1753       1.4913
    1754       1.6037
    1755       1.6007
    1756       1.5001
    1757       1.4885
    1758       1.5541
    1759       1.6278
    1760       1.6327
    1761       1.5954
    1762       1.5308
    1763       1.5185
    1764       1.6079
    1765       1.6082
    1766       1.5857
    1767       1.4251
    1768       1.4908
    1769       1.5674
    1770       1.4005
    1771       1.4305
    1772       1.3817
    1773       1.4134
    1774       1.4350
    1775       1.4716
    1776       1.5293
    1777       1.4109
    1778       1.5350
    1779       1.6029
    1780       1.5836
    1781       1.3878
    1782       1.3900
    1783       1.4050
    1784       1.3742
    1785       1.4185
    1786       1.4624
    1787       1.3785
    1788       1.5137
    1789       1.4113
    1790       1.3919
    1791       1.4231
    1792       1.4505
    1793       1.5149
    1794       1.5460
    1795       1.5236
    1796       1.7275
    1797       1.4621
    1798       1.4749
    1799       1.3478
    1800       1.2959
    1801       1.3378
    1802       1.3211
    1803       1.4129
    1804       1.3386
    1805       1.3185
    1806       1.3913
    1807       1.3168
    1808       1.3801
    1809       1.3519
    1810       1.3879
    1811       1.5372
    1812       1.4555
    1813       1.3229
    1814       1.4624
    1815       1.3404
    1816       1.4166
    1817       1.2227
    1818       1.2286
    1819       1.3509
    1820       1.3111
    1821       1.3429
    1822       1.4257
    1823       1.2562
    1824       1.2364
    1825       1.3140
    1826       1.3530
    1827       1.3142
    1828       1.2893
    1829       1.4688
    1830       1.3538
    1831       1.4378
    1832       1.5348
    1833       1.5953
    1834       1.5895
    1835       1.5785
    1836       1.6538
    1837       1.7241
    1838       1.6481
    1839       1.5237
    1840       1.4878
    1841       1.5931
    1842       1.5136
    1843       1.5972
    1844       1.6232
    1845       1.5375
    1846       1.6063
    1847       1.6110
    1848       1.5800
    1849       1.4911
    1850       1.5728
    1851       1.4253
    1852       1.5753
    1853       1.4219
    1854       1.5824
    1855       1.4904
    1856       1.5010
    1857       1.6137
    1858       1.4843
    1859       1.4280
    1860       1.3944
    1861       1.3613
    1862       1.4156
    1863       1.3296
    1864       1.4447
    1865       1.3622
    1866       1.2180
    1867       1.3165
    1868       1.2465
    1869       1.4019
    1870       1.3640
    1871       1.3180
    1872       1.3978
    1873       1.3410
    1874       1.3498
    1875       1.2795
    1876       1.3529
    1877       1.4238
    1878       1.4340
    1879       1.4137
    1880       1.4200
    1881       1.5125
    1882       1.4648
    1883       1.3904
    1884       1.5778
    1885       1.6550
    1886       1.4603
    1887       1.4626
    1888       1.5793
    1889       1.5899
    1890       1.4447
    1891       1.4201
    1892       1.4047
    1893       1.5623
    1894       1.4993
    1895       1.5086
    1896       1.4975
    1897       1.6019
    1898       1.5077
    1899       1.5731
    1900       1.5294
    1901       1.5468
    1902       1.5924
    1903       1.6466
    1904       1.6174
    1905       1.5158
    1906       1.5069
    1907       1.5515
    1908       1.5585
    1909       1.4883
    1910       1.4622
    1911       1.4521
    1912       1.3451
    1913       1.3756
    1914       1.4223
    1915       1.4122
    1916       1.3747
    1917       1.2986
    1918       1.5163
    1919       1.3554
    1920       1.4265
    1921       1.3761
    1922       1.3938
    1923       1.4517
    1924       1.4121
    1925       1.5837
    1926       1.5309
    1927       1.5141
    1928       1.3982
    1929       1.3882
    1930       1.4209
    1931       1.3942
    1932       1.4632
    1933       1.3459
    1934       1.3716
    1935       1.4848
    1936       1.3997
    1937       1.3243
    1938       1.4222
    1939       1.3991
    1940       1.3720
    1941       1.5640
    1942       1.4806
    1943       1.5019
    1944       1.4338
    1945       1.5393
    1946       1.5230
    1947       1.5251
    1948       1.4182
    1949       1.4180
    1950       1.3509
    1951       1.4285
    1952       1.3892
    1953       1.3697
    1954       1.4971
    1955       1.3983
    1956       1.4009
    1957       1.4775
    1958       1.4852
    1959       1.5394
    1960       1.5877
    1961       1.5577
    1962       1.5735
    1963       1.5949
    1964       1.4274
    1965       1.4605
    1966       1.5046
    1967       1.4047
    1968       1.3818
    1969       1.5854
    1970       1.5315
    1971       1.5857
    1972       1.6325
    1973       1.6864
    1974       1.6988
    1975       1.7367
    1976       1.6091
    1977       1.6065
    1978       1.6755
    1979       1.5817
    1980       1.4789
    1981       1.5911
    1982       1.6687
    1983       1.6328
    1984       1.6614
    1985       1.6443
    1986       1.6242
    1987       1.5014
    1988       1.5690
    1989       1.6261
    1990       1.5391
    1991       1.5174
    1992       1.4423
    1993       1.4397
    1994       1.6707
    1995       1.8039
    1996       1.6500
    1997       1.6608
    1998       1.6383
    1999       1.7199
    2000       1.7239
    2001       1.6700
    2002       1.7570
    2003       1.7081
    2004       1.7381
    2005       1.5600
    2006       1.5977
    2007       1.5732
    2008       1.5668
    2009       1.6360
    2010       1.5263
    2011       1.6455
    2012       1.5858
    2013       1.6139
    2014       1.5261
    2015       1.4704
    2016       1.5592
    2017       1.4082
    2018       1.5264
    2019       1.4505
    2020       1.4939
    2021       1.4708
    2022       1.3943
    2023       1.3483
    2024       1.4337
    2025       1.3381
    2026       1.4120
    2027       1.3428
    2028       1.5020
    2029       1.5105
    2030       1.4454
    2031       1.4895
    2032       1.4630
    2033       1.4833
    2034       1.4879
    2035       1.5473
    2036       1.4706
    2037       1.5311
    2038       1.3896
    2039       1.5158
    2040       1.3443
    2041       1.3201
    2042       1.5045
    2043       1.4990
    2044       1.4041
    2045       1.3232
    2046       1.3647
    2047       1.3853
    2048       1.4485
    2049       1.3489
    2050       1.5003
    2051       1.5476
    2052       1.5099
    2053       1.4730
    2054       1.4491
    2055       1.4656
    2056       1.5418
    2057       1.5547
    2058       1.5222
    2059       1.5818
    2060       1.6425
    2061       1.3706
    2062       1.4365
    2063       1.5932
    2064       1.4400
    2065       1.6593
    2066       1.4361
    2067       1.4083
    2068       1.2898
    2069       1.3920
    2070       1.3614
    2071       1.4494
    2072       1.3548
    2073       1.3493
    2074       1.4532
    2075       1.3617
    2076       1.5453
    2077       1.4124
    2078       1.3872
    2079       1.3482
    2080       1.4085
    2081       1.5573
    2082       1.5034
    2083       1.4304
    2084       1.3674
    2085       1.4905
    2086       1.4446
    2087       1.4662
    2088       1.4422
    2089       1.4358
    2090       1.4755
    2091       1.5426
    2092       1.5474
    2093       1.5042
    2094       1.4081
    2095       1.5211
    2096       1.4800
    2097       1.3641
    2098       1.4948
    2099       1.4237
    2100       1.4333
    2101       1.4825
    2102       1.4400
    2103       1.5507
    2104       1.4792
    2105       1.3197
    2106       1.4058
    2107       1.4881
    2108       1.4277
    2109       1.5272
    2110       1.3636
    2111       1.5456
    2112       1.5126
    2113       1.4558
    2114       1.4116
    2115       1.4065
    2116       1.3950
    2117       1.3667
    2118       1.4493
    2119       1.4877
    2120       1.4638
    2121       1.4066
    2122       1.4520
    2123       1.5955
    2124       1.3942
    2125       1.4377
    2126       1.4916
    2127       1.5087
    2128       1.4827
    2129       1.4936
    2130       1.5141
    2131       1.5625
    2132       1.6097
    2133       1.6125
    2134       1.5546
    2135       1.6526
    2136       1.5168
    2137       1.5370
    2138       1.5235
    2139       1.4072
    2140       1.4634
    2141       1.5083
    2142       1.5794
    2143       1.5259
    2144       1.5890
    2145       1.5084
    2146       1.5249
    2147       1.5491
    2148       1.4681
    2149       1.6798
    2150       1.7196
    2151       1.6543
    2152       1.6046
    2153       1.5292
    2154       1.4609
    2155       1.6601
    2156       1.7022
    2157       1.5410
    2158       1.6665
    2159       1.6645
    2160       1.5884
    2161       1.5454
    2162       1.6908
    2163       1.6528
    2164       1.5863
    2165       1.7805
    2166       1.7946
    2167       1.7092
    2168       1.6298
    2169       1.6527
    2170       1.6757
    2171       1.7462
    2172       1.6829
    2173       1.5446
    2174       1.5518
    2175       1.5696
    2176       1.6130
    2177       1.6553
    2178       1.6517
    2179       1.6268
    2180       1.6922
    2181       1.6844
    2182       1.5829
    2183       1.4917
    2184       1.6393
    2185       1.6624
    2186       1.5148
    2187       1.5999
    2188       1.5206
    2189       1.6155
    2190       1.5348
    2191       1.7027
    2192       1.6724
    2193       1.6831
    2194       1.7766
    2195       1.6570
    2196       1.6072
    2197       1.7980
    2198       1.7931
    2199       1.8801
    2200       1.8662
    2201       1.6954
    2202       1.5783
    2203       1.6622
    2204       1.6367
    2205       1.6235
    2206       1.5848
    2207       1.4835
    2208       1.5872
    2209       1.6927
    2210       1.7745
    2211       1.6157
    2212       1.5434
    2213       1.5036
    2214       1.5790
    2215       1.4465
    2216       1.5224
    2217       1.4326
    2218       1.4766
    2219       1.4965
    2220       1.4949
    2221       1.6781
    2222       1.4839
    2223       1.5437
    2224       1.6801
    2225       1.5640
    2226       1.5189
    2227       1.5579
    2228       1.6874
    2229       1.6675
    2230       1.6808
    2231       1.6251
    2232       1.6731
    2233       1.6195
    2234       1.6574
    2235       1.6477
    2236       1.6999
    2237       1.8163
    2238       1.8548
    2239       1.7776
    2240       1.8721
    2241       1.8908
    2242       1.9717
    2243       1.8533
    2244       1.7638
    2245       1.8793
    2246       1.7624
    2247       1.6124
    2248       1.6327
    2249       1.6658
    2250       1.6421
    2251       1.6188
    2252       1.5175
    2253       1.6342
    2254       1.6634
    2255       1.5538
    2256       1.6643
    2257       1.5409
    2258       1.5734
    2259       1.4950
    2260       1.4897
    2261       1.5573
    2262       1.6116
    2263       1.5452
    2264       1.4664
    2265       1.5169
    2266       1.5220
    2267       1.4425
    2268       1.6127
    2269       1.5182
    2270       1.5927
    2271       1.5365
    2272       1.4481
    2273       1.4122
    2274       1.4888
    2275       1.5490
    2276       1.4917
    2277       1.6109
    2278       1.6609
    2279       1.7316
    2280       1.6196
    2281       1.6973
    2282       1.6830
    2283       1.6692
    2284       1.5603
    2285       1.6129
    2286       1.6833
    2287       1.5607
    2288       1.6180
    2289       1.6455
    2290       1.4603
    2291       1.5286
    2292       1.4943
    2293       1.5117
    2294       1.4547
    2295       1.4448
    2296       1.4801
    2297       1.4273
    2298       1.5342
    2299       1.5388
    2300       1.4767
    2301       1.3714
    2302       1.4624
    2303       1.4715
    2304       1.4651
    2305       1.4408
    2306       1.3915
    2307       1.4173
    2308       1.5284
    2309       1.5295
    2310       1.5131
    2311       1.6193
    2312       1.4867
    2313       1.5036
    2314       1.4192
    2315       1.3475
    2316       1.4848
    2317       1.5341
    2318       1.5563
    2319       1.6032
    2320       1.4547
    2321       1.5654
    2322       1.4676
    2323       1.5091
    2324       1.6214
    2325       1.4459
    2326       1.4278
    2327       1.3993
    2328       1.4433
    2329       1.3871
    2330       1.3294
    2331       1.3892
    2332       1.4359
    2333       1.4078
    2334       1.4059
    2335       1.3467
    2336       1.3274
    2337       1.5427
    2338       1.5892
    2339       1.4487
    2340       1.4727
    2341       1.5632
    2342       1.5150
    2343       1.4587
    2344       1.4520
    2345       1.4866
    2346       1.4711
    2347       1.3954
    2348       1.4426
    2349       1.4098
    2350       1.3601
    2351       1.4706
    2352       1.4655
    2353       1.5032
    2354       1.4976
    2355       1.5259
    2356       1.4940
    2357       1.5071
    2358       1.5083
    2359       1.4747
    2360       1.4947
    2361       1.5614
    2362       1.5594
    2363       1.4935
    2364       1.4831
    2365       1.5687
    2366       1.4566
    2367       1.6190
    2368       1.4513
    2369       1.4289
    2370       1.5398
    2371       1.4833
    2372       1.6832
    2373       1.5597
    2374       1.6841
    2375       1.5637
    2376       1.5229
    2377       1.5561
    2378       1.5512
    2379       1.5039
    2380       1.5182
    2381       1.4727
    2382       1.4673
    2383       1.4846
    2384       1.3904
    2385       1.4790
    2386       1.3999
    2387       1.6008
    2388       1.4634
    2389       1.5726
    2390       1.5250
    2391       1.6361
    2392       1.4912
    2393       1.4931
    2394       1.5086
    2395       1.5392
    2396       1.5284
    2397       1.4909
    2398       1.4889
    2399       1.5501
    2400       1.5492
    2401       1.5254
    2402       1.6760
    2403       1.6516
    2404       1.5143
    2405       1.5172
    2406       1.5789
    2407       1.4820
    2408       1.3322
    2409       1.3948
    2410       1.4664
    2411       1.4893
    2412       1.6143
    2413       1.5712
    2414       1.4979
    2415       1.4929
    2416       1.6384
    2417       1.6833
    2418       1.6206
    2419       1.6222
    2420       1.5901
    2421       1.6165
    2422       1.7196
    2423       1.7950
    2424       1.6436
    2425       1.6958
    2426       1.7279
    2427       1.6395
    2428       1.7239
    2429       1.5835
    2430       1.6301
    2431       1.5986
    2432       1.6777
    2433       1.5228
    2434       1.5029
    2435       1.5796
    2436       1.6346
    2437       1.6838
    2438       1.5520
    2439       1.5794
    2440       1.5012
    2441       1.5245
    2442       1.4827
    2443       1.5740
    2444       1.5023
    2445       1.5419
    2446       1.6227
    2447       1.6233
    2448       1.5635
    2449       1.5305
    2450       1.5170
    2451       1.6744
    2452       1.6408
    2453       1.6159
    2454       1.7493
    2455       1.7519
    2456       1.7948
    2457       1.7687
    2458       1.8702
    2459       1.8384
    2460       1.7766
    2461       1.8009
    2462       1.7803
    2463       1.7666
    2464       1.5566
    2465       1.5742
    2466       1.5692
    2467       1.6068
    2468       1.5496
    2469       1.5972
    2470       1.6498
    2471       1.5689
    2472       1.5317
    2473       1.6625
    2474       1.4459
    2475       1.3512
    2476       1.4283
    2477       1.4860
    2478       1.4561
    2479       1.4752
    2480       1.4407
    2481       1.3871
    2482       1.5706
    2483       1.4524
    2484       1.6352
    2485       1.6027
    2486       1.6261
    2487       1.6575
    2488       1.5878
    2489       1.5115
    2490       1.5946
    2491       1.6891
    2492       1.4661
    2493       1.6176
    2494       1.6274
    2495       1.5754
    2496       1.6634
    2497       1.5069
    2498       1.5202
    2499       1.5955
    2500       1.5519
    2501       1.5626
    2502       1.5263
    2503       1.4608
    2504       1.4002
    2505       1.5967
    2506       1.4359
    2507       1.6143
    2508       1.4275
    2509       1.5433
    2510       1.4379
    2511       1.5229
    2512       1.5735
    2513       1.5304
    2514       1.4895
    2515       1.6413
    2516       1.5400
    2517       1.5099
    2518       1.5119
    2519       1.6013
    2520       1.6089
    2521       1.4363
    2522       1.4643
    2523       1.5047
    2524       1.6272
    2525       1.5765
    2526       1.5350
    2527       1.4940
    2528       1.4847
    2529       1.4893
    2530       1.4277
    2531       1.4361
    2532       1.6042
    2533       1.4609
    2534       1.6204
    2535       1.4340
    2536       1.4748
    2537       1.6099
    2538       1.5847
    2539       1.4272
    2540       1.4895
    2541       1.5862
    2542       1.6206
    2543       1.5783
    2544       1.4869
    2545       1.4765
    2546       1.5337
    2547       1.5197
    2548       1.4300
    2549       1.5101
    2550       1.3456
    2551       1.3575
    2552       1.2838
    2553       1.3389
    2554       1.2749
    2555       1.3685
    2556       1.3677
    2557       1.4273
    2558       1.3819
    2559       1.4206
    2560       1.3740
    2561       1.4386
    2562       1.4272
    2563       1.4927
    2564       1.4099
    2565       1.5333
    2566       1.3863
    2567       1.4492
    2568       1.3253
    2569       1.4234
    2570       1.5518
    2571       1.5749
    2572       1.5023
    2573       1.5524
    2574       1.5323
    2575       1.4686
    2576       1.4154
    2577       1.3877
    2578       1.3298
    2579       1.3931
    2580       1.4895
    2581       1.5071
    2582       1.5251
    2583       1.5831
    2584       1.3996
    2585       1.4732
    2586       1.3535
    2587       1.4582
    2588       1.4140
    2589       1.4981
    2590       1.4445
    2591       1.4738
    2592       1.4016
    2593       1.4094
    2594       1.4210
    2595       1.5432
    2596       1.5237
    2597       1.4952
    2598       1.5146
    2599       1.5019
    2600       1.4991
    2601       1.6015
    2602       1.5721
    2603       1.5444
    2604       1.4297
    2605       1.4945
    2606       1.5021
    2607       1.6176
    2608       1.5471
    2609       1.6027
    2610       1.5682
    2611       1.5073
    2612       1.5165
    2613       1.5209
    2614       1.4404
    2615       1.5196
    2616       1.3469
    2617       1.4297
    2618       1.4193
    2619       1.5698
    2620       1.5571
    2621       1.4869
    2622       1.4822
    2623       1.5425
    2624       1.5279
    2625       1.5427
    2626       1.3774
    2627       1.3088
    2628       1.3933
    2629       1.5224
    2630       1.4527
    2631       1.5644
    2632       1.4826
    2633       1.5431
    2634       1.5375
    2635       1.4712
    2636       1.4986
    2637       1.4318
    2638       1.4749
    2639       1.4385
    2640       1.4540
    2641       1.4972
    2642       1.4564
    2643       1.4763
    2644       1.4444
    2645       1.4945
    2646       1.4696
    2647       1.5114
    2648       1.6474
    2649       1.5440
    2650       1.4926
    2651       1.3896
    2652       1.4447
    2653       1.4751
    2654       1.6116
    2655       1.4553
    2656       1.5326
    2657       1.5106
    2658       1.4366
    2659       1.5142
    2660       1.4334
    2661       1.4755
    2662       1.4192
    2663       1.5244
    2664       1.5689
    2665       1.5647
    2666       1.5741
    2667       1.4276
    2668       1.5048
    2669       1.5460
    2670       1.6487
    2671       1.6443
    2672       1.5596
    2673       1.6845
    2674       1.6898
    2675       1.6830
    2676       1.7887
    2677       1.6596
    2678       1.6302
    2679       1.6723
    2680       1.7338
    2681       1.5518
    2682       1.6715
    2683       1.7049
    2684       1.6407
    2685       1.6109
    2686       1.7011
    2687       1.6450
    2688       1.5773
    2689       1.6302
    2690       1.6393
    2691       1.5517
    2692       1.7860
    2693       1.7821
    2694       1.6868
    2695       1.6980
    2696       1.6937
    2697       1.7017
    2698       1.5191
    2699       1.6812
    2700       1.6625
    2701       1.5838
    2702       1.5344
    2703       1.5744
    2704       1.5801
    2705       1.5579
    2706       1.6848
    2707       1.5374
    2708       1.5309
    2709       1.6450
    2710       1.6443
    2711       1.5685
    2712       1.6608
    2713       1.4851
    2714       1.5639
    2715       1.6425
    2716       1.5301
    2717       1.5277
    2718       1.5592
    2719       1.6288
    2720       1.6208
    2721       1.4774
    2722       1.3215
    2723       1.4918
    2724       1.4365
    2725       1.4358
    2726       1.3752
    2727       1.4536
    2728       1.4359
    2729       1.3989
    2730       1.4691
    2731       1.3914
    2732       1.4293
    2733       1.4814
    2734       1.4024
    2735       1.4669
    2736       1.4801
    2737       1.4498
    2738       1.5151
    2739       1.5143
    2740       1.6064
    2741       1.5184
    2742       1.4501
    2743       1.5164
    2744       1.5483
    2745       1.5102
    2746       1.5809
    2747       1.4424
    2748       1.4501
    2749       1.4201
    2750       1.4136
    2751       1.4705
    2752       1.4634
    2753       1.6195
    2754       1.4588
    2755       1.4651
    2756       1.5068
    2757       1.4346
    2758       1.5425
    2759       1.5501
    2760       1.4527
    2761       1.4331
    2762       1.4297
    2763       1.5885
    2764       1.5686
    2765       1.6253
    2766       1.4287
    2767       1.5303
    2768       1.4092
    2769       1.4572
    2770       1.4947
    2771       1.3890
    2772       1.4110
    2773       1.3578
    2774       1.3389
    2775       1.3753
    2776       1.3964
    2777       1.3900
    2778       1.4296
    2779       1.3624
    2780       1.3192
    2781       1.3854
    2782       1.2746
    2783       1.4078
    2784       1.4748
    2785       1.5305
    2786       1.5951
    2787       1.4749
    2788       1.3955
    2789       1.4525
    2790       1.5441
    2791       1.4823
    2792       1.5273
    2793       1.4179
    2794       1.4849
    2795       1.5743
    2796       1.5320
    2797       1.5848
    2798       1.5575
    2799       1.5085
    2800       1.4938
    2801       1.5748
    2802       1.4459
    2803       1.4681
    2804       1.3800
    2805       1.4115
    2806       1.5227
    2807       1.4440
    2808       1.5006
    2809       1.4376
    2810       1.5179
    2811       1.3272
    2812       1.4216
    2813       1.3814
    2814       1.3147
    2815       1.4620
    2816       1.3175
    2817       1.4258
    2818       1.3379
    2819       1.3586
    2820       1.4462
    2821       1.4904
    2822       1.2986
    2823       1.4518
    2824       1.4487
    2825       1.3593
    2826       1.3946
    2827       1.3670
    2828       1.4910
    2829       1.3935
    2830       1.4238
    2831       1.3560
    2832       1.3075
    2833       1.2936
    2834       1.3958
    2835       1.4042
    2836       1.4386
    2837       1.5014
    2838       1.4534
    2839       1.5650
    2840       1.5188
    2841       1.4090
    2842       1.4062
    2843       1.4822
    2844       1.5374
    2845       1.5281
    2846       1.5722
    2847       1.5768
    2848       1.6338
    2849       1.5270
    2850       1.4779
    2851       1.5121
    2852       1.5924
    2853       1.5798
    2854       1.4755
    2855       1.5449
    2856       1.5993
    2857       1.6067
    2858       1.4603
    2859       1.5518
    2860       1.5338
    2861       1.5299
    2862       1.5223
    2863       1.3931
    2864       1.4736
    2865       1.5188
    2866       1.5310
    2867       1.6117
    2868       1.4512
    2869       1.3574
    2870       1.4564
    2871       1.5211
    2872       1.4864
    2873       1.6189
    2874       1.6049
    2875       1.5789
    2876       1.4185
    2877       1.5098
    2878       1.5784
    2879       1.5227
    2880       1.6385
    2881       1.5975
    2882       1.5208
    2883       1.5414
    2884       1.4059
    2885       1.4517
    2886       1.4674
    2887       1.5286
    2888       1.5158
    2889       1.5082
    2890       1.4591
    2891       1.4915
    2892       1.5169
    2893       1.5514
    2894       1.4621
    2895       1.4618
    2896       1.5689
    2897       1.4982
    2898       1.5186
    2899       1.4768
    2900       1.5645
    2901       1.4856
    2902       1.5218
    2903       1.4535
    2904       1.4576
    2905       1.5858
    2906       1.4392
    2907       1.4240
    2908       1.4977
    2909       1.5131
    2910       1.5393
    2911       1.6412
    2912       1.6194
    2913       1.6099
    2914       1.6036
    2915       1.5870
    2916       1.5281
    2917       1.5855
    2918       1.6305
    2919       1.6222
    2920       1.5608
    2921       1.6901
    2922       1.6445
    2923       1.6431
    2924       1.6172
    2925       1.6101
    2926       1.5855
    2927       1.6722
    2928       1.6562
    2929       1.7266
    2930       1.7373
    2931       1.6586
    2932       1.6915
    2933       1.6853
    2934       1.5285
    2935       1.5114
    2936       1.5672
    2937       1.5087
    2938       1.5449
    2939       1.4401
    2940       1.4839
    2941       1.4262
    2942       1.5997
    2943       1.4179
    2944       1.3937
    2945       1.5163
    2946       1.3976
    2947       1.5636
    2948       1.4435
    2949       1.3787
    2950       1.4207
    2951       1.5237
    2952       1.4914
    2953       1.5296
    2954       1.5219
    2955       1.4637
    2956       1.5740
    2957       1.5634
    2958       1.6552
    2959       1.5142
    2960       1.5851
    2961       1.5409
    2962       1.4716
    2963       1.5838
    2964       1.4813
    2965       1.5188
    2966       1.5856
    2967       1.7147
    2968       1.6717
    2969       1.6767
    2970       1.4843
    2971       1.5153
    2972       1.5614
    2973       1.5344
    2974       1.4261
    2975       1.4939
    2976       1.4885
    2977       1.4017
    2978       1.4874
    2979       1.4791
    2980       1.5373
    2981       1.6450
    2982       1.5257
    2983       1.4914
    2984       1.5720
    2985       1.5828
    2986       1.5559
    2987       1.5768
    2988       1.4631
    2989       1.5280
    2990       1.5154
    2991       1.4319
    2992       1.4534
    2993       1.5117
    2994       1.5556
    2995       1.5763
    2996       1.5867
    2997       1.6114
    2998       1.4968
    2999       1.5260
    3000       1.6239
    3001       1.4949
    3002       1.5968
    3003       1.4863
    3004       1.4875
    3005       1.5252
    3006       1.5731
    3007       1.5093
    3008       1.4308
    3009       1.4886
    3010       1.5277
    3011       1.5359
    3012       1.5919
    3013       1.6515
    3014       1.6498
    3015       1.6164
    3016       1.6281
    3017       1.5267
    3018       1.5409
    3019       1.5090
    3020       1.5322
    3021       1.5085
    3022       1.5160
    3023       1.6977
    3024       1.5971
    3025       1.5871
    3026       1.4960
    3027       1.4712
    3028       1.6005
    3029       1.4440
    3030       1.5178
    3031       1.4421
    3032       1.4629
    3033       1.4821
    3034       1.4705
    3035       1.4719
    3036       1.4173
    3037       1.4299
    3038       1.4231
    3039       1.4396
    3040       1.4687
    3041       1.3933
    3042       1.4223
    3043       1.5048
    3044       1.4907
    3045       1.4816
    3046       1.5256
    3047       1.5650
    3048       1.5055
    3049       1.5033
    3050       1.5332
    3051       1.6241
    3052       1.5780
    3053       1.6225
    3054       1.5275
    3055       1.6018
    3056       1.4960
    3057       1.5838
    3058       1.5277
    3059       1.4714
    3060       1.4560
    3061       1.4609
    3062       1.5253
    3063       1.5501
    3064       1.5626
    3065       1.5192
    3066       1.4464
    3067       1.5037
    3068       1.4328
    3069       1.4358
    3070       1.4300
    3071       1.5216
    3072       1.4910
    3073       1.5024
    3074       1.4666
    3075       1.5192
    3076       1.4389
    3077       1.4780
    3078       1.4449
    3079       1.4192
    3080       1.4615
    3081       1.3551
    3082       1.4335
    3083       1.4631
    3084       1.5260
    3085       1.5825
    3086       1.5422
    3087       1.5282
    3088       1.5553
    3089       1.5709
    3090       1.5416
    3091       1.5982
    3092       1.5284
    3093       1.5316
    3094       1.5962
    3095       1.5653
    3096       1.5780
    3097       1.5379
    3098       1.5833
    3099       1.5209
    3100       1.5610
    3101       1.5674
    3102       1.4817
    3103       1.5387
    3104       1.5353
    3105       1.5514
    3106       1.4704
    3107       1.5530
    3108       1.4978
    3109       1.5271
    3110       1.5125
    3111       1.5644
    3112       1.5605
    3113       1.5228
    3114       1.4966
    3115       1.6695
    3116       1.5510
    3117       1.5924
    3118       1.5609
    3119       1.5774
    3120       1.5802
    3121       1.5818
    3122       1.5193
    3123       1.5498
    3124       1.5279
    3125       1.5921
    3126       1.5816
    3127       1.5624
    3128       1.5870
    3129       1.6376
    3130       1.5772
    3131       1.5650
    3132       1.5500
    3133       1.5204
    3134       1.4973
    3135       1.5416
    3136       1.5415
    3137       1.6739
    3138       1.5818
    3139       1.5820
    3140       1.5594
    3141       1.5380
    3142       1.5133
    3143       1.4868
    3144       1.5364
    3145       1.5134
    3146       1.5171
    3147       1.6247
    3148       1.6697
    3149       1.6205
    3150       1.5938
    3151       1.5658
    3152       1.5936
    3153       1.6425
    3154       1.5502
    3155       1.5894
    3156       1.6644
    3157       1.5761
    3158       1.4971
    3159       1.6272
    3160       1.5986
    3161       1.6477
    3162       1.5398
    3163       1.6840
    3164       1.6112
    3165       1.5903
    3166       1.5408
    3167       1.5879
    3168       1.6156
    3169       1.5814
    3170       1.5793
    3171       1.5158
    3172       1.6018
    3173       1.4249
    3174       1.4790
    3175       1.5290
    3176       1.5288
    3177       1.6358
    3178       1.5952
    3179       1.5548
    3180       1.5952
    3181       1.5633
    3182       1.4132
    3183       1.4241
    3184       1.4827
    3185       1.4819
    3186       1.5357
    3187       1.5837
    3188       1.5351
    3189       1.5020
    3190       1.4722
    3191       1.6415
    3192       1.5442
    3193       1.6616
    3194       1.7024
    3195       1.5519
    3196       1.5331
    3197       1.6332
    3198       1.6774
    3199       1.7285
    3200       1.7376
    3201       1.5800
    3202       1.6003
    3203       1.5973
    3204       1.5787
    3205       1.6102
    3206       1.5956
    3207       1.6588
    3208       1.6717
    3209       1.6941
    3210       1.5929
    3211       1.5767
    3212       1.5536
    3213       1.5571
    3214       1.6013
    3215       1.6779
    3216       1.7007
    3217       1.6130
    3218       1.6332
    3219       1.5740
    3220       1.5511
    3221       1.5882
    3222       1.5624
    3223       1.5030
    3224       1.4160
    3225       1.5871
    3226       1.5714
    3227       1.5661
    3228       1.5562
    3229       1.5170
    3230       1.5561
    3231       1.5761
    3232       1.5775
    3233       1.6332
    3234       1.6013
    3235       1.6612
    3236       1.6384
    3237       1.6298
    3238       1.5712
    3239       1.6495
    3240       1.5573
    3241       1.6033
    3242       1.5464
    3243       1.4982
    3244       1.5618
    3245       1.5616
    3246       1.6236
    3247       1.4674
    3248       1.5483
    3249       1.4363
    3250       1.6066
    3251       1.6049
    3252       1.5604
    3253       1.5007
    3254       1.5077
    3255       1.4859
    3256       1.5180
    3257       1.5899
    3258       1.5388
    3259       1.5709
    3260       1.5758
    3261       1.4910
    3262       1.4642
    3263       1.4844
    3264       1.3943
    3265       1.5249
    3266       1.4369
    3267       1.5278
    3268       1.5311
    3269       1.4909
    3270       1.5639
    3271       1.5046
    3272       1.5171
    3273       1.6085
    3274       1.4895
    3275       1.4976
    3276       1.4678
    3277       1.5389
    3278       1.5789
    3279       1.4519
    3280       1.3986
    3281       1.4708
    3282       1.4104
    3283       1.4873
    3284       1.4379
    3285       1.4971
    3286       1.4254
    3287       1.3518
    3288       1.4011
    3289       1.4223
    3290       1.3817
    3291       1.4230
    3292       1.4873
    3293       1.4295
    3294       1.4277
    3295       1.4097
    3296       1.4220
    3297       1.5174
    3298       1.4205
    3299       1.4666
    3300       1.4680
    3301       1.4396
    3302       1.3795
    3303       1.4315
    3304       1.3618
    3305       1.4147
    3306       1.4669
    3307       1.4639
    3308       1.4482
    3309       1.4833
    3310       1.5171
    3311       1.4274
    3312       1.3552
    3313       1.4058
    3314       1.5509
    3315       1.4896
    3316       1.4170
    3317       1.5264
    3318       1.5302
    3319       1.4782
    3320       1.5197
    3321       1.4148
    3322       1.4323
    3323       1.4523
    3324       1.4986
    3325       1.4888
    3326       1.4443
    3327       1.5185
    3328       1.5202
    3329       1.4653
    3330       1.4986
    3331       1.5365
    3332       1.5464
    3333       1.5027
    3334       1.4771
    3335       1.4784
    3336       1.4790
    3337       1.5249
    3338       1.5322
    3339       1.4456
    3340       1.4271
    3341       1.4469
    3342       1.4776
    3343       1.5742
    3344       1.5705
    3345       1.5300
    3346       1.5153
    3347       1.4996
    3348       1.5019
    3349       1.3981
    3350       1.4894
    3351       1.4613
    3352       1.5805
    3353       1.4637
    3354       1.4404
    3355       1.5333
    3356       1.4722
    3357       1.3167
    3358       1.3524
    3359       1.4054
    3360       1.4184
    3361       1.4586
    3362       1.5818
    3363       1.4271
    3364       1.4073
    3365       1.5227
    3366       1.5464
    3367       1.5558
    3368       1.5584
    3369       1.4995
    3370       1.4167
    3371       1.3892
    3372       1.4232
    3373       1.4696
    3374       1.4489
    3375       1.4261
    3376       1.4821
    3377       1.4582
    3378       1.4322
    3379       1.4862
    3380       1.4446
    3381       1.4198
    3382       1.4243
    3383       1.3897
    3384       1.4030
    3385       1.4158
    3386       1.4142
    3387       1.3852
    3388       1.4889
    3389       1.4025
    3390       1.4574
    3391       1.4560
    3392       1.4717
    3393       1.4596
    3394       1.4329
    3395       1.4573
    3396       1.3954
    3397       1.3739
    3398       1.5142
    3399       1.4625
    3400       1.4458
    3401       1.4646
    3402       1.4815
    3403       1.5734
    3404       1.4851
    3405       1.4076
    3406       1.4113
    3407       1.3261
    3408       1.4305
    3409       1.4024
    3410       1.3753
    3411       1.3737
    3412       1.2989
    3413       1.4017
    3414       1.4260
    3415       1.3015
    3416       1.3461
    3417       1.3354
    3418       1.3167
    3419       1.3330
    3420       1.4056
    3421       1.2850
    3422       1.3262
    3423       1.4220
    3424       1.3986
    3425       1.3582
    3426       1.4864
    3427       1.4454
    3428       1.4922
    3429       1.4549
    3430       1.4790
    3431       1.4401
    3432       1.3979
    3433       1.5298
    3434       1.5548
    3435       1.4179
    3436       1.4405
    3437       1.4293
    3438       1.4598
    3439       1.5411
    3440       1.5004
    3441       1.5788
    3442       1.5385
    3443       1.5592
    3444       1.5926
    3445       1.5890
    3446       1.5958
    3447       1.5278
    3448       1.5047
    3449       1.4357
    3450       1.4857
    3451       1.5041
    3452       1.4794
    3453       1.5458
    3454       1.5364
    3455       1.4993
    3456       1.5042
    3457       1.4743
    3458       1.4816
    3459       1.3943
    3460       1.4012
    3461       1.4983
    3462       1.4614
    3463       1.4369
    3464       1.3973
    3465       1.3912
    3466       1.3493
    3467       1.3190
    3468       1.4753
    3469       1.3250
    3470       1.4536
    3471       1.4803
    3472       1.5081
    3473       1.4872
    3474       1.5408
    3475       1.6055
    3476       1.5218
    3477       1.5916
    3478       1.6853
    3479       1.5576
    3480       1.5464
    3481       1.5755
    3482       1.5172
    3483       1.6304
    3484       1.4643
    3485       1.3933
    3486       1.4793
    3487       1.5473
    3488       1.4714
    3489       1.5606
    3490       1.6411
    3491       1.6293
    3492       1.5492
    3493       1.6137
    3494       1.5961
    3495       1.6130
    3496       1.5380
    3497       1.6646
    3498       1.5768
    3499       1.5116
    3500       1.6216
    3501       1.5203
    3502       1.5146
    3503       1.4796
    3504       1.5181
    3505       1.4359
    3506       1.4883
    3507       1.5147
    3508       1.4614
    3509       1.5408
    3510       1.5822
    3511       1.4864
    3512       1.5186
    3513       1.4432
    3514       1.4272
    3515       1.5490
    3516       1.4332
    3517       1.3977
    3518       1.3997
    3519       1.5524
    3520       1.4971
    3521       1.5774
    3522       1.4468
    3523       1.4870
    3524       1.5231
    3525       1.4315
    3526       1.4316
    3527       1.4394
    3528       1.4566
    3529       1.4044
    3530       1.4931
    3531       1.5485
    3532       1.5892
    3533       1.5143
    3534       1.4979
    3535       1.4036
    3536       1.3975
    3537       1.3746
    3538       1.3736
    3539       1.4545
    3540       1.4760
    3541       1.4657
    3542       1.4515
    3543       1.4947
    3544       1.4697
    3545       1.4582
    3546       1.4832
    3547       1.4128
    3548       1.4600
    3549       1.4930
    3550       1.5558
    3551       1.4803
    3552       1.4242
    3553       1.4492
    3554       1.4646
    3555       1.4297
    3556       1.5670
    3557       1.5996
    3558       1.4711
    3559       1.4897
    3560       1.4371
    3561       1.5013
    3562       1.5085
    3563       1.4785
    3564       1.5993
    3565       1.5329
    3566       1.6049
    3567       1.4848
    3568       1.4926
    3569       1.5332
    3570       1.5054
    3571       1.6360
    3572       1.5646
    3573       1.6069
    3574       1.6328
    3575       1.6074
    3576       1.5622
    3577       1.6175
    3578       1.5569
    3579       1.5262
    3580       1.5121
    3581       1.5235
    3582       1.5587
    3583       1.6447
    3584       1.5305
    3585       1.3326
    3586       1.4485
    3587       1.5600
    3588       1.4584
    3589       1.4662
    3590       1.5322
    3591       1.6061
    3592       1.5609
    3593       1.5783
    3594       1.6581
    3595       1.5446
    3596       1.5666
    3597       1.5296
    3598       1.4400
    3599       1.5257
    3600       1.4533
    3601       1.5136
    3602       1.5677
    3603       1.5780
    3604       1.6138
    3605       1.6275
    3606       1.6133
    3607       1.5995
    3608       1.5640
    3609       1.5173
    3610       1.5429
    3611       1.5993
    3612       1.6105
    3613       1.6463
    3614       1.6438
    3615       1.4709
    3616       1.4471
    3617       1.5276
    3618       1.5144
    3619       1.4632
    3620       1.4479
    3621       1.4842
    3622       1.4212
    3623       1.4361
    3624       1.4996
    3625       1.4559
    3626       1.4770
    3627       1.4282
    3628       1.5223
    3629       1.3772
    3630       1.5119
    3631       1.5350
    3632       1.4134
    3633       1.3876
    3634       1.4711
    3635       1.5283
    3636       1.4673
    3637       1.5739
    3638       1.5770
    3639       1.4440
    3640       1.4791
    3641       1.3898
    3642       1.4768
    3643       1.4227
    3644       1.4733
    3645       1.5356
    3646       1.5391
    3647       1.5412
    3648       1.5577
    3649       1.4824
    3650       1.5726
    3651       1.5826
    3652       1.5092
    3653       1.4815
    3654       1.5737
    3655       1.5615
    3656       1.5541
    3657       1.5804
    3658       1.6005
    3659       1.5565
    3660       1.5166
    3661       1.4827
    3662       1.5275
    3663       1.5967
    3664       1.5711
    3665       1.5534
    3666       1.5169
    3667       1.5854
    3668       1.5123
    3669       1.4816
    3670       1.5047
    3671       1.4401
    3672       1.5295
    3673       1.4421
    3674       1.4312
    3675       1.4564
    3676       1.4220
    3677       1.4115
    3678       1.4123
    3679       1.4863
    3680       1.4738
    3681       1.5242
    3682       1.4481
    3683       1.5777
    3684       1.6399
    3685       1.5633
    3686       1.5247
    3687       1.5104
    3688       1.5530
    3689       1.5213
    3690       1.5112
    3691       1.5940
    3692       1.5651
    3693       1.5688
    3694       1.5831
    3695       1.5425
    3696       1.6278
    3697       1.5960
    3698       1.5441
    3699       1.6200
    3700       1.5989
    3701       1.4664
    3702       1.5071
    3703       1.5575
    3704       1.5127
    3705       1.4762
    3706       1.3975
    3707       1.4170
    3708       1.3307
    3709       1.3735
    3710       1.4445
    3711       1.3729
    3712       1.4358
    3713       1.5585
    3714       1.5069
    3715       1.4971
    3716       1.6389
    3717       1.4125
    3718       1.4482
    3719       1.4262
    3720       1.4851
    3721       1.5502
    3722       1.5146
    3723       1.4996
    3724       1.4504
    3725       1.4696
    3726       1.4322
    3727       1.4322
    3728       1.4406
    3729       1.3902
    3730       1.4424
    3731       1.5309
    3732       1.5866
    3733       1.6651
    3734       1.6379
    3735       1.5260
    3736       1.5572
    3737       1.6802
    3738       1.5989
    3739       1.5548
    3740       1.5288
    3741       1.4593
    3742       1.5446
    3743       1.4796
    3744       1.6187
    3745       1.5776
    3746       1.6197
    3747       1.6269
    3748       1.5516
    3749       1.5065
    3750       1.5760
    3751       1.5938
    3752       1.5736
    3753       1.5829
    3754       1.4956
    3755       1.5465
    3756       1.5427
    3757       1.5950
    3758       1.5683
    3759       1.5441
    3760       1.5724
    3761       1.5662
    3762       1.5749
    3763       1.5196
    3764       1.5355
    3765       1.5404
    3766       1.6051
    3767       1.6197
    3768       1.5989
    3769       1.5400
    3770       1.6486
    3771       1.7628
    3772       1.6131
    3773       1.6623
    3774       1.6765
    3775       1.6066
    3776       1.5749
    3777       1.5199
    3778       1.5496
    3779       1.6480
    3780       1.6522
    3781       1.6597
    3782       1.7131
    3783       1.6667
    3784       1.7482
    3785       1.7021
    3786       1.6704
    3787       1.6668
    3788       1.7154
    3789       1.7668
    3790       1.7897
    3791       1.5683
    3792       1.6339
    3793       1.6569
    3794       1.6316
    3795       1.6280
    3796       1.6463
    3797       1.7374
    3798       1.6463
    3799       1.5943
    3800       1.5647
    3801       1.4688
    3802       1.5663
    3803       1.7829
    3804       1.7400
    3805       1.6659
    3806       1.6826
    3807       1.5883
    3808       1.6781
    3809       1.7106
    3810       1.7319
    3811       1.6139
    3812       1.6190
    3813       1.5927
    3814       1.6801
    3815       1.6383
    3816       1.5166
    3817       1.5770
    3818       1.7370
    3819       1.6961
    3820       1.7409
    3821       1.7602
    3822       1.7311
    3823       1.7340
    3824       1.7356
    3825       1.6949
    3826       1.5648
    3827       1.6241
    3828       1.4825
    3829       1.6998
    3830       1.5796
    3831       1.6306
    3832       1.5278
    3833       1.5444
    3834       1.5205
    3835       1.6657
    3836       1.6918
    3837       1.6525
    3838       1.6796
    3839       1.6973
    3840       1.7422
    3841       1.7216
    3842       1.7250
    3843       1.6079
    3844       1.6460
    3845       1.6794
    3846       1.7087
    3847       1.6622
    3848       1.6629
    3849       1.6344
    3850       1.7256
    3851       1.7048
    3852       1.6065
    3853       1.7420
    3854       1.7489
    3855       1.7464
    3856       1.6473
    3857       1.5845
    3858       1.6557
    3859       1.7507
    3860       1.6399
    3861       1.7005
    3862       1.7603
    3863       1.8004
    3864       1.8396
    3865       1.7878
    3866       1.7718
    3867       1.7454
    3868       1.6433
    3869       1.5649
    3870       1.6250
    3871       1.6524
    3872       1.6766
    3873       1.6552
    3874       1.7044
    3875       1.6996
    3876       1.7127
    3877       1.6936
    3878       1.6931
    3879       1.6991
    3880       1.5704
    3881       1.6377
    3882       1.6734
    3883       1.6235
    3884       1.4895
    3885       1.5502
    3886       1.6122
    3887       1.6255
    3888       1.7044
    3889       1.6371
    3890       1.7401
    3891       1.6963
    3892       1.6219
    3893       1.7272
    3894       1.6139
    3895       1.5814
    3896       1.5926
    3897       1.6151
    3898       1.7391
    3899       1.6130
    3900       1.6663
    3901       1.6267
    3902       1.7515
    3903       1.7551
    3904       1.6865
    3905       1.6660
    3906       1.6368
    3907       1.5533
    3908       1.6287
    3909       1.7688
    3910       1.7280
    3911       1.7174
    3912       1.7739
    3913       1.7579
    3914       1.7965
    3915       1.6309
    3916       1.5452
    3917       1.6957
    3918       1.6001
    3919       1.6465
    3920       1.5956
    3921       1.5074
    3922       1.4901
    3923       1.4773
    3924       1.5896
    3925       1.5602
    3926       1.5949
    3927       1.5270
    3928       1.6310
    3929       1.5972
    3930       1.6514
    3931       1.5569
    3932       1.6293
    3933       1.5789
    3934       1.5451
    3935       1.6710
    3936       1.6064
    3937       1.5546
    3938       1.5419
    3939       1.6037
    3940       1.6587
    3941       1.5585
    3942       1.5317
    3943       1.5594
    3944       1.7026
    3945       1.6962
    3946       1.5904
    3947       1.6606
    3948       1.6159
    3949       1.6478
    3950       1.5649
    3951       1.6158
    3952       1.6534
    3953       1.6053
    3954       1.6555
    3955       1.7132
    3956       1.6465
    3957       1.6807
    3958       1.6629
    3959       1.6478
    3960       1.7034
    3961       1.6770
    3962       1.5924
    3963       1.5657
    3964       1.6244
    3965       1.6212
    3966       1.7219
    3967       1.6485
    3968       1.6008
    3969       1.6991
    3970       1.6905
    3971       1.6838
    3972       1.6247
    3973       1.6248
    3974       1.6318
    3975       1.7765
    3976       1.5953
    3977       1.5031
    3978       1.5907
    3979       1.5599
    3980       1.6049
    3981       1.5940
    3982       1.4626
    3983       1.4975
    3984       1.4644
    3985       1.4829
    3986       1.5315
    3987       1.5312
    3988       1.6055
    3989       1.4819
    3990       1.4536
    3991       1.6201
    3992       1.4985
    3993       1.6518
    3994       1.6559
    3995       1.6121
    3996       1.6242
    3997       1.6254
    3998       1.7429
    3999       1.6554
    4000       1.6036
    4001       1.7065
    4002       1.7833
    4003       1.8006
    4004       1.6074
    4005       1.6248
    4006       1.6469
    4007       1.5131
    4008       1.6251
    4009       1.5942
    4010       1.6454
    4011       1.5746
    4012       1.6288
    4013       1.5862
    4014       1.5545
    4015       1.7129
    4016       1.7630
    4017       1.6608
    4018       1.6926
    4019       1.7264
    4020       1.7140
    4021       1.6425
    4022       1.6335
    4023       1.7516
    4024       1.6879
    4025       1.6352
    4026       1.4949
    4027       1.5936
    4028       1.4643
    4029       1.5970
    4030       1.6081
    4031       1.5641
    4032       1.4908
    4033       1.6470
    4034       1.5195
    4035       1.6488
    4036       1.5425
    4037       1.5256
    4038       1.5427
    4039       1.6345
    4040       1.5614
    4041       1.7884
    4042       1.6764
    4043       1.6384
    4044       1.5499
    4045       1.5194
    4046       1.4652
    4047       1.5216
    4048       1.3950
    4049       1.4043
    4050       1.5537
    4051       1.4996
    4052       1.5223
    4053       1.5967
    4054       1.5279
    4055       1.5134
    4056       1.5608
    4057       1.5367
    4058       1.5662
    4059       1.6648
    4060       1.7647
    4061       1.8022
    4062       1.6576
    4063       1.6871
    4064       1.6304
    4065       1.6741
    4066       1.6957
    4067       1.6948
    4068       1.5077
    4069       1.6582
    4070       1.6189
    4071       1.6508
    4072       1.5550
    4073       1.5771
    4074       1.4750
    4075       1.5038
    4076       1.5610
    4077       1.6664
    4078       1.5756
    4079       1.4443
    4080       1.5091
    4081       1.5749
    4082       1.5449
    4083       1.5906
    4084       1.7086
    4085       1.7031
    4086       1.6053
    4087       1.5301
    4088       1.5173
    4089       1.5123
    4090       1.6423
    4091       1.5799
    4092       1.6269
    4093       1.5629
    4094       1.5570
    4095       1.5071
    4096       1.5221
    4097       1.5295
    4098       1.5429
    4099       1.5373
    4100       1.4029
    4101       1.3840
    4102       1.6278
    4103       1.6454
    4104       1.5823
    4105       1.4970
    4106       1.5410
    4107       1.5391
    4108       1.5660
    4109       1.6023
    4110       1.6365
    4111       1.6342
    4112       1.6156
    4113       1.4403
    4114       1.6008
    4115       1.5390
    4116       1.5779
    4117       1.5560
    4118       1.3810
    4119       1.5859
    4120       1.4418
    4121       1.4787
    4122       1.5103
    4123       1.5267
    4124       1.4765
    4125       1.4618
    4126       1.4484
    4127       1.4521
    4128       1.4516
    4129       1.4617
    4130       1.6060
    4131       1.5866
    4132       1.5985
    4133       1.5590
    4134       1.4288
    4135       1.4347
    4136       1.6174
    4137       1.4136
    4138       1.4855
    4139       1.5641
    4140       1.6193
    4141       1.5337
    4142       1.5659
    4143       1.6001
    4144       1.5853
    4145       1.5285
    4146       1.5296
    4147       1.6262
    4148       1.5900
    4149       1.5903
    4150       1.5837
    4151       1.6008
    4152       1.5620
    4153       1.4992
    4154       1.5411
    4155       1.5337
    4156       1.5069
    4157       1.5473
    4158       1.5195
    4159       1.6097
    4160       1.4929
    4161       1.6783
    4162       1.6307
    4163       1.6187
    4164       1.6315
    4165       1.7486
    4166       1.6160
    4167       1.6723
    4168       1.6444
    4169       1.7250
    4170       1.7107
    4171       1.7914
    4172       1.7426
    4173       1.7062
    4174       1.7214
    4175       1.7217
    4176       1.7245
    4177       1.6689
    4178       1.6095
    4179       1.6320
    4180       1.6169
    4181       1.6828
    4182       1.6513
    4183       1.5349
    4184       1.5255
    4185       1.5418
    4186       1.5764
    4187       1.6633
    4188       1.7297
    4189       1.6698
    4190       1.6360
    4191       1.6256
    4192       1.5453
    4193       1.5848
    4194       1.5946
    4195       1.5287
    4196       1.5759
    4197       1.5226
    4198       1.5261
    4199       1.6128
    4200       1.6202
    4201       1.6571
    4202       1.5362
    4203       1.6022
    4204       1.7036
    4205       1.6867
    4206       1.6943
    4207       1.6159
    4208       1.5702
    4209       1.7392
    4210       1.6435
    4211       1.6058
    4212       1.6673
    4213       1.5810
    4214       1.7118
    4215       1.5898
    4216       1.6524
    4217       1.7049
    4218       1.7007
    4219       1.7188
    4220       1.6603
    4221       1.7129
    4222       1.7946
    4223       1.8033
    4224       1.6984
    4225       1.7697
    4226       1.8562
    4227       1.8990
    4228       1.9590
    4229       1.8560
    4230       1.7078
    4231       1.6726
    4232       1.8427
    4233       1.7996
    4234       1.8529
    4235       1.8004
    4236       1.7125
    4237       1.7889
    4238       1.8402
    4239       1.7804
    4240       1.7254
    4241       1.6458
    4242       1.7842
    4243       1.7951
    4244       1.7974
    4245       1.6976
    4246       1.8244
    4247       1.7003
    4248       1.7745
    4249       1.7798
    4250       1.7495
    4251       1.7092
    4252       1.8598
    4253       1.8632
    4254       1.7992
    4255       1.6273
    4256       1.7803
    4257       1.8665
    4258       1.8568
    4259       1.8818
    4260       1.7331
    4261       1.6051
    4262       1.5844
    4263       1.5158
    4264       1.6296
    4265       1.6224
    4266       1.6587
    4267       1.7921
    4268       1.7823
    4269       1.7074
    4270       1.6867
    4271       1.7672
    4272       1.7761
    4273       1.7622
    4274       1.8197
    4275       1.8195
    4276       1.7072
    4277       1.7265
    4278       1.8438
    4279       1.7788
    4280       1.6732
    4281       1.6155
    4282       1.6295
    4283       1.7020
    4284       1.7064
    4285       1.7823
    4286       1.7113
    4287       1.7720
    4288       1.8255
    4289       1.8325
    4290       1.8202
    4291       1.8020
    4292       1.8783
    4293       1.8798
    4294       1.8489
    4295       1.6714
    4296       1.5764
    4297       1.6612
    4298       1.6879
    4299       1.6216
    4300       1.5901
    4301       1.6352
    4302       1.6140
    4303       1.6294
    4304       1.6993
    4305       1.6527
    4306       1.5519
    4307       1.7027
    4308       1.6090
    4309       1.6639
    4310       1.6942
    4311       1.7655
    4312       1.6671
    4313       1.5083
    4314       1.6609
    4315       1.6181
    4316       1.5966
    4317       1.6343
    4318       1.7455
    4319       1.7871
    4320       1.7137
    4321       1.5951
    4322       1.6570
    4323       1.7863
    4324       1.7920
    4325       1.7172
    4326       1.6972
    4327       1.7071
    4328       1.8309
    4329       1.7593
    4330       1.7316
    4331       1.7609
    4332       1.7727
    4333       1.7094
    4334       1.7308
    4335       1.6671
    4336       1.5899
    4337       1.5541
    4338       1.6975
    4339       1.6100
    4340       1.7155
    4341       1.7095
    4342       1.7051
    4343       1.6610
    4344       1.8069
    4345       1.7513
    4346       1.7832
    4347       1.8043
    4348       1.7731
    4349       1.7456
    4350       1.8074
    4351       1.6677
    4352       1.7056
    4353       1.7133
    4354       1.7763
    4355       1.8634
    4356       1.8117
    4357       1.6890
    4358       1.8402
    4359       1.9841
    4360       1.9991
    4361       1.8602
    4362       1.8992
    4363       1.8690
    4364       1.8797
    4365       1.9293
    4366       1.8544
    4367       1.8085
    4368       1.8090
    4369       1.8435
    4370       1.7429
    4371       1.7707
    4372       1.7103
    4373       1.7562
    4374       1.7811
    4375       1.8509
    4376       1.8605
    4377       1.9385
    4378       1.9417
    4379       1.7729
    4380       1.6513
    4381       1.6545
    4382       1.6432
    4383       1.6999
    4384       1.7418
    4385       1.8058
    4386       1.7670
    4387       1.4821
    4388       1.6490
    4389       1.6445
    4390       1.5967
    4391       1.7372
    4392       1.7186
    4393       1.7245
    4394       1.6351
    4395       1.7547
    4396       1.8143
    4397       1.8172
    4398       1.8142
    4399       1.8435
    4400       1.7829
    4401       1.8810
    4402       1.8657
    4403       1.8990
    4404       1.8559
    4405       1.9072
    4406       1.7643
    4407       1.8037
    4408       1.7392
    4409       1.7179
    4410       1.8413
    4411       1.8738
    4412       1.8848
    4413       1.9870
    4414       1.9130
    4415       1.8130
    4416       1.6695
    4417       1.7551
    4418       1.6529
    4419       1.7484
    4420       1.8536
    4421       1.7703
    4422       1.8898
    4423       1.7632
    4424       1.8447
    4425       1.8070
    4426       1.8712
    4427       1.8040
    4428       1.9107
    4429       1.8952
    4430       1.8785
    4431       1.7695
    4432       1.7362
    4433       1.6585
    4434       1.6849
    4435       1.6968
    4436       1.6790
    4437       1.6650
    4438       1.5951
    4439       1.6860
    4440       1.6454
    4441       1.7896
    4442       1.6853
    4443       1.7138
    4444       1.7711
    4445       1.7704
    4446       1.7795
    4447       1.7684
    4448       1.8477
    4449       1.7211
    4450       1.7522
    4451       1.7744
    4452       1.6959
    4453       1.8617
    4454       1.9183
    4455       1.7348
    4456       1.8196
    4457       1.8042
    4458       1.8504
    4459       2.0380
    4460       1.9558
    4461       1.9708
    4462       1.9807
    4463       2.0792
    4464       1.9381
    4465       1.8889
    4466       1.9444
    4467       1.7679
    4468       1.7577
    4469       1.6871
    4470       1.7233
    4471       1.7208
    4472       1.6266
    4473       1.8071
    4474       1.8063
    4475       1.6356
    4476       1.8536
    4477       1.7803
    4478       1.7463
    4479       1.8900
    4480       1.8777
    4481       1.7769
    4482       1.8330
    4483       1.8292
    4484       1.8707
    4485       1.8858
    4486       1.8005
    4487       1.8534
    4488       1.8113
    4489       1.9270
    4490       1.9273
    4491       1.7184
    4492       1.7990
    4493       1.7433
    4494       1.7338
    4495       1.7950
    4496       1.8187
    4497       1.8351
    4498       1.7991
    4499       1.8148
    4500       1.8374
    4501       1.9411
    4502       1.8783
    4503       1.7552
    4504       1.7754
    4505       1.7681
    4506       1.7473
    4507       1.7162
    4508       1.6191
    4509       1.6053
    4510       1.6677
    4511       1.5218
    4512       1.5870
    4513       1.5769
    4514       1.5703
    4515       1.7229
    4516       1.6340
    4517       1.7864
    4518       1.7220
    4519       1.6966
    4520       1.6207
    4521       1.6600
    4522       1.6160
    4523       1.6661
    4524       1.6802
    4525       1.6742
    4526       1.6952
    4527       1.4881
    4528       1.5418
    4529       1.6703
    4530       1.7240
    4531       1.6374
    4532       1.5941
    4533       1.7095
    4534       1.7216
    4535       1.7056
    4536       1.7585
    4537       1.7273
    4538       1.8014
    4539       1.7623
    4540       1.8101
    4541       1.6881
    4542       1.7393
    4543       1.6648
    4544       1.7902
    4545       1.8689
    4546       1.7932
    4547       1.6945
    4548       1.8410
    4549       1.8204
    4550       1.9027
    4551       1.7757
    4552       1.7619
    4553       1.7744
    4554       1.8275
    4555       1.9300
    4556       1.7834
    4557       1.7421
    4558       1.7582
    4559       1.6889
    4560       1.8030
    4561       1.6406
    4562       1.5835
    4563       1.5936
    4564       1.7481
    4565       1.9001
    4566       1.8712
    4567       1.9005
    4568       1.8922
    4569       1.7844
    4570       1.9844
    4571       1.9128
    4572       1.8120
    4573       1.7589
    4574       1.7665
    4575       1.9012
    4576       1.7584
    4577       1.9113
    4578       1.9072
    4579       1.9645
    4580       1.9277
    4581       1.8663
    4582       1.8674
    4583       1.8882
    4584       1.8645
    4585       1.8769
    4586       1.8583
    4587       1.9743
    4588       1.9494
    4589       1.7896
    4590       1.8320
    4591       1.7265
    4592       1.7597
    4593       1.8124
    4594       1.8856
    4595       1.8468
    4596       1.8384
    4597       1.8922
    4598       1.8602
    4599       1.8534
    4600       1.7647
    4601       1.7637
    4602       1.7060
    4603       1.8919
    4604       1.7369
    4605       1.8824
    4606       1.8815
    4607       1.9695
    4608       1.7859
    4609       1.8721
    4610       1.9460
    4611       1.9542
    4612       1.9751
    4613       1.8660
    4614       1.8810
    4615       1.8066
    4616       1.7471
    4617       1.7199
    4618       1.7581
    4619       1.7561
    4620       1.8326
    4621       1.8014
    4622       1.8517
    4623       1.7889
    4624       1.7835
    4625       1.8027
    4626       1.8599
    4627       1.8985
    4628       1.8463
    4629       1.9003
    4630       1.7940
    4631       1.8170
    4632       1.7675
    4633       1.9055
    4634       1.9816
    4635       1.8569
    4636       1.8634
    4637       1.8180
    4638       1.7852
    4639       1.7588
    4640       1.8121
    4641       1.8697
    4642       1.8383
    4643       1.9235
    4644       1.8474
    4645       1.8474
    4646       1.8027
    4647       1.7829
    4648       1.7984
    4649       1.9234
    4650       1.9584
    4651       1.8494
    4652       1.9563
    4653       1.8352
    4654       1.7743
    4655       1.8894
    4656       1.9168
    4657       1.8471
    4658       1.8985
    4659       1.9420
    4660       1.9882
    4661       1.9492
    4662       1.7985
    4663       1.7672
    4664       1.8629
    4665       1.8370
    4666       1.8238
    4667       1.7614
    4668       1.9122
    4669       1.8665
    4670       1.7247
    4671       1.8162
    4672       1.7385
    4673       1.8404
    4674       2.0021
    4675       1.9117
    4676       1.8390
    4677       1.8232
    4678       1.9662
    4679       1.9660
    4680       1.8456
    4681       1.8718
    4682       1.8272
    4683       1.8478
    4684       1.9528
    4685       1.9194
    4686       1.8154
    4687       1.8852
    4688       1.7951
    4689       1.7179
    4690       1.9716
    4691       1.7794
    4692       1.8920
    4693       2.0078
    4694       1.9701
    4695       1.9962
    4696       1.9142
    4697       1.8546
    4698       1.7790
    4699       1.7951
    4700       1.8141
    4701       1.8574
    4702       1.7513
    4703       1.8085
    4704       1.8318
    4705       1.7609
    4706       1.7451
    4707       1.7768
    4708       1.7121
    4709       1.7177
    4710       1.7506
    4711       1.8044
    4712       1.8279
    4713       1.8849
    4714       1.8518
    4715       1.8708
    4716       1.8795
    4717       1.7893
    4718       1.8620
    4719       1.9308
    4720       1.8741
    4721       1.9190
    4722       1.8743
    4723       1.7918
    4724       1.8078
    4725       1.9168
    4726       1.9137
    4727       1.9546
    4728       1.8769
    4729       1.7645
    4730       1.8949
    4731       1.7591
    4732       1.9035
    4733       1.9123
    4734       1.7968
    4735       1.7842
    4736       1.8409
    4737       1.9036
    4738       1.8617
    4739       1.9352
    4740       1.9037
    4741       1.8601
    4742       1.9389
    4743       1.8880
    4744       1.9754
    4745       1.7894
    4746       1.9202
    4747       1.8048
    4748       1.8234
    4749       1.9612
    4750       1.9542
    4751       1.8010
    4752       1.8992
    4753       1.9529
    4754       1.8042
    4755       1.7196
    4756       1.6289
    4757       1.6753
    4758       1.7034
    4759       1.8201
    4760       1.8579
    4761       1.7702
    4762       1.7896
    4763       1.7891
    4764       1.7750
    4765       1.8477
    4766       1.8462
    4767       1.8351
    4768       1.8414
    4769       1.8938
    4770       1.7794
    4771       1.6981
    4772       1.7284
    4773       1.7446
    4774       1.6528
    4775       1.8380
    4776       1.8032
    4777       1.7845
    4778       1.6902
    4779       1.6953
    4780       1.6997
    4781       1.7954
    4782       1.8206
    4783       1.7239
    4784       1.8052
    4785       1.7510
    4786       1.6632
    4787       1.8396
    4788       1.7300
    4789       1.7374
    4790       1.7622
    4791       1.7974
    4792       1.7767
    4793       1.8587
    4794       1.8395
    4795       1.9877
    4796       1.8069
    4797       1.8312
    4798       1.8557
    4799       1.8626
    4800       1.9315
    4801       1.8153
    4802       1.8424
    4803       1.8529
    4804       1.8957
    4805       1.8606
    4806       1.7926
    4807       1.8188
    4808       1.8943
    4809       1.8785
    4810       1.8083
    4811       1.7506
    4812       1.8812
    4813       1.8292
    4814       1.7472
    4815       1.7430
    4816       1.7720
    4817       1.6667
    4818       1.7404
    4819       1.6625
    4820       1.7709
    4821       1.7396
    4822       1.7717
    4823       1.8081
    4824       1.8212
    4825       1.7331
    4826       1.7079
    4827       1.6764
    4828       1.8036
    4829       1.8786
    4830       1.8230
    4831       1.7241
    4832       1.7462
    4833       1.7511
    4834       1.8438
    4835       1.8543
    4836       1.8371
    4837       1.8993
    4838       1.9205
    4839       1.8383
    4840       1.7520
    4841       1.8485
    4842       1.8418
    4843       1.8298
    4844       1.8729
    4845       1.8055
    4846       1.8959
    4847       1.7964
    4848       1.7164
    4849       1.7543
    4850       1.7385
    4851       1.8210
    4852       1.7572
    4853       1.7356
    4854       1.7804
    4855       1.7718
    4856       1.8430
    4857       2.0741
    4858       2.1111
    4859       2.0436
    4860       1.9013
    4861       1.8885
    4862       1.8768
    4863       1.8701
    4864       2.0363
    4865       2.0679
    4866       2.0604
    4867       1.8682
    4868       1.9011
    4869       1.8628
    4870       1.8384
    4871       1.8907
    4872       1.9166
    4873       1.8921
    4874       2.0103
    4875       1.9653
    4876       1.8824
    4877       1.9247
    4878       1.9045
    4879       1.8983
    4880       1.9999
    4881       2.0729
    4882       1.9252
    4883       2.0086
    4884       2.1360
    4885       2.0829
    4886       1.9953
    4887       1.9880
    4888       1.8576
    4889       2.0033
    4890       1.9457
    4891       2.0030
    4892       2.0447
    4893       2.0574
    4894       1.9143
    4895       1.9439
    4896       1.9301
    4897       1.7906
    4898       1.8378
    4899       1.9802
    4900       1.9066
    4901       1.9073
    4902       1.8085
    4903       1.8447
    4904       1.9268
    4905       1.8468
    4906       1.8694
    4907       1.9861
    4908       1.8964
    4909       1.9425
    4910       1.8318
    4911       1.8165
    4912       1.8669
    4913       1.9377
    4914       2.0583
    4915       1.8891
    4916       1.8608
    4917       1.9981
    4918       1.9652
    4919       1.9024
    4920       1.9396
    4921       1.8868
    4922       1.8962
    4923       1.9059
    4924       1.9438
    4925       1.9557
    4926       1.8761
    4927       1.8581
    4928       1.8336
    4929       1.8046
    4930       1.9027
    4931       1.8929
    4932       1.8698
    4933       1.9420
    4934       1.8434
    4935       2.0522
    4936       1.8160
    4937       1.8035
    4938       1.8153
    4939       1.8677
    4940       1.8173
    4941       1.8971
    4942       1.8276
    4943       1.8286
    4944       1.7363
    4945       1.7870
    4946       1.7901
    4947       1.9229
    4948       1.9776
    4949       1.9626
    4950       2.0083
    4951       1.8101
    4952       1.8735
    4953       1.9542
    4954       1.8784
    4955       1.8541
    4956       1.8521
    4957       1.7838
    4958       1.8909
    4959       1.9229
    4960       1.9725
    4961       1.8970
    4962       1.7670
    4963       1.8251
    4964       1.7671
    4965       1.6585
    4966       1.6960
    4967       1.9097
    4968       1.6522
    4969       1.7433
    4970       1.7064
    4971       1.7650
    4972       1.8204
    4973       1.8435
    4974       1.7784
    4975       1.7918
    4976       1.7767
    4977       1.7519
    4978       1.7059
    4979       1.6156
    4980       1.7117
    4981       1.6393
    4982       1.6267
    4983       1.7403
    4984       1.7001
    4985       1.8610
    4986       1.6560
    4987       1.6622
    4988       1.8372
    4989       1.8347
    4990       1.7888
    4991       1.8695
    4992       1.7034
    4993       1.7690
    4994       1.7742
    4995       1.7410
    4996       1.7711
    4997       1.7614
    4998       1.8182
    4999       1.8364
    5000       1.7965
