# Supplementary material for: Active ingredients and molecular targets of Taraxacum mongolicum against hepatocellular carcinoma: network pharmacology, molecular docking, and molecular dynamics simulation analysis
Source: PeerJ. 2022 Jul 18;10:e13737. doi: 10.7717/peerj.13737 (PMC9302432; doi:10.7717/peerj.13737)
Supplement: Supplemental Information 7 [file peerj-10-13737-s007.zip › Molecular dynamics (MD) simulation data/HRAS-Quercetin data/rmsf_protein.dat]

#Res        AtomicFlx
   1.000       1.4388
   2.000       0.8366
   3.000       0.6583
   4.000       0.5975
   5.000       0.6192
   6.000       0.4577
   7.000       0.4322
   8.000       0.4313
   9.000       0.4511
  10.000       0.5795
  11.000       0.6566
  12.000       0.9184
  13.000       0.7284
  14.000       0.5053
  15.000       0.5321
  16.000       0.5517
  17.000       0.5013
  18.000       0.5018
  19.000       0.4616
  20.000       0.4756
  21.000       0.4902
  22.000       0.5029
  23.000       0.5438
  24.000       0.6640
  25.000       0.7548
  26.000       0.7881
  27.000       0.8477
  28.000       0.7380
  29.000       1.5120
  30.000       1.6190
  31.000       2.0794
  32.000       2.3270
  33.000       2.2992
  34.000       3.0892
  35.000       2.8841
  36.000       2.1433
  37.000       1.0892
  38.000       0.9437
  39.000       0.6796
  40.000       0.6701
  41.000       0.7436
  42.000       0.7674
  43.000       0.7060
  44.000       0.7233
  45.000       0.7235
  46.000       0.7005
  47.000       0.8569
  48.000       0.9689
  49.000       0.7935
  50.000       0.7717
  51.000       0.6764
  52.000       0.6341
  53.000       0.5930
  54.000       0.5662
  55.000       0.5315
  56.000       0.5559
  57.000       0.5623
  58.000       0.5850
  59.000       0.6174
  60.000       0.6890
  61.000       0.7458
  62.000       1.0987
  63.000       1.1509
  64.000       1.4302
  65.000       1.3683
  66.000       1.3573
  67.000       1.1675
  68.000       0.9062
  69.000       0.7314
  70.000       0.7949
  71.000       0.8324
  72.000       0.7300
  73.000       0.7054
  74.000       0.8375
  75.000       0.6647
  76.000       0.6653
  77.000       0.4431
  78.000       0.3603
  79.000       0.3815
  80.000       0.4063
  81.000       0.3702
  82.000       0.3749
  83.000       0.4307
  84.000       0.4269
  85.000       0.5273
  86.000       0.5630
  87.000       0.5672
  88.000       0.6125
  89.000       0.5004
  90.000       0.4849
  91.000       0.6035
  92.000       0.5896
  93.000       0.6391
  94.000       0.6032
  95.000       0.5663
  96.000       0.5510
  97.000       0.5266
  98.000       0.6107
  99.000       0.5877
 100.000       0.5402
 101.000       0.7438
 102.000       0.7577
 103.000       0.6289
 104.000       0.6543
 105.000       0.9330
 106.000       1.0635
 107.000       1.4692
 108.000       0.9548
 109.000       0.5641
 110.000       0.4470
 111.000       0.3948
 112.000       0.3591
 113.000       0.3398
 114.000       0.3382
 115.000       0.3925
 116.000       0.3984
 117.000       0.4692
 118.000       0.5081
 119.000       0.6113
 120.000       0.6935
 121.000       0.9025
 122.000       0.8537
 123.000       0.6101
 124.000       0.5810
 125.000       0.5205
 126.000       0.6762
 127.000       0.6528
 128.000       0.6847
 129.000       0.6310
 130.000       0.4878
 131.000       0.5076
 132.000       0.5722
 133.000       0.5191
 134.000       0.4341
 135.000       0.5415
 136.000       0.6281
 137.000       0.5868
 138.000       0.5851
 139.000       0.4579
 140.000       0.4278
 141.000       0.3928
 142.000       0.3952
 143.000       0.4620
 144.000       0.4825
 145.000       0.4768
 146.000       0.5924
 147.000       0.5713
 148.000       0.6528
 149.000       0.6206
 150.000       0.5792
 151.000       0.5339
 152.000       0.5467
 153.000       0.5805
 154.000       0.5524
 155.000       0.4719
 156.000       0.4507
 157.000       0.4263
 158.000       0.3975
 159.000       0.3887
 160.000       0.4212
 161.000       0.4755
 162.000       0.4875
 163.000       0.5171
 164.000       0.6255
 165.000       0.8698
 166.000       1.4036
