# Supplementary material for: Active ingredients and molecular targets of Taraxacum mongolicum against hepatocellular carcinoma: network pharmacology, molecular docking, and molecular dynamics simulation analysis
Source: PeerJ. 2022 Jul 18;10:e13737. doi: 10.7717/peerj.13737 (PMC9302432; doi:10.7717/peerj.13737)
Supplement: Supplemental Information 7 [file peerj-10-13737-s007.zip › Molecular dynamics (MD) simulation data/MAPK3-Austricin data/avghb-acceptor.dat]

#Acceptor            DonorH         Donor   Frames         Frac      AvgDist       AvgAng
MOL_351@O2      LYS_107@HZ1    LYS_107@NZ      875       0.1750       2.8280     156.8235
MOL_351@O4        MET_101@H     MET_101@N      705       0.1410       2.9113     157.9759
MOL_351@O2      LYS_107@HZ3    LYS_107@NZ      680       0.1360       2.8206     156.1251
MOL_351@H18       MET_101@H     MET_101@N      561       0.1122       2.8656     146.1815
MOL_351@O2      LYS_107@HZ2    LYS_107@NZ      487       0.0974       2.8300     156.1514
MOL_351@O3       LYS_47@HZ1     LYS_47@NZ      237       0.0474       2.8255     149.8328
MOL_351@O3       LYS_47@HZ2     LYS_47@NZ      206       0.0412       2.8505     150.6986
MOL_351@O3       LYS_47@HZ3     LYS_47@NZ      192       0.0384       2.8342     151.0427
MOL_351@O2        ASP_104@H     ASP_104@N      123       0.0246       2.8782     145.9723
MOL_351@H10       MET_101@H     MET_101@N       36       0.0072       2.8551     147.3481
MOL_351@H5        MET_101@H     MET_101@N       34       0.0068       2.8526     143.5322
MOL_351@H8        MET_101@H     MET_101@N       30       0.0060       2.8394     146.9441
MOL_351@H9        MET_101@H     MET_101@N       28       0.0056       2.8488     145.0074
MOL_351@H5     LEU_149@HD13   LEU_149@CD1       24       0.0048       2.9388     142.6202
MOL_351@H5      MET_101@HB2    MET_101@CB       20       0.0040       2.9488     144.4095
MOL_351@H5     LEU_149@HD11   LEU_149@CD1       18       0.0036       2.9256     140.3585
MOL_351@O3      GLN_98@HE21    GLN_98@NE2       15       0.0030       2.9170     152.1299
MOL_351@O1      LYS_107@HZ1    LYS_107@NZ       13       0.0026       2.8981     153.2327
MOL_351@H18      LEU_100@HA    LEU_100@CA       13       0.0026       2.9430     140.1503
MOL_351@H1      ILE_24@HG23    ILE_24@CG2       13       0.0026       2.9571     142.0726
MOL_351@H2     LEU_149@HD22   LEU_149@CD2       12       0.0024       2.9280     141.1562
MOL_351@H3       GLY_25@HA3     GLY_25@CA       12       0.0024       2.9567     142.4524
MOL_351@H3      VAL_32@HG12    VAL_32@CG1       11       0.0022       2.9468     143.0759
MOL_351@H3      VAL_32@HG11    VAL_32@CG1       10       0.0020       2.9647     142.3855
MOL_351@H2     LEU_149@HD23   LEU_149@CD2        9       0.0018       2.9522     143.0854
MOL_351@H9       THR_103@HA    THR_103@CA        8       0.0016       2.9308     141.3775
MOL_351@H4     LEU_149@HD21   LEU_149@CD2        8       0.0016       2.9617     139.9156
MOL_351@H14      LYS_47@HE3     LYS_47@CE        7       0.0014       2.8503     149.5939
MOL_351@H12      LYS_47@HE3     LYS_47@CE        7       0.0014       2.9042     141.2134
MOL_351@H13      LYS_47@HE3     LYS_47@CE        7       0.0014       2.9094     141.5213
MOL_351@H4     LEU_149@HD23   LEU_149@CD2        7       0.0014       2.9150     141.1958
MOL_351@H2     LEU_149@HD21   LEU_149@CD2        6       0.0012       2.9273     140.2597
MOL_351@H1      ILE_24@HG22    ILE_24@CG2        6       0.0012       2.9332     141.1643
MOL_351@H2     LEU_149@HD11   LEU_149@CD1        6       0.0012       2.9678     141.5798
MOL_351@O2      LYS_107@HE2    LYS_107@CE        6       0.0012       2.9687     138.9231
MOL_351@H5     LEU_149@HD12   LEU_149@CD1        6       0.0012       2.9740     145.6618
MOL_351@O3         GLU_26@H      GLU_26@N        5       0.0010       2.9088     150.3635
MOL_351@H6      VAL_32@HG12    VAL_32@CG1        5       0.0010       2.9350     140.7359
MOL_351@H1      ILE_24@HG21    ILE_24@CG2        5       0.0010       2.9351     140.5897
MOL_351@H6      ILE_24@HG22    ILE_24@CG2        5       0.0010       2.9356     140.1047
MOL_351@H2     LEU_149@HD12   LEU_149@CD1        5       0.0010       2.9454     139.6558
MOL_351@H4      MET_101@HB2    MET_101@CB        5       0.0010       2.9572     144.9180
MOL_351@H3      ILE_24@HG23    ILE_24@CG2        4       0.0008       2.9387     140.2043
MOL_351@H1      ILE_24@HD12    ILE_24@CD1        4       0.0008       2.9405     147.5031
MOL_351@H10      THR_103@HA    THR_103@CA        4       0.0008       2.9413     138.4113
MOL_351@H3      ILE_24@HG21    ILE_24@CG2        4       0.0008       2.9433     145.0597
MOL_351@H7      VAL_32@HG23    VAL_32@CG2        4       0.0008       2.9478     137.2202
MOL_351@H15      GLY_25@HA3     GLY_25@CA        4       0.0008       2.9554     150.2883
MOL_351@H6       GLY_25@HA3     GLY_25@CA        4       0.0008       2.9570     149.4062
MOL_351@H16      GLY_25@HA3     GLY_25@CA        4       0.0008       2.9678     154.1930
MOL_351@H8       THR_103@HA    THR_103@CA        3       0.0006       2.9145     136.2895
MOL_351@H4      ASP_104@HB3    ASP_104@CB        3       0.0006       2.9319     141.2184
MOL_351@H2     LEU_149@HD13   LEU_149@CD1        3       0.0006       2.9367     151.3783
MOL_351@H3      VAL_32@HG13    VAL_32@CG1        3       0.0006       2.9420     141.1130
MOL_351@H4     LEU_149@HD22   LEU_149@CD2        3       0.0006       2.9515     139.8697
MOL_351@H6      ILE_24@HG21    ILE_24@CG2        3       0.0006       2.9555     141.7742
MOL_351@H14      LYS_47@HD2     LYS_47@CD        3       0.0006       2.9611     137.6836
MOL_351@O1      LYS_107@HZ2    LYS_107@NZ        3       0.0006       2.9753     153.0892
MOL_351@H3      ILE_24@HG22    ILE_24@CG2        3       0.0006       2.9765     141.4381
MOL_351@O3       LYS_47@HE2     LYS_47@CE        3       0.0006       2.9794     143.6632
MOL_351@H14     GLN_98@HE22    GLN_98@NE2        2       0.0004       2.7479     142.1110
MOL_351@H18    LEU_149@HD21   LEU_149@CD2        2       0.0004       2.8344     148.4661
MOL_351@H16        GLU_26@H      GLU_26@N        2       0.0004       2.8658     143.3422
MOL_351@H14      LYS_47@HE2     LYS_47@CE        2       0.0004       2.8718     148.0518
MOL_351@H6      VAL_32@HG13    VAL_32@CG1        2       0.0004       2.8941     139.2610
MOL_351@H12      LYS_47@HE2     LYS_47@CE        2       0.0004       2.8945     138.5658
MOL_351@H16     LYS_107@HZ1    LYS_107@NZ        2       0.0004       2.8986     147.4749
MOL_351@H16     VAL_32@HG22    VAL_32@CG2        2       0.0004       2.9100     139.7922
MOL_351@H7       ALA_45@HB2     ALA_45@CB        2       0.0004       2.9201     139.4373
MOL_351@H18    LEU_149@HD12   LEU_149@CD1        2       0.0004       2.9377     148.9946
MOL_351@O3       CYS_159@HG    CYS_159@SG        2       0.0004       2.9448     142.6753
MOL_351@H12      LYS_47@HD2     LYS_47@CD        2       0.0004       2.9475     145.2871
MOL_351@H4     LEU_149@HD12   LEU_149@CD1        2       0.0004       2.9518     139.9348
MOL_351@H18    LEU_149@HD22   LEU_149@CD2        2       0.0004       2.9591     152.4963
MOL_351@H1      ILE_24@HD13    ILE_24@CD1        2       0.0004       2.9635     140.5482
MOL_351@H5     LEU_149@HD21   LEU_149@CD2        2       0.0004       2.9678     140.1017
MOL_351@H5     LEU_149@HD22   LEU_149@CD2        2       0.0004       2.9784     158.8440
MOL_351@H4       LEU_149@HG    LEU_149@CG        2       0.0004       2.9793     139.0470
MOL_351@H7      VAL_32@HG22    VAL_32@CG2        2       0.0004       2.9812     139.3856
MOL_351@H13     GLN_98@HE22    GLN_98@NE2        1       0.0002       2.6072     137.1717
MOL_351@H12      LYS_47@HZ3     LYS_47@NZ        1       0.0002       2.6803     137.7869
MOL_351@H16     LYS_107@HZ2    LYS_107@NZ        1       0.0002       2.8140     139.2396
MOL_351@H11      LYS_47@HE3     LYS_47@CE        1       0.0002       2.8264     150.4067
MOL_351@H16     LYS_107@HE3    LYS_107@CE        1       0.0002       2.8298     135.7604
MOL_351@H5     LEU_149@HD23   LEU_149@CD2        1       0.0002       2.8480     139.6796
MOL_351@H13      LYS_47@HE2     LYS_47@CE        1       0.0002       2.8555     140.1523
MOL_351@H5      MET_101@HE3    MET_101@CE        1       0.0002       2.8830     143.9383
MOL_351@H17       VAL_32@HB     VAL_32@CB        1       0.0002       2.8911     135.5719
MOL_351@H8      ILE_24@HG23    ILE_24@CG2        1       0.0002       2.9054     137.2993
MOL_351@H12     VAL_32@HG11    VAL_32@CG1        1       0.0002       2.9061     137.1581
MOL_351@H14      LYS_47@HZ2     LYS_47@NZ        1       0.0002       2.9083     144.5104
MOL_351@H12      LYS_47@HZ2     LYS_47@NZ        1       0.0002       2.9161     153.7522
MOL_351@H17     VAL_32@HG22    VAL_32@CG2        1       0.0002       2.9189     144.7569
MOL_351@H12    LEU_149@HD13   LEU_149@CD1        1       0.0002       2.9201     140.4799
MOL_351@H17        GLU_26@H      GLU_26@N        1       0.0002       2.9202     138.3723
MOL_351@H13        GLU_26@H      GLU_26@N        1       0.0002       2.9237     135.3689
MOL_351@H15     LYS_107@HZ3    LYS_107@NZ        1       0.0002       2.9240     144.5522
MOL_351@H14     ILE_77@HD13    ILE_77@CD1        1       0.0002       2.9296     141.4184
MOL_351@H1      VAL_32@HG11    VAL_32@CG1        1       0.0002       2.9300     137.1694
MOL_351@H11      CYS_159@HG    CYS_159@SG        1       0.0002       2.9302     149.7150
MOL_351@H14      GLY_25@HA3     GLY_25@CA        1       0.0002       2.9405     138.3822
MOL_351@H7     LEU_100@HD21   LEU_100@CD2        1       0.0002       2.9452     135.4627
MOL_351@H9     LEU_100@HD11   LEU_100@CD1        1       0.0002       2.9467     141.5665
MOL_351@H6      ILE_24@HG13    ILE_24@CG1        1       0.0002       2.9531     137.1622
MOL_351@H7     LEU_100@HD22   LEU_100@CD2        1       0.0002       2.9566     149.4760
MOL_351@H10     ILE_24@HG23    ILE_24@CG2        1       0.0002       2.9594     145.6740
MOL_351@H9      ILE_24@HD11    ILE_24@CD1        1       0.0002       2.9622     136.0257
MOL_351@H12     VAL_32@HG13    VAL_32@CG1        1       0.0002       2.9630     137.4508
MOL_351@O4       LYS_47@HZ3     LYS_47@NZ        1       0.0002       2.9656     143.1594
MOL_351@H10     MET_101@HB2    MET_101@CB        1       0.0002       2.9656     139.3355
MOL_351@H6      ILE_24@HD11    ILE_24@CD1        1       0.0002       2.9661     135.5564
MOL_351@H1      ILE_24@HD11    ILE_24@CD1        1       0.0002       2.9675     147.9024
MOL_351@H8     LEU_149@HD23   LEU_149@CD2        1       0.0002       2.9686     135.6872
MOL_351@H9      MET_101@HB2    MET_101@CB        1       0.0002       2.9727     140.5333
MOL_351@H14      GLN_98@HB3     GLN_98@CB        1       0.0002       2.9733     137.6544
MOL_351@H12     VAL_32@HG22    VAL_32@CG2        1       0.0002       2.9742     166.0625
MOL_351@H10     ILE_24@HD13    ILE_24@CD1        1       0.0002       2.9786     148.0941
MOL_351@H6      ILE_24@HD12    ILE_24@CD1        1       0.0002       2.9799     137.5866
MOL_351@H13      LYS_47@HD2     LYS_47@CD        1       0.0002       2.9848     139.3967
MOL_351@H17     ILE_24@HG21    ILE_24@CG2        1       0.0002       2.9871     139.1845
MOL_351@H8      MET_101@HB2    MET_101@CB        1       0.0002       2.9876     139.9991
MOL_351@O1      LYS_107@HE3    LYS_107@CE        1       0.0002       2.9877     138.6587
MOL_351@H10     ILE_24@HG21    ILE_24@CG2        1       0.0002       2.9887     151.0929
MOL_351@H10     ILE_24@HD12    ILE_24@CD1        1       0.0002       2.9898     140.9847
MOL_351@H13    LEU_149@HD13   LEU_149@CD1        1       0.0002       2.9920     146.3820
MOL_351@H13     ILE_77@HD12    ILE_77@CD1        1       0.0002       2.9937     137.0763
MOL_351@H14     ILE_77@HD11    ILE_77@CD1        1       0.0002       2.9940     147.0348
MOL_351@H10    LEU_100@HD11   LEU_100@CD1        1       0.0002       2.9952     135.4703
MOL_351@H14      LYS_47@HD3     LYS_47@CD        1       0.0002       2.9952     143.1796
MOL_351@H12      ALA_45@HB2     ALA_45@CB        1       0.0002       2.9954     143.7030
MOL_351@H3      VAL_32@HG23    VAL_32@CG2        1       0.0002       2.9955     139.4498
MOL_351@H6      VAL_32@HG11    VAL_32@CG1        1       0.0002       2.9977     145.4980
