# Supplementary material for: Active ingredients and molecular targets of Taraxacum mongolicum against hepatocellular carcinoma: network pharmacology, molecular docking, and molecular dynamics simulation analysis
Source: PeerJ. 2022 Jul 18;10:e13737. doi: 10.7717/peerj.13737 (PMC9302432; doi:10.7717/peerj.13737)
Supplement: Supplemental Information 7 [file peerj-10-13737-s007.zip › Molecular dynamics (MD) simulation data/MAPK3-Austricin data/avghb-donor.dat]

#Acceptor            DonorH         Donor   Frames         Frac      AvgDist       AvgAng
MET_101@O       MOL_351@H18    MOL_351@O4     1659       0.3318       2.7248     154.1012
ASP_99@O        MOL_351@H18    MOL_351@O4      441       0.0882       2.7663     161.1395
LEU_149@HD22     MOL_351@H2    MOL_351@C2       31       0.0062       2.9491     145.0170
LEU_149@HD13     MOL_351@H5    MOL_351@C5       27       0.0054       2.9338     145.9196
MET_101@H       MOL_351@H10   MOL_351@C11       23       0.0046       2.8627     152.4169
LEU_149@HD21     MOL_351@H2    MOL_351@C2       20       0.0040       2.9431     143.2116
MET_101@H        MOL_351@H9   MOL_351@C11       19       0.0038       2.8993     155.7328
LEU_149@HD11     MOL_351@H5    MOL_351@C5       18       0.0036       2.9540     150.4464
MET_101@HB2      MOL_351@H5    MOL_351@C5       16       0.0032       2.9426     143.8903
MET_101@H        MOL_351@H8   MOL_351@C11       15       0.0030       2.8962     158.2205
LEU_149@HD23     MOL_351@H4    MOL_351@C4       13       0.0026       2.9545     143.8490
LEU_149@HD23     MOL_351@H2    MOL_351@C2       13       0.0026       2.9556     141.1496
THR_103@HA       MOL_351@H9   MOL_351@C11       11       0.0022       2.9430     143.3400
LEU_149@HD12     MOL_351@H5    MOL_351@C5        9       0.0018       2.9409     144.7307
ILE_24@HG21      MOL_351@H1    MOL_351@C1        8       0.0016       2.9473     141.1046
VAL_32@HG11      MOL_351@H3    MOL_351@C3        8       0.0016       2.9674     145.2741
VAL_32@HG13      MOL_351@H3    MOL_351@C3        7       0.0014       2.9459     140.2703
LEU_149@HD22     MOL_351@H4    MOL_351@C4        7       0.0014       2.9574     139.1237
LEU_149@HD21     MOL_351@H4    MOL_351@C4        7       0.0014       2.9734     144.8031
LYS_47@HE3      MOL_351@H14   MOL_351@C14        6       0.0012       2.8342     149.5277
MET_101@HB2      MOL_351@H4    MOL_351@C4        6       0.0012       2.9197     140.7180
LEU_149@HD13     MOL_351@H2    MOL_351@C2        6       0.0012       2.9424     147.4310
ILE_24@HG23      MOL_351@H1    MOL_351@C1        6       0.0012       2.9594     140.4957
THR_103@HA      MOL_351@H10   MOL_351@C11        6       0.0012       2.9629     147.1676
ILE_24@HG22      MOL_351@H1    MOL_351@C1        6       0.0012       2.9695     140.5834
LEU_149@HD12     MOL_351@H2    MOL_351@C2        6       0.0012       2.9727     146.9448
GLY_25@HA3      MOL_351@H16   MOL_351@C15        5       0.0010       2.9210     139.8425
LYS_47@HE3      MOL_351@H13   MOL_351@C14        5       0.0010       2.9361     145.8570
ILE_24@HG21      MOL_351@H3    MOL_351@C3        5       0.0010       2.9503     146.8650
THR_103@HA       MOL_351@H8   MOL_351@C11        5       0.0010       2.9622     142.0361
LEU_100@HA       MOL_351@H7    MOL_351@C7        5       0.0010       2.9799     144.9728
VAL_32@HG12      MOL_351@H3    MOL_351@C3        4       0.0008       2.8746     138.0312
ILE_24@HD12      MOL_351@H6    MOL_351@C7        4       0.0008       2.9282     140.4642
GLY_25@HA3       MOL_351@H6    MOL_351@C7        4       0.0008       2.9392     138.9153
LEU_149@HG       MOL_351@H4    MOL_351@C4        4       0.0008       2.9741     139.5732
LEU_149@HD12    MOL_351@H18    MOL_351@O4        3       0.0006       2.8227     146.7080
LEU_149@HD22    MOL_351@H18    MOL_351@O4        3       0.0006       2.8964     152.0800
LEU_149@HD22     MOL_351@H5    MOL_351@C5        3       0.0006       2.9490     143.6373
ILE_24@HD11      MOL_351@H9   MOL_351@C11        3       0.0006       2.9568     140.4794
ILE_24@HG23      MOL_351@H3    MOL_351@C3        3       0.0006       2.9581     138.6075
ILE_24@HG22      MOL_351@H3    MOL_351@C3        3       0.0006       2.9637     144.1286
ALA_45@HB1       MOL_351@H7    MOL_351@C7        3       0.0006       2.9639     140.1066
LEU_149@HD11     MOL_351@H2    MOL_351@C2        3       0.0006       2.9747     151.9891
LEU_149@HD21    MOL_351@H18    MOL_351@O4        2       0.0004       2.7493     148.2587
LEU_149@HD23    MOL_351@H18    MOL_351@O4        2       0.0004       2.8664     149.5813
LEU_149@HD13    MOL_351@H18    MOL_351@O4        2       0.0004       2.9016     146.2882
GLN_98@HE21     MOL_351@H14   MOL_351@C14        2       0.0004       2.9066     142.1964
GLY_25@HA3      MOL_351@H15   MOL_351@C15        2       0.0004       2.9075     138.4058
LYS_47@HZ3      MOL_351@H12   MOL_351@C14        2       0.0004       2.9078     164.4837
ILE_24@HD11      MOL_351@H6    MOL_351@C7        2       0.0004       2.9153     137.9574
ASP_104@HB3      MOL_351@H4    MOL_351@C4        2       0.0004       2.9203     139.8577
LEU_149@HD23     MOL_351@H5    MOL_351@C5        2       0.0004       2.9261     138.4543
LYS_47@HE3      MOL_351@H12   MOL_351@C14        2       0.0004       2.9341     152.6121
VAL_32@HG12      MOL_351@H6    MOL_351@C7        2       0.0004       2.9395     140.5848
VAL_32@HG23      MOL_351@H7    MOL_351@C7        2       0.0004       2.9473     135.8773
VAL_32@HG21      MOL_351@H7    MOL_351@C7        2       0.0004       2.9668     138.6093
ALA_45@HB3       MOL_351@H7    MOL_351@C7        2       0.0004       2.9697     136.6764
LEU_100@HD21     MOL_351@H7    MOL_351@C7        2       0.0004       2.9715     137.4375
ILE_24@HD11     MOL_351@H10   MOL_351@C11        2       0.0004       2.9740     146.0273
ILE_24@HG21      MOL_351@H6    MOL_351@C7        2       0.0004       2.9832     145.6092
LEU_149@HD11    MOL_351@H18    MOL_351@O4        1       0.0002       2.7405     167.2261
GLU_26@H        MOL_351@H13   MOL_351@C14        1       0.0002       2.7919     146.5236
LYS_107@HE3     MOL_351@H16   MOL_351@C15        1       0.0002       2.8380     135.9832
VAL_32@HG22     MOL_351@H12   MOL_351@C14        1       0.0002       2.8615     143.4490
VAL_32@HG23     MOL_351@H13   MOL_351@C14        1       0.0002       2.8720     135.1464
GLN_98@HE22     MOL_351@H12   MOL_351@C14        1       0.0002       2.8789     151.5280
ILE_77@HD11     MOL_351@H13   MOL_351@C14        1       0.0002       2.8814     138.8571
MET_101@HE3      MOL_351@H5    MOL_351@C5        1       0.0002       2.8866     143.5634
ILE_24@HG23     MOL_351@H10   MOL_351@C11        1       0.0002       2.8943     136.8825
MET_101@HB2     MOL_351@H10   MOL_351@C11        1       0.0002       2.9007     140.7422
GLU_26@H        MOL_351@H16   MOL_351@C15        1       0.0002       2.9015     136.3319
LEU_149@HD12    MOL_351@H13   MOL_351@C14        1       0.0002       2.9021     143.1372
MET_101@H        MOL_351@H5    MOL_351@C5        1       0.0002       2.9087     142.3237
LEU_149@HD13    MOL_351@H12   MOL_351@C14        1       0.0002       2.9121     138.7870
ILE_24@HG21     MOL_351@H10   MOL_351@C11        1       0.0002       2.9131     139.8146
LEU_149@HD22     MOL_351@H8   MOL_351@C11        1       0.0002       2.9217     140.2124
LEU_149@HD22    MOL_351@H10   MOL_351@C11        1       0.0002       2.9348     135.7724
GLN_98@HE21     MOL_351@H13   MOL_351@C14        1       0.0002       2.9353     163.6320
LYS_47@HD2      MOL_351@H14   MOL_351@C14        1       0.0002       2.9367     146.9468
ILE_24@HG22      MOL_351@H6    MOL_351@C7        1       0.0002       2.9373     161.8035
VAL_32@HG22     MOL_351@H16   MOL_351@C15        1       0.0002       2.9384     143.2060
GLY_27@HA3      MOL_351@H13   MOL_351@C14        1       0.0002       2.9415     144.6693
LEU_100@HD12    MOL_351@H10   MOL_351@C11        1       0.0002       2.9439     136.7737
ILE_24@HD12      MOL_351@H9   MOL_351@C11        1       0.0002       2.9447     138.0046
ILE_24@HD12      MOL_351@H1    MOL_351@C1        1       0.0002       2.9493     159.6264
LYS_47@HE2      MOL_351@H12   MOL_351@C14        1       0.0002       2.9500     144.5357
ILE_77@HD11     MOL_351@H12   MOL_351@C14        1       0.0002       2.9508     136.5690
ILE_24@HD13      MOL_351@H6    MOL_351@C7        1       0.0002       2.9531     164.0489
ILE_24@HD13      MOL_351@H8   MOL_351@C11        1       0.0002       2.9535     146.4998
ILE_77@HD12     MOL_351@H12   MOL_351@C14        1       0.0002       2.9581     137.1601
LEU_149@HD21     MOL_351@H5    MOL_351@C5        1       0.0002       2.9582     138.0898
GLN_98@HE21     MOL_351@H12   MOL_351@C14        1       0.0002       2.9601     142.9939
VAL_32@HB       MOL_351@H17   MOL_351@C15        1       0.0002       2.9619     143.1338
LYS_47@HD3      MOL_351@H14   MOL_351@C14        1       0.0002       2.9627     137.3903
LYS_107@HE3     MOL_351@H15   MOL_351@C15        1       0.0002       2.9640     148.1845
LYS_107@HZ1     MOL_351@H16   MOL_351@C15        1       0.0002       2.9657     136.1252
VAL_32@HG22     MOL_351@H14   MOL_351@C14        1       0.0002       2.9695     136.4541
VAL_32@HG22     MOL_351@H17   MOL_351@C15        1       0.0002       2.9697     141.1050
ILE_24@HG21      MOL_351@H9   MOL_351@C11        1       0.0002       2.9699     137.5534
VAL_32@HG22      MOL_351@H7    MOL_351@C7        1       0.0002       2.9720     135.9970
LEU_149@HD11    MOL_351@H14   MOL_351@C14        1       0.0002       2.9738     138.6285
ILE_24@HG23      MOL_351@H8   MOL_351@C11        1       0.0002       2.9767     140.3865
VAL_32@HG23     MOL_351@H14   MOL_351@C14        1       0.0002       2.9768     146.3873
ILE_24@HG23     MOL_351@H16   MOL_351@C15        1       0.0002       2.9770     137.7397
MET_101@HB2      MOL_351@H8   MOL_351@C11        1       0.0002       2.9780     135.5544
ILE_24@HD13      MOL_351@H1    MOL_351@C1        1       0.0002       2.9787     141.3658
ILE_77@HG22     MOL_351@H14   MOL_351@C14        1       0.0002       2.9796     141.3300
MET_101@HB2      MOL_351@H9   MOL_351@C11        1       0.0002       2.9811     140.7802
LEU_100@HD11    MOL_351@H10   MOL_351@C11        1       0.0002       2.9824     141.1767
ILE_24@HG21     MOL_351@H16   MOL_351@C15        1       0.0002       2.9826     138.7355
LEU_149@HD12     MOL_351@H4    MOL_351@C4        1       0.0002       2.9829     142.9120
ALA_45@HB3      MOL_351@H12   MOL_351@C14        1       0.0002       2.9831     137.7963
ILE_24@HG22      MOL_351@H8   MOL_351@C11        1       0.0002       2.9873     149.1471
LEU_149@HD13     MOL_351@H4    MOL_351@C4        1       0.0002       2.9880     146.8175
VAL_32@HG11     MOL_351@H12   MOL_351@C14        1       0.0002       2.9885     141.8537
VAL_32@HG11      MOL_351@H6    MOL_351@C7        1       0.0002       2.9889     142.4396
VAL_32@HG22     MOL_351@H15   MOL_351@C15        1       0.0002       2.9891     135.3850
VAL_32@HG22      MOL_351@H3    MOL_351@C3        1       0.0002       2.9894     140.2809
LYS_47@HE2      MOL_351@H13   MOL_351@C14        1       0.0002       2.9915     137.9895
ILE_24@HD13      MOL_351@H3    MOL_351@C3        1       0.0002       2.9917     137.2840
ALA_45@HB3       MOL_351@H6    MOL_351@C7        1       0.0002       2.9929     150.1972
LYS_107@HZ3     MOL_351@H15   MOL_351@C15        1       0.0002       2.9940     143.2858
VAL_32@HG21      MOL_351@H3    MOL_351@C3        1       0.0002       2.9949     138.6543
ILE_24@HG22     MOL_351@H17   MOL_351@C15        1       0.0002       2.9953     138.9447
LEU_149@HD12    MOL_351@H14   MOL_351@C14        1       0.0002       2.9967     140.2000
LYS_47@HE2      MOL_351@H14   MOL_351@C14        1       0.0002       2.9972     161.8611
ILE_77@HD12     MOL_351@H13   MOL_351@C14        1       0.0002       2.9991     151.6153
LEU_149@HD13    MOL_351@H14   MOL_351@C14        1       0.0002       2.9998     136.1862
