# Supplementary material for: Active ingredients and molecular targets of Taraxacum mongolicum against hepatocellular carcinoma: network pharmacology, molecular docking, and molecular dynamics simulation analysis
Source: PeerJ. 2022 Jul 18;10:e13737. doi: 10.7717/peerj.13737 (PMC9302432; doi:10.7717/peerj.13737)
Supplement: Supplemental Information 7 [file peerj-10-13737-s007.zip › Molecular dynamics (MD) simulation data/MAPK3-Austricin data/cpx.pdb]

ATOM      1  N   PRO     1      50.220  35.898  39.396  1.00  0.00
ATOM      2  H2  PRO     1      49.322  36.240  39.084  1.00  0.00
ATOM      3  H3  PRO     1      51.057  36.132  38.881  1.00  0.00
ATOM      4  CD  PRO     1      50.492  36.373  40.771  1.00  0.00
ATOM      5  HD2 PRO     1      50.045  37.358  40.907  1.00  0.00
ATOM      6  HD3 PRO     1      51.569  36.440  40.922  1.00  0.00
ATOM      7  CG  PRO     1      49.846  35.309  41.653  1.00  0.00
ATOM      8  HG2 PRO     1      48.775  35.483  41.752  1.00  0.00
ATOM      9  HG3 PRO     1      50.304  35.293  42.642  1.00  0.00
ATOM     10  CB  PRO     1      50.132  34.019  40.902  1.00  0.00
ATOM     11  HB2 PRO     1      49.330  33.330  41.168  1.00  0.00
ATOM     12  HB3 PRO     1      51.095  33.547  41.095  1.00  0.00
ATOM     13  CA  PRO     1      50.023  34.399  39.416  1.00  0.00
ATOM     14  HA  PRO     1      50.798  33.906  38.829  1.00  0.00
ATOM     15  C   PRO     1      48.639  34.100  38.795  1.00  0.00
ATOM     16  O   PRO     1      47.791  34.988  38.678  1.00  0.00
ATOM     17  N   GLY     2      48.454  32.834  38.374  1.00  0.00
ATOM     18  H   GLY     2      49.200  32.177  38.552  1.00  0.00
ATOM     19  CA  GLY     2      47.251  32.352  37.681  1.00  0.00
ATOM     20  HA2 GLY     2      47.328  31.269  37.588  1.00  0.00
ATOM     21  HA3 GLY     2      46.386  32.603  38.295  1.00  0.00
ATOM     22  C   GLY     2      47.064  32.964  36.277  1.00  0.00
ATOM     23  O   GLY     2      45.975  32.859  35.716  1.00  0.00
ATOM     24  N   GLU     3      48.102  33.627  35.737  1.00  0.00
ATOM     25  H   GLU     3      48.950  33.631  36.286  1.00  0.00
ATOM     26  CA  GLU     3      48.084  34.381  34.487  1.00  0.00
ATOM     27  HA  GLU     3      47.149  34.929  34.372  1.00  0.00
ATOM     28  CB  GLU     3      49.251  35.397  34.532  1.00  0.00
ATOM     29  HB2 GLU     3      49.081  36.098  33.715  1.00  0.00
ATOM     30  HB3 GLU     3      49.166  35.922  35.484  1.00  0.00
ATOM     31  CG  GLU     3      50.673  34.787  34.403  1.00  0.00
ATOM     32  HG2 GLU     3      50.746  33.998  35.152  1.00  0.00
ATOM     33  HG3 GLU     3      50.719  34.347  33.407  1.00  0.00
ATOM     34  CD  GLU     3      51.841  35.773  34.582  1.00  0.00
ATOM     35  OE1 GLU     3      51.601  36.947  34.943  1.00  0.00
ATOM     36  OE2 GLU     3      52.985  35.320  34.360  1.00  0.00
ATOM     37  C   GLU     3      48.173  33.461  33.258  1.00  0.00
ATOM     38  O   GLU     3      48.654  32.331  33.354  1.00  0.00
ATOM     39  N   VAL     4      47.760  34.016  32.110  1.00  0.00
ATOM     40  H   VAL     4      47.269  34.896  32.168  1.00  0.00
ATOM     41  CA  VAL     4      47.971  33.428  30.792  1.00  0.00
ATOM     42  HA  VAL     4      48.043  32.341  30.825  1.00  0.00
ATOM     43  CB  VAL     4      46.826  33.820  29.818  1.00  0.00
ATOM     44  HB  VAL     4      46.725  34.905  29.857  1.00  0.00
ATOM     45  CG1 VAL     4      47.068  33.379  28.363  1.00  0.00
ATOM     46 HG11 VAL     4      47.168  32.294  28.323  1.00  0.00
ATOM     47 HG12 VAL     4      46.226  33.688  27.744  1.00  0.00
ATOM     48 HG13 VAL     4      47.982  33.842  27.990  1.00  0.00
ATOM     49  CG2 VAL     4      45.478  33.259  30.303  1.00  0.00
ATOM     50 HG21 VAL     4      45.251  33.661  31.291  1.00  0.00
ATOM     51 HG22 VAL     4      44.692  33.547  29.605  1.00  0.00
ATOM     52 HG23 VAL     4      45.535  32.172  30.358  1.00  0.00
ATOM     53  C   VAL     4      49.315  33.953  30.257  1.00  0.00
ATOM     54  O   VAL     4      49.423  35.139  29.938  1.00  0.00
ATOM     55  N   GLU     5      50.319  33.065  30.213  1.00  0.00
ATOM     56  H   GLU     5      50.136  32.127  30.540  1.00  0.00
ATOM     57  CA  GLU     5      51.679  33.401  29.797  1.00  0.00
ATOM     58  HA  GLU     5      51.961  34.373  30.202  1.00  0.00
ATOM     59  CB  GLU     5      52.673  32.346  30.314  1.00  0.00
ATOM     60  HB2 GLU     5      52.420  31.394  29.848  1.00  0.00
ATOM     61  HB3 GLU     5      53.672  32.648  30.001  1.00  0.00
ATOM     62  CG  GLU     5      52.640  32.192  31.855  1.00  0.00
ATOM     63  HG2 GLU     5      52.675  33.204  32.259  1.00  0.00
ATOM     64  HG3 GLU     5      51.684  31.734  32.107  1.00  0.00
ATOM     65  CD  GLU     5      53.781  31.360  32.458  1.00  0.00
ATOM     66  OE1 GLU     5      53.572  30.840  33.576  1.00  0.00
ATOM     67  OE2 GLU     5      54.851  31.252  31.820  1.00  0.00
ATOM     68  C   GLU     5      51.773  33.553  28.273  1.00  0.00
ATOM     69  O   GLU     5      51.305  32.680  27.542  1.00  0.00
ATOM     70  N   MET     6      52.386  34.661  27.834  1.00  0.00
ATOM     71  H   MET     6      52.706  35.322  28.527  1.00  0.00
ATOM     72  CA  MET     6      52.580  34.988  26.424  1.00  0.00
ATOM     73  HA  MET     6      51.793  34.534  25.821  1.00  0.00
ATOM     74  CB  MET     6      52.528  36.519  26.232  1.00  0.00
ATOM     75  HB2 MET     6      53.354  36.942  26.803  1.00  0.00
ATOM     76  HB3 MET     6      52.683  36.714  25.171  1.00  0.00
ATOM     77  CG  MET     6      51.209  37.166  26.684  1.00  0.00
ATOM     78  HG2 MET     6      51.065  36.904  27.732  1.00  0.00
ATOM     79  HG3 MET     6      51.333  38.245  26.594  1.00  0.00
ATOM     80  SD  MET     6      49.751  36.653  25.736  1.00  0.00
ATOM     81  CE  MET     6      48.448  37.234  26.852  1.00  0.00
ATOM     82  HE1 MET     6      48.537  38.312  26.985  1.00  0.00
ATOM     83  HE2 MET     6      47.473  37.001  26.425  1.00  0.00
ATOM     84  HE3 MET     6      48.549  36.739  27.818  1.00  0.00
ATOM     85  C   MET     6      53.918  34.429  25.929  1.00  0.00
ATOM     86  O   MET     6      54.939  34.614  26.591  1.00  0.00
ATOM     87  N   VAL     7      53.881  33.792  24.751  1.00  0.00
ATOM     88  H   VAL     7      52.973  33.652  24.331  1.00  0.00
ATOM     89  CA  VAL     7      55.056  33.306  24.037  1.00  0.00
ATOM     90  HA  VAL     7      55.979  33.666  24.491  1.00  0.00
ATOM     91  CB  VAL     7      55.105  31.752  23.976  1.00  0.00
ATOM     92  HB  VAL     7      54.212  31.400  23.461  1.00  0.00
ATOM     93  CG1 VAL     7      56.356  31.252  23.233  1.00  0.00
ATOM     94 HG11 VAL     7      57.250  31.604  23.748  1.00  0.00
ATOM     95 HG12 VAL     7      56.355  30.162  23.211  1.00  0.00
ATOM     96 HG13 VAL     7      56.351  31.635  22.213  1.00  0.00
ATOM     97  CG2 VAL     7      55.048  31.118  25.379  1.00  0.00
ATOM     98 HG21 VAL     7      54.121  31.410  25.873  1.00  0.00
ATOM     99 HG22 VAL     7      55.085  30.032  25.289  1.00  0.00
ATOM    100 HG23 VAL     7      55.898  31.462  25.969  1.00  0.00
ATOM    101  C   VAL     7      54.956  33.865  22.609  1.00  0.00
ATOM    102  O   VAL     7      54.039  33.489  21.880  1.00  0.00
ATOM    103  N   LYS     8      55.854  34.809  22.264  1.00  0.00
ATOM    104  H   LYS     8      56.507  35.075  22.987  1.00  0.00
ATOM    105  CA  LYS     8      55.822  35.605  21.024  1.00  0.00
ATOM    106  HA  LYS     8      56.533  36.428  21.100  1.00  0.00
ATOM    107  CB  LYS     8      56.200  34.735  19.795  1.00  0.00
ATOM    108  HB2 LYS     8      55.815  33.733  19.986  1.00  0.00
ATOM    109  HB3 LYS     8      55.686  35.163  18.934  1.00  0.00
ATOM    110  CG  LYS     8      57.707  34.658  19.505  1.00  0.00
ATOM    111  HG2 LYS     8      58.120  35.667  19.517  1.00  0.00
ATOM    112  HG3 LYS     8      58.185  34.060  20.281  1.00  0.00
ATOM    113  CD  LYS     8      57.965  34.016  18.133  1.00  0.00
ATOM    114  HD2 LYS     8      57.643  32.977  18.199  1.00  0.00
ATOM    115  HD3 LYS     8      57.343  34.543  17.410  1.00  0.00
ATOM    116  CE  LYS     8      59.430  34.069  17.682  1.00  0.00
ATOM    117  HE2 LYS     8      59.766  35.106  17.704  1.00  0.00
ATOM    118  HE3 LYS     8      60.031  33.478  18.374  1.00  0.00
ATOM    119  NZ  LYS     8      59.582  33.532  16.317  1.00  0.00
ATOM    120  HZ1 LYS     8      59.026  34.079  15.676  1.00  0.00
ATOM    121  HZ2 LYS     8      60.553  33.578  16.044  1.00  0.00
ATOM    122  HZ3 LYS     8      59.271  32.571  16.297  1.00  0.00
ATOM    123  C   LYS     8      54.519  36.427  20.833  1.00  0.00
ATOM    124  O   LYS     8      54.124  36.710  19.703  1.00  0.00
ATOM    125  N   GLY     9      53.871  36.796  21.951  1.00  0.00
ATOM    126  H   GLY     9      54.296  36.547  22.833  1.00  0.00
ATOM    127  CA  GLY     9      52.604  37.527  21.973  1.00  0.00
ATOM    128  HA2 GLY     9      52.532  38.053  22.925  1.00  0.00
ATOM    129  HA3 GLY     9      52.615  38.251  21.158  1.00  0.00
ATOM    130  C   GLY     9      51.377  36.610  21.813  1.00  0.00
ATOM    131  O   GLY     9      50.259  37.117  21.889  1.00  0.00
ATOM    132  N   GLN    10      51.557  35.289  21.611  1.00  0.00
ATOM    133  H   GLN    10      52.504  34.960  21.486  1.00  0.00
ATOM    134  CA  GLN    10      50.469  34.311  21.557  1.00  0.00
ATOM    135  HA  GLN    10      49.563  34.784  21.178  1.00  0.00
ATOM    136  CB  GLN    10      50.844  33.144  20.620  1.00  0.00
ATOM    137  HB2 GLN    10      51.810  32.760  20.946  1.00  0.00
ATOM    138  HB3 GLN    10      50.086  32.370  20.742  1.00  0.00
ATOM    139  CG  GLN    10      50.928  33.551  19.135  1.00  0.00
ATOM    140  HG2 GLN    10      50.026  34.116  18.902  1.00  0.00
ATOM    141  HG3 GLN    10      51.800  34.195  19.018  1.00  0.00
ATOM    142  CD  GLN    10      51.045  32.383  18.145  1.00  0.00
ATOM    143  OE1 GLN    10      51.257  32.616  16.958  1.00  0.00
ATOM    144  NE2 GLN    10      50.910  31.132  18.593  1.00  0.00
ATOM    145 HE21 GLN    10      50.985  30.357  17.949  1.00  0.00
ATOM    146 HE22 GLN    10      50.733  30.966  19.573  1.00  0.00
ATOM    147  C   GLN    10      50.199  33.759  22.972  1.00  0.00
ATOM    148  O   GLN    10      51.144  33.276  23.597  1.00  0.00
ATOM    149  N   PRO    11      48.935  33.824  23.455  1.00  0.00
ATOM    150  CD  PRO    11      47.779  34.424  22.781  1.00  0.00
ATOM    151  HD2 PRO    11      47.746  34.047  21.759  1.00  0.00
ATOM    152  HD3 PRO    11      47.916  35.505  22.764  1.00  0.00
ATOM    153  CG  PRO    11      46.566  34.006  23.598  1.00  0.00
ATOM    154  HG2 PRO    11      46.135  33.084  23.209  1.00  0.00
ATOM    155  HG3 PRO    11      45.808  34.790  23.596  1.00  0.00
ATOM    156  CB  PRO    11      47.135  33.807  24.990  1.00  0.00
ATOM    157  HB2 PRO    11      46.550  33.066  25.534  1.00  0.00
ATOM    158  HB3 PRO    11      47.156  34.739  25.555  1.00  0.00
ATOM    159  CA  PRO    11      48.569  33.289  24.778  1.00  0.00
ATOM    160  HA  PRO    11      49.251  33.724  25.509  1.00  0.00
ATOM    161  C   PRO    11      48.646  31.753  24.855  1.00  0.00
ATOM    162  O   PRO    11      47.925  31.068  24.130  1.00  0.00
ATOM    163  N   PHE    12      49.504  31.252  25.754  1.00  0.00
ATOM    164  H   PHE    12      50.211  31.882  26.106  1.00  0.00
ATOM    165  CA  PHE    12      49.549  29.855  26.176  1.00  0.00
ATOM    166  HA  PHE    12      49.026  29.234  25.449  1.00  0.00
ATOM    167  CB  PHE    12      51.010  29.366  26.283  1.00  0.00
ATOM    168  HB2 PHE    12      51.601  30.250  26.521  1.00  0.00
ATOM    169  HB3 PHE    12      51.162  28.610  27.053  1.00  0.00
ATOM    170  CG  PHE    12      51.580  28.796  24.996  1.00  0.00
ATOM    171  CD1 PHE    12      51.899  29.648  23.920  1.00  0.00
ATOM    172  HD1 PHE    12      51.775  30.726  24.020  1.00  0.00
ATOM    173  CE1 PHE    12      52.372  29.111  22.731  1.00  0.00
ATOM    174  HE1 PHE    12      52.617  29.773  21.900  1.00  0.00
ATOM    175  CZ  PHE    12      52.534  27.739  22.596  1.00  0.00
ATOM    176  HZ  PHE    12      52.930  27.334  21.665  1.00  0.00
ATOM    177  CE2 PHE    12      52.195  26.884  23.637  1.00  0.00
ATOM    178  HE2 PHE    12      52.320  25.808  23.519  1.00  0.00
ATOM    179  CD2 PHE    12      51.697  27.399  24.826  1.00  0.00
ATOM    180  HD2 PHE    12      51.396  26.725  25.628  1.00  0.00
ATOM    181  C   PHE    12      48.768  29.704  27.486  1.00  0.00
ATOM    182  O   PHE    12      49.350  29.804  28.567  1.00  0.00
ATOM    183  N   ASP    13      47.450  29.484  27.349  1.00  0.00
ATOM    184  H   ASP    13      47.075  29.569  26.415  1.00  0.00
ATOM    185  CA  ASP    13      46.521  29.236  28.448  1.00  0.00
ATOM    186  HA  ASP    13      46.881  29.728  29.351  1.00  0.00
ATOM    187  CB  ASP    13      45.111  29.789  28.110  1.00  0.00
ATOM    188  HB2 ASP    13      45.193  30.814  27.749  1.00  0.00
ATOM    189  HB3 ASP    13      44.820  29.137  27.286  1.00  0.00
ATOM    190  CG  ASP    13      44.045  29.719  29.222  1.00  0.00
ATOM    191  OD1 ASP    13      44.411  29.552  30.408  1.00  0.00
ATOM    192  OD2 ASP    13      42.866  29.947  28.873  1.00  0.00
ATOM    193  C   ASP    13      46.535  27.725  28.752  1.00  0.00
ATOM    194  O   ASP    13      45.701  26.980  28.236  1.00  0.00
ATOM    195  N   VAL    14      47.538  27.314  29.541  1.00  0.00
ATOM    196  H   VAL    14      48.176  28.029  29.861  1.00  0.00
ATOM    197  CA  VAL    14      47.814  25.923  29.907  1.00  0.00
ATOM    198  HA  VAL    14      46.967  25.251  29.770  1.00  0.00
ATOM    199  CB  VAL    14      49.027  25.363  29.110  1.00  0.00
ATOM    200  HB  VAL    14      49.298  24.393  29.527  1.00  0.00
ATOM    201  CG1 VAL    14      48.691  25.204  27.622  1.00  0.00
ATOM    202 HG11 VAL    14      48.420  26.174  27.204  1.00  0.00
ATOM    203 HG12 VAL    14      49.559  24.811  27.093  1.00  0.00
ATOM    204 HG13 VAL    14      47.855  24.514  27.510  1.00  0.00
ATOM    205  CG2 VAL    14      50.327  26.175  29.282  1.00  0.00
ATOM    206 HG21 VAL    14      50.613  26.185  30.334  1.00  0.00
ATOM    207 HG22 VAL    14      51.122  25.717  28.694  1.00  0.00
ATOM    208 HG23 VAL    14      50.165  27.197  28.940  1.00  0.00
ATOM    209  C   VAL    14      48.060  25.750  31.423  1.00  0.00
ATOM    210  O   VAL    14      48.291  24.626  31.871  1.00  0.00
ATOM    211  N   GLY    15      47.950  26.842  32.200  1.00  0.00
ATOM    212  H   GLY    15      47.837  27.733  31.739  1.00  0.00
ATOM    213  CA  GLY    15      47.984  26.817  33.662  1.00  0.00
ATOM    214  HA2 GLY    15      48.802  26.177  33.993  1.00  0.00
ATOM    215  HA3 GLY    15      48.141  27.829  34.036  1.00  0.00
ATOM    216  C   GLY    15      46.656  26.271  34.232  1.00  0.00
ATOM    217  O   GLY    15      45.667  26.183  33.500  1.00  0.00
ATOM    218  N   PRO    16      46.593  25.937  35.542  1.00  0.00
ATOM    219  CD  PRO    16      45.340  25.594  36.210  1.00  0.00
ATOM    220  HD2 PRO    16      45.219  24.511  36.215  1.00  0.00
ATOM    221  HD3 PRO    16      44.508  26.049  35.673  1.00  0.00
ATOM    222  CG  PRO    16      45.512  26.169  37.606  1.00  0.00
ATOM    223  HG2 PRO    16      44.881  25.647  38.325  1.00  0.00
ATOM    224  HG3 PRO    16      45.277  27.233  37.622  1.00  0.00
ATOM    225  CB  PRO    16      46.988  25.935  37.889  1.00  0.00
ATOM    226  HB2 PRO    16      47.171  24.963  38.347  1.00  0.00
ATOM    227  HB3 PRO    16      47.360  26.722  38.546  1.00  0.00
ATOM    228  CA  PRO    16      47.699  26.012  36.519  1.00  0.00
ATOM    229  HA  PRO    16      48.164  26.987  36.376  1.00  0.00
ATOM    230  C   PRO    16      48.773  24.910  36.411  1.00  0.00
ATOM    231  O   PRO    16      49.834  25.073  37.015  1.00  0.00
ATOM    232  N   ARG    17      48.486  23.815  35.681  1.00  0.00
ATOM    233  H   ARG    17      47.567  23.768  35.264  1.00  0.00
ATOM    234  CA  ARG    17      49.357  22.640  35.578  1.00  0.00
ATOM    235  HA  ARG    17      49.682  22.328  36.571  1.00  0.00
ATOM    236  CB  ARG    17      48.592  21.468  34.917  1.00  0.00
ATOM    237  HB2 ARG    17      47.709  21.273  35.526  1.00  0.00
ATOM    238  HB3 ARG    17      48.283  21.801  33.926  1.00  0.00
ATOM    239  CG  ARG    17      49.423  20.175  34.789  1.00  0.00
ATOM    240  HG2 ARG    17      50.197  20.363  34.045  1.00  0.00
ATOM    241  HG3 ARG    17      49.888  19.994  35.758  1.00  0.00
ATOM    242  CD  ARG    17      48.605  18.942  34.376  1.00  0.00
ATOM    243  HD2 ARG    17      47.899  18.686  35.166  1.00  0.00
ATOM    244  HD3 ARG    17      48.059  19.152  33.456  1.00  0.00
ATOM    245  NE  ARG    17      49.493  17.791  34.145  1.00  0.00
ATOM    246  HE  ARG    17      50.468  18.019  34.274  1.00  0.00
ATOM    247  CZ  ARG    17      49.169  16.534  33.796  1.00  0.00
ATOM    248  NH1 ARG    17      50.158  15.650  33.613  1.00  0.00
ATOM    249 HH11 ARG    17      51.118  15.938  33.738  1.00  0.00
ATOM    250 HH12 ARG    17      49.939  14.700  33.350  1.00  0.00
ATOM    251  NH2 ARG    17      47.898  16.146  33.624  1.00  0.00
ATOM    252 HH21 ARG    17      47.148  16.809  33.758  1.00  0.00
ATOM    253 HH22 ARG    17      47.696  15.192  33.362  1.00  0.00
ATOM    254  C   ARG    17      50.704  22.917  34.887  1.00  0.00
ATOM    255  O   ARG    17      51.722  22.411  35.357  1.00  0.00
ATOM    256  N   TYR    18      50.683  23.701  33.799  1.00  0.00
ATOM    257  H   TYR    18      49.790  24.064  33.497  1.00  0.00
ATOM    258  CA  TYR    18      51.863  24.007  32.994  1.00  0.00
ATOM    259  HA  TYR    18      52.736  23.491  33.393  1.00  0.00
ATOM    260  CB  TYR    18      51.635  23.539  31.548  1.00  0.00
ATOM    261  HB2 TYR    18      50.814  24.131  31.144  1.00  0.00
ATOM    262  HB3 TYR    18      52.550  23.764  30.999  1.00  0.00
ATOM    263  CG  TYR    18      51.310  22.061  31.407  1.00  0.00
ATOM    264  CD1 TYR    18      52.337  21.096  31.465  1.00  0.00
ATOM    265  HD1 TYR    18      53.370  21.407  31.619  1.00  0.00
ATOM    266  CE1 TYR    18      52.026  19.730  31.324  1.00  0.00
ATOM    267  HE1 TYR    18      52.824  18.989  31.362  1.00  0.00
ATOM    268  CZ  TYR    18      50.694  19.320  31.141  1.00  0.00
ATOM    269  OH  TYR    18      50.402  17.995  31.000  1.00  0.00
ATOM    270  HH  TYR    18      51.179  17.433  31.041  1.00  0.00
ATOM    271  CE2 TYR    18      49.666  20.279  31.098  1.00  0.00
ATOM    272  HE2 TYR    18      48.631  19.964  30.967  1.00  0.00
ATOM    273  CD2 TYR    18      49.975  21.645  31.224  1.00  0.00
ATOM    274  HD2 TYR    18      49.180  22.390  31.180  1.00  0.00
ATOM    275  C   TYR    18      52.151  25.510  33.072  1.00  0.00
ATOM    276  O   TYR    18      51.260  26.316  32.805  1.00  0.00
ATOM    277  N   THR    19      53.387  25.852  33.463  1.00  0.00
ATOM    278  H   THR    19      54.042  25.098  33.614  1.00  0.00
ATOM    279  CA  THR    19      53.844  27.225  33.693  1.00  0.00
ATOM    280  HA  THR    19      53.324  27.968  33.089  1.00  0.00
ATOM    281  CB  THR    19      53.711  27.622  35.196  1.00  0.00
ATOM    282  HB  THR    19      54.032  28.660  35.281  1.00  0.00
ATOM    283  CG2 THR    19      52.292  27.476  35.768  1.00  0.00
ATOM    284 HG21 THR    19      51.971  26.438  35.684  1.00  0.00
ATOM    285 HG22 THR    19      52.290  27.773  36.817  1.00  0.00
ATOM    286 HG23 THR    19      51.607  28.114  35.209  1.00  0.00
ATOM    287  OG1 THR    19      54.627  26.920  36.019  1.00  0.00
ATOM    288  HG1 THR    19      54.511  27.193  36.932  1.00  0.00
ATOM    289  C   THR    19      55.321  27.374  33.276  1.00  0.00
ATOM    290  O   THR    19      55.963  26.388  32.912  1.00  0.00
ATOM    291  N   GLN    20      55.832  28.616  33.358  1.00  0.00
ATOM    292  H   GLN    20      55.145  29.339  33.517  1.00  0.00
ATOM    293  CA  GLN    20      57.222  29.019  33.107  1.00  0.00
ATOM    294  HA  GLN    20      57.312  30.102  33.197  1.00  0.00
ATOM    295  CB  GLN    20      58.181  28.355  34.129  1.00  0.00
ATOM    296  HB2 GLN    20      58.086  27.276  34.010  1.00  0.00
ATOM    297  HB3 GLN    20      59.195  28.661  33.871  1.00  0.00
ATOM    298  CG  GLN    20      57.886  28.739  35.594  1.00  0.00
ATOM    299  HG2 GLN    20      58.126  29.796  35.708  1.00  0.00
ATOM    300  HG3 GLN    20      56.827  28.583  35.799  1.00  0.00
ATOM    301  CD  GLN    20      58.704  27.939  36.611  1.00  0.00
ATOM    302  OE1 GLN    20      59.352  26.948  36.279  1.00  0.00
ATOM    303  NE2 GLN    20      58.656  28.361  37.876  1.00  0.00
ATOM    304 HE21 GLN    20      59.177  27.870  38.589  1.00  0.00
ATOM    305 HE22 GLN    20      58.099  29.169  38.115  1.00  0.00
ATOM    306  C   GLN    20      57.638  28.769  31.645  1.00  0.00
ATOM    307  O   GLN    20      58.698  28.193  31.399  1.00  0.00
ATOM    308  N   LEU    21      56.760  29.159  30.705  1.00  0.00
ATOM    309  H   LEU    21      55.917  29.620  31.017  1.00  0.00
ATOM    310  CA  LEU    21      56.889  28.838  29.289  1.00  0.00
ATOM    311  HA  LEU    21      57.244  27.813  29.181  1.00  0.00
ATOM    312  CB  LEU    21      55.535  28.971  28.557  1.00  0.00
ATOM    313  HB2 LEU    21      55.148  29.887  29.003  1.00  0.00
ATOM    314  HB3 LEU    21      55.638  29.107  27.480  1.00  0.00
ATOM    315  CG  LEU    21      54.554  27.807  28.838  1.00  0.00
ATOM    316  HG  LEU    21      55.148  26.913  29.027  1.00  0.00
ATOM    317  CD1 LEU    21      53.629  28.072  30.041  1.00  0.00
ATOM    318 HD11 LEU    21      53.034  28.966  29.853  1.00  0.00
ATOM    319 HD12 LEU    21      52.966  27.219  30.185  1.00  0.00
ATOM    320 HD13 LEU    21      54.231  28.219  30.938  1.00  0.00
ATOM    321  CD2 LEU    21      53.765  27.397  27.581  1.00  0.00
ATOM    322 HD21 LEU    21      54.459  27.075  26.805  1.00  0.00
ATOM    323 HD22 LEU    21      53.090  26.577  27.827  1.00  0.00
ATOM    324 HD23 LEU    21      53.187  28.248  27.221  1.00  0.00
ATOM    325  C   LEU    21      57.988  29.640  28.578  1.00  0.00
ATOM    326  O   LEU    21      58.143  30.836  28.822  1.00  0.00
ATOM    327  N   GLN    22      58.706  28.934  27.692  1.00  0.00
ATOM    328  H   GLN    22      58.477  27.953  27.619  1.00  0.00
ATOM    329  CA  GLN    22      59.760  29.465  26.832  1.00  0.00
ATOM    330  HA  GLN    22      59.741  30.555  26.850  1.00  0.00
ATOM    331  CB  GLN    22      61.143  28.987  27.328  1.00  0.00
ATOM    332  HB2 GLN    22      61.151  27.902  27.224  1.00  0.00
ATOM    333  HB3 GLN    22      61.881  29.422  26.654  1.00  0.00
ATOM    334  CG  GLN    22      61.489  29.366  28.782  1.00  0.00
ATOM    335  HG2 GLN    22      61.543  30.451  28.877  1.00  0.00
ATOM    336  HG3 GLN    22      60.699  28.984  29.429  1.00  0.00
ATOM    337  CD  GLN    22      62.824  28.768  29.235  1.00  0.00
ATOM    338  OE1 GLN    22      63.777  28.688  28.462  1.00  0.00
ATOM    339  NE2 GLN    22      62.909  28.361  30.503  1.00  0.00
ATOM    340 HE21 GLN    22      63.771  27.960  30.845  1.00  0.00
ATOM    341 HE22 GLN    22      62.111  28.456  31.115  1.00  0.00
ATOM    342  C   GLN    22      59.517  28.935  25.414  1.00  0.00
ATOM    343  O   GLN    22      59.200  27.756  25.260  1.00  0.00
ATOM    344  N   TYR    23      59.715  29.799  24.407  1.00  0.00
ATOM    345  H   TYR    23      59.913  30.753  24.672  1.00  0.00
ATOM    346  CA  TYR    23      59.619  29.479  22.978  1.00  0.00
ATOM    347  HA  TYR    23      58.636  29.080  22.726  1.00  0.00
ATOM    348  CB  TYR    23      59.834  30.794  22.194  1.00  0.00
ATOM    349  HB2 TYR    23      59.037  31.461  22.522  1.00  0.00
ATOM    350  HB3 TYR    23      60.797  31.200  22.503  1.00  0.00
ATOM    351  CG  TYR    23      59.799  30.669  20.682  1.00  0.00
ATOM    352  CD1 TYR    23      58.566  30.523  20.016  1.00  0.00
ATOM    353  HD1 TYR    23      57.636  30.515  20.584  1.00  0.00
ATOM    354  CE1 TYR    23      58.537  30.388  18.618  1.00  0.00
ATOM    355  HE1 TYR    23      57.581  30.278  18.105  1.00  0.00
ATOM    356  CZ  TYR    23      59.737  30.389  17.879  1.00  0.00
ATOM    357  OH  TYR    23      59.714  30.261  16.522  1.00  0.00
ATOM    358  HH  TYR    23      58.826  30.176  16.168  1.00  0.00
ATOM    359  CE2 TYR    23      60.970  30.529  18.544  1.00  0.00
ATOM    360  HE2 TYR    23      61.901  30.525  17.976  1.00  0.00
ATOM    361  CD2 TYR    23      61.000  30.674  19.943  1.00  0.00
ATOM    362  HD2 TYR    23      61.953  30.791  20.459  1.00  0.00
ATOM    363  C   TYR    23      60.634  28.404  22.532  1.00  0.00
ATOM    364  O   TYR    23      61.761  28.405  23.029  1.00  0.00
ATOM    365  N   ILE    24      60.233  27.559  21.564  1.00  0.00
ATOM    366  H   ILE    24      59.250  27.529  21.335  1.00  0.00
ATOM    367  CA  ILE    24      61.137  26.639  20.868  1.00  0.00
ATOM    368  HA  ILE    24      62.171  26.870  21.124  1.00  0.00
ATOM    369  CB  ILE    24      60.857  25.129  21.150  1.00  0.00
ATOM    370  HB  ILE    24      59.842  24.897  20.828  1.00  0.00
ATOM    371  CG2 ILE    24      61.858  24.224  20.392  1.00  0.00
ATOM    372 HG21 ILE    24      62.873  24.455  20.714  1.00  0.00
ATOM    373 HG22 ILE    24      61.638  23.178  20.608  1.00  0.00
ATOM    374 HG23 ILE    24      61.768  24.400  19.320  1.00  0.00
ATOM    375  CG1 ILE    24      60.886  24.801  22.662  1.00  0.00
ATOM    376 HG12 ILE    24      61.886  25.041  23.022  1.00  0.00
ATOM    377 HG13 ILE    24      60.160  25.455  23.145  1.00  0.00
ATOM    378  CD1 ILE    24      60.558  23.333  22.997  1.00  0.00
ATOM    379 HD11 ILE    24      61.284  22.679  22.514  1.00  0.00
ATOM    380 HD12 ILE    24      60.600  23.188  24.076  1.00  0.00
ATOM    381 HD13 ILE    24      59.558  23.093  22.637  1.00  0.00
ATOM    382  C   ILE    24      61.082  26.872  19.344  1.00  0.00
ATOM    383  O   ILE    24      62.134  27.109  18.751  1.00  0.00
ATOM    384  N   GLY    25      59.888  26.775  18.732  1.00  0.00
ATOM    385  H   GLY    25      59.048  26.679  19.284  1.00  0.00
ATOM    386  CA  GLY    25      59.761  26.804  17.274  1.00  0.00
ATOM    387  HA2 GLY    25      60.382  27.608  16.879  1.00  0.00
ATOM    388  HA3 GLY    25      60.100  25.851  16.868  1.00  0.00
ATOM    389  C   GLY    25      58.308  27.040  16.846  1.00  0.00
ATOM    390  O   GLY    25      57.417  27.209  17.679  1.00  0.00
ATOM    391  N   GLU    26      58.095  27.053  15.519  1.00  0.00
ATOM    392  H   GLU    26      58.914  26.923  14.942  1.00  0.00
ATOM    393  CA  GLU    26      56.803  27.260  14.857  1.00  0.00
ATOM    394  HA  GLU    26      55.994  27.123  15.574  1.00  0.00
ATOM    395  CB  GLU    26      56.716  28.692  14.281  1.00  0.00
ATOM    396  HB2 GLU    26      57.653  28.884  13.759  1.00  0.00
ATOM    397  HB3 GLU    26      55.894  28.700  13.566  1.00  0.00
ATOM    398  CG  GLU    26      56.485  29.786  15.340  1.00  0.00
ATOM    399  HG2 GLU    26      55.504  29.606  15.779  1.00  0.00
ATOM    400  HG3 GLU    26      57.255  29.635  16.097  1.00  0.00
ATOM    401  CD  GLU    26      56.555  31.233  14.818  1.00  0.00
ATOM    402  OE1 GLU    26      56.547  32.137  15.680  1.00  0.00
ATOM    403  OE2 GLU    26      56.631  31.440  13.586  1.00  0.00
ATOM    404  C   GLU    26      56.583  26.255  13.720  1.00  0.00
ATOM    405  O   GLU    26      57.539  25.821  13.076  1.00  0.00
ATOM    406  N   GLY    27      55.293  26.000  13.456  1.00  0.00
ATOM    407  H   GLY    27      54.637  26.227  14.189  1.00  0.00
ATOM    408  CA  GLY    27      54.775  25.431  12.216  1.00  0.00
ATOM    409  HA2 GLY    27      55.591  25.128  11.560  1.00  0.00
ATOM    410  HA3 GLY    27      54.137  24.572  12.423  1.00  0.00
ATOM    411  C   GLY    27      53.941  26.515  11.509  1.00  0.00
ATOM    412  O   GLY    27      53.899  27.670  11.939  1.00  0.00
ATOM    413  N   ALA    28      53.263  26.131  10.414  1.00  0.00
ATOM    414  H   ALA    28      53.397  25.179  10.104  1.00  0.00
ATOM    415  CA  ALA    28      52.424  27.019   9.595  1.00  0.00
ATOM    416  HA  ALA    28      53.044  27.881   9.347  1.00  0.00
ATOM    417  CB  ALA    28      52.059  26.286   8.295  1.00  0.00
ATOM    418  HB1 ALA    28      51.431  25.426   8.526  1.00  0.00
ATOM    419  HB2 ALA    28      51.517  26.964   7.635  1.00  0.00
ATOM    420  HB3 ALA    28      52.969  25.948   7.800  1.00  0.00
ATOM    421  C   ALA    28      51.152  27.550  10.290  1.00  0.00
ATOM    422  O   ALA    28      50.624  28.575   9.861  1.00  0.00
ATOM    423  N   TYR    29      50.690  26.853  11.339  1.00  0.00
ATOM    424  H   TYR    29      51.165  25.982  11.531  1.00  0.00
ATOM    425  CA  TYR    29      49.496  27.182  12.125  1.00  0.00
ATOM    426  HA  TYR    29      49.398  28.263  12.223  1.00  0.00
ATOM    427  CB  TYR    29      48.232  26.633  11.419  1.00  0.00
ATOM    428  HB2 TYR    29      47.375  26.970  12.002  1.00  0.00
ATOM    429  HB3 TYR    29      48.208  27.101  10.435  1.00  0.00
ATOM    430  CG  TYR    29      48.176  25.120  11.263  1.00  0.00
ATOM    431  CD1 TYR    29      48.866  24.498  10.202  1.00  0.00
ATOM    432  HD1 TYR    29      49.402  25.110   9.477  1.00  0.00
ATOM    433  CE1 TYR    29      48.865  23.096  10.076  1.00  0.00
ATOM    434  HE1 TYR    29      49.396  22.619   9.252  1.00  0.00
ATOM    435  CZ  TYR    29      48.164  22.311  11.009  1.00  0.00
ATOM    436  OH  TYR    29      48.194  20.952  10.915  1.00  0.00
ATOM    437  HH  TYR    29      48.722  20.639  10.177  1.00  0.00
ATOM    438  CE2 TYR    29      47.443  22.929  12.048  1.00  0.00
ATOM    439  HE2 TYR    29      46.880  22.319  12.755  1.00  0.00
ATOM    440  CD2 TYR    29      47.447  24.331  12.176  1.00  0.00
ATOM    441  HD2 TYR    29      46.886  24.806  12.981  1.00  0.00
ATOM    442  C   TYR    29      49.636  26.708  13.585  1.00  0.00
ATOM    443  O   TYR    29      48.627  26.619  14.288  1.00  0.00
ATOM    444  N   GLY    30      50.876  26.418  14.013  1.00  0.00
ATOM    445  H   GLY    30      51.635  26.520  13.354  1.00  0.00
ATOM    446  CA  GLY    30      51.189  25.968  15.361  1.00  0.00
ATOM    447  HA2 GLY    30      50.351  26.181  16.024  1.00  0.00
ATOM    448  HA3 GLY    30      51.384  24.896  15.355  1.00  0.00
ATOM    449  C   GLY    30      52.431  26.697  15.878  1.00  0.00
ATOM    450  O   GLY    30      53.201  27.286  15.118  1.00  0.00
ATOM    451  N   MET    31      52.623  26.609  17.199  1.00  0.00
ATOM    452  H   MET    31      51.869  26.190  17.725  1.00  0.00
ATOM    453  CA  MET    31      53.778  27.113  17.930  1.00  0.00
ATOM    454  HA  MET    31      54.645  27.162  17.272  1.00  0.00
ATOM    455  CB  MET    31      53.485  28.530  18.465  1.00  0.00
ATOM    456  HB2 MET    31      53.296  29.164  17.599  1.00  0.00
ATOM    457  HB3 MET    31      52.580  28.461  19.068  1.00  0.00
ATOM    458  CG  MET    31      54.620  29.141  19.311  1.00  0.00
ATOM    459  HG2 MET    31      54.780  28.481  20.164  1.00  0.00
ATOM    460  HG3 MET    31      55.516  29.154  18.690  1.00  0.00
ATOM    461  SD  MET    31      54.285  30.817  19.909  1.00  0.00
ATOM    462  CE  MET    31      54.519  31.763  18.386  1.00  0.00
ATOM    463  HE1 MET    31      53.813  31.417  17.631  1.00  0.00
ATOM    464  HE2 MET    31      54.348  32.821  18.585  1.00  0.00
ATOM    465  HE3 MET    31      55.537  31.622  18.023  1.00  0.00
ATOM    466  C   MET    31      54.089  26.115  19.045  1.00  0.00
ATOM    467  O   MET    31      53.171  25.712  19.758  1.00  0.00
ATOM    468  N   VAL    32      55.373  25.758  19.187  1.00  0.00
ATOM    469  H   VAL    32      56.046  26.113  18.523  1.00  0.00
ATOM    470  CA  VAL    32      55.843  24.861  20.235  1.00  0.00
ATOM    471  HA  VAL    32      54.999  24.410  20.758  1.00  0.00
ATOM    472  CB  VAL    32      56.754  23.727  19.694  1.00  0.00
ATOM    473  HB  VAL    32      57.626  24.189  19.230  1.00  0.00
ATOM    474  CG1 VAL    32      57.215  22.757  20.806  1.00  0.00
ATOM    475 HG11 VAL    32      56.344  22.295  21.270  1.00  0.00
ATOM    476 HG12 VAL    32      57.849  21.983  20.374  1.00  0.00
ATOM    477 HG13 VAL    32      57.777  23.308  21.560  1.00  0.00
ATOM    478  CG2 VAL    32      56.038  22.924  18.596  1.00  0.00
ATOM    479 HG21 VAL    32      55.778  23.587  17.771  1.00  0.00
ATOM    480 HG22 VAL    32      56.697  22.135  18.233  1.00  0.00
ATOM    481 HG23 VAL    32      55.130  22.479  19.004  1.00  0.00
ATOM    482  C   VAL    32      56.623  25.669  21.280  1.00  0.00
ATOM    483  O   VAL    32      57.482  26.479  20.929  1.00  0.00
ATOM    484  N   SER    33      56.295  25.391  22.546  1.00  0.00
ATOM    485  H   SER    33      55.538  24.733  22.668  1.00  0.00
ATOM    486  CA  SER    33      56.951  25.917  23.734  1.00  0.00
ATOM    487  HA  SER    33      57.780  26.570  23.461  1.00  0.00
ATOM    488  CB  SER    33      55.924  26.736  24.539  1.00  0.00
ATOM    489  HB2 SER    33      55.037  26.127  24.711  1.00  0.00
ATOM    490  HB3 SER    33      56.362  27.016  25.497  1.00  0.00
ATOM    491  OG  SER    33      55.565  27.897  23.830  1.00  0.00
ATOM    492  HG  SER    33      54.925  28.399  24.341  1.00  0.00
ATOM    493  C   SER    33      57.424  24.742  24.594  1.00  0.00
ATOM    494  O   SER    33      56.833  23.667  24.533  1.00  0.00
ATOM    495  N   SER    34      58.428  24.997  25.442  1.00  0.00
ATOM    496  H   SER    34      59.065  25.748  25.216  1.00  0.00
ATOM    497  CA  SER    34      58.704  24.188  26.627  1.00  0.00
ATOM    498  HA  SER    34      58.327  23.175  26.488  1.00  0.00
ATOM    499  CB  SER    34      60.227  24.119  26.864  1.00  0.00
ATOM    500  HB2 SER    34      60.404  23.385  27.650  1.00  0.00
ATOM    501  HB3 SER    34      60.689  23.777  25.938  1.00  0.00
ATOM    502  OG  SER    34      60.790  25.357  27.241  1.00  0.00
ATOM    503  HG  SER    34      61.735  25.252  27.374  1.00  0.00
ATOM    504  C   SER    34      57.926  24.779  27.817  1.00  0.00
ATOM    505  O   SER    34      57.660  25.980  27.820  1.00  0.00
ATOM    506  N   ALA    35      57.574  23.936  28.797  1.00  0.00
ATOM    507  H   ALA    35      57.875  22.976  28.706  1.00  0.00
ATOM    508  CA  ALA    35      56.799  24.311  29.982  1.00  0.00
ATOM    509  HA  ALA    35      57.033  25.317  30.330  1.00  0.00
ATOM    510  CB  ALA    35      55.300  24.244  29.644  1.00  0.00
ATOM    511  HB1 ALA    35      55.048  23.240  29.303  1.00  0.00
ATOM    512  HB2 ALA    35      54.716  24.482  30.533  1.00  0.00
ATOM    513  HB3 ALA    35      55.072  24.962  28.856  1.00  0.00
ATOM    514  C   ALA    35      57.105  23.336  31.121  1.00  0.00
ATOM    515  O   ALA    35      57.289  22.153  30.850  1.00  0.00
ATOM    516  N   TYR    36      57.100  23.826  32.371  1.00  0.00
ATOM    517  H   TYR    36      57.051  24.828  32.486  1.00  0.00
ATOM    518  CA  TYR    36      57.238  22.997  33.568  1.00  0.00
ATOM    519  HA  TYR    36      57.879  22.141  33.355  1.00  0.00
ATOM    520  CB  TYR    36      57.871  23.814  34.713  1.00  0.00
ATOM    521  HB2 TYR    36      58.811  24.206  34.325  1.00  0.00
ATOM    522  HB3 TYR    36      57.204  24.642  34.953  1.00  0.00
ATOM    523  CG  TYR    36      58.141  23.001  35.969  1.00  0.00
ATOM    524  CD1 TYR    36      59.221  22.093  35.995  1.00  0.00
ATOM    525  HD1 TYR    36      59.862  21.991  35.119  1.00  0.00
ATOM    526  CE1 TYR    36      59.473  21.321  37.145  1.00  0.00
ATOM    527  HE1 TYR    36      60.306  20.618  37.159  1.00  0.00
ATOM    528  CZ  TYR    36      58.644  21.453  38.276  1.00  0.00
ATOM    529  OH  TYR    36      58.893  20.718  39.398  1.00  0.00
ATOM    530  HH  TYR    36      59.657  20.143  39.308  1.00  0.00
ATOM    531  CE2 TYR    36      57.559  22.350  38.250  1.00  0.00
ATOM    532  HE2 TYR    36      56.913  22.445  39.123  1.00  0.00
ATOM    533  CD2 TYR    36      57.307  23.124  37.100  1.00  0.00
ATOM    534  HD2 TYR    36      56.467  23.819  37.084  1.00  0.00
ATOM    535  C   TYR    36      55.880  22.413  33.983  1.00  0.00
ATOM    536  O   TYR    36      54.981  23.174  34.342  1.00  0.00
ATOM    537  N   ASP    37      55.787  21.075  33.963  1.00  0.00
ATOM    538  H   ASP    37      56.549  20.585  33.517  1.00  0.00
ATOM    539  CA  ASP    37      54.658  20.293  34.461  1.00  0.00
ATOM    540  HA  ASP    37      53.721  20.800  34.230  1.00  0.00
ATOM    541  CB  ASP    37      54.645  18.892  33.787  1.00  0.00
ATOM    542  HB2 ASP    37      54.760  19.114  32.726  1.00  0.00
ATOM    543  HB3 ASP    37      55.533  18.373  34.148  1.00  0.00
ATOM    544  CG  ASP    37      53.409  17.997  33.993  1.00  0.00
ATOM    545  OD1 ASP    37      52.525  18.341  34.807  1.00  0.00
ATOM    546  OD2 ASP    37      53.378  16.934  33.337  1.00  0.00
ATOM    547  C   ASP    37      54.759  20.210  35.997  1.00  0.00
ATOM    548  O   ASP    37      55.713  19.623  36.508  1.00  0.00
ATOM    549  N   HIE    38      53.767  20.788  36.693  1.00  0.00
ATOM    550  H   HIE    38      53.094  21.322  36.162  1.00  0.00
ATOM    551  CA  HIE    38      53.643  20.771  38.153  1.00  0.00
ATOM    552  HA  HIE    38      54.614  20.953  38.614  1.00  0.00
ATOM    553  CB  HIE    38      52.665  21.876  38.609  1.00  0.00
ATOM    554  HB2 HIE    38      51.904  21.949  37.832  1.00  0.00
ATOM    555  HB3 HIE    38      52.188  21.655  39.564  1.00  0.00
ATOM    556  CG  HIE    38      53.279  23.246  38.741  1.00  0.00
ATOM    557  ND1 HIE    38      52.745  24.375  38.146  1.00  0.00
ATOM    558  CE1 HIE    38      53.497  25.410  38.531  1.00  0.00
ATOM    559  HE1 HIE    38      53.190  26.382  38.144  1.00  0.00
ATOM    560  NE2 HIE    38      54.501  25.068  39.329  1.00  0.00
ATOM    561  HE2 HIE    38      55.226  25.624  39.759  1.00  0.00
ATOM    562  CD2 HIE    38      54.358  23.689  39.475  1.00  0.00
ATOM    563  HD2 HIE    38      55.053  23.132  40.103  1.00  0.00
ATOM    564  C   HIE    38      53.213  19.418  38.748  1.00  0.00
ATOM    565  O   HIE    38      53.465  19.206  39.933  1.00  0.00
ATOM    566  N   VAL    39      52.571  18.541  37.958  1.00  0.00
ATOM    567  H   VAL    39      52.343  18.827  37.017  1.00  0.00
ATOM    568  CA  VAL    39      52.112  17.226  38.416  1.00  0.00
ATOM    569  HA  VAL    39      51.850  17.218  39.474  1.00  0.00
ATOM    570  CB  VAL    39      50.887  16.721  37.595  1.00  0.00
ATOM    571  HB  VAL    39      51.133  16.881  36.545  1.00  0.00
ATOM    572  CG1 VAL    39      50.505  15.242  37.814  1.00  0.00
ATOM    573 HG11 VAL    39      50.259  15.081  38.864  1.00  0.00
ATOM    574 HG12 VAL    39      49.642  14.994  37.197  1.00  0.00
ATOM    575 HG13 VAL    39      51.345  14.604  37.537  1.00  0.00
ATOM    576  CG2 VAL    39      49.657  17.606  37.865  1.00  0.00
ATOM    577 HG21 VAL    39      49.878  18.634  37.576  1.00  0.00
ATOM    578 HG22 VAL    39      48.811  17.240  37.284  1.00  0.00
ATOM    579 HG23 VAL    39      49.410  17.572  38.926  1.00  0.00
ATOM    580  C   VAL    39      53.249  16.188  38.373  1.00  0.00
ATOM    581  O   VAL    39      53.474  15.511  39.375  1.00  0.00
ATOM    582  N   ARG    40      53.950  16.099  37.229  1.00  0.00
ATOM    583  H   ARG    40      53.653  16.676  36.455  1.00  0.00
ATOM    584  CA  ARG    40      55.043  15.145  37.006  1.00  0.00
ATOM    585  HA  ARG    40      54.921  14.273  37.649  1.00  0.00
ATOM    586  CB  ARG    40      55.027  14.679  35.536  1.00  0.00
ATOM    587  HB2 ARG    40      55.057  15.569  34.908  1.00  0.00
ATOM    588  HB3 ARG    40      55.927  14.087  35.368  1.00  0.00
ATOM    589  CG  ARG    40      53.782  13.837  35.177  1.00  0.00
ATOM    590  HG2 ARG    40      53.834  12.938  35.792  1.00  0.00
ATOM    591  HG3 ARG    40      52.917  14.430  35.473  1.00  0.00
ATOM    592  CD  ARG    40      53.648  13.438  33.694  1.00  0.00
ATOM    593  HD2 ARG    40      52.826  12.727  33.603  1.00  0.00
ATOM    594  HD3 ARG    40      53.419  14.334  33.117  1.00  0.00
ATOM    595  NE  ARG    40      54.870  12.821  33.143  1.00  0.00
ATOM    596  HE  ARG    40      55.059  11.887  33.477  1.00  0.00
ATOM    597  CZ  ARG    40      55.724  13.372  32.258  1.00  0.00
ATOM    598  NH1 ARG    40      55.508  14.577  31.712  1.00  0.00
ATOM    599 HH11 ARG    40      54.682  15.101  31.963  1.00  0.00
ATOM    600 HH12 ARG    40      56.172  14.955  31.052  1.00  0.00
ATOM    601  NH2 ARG    40      56.831  12.701  31.914  1.00  0.00
ATOM    602 HH21 ARG    40      57.014  11.794  32.319  1.00  0.00
ATOM    603 HH22 ARG    40      57.477  13.105  31.252  1.00  0.00
ATOM    604  C   ARG    40      56.429  15.687  37.405  1.00  0.00
ATOM    605  O   ARG    40      57.378  14.904  37.408  1.00  0.00
ATOM    606  N   LYS    41      56.525  16.984  37.755  1.00  0.00
ATOM    607  H   LYS    41      55.707  17.538  37.545  1.00  0.00
ATOM    608  CA  LYS    41      57.723  17.673  38.256  1.00  0.00
ATOM    609  HA  LYS    41      57.518  18.739  38.352  1.00  0.00
ATOM    610  CB  LYS    41      58.140  17.120  39.647  1.00  0.00
ATOM    611  HB2 LYS    41      58.453  16.088  39.486  1.00  0.00
ATOM    612  HB3 LYS    41      58.996  17.713  39.969  1.00  0.00
ATOM    613  CG  LYS    41      57.049  17.162  40.733  1.00  0.00
ATOM    614  HG2 LYS    41      56.203  16.585  40.360  1.00  0.00
ATOM    615  HG3 LYS    41      57.458  16.675  41.618  1.00  0.00
ATOM    616  CD  LYS    41      56.581  18.578  41.099  1.00  0.00
ATOM    617  HD2 LYS    41      57.458  19.168  41.366  1.00  0.00
ATOM    618  HD3 LYS    41      56.103  19.016  40.223  1.00  0.00
ATOM    619  CE  LYS    41      55.590  18.572  42.274  1.00  0.00
ATOM    620  HE2 LYS    41      54.750  17.929  42.011  1.00  0.00
ATOM    621  HE3 LYS    41      56.098  18.165  43.149  1.00  0.00
ATOM    622  NZ  LYS    41      55.095  19.926  42.579  1.00  0.00
ATOM    623  HZ1 LYS    41      54.624  20.303  41.769  1.00  0.00
ATOM    624  HZ2 LYS    41      54.449  19.882  43.354  1.00  0.00
ATOM    625  HZ3 LYS    41      55.873  20.522  42.823  1.00  0.00
ATOM    626  C   LYS    41      58.892  17.673  37.246  1.00  0.00
ATOM    627  O   LYS    41      60.029  17.388  37.621  1.00  0.00
ATOM    628  N   THR    42      58.586  17.982  35.977  1.00  0.00
ATOM    629  H   THR    42      57.633  18.250  35.778  1.00  0.00
ATOM    630  CA  THR    42      59.534  17.913  34.864  1.00  0.00
ATOM    631  HA  THR    42      60.519  18.255  35.183  1.00  0.00
ATOM    632  CB  THR    42      59.662  16.451  34.330  1.00  0.00
ATOM    633  HB  THR    42      60.030  15.843  35.156  1.00  0.00
ATOM    634  CG2 THR    42      58.348  15.847  33.793  1.00  0.00
ATOM    635 HG21 THR    42      57.980  16.454  32.966  1.00  0.00
ATOM    636 HG22 THR    42      58.531  14.831  33.444  1.00  0.00
ATOM    637 HG23 THR    42      57.604  15.829  34.589  1.00  0.00
ATOM    638  OG1 THR    42      60.603  16.359  33.274  1.00  0.00
ATOM    639  HG1 THR    42      60.656  15.450  32.971  1.00  0.00
ATOM    640  C   THR    42      59.094  18.848  33.726  1.00  0.00
ATOM    641  O   THR    42      57.898  19.092  33.571  1.00  0.00
ATOM    642  N   ARG    43      60.062  19.330  32.927  1.00  0.00
ATOM    643  H   ARG    43      61.025  19.250  33.222  1.00  0.00
ATOM    644  CA  ARG    43      59.770  20.091  31.714  1.00  0.00
ATOM    645  HA  ARG    43      58.894  20.718  31.883  1.00  0.00
ATOM    646  CB  ARG    43      60.952  20.994  31.318  1.00  0.00
ATOM    647  HB2 ARG    43      61.820  20.354  31.162  1.00  0.00
ATOM    648  HB3 ARG    43      60.692  21.488  30.382  1.00  0.00
ATOM    649  CG  ARG    43      61.283  22.058  32.386  1.00  0.00
ATOM    650  HG2 ARG    43      60.336  22.495  32.704  1.00  0.00
ATOM    651  HG3 ARG    43      61.742  21.535  33.225  1.00  0.00
ATOM    652  CD  ARG    43      62.227  23.176  31.900  1.00  0.00
ATOM    653  HD2 ARG    43      62.569  23.741  32.767  1.00  0.00
ATOM    654  HD3 ARG    43      63.083  22.715  31.407  1.00  0.00
ATOM    655  NE  ARG    43      61.580  24.107  30.954  1.00  0.00
ATOM    656  HE  ARG    43      61.743  23.886  29.982  1.00  0.00
ATOM    657  CZ  ARG    43      60.822  25.180  31.250  1.00  0.00
ATOM    658  NH1 ARG    43      60.562  25.558  32.511  1.00  0.00
ATOM    659 HH11 ARG    43      60.942  25.028  33.282  1.00  0.00
ATOM    660 HH12 ARG    43      59.988  26.371  32.683  1.00  0.00
ATOM    661  NH2 ARG    43      60.306  25.902  30.251  1.00  0.00
ATOM    662 HH21 ARG    43      60.489  25.637  29.294  1.00  0.00
ATOM    663 HH22 ARG    43      59.736  26.709  30.458  1.00  0.00
ATOM    664  C   ARG    43      59.323  19.176  30.561  1.00  0.00
ATOM    665  O   ARG    43      59.886  18.099  30.363  1.00  0.00
ATOM    666  N   VAL    44      58.301  19.654  29.840  1.00  0.00
ATOM    667  H   VAL    44      57.991  20.575  30.115  1.00  0.00
ATOM    668  CA  VAL    44      57.638  19.009  28.711  1.00  0.00
ATOM    669  HA  VAL    44      58.152  18.133  28.315  1.00  0.00
ATOM    670  CB  VAL    44      56.181  18.605  29.083  1.00  0.00
ATOM    671  HB  VAL    44      55.675  18.270  28.178  1.00  0.00
ATOM    672  CG1 VAL    44      56.156  17.483  30.128  1.00  0.00
ATOM    673 HG11 VAL    44      56.662  17.818  31.034  1.00  0.00
ATOM    674 HG12 VAL    44      55.123  17.228  30.363  1.00  0.00
ATOM    675 HG13 VAL    44      56.666  16.605  29.731  1.00  0.00
ATOM    676  CG2 VAL    44      55.264  19.765  29.529  1.00  0.00
ATOM    677 HG21 VAL    44      55.185  20.496  28.724  1.00  0.00
ATOM    678 HG22 VAL    44      54.274  19.376  29.765  1.00  0.00
ATOM    679 HG23 VAL    44      55.686  20.243  30.413  1.00  0.00
ATOM    680  C   VAL    44      57.554  19.994  27.534  1.00  0.00
ATOM    681  O   VAL    44      57.567  21.205  27.749  1.00  0.00
ATOM    682  N   ALA    45      57.428  19.453  26.313  1.00  0.00
ATOM    683  H   ALA    45      57.615  18.466  26.210  1.00  0.00
ATOM    684  CA  ALA    45      57.054  20.215  25.124  1.00  0.00
ATOM    685  HA  ALA    45      57.471  21.222  25.137  1.00  0.00
ATOM    686  CB  ALA    45      57.577  19.484  23.880  1.00  0.00
ATOM    687  HB1 ALA    45      57.161  18.477  23.848  1.00  0.00
ATOM    688  HB2 ALA    45      57.277  20.029  22.985  1.00  0.00
ATOM    689  HB3 ALA    45      58.665  19.426  23.922  1.00  0.00
ATOM    690  C   ALA    45      55.525  20.352  25.065  1.00  0.00
ATOM    691  O   ALA    45      54.826  19.400  25.405  1.00  0.00
ATOM    692  N   ILE    46      55.032  21.519  24.627  1.00  0.00
ATOM    693  H   ILE    46      55.689  22.265  24.448  1.00  0.00
ATOM    694  CA  ILE    46      53.610  21.782  24.414  1.00  0.00
ATOM    695  HA  ILE    46      53.064  20.845  24.307  1.00  0.00
ATOM    696  CB  ILE    46      52.952  22.642  25.535  1.00  0.00
ATOM    697  HB  ILE    46      53.463  23.604  25.578  1.00  0.00
ATOM    698  CG2 ILE    46      51.445  22.870  25.262  1.00  0.00
ATOM    699 HG21 ILE    46      50.933  21.908  25.219  1.00  0.00
ATOM    700 HG22 ILE    46      51.017  23.473  26.063  1.00  0.00
ATOM    701 HG23 ILE    46      51.322  23.389  24.311  1.00  0.00
ATOM    702  CG1 ILE    46      53.168  21.997  26.923  1.00  0.00
ATOM    703 HG12 ILE    46      52.806  20.971  26.850  1.00  0.00
ATOM    704 HG13 ILE    46      54.244  21.990  27.100  1.00  0.00
ATOM    705  CD1 ILE    46      52.464  22.705  28.086  1.00  0.00
ATOM    706 HD11 ILE    46      51.388  22.712  27.910  1.00  0.00
ATOM    707 HD12 ILE    46      52.677  22.177  29.016  1.00  0.00
ATOM    708 HD13 ILE    46      52.826  23.731  28.160  1.00  0.00
ATOM    709  C   ILE    46      53.454  22.516  23.076  1.00  0.00
ATOM    710  O   ILE    46      53.935  23.640  22.934  1.00  0.00
ATOM    711  N   LYS    47      52.756  21.858  22.143  1.00  0.00
ATOM    712  H   LYS    47      52.488  20.910  22.367  1.00  0.00
ATOM    713  CA  LYS    47      52.410  22.380  20.830  1.00  0.00
ATOM    714  HA  LYS    47      53.084  23.187  20.541  1.00  0.00
ATOM    715  CB  LYS    47      52.546  21.231  19.804  1.00  0.00
ATOM    716  HB2 LYS    47      53.567  20.858  19.879  1.00  0.00
ATOM    717  HB3 LYS    47      51.851  20.449  20.109  1.00  0.00
ATOM    718  CG  LYS    47      52.253  21.638  18.345  1.00  0.00
ATOM    719  HG2 LYS    47      51.272  22.114  18.335  1.00  0.00
ATOM    720  HG3 LYS    47      53.012  22.365  18.056  1.00  0.00
ATOM    721  CD  LYS    47      52.263  20.463  17.350  1.00  0.00
ATOM    722  HD2 LYS    47      51.512  19.748  17.687  1.00  0.00
ATOM    723  HD3 LYS    47      51.974  20.861  16.377  1.00  0.00
ATOM    724  CE  LYS    47      53.626  19.757  17.231  1.00  0.00
ATOM    725  HE2 LYS    47      54.383  20.511  17.018  1.00  0.00
ATOM    726  HE3 LYS    47      53.848  19.280  18.186  1.00  0.00
ATOM    727  NZ  LYS    47      53.630  18.742  16.163  1.00  0.00
ATOM    728  HZ1 LYS    47      53.425  19.184  15.278  1.00  0.00
ATOM    729  HZ2 LYS    47      54.539  18.304  16.118  1.00  0.00
ATOM    730  HZ3 LYS    47      52.929  18.043  16.361  1.00  0.00
ATOM    731  C   LYS    47      50.990  22.960  20.882  1.00  0.00
ATOM    732  O   LYS    47      50.030  22.191  20.836  1.00  0.00
ATOM    733  N   LYS    48      50.882  24.301  20.923  1.00  0.00
ATOM    734  H   LYS    48      51.682  24.844  21.214  1.00  0.00
ATOM    735  CA  LYS    48      49.642  25.010  20.601  1.00  0.00
ATOM    736  HA  LYS    48      48.810  24.549  21.133  1.00  0.00
ATOM    737  CB  LYS    48      49.729  26.497  21.014  1.00  0.00
ATOM    738  HB2 LYS    48      49.990  26.530  22.072  1.00  0.00
ATOM    739  HB3 LYS    48      50.527  26.955  20.429  1.00  0.00
ATOM    740  CG  LYS    48      48.413  27.271  20.784  1.00  0.00
ATOM    741  HG2 LYS    48      48.158  27.155  19.731  1.00  0.00
ATOM    742  HG3 LYS    48      47.651  26.789  21.397  1.00  0.00
ATOM    743  CD  LYS    48      48.480  28.764  21.133  1.00  0.00
ATOM    744  HD2 LYS    48      48.837  28.876  22.157  1.00  0.00
ATOM    745  HD3 LYS    48      49.171  29.260  20.451  1.00  0.00
ATOM    746  CE  LYS    48      47.088  29.402  21.004  1.00  0.00
ATOM    747  HE2 LYS    48      46.707  29.165  20.010  1.00  0.00
ATOM    748  HE3 LYS    48      46.445  28.946  21.757  1.00  0.00
ATOM    749  NZ  LYS    48      47.101  30.861  21.189  1.00  0.00
ATOM    750  HZ1 LYS    48      47.696  31.284  20.491  1.00  0.00
ATOM    751  HZ2 LYS    48      46.162  31.221  21.093  1.00  0.00
ATOM    752  HZ3 LYS    48      47.453  31.080  22.110  1.00  0.00
ATOM    753  C   LYS    48      49.376  24.887  19.095  1.00  0.00
ATOM    754  O   LYS    48      50.293  25.093  18.302  1.00  0.00
ATOM    755  N   ILE    49      48.125  24.572  18.746  1.00  0.00
ATOM    756  H   ILE    49      47.463  24.424  19.494  1.00  0.00
ATOM    757  CA  ILE    49      47.652  24.462  17.373  1.00  0.00
ATOM    758  HA  ILE    49      48.372  24.906  16.686  1.00  0.00
ATOM    759  CB  ILE    49      47.388  22.979  16.963  1.00  0.00
ATOM    760  HB  ILE    49      46.536  22.608  17.532  1.00  0.00
ATOM    761  CG2 ILE    49      47.090  22.859  15.457  1.00  0.00
ATOM    762 HG21 ILE    49      47.942  23.229  14.887  1.00  0.00
ATOM    763 HG22 ILE    49      46.911  21.814  15.204  1.00  0.00
ATOM    764 HG23 ILE    49      46.206  23.448  15.213  1.00  0.00
ATOM    765  CG1 ILE    49      48.570  22.045  17.321  1.00  0.00
ATOM    766 HG12 ILE    49      49.429  22.385  16.742  1.00  0.00
ATOM    767 HG13 ILE    49      48.771  22.183  18.383  1.00  0.00
ATOM    768  CD1 ILE    49      48.319  20.559  17.037  1.00  0.00
ATOM    769 HD11 ILE    49      48.118  20.420  15.975  1.00  0.00
ATOM    770 HD12 ILE    49      49.199  19.981  17.318  1.00  0.00
ATOM    771 HD13 ILE    49      47.461  20.218  17.616  1.00  0.00
ATOM    772  C   ILE    49      46.321  25.229  17.306  1.00  0.00
ATOM    773  O   ILE    49      45.496  25.081  18.209  1.00  0.00
ATOM    774  N   SER    50      46.131  26.020  16.238  1.00  0.00
ATOM    775  H   SER    50      46.893  26.095  15.579  1.00  0.00
ATOM    776  CA  SER    50      44.927  26.824  16.003  1.00  0.00
ATOM    777  HA  SER    50      44.139  26.550  16.705  1.00  0.00
ATOM    778  CB  SER    50      45.274  28.314  16.209  1.00  0.00
ATOM    779  HB2 SER    50      46.189  28.544  15.663  1.00  0.00
ATOM    780  HB3 SER    50      44.458  28.925  15.824  1.00  0.00
ATOM    781  OG  SER    50      45.462  28.591  17.581  1.00  0.00
ATOM    782  HG  SER    50      45.677  29.520  17.693  1.00  0.00
ATOM    783  C   SER    50      44.388  26.536  14.585  1.00  0.00
ATOM    784  O   SER    50      44.610  27.348  13.685  1.00  0.00
ATOM    785  N   PRO    51      43.741  25.364  14.380  1.00  0.00
ATOM    786  CD  PRO    51      43.410  24.344  15.385  1.00  0.00
ATOM    787  HD2 PRO    51      42.658  24.757  16.057  1.00  0.00
ATOM    788  HD3 PRO    51      44.314  24.113  15.949  1.00  0.00
ATOM    789  CG  PRO    51      42.895  23.144  14.596  1.00  0.00
ATOM    790  HG2 PRO    51      41.805  23.121  14.593  1.00  0.00
ATOM    791  HG3 PRO    51      43.276  22.213  15.016  1.00  0.00
ATOM    792  CB  PRO    51      43.450  23.377  13.198  1.00  0.00
ATOM    793  HB2 PRO    51      42.832  22.896  12.439  1.00  0.00
ATOM    794  HB3 PRO    51      44.479  23.029  13.102  1.00  0.00
ATOM    795  CA  PRO    51      43.395  24.899  13.027  1.00  0.00
ATOM    796  HA  PRO    51      44.163  25.290  12.360  1.00  0.00
ATOM    797  C   PRO    51      42.006  25.327  12.517  1.00  0.00
ATOM    798  O   PRO    51      41.772  25.214  11.316  1.00  0.00
ATOM    799  N   PHE    52      41.101  25.733  13.427  1.00  0.00
ATOM    800  H   PHE    52      41.463  25.929  14.349  1.00  0.00
ATOM    801  CA  PHE    52      39.642  25.710  13.241  1.00  0.00
ATOM    802  HA  PHE    52      39.335  24.776  12.771  1.00  0.00
ATOM    803  CB  PHE    52      38.948  25.823  14.614  1.00  0.00
ATOM    804  HB2 PHE    52      39.204  26.762  15.105  1.00  0.00
ATOM    805  HB3 PHE    52      37.868  25.770  14.473  1.00  0.00
ATOM    806  CG  PHE    52      39.315  24.710  15.584  1.00  0.00
ATOM    807  CD1 PHE    52      39.078  23.357  15.256  1.00  0.00
ATOM    808  HD1 PHE    52      38.590  23.102  14.315  1.00  0.00
ATOM    809  CE1 PHE    52      39.466  22.352  16.132  1.00  0.00
ATOM    810  HE1 PHE    52      39.295  21.309  15.867  1.00  0.00
ATOM    811  CZ  PHE    52      40.069  22.671  17.341  1.00  0.00
ATOM    812  HZ  PHE    52      40.365  21.874  18.023  1.00  0.00
ATOM    813  CE2 PHE    52      40.296  23.998  17.684  1.00  0.00
ATOM    814  HE2 PHE    52      40.769  24.237  18.636  1.00  0.00
ATOM    815  CD2 PHE    52      39.923  25.017  16.819  1.00  0.00
ATOM    816  HD2 PHE    52      40.100  26.057  17.094  1.00  0.00
ATOM    817  C   PHE    52      39.034  26.664  12.194  1.00  0.00
ATOM    818  O   PHE    52      37.839  26.549  11.923  1.00  0.00
ATOM    819  N   GLU    53      39.849  27.551  11.604  1.00  0.00
ATOM    820  H   GLU    53      40.777  27.649  11.990  1.00  0.00
ATOM    821  CA  GLU    53      39.461  28.428  10.498  1.00  0.00
ATOM    822  HA  GLU    53      38.399  28.668  10.554  1.00  0.00
ATOM    823  CB  GLU    53      40.267  29.737  10.590  1.00  0.00
ATOM    824  HB2 GLU    53      41.326  29.478  10.598  1.00  0.00
ATOM    825  HB3 GLU    53      40.045  30.330   9.702  1.00  0.00
ATOM    826  CG  GLU    53      39.928  30.557  11.854  1.00  0.00
ATOM    827  HG2 GLU    53      38.853  30.732  11.817  1.00  0.00
ATOM    828  HG3 GLU    53      40.165  29.936  12.718  1.00  0.00
ATOM    829  CD  GLU    53      40.661  31.902  11.974  1.00  0.00
ATOM    830  OE1 GLU    53      41.736  32.064  11.353  1.00  0.00
ATOM    831  OE2 GLU    53      40.128  32.755  12.716  1.00  0.00
ATOM    832  C   GLU    53      39.638  27.783   9.110  1.00  0.00
ATOM    833  O   GLU    53      39.041  28.284   8.157  1.00  0.00
ATOM    834  N   HIE    54      40.440  26.708   9.009  1.00  0.00
ATOM    835  H   HIE    54      40.852  26.355   9.861  1.00  0.00
ATOM    836  CA  HIE    54      40.787  26.053   7.747  1.00  0.00
ATOM    837  HA  HIE    54      40.147  26.423   6.946  1.00  0.00
ATOM    838  CB  HIE    54      42.254  26.352   7.383  1.00  0.00
ATOM    839  HB2 HIE    54      42.913  26.002   8.178  1.00  0.00
ATOM    840  HB3 HIE    54      42.511  25.849   6.451  1.00  0.00
ATOM    841  CG  HIE    54      42.560  27.816   7.182  1.00  0.00
ATOM    842  ND1 HIE    54      42.969  28.649   8.210  1.00  0.00
ATOM    843  CE1 HIE    54      43.125  29.869   7.691  1.00  0.00
ATOM    844  HE1 HIE    54      43.436  30.645   8.390  1.00  0.00
ATOM    845  NE2 HIE    54      42.868  29.921   6.390  1.00  0.00
ATOM    846  HE2 HIE    54      42.902  30.694   5.741  1.00  0.00
ATOM    847  CD2 HIE    54      42.515  28.611   6.058  1.00  0.00
ATOM    848  HD2 HIE    54      42.258  28.360   5.029  1.00  0.00
ATOM    849  C   HIE    54      40.555  24.545   7.855  1.00  0.00
ATOM    850  O   HIE    54      41.017  23.914   8.805  1.00  0.00
ATOM    851  N   GLN    55      39.866  23.995   6.845  1.00  0.00
ATOM    852  H   GLN    55      39.478  24.635   6.167  1.00  0.00
ATOM    853  CA  GLN    55      39.514  22.580   6.742  1.00  0.00
ATOM    854  HA  GLN    55      39.088  22.212   7.675  1.00  0.00
ATOM    855  CB  GLN    55      38.454  22.437   5.624  1.00  0.00
ATOM    856  HB2 GLN    55      37.687  23.182   5.838  1.00  0.00
ATOM    857  HB3 GLN    55      38.960  22.694   4.694  1.00  0.00
ATOM    858  CG  GLN    55      37.796  21.047   5.484  1.00  0.00
ATOM    859  HG2 GLN    55      37.766  20.611   6.483  1.00  0.00
ATOM    860  HG3 GLN    55      36.779  21.184   5.117  1.00  0.00
ATOM    861  CD  GLN    55      38.527  20.080   4.550  1.00  0.00
ATOM    862  OE1 GLN    55      39.447  20.457   3.827  1.00  0.00
ATOM    863  NE2 GLN    55      38.097  18.820   4.551  1.00  0.00
ATOM    864 HE21 GLN    55      38.542  18.137   3.954  1.00  0.00
ATOM    865 HE22 GLN    55      37.328  18.553   5.148  1.00  0.00
ATOM    866  C   GLN    55      40.737  21.661   6.576  1.00  0.00
ATOM    867  O   GLN    55      40.753  20.588   7.174  1.00  0.00
ATOM    868  N   THR    56      41.750  22.116   5.819  1.00  0.00
ATOM    869  H   THR    56      41.612  22.995   5.341  1.00  0.00
ATOM    870  CA  THR    56      43.008  21.398   5.604  1.00  0.00
ATOM    871  HA  THR    56      42.859  20.346   5.360  1.00  0.00
ATOM    872  CB  THR    56      43.853  22.053   4.478  1.00  0.00
ATOM    873  HB  THR    56      44.736  21.433   4.326  1.00  0.00
ATOM    874  CG2 THR    56      43.091  22.192   3.152  1.00  0.00
ATOM    875 HG21 THR    56      42.208  22.812   3.303  1.00  0.00
ATOM    876 HG22 THR    56      43.738  22.657   2.408  1.00  0.00
ATOM    877 HG23 THR    56      42.786  21.206   2.803  1.00  0.00
ATOM    878  OG1 THR    56      44.377  23.320   4.844  1.00  0.00
ATOM    879  HG1 THR    56      44.888  23.678   4.115  1.00  0.00
ATOM    880  C   THR    56      43.879  21.304   6.874  1.00  0.00
ATOM    881  O   THR    56      44.570  20.302   7.035  1.00  0.00
ATOM    882  N   TYR    57      43.809  22.307   7.767  1.00  0.00
ATOM    883  H   TYR    57      43.309  23.144   7.505  1.00  0.00
ATOM    884  CA  TYR    57      44.484  22.279   9.067  1.00  0.00
ATOM    885  HA  TYR    57      45.477  21.842   8.961  1.00  0.00
ATOM    886  CB  TYR    57      44.633  23.710   9.622  1.00  0.00
ATOM    887  HB2 TYR    57      43.608  24.077   9.680  1.00  0.00
ATOM    888  HB3 TYR    57      45.037  23.601  10.629  1.00  0.00
ATOM    889  CG  TYR    57      45.485  24.702   8.837  1.00  0.00
ATOM    890  CD1 TYR    57      46.364  24.297   7.805  1.00  0.00
ATOM    891  HD1 TYR    57      46.433  23.243   7.537  1.00  0.00
ATOM    892  CE1 TYR    57      47.148  25.249   7.125  1.00  0.00
ATOM    893  HE1 TYR    57      47.818  24.931   6.326  1.00  0.00
ATOM    894  CZ  TYR    57      47.061  26.612   7.470  1.00  0.00
ATOM    895  OH  TYR    57      47.829  27.535   6.822  1.00  0.00
ATOM    896  HH  TYR    57      48.393  27.147   6.149  1.00  0.00
ATOM    897  CE2 TYR    57      46.185  27.022   8.492  1.00  0.00
ATOM    898  HE2 TYR    57      46.107  28.078   8.752  1.00  0.00
ATOM    899  CD2 TYR    57      45.409  26.069   9.178  1.00  0.00
ATOM    900  HD2 TYR    57      44.742  26.385   9.980  1.00  0.00
ATOM    901  C   TYR    57      43.748  21.379  10.073  1.00  0.00
ATOM    902  O   TYR    57      44.413  20.752  10.897  1.00  0.00
ATOM    903  N   CYS    58      42.407  21.306   9.973  1.00  0.00
ATOM    904  H   CYS    58      41.964  21.944   9.328  1.00  0.00
ATOM    905  CA  CYS    58      41.553  20.433  10.784  1.00  0.00
ATOM    906  HA  CYS    58      41.857  20.514  11.828  1.00  0.00
ATOM    907  CB  CYS    58      40.065  20.805  10.675  1.00  0.00
ATOM    908  HB2 CYS    58      39.742  20.900   9.638  1.00  0.00
ATOM    909  HB3 CYS    58      39.425  20.088  11.190  1.00  0.00
ATOM    910  SG  CYS    58      39.747  22.405  11.447  1.00  0.00
ATOM    911  HG  CYS    58      38.442  22.426  11.192  1.00  0.00
ATOM    912  C   CYS    58      41.732  18.945  10.437  1.00  0.00
ATOM    913  O   CYS    58      41.679  18.125  11.354  1.00  0.00
ATOM    914  N   GLN    59      41.986  18.625   9.151  1.00  0.00
ATOM    915  H   GLN    59      41.874  19.356   8.463  1.00  0.00
ATOM    916  CA  GLN    59      42.390  17.291   8.690  1.00  0.00
ATOM    917  HA  GLN    59      41.600  16.576   8.922  1.00  0.00
ATOM    918  CB  GLN    59      42.644  17.269   7.166  1.00  0.00
ATOM    919  HB2 GLN    59      43.265  18.139   6.954  1.00  0.00
ATOM    920  HB3 GLN    59      43.214  16.361   6.971  1.00  0.00
ATOM    921  CG  GLN    59      41.398  17.296   6.263  1.00  0.00
ATOM    922  HG2 GLN    59      40.821  16.391   6.454  1.00  0.00
ATOM    923  HG3 GLN    59      40.797  18.170   6.514  1.00  0.00
ATOM    924  CD  GLN    59      41.744  17.351   4.766  1.00  0.00
ATOM    925  OE1 GLN    59      40.944  17.823   3.968  1.00  0.00
ATOM    926  NE2 GLN    59      42.919  16.868   4.356  1.00  0.00
ATOM    927 HE21 GLN    59      43.159  16.898   3.375  1.00  0.00
ATOM    928 HE22 GLN    59      43.562  16.475   5.028  1.00  0.00
ATOM    929  C   GLN    59      43.669  16.813   9.392  1.00  0.00
ATOM    930  O   GLN    59      43.668  15.736   9.976  1.00  0.00
ATOM    931  N   ARG    60      44.719  17.646   9.308  1.00  0.00
ATOM    932  H   ARG    60      44.554  18.509   8.811  1.00  0.00
ATOM    933  CA  ARG    60      46.070  17.373   9.792  1.00  0.00
ATOM    934  HA  ARG    60      46.410  16.392   9.459  1.00  0.00
ATOM    935  CB  ARG    60      47.018  18.444   9.218  1.00  0.00
ATOM    936  HB2 ARG    60      46.668  19.411   9.580  1.00  0.00
ATOM    937  HB3 ARG    60      48.011  18.244   9.621  1.00  0.00
ATOM    938  CG  ARG    60      47.083  18.465   7.679  1.00  0.00
ATOM    939  HG2 ARG    60      47.633  17.581   7.356  1.00  0.00
ATOM    940  HG3 ARG    60      46.062  18.415   7.301  1.00  0.00
ATOM    941  CD  ARG    60      47.772  19.726   7.130  1.00  0.00
ATOM    942  HD2 ARG    60      47.362  20.605   7.627  1.00  0.00
ATOM    943  HD3 ARG    60      48.843  19.665   7.325  1.00  0.00
ATOM    944  NE  ARG    60      47.564  19.865   5.676  1.00  0.00
ATOM    945  HE  ARG    60      46.979  19.146   5.274  1.00  0.00
ATOM    946  CZ  ARG    60      48.052  20.823   4.867  1.00  0.00
ATOM    947  NH1 ARG    60      47.674  20.837   3.582  1.00  0.00
ATOM    948 HH11 ARG    60      47.034  20.135   3.240  1.00  0.00
ATOM    949 HH12 ARG    60      48.031  21.549   2.961  1.00  0.00
ATOM    950  NH2 ARG    60      48.897  21.768   5.308  1.00  0.00
ATOM    951 HH21 ARG    60      49.184  21.772   6.276  1.00  0.00
ATOM    952 HH22 ARG    60      49.242  22.471   4.670  1.00  0.00
ATOM    953  C   ARG    60      46.167  17.304  11.326  1.00  0.00
ATOM    954  O   ARG    60      46.914  16.467  11.830  1.00  0.00
ATOM    955  N   THR    61      45.389  18.138  12.040  1.00  0.00
ATOM    956  H   THR    61      44.854  18.833  11.539  1.00  0.00
ATOM    957  CA  THR    61      45.307  18.119  13.504  1.00  0.00
ATOM    958  HA  THR    61      46.313  18.125  13.925  1.00  0.00
ATOM    959  CB  THR    61      44.525  19.331  14.073  1.00  0.00
ATOM    960  HB  THR    61      43.530  19.295  13.631  1.00  0.00
ATOM    961  CG2 THR    61      44.403  19.368  15.610  1.00  0.00
ATOM    962 HG21 THR    61      45.398  19.404  16.053  1.00  0.00
ATOM    963 HG22 THR    61      43.840  20.252  15.909  1.00  0.00
ATOM    964 HG23 THR    61      43.884  18.474  15.955  1.00  0.00
ATOM    965  OG1 THR    61      45.172  20.515  13.662  1.00  0.00
ATOM    966  HG1 THR    61      44.698  21.275  14.007  1.00  0.00
ATOM    967  C   THR    61      44.639  16.835  14.025  1.00  0.00
ATOM    968  O   THR    61      45.178  16.217  14.942  1.00  0.00
ATOM    969  N   LEU    62      43.516  16.437  13.398  1.00  0.00
ATOM    970  H   LEU    62      43.098  17.081  12.741  1.00  0.00
ATOM    971  CA  LEU    62      42.818  15.183  13.679  1.00  0.00
ATOM    972  HA  LEU    62      42.614  15.095  14.746  1.00  0.00
ATOM    973  CB  LEU    62      41.473  15.156  12.915  1.00  0.00
ATOM    974  HB2 LEU    62      40.957  16.031  13.311  1.00  0.00
ATOM    975  HB3 LEU    62      41.642  15.287  11.846  1.00  0.00
ATOM    976  CG  LEU    62      40.606  13.897  13.149  1.00  0.00
ATOM    977  HG  LEU    62      41.172  13.032  12.803  1.00  0.00
ATOM    978  CD1 LEU    62      40.229  13.705  14.627  1.00  0.00
ATOM    979 HD11 LEU    62      39.663  14.570  14.973  1.00  0.00
ATOM    980 HD12 LEU    62      39.621  12.807  14.734  1.00  0.00
ATOM    981 HD13 LEU    62      41.136  13.602  15.223  1.00  0.00
ATOM    982  CD2 LEU    62      39.355  13.919  12.264  1.00  0.00
ATOM    983 HD21 LEU    62      39.652  13.949  11.216  1.00  0.00
ATOM    984 HD22 LEU    62      38.763  13.022  12.448  1.00  0.00
ATOM    985 HD23 LEU    62      38.759  14.801  12.498  1.00  0.00
ATOM    986  C   LEU    62      43.680  13.950  13.354  1.00  0.00
ATOM    987  O   LEU    62      43.683  13.007  14.139  1.00  0.00
ATOM    988  N   ARG    63      44.394  13.994  12.217  1.00  0.00
ATOM    989  H   ARG    63      44.270  14.816  11.644  1.00  0.00
ATOM    990  CA  ARG    63      45.240  12.917  11.709  1.00  0.00
ATOM    991  HA  ARG    63      44.686  11.979  11.671  1.00  0.00
ATOM    992  CB  ARG    63      45.698  13.277  10.281  1.00  0.00
ATOM    993  HB2 ARG    63      44.798  13.579   9.746  1.00  0.00
ATOM    994  HB3 ARG    63      46.362  14.135  10.388  1.00  0.00
ATOM    995  CG  ARG    63      46.416  12.169   9.491  1.00  0.00
ATOM    996  HG2 ARG    63      46.588  12.567   8.491  1.00  0.00
ATOM    997  HG3 ARG    63      47.373  12.009   9.987  1.00  0.00
ATOM    998  CD  ARG    63      45.658  10.826   9.388  1.00  0.00
ATOM    999  HD2 ARG    63      46.228  10.158   8.743  1.00  0.00
ATOM   1000  HD3 ARG    63      45.587  10.394  10.386  1.00  0.00
ATOM   1001  NE  ARG    63      44.294  10.969   8.835  1.00  0.00
ATOM   1002  HE  ARG    63      43.573  10.867   9.535  1.00  0.00
ATOM   1003  CZ  ARG    63      43.924  11.199   7.560  1.00  0.00
ATOM   1004  NH1 ARG    63      44.807  11.290   6.555  1.00  0.00
ATOM   1005 HH11 ARG    63      45.794  11.184   6.743  1.00  0.00
ATOM   1006 HH12 ARG    63      44.481  11.464   5.615  1.00  0.00
ATOM   1007  NH2 ARG    63      42.623  11.354   7.283  1.00  0.00
ATOM   1008 HH21 ARG    63      41.941  11.297   8.026  1.00  0.00
ATOM   1009 HH22 ARG    63      42.329  11.527   6.332  1.00  0.00
ATOM   1010  C   ARG    63      46.428  12.598  12.628  1.00  0.00
ATOM   1011  O   ARG    63      46.651  11.423  12.913  1.00  0.00
ATOM   1012  N   GLU    64      47.130  13.646  13.101  1.00  0.00
ATOM   1013  H   GLU    64      46.948  14.551  12.692  1.00  0.00
ATOM   1014  CA  GLU    64      48.222  13.529  14.067  1.00  0.00
ATOM   1015  HA  GLU    64      48.928  12.768  13.734  1.00  0.00
ATOM   1016  CB  GLU    64      48.974  14.874  14.206  1.00  0.00
ATOM   1017  HB2 GLU    64      49.360  15.141  13.222  1.00  0.00
ATOM   1018  HB3 GLU    64      48.253  15.625  14.529  1.00  0.00
ATOM   1019  CG  GLU    64      50.143  14.811  15.219  1.00  0.00
ATOM   1020  HG2 GLU    64      49.704  14.631  16.201  1.00  0.00
ATOM   1021  HG3 GLU    64      50.729  13.942  14.919  1.00  0.00
ATOM   1022  CD  GLU    64      51.053  16.043  15.284  1.00  0.00
ATOM   1023  OE1 GLU    64      50.575  17.167  15.013  1.00  0.00
ATOM   1024  OE2 GLU    64      52.236  15.838  15.637  1.00  0.00
ATOM   1025  C   GLU    64      47.749  12.984  15.425  1.00  0.00
ATOM   1026  O   GLU    64      48.379  12.065  15.944  1.00  0.00
ATOM   1027  N   ILE    65      46.641  13.542  15.947  1.00  0.00
ATOM   1028  H   ILE    65      46.278  14.357  15.474  1.00  0.00
ATOM   1029  CA  ILE    65      46.011  13.131  17.204  1.00  0.00
ATOM   1030  HA  ILE    65      46.732  13.075  18.019  1.00  0.00
ATOM   1031  CB  ILE    65      44.841  14.087  17.608  1.00  0.00
ATOM   1032  HB  ILE    65      44.285  14.295  16.694  1.00  0.00
ATOM   1033  CG2 ILE    65      43.875  13.542  18.685  1.00  0.00
ATOM   1034 HG21 ILE    65      44.430  13.334  19.600  1.00  0.00
ATOM   1035 HG22 ILE    65      43.103  14.284  18.890  1.00  0.00
ATOM   1036 HG23 ILE    65      43.410  12.624  18.326  1.00  0.00
ATOM   1037  CG1 ILE    65      45.405  15.451  18.070  1.00  0.00
ATOM   1038 HG12 ILE    65      45.882  15.287  19.036  1.00  0.00
ATOM   1039 HG13 ILE    65      46.158  15.747  17.340  1.00  0.00
ATOM   1040  CD1 ILE    65      44.353  16.564  18.201  1.00  0.00
ATOM   1041 HD11 ILE    65      43.600  16.269  18.932  1.00  0.00
ATOM   1042 HD12 ILE    65      44.836  17.484  18.529  1.00  0.00
ATOM   1043 HD13 ILE    65      43.876  16.729  17.235  1.00  0.00
ATOM   1044  C   ILE    65      45.547  11.660  17.182  1.00  0.00
ATOM   1045  O   ILE    65      45.894  10.921  18.098  1.00  0.00
ATOM   1046  N   GLN    66      44.827  11.247  16.125  1.00  0.00
ATOM   1047  H   GLN    66      44.521  11.950  15.468  1.00  0.00
ATOM   1048  CA  GLN    66      44.349   9.873  15.945  1.00  0.00
ATOM   1049  HA  GLN    66      43.811   9.552  16.837  1.00  0.00
ATOM   1050  CB  GLN    66      43.397   9.779  14.735  1.00  0.00
ATOM   1051  HB2 GLN    66      43.817  10.372  13.923  1.00  0.00
ATOM   1052  HB3 GLN    66      43.336   8.735  14.428  1.00  0.00
ATOM   1053  CG  GLN    66      41.990  10.296  15.072  1.00  0.00
ATOM   1054  HG2 GLN    66      41.626   9.699  15.908  1.00  0.00
ATOM   1055  HG3 GLN    66      42.051  11.342  15.373  1.00  0.00
ATOM   1056  CD  GLN    66      40.995  10.177  13.917  1.00  0.00
ATOM   1057  OE1 GLN    66      41.347  10.355  12.753  1.00  0.00
ATOM   1058  NE2 GLN    66      39.730   9.905  14.245  1.00  0.00
ATOM   1059 HE21 GLN    66      39.032   9.816  13.521  1.00  0.00
ATOM   1060 HE22 GLN    66      39.477   9.790  15.216  1.00  0.00
ATOM   1061  C   GLN    66      45.460   8.817  15.855  1.00  0.00
ATOM   1062  O   GLN    66      45.316   7.749  16.449  1.00  0.00
ATOM   1063  N   ILE    67      46.546   9.143  15.138  1.00  0.00
ATOM   1064  H   ILE    67      46.525  10.010  14.621  1.00  0.00
ATOM   1065  CA  ILE    67      47.699   8.264  14.968  1.00  0.00
ATOM   1066  HA  ILE    67      47.397   7.225  14.832  1.00  0.00
ATOM   1067  CB  ILE    67      48.580   8.710  13.764  1.00  0.00
ATOM   1068  HB  ILE    67      48.670   9.794  13.828  1.00  0.00
ATOM   1069  CG2 ILE    67      49.987   8.079  13.715  1.00  0.00
ATOM   1070 HG21 ILE    67      49.897   6.995  13.650  1.00  0.00
ATOM   1071 HG22 ILE    67      50.523   8.451  12.842  1.00  0.00
ATOM   1072 HG23 ILE    67      50.536   8.345  14.618  1.00  0.00
ATOM   1073  CG1 ILE    67      47.836   8.419  12.440  1.00  0.00
ATOM   1074 HG12 ILE    67      47.862   7.340  12.285  1.00  0.00
ATOM   1075 HG13 ILE    67      46.803   8.741  12.573  1.00  0.00
ATOM   1076  CD1 ILE    67      48.438   9.124  11.221  1.00  0.00
ATOM   1077 HD11 ILE    67      49.471   8.802  11.088  1.00  0.00
ATOM   1078 HD12 ILE    67      47.861   8.870  10.332  1.00  0.00
ATOM   1079 HD13 ILE    67      48.412  10.203  11.375  1.00  0.00
ATOM   1080  C   ILE    67      48.537   8.131  16.255  1.00  0.00
ATOM   1081  O   ILE    67      48.832   7.003  16.645  1.00  0.00
ATOM   1082  N   LEU    68      48.893   9.263  16.888  1.00  0.00
ATOM   1083  H   LEU    68      48.594  10.139  16.484  1.00  0.00
ATOM   1084  CA  LEU    68      49.795   9.302  18.044  1.00  0.00
ATOM   1085  HA  LEU    68      50.581   8.556  17.926  1.00  0.00
ATOM   1086  CB  LEU    68      50.450  10.692  18.166  1.00  0.00
ATOM   1087  HB2 LEU    68      49.597  11.368  18.107  1.00  0.00
ATOM   1088  HB3 LEU    68      50.933  10.800  19.137  1.00  0.00
ATOM   1089  CG  LEU    68      51.459  11.038  17.048  1.00  0.00
ATOM   1090  HG  LEU    68      50.967  10.942  16.080  1.00  0.00
ATOM   1091  CD1 LEU    68      51.969  12.477  17.222  1.00  0.00
ATOM   1092 HD11 LEU    68      52.461  12.574  18.190  1.00  0.00
ATOM   1093 HD12 LEU    68      52.679  12.710  16.429  1.00  0.00
ATOM   1094 HD13 LEU    68      51.129  13.169  17.171  1.00  0.00
ATOM   1095  CD2 LEU    68      52.634  10.042  16.962  1.00  0.00
ATOM   1096 HD21 LEU    68      52.249   9.042  16.761  1.00  0.00
ATOM   1097 HD22 LEU    68      53.306  10.341  16.158  1.00  0.00
ATOM   1098 HD23 LEU    68      53.178  10.038  17.907  1.00  0.00
ATOM   1099  C   LEU    68      49.158   8.873  19.378  1.00  0.00
ATOM   1100  O   LEU    68      49.904   8.436  20.254  1.00  0.00
ATOM   1101  N   LEU    69      47.820   8.947  19.512  1.00  0.00
ATOM   1102  H   LEU    69      47.297   9.467  18.823  1.00  0.00
ATOM   1103  CA  LEU    69      47.093   8.382  20.659  1.00  0.00
ATOM   1104  HA  LEU    69      47.644   8.580  21.578  1.00  0.00
ATOM   1105  CB  LEU    69      45.687   9.018  20.779  1.00  0.00
ATOM   1106  HB2 LEU    69      45.302   8.957  19.761  1.00  0.00
ATOM   1107  HB3 LEU    69      45.061   8.419  21.440  1.00  0.00
ATOM   1108  CG  LEU    69      45.670  10.490  21.248  1.00  0.00
ATOM   1109  HG  LEU    69      46.240  11.096  20.544  1.00  0.00
ATOM   1110  CD1 LEU    69      44.224  11.010  21.317  1.00  0.00
ATOM   1111 HD11 LEU    69      43.653  10.405  22.022  1.00  0.00
ATOM   1112 HD12 LEU    69      44.226  12.048  21.649  1.00  0.00
ATOM   1113 HD13 LEU    69      43.767  10.946  20.330  1.00  0.00
ATOM   1114  CD2 LEU    69      46.390  10.695  22.586  1.00  0.00
ATOM   1115 HD21 LEU    69      47.432  10.388  22.489  1.00  0.00
ATOM   1116 HD22 LEU    69      46.346  11.748  22.865  1.00  0.00
ATOM   1117 HD23 LEU    69      45.905  10.095  23.356  1.00  0.00
ATOM   1118  C   LEU    69      46.978   6.845  20.607  1.00  0.00
ATOM   1119  O   LEU    69      46.704   6.244  21.646  1.00  0.00
ATOM   1120  N   ARG    70      47.190   6.245  19.424  1.00  0.00
ATOM   1121  H   ARG    70      47.325   6.852  18.628  1.00  0.00
ATOM   1122  CA  ARG    70      47.152   4.798  19.196  1.00  0.00
ATOM   1123  HA  ARG    70      46.781   4.280  20.080  1.00  0.00
ATOM   1124  CB  ARG    70      46.202   4.503  18.017  1.00  0.00
ATOM   1125  HB2 ARG    70      46.573   5.054  17.153  1.00  0.00
ATOM   1126  HB3 ARG    70      46.255   3.433  17.815  1.00  0.00
ATOM   1127  CG  ARG    70      44.741   4.902  18.290  1.00  0.00
ATOM   1128  HG2 ARG    70      44.388   4.315  19.138  1.00  0.00
ATOM   1129  HG3 ARG    70      44.728   5.960  18.551  1.00  0.00
ATOM   1130  CD  ARG    70      43.820   4.661  17.080  1.00  0.00
ATOM   1131  HD2 ARG    70      44.107   5.340  16.277  1.00  0.00
ATOM   1132  HD3 ARG    70      43.940   3.631  16.744  1.00  0.00
ATOM   1133  NE  ARG    70      42.398   4.889  17.407  1.00  0.00
ATOM   1134  HE  ARG    70      41.860   4.038  17.482  1.00  0.00
ATOM   1135  CZ  ARG    70      41.771   6.067  17.605  1.00  0.00
ATOM   1136  NH1 ARG    70      42.407   7.241  17.522  1.00  0.00
ATOM   1137 HH11 ARG    70      43.393   7.263  17.304  1.00  0.00
ATOM   1138 HH12 ARG    70      41.898   8.100  17.678  1.00  0.00
ATOM   1139  NH2 ARG    70      40.465   6.077  17.898  1.00  0.00
ATOM   1140 HH21 ARG    70      39.960   5.205  17.969  1.00  0.00
ATOM   1141 HH22 ARG    70      39.991   6.956  18.047  1.00  0.00
ATOM   1142  C   ARG    70      48.554   4.202  18.958  1.00  0.00
ATOM   1143  O   ARG    70      48.675   2.978  18.978  1.00  0.00
ATOM   1144  N   PHE    71      49.581   5.050  18.767  1.00  0.00
ATOM   1145  H   PHE    71      49.350   6.024  18.631  1.00  0.00
ATOM   1146  CA  PHE    71      50.986   4.651  18.676  1.00  0.00
ATOM   1147  HA  PHE    71      51.052   3.602  18.388  1.00  0.00
ATOM   1148  CB  PHE    71      51.729   5.503  17.617  1.00  0.00
ATOM   1149  HB2 PHE    71      51.310   6.502  17.738  1.00  0.00
ATOM   1150  HB3 PHE    71      52.800   5.533  17.816  1.00  0.00
ATOM   1151  CG  PHE    71      51.568   5.137  16.145  1.00  0.00
ATOM   1152  CD1 PHE    71      50.865   3.987  15.718  1.00  0.00
ATOM   1153  HD1 PHE    71      50.341   3.369  16.447  1.00  0.00
ATOM   1154  CE1 PHE    71      50.841   3.645  14.375  1.00  0.00
ATOM   1155  HE1 PHE    71      50.299   2.754  14.058  1.00  0.00
ATOM   1156  CZ  PHE    71      51.499   4.426  13.437  1.00  0.00
ATOM   1157  HZ  PHE    71      51.475   4.144  12.384  1.00  0.00
ATOM   1158  CE2 PHE    71      52.186   5.563  13.835  1.00  0.00
ATOM   1159  HE2 PHE    71      52.694   6.175  13.090  1.00  0.00
ATOM   1160  CD2 PHE    71      52.228   5.923  15.175  1.00  0.00
ATOM   1161  HD2 PHE    71      52.772   6.816  15.483  1.00  0.00
ATOM   1162  C   PHE    71      51.690   4.754  20.034  1.00  0.00
ATOM   1163  O   PHE    71      51.445   5.693  20.792  1.00  0.00
ATOM   1164  N   ARG    72      52.585   3.788  20.283  1.00  0.00
ATOM   1165  H   ARG    72      52.607   3.025  19.621  1.00  0.00
ATOM   1166  CA  ARG    72      53.436   3.705  21.460  1.00  0.00
ATOM   1167  HA  ARG    72      53.771   4.701  21.749  1.00  0.00
ATOM   1168  CB  ARG    72      52.650   3.086  22.640  1.00  0.00
ATOM   1169  HB2 ARG    72      51.822   3.760  22.859  1.00  0.00
ATOM   1170  HB3 ARG    72      52.257   2.130  22.294  1.00  0.00
ATOM   1171  CG  ARG    72      53.484   2.866  23.915  1.00  0.00
ATOM   1172  HG2 ARG    72      54.205   2.073  23.715  1.00  0.00
ATOM   1173  HG3 ARG    72      54.015   3.792  24.136  1.00  0.00
ATOM   1174  CD  ARG    72      52.613   2.474  25.121  1.00  0.00
ATOM   1175  HD2 ARG    72      51.999   3.329  25.403  1.00  0.00
ATOM   1176  HD3 ARG    72      51.968   1.644  24.833  1.00  0.00
ATOM   1177  NE  ARG    72      53.418   2.065  26.288  1.00  0.00
ATOM   1178  HE  ARG    72      53.444   1.064  26.421  1.00  0.00
ATOM   1179  CZ  ARG    72      54.091   2.847  27.156  1.00  0.00
ATOM   1180  NH1 ARG    72      54.753   2.265  28.164  1.00  0.00
ATOM   1181 HH11 ARG    72      54.739   1.260  28.259  1.00  0.00
ATOM   1182 HH12 ARG    72      55.263   2.834  28.824  1.00  0.00
ATOM   1183  NH2 ARG    72      54.124   4.185  27.052  1.00  0.00
ATOM   1184 HH21 ARG    72      53.630   4.642  26.299  1.00  0.00
ATOM   1185 HH22 ARG    72      54.642   4.728  27.727  1.00  0.00
ATOM   1186  C   ARG    72      54.696   2.926  21.067  1.00  0.00
ATOM   1187  O   ARG    72      54.652   1.699  20.965  1.00  0.00
ATOM   1188  N   HIE    73      55.786   3.669  20.832  1.00  0.00
ATOM   1189  H   HIE    73      55.676   4.669  20.916  1.00  0.00
ATOM   1190  CA  HIE    73      57.082   3.149  20.403  1.00  0.00
ATOM   1191  HA  HIE    73      57.289   2.192  20.882  1.00  0.00
ATOM   1192  CB  HIE    73      57.055   2.940  18.873  1.00  0.00
ATOM   1193  HB2 HIE    73      56.175   2.356  18.603  1.00  0.00
ATOM   1194  HB3 HIE    73      57.014   3.909  18.376  1.00  0.00
ATOM   1195  CG  HIE    73      58.245   2.214  18.303  1.00  0.00
ATOM   1196  ND1 HIE    73      59.414   2.874  17.918  1.00  0.00
ATOM   1197  CE1 HIE    73      60.223   1.914  17.498  1.00  0.00
ATOM   1198  HE1 HIE    73      61.211   2.236  17.170  1.00  0.00
ATOM   1199  NE2 HIE    73      59.672   0.702  17.553  1.00  0.00
ATOM   1200  HE2 HIE    73      60.077  -0.182  17.280  1.00  0.00
ATOM   1201  CD2 HIE    73      58.399   0.866  18.069  1.00  0.00
ATOM   1202  HD2 HIE    73      57.752   0.000  18.209  1.00  0.00
ATOM   1203  C   HIE    73      58.181   4.122  20.850  1.00  0.00
ATOM   1204  O   HIE    73      57.937   5.326  20.929  1.00  0.00
ATOM   1205  N   GLU    74      59.378   3.580  21.127  1.00  0.00
ATOM   1206  H   GLU    74      59.447   2.575  21.060  1.00  0.00
ATOM   1207  CA  GLU    74      60.549   4.327  21.597  1.00  0.00
ATOM   1208  HA  GLU    74      60.283   4.949  22.452  1.00  0.00
ATOM   1209  CB  GLU    74      61.647   3.339  22.030  1.00  0.00
ATOM   1210  HB2 GLU    74      61.875   2.710  21.170  1.00  0.00
ATOM   1211  HB3 GLU    74      62.527   3.926  22.293  1.00  0.00
ATOM   1212  CG  GLU    74      61.246   2.448  23.228  1.00  0.00
ATOM   1213  HG2 GLU    74      60.974   3.130  24.034  1.00  0.00
ATOM   1214  HG3 GLU    74      60.368   1.879  22.922  1.00  0.00
ATOM   1215  CD  GLU    74      62.337   1.482  23.721  1.00  0.00
ATOM   1216  OE1 GLU    74      63.397   1.372  23.065  1.00  0.00
ATOM   1217  OE2 GLU    74      62.080   0.846  24.766  1.00  0.00
ATOM   1218  C   GLU    74      61.125   5.340  20.589  1.00  0.00
ATOM   1219  O   GLU    74      61.735   6.315  21.026  1.00  0.00
ATOM   1220  N   ASN    75      60.920   5.101  19.282  1.00  0.00
ATOM   1221  H   ASN    75      60.490   4.219  19.045  1.00  0.00
ATOM   1222  CA  ASN    75      61.393   5.960  18.191  1.00  0.00
ATOM   1223  HA  ASN    75      61.971   6.785  18.608  1.00  0.00
ATOM   1224  CB  ASN    75      62.290   5.179  17.199  1.00  0.00
ATOM   1225  HB2 ASN    75      61.666   4.458  16.671  1.00  0.00
ATOM   1226  HB3 ASN    75      62.679   5.909  16.490  1.00  0.00
ATOM   1227  CG  ASN    75      63.469   4.435  17.832  1.00  0.00
ATOM   1228  OD1 ASN    75      63.661   3.248  17.578  1.00  0.00
ATOM   1229  ND2 ASN    75      64.276   5.126  18.640  1.00  0.00
ATOM   1230 HD21 ASN    75      65.064   4.667  19.075  1.00  0.00
ATOM   1231 HD22 ASN    75      64.095   6.105  18.813  1.00  0.00
ATOM   1232  C   ASN    75      60.238   6.682  17.472  1.00  0.00
ATOM   1233  O   ASN    75      60.396   7.081  16.318  1.00  0.00
ATOM   1234  N   VAL    76      59.120   6.886  18.183  1.00  0.00
ATOM   1235  H   VAL    76      59.065   6.415  19.075  1.00  0.00
ATOM   1236  CA  VAL    76      57.997   7.726  17.773  1.00  0.00
ATOM   1237  HA  VAL    76      58.245   8.399  16.952  1.00  0.00
ATOM   1238  CB  VAL    76      56.767   6.865  17.356  1.00  0.00
ATOM   1239  HB  VAL    76      56.588   6.153  18.162  1.00  0.00
ATOM   1240  CG1 VAL    76      55.482   7.677  17.094  1.00  0.00
ATOM   1241 HG11 VAL    76      55.660   8.389  16.288  1.00  0.00
ATOM   1242 HG12 VAL    76      54.676   7.001  16.809  1.00  0.00
ATOM   1243 HG13 VAL    76      55.201   8.216  17.999  1.00  0.00
ATOM   1244  CG2 VAL    76      57.078   5.993  16.123  1.00  0.00
ATOM   1245 HG21 VAL    76      57.906   5.322  16.351  1.00  0.00
ATOM   1246 HG22 VAL    76      56.198   5.406  15.861  1.00  0.00
ATOM   1247 HG23 VAL    76      57.350   6.633  15.284  1.00  0.00
ATOM   1248  C   VAL    76      57.626   8.607  18.979  1.00  0.00
ATOM   1249  O   VAL    76      57.609   8.112  20.108  1.00  0.00
ATOM   1250  N   ILE    77      57.343   9.898  18.733  1.00  0.00
ATOM   1251  H   ILE    77      57.461  10.239  17.790  1.00  0.00
ATOM   1252  CA  ILE    77      56.952  10.853  19.773  1.00  0.00
ATOM   1253  HA  ILE    77      57.564  10.774  20.671  1.00  0.00
ATOM   1254  CB  ILE    77      56.990  12.323  19.245  1.00  0.00
ATOM   1255  HB  ILE    77      57.962  12.471  18.774  1.00  0.00
ATOM   1256  CG2 ILE    77      55.873  12.655  18.235  1.00  0.00
ATOM   1257 HG21 ILE    77      54.901  12.507  18.706  1.00  0.00
ATOM   1258 HG22 ILE    77      55.968  13.693  17.916  1.00  0.00
ATOM   1259 HG23 ILE    77      55.960  12.000  17.368  1.00  0.00
ATOM   1260  CG1 ILE    77      56.981  13.382  20.374  1.00  0.00
ATOM   1261 HG12 ILE    77      56.975  14.359  19.892  1.00  0.00
ATOM   1262 HG13 ILE    77      56.053  13.246  20.929  1.00  0.00
ATOM   1263  CD1 ILE    77      58.172  13.295  21.340  1.00  0.00
ATOM   1264 HD11 ILE    77      59.101  13.432  20.786  1.00  0.00
ATOM   1265 HD12 ILE    77      58.084  14.074  22.098  1.00  0.00
ATOM   1266 HD13 ILE    77      58.178  12.318  21.823  1.00  0.00
ATOM   1267  C   ILE    77      55.555  10.516  20.342  1.00  0.00
ATOM   1268  O   ILE    77      54.624  10.256  19.578  1.00  0.00
ATOM   1269  N   GLY    78      55.450  10.506  21.678  1.00  0.00
ATOM   1270  H   GLY    78      56.273  10.715  22.225  1.00  0.00
ATOM   1271  CA  GLY    78      54.208  10.209  22.384  1.00  0.00
ATOM   1272  HA2 GLY    78      53.573   9.579  21.761  1.00  0.00
ATOM   1273  HA3 GLY    78      54.431   9.691  23.317  1.00  0.00
ATOM   1274  C   GLY    78      53.461  11.509  22.702  1.00  0.00
ATOM   1275  O   GLY    78      54.054  12.588  22.744  1.00  0.00
ATOM   1276  N   ILE    79      52.156  11.372  22.978  1.00  0.00
ATOM   1277  H   ILE    79      51.734  10.480  22.765  1.00  0.00
ATOM   1278  CA  ILE    79      51.310  12.422  23.543  1.00  0.00
ATOM   1279  HA  ILE    79      51.821  13.385  23.569  1.00  0.00
ATOM   1280  CB  ILE    79      49.967  12.568  22.770  1.00  0.00
ATOM   1281  HB  ILE    79      49.548  11.569  22.649  1.00  0.00
ATOM   1282  CG2 ILE    79      48.940  13.475  23.490  1.00  0.00
ATOM   1283 HG21 ILE    79      49.359  14.474  23.611  1.00  0.00
ATOM   1284 HG22 ILE    79      48.027  13.533  22.897  1.00  0.00
ATOM   1285 HG23 ILE    79      48.710  13.057  24.470  1.00  0.00
ATOM   1286  CG1 ILE    79      50.232  13.077  21.331  1.00  0.00
ATOM   1287 HG12 ILE    79      50.671  14.070  21.428  1.00  0.00
ATOM   1288 HG13 ILE    79      50.963  12.399  20.891  1.00  0.00
ATOM   1289  CD1 ILE    79      48.991  13.151  20.425  1.00  0.00
ATOM   1290 HD11 ILE    79      48.260  13.829  20.864  1.00  0.00
ATOM   1291 HD12 ILE    79      49.281  13.518  19.440  1.00  0.00
ATOM   1292 HD13 ILE    79      48.552  12.158  20.327  1.00  0.00
ATOM   1293  C   ILE    79      51.034  12.053  25.011  1.00  0.00
ATOM   1294  O   ILE    79      50.525  10.964  25.282  1.00  0.00
ATOM   1295  N   ARG    80      51.392  12.971  25.922  1.00  0.00
ATOM   1296  H   ARG    80      51.814  13.819  25.571  1.00  0.00
ATOM   1297  CA  ARG    80      51.273  12.803  27.371  1.00  0.00
ATOM   1298  HA  ARG    80      51.267  11.745  27.633  1.00  0.00
ATOM   1299  CB  ARG    80      52.483  13.476  28.060  1.00  0.00
ATOM   1300  HB2 ARG    80      52.381  14.546  27.881  1.00  0.00
ATOM   1301  HB3 ARG    80      52.378  13.275  29.126  1.00  0.00
ATOM   1302  CG  ARG    80      53.877  13.004  27.581  1.00  0.00
ATOM   1303  HG2 ARG    80      54.015  13.423  26.584  1.00  0.00
ATOM   1304  HG3 ARG    80      54.601  13.448  28.265  1.00  0.00
ATOM   1305  CD  ARG    80      54.089  11.475  27.530  1.00  0.00
ATOM   1306  HD2 ARG    80      53.307  11.035  26.911  1.00  0.00
ATOM   1307  HD3 ARG    80      55.063  11.273  27.084  1.00  0.00
ATOM   1308  NE  ARG    80      54.042  10.849  28.866  1.00  0.00
ATOM   1309  HE  ARG    80      53.113  10.834  29.263  1.00  0.00
ATOM   1310  CZ  ARG    80      55.053  10.312  29.576  1.00  0.00
ATOM   1311  NH1 ARG    80      54.778   9.749  30.760  1.00  0.00
ATOM   1312 HH11 ARG    80      53.827   9.735  31.100  1.00  0.00
ATOM   1313 HH12 ARG    80      55.523   9.341  31.307  1.00  0.00
ATOM   1314  NH2 ARG    80      56.322  10.309  29.141  1.00  0.00
ATOM   1315 HH21 ARG    80      56.547  10.722  28.247  1.00  0.00
ATOM   1316 HH22 ARG    80      57.046   9.894  29.709  1.00  0.00
ATOM   1317  C   ARG    80      49.959  13.365  27.935  1.00  0.00
ATOM   1318  O   ARG    80      49.482  12.849  28.945  1.00  0.00
ATOM   1319  N   ASP    81      49.408  14.399  27.284  1.00  0.00
ATOM   1320  H   ASP    81      49.902  14.727  26.467  1.00  0.00
ATOM   1321  CA  ASP    81      48.203  15.115  27.700  1.00  0.00
ATOM   1322  HA  ASP    81      47.415  14.396  27.923  1.00  0.00
ATOM   1323  CB  ASP    81      48.463  15.980  28.971  1.00  0.00
ATOM   1324  HB2 ASP    81      49.064  15.427  29.693  1.00  0.00
ATOM   1325  HB3 ASP    81      49.065  16.775  28.531  1.00  0.00
ATOM   1326  CG  ASP    81      47.244  16.595  29.683  1.00  0.00
ATOM   1327  OD1 ASP    81      46.124  16.058  29.545  1.00  0.00
ATOM   1328  OD2 ASP    81      47.483  17.529  30.479  1.00  0.00
ATOM   1329  C   ASP    81      47.734  15.967  26.507  1.00  0.00
ATOM   1330  O   ASP    81      48.554  16.323  25.659  1.00  0.00
ATOM   1331  N   ILE    82      46.435  16.301  26.461  1.00  0.00
ATOM   1332  H   ILE    82      45.788  15.837  27.083  1.00  0.00
ATOM   1333  CA  ILE    82      45.905  17.283  25.517  1.00  0.00
ATOM   1334  HA  ILE    82      46.707  17.947  25.194  1.00  0.00
ATOM   1335  CB  ILE    82      45.202  16.669  24.265  1.00  0.00
ATOM   1336  HB  ILE    82      44.311  16.127  24.582  1.00  0.00
ATOM   1337  CG2 ILE    82      44.799  17.792  23.284  1.00  0.00
ATOM   1338 HG21 ILE    82      45.690  18.334  22.966  1.00  0.00
ATOM   1339 HG22 ILE    82      44.309  17.356  22.413  1.00  0.00
ATOM   1340 HG23 ILE    82      44.113  18.479  23.780  1.00  0.00
ATOM   1341  CG1 ILE    82      46.074  15.614  23.539  1.00  0.00
ATOM   1342 HG12 ILE    82      46.928  16.145  23.119  1.00  0.00
ATOM   1343 HG13 ILE    82      46.420  14.913  24.299  1.00  0.00
ATOM   1344  CD1 ILE    82      45.351  14.843  22.423  1.00  0.00
ATOM   1345 HD11 ILE    82      45.005  15.543  21.663  1.00  0.00
ATOM   1346 HD12 ILE    82      46.038  14.127  21.971  1.00  0.00
ATOM   1347 HD13 ILE    82      44.497  14.311  22.842  1.00  0.00
ATOM   1348  C   ILE    82      44.902  18.182  26.262  1.00  0.00
ATOM   1349  O   ILE    82      43.880  17.686  26.738  1.00  0.00
ATOM   1350  N   LEU    83      45.209  19.489  26.322  1.00  0.00
ATOM   1351  H   LEU    83      46.106  19.775  25.957  1.00  0.00
ATOM   1352  CA  LEU    83      44.341  20.510  26.908  1.00  0.00
ATOM   1353  HA  LEU    83      43.629  20.027  27.577  1.00  0.00
ATOM   1354  CB  LEU    83      45.138  21.567  27.714  1.00  0.00
ATOM   1355  HB2 LEU    83      45.708  22.062  26.928  1.00  0.00
ATOM   1356  HB3 LEU    83      44.450  22.281  28.167  1.00  0.00
ATOM   1357  CG  LEU    83      46.107  21.029  28.793  1.00  0.00
ATOM   1358  HG  LEU    83      45.601  20.227  29.330  1.00  0.00
ATOM   1359  CD1 LEU    83      47.422  20.493  28.189  1.00  0.00
ATOM   1360 HD11 LEU    83      47.929  21.295  27.652  1.00  0.00
ATOM   1361 HD12 LEU    83      48.067  20.127  28.988  1.00  0.00
ATOM   1362 HD13 LEU    83      47.200  19.678  27.500  1.00  0.00
ATOM   1363  CD2 LEU    83      46.387  22.095  29.876  1.00  0.00
ATOM   1364 HD21 LEU    83      45.452  22.377  30.359  1.00  0.00
ATOM   1365 HD22 LEU    83      47.071  21.687  30.620  1.00  0.00
ATOM   1366 HD23 LEU    83      46.836  22.974  29.414  1.00  0.00
ATOM   1367  C   LEU    83      43.553  21.213  25.793  1.00  0.00
ATOM   1368  O   LEU    83      44.102  21.485  24.724  1.00  0.00
ATOM   1369  N   ARG    84      42.291  21.532  26.104  1.00  0.00
ATOM   1370  H   ARG    84      41.933  21.085  26.936  1.00  0.00
ATOM   1371  CA  ARG    84      41.369  22.326  25.293  1.00  0.00
ATOM   1372  HA  ARG    84      41.846  23.268  25.022  1.00  0.00
ATOM   1373  CB  ARG    84      40.969  21.577  23.988  1.00  0.00
ATOM   1374  HB2 ARG    84      40.292  22.259  23.473  1.00  0.00
ATOM   1375  HB3 ARG    84      41.897  21.491  23.422  1.00  0.00
ATOM   1376  CG  ARG    84      40.306  20.184  24.105  1.00  0.00
ATOM   1377  HG2 ARG    84      40.339  19.727  23.116  1.00  0.00
ATOM   1378  HG3 ARG    84      40.911  19.597  24.796  1.00  0.00
ATOM   1379  CD  ARG    84      38.853  20.223  24.602  1.00  0.00
ATOM   1380  HD2 ARG    84      38.857  20.531  25.648  1.00  0.00
ATOM   1381  HD3 ARG    84      38.308  20.958  24.009  1.00  0.00
ATOM   1382  NE  ARG    84      38.164  18.927  24.495  1.00  0.00
ATOM   1383  HE  ARG    84      38.618  18.251  23.898  1.00  0.00
ATOM   1384  CZ  ARG    84      37.020  18.574  25.113  1.00  0.00
ATOM   1385  NH1 ARG    84      36.380  19.388  25.967  1.00  0.00
ATOM   1386 HH11 ARG    84      36.757  20.304  26.165  1.00  0.00
ATOM   1387 HH12 ARG    84      35.525  19.081  26.407  1.00  0.00
ATOM   1388  NH2 ARG    84      36.491  17.373  24.865  1.00  0.00
ATOM   1389 HH21 ARG    84      36.951  16.745  24.221  1.00  0.00
ATOM   1390 HH22 ARG    84      35.634  17.098  25.323  1.00  0.00
ATOM   1391  C   ARG    84      40.187  22.753  26.184  1.00  0.00
ATOM   1392  O   ARG    84      40.014  22.204  27.276  1.00  0.00
ATOM   1393  N   ALA    85      39.395  23.730  25.710  1.00  0.00
ATOM   1394  H   ALA    85      39.638  24.135  24.817  1.00  0.00
ATOM   1395  CA  ALA    85      38.238  24.277  26.431  1.00  0.00
ATOM   1396  HA  ALA    85      38.562  24.590  27.423  1.00  0.00
ATOM   1397  CB  ALA    85      37.720  25.503  25.676  1.00  0.00
ATOM   1398  HB1 ALA    85      37.383  25.204  24.684  1.00  0.00
ATOM   1399  HB2 ALA    85      36.887  25.943  26.224  1.00  0.00
ATOM   1400  HB3 ALA    85      38.520  26.237  25.581  1.00  0.00
ATOM   1401  C   ALA    85      37.104  23.253  26.614  1.00  0.00
ATOM   1402  O   ALA    85      36.888  22.421  25.734  1.00  0.00
ATOM   1403  N   SER    86      36.396  23.348  27.753  1.00  0.00
ATOM   1404  H   SER    86      36.691  24.074  28.390  1.00  0.00
ATOM   1405  CA  SER    86      35.360  22.408  28.200  1.00  0.00
ATOM   1406  HA  SER    86      35.749  21.390  28.224  1.00  0.00
ATOM   1407  CB  SER    86      34.917  22.800  29.625  1.00  0.00
ATOM   1408  HB2 SER    86      34.308  21.989  30.026  1.00  0.00
ATOM   1409  HB3 SER    86      35.811  22.920  30.237  1.00  0.00
ATOM   1410  OG  SER    86      34.170  24.003  29.641  1.00  0.00
ATOM   1411  HG  SER    86      33.915  24.210  30.543  1.00  0.00
ATOM   1412  C   SER    86      34.158  22.214  27.250  1.00  0.00
ATOM   1413  O   SER    86      33.573  21.131  27.265  1.00  0.00
ATOM   1414  N   THR    87      33.833  23.235  26.439  1.00  0.00
ATOM   1415  H   THR    87      34.357  24.091  26.550  1.00  0.00
ATOM   1416  CA  THR    87      32.767  23.199  25.435  1.00  0.00
ATOM   1417  HA  THR    87      32.272  22.231  25.356  1.00  0.00
ATOM   1418  CB  THR    87      31.688  24.290  25.696  1.00  0.00
ATOM   1419  HB  THR    87      30.879  24.126  24.984  1.00  0.00
ATOM   1420  CG2 THR    87      31.125  24.267  27.125  1.00  0.00
ATOM   1421 HG21 THR    87      31.933  24.432  27.837  1.00  0.00
ATOM   1422 HG22 THR    87      30.379  25.054  27.235  1.00  0.00
ATOM   1423 HG23 THR    87      30.663  23.299  27.318  1.00  0.00
ATOM   1424  OG1 THR    87      32.116  25.604  25.384  1.00  0.00
ATOM   1425  HG1 THR    87      31.406  26.224  25.567  1.00  0.00
ATOM   1426  C   THR    87      33.354  23.408  24.026  1.00  0.00
ATOM   1427  O   THR    87      34.437  23.980  23.880  1.00  0.00
ATOM   1428  N   LEU    88      32.610  22.918  23.019  1.00  0.00
ATOM   1429  H   LEU    88      31.769  22.429  23.293  1.00  0.00
ATOM   1430  CA  LEU    88      32.959  22.957  21.596  1.00  0.00
ATOM   1431  HA  LEU    88      33.926  22.485  21.421  1.00  0.00
ATOM   1432  CB  LEU    88      31.879  22.179  20.806  1.00  0.00
ATOM   1433  HB2 LEU    88      31.909  21.200  21.284  1.00  0.00
ATOM   1434  HB3 LEU    88      30.898  22.628  20.960  1.00  0.00
ATOM   1435  CG  LEU    88      32.142  22.021  19.289  1.00  0.00
ATOM   1436  HG  LEU    88      32.355  23.004  18.869  1.00  0.00
ATOM   1437  CD1 LEU    88      33.334  21.080  19.023  1.00  0.00
ATOM   1438 HD11 LEU    88      33.122  20.097  19.442  1.00  0.00
ATOM   1439 HD12 LEU    88      33.493  20.990  17.949  1.00  0.00
ATOM   1440 HD13 LEU    88      34.231  21.488  19.490  1.00  0.00
ATOM   1441  CD2 LEU    88      30.866  21.562  18.556  1.00  0.00
ATOM   1442 HD21 LEU    88      30.078  22.301  18.700  1.00  0.00
ATOM   1443 HD22 LEU    88      31.075  21.458  17.491  1.00  0.00
ATOM   1444 HD23 LEU    88      30.541  20.602  18.957  1.00  0.00
ATOM   1445  C   LEU    88      33.136  24.388  21.059  1.00  0.00
ATOM   1446  O   LEU    88      34.115  24.647  20.362  1.00  0.00
ATOM   1447  N   GLU    89      32.198  25.286  21.406  1.00  0.00
ATOM   1448  H   GLU    89      31.399  24.939  21.917  1.00  0.00
ATOM   1449  CA  GLU    89      32.193  26.686  20.976  1.00  0.00
ATOM   1450  HA  GLU    89      32.369  26.759  19.903  1.00  0.00
ATOM   1451  CB  GLU    89      30.807  27.300  21.293  1.00  0.00
ATOM   1452  HB2 GLU    89      30.081  26.687  20.759  1.00  0.00
ATOM   1453  HB3 GLU    89      30.665  27.178  22.367  1.00  0.00
ATOM   1454  CG  GLU    89      30.606  28.789  20.912  1.00  0.00
ATOM   1455  HG2 GLU    89      29.626  29.078  21.291  1.00  0.00
ATOM   1456  HG3 GLU    89      31.380  29.332  21.454  1.00  0.00
ATOM   1457  CD  GLU    89      30.696  29.128  19.411  1.00  0.00
ATOM   1458  OE1 GLU    89      30.556  28.211  18.570  1.00  0.00
ATOM   1459  OE2 GLU    89      30.892  30.329  19.124  1.00  0.00
ATOM   1460  C   GLU    89      33.364  27.504  21.554  1.00  0.00
ATOM   1461  O   GLU    89      33.920  28.340  20.841  1.00  0.00
ATOM   1462  N   ALA    90      33.741  27.213  22.811  1.00  0.00
ATOM   1463  H   ALA    90      33.163  26.565  23.327  1.00  0.00
ATOM   1464  CA  ALA    90      34.876  27.829  23.498  1.00  0.00
ATOM   1465  HA  ALA    90      34.819  28.903  23.318  1.00  0.00
ATOM   1466  CB  ALA    90      34.739  27.576  25.006  1.00  0.00
ATOM   1467  HB1 ALA    90      34.803  26.506  25.203  1.00  0.00
ATOM   1468  HB2 ALA    90      35.540  28.091  25.536  1.00  0.00
ATOM   1469  HB3 ALA    90      33.776  27.951  25.352  1.00  0.00
ATOM   1470  C   ALA    90      36.252  27.350  22.995  1.00  0.00
ATOM   1471  O   ALA    90      37.232  28.058  23.225  1.00  0.00
ATOM   1472  N   MET    91      36.314  26.175  22.339  1.00  0.00
ATOM   1473  H   MET    91      35.468  25.625  22.294  1.00  0.00
ATOM   1474  CA  MET    91      37.549  25.593  21.811  1.00  0.00
ATOM   1475  HA  MET    91      38.367  25.752  22.513  1.00  0.00
ATOM   1476  CB  MET    91      37.368  24.071  21.600  1.00  0.00
ATOM   1477  HB2 MET    91      37.071  23.643  22.557  1.00  0.00
ATOM   1478  HB3 MET    91      36.563  23.937  20.877  1.00  0.00
ATOM   1479  CG  MET    91      38.637  23.361  21.093  1.00  0.00
ATOM   1480  HG2 MET    91      38.843  23.766  20.102  1.00  0.00
ATOM   1481  HG3 MET    91      39.441  23.641  21.774  1.00  0.00
ATOM   1482  SD  MET    91      38.546  21.551  20.990  1.00  0.00
ATOM   1483  CE  MET    91      37.413  21.366  19.591  1.00  0.00
ATOM   1484  HE1 MET    91      37.845  21.837  18.708  1.00  0.00
ATOM   1485  HE2 MET    91      37.249  20.307  19.393  1.00  0.00
ATOM   1486  HE3 MET    91      36.462  21.843  19.828  1.00  0.00
ATOM   1487  C   MET    91      38.013  26.336  20.546  1.00  0.00
ATOM   1488  O   MET    91      37.460  26.118  19.468  1.00  0.00
ATOM   1489  N   ARG    92      39.025  27.197  20.722  1.00  0.00
ATOM   1490  H   ARG    92      39.320  27.346  21.676  1.00  0.00
ATOM   1491  CA  ARG    92      39.700  27.949  19.661  1.00  0.00
ATOM   1492  HA  ARG    92      39.139  27.887  18.728  1.00  0.00
ATOM   1493  CB  ARG    92      39.789  29.433  20.087  1.00  0.00
ATOM   1494  HB2 ARG    92      40.282  29.451  21.059  1.00  0.00
ATOM   1495  HB3 ARG    92      40.419  29.933  19.352  1.00  0.00
ATOM   1496  CG  ARG    92      38.432  30.165  20.184  1.00  0.00
ATOM   1497  HG2 ARG    92      37.901  29.721  21.026  1.00  0.00
ATOM   1498  HG3 ARG    92      38.659  31.207  20.408  1.00  0.00
ATOM   1499  CD  ARG    92      37.548  30.091  18.922  1.00  0.00
ATOM   1500  HD2 ARG    92      37.265  29.053  18.750  1.00  0.00
ATOM   1501  HD3 ARG    92      36.652  30.690  19.083  1.00  0.00
ATOM   1502  NE  ARG    92      38.246  30.597  17.721  1.00  0.00
ATOM   1503  HE  ARG    92      38.875  31.362  17.921  1.00  0.00
ATOM   1504  CZ  ARG    92      38.138  30.170  16.448  1.00  0.00
ATOM   1505  NH1 ARG    92      38.887  30.755  15.505  1.00  0.00
ATOM   1506 HH11 ARG    92      39.518  31.502  15.757  1.00  0.00
ATOM   1507 HH12 ARG    92      38.818  30.446  14.546  1.00  0.00
ATOM   1508  NH2 ARG    92      37.305  29.181  16.091  1.00  0.00
ATOM   1509 HH21 ARG    92      36.732  28.731  16.790  1.00  0.00
ATOM   1510 HH22 ARG    92      37.255  28.891  15.125  1.00  0.00
ATOM   1511  C   ARG    92      41.107  27.398  19.376  1.00  0.00
ATOM   1512  O   ARG    92      41.680  27.753  18.345  1.00  0.00
ATOM   1513  N   ASP    93      41.634  26.550  20.274  1.00  0.00
ATOM   1514  H   ASP    93      41.077  26.361  21.095  1.00  0.00
ATOM   1515  CA  ASP    93      42.989  26.000  20.213  1.00  0.00
ATOM   1516  HA  ASP    93      43.196  25.763  19.169  1.00  0.00
ATOM   1517  CB  ASP    93      44.121  26.940  20.746  1.00  0.00
ATOM   1518  HB2 ASP    93      44.700  26.266  21.378  1.00  0.00
ATOM   1519  HB3 ASP    93      44.737  27.273  19.911  1.00  0.00
ATOM   1520  CG  ASP    93      43.674  28.159  21.571  1.00  0.00
ATOM   1521  OD1 ASP    93      43.216  27.938  22.714  1.00  0.00
ATOM   1522  OD2 ASP    93      43.711  29.280  21.016  1.00  0.00
ATOM   1523  C   ASP    93      43.036  24.633  20.911  1.00  0.00
ATOM   1524  O   ASP    93      42.179  24.330  21.744  1.00  0.00
ATOM   1525  N   VAL    94      44.065  23.848  20.559  1.00  0.00
ATOM   1526  H   VAL    94      44.667  24.194  19.825  1.00  0.00
ATOM   1527  CA  VAL    94      44.375  22.553  21.156  1.00  0.00
ATOM   1528  HA  VAL    94      43.822  22.392  22.082  1.00  0.00
ATOM   1529  CB  VAL    94      44.062  21.381  20.179  1.00  0.00
ATOM   1530  HB  VAL    94      44.616  21.568  19.259  1.00  0.00
ATOM   1531  CG1 VAL    94      44.440  19.996  20.733  1.00  0.00
ATOM   1532 HG11 VAL    94      43.886  19.808  21.653  1.00  0.00
ATOM   1533 HG12 VAL    94      44.193  19.230  19.998  1.00  0.00
ATOM   1534 HG13 VAL    94      45.509  19.967  20.942  1.00  0.00
ATOM   1535  CG2 VAL    94      42.576  21.363  19.782  1.00  0.00
ATOM   1536 HG21 VAL    94      42.319  22.301  19.290  1.00  0.00
ATOM   1537 HG22 VAL    94      42.392  20.533  19.100  1.00  0.00
ATOM   1538 HG23 VAL    94      41.962  21.242  20.675  1.00  0.00
ATOM   1539  C   VAL    94      45.877  22.537  21.493  1.00  0.00
ATOM   1540  O   VAL    94      46.697  22.791  20.611  1.00  0.00
ATOM   1541  N   TYR    95      46.196  22.236  22.760  1.00  0.00
ATOM   1542  H   TYR    95      45.429  22.043  23.388  1.00  0.00
ATOM   1543  CA  TYR    95      47.557  22.186  23.292  1.00  0.00
ATOM   1544  HA  TYR    95      48.256  22.645  22.593  1.00  0.00
ATOM   1545  CB  TYR    95      47.611  22.961  24.623  1.00  0.00
ATOM   1546  HB2 TYR    95      46.874  22.469  25.257  1.00  0.00
ATOM   1547  HB3 TYR    95      48.605  22.824  25.048  1.00  0.00
ATOM   1548  CG  TYR    95      47.297  24.442  24.540  1.00  0.00
ATOM   1549  CD1 TYR    95      48.319  25.365  24.236  1.00  0.00
ATOM   1550  HD1 TYR    95      49.325  25.009  24.011  1.00  0.00
ATOM   1551  CE1 TYR    95      48.041  26.745  24.223  1.00  0.00
ATOM   1552  HE1 TYR    95      48.836  27.456  23.998  1.00  0.00
ATOM   1553  CZ  TYR    95      46.739  27.207  24.497  1.00  0.00
ATOM   1554  OH  TYR    95      46.464  28.543  24.486  1.00  0.00
ATOM   1555  HH  TYR    95      47.231  29.082  24.279  1.00  0.00
ATOM   1556  CE2 TYR    95      45.714  26.286  24.787  1.00  0.00
ATOM   1557  HE2 TYR    95      44.705  26.642  24.994  1.00  0.00
ATOM   1558  CD2 TYR    95      45.992  24.906  24.810  1.00  0.00
ATOM   1559  HD2 TYR    95      45.198  24.194  25.037  1.00  0.00
ATOM   1560  C   TYR    95      47.953  20.720  23.505  1.00  0.00
ATOM   1561  O   TYR    95      47.594  20.145  24.532  1.00  0.00
ATOM   1562  N   ILE    96      48.676  20.138  22.536  1.00  0.00
ATOM   1563  H   ILE    96      48.873  20.672  21.702  1.00  0.00
ATOM   1564  CA  ILE    96      49.173  18.763  22.614  1.00  0.00
ATOM   1565  HA  ILE    96      48.496  18.141  23.200  1.00  0.00
ATOM   1566  CB  ILE    96      49.376  18.125  21.205  1.00  0.00
ATOM   1567  HB  ILE    96      50.086  18.741  20.653  1.00  0.00
ATOM   1568  CG2 ILE    96      49.909  16.677  21.290  1.00  0.00
ATOM   1569 HG21 ILE    96      49.199  16.060  21.841  1.00  0.00
ATOM   1570 HG22 ILE    96      50.034  16.276  20.284  1.00  0.00
ATOM   1571 HG23 ILE    96      50.870  16.673  21.804  1.00  0.00
ATOM   1572  CG1 ILE    96      48.064  18.152  20.385  1.00  0.00
ATOM   1573 HG12 ILE    96      47.319  17.597  20.955  1.00  0.00
ATOM   1574 HG13 ILE    96      47.757  19.195  20.306  1.00  0.00
ATOM   1575  CD1 ILE    96      48.187  17.547  18.977  1.00  0.00
ATOM   1576 HD11 ILE    96      48.493  16.504  19.055  1.00  0.00
ATOM   1577 HD12 ILE    96      47.224  17.606  18.470  1.00  0.00
ATOM   1578 HD13 ILE    96      48.931  18.102  18.406  1.00  0.00
ATOM   1579  C   ILE    96      50.516  18.752  23.370  1.00  0.00
ATOM   1580  O   ILE    96      51.498  19.305  22.875  1.00  0.00
ATOM   1581  N   VAL    97      50.523  18.116  24.551  1.00  0.00
ATOM   1582  H   VAL    97      49.650  17.713  24.860  1.00  0.00
ATOM   1583  CA  VAL    97      51.698  17.966  25.408  1.00  0.00
ATOM   1584  HA  VAL    97      52.410  18.782  25.289  1.00  0.00
ATOM   1585  CB  VAL    97      51.312  17.858  26.909  1.00  0.00
ATOM   1586  HB  VAL    97      50.714  16.955  27.032  1.00  0.00
ATOM   1587  CG1 VAL    97      52.534  17.796  27.847  1.00  0.00
ATOM   1588 HG11 VAL    97      53.132  18.699  27.725  1.00  0.00
ATOM   1589 HG12 VAL    97      52.196  17.721  28.881  1.00  0.00
ATOM   1590 HG13 VAL    97      53.139  16.924  27.599  1.00  0.00
ATOM   1591  CG2 VAL    97      50.382  19.009  27.333  1.00  0.00
ATOM   1592 HG21 VAL    97      49.469  18.977  26.738  1.00  0.00
ATOM   1593 HG22 VAL    97      50.131  18.904  28.388  1.00  0.00
ATOM   1594 HG23 VAL    97      50.886  19.962  27.173  1.00  0.00
ATOM   1595  C   VAL    97      52.453  16.684  25.013  1.00  0.00
ATOM   1596  O   VAL    97      51.828  15.635  24.856  1.00  0.00
ATOM   1597  N   GLN    98      53.776  16.809  24.849  1.00  0.00
ATOM   1598  H   GLN    98      54.156  17.724  25.045  1.00  0.00
ATOM   1599  CA  GLN    98      54.687  15.766  24.374  1.00  0.00
ATOM   1600  HA  GLN    98      54.239  14.780  24.502  1.00  0.00
ATOM   1601  CB  GLN    98      54.970  15.990  22.866  1.00  0.00
ATOM   1602  HB2 GLN    98      55.451  16.963  22.763  1.00  0.00
ATOM   1603  HB3 GLN    98      55.658  15.209  22.542  1.00  0.00
ATOM   1604  CG  GLN    98      53.699  15.950  21.993  1.00  0.00
ATOM   1605  HG2 GLN    98      53.200  15.007  22.215  1.00  0.00
ATOM   1606  HG3 GLN    98      53.042  16.779  22.256  1.00  0.00
ATOM   1607  CD  GLN    98      53.984  16.010  20.493  1.00  0.00
ATOM   1608  OE1 GLN    98      54.471  17.018  19.987  1.00  0.00
ATOM   1609  NE2 GLN    98      53.640  14.945  19.768  1.00  0.00
ATOM   1610 HE21 GLN    98      53.809  14.940  18.772  1.00  0.00
ATOM   1611 HE22 GLN    98      53.212  14.149  20.218  1.00  0.00
ATOM   1612  C   GLN    98      55.985  15.794  25.201  1.00  0.00
ATOM   1613  O   GLN    98      56.192  16.709  26.001  1.00  0.00
ATOM   1614  N   ASP    99      56.852  14.789  24.989  1.00  0.00
ATOM   1615  H   ASP    99      56.537  14.011  24.427  1.00  0.00
ATOM   1616  CA  ASP    99      58.195  14.721  25.581  1.00  0.00
ATOM   1617  HA  ASP    99      58.109  14.885  26.655  1.00  0.00
ATOM   1618  CB  ASP    99      58.894  13.356  25.342  1.00  0.00
ATOM   1619  HB2 ASP    99      58.900  13.329  24.252  1.00  0.00
ATOM   1620  HB3 ASP    99      59.920  13.354  25.711  1.00  0.00
ATOM   1621  CG  ASP    99      58.154  12.121  25.881  1.00  0.00
ATOM   1622  OD1 ASP    99      57.415  12.259  26.881  1.00  0.00
ATOM   1623  OD2 ASP    99      58.451  11.017  25.372  1.00  0.00
ATOM   1624  C   ASP    99      59.097  15.850  25.059  1.00  0.00
ATOM   1625  O   ASP    99      59.163  16.062  23.847  1.00  0.00
ATOM   1626  N   LEU   100      59.790  16.528  25.990  1.00  0.00
ATOM   1627  H   LEU   100      59.556  16.378  26.961  1.00  0.00
ATOM   1628  CA  LEU   100      60.815  17.516  25.670  1.00  0.00
ATOM   1629  HA  LEU   100      60.508  18.105  24.806  1.00  0.00
ATOM   1630  CB  LEU   100      61.027  18.470  26.867  1.00  0.00
ATOM   1631  HB2 LEU   100      60.018  18.842  27.046  1.00  0.00
ATOM   1632  HB3 LEU   100      61.376  17.930  27.747  1.00  0.00
ATOM   1633  CG  LEU   100      61.973  19.662  26.585  1.00  0.00
ATOM   1634  HG  LEU   100      62.947  19.261  26.305  1.00  0.00
ATOM   1635  CD1 LEU   100      61.448  20.572  25.455  1.00  0.00
ATOM   1636 HD11 LEU   100      60.474  20.973  25.734  1.00  0.00
ATOM   1637 HD12 LEU   100      62.147  21.393  25.295  1.00  0.00
ATOM   1638 HD13 LEU   100      61.352  19.993  24.536  1.00  0.00
ATOM   1639  CD2 LEU   100      62.254  20.455  27.877  1.00  0.00
ATOM   1640 HD21 LEU   100      62.723  19.800  28.611  1.00  0.00
ATOM   1641 HD22 LEU   100      62.921  21.288  27.655  1.00  0.00
ATOM   1642 HD23 LEU   100      61.317  20.838  28.280  1.00  0.00
ATOM   1643  C   LEU   100      62.111  16.794  25.282  1.00  0.00
ATOM   1644  O   LEU   100      62.737  16.160  26.132  1.00  0.00
ATOM   1645  N   MET   101      62.478  16.925  24.003  1.00  0.00
ATOM   1646  H   MET   101      61.804  17.339  23.375  1.00  0.00
ATOM   1647  CA  MET   101      63.745  16.459  23.449  1.00  0.00
ATOM   1648  HA  MET   101      64.189  15.699  24.091  1.00  0.00
ATOM   1649  CB  MET   101      63.482  15.839  22.060  1.00  0.00
ATOM   1650  HB2 MET   101      63.120  16.635  21.410  1.00  0.00
ATOM   1651  HB3 MET   101      64.435  15.468  21.682  1.00  0.00
ATOM   1652  CG  MET   101      62.454  14.687  22.084  1.00  0.00
ATOM   1653  HG2 MET   101      61.532  15.102  22.492  1.00  0.00
ATOM   1654  HG3 MET   101      62.292  14.393  21.047  1.00  0.00
ATOM   1655  SD  MET   101      62.929  13.227  23.050  1.00  0.00
ATOM   1656  CE  MET   101      63.997  12.396  21.846  1.00  0.00
ATOM   1657  HE1 MET   101      64.831  13.049  21.588  1.00  0.00
ATOM   1658  HE2 MET   101      64.380  11.471  22.277  1.00  0.00
ATOM   1659  HE3 MET   101      63.424  12.167  20.948  1.00  0.00
ATOM   1660  C   MET   101      64.721  17.645  23.396  1.00  0.00
ATOM   1661  O   MET   101      64.287  18.798  23.389  1.00  0.00
ATOM   1662  N   GLU   102      66.028  17.347  23.396  1.00  0.00
ATOM   1663  H   GLU   102      66.294  16.373  23.403  1.00  0.00
ATOM   1664  CA  GLU   102      67.087  18.357  23.484  1.00  0.00
ATOM   1665  HA  GLU   102      66.864  19.082  24.267  1.00  0.00
ATOM   1666  CB  GLU   102      68.419  17.649  23.830  1.00  0.00
ATOM   1667  HB2 GLU   102      68.210  17.010  24.688  1.00  0.00
ATOM   1668  HB3 GLU   102      68.667  17.030  22.968  1.00  0.00
ATOM   1669  CG  GLU   102      69.613  18.578  24.158  1.00  0.00
ATOM   1670  HG2 GLU   102      70.508  17.956  24.171  1.00  0.00
ATOM   1671  HG3 GLU   102      69.669  19.277  23.324  1.00  0.00
ATOM   1672  CD  GLU   102      69.515  19.363  25.480  1.00  0.00
ATOM   1673  OE1 GLU   102      68.643  19.042  26.320  1.00  0.00
ATOM   1674  OE2 GLU   102      70.350  20.279  25.641  1.00  0.00
ATOM   1675  C   GLU   102      67.220  19.218  22.214  1.00  0.00
ATOM   1676  O   GLU   102      67.518  20.408  22.317  1.00  0.00
ATOM   1677  N   THR   103      67.014  18.594  21.046  1.00  0.00
ATOM   1678  H   THR   103      66.709  17.632  21.090  1.00  0.00
ATOM   1679  CA  THR   103      67.286  19.173  19.736  1.00  0.00
ATOM   1680  HA  THR   103      66.885  20.182  19.639  1.00  0.00
ATOM   1681  CB  THR   103      68.829  19.222  19.487  1.00  0.00
ATOM   1682  HB  THR   103      69.266  19.727  20.349  1.00  0.00
ATOM   1683  CG2 THR   103      69.509  17.852  19.295  1.00  0.00
ATOM   1684 HG21 THR   103      69.073  17.347  18.433  1.00  0.00
ATOM   1685 HG22 THR   103      70.577  17.996  19.129  1.00  0.00
ATOM   1686 HG23 THR   103      69.359  17.243  20.187  1.00  0.00
ATOM   1687  OG1 THR   103      69.144  20.009  18.360  1.00  0.00
ATOM   1688  HG1 THR   103      70.096  20.020  18.233  1.00  0.00
ATOM   1689  C   THR   103      66.531  18.381  18.640  1.00  0.00
ATOM   1690  O   THR   103      65.716  17.515  18.963  1.00  0.00
ATOM   1691  N   ASP   104      66.817  18.689  17.368  1.00  0.00
ATOM   1692  H   ASP   104      67.244  19.592  17.221  1.00  0.00
ATOM   1693  CA  ASP   104      66.439  17.902  16.196  1.00  0.00
ATOM   1694  HA  ASP   104      66.125  16.914  16.533  1.00  0.00
ATOM   1695  CB  ASP   104      65.280  18.538  15.371  1.00  0.00
ATOM   1696  HB2 ASP   104      65.054  17.913  14.507  1.00  0.00
ATOM   1697  HB3 ASP   104      64.478  18.448  16.104  1.00  0.00
ATOM   1698  CG  ASP   104      65.404  20.011  14.922  1.00  0.00
ATOM   1699  OD1 ASP   104      66.534  20.544  14.856  1.00  0.00
ATOM   1700  OD2 ASP   104      64.356  20.553  14.509  1.00  0.00
ATOM   1701  C   ASP   104      67.703  17.626  15.359  1.00  0.00
ATOM   1702  O   ASP   104      68.739  18.263  15.566  1.00  0.00
ATOM   1703  N   LEU   105      67.594  16.675  14.418  1.00  0.00
ATOM   1704  H   LEU   105      66.749  16.121  14.417  1.00  0.00
ATOM   1705  CA  LEU   105      68.675  16.294  13.506  1.00  0.00
ATOM   1706  HA  LEU   105      69.604  16.144  14.056  1.00  0.00
ATOM   1707  CB  LEU   105      68.298  14.968  12.800  1.00  0.00
ATOM   1708  HB2 LEU   105      68.095  14.336  13.665  1.00  0.00
ATOM   1709  HB3 LEU   105      67.388  15.079  12.210  1.00  0.00
ATOM   1710  CG  LEU   105      69.399  14.315  11.932  1.00  0.00
ATOM   1711  HG  LEU   105      69.662  15.027  11.149  1.00  0.00
ATOM   1712  CD1 LEU   105      70.666  13.933  12.726  1.00  0.00
ATOM   1713 HD11 LEU   105      70.404  13.221  13.509  1.00  0.00
ATOM   1714 HD12 LEU   105      71.394  13.481  12.053  1.00  0.00
ATOM   1715 HD13 LEU   105      71.096  14.827  13.178  1.00  0.00
ATOM   1716  CD2 LEU   105      68.843  13.123  11.133  1.00  0.00
ATOM   1717 HD21 LEU   105      68.042  13.466  10.478  1.00  0.00
ATOM   1718 HD22 LEU   105      69.640  12.684  10.532  1.00  0.00
ATOM   1719 HD23 LEU   105      68.453  12.373  11.822  1.00  0.00
ATOM   1720  C   LEU   105      69.074  17.422  12.528  1.00  0.00
ATOM   1721  O   LEU   105      70.226  17.440  12.102  1.00  0.00
ATOM   1722  N   TYR   106      68.158  18.366  12.234  1.00  0.00
ATOM   1723  H   TYR   106      67.204  18.188  12.515  1.00  0.00
ATOM   1724  CA  TYR   106      68.433  19.556  11.422  1.00  0.00
ATOM   1725  HA  TYR   106      68.899  19.260  10.482  1.00  0.00
ATOM   1726  CB  TYR   106      67.126  20.316  11.106  1.00  0.00
ATOM   1727  HB2 TYR   106      66.453  19.620  10.605  1.00  0.00
ATOM   1728  HB3 TYR   106      66.704  20.600  12.070  1.00  0.00
ATOM   1729  CG  TYR   106      67.303  21.557  10.246  1.00  0.00
ATOM   1730  CD1 TYR   106      67.358  22.836  10.839  1.00  0.00
ATOM   1731  HD1 TYR   106      67.248  22.938  11.919  1.00  0.00
ATOM   1732  CE1 TYR   106      67.555  23.979  10.040  1.00  0.00
ATOM   1733  HE1 TYR   106      67.602  24.965  10.502  1.00  0.00
ATOM   1734  CZ  TYR   106      67.689  23.848   8.644  1.00  0.00
ATOM   1735  OH  TYR   106      67.879  24.954   7.868  1.00  0.00
ATOM   1736  HH  TYR   106      67.905  25.768   8.376  1.00  0.00
ATOM   1737  CE2 TYR   106      67.629  22.573   8.048  1.00  0.00
ATOM   1738  HE2 TYR   106      67.732  22.472   6.968  1.00  0.00
ATOM   1739  CD2 TYR   106      67.436  21.430   8.847  1.00  0.00
ATOM   1740  HD2 TYR   106      67.389  20.444   8.385  1.00  0.00
ATOM   1741  C   TYR   106      69.498  20.464  12.060  1.00  0.00
ATOM   1742  O   TYR   106      70.517  20.714  11.420  1.00  0.00
ATOM   1743  N   LYS   107      69.267  20.885  13.318  1.00  0.00
ATOM   1744  H   LYS   107      68.340  20.713  13.681  1.00  0.00
ATOM   1745  CA  LYS   107      70.207  21.652  14.145  1.00  0.00
ATOM   1746  HA  LYS   107      70.466  22.593  13.661  1.00  0.00
ATOM   1747  CB  LYS   107      69.533  21.964  15.505  1.00  0.00
ATOM   1748  HB2 LYS   107      68.637  22.529  15.248  1.00  0.00
ATOM   1749  HB3 LYS   107      69.247  20.990  15.903  1.00  0.00
ATOM   1750  CG  LYS   107      70.344  22.741  16.575  1.00  0.00
ATOM   1751  HG2 LYS   107      70.752  23.615  16.068  1.00  0.00
ATOM   1752  HG3 LYS   107      69.623  23.061  17.327  1.00  0.00
ATOM   1753  CD  LYS   107      71.489  21.961  17.259  1.00  0.00
ATOM   1754  HD2 LYS   107      71.216  20.906  17.242  1.00  0.00
ATOM   1755  HD3 LYS   107      72.386  22.113  16.659  1.00  0.00
ATOM   1756  CE  LYS   107      71.762  22.396  18.706  1.00  0.00
ATOM   1757  HE2 LYS   107      72.053  23.446  18.704  1.00  0.00
ATOM   1758  HE3 LYS   107      70.846  22.275  19.284  1.00  0.00
ATOM   1759  NZ  LYS   107      72.836  21.590  19.314  1.00  0.00
ATOM   1760  HZ1 LYS   107      73.685  21.702  18.779  1.00  0.00
ATOM   1761  HZ2 LYS   107      72.992  21.899  20.263  1.00  0.00
ATOM   1762  HZ3 LYS   107      72.566  20.617  19.317  1.00  0.00
ATOM   1763  C   LYS   107      71.555  20.936  14.308  1.00  0.00
ATOM   1764  O   LYS   107      72.593  21.584  14.186  1.00  0.00
ATOM   1765  N   LEU   108      71.506  19.618  14.570  1.00  0.00
ATOM   1766  H   LEU   108      70.589  19.216  14.704  1.00  0.00
ATOM   1767  CA  LEU   108      72.674  18.769  14.795  1.00  0.00
ATOM   1768  HA  LEU   108      73.310  19.191  15.574  1.00  0.00
ATOM   1769  CB  LEU   108      72.197  17.371  15.250  1.00  0.00
ATOM   1770  HB2 LEU   108      71.400  17.597  15.958  1.00  0.00
ATOM   1771  HB3 LEU   108      71.785  16.824  14.402  1.00  0.00
ATOM   1772  CG  LEU   108      73.273  16.508  15.945  1.00  0.00
ATOM   1773  HG  LEU   108      74.098  16.373  15.246  1.00  0.00
ATOM   1774  CD1 LEU   108      73.800  17.153  17.243  1.00  0.00
ATOM   1775 HD11 LEU   108      72.975  17.288  17.943  1.00  0.00
ATOM   1776 HD12 LEU   108      74.554  16.505  17.691  1.00  0.00
ATOM   1777 HD13 LEU   108      74.244  18.122  17.014  1.00  0.00
ATOM   1778  CD2 LEU   108      72.737  15.094  16.220  1.00  0.00
ATOM   1779 HD21 LEU   108      72.459  14.621  15.278  1.00  0.00
ATOM   1780 HD22 LEU   108      73.509  14.501  16.710  1.00  0.00
ATOM   1781 HD23 LEU   108      71.862  15.156  16.867  1.00  0.00
ATOM   1782  C   LEU   108      73.621  18.707  13.581  1.00  0.00
ATOM   1783  O   LEU   108      74.833  18.735  13.778  1.00  0.00
ATOM   1784  N   LEU   109      73.056  18.689  12.361  1.00  0.00
ATOM   1785  H   LEU   109      72.052  18.583  12.323  1.00  0.00
ATOM   1786  CA  LEU   109      73.801  18.700  11.100  1.00  0.00
ATOM   1787  HA  LEU   109      74.734  18.147  11.207  1.00  0.00
ATOM   1788  CB  LEU   109      72.955  18.031   9.996  1.00  0.00
ATOM   1789  HB2 LEU   109      71.996  18.540  10.088  1.00  0.00
ATOM   1790  HB3 LEU   109      73.368  18.212   9.003  1.00  0.00
ATOM   1791  CG  LEU   109      72.754  16.514  10.201  1.00  0.00
ATOM   1792  HG  LEU   109      72.362  16.348  11.205  1.00  0.00
ATOM   1793  CD1 LEU   109      71.775  15.935   9.167  1.00  0.00
ATOM   1794 HD11 LEU   109      72.166  16.100   8.163  1.00  0.00
ATOM   1795 HD12 LEU   109      71.655  14.865   9.339  1.00  0.00
ATOM   1796 HD13 LEU   109      70.808  16.429   9.265  1.00  0.00
ATOM   1797  CD2 LEU   109      74.078  15.738  10.211  1.00  0.00
ATOM   1798 HD21 LEU   109      74.708  16.104  11.022  1.00  0.00
ATOM   1799 HD22 LEU   109      73.877  14.677  10.358  1.00  0.00
ATOM   1800 HD23 LEU   109      74.591  15.881   9.260  1.00  0.00
ATOM   1801  C   LEU   109      74.279  20.097  10.667  1.00  0.00
ATOM   1802  O   LEU   109      75.233  20.165   9.893  1.00  0.00
ATOM   1803  N   LYS   110      73.666  21.176  11.183  1.00  0.00
ATOM   1804  H   LYS   110      72.789  21.046  11.667  1.00  0.00
ATOM   1805  CA  LYS   110      74.168  22.543  11.010  1.00  0.00
ATOM   1806  HA  LYS   110      74.593  22.658  10.013  1.00  0.00
ATOM   1807  CB  LYS   110      73.018  23.564  11.178  1.00  0.00
ATOM   1808  HB2 LYS   110      72.570  23.364  12.152  1.00  0.00
ATOM   1809  HB3 LYS   110      73.482  24.550  11.188  1.00  0.00
ATOM   1810  CG  LYS   110      71.925  23.522  10.092  1.00  0.00
ATOM   1811  HG2 LYS   110      71.472  22.532  10.142  1.00  0.00
ATOM   1812  HG3 LYS   110      71.184  24.274  10.364  1.00  0.00
ATOM   1813  CD  LYS   110      72.421  23.787   8.662  1.00  0.00
ATOM   1814  HD2 LYS   110      72.971  24.728   8.658  1.00  0.00
ATOM   1815  HD3 LYS   110      73.089  22.975   8.374  1.00  0.00
ATOM   1816  CE  LYS   110      71.256  23.870   7.663  1.00  0.00
ATOM   1817  HE2 LYS   110      70.672  22.953   7.743  1.00  0.00
ATOM   1818  HE3 LYS   110      70.633  24.722   7.935  1.00  0.00
ATOM   1819  NZ  LYS   110      71.729  24.031   6.277  1.00  0.00
ATOM   1820  HZ1 LYS   110      72.306  23.241   6.024  1.00  0.00
ATOM   1821  HZ2 LYS   110      70.935  24.081   5.654  1.00  0.00
ATOM   1822  HZ3 LYS   110      72.270  24.881   6.202  1.00  0.00
ATOM   1823  C   LYS   110      75.323  22.875  11.976  1.00  0.00
ATOM   1824  O   LYS   110      76.152  23.715  11.631  1.00  0.00
ATOM   1825  N   SER   111      75.349  22.230  13.156  1.00  0.00
ATOM   1826  H   SER   111      74.607  21.567  13.330  1.00  0.00
ATOM   1827  CA  SER   111      76.285  22.527  14.243  1.00  0.00
ATOM   1828  HA  SER   111      76.718  23.519  14.113  1.00  0.00
ATOM   1829  CB  SER   111      75.526  22.492  15.588  1.00  0.00
ATOM   1830  HB2 SER   111      76.175  22.934  16.344  1.00  0.00
ATOM   1831  HB3 SER   111      74.631  23.103  15.476  1.00  0.00
ATOM   1832  OG  SER   111      75.158  21.186  15.989  1.00  0.00
ATOM   1833  HG  SER   111      74.692  21.228  16.827  1.00  0.00
ATOM   1834  C   SER   111      77.546  21.643  14.259  1.00  0.00
ATOM   1835  O   SER   111      78.566  22.109  14.766  1.00  0.00
ATOM   1836  N   GLN   112      77.480  20.409  13.724  1.00  0.00
ATOM   1837  H   GLN   112      76.602  20.096  13.335  1.00  0.00
ATOM   1838  CA  GLN   112      78.599  19.463  13.765  1.00  0.00
ATOM   1839  HA  GLN   112      79.529  19.982  13.534  1.00  0.00
ATOM   1840  CB  GLN   112      78.723  18.827  15.174  1.00  0.00
ATOM   1841  HB2 GLN   112      79.624  18.213  15.158  1.00  0.00
ATOM   1842  HB3 GLN   112      78.858  19.651  15.874  1.00  0.00
ATOM   1843  CG  GLN   112      77.521  17.965  15.619  1.00  0.00
ATOM   1844  HG2 GLN   112      76.634  18.593  15.704  1.00  0.00
ATOM   1845  HG3 GLN   112      77.348  17.192  14.870  1.00  0.00
ATOM   1846  CD  GLN   112      77.773  17.291  16.966  1.00  0.00
ATOM   1847  OE1 GLN   112      77.656  17.925  18.012  1.00  0.00
ATOM   1848  NE2 GLN   112      78.110  16.000  16.945  1.00  0.00
ATOM   1849 HE21 GLN   112      78.286  15.513  17.812  1.00  0.00
ATOM   1850 HE22 GLN   112      78.187  15.516  16.062  1.00  0.00
ATOM   1851  C   GLN   112      78.481  18.382  12.683  1.00  0.00
ATOM   1852  O   GLN   112      77.374  17.961  12.346  1.00  0.00
ATOM   1853  N   GLN   113      79.650  17.894  12.236  1.00  0.00
ATOM   1854  H   GLN   113      80.477  18.446  12.415  1.00  0.00
ATOM   1855  CA  GLN   113      79.792  16.667  11.456  1.00  0.00
ATOM   1856  HA  GLN   113      78.990  16.584  10.723  1.00  0.00
ATOM   1857  CB  GLN   113      81.142  16.704  10.708  1.00  0.00
ATOM   1858  HB2 GLN   113      81.149  17.612  10.105  1.00  0.00
ATOM   1859  HB3 GLN   113      81.925  16.765  11.464  1.00  0.00
ATOM   1860  CG  GLN   113      81.398  15.482   9.800  1.00  0.00
ATOM   1861  HG2 GLN   113      81.484  14.581  10.407  1.00  0.00
ATOM   1862  HG3 GLN   113      80.545  15.387   9.128  1.00  0.00
ATOM   1863  CD  GLN   113      82.669  15.628   8.959  1.00  0.00
ATOM   1864  OE1 GLN   113      83.674  16.167   9.417  1.00  0.00
ATOM   1865  NE2 GLN   113      82.639  15.118   7.727  1.00  0.00
ATOM   1866 HE21 GLN   113      83.454  15.190   7.134  1.00  0.00
ATOM   1867 HE22 GLN   113      81.802  14.662   7.393  1.00  0.00
ATOM   1868  C   GLN   113      79.668  15.449  12.385  1.00  0.00
ATOM   1869  O   GLN   113      80.313  15.418  13.435  1.00  0.00
ATOM   1870  N   LEU   114      78.845  14.473  11.976  1.00  0.00
ATOM   1871  H   LEU   114      78.339  14.613  11.113  1.00  0.00
ATOM   1872  CA  LEU   114      78.630  13.228  12.711  1.00  0.00
ATOM   1873  HA  LEU   114      78.654  13.412  13.785  1.00  0.00
ATOM   1874  CB  LEU   114      77.247  12.650  12.340  1.00  0.00
ATOM   1875  HB2 LEU   114      77.310  12.559  11.256  1.00  0.00
ATOM   1876  HB3 LEU   114      77.128  11.660  12.781  1.00  0.00
ATOM   1877  CG  LEU   114      76.034  13.527  12.712  1.00  0.00
ATOM   1878  HG  LEU   114      76.132  14.501  12.232  1.00  0.00
ATOM   1879  CD1 LEU   114      74.738  12.850  12.237  1.00  0.00
ATOM   1880 HD11 LEU   114      74.639  11.876  12.717  1.00  0.00
ATOM   1881 HD12 LEU   114      73.884  13.473  12.502  1.00  0.00
ATOM   1882 HD13 LEU   114      74.771  12.720  11.155  1.00  0.00
ATOM   1883  CD2 LEU   114      75.964  13.864  14.213  1.00  0.00
ATOM   1884 HD21 LEU   114      76.863  14.406  14.507  1.00  0.00
ATOM   1885 HD22 LEU   114      75.088  14.483  14.406  1.00  0.00
ATOM   1886 HD23 LEU   114      75.892  12.942  14.790  1.00  0.00
ATOM   1887  C   LEU   114      79.719  12.198  12.375  1.00  0.00
ATOM   1888  O   LEU   114      80.170  12.136  11.230  1.00  0.00
ATOM   1889  N   SER   115      80.061  11.360  13.368  1.00  0.00
ATOM   1890  H   SER   115      79.817  11.623  14.312  1.00  0.00
ATOM   1891  CA  SER   115      80.839  10.135  13.167  1.00  0.00
ATOM   1892  HA  SER   115      81.668  10.319  12.484  1.00  0.00
ATOM   1893  CB  SER   115      81.413   9.665  14.526  1.00  0.00
ATOM   1894  HB2 SER   115      82.240   8.988  14.314  1.00  0.00
ATOM   1895  HB3 SER   115      81.790  10.547  15.044  1.00  0.00
ATOM   1896  OG  SER   115      80.463   9.007  15.345  1.00  0.00
ATOM   1897  HG  SER   115      80.879   8.742  16.168  1.00  0.00
ATOM   1898  C   SER   115      79.978   9.050  12.491  1.00  0.00
ATOM   1899  O   SER   115      78.751   9.116  12.572  1.00  0.00
ATOM   1900  N   ASN   116      80.631   8.044  11.885  1.00  0.00
ATOM   1901  H   ASN   116      81.633   8.128  11.791  1.00  0.00
ATOM   1902  CA  ASN   116      79.969   6.882  11.275  1.00  0.00
ATOM   1903  HA  ASN   116      79.274   7.207  10.501  1.00  0.00
ATOM   1904  CB  ASN   116      81.032   5.961  10.630  1.00  0.00
ATOM   1905  HB2 ASN   116      81.773   6.581  10.126  1.00  0.00
ATOM   1906  HB3 ASN   116      81.511   5.407  11.437  1.00  0.00
ATOM   1907  CG  ASN   116      80.461   4.958   9.618  1.00  0.00
ATOM   1908  OD1 ASN   116      79.645   5.312   8.768  1.00  0.00
ATOM   1909  ND2 ASN   116      80.906   3.702   9.694  1.00  0.00
ATOM   1910 HD21 ASN   116      80.559   3.007   9.049  1.00  0.00
ATOM   1911 HD22 ASN   116      81.588   3.453  10.396  1.00  0.00
ATOM   1912  C   ASN   116      79.084   6.090  12.265  1.00  0.00
ATOM   1913  O   ASN   116      78.055   5.563  11.847  1.00  0.00
ATOM   1914  N   ASP   117      79.473   6.073  13.552  1.00  0.00
ATOM   1915  H   ASP   117      80.391   6.450  13.739  1.00  0.00
ATOM   1916  CA  ASP   117      78.728   5.474  14.664  1.00  0.00
ATOM   1917  HA  ASP   117      78.442   4.461  14.380  1.00  0.00
ATOM   1918  CB  ASP   117      79.542   5.408  15.984  1.00  0.00
ATOM   1919  HB2 ASP   117      79.628   6.468  16.222  1.00  0.00
ATOM   1920  HB3 ASP   117      78.964   4.907  16.761  1.00  0.00
ATOM   1921  CG  ASP   117      80.948   4.783  15.907  1.00  0.00
ATOM   1922  OD1 ASP   117      81.205   3.979  14.982  1.00  0.00
ATOM   1923  OD2 ASP   117      81.719   5.030  16.860  1.00  0.00
ATOM   1924  C   ASP   117      77.387   6.184  14.922  1.00  0.00
ATOM   1925  O   ASP   117      76.378   5.499  15.085  1.00  0.00
ATOM   1926  N   HIE   118      77.400   7.531  14.929  1.00  0.00
ATOM   1927  H   HIE   118      78.302   7.983  14.888  1.00  0.00
ATOM   1928  CA  HIE   118      76.209   8.370  15.092  1.00  0.00
ATOM   1929  HA  HIE   118      75.610   7.994  15.922  1.00  0.00
ATOM   1930  CB  HIE   118      76.596   9.833  15.387  1.00  0.00
ATOM   1931  HB2 HIE   118      77.335  10.159  14.656  1.00  0.00
ATOM   1932  HB3 HIE   118      75.718  10.476  15.326  1.00  0.00
ATOM   1933  CG  HIE   118      77.204  10.062  16.746  1.00  0.00
ATOM   1934  ND1 HIE   118      78.484  10.602  16.917  1.00  0.00
ATOM   1935  CE1 HIE   118      78.659  10.648  18.232  1.00  0.00
ATOM   1936  HE1 HIE   118      79.618  11.040  18.571  1.00  0.00
ATOM   1937  NE2 HIE   118      77.607  10.196  18.916  1.00  0.00
ATOM   1938  HE2 HIE   118      77.498  10.130  19.918  1.00  0.00
ATOM   1939  CD2 HIE   118      76.654   9.818  17.987  1.00  0.00
ATOM   1940  HD2 HIE   118      75.696   9.420  18.320  1.00  0.00
ATOM   1941  C   HIE   118      75.258   8.298  13.890  1.00  0.00
ATOM   1942  O   HIE   118      74.058   8.151  14.106  1.00  0.00
ATOM   1943  N   ILE   119      75.801   8.365  12.660  1.00  0.00
ATOM   1944  H   ILE   119      76.795   8.534  12.605  1.00  0.00
ATOM   1945  CA  ILE   119      75.043   8.255  11.406  1.00  0.00
ATOM   1946  HA  ILE   119      74.222   8.971  11.364  1.00  0.00
ATOM   1947  CB  ILE   119      75.950   8.430  10.148  1.00  0.00
ATOM   1948  HB  ILE   119      76.771   7.719  10.241  1.00  0.00
ATOM   1949  CG2 ILE   119      75.214   8.196   8.806  1.00  0.00
ATOM   1950 HG21 ILE   119      74.393   8.907   8.713  1.00  0.00
ATOM   1951 HG22 ILE   119      75.911   8.336   7.980  1.00  0.00
ATOM   1952 HG23 ILE   119      74.819   7.180   8.780  1.00  0.00
ATOM   1953  CG1 ILE   119      76.634   9.815  10.132  1.00  0.00
ATOM   1954 HG12 ILE   119      75.870  10.545   9.865  1.00  0.00
ATOM   1955 HG13 ILE   119      76.984  10.010  11.146  1.00  0.00
ATOM   1956  CD1 ILE   119      77.812   9.927   9.154  1.00  0.00
ATOM   1957 HD11 ILE   119      77.463   9.733   8.140  1.00  0.00
ATOM   1958 HD12 ILE   119      78.234  10.931   9.206  1.00  0.00
ATOM   1959 HD13 ILE   119      78.577   9.197   9.420  1.00  0.00
ATOM   1960  C   ILE   119      74.312   6.901  11.297  1.00  0.00
ATOM   1961  O   ILE   119      73.130   6.881  10.958  1.00  0.00
ATOM   1962  N   CYS   120      75.030   5.816  11.634  1.00  0.00
ATOM   1963  H   CYS   120      76.013   5.979  11.798  1.00  0.00
ATOM   1964  CA  CYS   120      74.542   4.440  11.660  1.00  0.00
ATOM   1965  HA  CYS   120      74.029   4.212  10.726  1.00  0.00
ATOM   1966  CB  CYS   120      75.718   3.454  11.831  1.00  0.00
ATOM   1967  HB2 CYS   120      76.483   3.621  11.073  1.00  0.00
ATOM   1968  HB3 CYS   120      76.164   3.543  12.822  1.00  0.00
ATOM   1969  SG  CYS   120      75.212   1.724  11.662  1.00  0.00
ATOM   1970  HG  CYS   120      76.421   1.206  11.860  1.00  0.00
ATOM   1971  C   CYS   120      73.446   4.225  12.720  1.00  0.00
ATOM   1972  O   CYS   120      72.433   3.601  12.410  1.00  0.00
ATOM   1973  N   TYR   121      73.653   4.756  13.939  1.00  0.00
ATOM   1974  H   TYR   121      74.543   5.199  14.117  1.00  0.00
ATOM   1975  CA  TYR   121      72.720   4.599  15.056  1.00  0.00
ATOM   1976  HA  TYR   121      72.325   3.583  15.071  1.00  0.00
ATOM   1977  CB  TYR   121      73.442   4.867  16.393  1.00  0.00
ATOM   1978  HB2 TYR   121      74.338   4.246  16.390  1.00  0.00
ATOM   1979  HB3 TYR   121      73.729   5.918  16.391  1.00  0.00
ATOM   1980  CG  TYR   121      72.623   4.568  17.639  1.00  0.00
ATOM   1981  CD1 TYR   121      72.051   3.289  17.819  1.00  0.00
ATOM   1982  HD1 TYR   121      72.219   2.513  17.072  1.00  0.00
ATOM   1983  CE1 TYR   121      71.267   3.014  18.956  1.00  0.00
ATOM   1984  HE1 TYR   121      70.820   2.029  19.087  1.00  0.00
ATOM   1985  CZ  TYR   121      71.065   4.013  19.927  1.00  0.00
ATOM   1986  OH  TYR   121      70.298   3.754  21.025  1.00  0.00
ATOM   1987  HH  TYR   121      69.946   2.861  21.034  1.00  0.00
ATOM   1988  CE2 TYR   121      71.651   5.284  19.764  1.00  0.00
ATOM   1989  HE2 TYR   121      71.506   6.052  20.524  1.00  0.00
ATOM   1990  CD2 TYR   121      72.424   5.563  18.619  1.00  0.00
ATOM   1991  HD2 TYR   121      72.870   6.549  18.489  1.00  0.00
ATOM   1992  C   TYR   121      71.437   5.437  14.909  1.00  0.00
ATOM   1993  O   TYR   121      70.370   4.946  15.274  1.00  0.00
ATOM   1994  N   PHE   122      71.541   6.655  14.347  1.00  0.00
ATOM   1995  H   PHE   122      72.463   7.052  14.235  1.00  0.00
ATOM   1996  CA  PHE   122      70.382   7.483  14.004  1.00  0.00
ATOM   1997  HA  PHE   122      69.679   7.480  14.837  1.00  0.00
ATOM   1998  CB  PHE   122      70.793   8.942  13.711  1.00  0.00
ATOM   1999  HB2 PHE   122      71.623   8.828  13.014  1.00  0.00
ATOM   2000  HB3 PHE   122      70.010   9.543  13.248  1.00  0.00
ATOM   2001  CG  PHE   122      71.322   9.749  14.890  1.00  0.00
ATOM   2002  CD1 PHE   122      70.691   9.716  16.155  1.00  0.00
ATOM   2003  HD1 PHE   122      69.831   9.066  16.316  1.00  0.00
ATOM   2004  CE1 PHE   122      71.165  10.510  17.191  1.00  0.00
ATOM   2005  HE1 PHE   122      70.684  10.465  18.168  1.00  0.00
ATOM   2006  CZ  PHE   122      72.245  11.358  16.987  1.00  0.00
ATOM   2007  HZ  PHE   122      72.627  11.957  17.814  1.00  0.00
ATOM   2008  CE2 PHE   122      72.839  11.444  15.735  1.00  0.00
ATOM   2009  HE2 PHE   122      73.675  12.126  15.580  1.00  0.00
ATOM   2010  CD2 PHE   122      72.373  10.667  14.684  1.00  0.00
ATOM   2011  HD2 PHE   122      72.819  10.765  13.694  1.00  0.00
ATOM   2012  C   PHE   122      69.564   6.890  12.848  1.00  0.00
ATOM   2013  O   PHE   122      68.341   6.867  12.958  1.00  0.00
ATOM   2014  N   LEU   123      70.237   6.361  11.808  1.00  0.00
ATOM   2015  H   LEU   123      71.226   6.557  11.753  1.00  0.00
ATOM   2016  CA  LEU   123      69.609   5.636  10.697  1.00  0.00
ATOM   2017  HA  LEU   123      68.813   6.239  10.260  1.00  0.00
ATOM   2018  CB  LEU   123      70.658   5.333   9.602  1.00  0.00
ATOM   2019  HB2 LEU   123      70.950   6.339   9.300  1.00  0.00
ATOM   2020  HB3 LEU   123      71.523   4.811  10.011  1.00  0.00
ATOM   2021  CG  LEU   123      70.124   4.561   8.373  1.00  0.00
ATOM   2022  HG  LEU   123      69.689   3.626   8.725  1.00  0.00
ATOM   2023  CD1 LEU   123      69.059   5.363   7.593  1.00  0.00
ATOM   2024 HD11 LEU   123      69.494   6.298   7.240  1.00  0.00
ATOM   2025 HD12 LEU   123      68.716   4.778   6.740  1.00  0.00
ATOM   2026 HD13 LEU   123      68.215   5.579   8.248  1.00  0.00
ATOM   2027  CD2 LEU   123      71.276   4.097   7.473  1.00  0.00
ATOM   2028 HD21 LEU   123      71.937   3.440   8.038  1.00  0.00
ATOM   2029 HD22 LEU   123      70.873   3.557   6.616  1.00  0.00
ATOM   2030 HD23 LEU   123      71.837   4.964   7.124  1.00  0.00
ATOM   2031  C   LEU   123      68.865   4.369  11.156  1.00  0.00
ATOM   2032  O   LEU   123      67.770   4.110  10.657  1.00  0.00
ATOM   2033  N   TYR   124      69.451   3.630  12.114  1.00  0.00
ATOM   2034  H   TYR   124      70.409   3.851  12.344  1.00  0.00
ATOM   2035  CA  TYR   124      68.839   2.464  12.744  1.00  0.00
ATOM   2036  HA  TYR   124      68.522   1.754  11.980  1.00  0.00
ATOM   2037  CB  TYR   124      69.849   1.764  13.679  1.00  0.00
ATOM   2038  HB2 TYR   124      70.613   1.381  13.003  1.00  0.00
ATOM   2039  HB3 TYR   124      70.300   2.477  14.369  1.00  0.00
ATOM   2040  CG  TYR   124      69.245   0.614  14.463  1.00  0.00
ATOM   2041  CD1 TYR   124      68.949  -0.591  13.797  1.00  0.00
ATOM   2042  HD1 TYR   124      69.235  -0.723  12.753  1.00  0.00
ATOM   2043  CE1 TYR   124      68.285  -1.624  14.479  1.00  0.00
ATOM   2044  HE1 TYR   124      68.056  -2.555  13.960  1.00  0.00
ATOM   2045  CZ  TYR   124      67.918  -1.462  15.828  1.00  0.00
ATOM   2046  OH  TYR   124      67.256  -2.463  16.478  1.00  0.00
ATOM   2047  HH  TYR   124      67.093  -3.228  15.922  1.00  0.00
ATOM   2048  CE2 TYR   124      68.232  -0.266  16.503  1.00  0.00
ATOM   2049  HE2 TYR   124      67.962  -0.144  17.552  1.00  0.00
ATOM   2050  CD2 TYR   124      68.895   0.773  15.821  1.00  0.00
ATOM   2051  HD2 TYR   124      69.137   1.699  16.342  1.00  0.00
ATOM   2052  C   TYR   124      67.523   2.801  13.467  1.00  0.00
ATOM   2053  O   TYR   124      66.535   2.106  13.248  1.00  0.00
ATOM   2054  N   GLN   125      67.538   3.859  14.294  1.00  0.00
ATOM   2055  H   GLN   125      68.429   4.310  14.448  1.00  0.00
ATOM   2056  CA  GLN   125      66.380   4.334  15.052  1.00  0.00
ATOM   2057  HA  GLN   125      65.898   3.502  15.566  1.00  0.00
ATOM   2058  CB  GLN   125      66.836   5.358  16.097  1.00  0.00
ATOM   2059  HB2 GLN   125      67.458   6.097  15.592  1.00  0.00
ATOM   2060  HB3 GLN   125      65.947   5.845  16.498  1.00  0.00
ATOM   2061  CG  GLN   125      67.631   4.718  17.245  1.00  0.00
ATOM   2062  HG2 GLN   125      67.002   3.972  17.731  1.00  0.00
ATOM   2063  HG3 GLN   125      68.542   4.243  16.881  1.00  0.00
ATOM   2064  CD  GLN   125      68.011   5.776  18.270  1.00  0.00
ATOM   2065  OE1 GLN   125      67.272   5.998  19.224  1.00  0.00
ATOM   2066  NE2 GLN   125      69.141   6.449  18.056  1.00  0.00
ATOM   2067 HE21 GLN   125      69.433   7.161  18.710  1.00  0.00
ATOM   2068 HE22 GLN   125      69.700   6.244  17.240  1.00  0.00
ATOM   2069  C   GLN   125      65.257   4.912  14.178  1.00  0.00
ATOM   2070  O   GLN   125      64.088   4.697  14.494  1.00  0.00
ATOM   2071  N   ILE   126      65.631   5.589  13.079  1.00  0.00
ATOM   2072  H   ILE   126      66.609   5.828  13.002  1.00  0.00
ATOM   2073  CA  ILE   126      64.716   6.070  12.043  1.00  0.00
ATOM   2074  HA  ILE   126      63.893   6.655  12.453  1.00  0.00
ATOM   2075  CB  ILE   126      65.468   6.914  10.966  1.00  0.00
ATOM   2076  HB  ILE   126      66.400   6.389  10.759  1.00  0.00
ATOM   2077  CG2 ILE   126      64.702   7.141   9.646  1.00  0.00
ATOM   2078 HG21 ILE   126      63.770   7.667   9.852  1.00  0.00
ATOM   2079 HG22 ILE   126      65.313   7.738   8.969  1.00  0.00
ATOM   2080 HG23 ILE   126      64.481   6.179   9.183  1.00  0.00
ATOM   2081  CG1 ILE   126      65.907   8.279  11.540  1.00  0.00
ATOM   2082 HG12 ILE   126      65.027   8.922  11.545  1.00  0.00
ATOM   2083 HG13 ILE   126      66.234   8.105  12.565  1.00  0.00
ATOM   2084  CD1 ILE   126      67.036   8.962  10.751  1.00  0.00
ATOM   2085 HD11 ILE   126      66.709   9.137   9.726  1.00  0.00
ATOM   2086 HD12 ILE   126      67.284   9.914  11.221  1.00  0.00
ATOM   2087 HD13 ILE   126      67.917   8.320  10.746  1.00  0.00
ATOM   2088  C   ILE   126      63.944   4.913  11.377  1.00  0.00
ATOM   2089  O   ILE   126      62.725   5.005  11.261  1.00  0.00
ATOM   2090  N   LEU   127      64.658   3.837  10.999  1.00  0.00
ATOM   2091  H   LEU   127      65.662   3.891  11.090  1.00  0.00
ATOM   2092  CA  LEU   127      64.080   2.637  10.390  1.00  0.00
ATOM   2093  HA  LEU   127      63.325   2.914   9.655  1.00  0.00
ATOM   2094  CB  LEU   127      65.186   1.834   9.681  1.00  0.00
ATOM   2095  HB2 LEU   127      65.957   1.736  10.445  1.00  0.00
ATOM   2096  HB3 LEU   127      64.805   0.846   9.422  1.00  0.00
ATOM   2097  CG  LEU   127      65.788   2.498   8.426  1.00  0.00
ATOM   2098  HG  LEU   127      66.036   3.535   8.654  1.00  0.00
ATOM   2099  CD1 LEU   127      67.060   1.751   7.988  1.00  0.00
ATOM   2100 HD11 LEU   127      66.813   0.714   7.759  1.00  0.00
ATOM   2101 HD12 LEU   127      67.476   2.229   7.101  1.00  0.00
ATOM   2102 HD13 LEU   127      67.794   1.779   8.793  1.00  0.00
ATOM   2103  CD2 LEU   127      64.780   2.578   7.266  1.00  0.00
ATOM   2104 HD21 LEU   127      63.915   3.165   7.575  1.00  0.00
ATOM   2105 HD22 LEU   127      65.252   3.053   6.406  1.00  0.00
ATOM   2106 HD23 LEU   127      64.458   1.573   6.994  1.00  0.00
ATOM   2107  C   LEU   127      63.322   1.742  11.387  1.00  0.00
ATOM   2108  O   LEU   127      62.359   1.100  10.978  1.00  0.00
ATOM   2109  N   ARG   128      63.734   1.720  12.665  1.00  0.00
ATOM   2110  H   ARG   128      64.608   2.182  12.871  1.00  0.00
ATOM   2111  CA  ARG   128      63.067   0.983  13.743  1.00  0.00
ATOM   2112  HA  ARG   128      62.809  -0.024  13.416  1.00  0.00
ATOM   2113  CB  ARG   128      64.028   0.880  14.945  1.00  0.00
ATOM   2114  HB2 ARG   128      64.936   0.407  14.572  1.00  0.00
ATOM   2115  HB3 ARG   128      64.250   1.903  15.249  1.00  0.00
ATOM   2116  CG  ARG   128      63.499   0.090  16.154  1.00  0.00
ATOM   2117  HG2 ARG   128      62.661   0.637  16.585  1.00  0.00
ATOM   2118  HG3 ARG   128      63.156  -0.885  15.807  1.00  0.00
ATOM   2119  CD  ARG   128      64.588  -0.100  17.219  1.00  0.00
ATOM   2120  HD2 ARG   128      65.377  -0.721  16.796  1.00  0.00
ATOM   2121  HD3 ARG   128      64.994   0.879  17.473  1.00  0.00
ATOM   2122  NE  ARG   128      64.093  -0.739  18.449  1.00  0.00
ATOM   2123  HE  ARG   128      63.966  -1.736  18.351  1.00  0.00
ATOM   2124  CZ  ARG   128      63.795  -0.167  19.629  1.00  0.00
ATOM   2125  NH1 ARG   128      63.855   1.157  19.821  1.00  0.00
ATOM   2126 HH11 ARG   128      64.133   1.762  19.062  1.00  0.00
ATOM   2127 HH12 ARG   128      63.622   1.544  20.724  1.00  0.00
ATOM   2128  NH2 ARG   128      63.436  -0.944  20.657  1.00  0.00
ATOM   2129 HH21 ARG   128      63.393  -1.946  20.538  1.00  0.00
ATOM   2130 HH22 ARG   128      63.210  -0.525  21.548  1.00  0.00
ATOM   2131  C   ARG   128      61.709   1.604  14.118  1.00  0.00
ATOM   2132  O   ARG   128      60.755   0.863  14.357  1.00  0.00
ATOM   2133  N   GLY   129      61.639   2.947  14.112  1.00  0.00
ATOM   2134  H   GLY   129      62.501   3.455  13.976  1.00  0.00
ATOM   2135  CA  GLY   129      60.406   3.710  14.288  1.00  0.00
ATOM   2136  HA2 GLY   129      59.859   3.317  15.145  1.00  0.00
ATOM   2137  HA3 GLY   129      60.653   4.757  14.464  1.00  0.00
ATOM   2138  C   GLY   129      59.519   3.609  13.042  1.00  0.00
ATOM   2139  O   GLY   129      58.302   3.509  13.182  1.00  0.00
ATOM   2140  N   LEU   130      60.120   3.593  11.837  1.00  0.00
ATOM   2141  H   LEU   130      61.109   3.799  11.817  1.00  0.00
ATOM   2142  CA  LEU   130      59.414   3.458  10.563  1.00  0.00
ATOM   2143  HA  LEU   130      58.510   4.066  10.570  1.00  0.00
ATOM   2144  CB  LEU   130      60.320   3.934   9.404  1.00  0.00
ATOM   2145  HB2 LEU   130      60.660   4.902   9.772  1.00  0.00
ATOM   2146  HB3 LEU   130      61.176   3.271   9.282  1.00  0.00
ATOM   2147  CG  LEU   130      59.614   4.120   8.042  1.00  0.00
ATOM   2148  HG  LEU   130      59.210   3.157   7.729  1.00  0.00
ATOM   2149  CD1 LEU   130      58.471   5.153   8.131  1.00  0.00
ATOM   2150 HD11 LEU   130      58.875   6.116   8.443  1.00  0.00
ATOM   2151 HD12 LEU   130      57.998   5.257   7.155  1.00  0.00
ATOM   2152 HD13 LEU   130      57.732   4.816   8.858  1.00  0.00
ATOM   2153  CD2 LEU   130      60.628   4.469   6.933  1.00  0.00
ATOM   2154 HD21 LEU   130      61.357   3.664   6.840  1.00  0.00
ATOM   2155 HD22 LEU   130      60.103   4.594   5.986  1.00  0.00
ATOM   2156 HD23 LEU   130      61.142   5.396   7.188  1.00  0.00
ATOM   2157  C   LEU   130      58.828   2.052  10.331  1.00  0.00
ATOM   2158  O   LEU   130      57.815   1.952   9.644  1.00  0.00
ATOM   2159  N   LYS   131      59.426   1.007  10.935  1.00  0.00
ATOM   2160  H   LYS   131      60.323   1.176  11.368  1.00  0.00
ATOM   2161  CA  LYS   131      58.903  -0.364  10.931  1.00  0.00
ATOM   2162  HA  LYS   131      58.673  -0.671   9.911  1.00  0.00
ATOM   2163  CB  LYS   131      59.951  -1.337  11.515  1.00  0.00
ATOM   2164  HB2 LYS   131      60.880  -1.167  10.971  1.00  0.00
ATOM   2165  HB3 LYS   131      60.089  -1.065  12.561  1.00  0.00
ATOM   2166  CG  LYS   131      59.563  -2.828  11.418  1.00  0.00
ATOM   2167  HG2 LYS   131      58.538  -2.930  11.773  1.00  0.00
ATOM   2168  HG3 LYS   131      59.614  -3.119  10.369  1.00  0.00
ATOM   2169  CD  LYS   131      60.483  -3.736  12.245  1.00  0.00
ATOM   2170  HD2 LYS   131      61.510  -3.541  11.936  1.00  0.00
ATOM   2171  HD3 LYS   131      60.362  -3.466  13.294  1.00  0.00
ATOM   2172  CE  LYS   131      60.168  -5.230  12.061  1.00  0.00
ATOM   2173  HE2 LYS   131      59.135  -5.402  12.365  1.00  0.00
ATOM   2174  HE3 LYS   131      60.282  -5.476  11.005  1.00  0.00
ATOM   2175  NZ  LYS   131      61.064  -6.082  12.863  1.00  0.00
ATOM   2176  HZ1 LYS   131      60.959  -5.854  13.841  1.00  0.00
ATOM   2177  HZ2 LYS   131      60.827  -7.053  12.716  1.00  0.00
ATOM   2178  HZ3 LYS   131      62.021  -5.923  12.581  1.00  0.00
ATOM   2179  C   LYS   131      57.571  -0.456  11.691  1.00  0.00
ATOM   2180  O   LYS   131      56.641  -1.086  11.194  1.00  0.00
ATOM   2181  N   TYR   132      57.499   0.208  12.858  1.00  0.00
ATOM   2182  H   TYR   132      58.363   0.582  13.224  1.00  0.00
ATOM   2183  CA  TYR   132      56.293   0.323  13.675  1.00  0.00
ATOM   2184  HA  TYR   132      55.839  -0.656  13.829  1.00  0.00
ATOM   2185  CB  TYR   132      56.674   0.910  15.047  1.00  0.00
ATOM   2186  HB2 TYR   132      57.458   0.279  15.466  1.00  0.00
ATOM   2187  HB3 TYR   132      57.074   1.905  14.851  1.00  0.00
ATOM   2188  CG  TYR   132      55.527   1.013  16.035  1.00  0.00
ATOM   2189  CD1 TYR   132      54.788   2.208  16.151  1.00  0.00
ATOM   2190  HD1 TYR   132      55.053   3.077  15.549  1.00  0.00
ATOM   2191  CE1 TYR   132      53.706   2.277  17.047  1.00  0.00
ATOM   2192  HE1 TYR   132      53.139   3.204  17.136  1.00  0.00
ATOM   2193  CZ  TYR   132      53.354   1.159  17.827  1.00  0.00
ATOM   2194  OH  TYR   132      52.290   1.223  18.676  1.00  0.00
ATOM   2195  HH  TYR   132      51.851   2.077  18.664  1.00  0.00
ATOM   2196  CE2 TYR   132      54.104  -0.027  17.728  1.00  0.00
ATOM   2197  HE2 TYR   132      53.849  -0.889  18.344  1.00  0.00
ATOM   2198  CD2 TYR   132      55.185  -0.098  16.831  1.00  0.00
ATOM   2199  HD2 TYR   132      55.765  -1.017  16.748  1.00  0.00
ATOM   2200  C   TYR   132      55.176   1.128  12.980  1.00  0.00
ATOM   2201  O   TYR   132      54.011   0.742  13.074  1.00  0.00
ATOM   2202  N   ILE   133      55.560   2.203  12.269  1.00  0.00
ATOM   2203  H   ILE   133      56.527   2.481  12.360  1.00  0.00
ATOM   2204  CA  ILE   133      54.668   3.045  11.471  1.00  0.00
ATOM   2205  HA  ILE   133      53.741   3.298  11.986  1.00  0.00
ATOM   2206  CB  ILE   133      55.390   4.356  11.025  1.00  0.00
ATOM   2207  HB  ILE   133      56.372   4.057  10.658  1.00  0.00
ATOM   2208  CG2 ILE   133      54.664   5.178   9.940  1.00  0.00
ATOM   2209 HG21 ILE   133      53.682   5.478  10.307  1.00  0.00
ATOM   2210 HG22 ILE   133      55.250   6.066   9.704  1.00  0.00
ATOM   2211 HG23 ILE   133      54.546   4.572   9.042  1.00  0.00
ATOM   2212  CG1 ILE   133      55.701   5.262  12.241  1.00  0.00
ATOM   2213 HG12 ILE   133      54.766   5.743  12.528  1.00  0.00
ATOM   2214 HG13 ILE   133      56.037   4.610  13.048  1.00  0.00
ATOM   2215  CD1 ILE   133      56.768   6.336  11.973  1.00  0.00
ATOM   2216 HD11 ILE   133      56.433   6.989  11.167  1.00  0.00
ATOM   2217 HD12 ILE   133      56.925   6.926  12.876  1.00  0.00
ATOM   2218 HD13 ILE   133      57.703   5.856  11.686  1.00  0.00
ATOM   2219  C   ILE   133      54.084   2.282  10.259  1.00  0.00
ATOM   2220  O   ILE   133      52.865   2.270  10.095  1.00  0.00
ATOM   2221  N   HIE   134      54.951   1.609   9.479  1.00  0.00
ATOM   2222  H   HIE   134      55.932   1.732   9.685  1.00  0.00
ATOM   2223  CA  HIE   134      54.582   0.804   8.308  1.00  0.00
ATOM   2224  HA  HIE   134      53.889   1.362   7.679  1.00  0.00
ATOM   2225  CB  HIE   134      55.836   0.458   7.474  1.00  0.00
ATOM   2226  HB2 HIE   134      56.614   0.135   8.166  1.00  0.00
ATOM   2227  HB3 HIE   134      55.614  -0.349   6.775  1.00  0.00
ATOM   2228  CG  HIE   134      56.424   1.586   6.659  1.00  0.00
ATOM   2229  ND1 HIE   134      57.533   1.401   5.826  1.00  0.00
ATOM   2230  CE1 HIE   134      57.741   2.582   5.259  1.00  0.00
ATOM   2231  HE1 HIE   134      58.583   2.643   4.570  1.00  0.00
ATOM   2232  NE2 HIE   134      56.860   3.503   5.645  1.00  0.00
ATOM   2233  HE2 HIE   134      56.801   4.467   5.349  1.00  0.00
ATOM   2234  CD2 HIE   134      56.010   2.898   6.550  1.00  0.00
ATOM   2235  HD2 HIE   134      55.208   3.473   7.012  1.00  0.00
ATOM   2236  C   HIE   134      53.797  -0.478   8.634  1.00  0.00
ATOM   2237  O   HIE   134      53.003  -0.899   7.797  1.00  0.00
ATOM   2238  N   SER   135      53.996  -1.074   9.821  1.00  0.00
ATOM   2239  H   SER   135      54.777  -0.762  10.379  1.00  0.00
ATOM   2240  CA  SER   135      53.241  -2.251  10.275  1.00  0.00
ATOM   2241  HA  SER   135      53.127  -2.962   9.457  1.00  0.00
ATOM   2242  CB  SER   135      53.993  -2.941  11.425  1.00  0.00
ATOM   2243  HB2 SER   135      53.527  -3.910  11.605  1.00  0.00
ATOM   2244  HB3 SER   135      55.028  -3.088  11.116  1.00  0.00
ATOM   2245  OG  SER   135      53.960  -2.176  12.611  1.00  0.00
ATOM   2246  HG  SER   135      54.438  -2.638  13.303  1.00  0.00
ATOM   2247  C   SER   135      51.767  -1.949  10.621  1.00  0.00
ATOM   2248  O   SER   135      50.940  -2.857  10.539  1.00  0.00
ATOM   2249  N   ALA   136      51.459  -0.677  10.931  1.00  0.00
ATOM   2250  H   ALA   136      52.229  -0.056  11.135  1.00  0.00
ATOM   2251  CA  ALA   136      50.097  -0.153  11.041  1.00  0.00
ATOM   2252  HA  ALA   136      49.445  -0.932  11.436  1.00  0.00
ATOM   2253  CB  ALA   136      50.107   1.024  12.026  1.00  0.00
ATOM   2254  HB1 ALA   136      50.748   1.816  11.640  1.00  0.00
ATOM   2255  HB2 ALA   136      49.093   1.405  12.148  1.00  0.00
ATOM   2256  HB3 ALA   136      50.487   0.688  12.991  1.00  0.00
ATOM   2257  C   ALA   136      49.516   0.291   9.679  1.00  0.00
ATOM   2258  O   ALA   136      48.422   0.854   9.656  1.00  0.00
ATOM   2259  N   ASN   137      50.274   0.090   8.584  1.00  0.00
ATOM   2260  H   ASN   137      51.170  -0.326   8.797  1.00  0.00
ATOM   2261  CA  ASN   137      50.029   0.554   7.208  1.00  0.00
ATOM   2262  HA  ASN   137      50.901   0.330   6.594  1.00  0.00
ATOM   2263  CB  ASN   137      48.789  -0.138   6.580  1.00  0.00
ATOM   2264  HB2 ASN   137      47.968   0.001   7.283  1.00  0.00
ATOM   2265  HB3 ASN   137      48.543   0.346   5.635  1.00  0.00
ATOM   2266  CG  ASN   137      48.970  -1.641   6.328  1.00  0.00
ATOM   2267  OD1 ASN   137      50.085  -2.161   6.315  1.00  0.00
ATOM   2268  ND2 ASN   137      47.863  -2.345   6.086  1.00  0.00
ATOM   2269 HD21 ASN   137      47.927  -3.338   5.914  1.00  0.00
ATOM   2270 HD22 ASN   137      46.966  -1.882   6.076  1.00  0.00
ATOM   2271  C   ASN   137      49.993   2.088   7.064  1.00  0.00
ATOM   2272  O   ASN   137      49.715   2.567   5.967  1.00  0.00
ATOM   2273  N   VAL   138      50.336   2.827   8.131  1.00  0.00
ATOM   2274  H   VAL   138      50.478   2.331   9.000  1.00  0.00
ATOM   2275  CA  VAL   138      50.496   4.275   8.128  1.00  0.00
ATOM   2276  HA  VAL   138      49.700   4.786   7.586  1.00  0.00
ATOM   2277  CB  VAL   138      50.556   4.843   9.578  1.00  0.00
ATOM   2278  HB  VAL   138      51.340   4.291  10.097  1.00  0.00
ATOM   2279  CG1 VAL   138      50.842   6.358   9.676  1.00  0.00
ATOM   2280 HG11 VAL   138      50.058   6.910   9.157  1.00  0.00
ATOM   2281 HG12 VAL   138      50.864   6.657  10.724  1.00  0.00
ATOM   2282 HG13 VAL   138      51.806   6.577   9.216  1.00  0.00
ATOM   2283  CG2 VAL   138      49.265   4.535  10.358  1.00  0.00
ATOM   2284 HG21 VAL   138      49.124   3.456  10.416  1.00  0.00
ATOM   2285 HG22 VAL   138      49.341   4.946  11.365  1.00  0.00
ATOM   2286 HG23 VAL   138      48.414   4.985   9.846  1.00  0.00
ATOM   2287  C   VAL   138      51.791   4.650   7.382  1.00  0.00
ATOM   2288  O   VAL   138      52.792   3.942   7.478  1.00  0.00
ATOM   2289  N   LEU   139      51.721   5.766   6.657  1.00  0.00
ATOM   2290  H   LEU   139      50.803   6.184   6.603  1.00  0.00
ATOM   2291  CA  LEU   139      52.825   6.440   5.993  1.00  0.00
ATOM   2292  HA  LEU   139      53.722   5.822   6.028  1.00  0.00
ATOM   2293  CB  LEU   139      52.457   6.694   4.514  1.00  0.00
ATOM   2294  HB2 LEU   139      51.670   7.440   4.625  1.00  0.00
ATOM   2295  HB3 LEU   139      53.294   7.129   3.968  1.00  0.00
ATOM   2296  CG  LEU   139      51.909   5.481   3.734  1.00  0.00
ATOM   2297  HG  LEU   139      51.021   5.100   4.239  1.00  0.00
ATOM   2298  CD1 LEU   139      51.542   5.900   2.299  1.00  0.00
ATOM   2299 HD11 LEU   139      52.429   6.280   1.793  1.00  0.00
ATOM   2300 HD12 LEU   139      51.156   5.038   1.756  1.00  0.00
ATOM   2301 HD13 LEU   139      50.780   6.679   2.331  1.00  0.00
ATOM   2302  CD2 LEU   139      52.855   4.266   3.777  1.00  0.00
ATOM   2303 HD21 LEU   139      53.003   3.957   4.812  1.00  0.00
ATOM   2304 HD22 LEU   139      52.417   3.444   3.211  1.00  0.00
ATOM   2305 HD23 LEU   139      53.815   4.537   3.338  1.00  0.00
ATOM   2306  C   LEU   139      53.002   7.784   6.704  1.00  0.00
ATOM   2307  O   LEU   139      51.996   8.413   7.029  1.00  0.00
ATOM   2308  N   HIE   140      54.251   8.223   6.905  1.00  0.00
ATOM   2309  H   HIE   140      55.019   7.601   6.694  1.00  0.00
ATOM   2310  CA  HIE   140      54.556   9.525   7.501  1.00  0.00
ATOM   2311  HA  HIE   140      53.854   9.753   8.303  1.00  0.00
ATOM   2312  CB  HIE   140      55.976   9.484   8.089  1.00  0.00
ATOM   2313  HB2 HIE   140      56.076   8.607   8.728  1.00  0.00
ATOM   2314  HB3 HIE   140      56.725   9.444   7.298  1.00  0.00
ATOM   2315  CG  HIE   140      56.313  10.680   8.942  1.00  0.00
ATOM   2316  ND1 HIE   140      56.712  11.905   8.401  1.00  0.00
ATOM   2317  CE1 HIE   140      56.891  12.699   9.446  1.00  0.00
ATOM   2318  HE1 HIE   140      57.204  13.720   9.227  1.00  0.00
ATOM   2319  NE2 HIE   140      56.649  12.089  10.604  1.00  0.00
ATOM   2320  HE2 HIE   140      56.719  12.478  11.534  1.00  0.00
ATOM   2321  CD2 HIE   140      56.274  10.792  10.314  1.00  0.00
ATOM   2322  HD2 HIE   140      56.024  10.104  11.121  1.00  0.00
ATOM   2323  C   HIE   140      54.382  10.669   6.484  1.00  0.00
ATOM   2324  O   HIE   140      53.722  11.662   6.789  1.00  0.00
ATOM   2325  N   ARG   141      54.960  10.472   5.287  1.00  0.00
ATOM   2326  H   ARG   141      55.641   9.726   5.306  1.00  0.00
ATOM   2327  CA  ARG   141      54.885  11.314   4.089  1.00  0.00
ATOM   2328  HA  ARG   141      55.481  10.857   3.299  1.00  0.00
ATOM   2329  CB  ARG   141      53.430  11.483   3.578  1.00  0.00
ATOM   2330  HB2 ARG   141      52.918  12.146   4.275  1.00  0.00
ATOM   2331  HB3 ARG   141      53.485  11.959   2.599  1.00  0.00
ATOM   2332  CG  ARG   141      52.648  10.157   3.462  1.00  0.00
ATOM   2333  HG2 ARG   141      53.232   9.520   2.798  1.00  0.00
ATOM   2334  HG3 ARG   141      52.637   9.725   4.463  1.00  0.00
ATOM   2335  CD  ARG   141      51.211  10.262   2.935  1.00  0.00
ATOM   2336  HD2 ARG   141      50.799   9.254   2.897  1.00  0.00
ATOM   2337  HD3 ARG   141      50.641  10.860   3.646  1.00  0.00
ATOM   2338  NE  ARG   141      51.089  10.873   1.599  1.00  0.00
ATOM   2339  HE  ARG   141      51.328  10.249   0.842  1.00  0.00
ATOM   2340  CZ  ARG   141      50.716  12.133   1.300  1.00  0.00
ATOM   2341  NH1 ARG   141      50.458  13.058   2.234  1.00  0.00
ATOM   2342 HH11 ARG   141      50.541  12.820   3.212  1.00  0.00
ATOM   2343 HH12 ARG   141      50.182  13.989   1.956  1.00  0.00
ATOM   2344  NH2 ARG   141      50.584  12.483   0.018  1.00  0.00
ATOM   2345 HH21 ARG   141      50.764  11.805  -0.709  1.00  0.00
ATOM   2346 HH22 ARG   141      50.305  13.424  -0.219  1.00  0.00
ATOM   2347  C   ARG   141      55.647  12.653   4.149  1.00  0.00
ATOM   2348  O   ARG   141      55.592  13.384   3.162  1.00  0.00
ATOM   2349  N   ASP   142      56.370  12.943   5.246  1.00  0.00
ATOM   2350  H   ASP   142      56.265  12.337   6.047  1.00  0.00
ATOM   2351  CA  ASP   142      57.165  14.167   5.398  1.00  0.00
ATOM   2352  HA  ASP   142      57.657  14.392   4.452  1.00  0.00
ATOM   2353  CB  ASP   142      56.284  15.387   5.803  1.00  0.00
ATOM   2354  HB2 ASP   142      55.352  15.396   5.238  1.00  0.00
ATOM   2355  HB3 ASP   142      56.075  15.137   6.843  1.00  0.00
ATOM   2356  CG  ASP   142      56.943  16.782   5.731  1.00  0.00
ATOM   2357  OD1 ASP   142      57.880  16.968   4.923  1.00  0.00
ATOM   2358  OD2 ASP   142      56.410  17.696   6.396  1.00  0.00
ATOM   2359  C   ASP   142      58.355  13.915   6.345  1.00  0.00
ATOM   2360  O   ASP   142      58.578  14.687   7.277  1.00  0.00
ATOM   2361  N   LEU   143      59.104  12.825   6.106  1.00  0.00
ATOM   2362  H   LEU   143      58.772  12.153   5.429  1.00  0.00
ATOM   2363  CA  LEU   143      60.330  12.517   6.847  1.00  0.00
ATOM   2364  HA  LEU   143      60.190  12.731   7.907  1.00  0.00
ATOM   2365  CB  LEU   143      60.681  11.021   6.688  1.00  0.00
ATOM   2366  HB2 LEU   143      60.418  10.848   5.644  1.00  0.00
ATOM   2367  HB3 LEU   143      61.741  10.815   6.834  1.00  0.00
ATOM   2368  CG  LEU   143      59.847  10.086   7.590  1.00  0.00
ATOM   2369  HG  LEU   143      58.804  10.398   7.537  1.00  0.00
ATOM   2370  CD1 LEU   143      59.965   8.613   7.150  1.00  0.00
ATOM   2371 HD11 LEU   143      61.008   8.300   7.203  1.00  0.00
ATOM   2372 HD12 LEU   143      59.364   7.987   7.809  1.00  0.00
ATOM   2373 HD13 LEU   143      59.607   8.509   6.126  1.00  0.00
ATOM   2374  CD2 LEU   143      60.160  10.275   9.091  1.00  0.00
ATOM   2375 HD21 LEU   143      59.942  11.303   9.382  1.00  0.00
ATOM   2376 HD22 LEU   143      59.546   9.593   9.679  1.00  0.00
ATOM   2377 HD23 LEU   143      61.214  10.063   9.273  1.00  0.00
ATOM   2378  C   LEU   143      61.469  13.443   6.384  1.00  0.00
ATOM   2379  O   LEU   143      61.756  13.528   5.191  1.00  0.00
ATOM   2380  N   LYS   144      62.079  14.128   7.360  1.00  0.00
ATOM   2381  H   LYS   144      61.718  13.973   8.291  1.00  0.00
ATOM   2382  CA  LYS   144      63.141  15.117   7.184  1.00  0.00
ATOM   2383  HA  LYS   144      63.893  14.736   6.493  1.00  0.00
ATOM   2384  CB  LYS   144      62.558  16.431   6.606  1.00  0.00
ATOM   2385  HB2 LYS   144      63.397  17.117   6.485  1.00  0.00
ATOM   2386  HB3 LYS   144      62.146  16.185   5.627  1.00  0.00
ATOM   2387  CG  LYS   144      61.470  17.099   7.467  1.00  0.00
ATOM   2388  HG2 LYS   144      60.611  16.429   7.500  1.00  0.00
ATOM   2389  HG3 LYS   144      61.870  17.225   8.473  1.00  0.00
ATOM   2390  CD  LYS   144      61.034  18.462   6.916  1.00  0.00
ATOM   2391  HD2 LYS   144      61.870  19.154   7.013  1.00  0.00
ATOM   2392  HD3 LYS   144      60.783  18.341   5.862  1.00  0.00
ATOM   2393  CE  LYS   144      59.817  19.020   7.671  1.00  0.00
ATOM   2394  HE2 LYS   144      58.957  18.393   7.435  1.00  0.00
ATOM   2395  HE3 LYS   144      60.027  18.961   8.739  1.00  0.00
ATOM   2396  NZ  LYS   144      59.521  20.414   7.306  1.00  0.00
ATOM   2397  HZ1 LYS   144      59.326  20.469   6.317  1.00  0.00
ATOM   2398  HZ2 LYS   144      58.717  20.735   7.826  1.00  0.00
ATOM   2399  HZ3 LYS   144      60.317  20.996   7.525  1.00  0.00
ATOM   2400  C   LYS   144      63.852  15.322   8.539  1.00  0.00
ATOM   2401  O   LYS   144      63.257  14.986   9.563  1.00  0.00
ATOM   2402  N   PRO   145      65.085  15.885   8.553  1.00  0.00
ATOM   2403  CD  PRO   145      65.877  16.296   7.393  1.00  0.00
ATOM   2404  HD2 PRO   145      65.562  17.295   7.089  1.00  0.00
ATOM   2405  HD3 PRO   145      65.696  15.595   6.578  1.00  0.00
ATOM   2406  CG  PRO   145      67.318  16.260   7.879  1.00  0.00
ATOM   2407  HG2 PRO   145      67.941  16.954   7.315  1.00  0.00
ATOM   2408  HG3 PRO   145      67.734  15.255   7.802  1.00  0.00
ATOM   2409  CB  PRO   145      67.190  16.683   9.328  1.00  0.00
ATOM   2410  HB2 PRO   145      67.172  17.762   9.481  1.00  0.00
ATOM   2411  HB3 PRO   145      68.020  16.251   9.887  1.00  0.00
ATOM   2412  CA  PRO   145      65.862  16.066   9.799  1.00  0.00
ATOM   2413  HA  PRO   145      66.062  15.062  10.174  1.00  0.00
ATOM   2414  C   PRO   145      65.197  16.906  10.909  1.00  0.00
ATOM   2415  O   PRO   145      65.419  16.612  12.082  1.00  0.00
ATOM   2416  N   SER   146      64.376  17.906  10.541  1.00  0.00
ATOM   2417  H   SER   146      64.356  18.167   9.565  1.00  0.00
ATOM   2418  CA  SER   146      63.637  18.737  11.499  1.00  0.00
ATOM   2419  HA  SER   146      64.264  18.968  12.360  1.00  0.00
ATOM   2420  CB  SER   146      63.222  20.059  10.822  1.00  0.00
ATOM   2421  HB2 SER   146      62.920  20.757  11.603  1.00  0.00
ATOM   2422  HB3 SER   146      64.091  20.455  10.297  1.00  0.00
ATOM   2423  OG  SER   146      62.158  19.887   9.908  1.00  0.00
ATOM   2424  HG  SER   146      61.935  20.733   9.513  1.00  0.00
ATOM   2425  C   SER   146      62.455  18.010  12.178  1.00  0.00
ATOM   2426  O   SER   146      62.031  18.438  13.251  1.00  0.00
ATOM   2427  N   ASN   147      61.973  16.918  11.559  1.00  0.00
ATOM   2428  H   ASN   147      62.328  16.750  10.629  1.00  0.00
ATOM   2429  CA  ASN   147      60.920  16.033  12.073  1.00  0.00
ATOM   2430  HA  ASN   147      60.347  16.530  12.856  1.00  0.00
ATOM   2431  CB  ASN   147      59.960  15.675  10.906  1.00  0.00
ATOM   2432  HB2 ASN   147      60.573  15.389  10.051  1.00  0.00
ATOM   2433  HB3 ASN   147      59.349  14.827  11.214  1.00  0.00
ATOM   2434  CG  ASN   147      59.030  16.822  10.481  1.00  0.00
ATOM   2435  OD1 ASN   147      59.054  17.914  11.045  1.00  0.00
ATOM   2436  ND2 ASN   147      58.187  16.577   9.477  1.00  0.00
ATOM   2437 HD21 ASN   147      57.557  17.301   9.163  1.00  0.00
ATOM   2438 HD22 ASN   147      58.183  15.669   9.035  1.00  0.00
ATOM   2439  C   ASN   147      61.507  14.785  12.770  1.00  0.00
ATOM   2440  O   ASN   147      60.754  13.849  13.037  1.00  0.00
ATOM   2441  N   LEU   148      62.815  14.798  13.086  1.00  0.00
ATOM   2442  H   LEU   148      63.350  15.590  12.758  1.00  0.00
ATOM   2443  CA  LEU   148      63.516  13.741  13.815  1.00  0.00
ATOM   2444  HA  LEU   148      62.806  12.989  14.158  1.00  0.00
ATOM   2445  CB  LEU   148      64.550  13.058  12.889  1.00  0.00
ATOM   2446  HB2 LEU   148      65.139  13.914  12.560  1.00  0.00
ATOM   2447  HB3 LEU   148      65.192  12.362  13.429  1.00  0.00
ATOM   2448  CG  LEU   148      63.941  12.349  11.660  1.00  0.00
ATOM   2449  HG  LEU   148      63.274  13.041  11.146  1.00  0.00
ATOM   2450  CD1 LEU   148      65.049  11.894  10.695  1.00  0.00
ATOM   2451 HD11 LEU   148      65.716  11.201  11.208  1.00  0.00
ATOM   2452 HD12 LEU   148      64.601  11.396   9.835  1.00  0.00
ATOM   2453 HD13 LEU   148      65.616  12.761  10.357  1.00  0.00
ATOM   2454  CD2 LEU   148      62.982  11.204  12.040  1.00  0.00
ATOM   2455 HD21 LEU   148      62.159  11.601  12.635  1.00  0.00
ATOM   2456 HD22 LEU   148      62.586  10.745  11.134  1.00  0.00
ATOM   2457 HD23 LEU   148      63.521  10.455  12.621  1.00  0.00
ATOM   2458  C   LEU   148      64.177  14.375  15.045  1.00  0.00
ATOM   2459  O   LEU   148      65.276  14.919  14.943  1.00  0.00
ATOM   2460  N   LEU   149      63.465  14.314  16.179  1.00  0.00
ATOM   2461  H   LEU   149      62.576  13.838  16.120  1.00  0.00
ATOM   2462  CA  LEU   149      63.865  14.879  17.468  1.00  0.00
ATOM   2463  HA  LEU   149      64.294  15.871  17.328  1.00  0.00
ATOM   2464  CB  LEU   149      62.630  15.000  18.385  1.00  0.00
ATOM   2465  HB2 LEU   149      62.459  13.956  18.647  1.00  0.00
ATOM   2466  HB3 LEU   149      62.869  15.565  19.286  1.00  0.00
ATOM   2467  CG  LEU   149      61.359  15.581  17.737  1.00  0.00
ATOM   2468  HG  LEU   149      61.038  14.918  16.934  1.00  0.00
ATOM   2469  CD1 LEU   149      60.229  15.713  18.777  1.00  0.00
ATOM   2470 HD11 LEU   149      60.549  16.377  19.580  1.00  0.00
ATOM   2471 HD12 LEU   149      59.341  16.125  18.299  1.00  0.00
ATOM   2472 HD13 LEU   149      59.997  14.731  19.189  1.00  0.00
ATOM   2473  CD2 LEU   149      61.634  16.905  17.000  1.00  0.00
ATOM   2474 HD21 LEU   149      62.368  16.737  16.212  1.00  0.00
ATOM   2475 HD22 LEU   149      60.708  17.276  16.560  1.00  0.00
ATOM   2476 HD23 LEU   149      62.020  17.641  17.705  1.00  0.00
ATOM   2477  C   LEU   149      64.909  13.983  18.144  1.00  0.00
ATOM   2478  O   LEU   149      64.755  12.767  18.087  1.00  0.00
ATOM   2479  N   ILE   150      65.928  14.581  18.779  1.00  0.00
ATOM   2480  H   ILE   150      65.945  15.591  18.774  1.00  0.00
ATOM   2481  CA  ILE   150      67.035  13.870  19.429  1.00  0.00
ATOM   2482  HA  ILE   150      66.807  12.824  19.633  1.00  0.00
ATOM   2483  CB  ILE   150      68.338  13.961  18.568  1.00  0.00
ATOM   2484  HB  ILE   150      68.391  14.984  18.194  1.00  0.00
ATOM   2485  CG2 ILE   150      69.649  13.616  19.312  1.00  0.00
ATOM   2486 HG21 ILE   150      69.597  12.593  19.686  1.00  0.00
ATOM   2487 HG22 ILE   150      70.492  13.710  18.627  1.00  0.00
ATOM   2488 HG23 ILE   150      69.784  14.302  20.149  1.00  0.00
ATOM   2489  CG1 ILE   150      68.222  13.089  17.294  1.00  0.00
ATOM   2490 HG12 ILE   150      68.414  12.057  17.589  1.00  0.00
ATOM   2491 HG13 ILE   150      67.198  13.179  16.932  1.00  0.00
ATOM   2492  CD1 ILE   150      69.195  13.491  16.180  1.00  0.00
ATOM   2493 HD11 ILE   150      70.219  13.401  16.542  1.00  0.00
ATOM   2494 HD12 ILE   150      69.055  12.836  15.320  1.00  0.00
ATOM   2495 HD13 ILE   150      69.004  14.523  15.885  1.00  0.00
ATOM   2496  C   ILE   150      67.274  14.452  20.835  1.00  0.00
ATOM   2497  O   ILE   150      67.259  15.672  20.986  1.00  0.00
ATOM   2498  N   ASN   151      67.504  13.574  21.828  1.00  0.00
ATOM   2499  H   ASN   151      67.307  12.603  21.634  1.00  0.00
ATOM   2500  CA  ASN   151      67.837  13.955  23.208  1.00  0.00
ATOM   2501  HA  ASN   151      67.687  15.027  23.340  1.00  0.00
ATOM   2502  CB  ASN   151      66.931  13.198  24.221  1.00  0.00
ATOM   2503  HB2 ASN   151      67.058  13.694  25.183  1.00  0.00
ATOM   2504  HB3 ASN   151      65.909  13.342  23.870  1.00  0.00
ATOM   2505  CG  ASN   151      67.179  11.694  24.408  1.00  0.00
ATOM   2506  OD1 ASN   151      68.113  11.121  23.855  1.00  0.00
ATOM   2507  ND2 ASN   151      66.335  11.043  25.210  1.00  0.00
ATOM   2508 HD21 ASN   151      66.454  10.052  25.366  1.00  0.00
ATOM   2509 HD22 ASN   151      65.580  11.544  25.657  1.00  0.00
ATOM   2510  C   ASN   151      69.352  13.833  23.487  1.00  0.00
ATOM   2511  O   ASN   151      70.118  13.451  22.601  1.00  0.00
ATOM   2512  N   THR   152      69.753  14.158  24.728  1.00  0.00
ATOM   2513  H   THR   152      69.029  14.468  25.361  1.00  0.00
ATOM   2514  CA  THR   152      71.140  14.139  25.212  1.00  0.00
ATOM   2515  HA  THR   152      71.819  14.707  24.576  1.00  0.00
ATOM   2516  CB  THR   152      71.229  14.700  26.660  1.00  0.00
ATOM   2517  HB  THR   152      72.282  14.703  26.941  1.00  0.00
ATOM   2518  CG2 THR   152      70.654  16.115  26.815  1.00  0.00
ATOM   2519 HG21 THR   152      69.601  16.112  26.534  1.00  0.00
ATOM   2520 HG22 THR   152      70.752  16.436  27.852  1.00  0.00
ATOM   2521 HG23 THR   152      71.200  16.802  26.169  1.00  0.00
ATOM   2522  OG1 THR   152      70.605  13.852  27.609  1.00  0.00
ATOM   2523  HG1 THR   152      70.685  14.238  28.484  1.00  0.00
ATOM   2524  C   THR   152      71.818  12.746  25.213  1.00  0.00
ATOM   2525  O   THR   152      73.046  12.698  25.173  1.00  0.00
ATOM   2526  N   THR   153      71.028  11.658  25.248  1.00  0.00
ATOM   2527  H   THR   153      70.035  11.821  25.337  1.00  0.00
ATOM   2528  CA  THR   153      71.508  10.271  25.245  1.00  0.00
ATOM   2529  HA  THR   153      72.579  10.194  25.435  1.00  0.00
ATOM   2530  CB  THR   153      70.752   9.422  26.307  1.00  0.00
ATOM   2531  HB  THR   153      71.203   8.430  26.315  1.00  0.00
ATOM   2532  CG2 THR   153      70.808  10.021  27.721  1.00  0.00
ATOM   2533 HG21 THR   153      70.356  11.013  27.714  1.00  0.00
ATOM   2534 HG22 THR   153      70.261   9.378  28.410  1.00  0.00
ATOM   2535 HG23 THR   153      71.847  10.097  28.043  1.00  0.00
ATOM   2536  OG1 THR   153      69.397   9.196  25.969  1.00  0.00
ATOM   2537  HG1 THR   153      68.980   8.670  26.655  1.00  0.00
ATOM   2538  C   THR   153      71.392   9.607  23.849  1.00  0.00
ATOM   2539  O   THR   153      71.533   8.388  23.752  1.00  0.00
ATOM   2540  N   CYS   154      71.181  10.419  22.795  1.00  0.00
ATOM   2541  H   CYS   154      70.885  11.350  23.051  1.00  0.00
ATOM   2542  CA  CYS   154      71.143  10.041  21.375  1.00  0.00
ATOM   2543  HA  CYS   154      70.940  10.938  20.789  1.00  0.00
ATOM   2544  CB  CYS   154      72.462   9.404  20.865  1.00  0.00
ATOM   2545  HB2 CYS   154      72.773   8.555  21.474  1.00  0.00
ATOM   2546  HB3 CYS   154      72.395   9.097  19.821  1.00  0.00
ATOM   2547  SG  CYS   154      73.818  10.607  20.950  1.00  0.00
ATOM   2548  HG  CYS   154      74.755   9.794  20.470  1.00  0.00
ATOM   2549  C   CYS   154      69.907   9.205  20.973  1.00  0.00
ATOM   2550  O   CYS   154      69.914   8.617  19.891  1.00  0.00
ATOM   2551  N   ASP   155      68.851   9.198  21.807  1.00  0.00
ATOM   2552  H   ASP   155      68.981   9.593  22.727  1.00  0.00
ATOM   2553  CA  ASP   155      67.552   8.596  21.486  1.00  0.00
ATOM   2554  HA  ASP   155      67.748   7.648  20.986  1.00  0.00
ATOM   2555  CB  ASP   155      66.624   8.333  22.703  1.00  0.00
ATOM   2556  HB2 ASP   155      66.347   9.353  22.968  1.00  0.00
ATOM   2557  HB3 ASP   155      65.737   7.788  22.382  1.00  0.00
ATOM   2558  CG  ASP   155      67.239   7.635  23.928  1.00  0.00
ATOM   2559  OD1 ASP   155      68.256   6.920  23.781  1.00  0.00
ATOM   2560  OD2 ASP   155      66.596   7.737  24.996  1.00  0.00
ATOM   2561  C   ASP   155      66.819   9.490  20.479  1.00  0.00
ATOM   2562  O   ASP   155      66.567  10.656  20.787  1.00  0.00
ATOM   2563  N   LEU   156      66.501   8.926  19.305  1.00  0.00
ATOM   2564  H   LEU   156      66.817   7.980  19.147  1.00  0.00
ATOM   2565  CA  LEU   156      65.808   9.614  18.220  1.00  0.00
ATOM   2566  HA  LEU   156      65.855  10.695  18.354  1.00  0.00
ATOM   2567  CB  LEU   156      66.504   9.251  16.888  1.00  0.00
ATOM   2568  HB2 LEU   156      67.546   9.496  17.094  1.00  0.00
ATOM   2569  HB3 LEU   156      66.414   8.182  16.695  1.00  0.00
ATOM   2570  CG  LEU   156      66.024  10.041  15.647  1.00  0.00
ATOM   2571  HG  LEU   156      65.747  11.050  15.954  1.00  0.00
ATOM   2572  CD1 LEU   156      67.141  10.115  14.591  1.00  0.00
ATOM   2573 HD11 LEU   156      67.418   9.107  14.283  1.00  0.00
ATOM   2574 HD12 LEU   156      66.787  10.674  13.725  1.00  0.00
ATOM   2575 HD13 LEU   156      68.010  10.617  15.016  1.00  0.00
ATOM   2576  CD2 LEU   156      64.721   9.476  15.038  1.00  0.00
ATOM   2577 HD21 LEU   156      63.925   9.514  15.782  1.00  0.00
ATOM   2578 HD22 LEU   156      64.436  10.072  14.171  1.00  0.00
ATOM   2579 HD23 LEU   156      64.881   8.443  14.730  1.00  0.00
ATOM   2580  C   LEU   156      64.316   9.244  18.246  1.00  0.00
ATOM   2581  O   LEU   156      64.005   8.066  18.409  1.00  0.00
ATOM   2582  N   LYS   157      63.436  10.242  18.056  1.00  0.00
ATOM   2583  H   LYS   157      63.825  11.172  17.997  1.00  0.00
ATOM   2584  CA  LYS   157      61.982  10.090  17.955  1.00  0.00
ATOM   2585  HA  LYS   157      61.728   9.035  17.858  1.00  0.00
ATOM   2586  CB  LYS   157      61.289  10.650  19.215  1.00  0.00
ATOM   2587  HB2 LYS   157      61.657  11.666  19.359  1.00  0.00
ATOM   2588  HB3 LYS   157      60.219  10.678  19.007  1.00  0.00
ATOM   2589  CG  LYS   157      61.541   9.830  20.488  1.00  0.00
ATOM   2590  HG2 LYS   157      61.206   8.809  20.308  1.00  0.00
ATOM   2591  HG3 LYS   157      62.612   9.830  20.688  1.00  0.00
ATOM   2592  CD  LYS   157      60.793  10.409  21.701  1.00  0.00
ATOM   2593  HD2 LYS   157      60.989  11.481  21.716  1.00  0.00
ATOM   2594  HD3 LYS   157      59.730  10.237  21.534  1.00  0.00
ATOM   2595  CE  LYS   157      61.206   9.794  23.049  1.00  0.00
ATOM   2596  HE2 LYS   157      62.294   9.825  23.113  1.00  0.00
ATOM   2597  HE3 LYS   157      60.778  10.406  23.843  1.00  0.00
ATOM   2598  NZ  LYS   157      60.745   8.403  23.200  1.00  0.00
ATOM   2599  HZ1 LYS   157      61.142   7.835  22.465  1.00  0.00
ATOM   2600  HZ2 LYS   157      61.040   8.046  24.098  1.00  0.00
ATOM   2601  HZ3 LYS   157      59.737   8.374  23.141  1.00  0.00
ATOM   2602  C   LYS   157      61.456  10.823  16.713  1.00  0.00
ATOM   2603  O   LYS   157      61.716  12.014  16.553  1.00  0.00
ATOM   2604  N   ILE   158      60.683  10.103  15.885  1.00  0.00
ATOM   2605  H   ILE   158      60.605   9.116  16.082  1.00  0.00
ATOM   2606  CA  ILE   158      59.963  10.639  14.726  1.00  0.00
ATOM   2607  HA  ILE   158      60.556  11.345  14.145  1.00  0.00
ATOM   2608  CB  ILE   158      59.487   9.475  13.800  1.00  0.00
ATOM   2609  HB  ILE   158      58.947   8.766  14.428  1.00  0.00
ATOM   2610  CG2 ILE   158      58.580   9.925  12.635  1.00  0.00
ATOM   2611 HG21 ILE   158      59.120  10.633  12.006  1.00  0.00
ATOM   2612 HG22 ILE   158      58.294   9.057  12.041  1.00  0.00
ATOM   2613 HG23 ILE   158      57.685  10.403  13.034  1.00  0.00
ATOM   2614  CG1 ILE   158      60.682   8.662  13.239  1.00  0.00
ATOM   2615 HG12 ILE   158      61.100   9.235  12.411  1.00  0.00
ATOM   2616 HG13 ILE   158      61.421   8.584  14.037  1.00  0.00
ATOM   2617  CD1 ILE   158      60.308   7.256  12.750  1.00  0.00
ATOM   2618 HD11 ILE   158      59.570   7.333  11.952  1.00  0.00
ATOM   2619 HD12 ILE   158      61.199   6.753  12.373  1.00  0.00
ATOM   2620 HD13 ILE   158      59.890   6.682  13.577  1.00  0.00
ATOM   2621  C   ILE   158      58.734  11.450  15.197  1.00  0.00
ATOM   2622  O   ILE   158      58.029  10.994  16.097  1.00  0.00
ATOM   2623  N   CYS   159      58.496  12.622  14.581  1.00  0.00
ATOM   2624  H   CYS   159      59.170  12.922  13.891  1.00  0.00
ATOM   2625  CA  CYS   159      57.412  13.543  14.942  1.00  0.00
ATOM   2626  HA  CYS   159      56.597  12.982  15.399  1.00  0.00
ATOM   2627  CB  CYS   159      57.899  14.617  15.947  1.00  0.00
ATOM   2628  HB2 CYS   159      57.052  15.069  16.462  1.00  0.00
ATOM   2629  HB3 CYS   159      58.576  14.176  16.679  1.00  0.00
ATOM   2630  SG  CYS   159      58.812  15.988  15.179  1.00  0.00
ATOM   2631  HG  CYS   159      59.041  16.652  16.308  1.00  0.00
ATOM   2632  C   CYS   159      56.750  14.158  13.698  1.00  0.00
ATOM   2633  O   CYS   159      57.289  14.050  12.599  1.00  0.00
ATOM   2634  N   ASP   160      55.600  14.816  13.928  1.00  0.00
ATOM   2635  H   ASP   160      55.210  14.645  14.844  1.00  0.00
ATOM   2636  CA  ASP   160      54.792  15.559  12.956  1.00  0.00
ATOM   2637  HA  ASP   160      53.924  15.971  13.470  1.00  0.00
ATOM   2638  CB  ASP   160      55.572  16.726  12.282  1.00  0.00
ATOM   2639  HB2 ASP   160      56.144  17.249  13.048  1.00  0.00
ATOM   2640  HB3 ASP   160      56.254  16.193  11.620  1.00  0.00
ATOM   2641  CG  ASP   160      54.755  17.747  11.464  1.00  0.00
ATOM   2642  OD1 ASP   160      53.504  17.732  11.531  1.00  0.00
ATOM   2643  OD2 ASP   160      55.417  18.600  10.832  1.00  0.00
ATOM   2644  C   ASP   160      54.099  14.599  11.967  1.00  0.00
ATOM   2645  O   ASP   160      54.519  14.474  10.816  1.00  0.00
ATOM   2646  N   PHE   161      53.036  13.947  12.462  1.00  0.00
ATOM   2647  H   PHE   161      52.878  14.056  13.454  1.00  0.00
ATOM   2648  CA  PHE   161      52.176  13.020  11.719  1.00  0.00
ATOM   2649  HA  PHE   161      52.709  12.608  10.862  1.00  0.00
ATOM   2650  CB  PHE   161      51.763  11.856  12.651  1.00  0.00
ATOM   2651  HB2 PHE   161      51.490  12.340  13.589  1.00  0.00
ATOM   2652  HB3 PHE   161      50.921  11.266  12.289  1.00  0.00
ATOM   2653  CG  PHE   161      52.873  10.874  12.976  1.00  0.00
ATOM   2654  CD1 PHE   161      53.858  11.192  13.935  1.00  0.00
ATOM   2655  HD1 PHE   161      53.808  12.136  14.477  1.00  0.00
ATOM   2656  CE1 PHE   161      54.891  10.301  14.188  1.00  0.00
ATOM   2657  HE1 PHE   161      55.643  10.544  14.939  1.00  0.00
ATOM   2658  CZ  PHE   161      54.969   9.104  13.489  1.00  0.00
ATOM   2659  HZ  PHE   161      55.768   8.398  13.717  1.00  0.00
ATOM   2660  CE2 PHE   161      54.036   8.803  12.504  1.00  0.00
ATOM   2661  HE2 PHE   161      54.117   7.868  11.950  1.00  0.00
ATOM   2662  CD2 PHE   161      53.005   9.687  12.225  1.00  0.00
ATOM   2663  HD2 PHE   161      52.298   9.465  11.426  1.00  0.00
ATOM   2664  C   PHE   161      50.960  13.722  11.077  1.00  0.00
ATOM   2665  O   PHE   161      49.938  13.074  10.848  1.00  0.00
ATOM   2666  N   GLY   162      51.075  15.033  10.795  1.00  0.00
ATOM   2667  H   GLY   162      51.961  15.479  10.985  1.00  0.00
ATOM   2668  CA  GLY   162      49.997  15.845  10.233  1.00  0.00
ATOM   2669  HA2 GLY   162      49.103  15.707  10.841  1.00  0.00
ATOM   2670  HA3 GLY   162      50.297  16.892  10.262  1.00  0.00
ATOM   2671  C   GLY   162      49.680  15.456   8.782  1.00  0.00
ATOM   2672  O   GLY   162      48.507  15.363   8.424  1.00  0.00
ATOM   2673  N   LEU   163      50.716  15.189   7.968  1.00  0.00
ATOM   2674  H   LEU   163      51.644  15.337   8.338  1.00  0.00
ATOM   2675  CA  LEU   163      50.583  14.805   6.558  1.00  0.00
ATOM   2676  HA  LEU   163      49.644  15.181   6.152  1.00  0.00
ATOM   2677  CB  LEU   163      51.752  15.409   5.742  1.00  0.00
ATOM   2678  HB2 LEU   163      52.630  14.940   6.187  1.00  0.00
ATOM   2679  HB3 LEU   163      51.679  15.120   4.693  1.00  0.00
ATOM   2680  CG  LEU   163      51.881  16.946   5.845  1.00  0.00
ATOM   2681  HG  LEU   163      52.116  17.211   6.876  1.00  0.00
ATOM   2682  CD1 LEU   163      52.990  17.463   4.919  1.00  0.00
ATOM   2683 HD11 LEU   163      52.756  17.199   3.888  1.00  0.00
ATOM   2684 HD12 LEU   163      53.063  18.547   5.008  1.00  0.00
ATOM   2685 HD13 LEU   163      53.941  17.011   5.202  1.00  0.00
ATOM   2686  CD2 LEU   163      50.555  17.674   5.571  1.00  0.00
ATOM   2687 HD21 LEU   163      49.807  17.353   6.296  1.00  0.00
ATOM   2688 HD22 LEU   163      50.706  18.750   5.657  1.00  0.00
ATOM   2689 HD23 LEU   163      50.210  17.436   4.565  1.00  0.00
ATOM   2690  C   LEU   163      50.477  13.284   6.348  1.00  0.00
ATOM   2691  O   LEU   163      50.474  12.849   5.198  1.00  0.00
ATOM   2692  N   ALA   164      50.378  12.498   7.432  1.00  0.00
ATOM   2693  H   ALA   164      50.428  12.945   8.336  1.00  0.00
ATOM   2694  CA  ALA   164      50.284  11.042   7.384  1.00  0.00
ATOM   2695  HA  ALA   164      51.109  10.670   6.776  1.00  0.00
ATOM   2696  CB  ALA   164      50.444  10.503   8.810  1.00  0.00
ATOM   2697  HB1 ALA   164      49.620  10.860   9.428  1.00  0.00
ATOM   2698  HB2 ALA   164      50.437   9.413   8.790  1.00  0.00
ATOM   2699  HB3 ALA   164      51.388  10.852   9.227  1.00  0.00
ATOM   2700  C   ALA   164      48.982  10.530   6.742  1.00  0.00
ATOM   2701  O   ALA   164      47.941  11.175   6.852  1.00  0.00
ATOM   2702  N   ARG   165      49.072   9.371   6.077  1.00  0.00
ATOM   2703  H   ARG   165      49.996   8.968   6.009  1.00  0.00
ATOM   2704  CA  ARG   165      47.956   8.663   5.440  1.00  0.00
ATOM   2705  HA  ARG   165      47.020   8.946   5.920  1.00  0.00
ATOM   2706  CB  ARG   165      47.868   9.018   3.939  1.00  0.00
ATOM   2707  HB2 ARG   165      48.815   8.713   3.494  1.00  0.00
ATOM   2708  HB3 ARG   165      47.061   8.413   3.526  1.00  0.00
ATOM   2709  CG  ARG   165      47.609  10.502   3.625  1.00  0.00
ATOM   2710  HG2 ARG   165      46.710  10.803   4.162  1.00  0.00
ATOM   2711  HG3 ARG   165      48.461  11.073   3.995  1.00  0.00
ATOM   2712  CD  ARG   165      47.423  10.774   2.122  1.00  0.00
ATOM   2713  HD2 ARG   165      47.445  11.851   1.954  1.00  0.00
ATOM   2714  HD3 ARG   165      48.241  10.304   1.576  1.00  0.00
ATOM   2715  NE  ARG   165      46.148  10.243   1.611  1.00  0.00
ATOM   2716  HE  ARG   165      46.213   9.334   1.175  1.00  0.00
ATOM   2717  CZ  ARG   165      44.946  10.842   1.669  1.00  0.00
ATOM   2718  NH1 ARG   165      44.788  12.063   2.201  1.00  0.00
ATOM   2719 HH11 ARG   165      45.588  12.556   2.572  1.00  0.00
ATOM   2720 HH12 ARG   165      43.870  12.484   2.228  1.00  0.00
ATOM   2721  NH2 ARG   165      43.875  10.202   1.186  1.00  0.00
ATOM   2722 HH21 ARG   165      43.979   9.281   0.785  1.00  0.00
ATOM   2723 HH22 ARG   165      42.967  10.643   1.225  1.00  0.00
ATOM   2724  C   ARG   165      48.158   7.152   5.596  1.00  0.00
ATOM   2725  O   ARG   165      49.214   6.728   6.054  1.00  0.00
ATOM   2726  N   ILE   166      47.163   6.360   5.170  1.00  0.00
ATOM   2727  H   ILE   166      46.283   6.788   4.920  1.00  0.00
ATOM   2728  CA  ILE   166      47.286   4.906   5.054  1.00  0.00
ATOM   2729  HA  ILE   166      48.060   4.498   5.704  1.00  0.00
ATOM   2730  CB  ILE   166      45.932   4.195   5.350  1.00  0.00
ATOM   2731  HB  ILE   166      45.213   4.554   4.613  1.00  0.00
ATOM   2732  CG2 ILE   166      46.002   2.653   5.291  1.00  0.00
ATOM   2733 HG21 ILE   166      46.720   2.293   6.028  1.00  0.00
ATOM   2734 HG22 ILE   166      45.019   2.236   5.509  1.00  0.00
ATOM   2735 HG23 ILE   166      46.316   2.341   4.295  1.00  0.00
ATOM   2736  CG1 ILE   166      45.340   4.638   6.703  1.00  0.00
ATOM   2737 HG12 ILE   166      45.055   5.684   6.586  1.00  0.00
ATOM   2738 HG13 ILE   166      44.446   4.034   6.860  1.00  0.00
ATOM   2739  CD1 ILE   166      46.273   4.495   7.914  1.00  0.00
ATOM   2740 HD11 ILE   166      47.167   5.099   7.758  1.00  0.00
ATOM   2741 HD12 ILE   166      45.758   4.834   8.812  1.00  0.00
ATOM   2742 HD13 ILE   166      46.558   3.450   8.032  1.00  0.00
ATOM   2743  C   ILE   166      47.734   4.547   3.624  1.00  0.00
ATOM   2744  O   ILE   166      47.339   5.225   2.672  1.00  0.00
ATOM   2745  N   ALA   167      48.542   3.480   3.512  1.00  0.00
ATOM   2746  H   ALA   167      48.905   3.111   4.379  1.00  0.00
ATOM   2747  CA  ALA   167      48.987   2.871   2.260  1.00  0.00
ATOM   2748  HA  ALA   167      49.517   3.617   1.668  1.00  0.00
ATOM   2749  CB  ALA   167      49.953   1.719   2.577  1.00  0.00
ATOM   2750  HB1 ALA   167      49.434   0.959   3.162  1.00  0.00
ATOM   2751  HB2 ALA   167      50.312   1.278   1.647  1.00  0.00
ATOM   2752  HB3 ALA   167      50.800   2.101   3.148  1.00  0.00
ATOM   2753  C   ALA   167      47.795   2.394   1.412  1.00  0.00
ATOM   2754  O   ALA   167      47.033   1.535   1.856  1.00  0.00
ATOM   2755  N   ASP   168      47.660   2.996   0.223  1.00  0.00
ATOM   2756  H   ASP   168      48.373   3.673  -0.008  1.00  0.00
ATOM   2757  CA  ASP   168      46.529   2.845  -0.686  1.00  0.00
ATOM   2758  HA  ASP   168      46.017   1.903  -0.488  1.00  0.00
ATOM   2759  CB  ASP   168      45.519   4.011  -0.488  1.00  0.00
ATOM   2760  HB2 ASP   168      45.306   4.111   0.576  1.00  0.00
ATOM   2761  HB3 ASP   168      46.096   4.872  -0.825  1.00  0.00
ATOM   2762  CG  ASP   168      44.196   3.943  -1.271  1.00  0.00
ATOM   2763  OD1 ASP   168      43.863   2.868  -1.815  1.00  0.00
ATOM   2764  OD2 ASP   168      43.478   4.966  -1.246  1.00  0.00
ATOM   2765  C   ASP   168      47.087   2.711  -2.123  1.00  0.00
ATOM   2766  O   ASP   168      47.018   3.677  -2.887  1.00  0.00
ATOM   2767  N   PRO   169      47.686   1.541  -2.456  1.00  0.00
ATOM   2768  CD  PRO   169      47.764   0.335  -1.624  1.00  0.00
ATOM   2769  HD2 PRO   169      46.771   0.123  -1.228  1.00  0.00
ATOM   2770  HD3 PRO   169      48.450   0.527  -0.799  1.00  0.00
ATOM   2771  CG  PRO   169      48.268  -0.759  -2.556  1.00  0.00
ATOM   2772  HG2 PRO   169      47.439  -1.259  -3.058  1.00  0.00
ATOM   2773  HG3 PRO   169      48.859  -1.495  -2.011  1.00  0.00
ATOM   2774  CB  PRO   169      49.132   0.008  -3.542  1.00  0.00
ATOM   2775  HB2 PRO   169      49.230  -0.499  -4.502  1.00  0.00
ATOM   2776  HB3 PRO   169      50.122   0.178  -3.119  1.00  0.00
ATOM   2777  CA  PRO   169      48.404   1.350  -3.731  1.00  0.00
ATOM   2778  HA  PRO   169      49.133   2.157  -3.800  1.00  0.00
ATOM   2779  C   PRO   169      47.518   1.349  -4.992  1.00  0.00
ATOM   2780  O   PRO   169      48.019   1.697  -6.061  1.00  0.00
ATOM   2781  N   GLU   170      46.230   0.987  -4.850  1.00  0.00
ATOM   2782  H   GLU   170      45.954   0.634  -3.945  1.00  0.00
ATOM   2783  CA  GLU   170      45.246   0.957  -5.937  1.00  0.00
ATOM   2784  HA  GLU   170      45.689   0.523  -6.833  1.00  0.00
ATOM   2785  CB  GLU   170      44.033   0.096  -5.520  1.00  0.00
ATOM   2786  HB2 GLU   170      43.345   0.096  -6.365  1.00  0.00
ATOM   2787  HB3 GLU   170      44.408  -0.914  -5.358  1.00  0.00
ATOM   2788  CG  GLU   170      43.292   0.579  -4.253  1.00  0.00
ATOM   2789  HG2 GLU   170      43.959   0.461  -3.399  1.00  0.00
ATOM   2790  HG3 GLU   170      43.060   1.635  -4.389  1.00  0.00
ATOM   2791  CD  GLU   170      41.997  -0.199  -4.000  1.00  0.00
ATOM   2792  OE1 GLU   170      42.013  -1.069  -3.101  1.00  0.00
ATOM   2793  OE2 GLU   170      41.004   0.093  -4.704  1.00  0.00
ATOM   2794  C   GLU   170      44.803   2.351  -6.427  1.00  0.00
ATOM   2795  O   GLU   170      44.277   2.441  -7.536  1.00  0.00
ATOM   2796  N   HIE   171      45.016   3.400  -5.612  1.00  0.00
ATOM   2797  H   HIE   171      45.407   3.202  -4.702  1.00  0.00
ATOM   2798  CA  HIE   171      44.646   4.784  -5.923  1.00  0.00
ATOM   2799  HA  HIE   171      44.260   4.850  -6.940  1.00  0.00
ATOM   2800  CB  HIE   171      43.551   5.263  -4.948  1.00  0.00
ATOM   2801  HB2 HIE   171      44.068   5.067  -4.009  1.00  0.00
ATOM   2802  HB3 HIE   171      43.226   6.303  -4.973  1.00  0.00
ATOM   2803  CG  HIE   171      42.300   4.421  -4.936  1.00  0.00
ATOM   2804  ND1 HIE   171      41.696   4.047  -3.746  1.00  0.00
ATOM   2805  CE1 HIE   171      40.569   3.415  -4.058  1.00  0.00
ATOM   2806  HE1 HIE   171      39.985   2.996  -3.239  1.00  0.00
ATOM   2807  NE2 HIE   171      40.357   3.413  -5.372  1.00  0.00
ATOM   2808  HE2 HIE   171      39.584   3.007  -5.880  1.00  0.00
ATOM   2809  CD2 HIE   171      41.419   4.090  -5.949  1.00  0.00
ATOM   2810  HD2 HIE   171      41.434   4.265  -7.025  1.00  0.00
ATOM   2811  C   HIE   171      45.863   5.724  -5.897  1.00  0.00
ATOM   2812  O   HIE   171      45.666   6.932  -5.774  1.00  0.00
ATOM   2813  N   ASP   172      47.086   5.176  -6.015  1.00  0.00
ATOM   2814  H   ASP   172      47.133   4.167  -6.032  1.00  0.00
ATOM   2815  CA  ASP   172      48.343   5.931  -6.006  1.00  0.00
ATOM   2816  HA  ASP   172      48.334   6.648  -5.185  1.00  0.00
ATOM   2817  CB  ASP   172      49.556   4.980  -5.821  1.00  0.00
ATOM   2818  HB2 ASP   172      49.369   4.272  -5.014  1.00  0.00
ATOM   2819  HB3 ASP   172      49.560   4.451  -6.774  1.00  0.00
ATOM   2820  CG  ASP   172      50.924   5.657  -5.604  1.00  0.00
ATOM   2821  OD1 ASP   172      50.966   6.679  -4.886  1.00  0.00
ATOM   2822  OD2 ASP   172      51.933   5.080  -6.062  1.00  0.00
ATOM   2823  C   ASP   172      48.525   6.826  -7.254  1.00  0.00
ATOM   2824  O   ASP   172      49.185   7.857  -7.150  1.00  0.00
ATOM   2825  N   HIE   173      47.957   6.429  -8.406  1.00  0.00
ATOM   2826  H   HIE   173      47.440   5.561  -8.401  1.00  0.00
ATOM   2827  CA  HIE   173      48.155   7.112  -9.686  1.00  0.00
ATOM   2828  HA  HIE   173      49.217   7.281  -9.861  1.00  0.00
ATOM   2829  CB  HIE   173      47.599   6.243 -10.831  1.00  0.00
ATOM   2830  HB2 HIE   173      48.054   5.255 -10.754  1.00  0.00
ATOM   2831  HB3 HIE   173      46.514   6.146 -10.795  1.00  0.00
ATOM   2832  CG  HIE   173      47.941   6.771 -12.205  1.00  0.00
ATOM   2833  ND1 HIE   173      47.031   7.503 -12.978  1.00  0.00
ATOM   2834  CE1 HIE   173      47.707   7.842 -14.067  1.00  0.00
ATOM   2835  HE1 HIE   173      47.162   8.433 -14.803  1.00  0.00
ATOM   2836  NE2 HIE   173      48.960   7.388 -14.065  1.00  0.00
ATOM   2837  HE2 HIE   173      49.666   7.514 -14.776  1.00  0.00
ATOM   2838  CD2 HIE   173      49.139   6.691 -12.884  1.00  0.00
ATOM   2839  HD2 HIE   173      50.099   6.221 -12.668  1.00  0.00
ATOM   2840  C   HIE   173      47.587   8.547  -9.734  1.00  0.00
ATOM   2841  O   HIE   173      46.512   8.808  -9.192  1.00  0.00
ATOM   2842  N   THR   174      48.317   9.417 -10.447  1.00  0.00
ATOM   2843  H   THR   174      49.239   9.092 -10.703  1.00  0.00
ATOM   2844  CA  THR   174      47.942  10.785 -10.799  1.00  0.00
ATOM   2845  HA  THR   174      46.908  10.860 -11.135  1.00  0.00
ATOM   2846  CB  THR   174      48.147  11.757  -9.601  1.00  0.00
ATOM   2847  HB  THR   174      47.593  11.338  -8.761  1.00  0.00
ATOM   2848  CG2 THR   174      49.611  11.982  -9.188  1.00  0.00
ATOM   2849 HG21 THR   174      50.166  12.401 -10.027  1.00  0.00
ATOM   2850 HG22 THR   174      49.649  12.673  -8.346  1.00  0.00
ATOM   2851 HG23 THR   174      50.057  11.031  -8.897  1.00  0.00
ATOM   2852  OG1 THR   174      47.557  13.018  -9.845  1.00  0.00
ATOM   2853  HG1 THR   174      47.702  13.591  -9.088  1.00  0.00
ATOM   2854  C   THR   174      48.736  11.234 -12.051  1.00  0.00
ATOM   2855  O   THR   174      49.524  10.451 -12.582  1.00  0.00
ATOM   2856  N   GLY   175      48.497  12.469 -12.524  1.00  0.00
ATOM   2857  H   GLY   175      47.825  13.028 -12.018  1.00  0.00
ATOM   2858  CA  GLY   175      49.135  13.052 -13.705  1.00  0.00
ATOM   2859  HA2 GLY   175      49.187  12.287 -14.479  1.00  0.00
ATOM   2860  HA3 GLY   175      48.518  13.880 -14.054  1.00  0.00
ATOM   2861  C   GLY   175      50.556  13.572 -13.419  1.00  0.00
ATOM   2862  O   GLY   175      51.028  13.584 -12.280  1.00  0.00
ATOM   2863  N   PHE   176      51.221  14.026 -14.493  1.00  0.00
ATOM   2864  H   PHE   176      50.790  13.835 -15.386  1.00  0.00
ATOM   2865  CA  PHE   176      52.536  14.671 -14.481  1.00  0.00
ATOM   2866  HA  PHE   176      53.241  14.111 -13.866  1.00  0.00
ATOM   2867  CB  PHE   176      53.064  14.703 -15.933  1.00  0.00
ATOM   2868  HB2 PHE   176      53.185  13.673 -16.267  1.00  0.00
ATOM   2869  HB3 PHE   176      52.326  15.203 -16.560  1.00  0.00
ATOM   2870  CG  PHE   176      54.393  15.401 -16.183  1.00  0.00
ATOM   2871  CD1 PHE   176      55.582  14.897 -15.619  1.00  0.00
ATOM   2872  HD1 PHE   176      55.548  14.008 -14.989  1.00  0.00
ATOM   2873  CE1 PHE   176      56.794  15.529 -15.863  1.00  0.00
ATOM   2874  HE1 PHE   176      57.710  15.135 -15.422  1.00  0.00
ATOM   2875  CZ  PHE   176      56.841  16.660 -16.667  1.00  0.00
ATOM   2876  HZ  PHE   176      57.798  17.144 -16.860  1.00  0.00
ATOM   2877  CE2 PHE   176      55.678  17.175 -17.224  1.00  0.00
ATOM   2878  HE2 PHE   176      55.728  18.059 -17.860  1.00  0.00
ATOM   2879  CD2 PHE   176      54.454  16.568 -16.974  1.00  0.00
ATOM   2880  HD2 PHE   176      53.540  16.993 -17.389  1.00  0.00
ATOM   2881  C   PHE   176      52.485  16.066 -13.829  1.00  0.00
ATOM   2882  O   PHE   176      51.626  16.871 -14.190  1.00  0.00
ATOM   2883  N   LEU   177      53.413  16.306 -12.889  1.00  0.00
ATOM   2884  H   LEU   177      53.956  15.493 -12.636  1.00  0.00
ATOM   2885  CA  LEU   177      53.587  17.533 -12.100  1.00  0.00
ATOM   2886  HA  LEU   177      54.341  17.356 -11.333  1.00  0.00
ATOM   2887  CB  LEU   177      54.041  18.737 -12.976  1.00  0.00
ATOM   2888  HB2 LEU   177      53.152  18.888 -13.589  1.00  0.00
ATOM   2889  HB3 LEU   177      54.201  19.613 -12.347  1.00  0.00
ATOM   2890  CG  LEU   177      55.269  18.530 -13.892  1.00  0.00
ATOM   2891  HG  LEU   177      55.084  17.671 -14.537  1.00  0.00
ATOM   2892  CD1 LEU   177      55.526  19.774 -14.758  1.00  0.00
ATOM   2893 HD11 LEU   177      55.712  20.634 -14.114  1.00  0.00
ATOM   2894 HD12 LEU   177      56.395  19.602 -15.393  1.00  0.00
ATOM   2895 HD13 LEU   177      54.654  19.970 -15.382  1.00  0.00
ATOM   2896  CD2 LEU   177      56.554  18.110 -13.165  1.00  0.00
ATOM   2897 HD21 LEU   177      56.387  17.165 -12.647  1.00  0.00
ATOM   2898 HD22 LEU   177      57.359  17.989 -13.890  1.00  0.00
ATOM   2899 HD23 LEU   177      56.830  18.877 -12.441  1.00  0.00
ATOM   2900  C   LEU   177      52.379  17.894 -11.203  1.00  0.00
ATOM   2901  O   LEU   177      52.050  19.074 -11.073  1.00  0.00
ATOM   2902  N   THR   178      51.747  16.883 -10.579  1.00  0.00
ATOM   2903  H   THR   178      52.050  15.940 -10.778  1.00  0.00
ATOM   2904  CA  THR   178      50.646  17.074  -9.626  1.00  0.00
ATOM   2905  HA  THR   178      49.922  17.787 -10.021  1.00  0.00
ATOM   2906  CB  THR   178      49.915  15.736  -9.332  1.00  0.00
ATOM   2907  HB  THR   178      50.682  15.027  -9.021  1.00  0.00
ATOM   2908  CG2 THR   178      48.813  15.808  -8.254  1.00  0.00
ATOM   2909 HG21 THR   178      48.046  16.517  -8.565  1.00  0.00
ATOM   2910 HG22 THR   178      48.366  14.823  -8.125  1.00  0.00
ATOM   2911 HG23 THR   178      49.248  16.136  -7.310  1.00  0.00
ATOM   2912  OG1 THR   178      49.321  15.271 -10.528  1.00  0.00
ATOM   2913  HG1 THR   178      48.866  14.443 -10.358  1.00  0.00
ATOM   2914  C   THR   178      51.169  17.627  -8.285  1.00  0.00
ATOM   2915  O   THR   178      52.035  16.994  -7.680  1.00  0.00
ATOM   2916  N   GLU   179      50.615  18.770  -7.838  1.00  0.00
ATOM   2917  H   GLU   179      49.943  19.211  -8.450  1.00  0.00
ATOM   2918  CA  GLU   179      50.988  19.464  -6.598  1.00  0.00
ATOM   2919  HA  GLU   179      52.024  19.797  -6.658  1.00  0.00
ATOM   2920  CB  GLU   179      50.088  20.695  -6.377  1.00  0.00
ATOM   2921  HB2 GLU   179      49.052  20.362  -6.445  1.00  0.00
ATOM   2922  HB3 GLU   179      50.283  21.070  -5.372  1.00  0.00
ATOM   2923  CG  GLU   179      50.335  21.822  -7.403  1.00  0.00
ATOM   2924  HG2 GLU   179      51.414  21.957  -7.474  1.00  0.00
ATOM   2925  HG3 GLU   179      49.951  21.464  -8.358  1.00  0.00
ATOM   2926  CD  GLU   179      49.672  23.166  -7.055  1.00  0.00
ATOM   2927  OE1 GLU   179      48.668  23.171  -6.307  1.00  0.00
ATOM   2928  OE2 GLU   179      50.195  24.187  -7.551  1.00  0.00
ATOM   2929  C   GLU   179      50.985  18.567  -5.347  1.00  0.00
ATOM   2930  O   GLU   179      50.066  17.767  -5.165  1.00  0.00
ATOM   2931  N   TYR   180      52.037  18.726  -4.531  1.00  0.00
ATOM   2932  H   TYR   180      52.692  19.458  -4.765  1.00  0.00
ATOM   2933  CA  TYR   180      52.318  17.893  -3.367  1.00  0.00
ATOM   2934  HA  TYR   180      51.468  17.252  -3.133  1.00  0.00
ATOM   2935  CB  TYR   180      53.532  17.002  -3.694  1.00  0.00
ATOM   2936  HB2 TYR   180      53.476  16.707  -4.742  1.00  0.00
ATOM   2937  HB3 TYR   180      54.398  17.648  -3.545  1.00  0.00
ATOM   2938  CG  TYR   180      53.669  15.766  -2.828  1.00  0.00
ATOM   2939  CD1 TYR   180      52.781  14.689  -3.023  1.00  0.00
ATOM   2940  HD1 TYR   180      51.976  14.773  -3.754  1.00  0.00
ATOM   2941  CE1 TYR   180      52.932  13.508  -2.277  1.00  0.00
ATOM   2942  HE1 TYR   180      52.241  12.679  -2.434  1.00  0.00
ATOM   2943  CZ  TYR   180      53.964  13.393  -1.329  1.00  0.00
ATOM   2944  OH  TYR   180      54.101  12.247  -0.602  1.00  0.00
ATOM   2945  HH  TYR   180      53.440  11.585  -0.818  1.00  0.00
ATOM   2946  CE2 TYR   180      54.856  14.463  -1.138  1.00  0.00
ATOM   2947  HE2 TYR   180      55.670  14.367  -0.420  1.00  0.00
ATOM   2948  CD2 TYR   180      54.700  15.656  -1.871  1.00  0.00
ATOM   2949  HD2 TYR   180      55.376  16.494  -1.699  1.00  0.00
ATOM   2950  C   TYR   180      52.578  18.794  -2.152  1.00  0.00
ATOM   2951  O   TYR   180      53.170  19.864  -2.300  1.00  0.00
ATOM   2952  N   VAL   181      52.105  18.349  -0.979  1.00  0.00
ATOM   2953  H   VAL   181      51.727  17.413  -0.947  1.00  0.00
ATOM   2954  CA  VAL   181      52.054  19.160   0.239  1.00  0.00
ATOM   2955  HA  VAL   181      51.939  20.224   0.033  1.00  0.00
ATOM   2956  CB  VAL   181      50.881  18.701   1.155  1.00  0.00
ATOM   2957  HB  VAL   181      51.033  17.641   1.360  1.00  0.00
ATOM   2958  CG1 VAL   181      50.773  19.470   2.485  1.00  0.00
ATOM   2959 HG11 VAL   181      50.620  20.530   2.281  1.00  0.00
ATOM   2960 HG12 VAL   181      49.930  19.086   3.060  1.00  0.00
ATOM   2961 HG13 VAL   181      51.692  19.339   3.057  1.00  0.00
ATOM   2962  CG2 VAL   181      49.529  18.790   0.420  1.00  0.00
ATOM   2963 HG21 VAL   181      49.551  18.149  -0.462  1.00  0.00
ATOM   2964 HG22 VAL   181      48.731  18.463   1.086  1.00  0.00
ATOM   2965 HG23 VAL   181      49.348  19.821   0.115  1.00  0.00
ATOM   2966  C   VAL   181      53.368  19.125   1.048  1.00  0.00
ATOM   2967  O   VAL   181      53.743  20.157   1.606  1.00  0.00
ATOM   2968  N   ALA   182      54.037  17.959   1.105  1.00  0.00
ATOM   2969  H   ALA   182      53.647  17.175   0.601  1.00  0.00
ATOM   2970  CA  ALA   182      55.251  17.741   1.899  1.00  0.00
ATOM   2971  HA  ALA   182      55.061  18.097   2.911  1.00  0.00
ATOM   2972  CB  ALA   182      55.540  16.239   1.955  1.00  0.00
ATOM   2973  HB1 ALA   182      55.741  15.869   0.950  1.00  0.00
ATOM   2974  HB2 ALA   182      56.409  16.059   2.588  1.00  0.00
ATOM   2975  HB3 ALA   182      54.676  15.717   2.367  1.00  0.00
ATOM   2976  C   ALA   182      56.478  18.499   1.365  1.00  0.00
ATOM   2977  O   ALA   182      56.475  18.945   0.217  1.00  0.00
ATOM   2978  N   THR   183      57.502  18.619   2.226  1.00  0.00
ATOM   2979  H   THR   183      57.381  18.173   3.124  1.00  0.00
ATOM   2980  CA  THR   183      58.737  19.373   1.984  1.00  0.00
ATOM   2981  HA  THR   183      58.498  20.414   1.765  1.00  0.00
ATOM   2982  CB  THR   183      59.679  19.329   3.213  1.00  0.00
ATOM   2983  HB  THR   183      59.946  18.283   3.361  1.00  0.00
ATOM   2984  CG2 THR   183      60.962  20.174   3.091  1.00  0.00
ATOM   2985 HG21 THR   183      60.696  21.221   2.944  1.00  0.00
ATOM   2986 HG22 THR   183      61.551  20.075   4.003  1.00  0.00
ATOM   2987 HG23 THR   183      61.548  19.825   2.240  1.00  0.00
ATOM   2988  OG1 THR   183      58.965  19.796   4.339  1.00  0.00
ATOM   2989  HG1 THR   183      59.535  19.775   5.111  1.00  0.00
ATOM   2990  C   THR   183      59.513  18.865   0.755  1.00  0.00
ATOM   2991  O   THR   183      59.716  17.657   0.617  1.00  0.00
ATOM   2992  N   ARG   184      59.887  19.818  -0.116  1.00  0.00
ATOM   2993  H   ARG   184      59.699  20.767   0.175  1.00  0.00
ATOM   2994  CA  ARG   184      60.368  19.594  -1.477  1.00  0.00
ATOM   2995  HA  ARG   184      59.625  19.042  -2.052  1.00  0.00
ATOM   2996  CB  ARG   184      60.621  20.948  -2.171  1.00  0.00
ATOM   2997  HB2 ARG   184      59.754  21.581  -1.981  1.00  0.00
ATOM   2998  HB3 ARG   184      61.503  21.393  -1.711  1.00  0.00
ATOM   2999  CG  ARG   184      60.843  20.823  -3.692  1.00  0.00
ATOM   3000  HG2 ARG   184      61.621  20.072  -3.827  1.00  0.00
ATOM   3001  HG3 ARG   184      59.906  20.454  -4.109  1.00  0.00
ATOM   3002  CD  ARG   184      61.249  22.114  -4.413  1.00  0.00
ATOM   3003  HD2 ARG   184      62.238  22.401  -4.056  1.00  0.00
ATOM   3004  HD3 ARG   184      61.297  21.901  -5.481  1.00  0.00
ATOM   3005  NE  ARG   184      60.323  23.242  -4.197  1.00  0.00
ATOM   3006  HE  ARG   184      59.401  23.095  -4.582  1.00  0.00
ATOM   3007  CZ  ARG   184      60.576  24.401  -3.558  1.00  0.00
ATOM   3008  NH1 ARG   184      61.767  24.677  -3.005  1.00  0.00
ATOM   3009 HH11 ARG   184      62.515  24.001  -3.060  1.00  0.00
ATOM   3010 HH12 ARG   184      61.910  25.560  -2.536  1.00  0.00
ATOM   3011  NH2 ARG   184      59.603  25.317  -3.474  1.00  0.00
ATOM   3012 HH21 ARG   184      58.700  25.130  -3.887  1.00  0.00
ATOM   3013 HH22 ARG   184      59.776  26.191  -2.998  1.00  0.00
ATOM   3014  C   ARG   184      61.560  18.636  -1.608  1.00  0.00
ATOM   3015  O   ARG   184      61.478  17.703  -2.402  1.00  0.00
ATOM   3016  N   TRP   185      62.623  18.881  -0.826  1.00  0.00
ATOM   3017  H   TRP   185      62.537  19.660  -0.189  1.00  0.00
ATOM   3018  CA  TRP   185      63.921  18.200  -0.921  1.00  0.00
ATOM   3019  HA  TRP   185      64.279  18.201  -1.950  1.00  0.00
ATOM   3020  CB  TRP   185      64.944  18.946  -0.043  1.00  0.00
ATOM   3021  HB2 TRP   185      64.572  18.862   0.978  1.00  0.00
ATOM   3022  HB3 TRP   185      65.927  18.481  -0.110  1.00  0.00
ATOM   3023  CG  TRP   185      65.143  20.413  -0.309  1.00  0.00
ATOM   3024  CD1 TRP   185      64.794  21.084  -1.434  1.00  0.00
ATOM   3025  HD1 TRP   185      64.284  20.518  -2.214  1.00  0.00
ATOM   3026  NE1 TRP   185      65.184  22.401  -1.332  1.00  0.00
ATOM   3027  HE1 TRP   185      65.019  23.079  -2.063  1.00  0.00
ATOM   3028  CE2 TRP   185      65.820  22.653  -0.135  1.00  0.00
ATOM   3029  CZ2 TRP   185      66.403  23.803   0.423  1.00  0.00
ATOM   3030  HZ2 TRP   185      66.368  24.712  -0.177  1.00  0.00
ATOM   3031  CH2 TRP   185      66.989  23.725   1.700  1.00  0.00
ATOM   3032  HH2 TRP   185      67.451  24.597   2.163  1.00  0.00
ATOM   3033  CZ3 TRP   185      66.983  22.502   2.401  1.00  0.00
ATOM   3034  HZ3 TRP   185      67.421  22.411   3.395  1.00  0.00
ATOM   3035  CE3 TRP   185      66.403  21.353   1.826  1.00  0.00
ATOM   3036  HE3 TRP   185      66.451  20.446   2.428  1.00  0.00
ATOM   3037  CD2 TRP   185      65.806  21.396   0.544  1.00  0.00
ATOM   3038  C   TRP   185      63.908  16.690  -0.612  1.00  0.00
ATOM   3039  O   TRP   185      64.890  16.014  -0.919  1.00  0.00
ATOM   3040  N   TYR   186      62.800  16.200  -0.034  1.00  0.00
ATOM   3041  H   TYR   186      62.077  16.875   0.168  1.00  0.00
ATOM   3042  CA  TYR   186      62.603  14.820   0.407  1.00  0.00
ATOM   3043  HA  TYR   186      63.506  14.231   0.245  1.00  0.00
ATOM   3044  CB  TYR   186      62.281  14.826   1.923  1.00  0.00
ATOM   3045  HB2 TYR   186      61.263  15.165   2.115  1.00  0.00
ATOM   3046  HB3 TYR   186      62.376  13.780   2.215  1.00  0.00
ATOM   3047  CG  TYR   186      63.257  15.669   2.732  1.00  0.00
ATOM   3048  CD1 TYR   186      64.501  15.140   3.132  1.00  0.00
ATOM   3049  HD1 TYR   186      64.717  14.083   2.973  1.00  0.00
ATOM   3050  CE1 TYR   186      65.464  15.972   3.736  1.00  0.00
ATOM   3051  HE1 TYR   186      66.429  15.563   4.033  1.00  0.00
ATOM   3052  CZ  TYR   186      65.175  17.334   3.964  1.00  0.00
ATOM   3053  OH  TYR   186      66.110  18.160   4.517  1.00  0.00
ATOM   3054  HH  TYR   186      66.936  17.712   4.715  1.00  0.00
ATOM   3055  CE2 TYR   186      63.916  17.853   3.612  1.00  0.00
ATOM   3056  HE2 TYR   186      63.681  18.898   3.815  1.00  0.00
ATOM   3057  CD2 TYR   186      62.960  17.023   2.997  1.00  0.00
ATOM   3058  HD2 TYR   186      61.985  17.425   2.723  1.00  0.00
ATOM   3059  C   TYR   186      61.523  14.101  -0.428  1.00  0.00
ATOM   3060  O   TYR   186      61.230  12.945  -0.132  1.00  0.00
ATOM   3061  N   ARG   187      60.972  14.759  -1.469  1.00  0.00
ATOM   3062  H   ARG   187      61.190  15.740  -1.567  1.00  0.00
ATOM   3063  CA  ARG   187      60.068  14.146  -2.448  1.00  0.00
ATOM   3064  HA  ARG   187      59.290  13.590  -1.925  1.00  0.00
ATOM   3065  CB  ARG   187      59.399  15.216  -3.334  1.00  0.00
ATOM   3066  HB2 ARG   187      60.204  15.760  -3.827  1.00  0.00
ATOM   3067  HB3 ARG   187      58.813  14.680  -4.081  1.00  0.00
ATOM   3068  CG  ARG   187      58.495  16.206  -2.588  1.00  0.00
ATOM   3069  HG2 ARG   187      57.717  15.645  -2.071  1.00  0.00
ATOM   3070  HG3 ARG   187      59.098  16.746  -1.858  1.00  0.00
ATOM   3071  CD  ARG   187      57.846  17.207  -3.557  1.00  0.00
ATOM   3072  HD2 ARG   187      58.618  17.623  -4.204  1.00  0.00
ATOM   3073  HD3 ARG   187      57.107  16.683  -4.164  1.00  0.00
ATOM   3074  NE  ARG   187      57.177  18.312  -2.849  1.00  0.00
ATOM   3075  HE  ARG   187      56.919  18.095  -1.897  1.00  0.00
ATOM   3076  CZ  ARG   187      56.883  19.533  -3.332  1.00  0.00
ATOM   3077  NH1 ARG   187      57.135  19.877  -4.603  1.00  0.00
ATOM   3078 HH11 ARG   187      57.559  19.208  -5.229  1.00  0.00
ATOM   3079 HH12 ARG   187      56.900  20.804  -4.928  1.00  0.00
ATOM   3080  NH2 ARG   187      56.327  20.434  -2.515  1.00  0.00
ATOM   3081 HH21 ARG   187      56.136  20.190  -1.554  1.00  0.00
ATOM   3082 HH22 ARG   187      56.101  21.355  -2.863  1.00  0.00
ATOM   3083  C   ARG   187      60.821  13.163  -3.357  1.00  0.00
ATOM   3084  O   ARG   187      61.880  13.505  -3.887  1.00  0.00
ATOM   3085  N   ALA   188      60.215  11.982  -3.547  1.00  0.00
ATOM   3086  H   ALA   188      59.410  11.793  -2.966  1.00  0.00
ATOM   3087  CA  ALA   188      60.664  10.940  -4.469  1.00  0.00
ATOM   3088  HA  ALA   188      61.737  10.775  -4.376  1.00  0.00
ATOM   3089  CB  ALA   188      59.933   9.649  -4.075  1.00  0.00
ATOM   3090  HB1 ALA   188      58.857   9.796  -4.172  1.00  0.00
ATOM   3091  HB2 ALA   188      60.249   8.838  -4.731  1.00  0.00
ATOM   3092  HB3 ALA   188      60.173   9.395  -3.042  1.00  0.00
ATOM   3093  C   ALA   188      60.407  11.334  -5.938  1.00  0.00
ATOM   3094  O   ALA   188      59.500  12.130  -6.179  1.00  0.00
ATOM   3095  N   PRO   189      61.201  10.795  -6.897  1.00  0.00
ATOM   3096  CD  PRO   189      62.286   9.837  -6.700  1.00  0.00
ATOM   3097  HD2 PRO   189      61.977   9.111  -5.948  1.00  0.00
ATOM   3098  HD3 PRO   189      63.165  10.375  -6.345  1.00  0.00
ATOM   3099  CG  PRO   189      62.506   9.205  -8.067  1.00  0.00
ATOM   3100  HG2 PRO   189      61.846   8.349  -8.208  1.00  0.00
ATOM   3101  HG3 PRO   189      63.542   8.888  -8.184  1.00  0.00
ATOM   3102  CB  PRO   189      62.171  10.329  -9.033  1.00  0.00
ATOM   3103  HB2 PRO   189      61.791   9.964  -9.987  1.00  0.00
ATOM   3104  HB3 PRO   189      63.058  10.938  -9.205  1.00  0.00
ATOM   3105  CA  PRO   189      61.091  11.163  -8.324  1.00  0.00
ATOM   3106  HA  PRO   189      61.356  12.218  -8.398  1.00  0.00
ATOM   3107  C   PRO   189      59.704  10.940  -8.944  1.00  0.00
ATOM   3108  O   PRO   189      59.262  11.787  -9.719  1.00  0.00
ATOM   3109  N   GLU   190      59.036   9.840  -8.554  1.00  0.00
ATOM   3110  H   GLU   190      59.547   9.174  -7.992  1.00  0.00
ATOM   3111  CA  GLU   190      57.705   9.472  -9.023  1.00  0.00
ATOM   3112  HA  GLU   190      57.657   9.585 -10.106  1.00  0.00
ATOM   3113  CB  GLU   190      57.372   8.004  -8.664  1.00  0.00
ATOM   3114  HB2 GLU   190      56.497   7.752  -9.263  1.00  0.00
ATOM   3115  HB3 GLU   190      58.227   7.422  -9.008  1.00  0.00
ATOM   3116  CG  GLU   190      57.090   7.676  -7.175  1.00  0.00
ATOM   3117  HG2 GLU   190      56.571   8.547  -6.774  1.00  0.00
ATOM   3118  HG3 GLU   190      56.411   6.823  -7.188  1.00  0.00
ATOM   3119  CD  GLU   190      58.299   7.352  -6.294  1.00  0.00
ATOM   3120  OE1 GLU   190      58.045   7.013  -5.119  1.00  0.00
ATOM   3121  OE2 GLU   190      59.452   7.435  -6.772  1.00  0.00
ATOM   3122  C   GLU   190      56.589  10.442  -8.594  1.00  0.00
ATOM   3123  O   GLU   190      55.571  10.463  -9.276  1.00  0.00
ATOM   3124  N   ILE   191      56.779  11.234  -7.520  1.00  0.00
ATOM   3125  H   ILE   191      57.610  11.073  -6.969  1.00  0.00
ATOM   3126  CA  ILE   191      55.826  12.259  -7.063  1.00  0.00
ATOM   3127  HA  ILE   191      54.800  11.905  -6.959  1.00  0.00
ATOM   3128  CB  ILE   191      56.287  12.920  -5.724  1.00  0.00
ATOM   3129  HB  ILE   191      57.337  13.182  -5.858  1.00  0.00
ATOM   3130  CG2 ILE   191      55.497  14.172  -5.286  1.00  0.00
ATOM   3131 HG21 ILE   191      54.447  13.911  -5.151  1.00  0.00
ATOM   3132 HG22 ILE   191      55.902  14.547  -4.346  1.00  0.00
ATOM   3133 HG23 ILE   191      55.584  14.943  -6.052  1.00  0.00
ATOM   3134  CG1 ILE   191      56.355  11.894  -4.569  1.00  0.00
ATOM   3135 HG12 ILE   191      57.076  11.134  -4.870  1.00  0.00
ATOM   3136 HG13 ILE   191      56.735  12.430  -3.699  1.00  0.00
ATOM   3137  CD1 ILE   191      55.019  11.220  -4.213  1.00  0.00
ATOM   3138 HD11 ILE   191      54.639  10.684  -5.082  1.00  0.00
ATOM   3139 HD12 ILE   191      55.172  10.519  -3.393  1.00  0.00
ATOM   3140 HD13 ILE   191      54.297  11.979  -3.911  1.00  0.00
ATOM   3141  C   ILE   191      55.584  13.360  -8.118  1.00  0.00
ATOM   3142  O   ILE   191      54.453  13.825  -8.262  1.00  0.00
ATOM   3143  N   MET   192      56.647  13.703  -8.863  1.00  0.00
ATOM   3144  H   MET   192      57.536  13.322  -8.572  1.00  0.00
ATOM   3145  CA  MET   192      56.630  14.652  -9.972  1.00  0.00
ATOM   3146  HA  MET   192      55.867  15.414  -9.812  1.00  0.00
ATOM   3147  CB  MET   192      58.012  15.347 -10.061  1.00  0.00
ATOM   3148  HB2 MET   192      58.759  14.555 -10.118  1.00  0.00
ATOM   3149  HB3 MET   192      58.017  15.919 -10.989  1.00  0.00
ATOM   3150  CG  MET   192      58.345  16.285  -8.876  1.00  0.00
ATOM   3151  HG2 MET   192      59.159  16.913  -9.238  1.00  0.00
ATOM   3152  HG3 MET   192      57.450  16.892  -8.741  1.00  0.00
ATOM   3153  SD  MET   192      58.818  15.556  -7.280  1.00  0.00
ATOM   3154  CE  MET   192      60.486  14.984  -7.670  1.00  0.00
ATOM   3155  HE1 MET   192      61.102  15.833  -7.967  1.00  0.00
ATOM   3156  HE2 MET   192      60.922  14.509  -6.791  1.00  0.00
ATOM   3157  HE3 MET   192      60.442  14.264  -8.488  1.00  0.00
ATOM   3158  C   MET   192      56.217  14.010 -11.315  1.00  0.00
ATOM   3159  O   MET   192      56.013  14.756 -12.272  1.00  0.00
ATOM   3160  N   LEU   193      56.091  12.671 -11.380  1.00  0.00
ATOM   3161  H   LEU   193      56.255  12.147 -10.532  1.00  0.00
ATOM   3162  CA  LEU   193      55.830  11.928 -12.617  1.00  0.00
ATOM   3163  HA  LEU   193      55.851  12.608 -13.469  1.00  0.00
ATOM   3164  CB  LEU   193      56.906  10.839 -12.827  1.00  0.00
ATOM   3165  HB2 LEU   193      56.831  10.260 -11.906  1.00  0.00
ATOM   3166  HB3 LEU   193      56.669  10.200 -13.678  1.00  0.00
ATOM   3167  CG  LEU   193      58.346  11.384 -12.977  1.00  0.00
ATOM   3168  HG  LEU   193      58.529  12.103 -12.179  1.00  0.00
ATOM   3169  CD1 LEU   193      59.387  10.252 -12.896  1.00  0.00
ATOM   3170 HD11 LEU   193      59.205   9.533 -13.694  1.00  0.00
ATOM   3171 HD12 LEU   193      60.388  10.670 -13.005  1.00  0.00
ATOM   3172 HD13 LEU   193      59.306   9.751 -11.931  1.00  0.00
ATOM   3173  CD2 LEU   193      58.532  12.228 -14.252  1.00  0.00
ATOM   3174 HD21 LEU   193      57.854  13.081 -14.226  1.00  0.00
ATOM   3175 HD22 LEU   193      59.561  12.584 -14.306  1.00  0.00
ATOM   3176 HD23 LEU   193      58.314  11.617 -15.128  1.00  0.00
ATOM   3177  C   LEU   193      54.420  11.316 -12.671  1.00  0.00
ATOM   3178  O   LEU   193      53.765  11.474 -13.702  1.00  0.00
ATOM   3179  N   ASN   194      53.986  10.608 -11.609  1.00  0.00
ATOM   3180  H   ASN   194      54.602  10.522 -10.814  1.00  0.00
ATOM   3181  CA  ASN   194      52.758   9.798 -11.631  1.00  0.00
ATOM   3182  HA  ASN   194      51.922  10.412 -11.966  1.00  0.00
ATOM   3183  CB  ASN   194      52.905   8.582 -12.603  1.00  0.00
ATOM   3184  HB2 ASN   194      51.939   8.077 -12.578  1.00  0.00
ATOM   3185  HB3 ASN   194      53.066   9.007 -13.594  1.00  0.00
ATOM   3186  CG  ASN   194      54.010   7.545 -12.326  1.00  0.00
ATOM   3187  OD1 ASN   194      54.309   6.741 -13.204  1.00  0.00
ATOM   3188  ND2 ASN   194      54.618   7.526 -11.138  1.00  0.00
ATOM   3189 HD21 ASN   194      55.343   6.846 -10.956  1.00  0.00
ATOM   3190 HD22 ASN   194      54.351   8.191 -10.427  1.00  0.00
ATOM   3191  C   ASN   194      52.187   9.366 -10.260  1.00  0.00
ATOM   3192  O   ASN   194      51.198   8.638 -10.272  1.00  0.00
ATOM   3193  N   SER   195      52.791   9.758  -9.123  1.00  0.00
ATOM   3194  H   SER   195      53.543  10.428  -9.195  1.00  0.00
ATOM   3195  CA  SER   195      52.459   9.222  -7.793  1.00  0.00
ATOM   3196  HA  SER   195      51.697   8.446  -7.864  1.00  0.00
ATOM   3197  CB  SER   195      53.738   8.603  -7.193  1.00  0.00
ATOM   3198  HB2 SER   195      54.093   7.849  -7.895  1.00  0.00
ATOM   3199  HB3 SER   195      54.477   9.400  -7.113  1.00  0.00
ATOM   3200  OG  SER   195      53.544   8.011  -5.924  1.00  0.00
ATOM   3201  HG  SER   195      54.375   7.647  -5.610  1.00  0.00
ATOM   3202  C   SER   195      51.874  10.296  -6.859  1.00  0.00
ATOM   3203  O   SER   195      52.281  11.457  -6.910  1.00  0.00
ATOM   3204  N   LYS   196      50.954   9.847  -5.991  1.00  0.00
ATOM   3205  H   LYS   196      50.650   8.897  -6.147  1.00  0.00
ATOM   3206  CA  LYS   196      50.353  10.595  -4.887  1.00  0.00
ATOM   3207  HA  LYS   196      50.437  11.668  -5.059  1.00  0.00
ATOM   3208  CB  LYS   196      48.858  10.227  -4.792  1.00  0.00
ATOM   3209  HB2 LYS   196      48.803   9.139  -4.770  1.00  0.00
ATOM   3210  HB3 LYS   196      48.495  10.627  -3.845  1.00  0.00
ATOM   3211  CG  LYS   196      47.989  10.760  -5.939  1.00  0.00
ATOM   3212  HG2 LYS   196      47.937  11.846  -5.866  1.00  0.00
ATOM   3213  HG3 LYS   196      48.448  10.481  -6.888  1.00  0.00
ATOM   3214  CD  LYS   196      46.573  10.175  -5.865  1.00  0.00
ATOM   3215  HD2 LYS   196      46.649   9.142  -6.204  1.00  0.00
ATOM   3216  HD3 LYS   196      46.288  10.191  -4.813  1.00  0.00
ATOM   3217  CE  LYS   196      45.511  10.909  -6.694  1.00  0.00
ATOM   3218  HE2 LYS   196      45.429  11.933  -6.331  1.00  0.00
ATOM   3219  HE3 LYS   196      45.826  10.919  -7.738  1.00  0.00
ATOM   3220  NZ  LYS   196      44.203  10.242  -6.582  1.00  0.00
ATOM   3221  HZ1 LYS   196      43.911  10.233  -5.615  1.00  0.00
ATOM   3222  HZ2 LYS   196      43.522  10.742  -7.135  1.00  0.00
ATOM   3223  HZ3 LYS   196      44.279   9.293  -6.919  1.00  0.00
ATOM   3224  C   LYS   196      51.039  10.297  -3.538  1.00  0.00
ATOM   3225  O   LYS   196      50.618  10.862  -2.530  1.00  0.00
ATOM   3226  N   GLY   197      52.058   9.420  -3.520  1.00  0.00
ATOM   3227  H   GLY   197      52.324   9.008  -4.403  1.00  0.00
ATOM   3228  CA  GLY   197      52.798   9.028  -2.322  1.00  0.00
ATOM   3229  HA2 GLY   197      53.683   8.472  -2.632  1.00  0.00
ATOM   3230  HA3 GLY   197      53.104   9.933  -1.797  1.00  0.00
ATOM   3231  C   GLY   197      51.968   8.155  -1.371  1.00  0.00
ATOM   3232  O   GLY   197      52.121   8.278  -0.156  1.00  0.00
ATOM   3233  N   TYR   198      51.087   7.299  -1.918  1.00  0.00
ATOM   3234  H   TYR   198      50.981   7.355  -2.921  1.00  0.00
ATOM   3235  CA  TYR   198      50.231   6.365  -1.179  1.00  0.00
ATOM   3236  HA  TYR   198      50.103   6.709  -0.153  1.00  0.00
ATOM   3237  CB  TYR   198      48.839   6.278  -1.849  1.00  0.00
ATOM   3238  HB2 TYR   198      49.065   5.951  -2.864  1.00  0.00
ATOM   3239  HB3 TYR   198      48.319   5.481  -1.318  1.00  0.00
ATOM   3240  CG  TYR   198      47.953   7.515  -1.901  1.00  0.00
ATOM   3241  CD1 TYR   198      48.314   8.748  -1.310  1.00  0.00
ATOM   3242  HD1 TYR   198      49.264   8.837  -0.782  1.00  0.00
ATOM   3243  CE1 TYR   198      47.453   9.857  -1.401  1.00  0.00
ATOM   3244  HE1 TYR   198      47.749  10.810  -0.963  1.00  0.00
ATOM   3245  CZ  TYR   198      46.211   9.737  -2.052  1.00  0.00
ATOM   3246  OH  TYR   198      45.370  10.808  -2.133  1.00  0.00
ATOM   3247  HH  TYR   198      45.724  11.595  -1.712  1.00  0.00
ATOM   3248  CE2 TYR   198      45.838   8.507  -2.625  1.00  0.00
ATOM   3249  HE2 TYR   198      44.874   8.409  -3.125  1.00  0.00
ATOM   3250  CD2 TYR   198      46.708   7.405  -2.553  1.00  0.00
ATOM   3251  HD2 TYR   198      46.422   6.455  -3.004  1.00  0.00
ATOM   3252  C   TYR   198      50.867   4.962  -1.055  1.00  0.00
ATOM   3253  O   TYR   198      50.146   3.994  -0.825  1.00  0.00
ATOM   3254  N   THR   199      52.199   4.861  -1.186  1.00  0.00
ATOM   3255  H   THR   199      52.701   5.697  -1.449  1.00  0.00
ATOM   3256  CA  THR   199      52.961   3.626  -0.994  1.00  0.00
ATOM   3257  HA  THR   199      52.384   2.863  -0.472  1.00  0.00
ATOM   3258  CB  THR   199      53.443   3.042  -2.350  1.00  0.00
ATOM   3259  HB  THR   199      54.040   2.155  -2.137  1.00  0.00
ATOM   3260  CG2 THR   199      52.283   2.666  -3.285  1.00  0.00
ATOM   3261 HG21 THR   199      51.686   3.553  -3.499  1.00  0.00
ATOM   3262 HG22 THR   199      52.682   2.264  -4.216  1.00  0.00
ATOM   3263 HG23 THR   199      51.657   1.915  -2.804  1.00  0.00
ATOM   3264  OG1 THR   199      54.317   3.914  -3.045  1.00  0.00
ATOM   3265  HG1 THR   199      54.584   3.507  -3.872  1.00  0.00
ATOM   3266  C   THR   199      54.181   3.914  -0.100  1.00  0.00
ATOM   3267  O   THR   199      54.703   5.028  -0.103  1.00  0.00
ATOM   3268  N   LYS   200      54.598   2.884   0.657  1.00  0.00
ATOM   3269  H   LYS   200      54.064   2.034   0.544  1.00  0.00
ATOM   3270  CA  LYS   200      55.662   2.908   1.671  1.00  0.00
ATOM   3271  HA  LYS   200      55.455   3.657   2.436  1.00  0.00
ATOM   3272  CB  LYS   200      55.716   1.518   2.343  1.00  0.00
ATOM   3273  HB2 LYS   200      55.816   0.774   1.553  1.00  0.00
ATOM   3274  HB3 LYS   200      56.601   1.493   2.978  1.00  0.00
ATOM   3275  CG  LYS   200      54.469   1.204   3.189  1.00  0.00
ATOM   3276  HG2 LYS   200      54.468   1.888   4.037  1.00  0.00
ATOM   3277  HG3 LYS   200      53.595   1.396   2.567  1.00  0.00
ATOM   3278  CD  LYS   200      54.426  -0.242   3.699  1.00  0.00
ATOM   3279  HD2 LYS   200      54.512  -0.911   2.843  1.00  0.00
ATOM   3280  HD3 LYS   200      55.274  -0.396   4.367  1.00  0.00
ATOM   3281  CE  LYS   200      53.119  -0.541   4.453  1.00  0.00
ATOM   3282  HE2 LYS   200      53.070   0.113   5.324  1.00  0.00
ATOM   3283  HE3 LYS   200      52.284  -0.322   3.788  1.00  0.00
ATOM   3284  NZ  LYS   200      53.044  -1.947   4.890  1.00  0.00
ATOM   3285  HZ1 LYS   200      53.818  -2.150   5.507  1.00  0.00
ATOM   3286  HZ2 LYS   200      52.174  -2.102   5.379  1.00  0.00
ATOM   3287  HZ3 LYS   200      53.089  -2.553   4.083  1.00  0.00
ATOM   3288  C   LYS   200      57.055   3.325   1.159  1.00  0.00
ATOM   3289  O   LYS   200      57.869   3.786   1.958  1.00  0.00
ATOM   3290  N   SER   201      57.287   3.178  -0.156  1.00  0.00
ATOM   3291  H   SER   201      56.558   2.693  -0.659  1.00  0.00
ATOM   3292  CA  SER   201      58.509   3.532  -0.876  1.00  0.00
ATOM   3293  HA  SER   201      59.376   3.028  -0.449  1.00  0.00
ATOM   3294  CB  SER   201      58.344   3.074  -2.341  1.00  0.00
ATOM   3295  HB2 SER   201      59.302   3.192  -2.848  1.00  0.00
ATOM   3296  HB3 SER   201      58.060   2.022  -2.342  1.00  0.00
ATOM   3297  OG  SER   201      57.356   3.830  -3.017  1.00  0.00
ATOM   3298  HG  SER   201      57.280   3.520  -3.922  1.00  0.00
ATOM   3299  C   SER   201      58.928   5.013  -0.772  1.00  0.00
ATOM   3300  O   SER   201      60.129   5.276  -0.762  1.00  0.00
ATOM   3301  N   ILE   202      57.968   5.953  -0.692  1.00  0.00
ATOM   3302  H   ILE   202      57.004   5.662  -0.773  1.00  0.00
ATOM   3303  CA  ILE   202      58.255   7.391  -0.575  1.00  0.00
ATOM   3304  HA  ILE   202      59.069   7.725  -1.219  1.00  0.00
ATOM   3305  CB  ILE   202      57.004   8.275  -0.822  1.00  0.00
ATOM   3306  HB  ILE   202      57.246   9.305  -0.559  1.00  0.00
ATOM   3307  CG2 ILE   202      56.568   8.212  -2.291  1.00  0.00
ATOM   3308 HG21 ILE   202      56.326   7.183  -2.555  1.00  0.00
ATOM   3309 HG22 ILE   202      55.689   8.840  -2.437  1.00  0.00
ATOM   3310 HG23 ILE   202      57.379   8.568  -2.927  1.00  0.00
ATOM   3311  CG1 ILE   202      55.821   7.990   0.136  1.00  0.00
ATOM   3312 HG12 ILE   202      54.950   7.775  -0.483  1.00  0.00
ATOM   3313 HG13 ILE   202      56.082   7.105   0.716  1.00  0.00
ATOM   3314  CD1 ILE   202      55.499   9.145   1.086  1.00  0.00
ATOM   3315 HD11 ILE   202      55.238  10.031   0.507  1.00  0.00
ATOM   3316 HD12 ILE   202      54.660   8.868   1.724  1.00  0.00
ATOM   3317 HD13 ILE   202      56.370   9.360   1.705  1.00  0.00
ATOM   3318  C   ILE   202      58.873   7.802   0.778  1.00  0.00
ATOM   3319  O   ILE   202      59.649   8.757   0.808  1.00  0.00
ATOM   3320  N   ASP   203      58.568   7.049   1.850  1.00  0.00
ATOM   3321  H   ASP   203      57.805   6.394   1.755  1.00  0.00
ATOM   3322  CA  ASP   203      59.208   7.185   3.161  1.00  0.00
ATOM   3323  HA  ASP   203      59.332   8.247   3.374  1.00  0.00
ATOM   3324  CB  ASP   203      58.398   6.543   4.308  1.00  0.00
ATOM   3325  HB2 ASP   203      58.295   5.527   3.927  1.00  0.00
ATOM   3326  HB3 ASP   203      58.965   6.525   5.239  1.00  0.00
ATOM   3327  CG  ASP   203      57.006   7.135   4.569  1.00  0.00
ATOM   3328  OD1 ASP   203      56.772   8.310   4.216  1.00  0.00
ATOM   3329  OD2 ASP   203      56.227   6.442   5.256  1.00  0.00
ATOM   3330  C   ASP   203      60.633   6.621   3.169  1.00  0.00
ATOM   3331  O   ASP   203      61.490   7.206   3.824  1.00  0.00
ATOM   3332  N   ILE   204      60.880   5.530   2.423  1.00  0.00
ATOM   3333  H   ILE   204      60.098   5.067   1.983  1.00  0.00
ATOM   3334  CA  ILE   204      62.215   4.950   2.254  1.00  0.00
ATOM   3335  HA  ILE   204      62.774   4.846   3.184  1.00  0.00
ATOM   3336  CB  ILE   204      62.170   3.579   1.521  1.00  0.00
ATOM   3337  HB  ILE   204      61.634   3.730   0.584  1.00  0.00
ATOM   3338  CG2 ILE   204      63.562   2.986   1.226  1.00  0.00
ATOM   3339 HG21 ILE   204      64.099   2.835   2.162  1.00  0.00
ATOM   3340 HG22 ILE   204      63.449   2.030   0.714  1.00  0.00
ATOM   3341 HG23 ILE   204      64.123   3.673   0.593  1.00  0.00
ATOM   3342  CG1 ILE   204      61.269   2.548   2.241  1.00  0.00
ATOM   3343 HG12 ILE   204      60.316   3.045   2.425  1.00  0.00
ATOM   3344 HG13 ILE   204      61.120   1.726   1.541  1.00  0.00
ATOM   3345  CD1 ILE   204      61.824   2.000   3.564  1.00  0.00
ATOM   3346 HD11 ILE   204      61.973   2.822   4.264  1.00  0.00
ATOM   3347 HD12 ILE   204      61.117   1.286   3.987  1.00  0.00
ATOM   3348 HD13 ILE   204      62.776   1.503   3.381  1.00  0.00
ATOM   3349  C   ILE   204      63.157   5.893   1.477  1.00  0.00
ATOM   3350  O   ILE   204      64.323   6.008   1.853  1.00  0.00
ATOM   3351  N   TRP   205      62.620   6.580   0.452  1.00  0.00
ATOM   3352  H   TRP   205      61.703   6.298   0.136  1.00  0.00
ATOM   3353  CA  TRP   205      63.312   7.636  -0.284  1.00  0.00
ATOM   3354  HA  TRP   205      64.266   7.264  -0.658  1.00  0.00
ATOM   3355  CB  TRP   205      62.459   8.099  -1.483  1.00  0.00
ATOM   3356  HB2 TRP   205      62.180   7.322  -2.194  1.00  0.00
ATOM   3357  HB3 TRP   205      61.561   8.502  -1.015  1.00  0.00
ATOM   3358  CG  TRP   205      63.063   9.214  -2.282  1.00  0.00
ATOM   3359  CD1 TRP   205      62.985  10.529  -1.974  1.00  0.00
ATOM   3360  HD1 TRP   205      62.332  10.810  -1.147  1.00  0.00
ATOM   3361  NE1 TRP   205      63.792  11.254  -2.821  1.00  0.00
ATOM   3362  HE1 TRP   205      63.898  12.256  -2.756  1.00  0.00
ATOM   3363  CE2 TRP   205      64.429  10.440  -3.730  1.00  0.00
ATOM   3364  CZ2 TRP   205      65.353  10.687  -4.754  1.00  0.00
ATOM   3365  HZ2 TRP   205      65.648  11.725  -4.907  1.00  0.00
ATOM   3366  CH2 TRP   205      65.841   9.612  -5.514  1.00  0.00
ATOM   3367  HH2 TRP   205      66.582   9.766  -6.299  1.00  0.00
ATOM   3368  CZ3 TRP   205      65.372   8.310  -5.266  1.00  0.00
ATOM   3369  HZ3 TRP   205      65.701   7.460  -5.864  1.00  0.00
ATOM   3370  CE3 TRP   205      64.454   8.070  -4.225  1.00  0.00
ATOM   3371  HE3 TRP   205      64.175   7.028  -4.069  1.00  0.00
ATOM   3372  CD2 TRP   205      63.962   9.127  -3.425  1.00  0.00
ATOM   3373  C   TRP   205      63.691   8.824   0.613  1.00  0.00
ATOM   3374  O   TRP   205      64.814   9.315   0.510  1.00  0.00
ATOM   3375  N   SER   206      62.745   9.258   1.465  1.00  0.00
ATOM   3376  H   SER   206      61.840   8.814   1.412  1.00  0.00
ATOM   3377  CA  SER   206      62.922  10.361   2.408  1.00  0.00
ATOM   3378  HA  SER   206      63.244  11.259   1.881  1.00  0.00
ATOM   3379  CB  SER   206      61.589  10.657   3.113  1.00  0.00
ATOM   3380  HB2 SER   206      61.201   9.721   3.515  1.00  0.00
ATOM   3381  HB3 SER   206      61.783  11.351   3.931  1.00  0.00
ATOM   3382  OG  SER   206      60.641  11.220   2.234  1.00  0.00
ATOM   3383  HG  SER   206      59.825  11.390   2.710  1.00  0.00
ATOM   3384  C   SER   206      64.022  10.074   3.446  1.00  0.00
ATOM   3385  O   SER   206      64.811  10.967   3.740  1.00  0.00
ATOM   3386  N   VAL   207      64.086   8.820   3.930  1.00  0.00
ATOM   3387  H   VAL   207      63.308   8.214   3.711  1.00  0.00
ATOM   3388  CA  VAL   207      65.132   8.313   4.821  1.00  0.00
ATOM   3389  HA  VAL   207      65.402   9.020   5.605  1.00  0.00
ATOM   3390  CB  VAL   207      64.689   6.976   5.487  1.00  0.00
ATOM   3391  HB  VAL   207      64.292   6.351   4.687  1.00  0.00
ATOM   3392  CG1 VAL   207      65.798   6.208   6.238  1.00  0.00
ATOM   3393 HG11 VAL   207      66.195   6.833   7.038  1.00  0.00
ATOM   3394 HG12 VAL   207      65.384   5.294   6.663  1.00  0.00
ATOM   3395 HG13 VAL   207      66.599   5.954   5.544  1.00  0.00
ATOM   3396  CG2 VAL   207      63.512   7.229   6.446  1.00  0.00
ATOM   3397 HG21 VAL   207      62.673   7.647   5.890  1.00  0.00
ATOM   3398 HG22 VAL   207      63.209   6.289   6.907  1.00  0.00
ATOM   3399 HG23 VAL   207      63.819   7.931   7.222  1.00  0.00
ATOM   3400  C   VAL   207      66.500   8.150   4.119  1.00  0.00
ATOM   3401  O   VAL   207      67.525   8.298   4.782  1.00  0.00
ATOM   3402  N   GLY   208      66.500   7.915   2.794  1.00  0.00
ATOM   3403  H   GLY   208      65.609   7.731   2.355  1.00  0.00
ATOM   3404  CA  GLY   208      67.701   7.909   1.957  1.00  0.00
ATOM   3405  HA2 GLY   208      68.467   7.297   2.433  1.00  0.00
ATOM   3406  HA3 GLY   208      67.456   7.490   0.981  1.00  0.00
ATOM   3407  C   GLY   208      68.245   9.333   1.768  1.00  0.00
ATOM   3408  O   GLY   208      69.458   9.525   1.796  1.00  0.00
ATOM   3409  N   CYS   209      67.359  10.335   1.632  1.00  0.00
ATOM   3410  H   CYS   209      66.391  10.075   1.508  1.00  0.00
ATOM   3411  CA  CYS   209      67.711  11.758   1.569  1.00  0.00
ATOM   3412  HA  CYS   209      68.512  11.893   0.842  1.00  0.00
ATOM   3413  CB  CYS   209      66.517  12.634   1.153  1.00  0.00
ATOM   3414  HB2 CYS   209      65.628  12.430   1.749  1.00  0.00
ATOM   3415  HB3 CYS   209      66.749  13.698   1.200  1.00  0.00
ATOM   3416  SG  CYS   209      66.058  12.296  -0.563  1.00  0.00
ATOM   3417  HG  CYS   209      65.052  13.165  -0.612  1.00  0.00
ATOM   3418  C   CYS   209      68.293  12.268   2.899  1.00  0.00
ATOM   3419  O   CYS   209      69.231  13.064   2.869  1.00  0.00
ATOM   3420  N   ILE   210      67.756  11.768   4.027  1.00  0.00
ATOM   3421  H   ILE   210      66.912  11.223   3.925  1.00  0.00
ATOM   3422  CA  ILE   210      68.256  12.027   5.377  1.00  0.00
ATOM   3423  HA  ILE   210      68.504  13.079   5.518  1.00  0.00
ATOM   3424  CB  ILE   210      67.233  11.583   6.468  1.00  0.00
ATOM   3425  HB  ILE   210      66.914  10.575   6.205  1.00  0.00
ATOM   3426  CG2 ILE   210      67.776  11.590   7.914  1.00  0.00
ATOM   3427 HG21 ILE   210      68.095  12.598   8.178  1.00  0.00
ATOM   3428 HG22 ILE   210      66.992  11.267   8.599  1.00  0.00
ATOM   3429 HG23 ILE   210      68.625  10.910   7.987  1.00  0.00
ATOM   3430  CG1 ILE   210      65.946  12.439   6.423  1.00  0.00
ATOM   3431 HG12 ILE   210      66.143  13.352   6.985  1.00  0.00
ATOM   3432 HG13 ILE   210      65.759  12.689   5.379  1.00  0.00
ATOM   3433  CD1 ILE   210      64.711  11.732   7.010  1.00  0.00
ATOM   3434 HD11 ILE   210      64.897  11.482   8.054  1.00  0.00
ATOM   3435 HD12 ILE   210      63.847  12.394   6.944  1.00  0.00
ATOM   3436 HD13 ILE   210      64.513  10.819   6.448  1.00  0.00
ATOM   3437  C   ILE   210      69.624  11.355   5.630  1.00  0.00
ATOM   3438  O   ILE   210      70.475  11.992   6.244  1.00  0.00
ATOM   3439  N   LEU   211      69.833  10.120   5.130  1.00  0.00
ATOM   3440  H   LEU   211      69.023   9.632   4.775  1.00  0.00
ATOM   3441  CA  LEU   211      71.107   9.391   5.208  1.00  0.00
ATOM   3442  HA  LEU   211      71.480   9.407   6.232  1.00  0.00
ATOM   3443  CB  LEU   211      70.915   7.913   4.773  1.00  0.00
ATOM   3444  HB2 LEU   211      70.296   7.544   5.591  1.00  0.00
ATOM   3445  HB3 LEU   211      70.358   7.848   3.838  1.00  0.00
ATOM   3446  CG  LEU   211      72.203   7.051   4.669  1.00  0.00
ATOM   3447  HG  LEU   211      72.817   7.462   3.868  1.00  0.00
ATOM   3448  CD1 LEU   211      73.015   7.035   5.983  1.00  0.00
ATOM   3449 HD11 LEU   211      72.402   6.624   6.785  1.00  0.00
ATOM   3450 HD12 LEU   211      73.904   6.418   5.854  1.00  0.00
ATOM   3451 HD13 LEU   211      73.313   8.052   6.239  1.00  0.00
ATOM   3452  CD2 LEU   211      71.891   5.626   4.162  1.00  0.00
ATOM   3453 HD21 LEU   211      71.434   5.683   3.174  1.00  0.00
ATOM   3454 HD22 LEU   211      72.815   5.051   4.101  1.00  0.00
ATOM   3455 HD23 LEU   211      71.204   5.137   4.852  1.00  0.00
ATOM   3456  C   LEU   211      72.238  10.104   4.446  1.00  0.00
ATOM   3457  O   LEU   211      73.316  10.270   5.012  1.00  0.00
ATOM   3458  N   ALA   212      71.961  10.560   3.212  1.00  0.00
ATOM   3459  H   ALA   212      71.077  10.288   2.807  1.00  0.00
ATOM   3460  CA  ALA   212      72.876  11.371   2.403  1.00  0.00
ATOM   3461  HA  ALA   212      73.798  10.805   2.273  1.00  0.00
ATOM   3462  CB  ALA   212      72.254  11.618   1.024  1.00  0.00
ATOM   3463  HB1 ALA   212      71.334  12.192   1.137  1.00  0.00
ATOM   3464  HB2 ALA   212      72.955  12.175   0.403  1.00  0.00
ATOM   3465  HB3 ALA   212      72.029  10.663   0.550  1.00  0.00
ATOM   3466  C   ALA   212      73.239  12.716   3.054  1.00  0.00
ATOM   3467  O   ALA   212      74.390  13.139   2.964  1.00  0.00
ATOM   3468  N   GLU   213      72.256  13.339   3.724  1.00  0.00
ATOM   3469  H   GLU   213      71.319  12.989   3.582  1.00  0.00
ATOM   3470  CA  GLU   213      72.424  14.587   4.460  1.00  0.00
ATOM   3471  HA  GLU   213      73.119  15.248   3.943  1.00  0.00
ATOM   3472  CB  GLU   213      71.056  15.292   4.560  1.00  0.00
ATOM   3473  HB2 GLU   213      70.730  15.474   3.536  1.00  0.00
ATOM   3474  HB3 GLU   213      70.379  14.582   5.036  1.00  0.00
ATOM   3475  CG  GLU   213      71.045  16.622   5.349  1.00  0.00
ATOM   3476  HG2 GLU   213      71.124  16.354   6.403  1.00  0.00
ATOM   3477  HG3 GLU   213      71.937  17.170   5.046  1.00  0.00
ATOM   3478  CD  GLU   213      69.804  17.505   5.136  1.00  0.00
ATOM   3479  OE1 GLU   213      69.850  18.656   5.622  1.00  0.00
ATOM   3480  OE2 GLU   213      68.826  17.044   4.504  1.00  0.00
ATOM   3481  C   GLU   213      73.180  14.424   5.791  1.00  0.00
ATOM   3482  O   GLU   213      73.855  15.365   6.199  1.00  0.00
ATOM   3483  N   MET   214      73.124  13.230   6.410  1.00  0.00
ATOM   3484  H   MET   214      72.401  12.587   6.120  1.00  0.00
ATOM   3485  CA  MET   214      73.966  12.859   7.550  1.00  0.00
ATOM   3486  HA  MET   214      74.053  13.705   8.232  1.00  0.00
ATOM   3487  CB  MET   214      73.353  11.666   8.318  1.00  0.00
ATOM   3488  HB2 MET   214      73.049  10.933   7.571  1.00  0.00
ATOM   3489  HB3 MET   214      74.148  11.247   8.935  1.00  0.00
ATOM   3490  CG  MET   214      72.149  12.022   9.205  1.00  0.00
ATOM   3491  HG2 MET   214      72.411  12.929   9.750  1.00  0.00
ATOM   3492  HG3 MET   214      71.311  12.229   8.539  1.00  0.00
ATOM   3493  SD  MET   214      71.666  10.731  10.389  1.00  0.00
ATOM   3494  CE  MET   214      71.165   9.390   9.278  1.00  0.00
ATOM   3495  HE1 MET   214      72.008   9.104   8.649  1.00  0.00
ATOM   3496  HE2 MET   214      70.844   8.531   9.867  1.00  0.00
ATOM   3497  HE3 MET   214      70.341   9.727   8.649  1.00  0.00
ATOM   3498  C   MET   214      75.430  12.577   7.156  1.00  0.00
ATOM   3499  O   MET   214      76.314  12.806   7.980  1.00  0.00
ATOM   3500  N   LEU   215      75.663  12.115   5.913  1.00  0.00
ATOM   3501  H   LEU   215      74.851  11.915   5.346  1.00  0.00
ATOM   3502  CA  LEU   215      76.988  11.819   5.359  1.00  0.00
ATOM   3503  HA  LEU   215      77.636  11.398   6.128  1.00  0.00
ATOM   3504  CB  LEU   215      76.846  10.787   4.213  1.00  0.00
ATOM   3505  HB2 LEU   215      76.015  11.203   3.643  1.00  0.00
ATOM   3506  HB3 LEU   215      77.741  10.772   3.591  1.00  0.00
ATOM   3507  CG  LEU   215      76.499   9.345   4.651  1.00  0.00
ATOM   3508  HG  LEU   215      75.719   9.386   5.411  1.00  0.00
ATOM   3509  CD1 LEU   215      76.002   8.513   3.448  1.00  0.00
ATOM   3510 HD11 LEU   215      76.782   8.472   2.687  1.00  0.00
ATOM   3511 HD12 LEU   215      75.763   7.502   3.778  1.00  0.00
ATOM   3512 HD13 LEU   215      75.110   8.977   3.028  1.00  0.00
ATOM   3513  CD2 LEU   215      77.670   8.655   5.385  1.00  0.00
ATOM   3514 HD21 LEU   215      77.926   9.225   6.278  1.00  0.00
ATOM   3515 HD22 LEU   215      77.376   7.645   5.671  1.00  0.00
ATOM   3516 HD23 LEU   215      78.536   8.607   4.724  1.00  0.00
ATOM   3517  C   LEU   215      77.753  13.061   4.853  1.00  0.00
ATOM   3518  O   LEU   215      78.962  12.942   4.651  1.00  0.00
ATOM   3519  N   SER   216      77.073  14.203   4.634  1.00  0.00
ATOM   3520  H   SER   216      76.080  14.204   4.821  1.00  0.00
ATOM   3521  CA  SER   216      77.664  15.390   3.995  1.00  0.00
ATOM   3522  HA  SER   216      78.742  15.412   4.158  1.00  0.00
ATOM   3523  CB  SER   216      77.396  15.340   2.476  1.00  0.00
ATOM   3524  HB2 SER   216      77.991  16.119   2.000  1.00  0.00
ATOM   3525  HB3 SER   216      77.714  14.365   2.107  1.00  0.00
ATOM   3526  OG  SER   216      76.027  15.538   2.169  1.00  0.00
ATOM   3527  HG  SER   216      75.904  15.500   1.218  1.00  0.00
ATOM   3528  C   SER   216      77.258  16.742   4.608  1.00  0.00
ATOM   3529  O   SER   216      77.798  17.758   4.171  1.00  0.00
ATOM   3530  N   ASN   217      76.342  16.748   5.594  1.00  0.00
ATOM   3531  H   ASN   217      75.878  15.864   5.749  1.00  0.00
ATOM   3532  CA  ASN   217      75.854  17.931   6.326  1.00  0.00
ATOM   3533  HA  ASN   217      75.054  17.637   7.005  1.00  0.00
ATOM   3534  CB  ASN   217      76.996  18.578   7.155  1.00  0.00
ATOM   3535  HB2 ASN   217      77.826  18.814   6.489  1.00  0.00
ATOM   3536  HB3 ASN   217      76.625  19.496   7.611  1.00  0.00
ATOM   3537  CG  ASN   217      77.505  17.654   8.261  1.00  0.00
ATOM   3538  OD1 ASN   217      78.367  16.808   8.039  1.00  0.00
ATOM   3539  ND2 ASN   217      76.960  17.825   9.463  1.00  0.00
ATOM   3540 HD21 ASN   217      77.255  17.245  10.235  1.00  0.00
ATOM   3541 HD22 ASN   217      76.254  18.534   9.598  1.00  0.00
ATOM   3542  C   ASN   217      75.111  18.951   5.434  1.00  0.00
ATOM   3543  O   ASN   217      75.114  20.144   5.741  1.00  0.00
ATOM   3544  N   ARG   218      74.476  18.469   4.353  1.00  0.00
ATOM   3545  H   ARG   218      74.554  17.478   4.176  1.00  0.00
ATOM   3546  CA  ARG   218      73.752  19.291   3.386  1.00  0.00
ATOM   3547  HA  ARG   218      73.180  20.063   3.900  1.00  0.00
ATOM   3548  CB  ARG   218      74.764  19.977   2.429  1.00  0.00
ATOM   3549  HB2 ARG   218      74.201  20.733   1.881  1.00  0.00
ATOM   3550  HB3 ARG   218      75.502  20.465   3.065  1.00  0.00
ATOM   3551  CG  ARG   218      75.481  19.046   1.431  1.00  0.00
ATOM   3552  HG2 ARG   218      75.969  18.254   1.999  1.00  0.00
ATOM   3553  HG3 ARG   218      74.727  18.611   0.775  1.00  0.00
ATOM   3554  CD  ARG   218      76.528  19.789   0.586  1.00  0.00
ATOM   3555  HD2 ARG   218      76.087  20.710   0.204  1.00  0.00
ATOM   3556  HD3 ARG   218      77.384  20.031   1.216  1.00  0.00
ATOM   3557  NE  ARG   218      76.994  18.981  -0.554  1.00  0.00
ATOM   3558  HE  ARG   218      77.844  18.462  -0.387  1.00  0.00
ATOM   3559  CZ  ARG   218      76.401  18.873  -1.760  1.00  0.00
ATOM   3560  NH1 ARG   218      76.962  18.090  -2.690  1.00  0.00
ATOM   3561 HH11 ARG   218      77.816  17.593  -2.479  1.00  0.00
ATOM   3562 HH12 ARG   218      76.529  18.000  -3.598  1.00  0.00
ATOM   3563  NH2 ARG   218      75.263  19.519  -2.060  1.00  0.00
ATOM   3564 HH21 ARG   218      74.824  20.110  -1.369  1.00  0.00
ATOM   3565 HH22 ARG   218      74.851  19.411  -2.976  1.00  0.00
ATOM   3566  C   ARG   218      72.728  18.421   2.631  1.00  0.00
ATOM   3567  O   ARG   218      72.999  17.237   2.423  1.00  0.00
ATOM   3568  N   PRO   219      71.587  19.012   2.200  1.00  0.00
ATOM   3569  CD  PRO   219      71.195  20.407   2.417  1.00  0.00
ATOM   3570  HD2 PRO   219      72.077  21.039   2.312  1.00  0.00
ATOM   3571  HD3 PRO   219      70.796  20.506   3.426  1.00  0.00
ATOM   3572  CG  PRO   219      70.148  20.684   1.350  1.00  0.00
ATOM   3573  HG2 PRO   219      70.614  21.005   0.418  1.00  0.00
ATOM   3574  HG3 PRO   219      69.441  21.444   1.683  1.00  0.00
ATOM   3575  CB  PRO   219      69.462  19.338   1.193  1.00  0.00
ATOM   3576  HB2 PRO   219      69.034  19.249   0.194  1.00  0.00
ATOM   3577  HB3 PRO   219      68.683  19.173   1.937  1.00  0.00
ATOM   3578  CA  PRO   219      70.588  18.305   1.374  1.00  0.00
ATOM   3579  HA  PRO   219      70.234  17.442   1.939  1.00  0.00
ATOM   3580  C   PRO   219      71.165  17.834   0.026  1.00  0.00
ATOM   3581  O   PRO   219      71.835  18.610  -0.657  1.00  0.00
ATOM   3582  N   ILE   220      70.915  16.557  -0.296  1.00  0.00
ATOM   3583  H   ILE   220      70.453  16.000   0.408  1.00  0.00
ATOM   3584  CA  ILE   220      71.351  15.897  -1.528  1.00  0.00
ATOM   3585  HA  ILE   220      72.355  16.156  -1.864  1.00  0.00
ATOM   3586  CB  ILE   220      71.228  14.347  -1.406  1.00  0.00
ATOM   3587  HB  ILE   220      71.988  14.007  -0.703  1.00  0.00
ATOM   3588  CG2 ILE   220      69.834  13.891  -0.917  1.00  0.00
ATOM   3589 HG21 ILE   220      69.073  14.230  -1.620  1.00  0.00
ATOM   3590 HG22 ILE   220      69.809  12.803  -0.852  1.00  0.00
ATOM   3591 HG23 ILE   220      69.636  14.318   0.066  1.00  0.00
ATOM   3592  CG1 ILE   220      71.661  13.594  -2.690  1.00  0.00
ATOM   3593 HG12 ILE   220      70.855  13.727  -3.412  1.00  0.00
ATOM   3594 HG13 ILE   220      72.559  14.094  -3.053  1.00  0.00
ATOM   3595  CD1 ILE   220      71.946  12.096  -2.512  1.00  0.00
ATOM   3596 HD11 ILE   220      71.048  11.595  -2.150  1.00  0.00
ATOM   3597 HD12 ILE   220      72.241  11.665  -3.469  1.00  0.00
ATOM   3598 HD13 ILE   220      72.752  11.962  -1.790  1.00  0.00
ATOM   3599  C   ILE   220      70.621  16.393  -2.800  1.00  0.00
ATOM   3600  O   ILE   220      71.246  16.430  -3.860  1.00  0.00
ATOM   3601  N   PHE   221      69.343  16.794  -2.670  1.00  0.00
ATOM   3602  H   PHE   221      68.923  16.711  -1.755  1.00  0.00
ATOM   3603  CA  PHE   221      68.508  17.267  -3.778  1.00  0.00
ATOM   3604  HA  PHE   221      69.121  17.448  -4.661  1.00  0.00
ATOM   3605  CB  PHE   221      67.443  16.194  -4.126  1.00  0.00
ATOM   3606  HB2 PHE   221      66.749  16.099  -3.291  1.00  0.00
ATOM   3607  HB3 PHE   221      66.900  16.519  -5.014  1.00  0.00
ATOM   3608  CG  PHE   221      67.962  14.795  -4.421  1.00  0.00
ATOM   3609  CD1 PHE   221      68.875  14.564  -5.470  1.00  0.00
ATOM   3610  HD1 PHE   221      69.213  15.390  -6.096  1.00  0.00
ATOM   3611  CE1 PHE   221      69.344  13.278  -5.705  1.00  0.00
ATOM   3612  HE1 PHE   221      70.044  13.108  -6.523  1.00  0.00
ATOM   3613  CZ  PHE   221      68.931  12.216  -4.913  1.00  0.00
ATOM   3614  HZ  PHE   221      69.309  11.212  -5.108  1.00  0.00
ATOM   3615  CE2 PHE   221      68.038  12.431  -3.874  1.00  0.00
ATOM   3616  HE2 PHE   221      67.731  11.597  -3.243  1.00  0.00
ATOM   3617  CD2 PHE   221      67.535  13.704  -3.636  1.00  0.00
ATOM   3618  HD2 PHE   221      66.807  13.862  -2.840  1.00  0.00
ATOM   3619  C   PHE   221      67.865  18.625  -3.412  1.00  0.00
ATOM   3620  O   PHE   221      66.666  18.655  -3.133  1.00  0.00
ATOM   3621  N   PRO   222      68.654  19.727  -3.380  1.00  0.00
ATOM   3622  CD  PRO   222      70.112  19.758  -3.528  1.00  0.00
ATOM   3623  HD2 PRO   222      70.362  19.350  -4.507  1.00  0.00
ATOM   3624  HD3 PRO   222      70.545  19.128  -2.751  1.00  0.00
ATOM   3625  CG  PRO   222      70.517  21.220  -3.383  1.00  0.00
ATOM   3626  HG2 PRO   222      70.578  21.709  -4.355  1.00  0.00
ATOM   3627  HG3 PRO   222      71.474  21.313  -2.869  1.00  0.00
ATOM   3628  CB  PRO   222      69.391  21.797  -2.541  1.00  0.00
ATOM   3629  HB2 PRO   222      69.287  22.869  -2.708  1.00  0.00
ATOM   3630  HB3 PRO   222      69.529  21.607  -1.477  1.00  0.00
ATOM   3631  CA  PRO   222      68.137  21.066  -3.046  1.00  0.00
ATOM   3632  HA  PRO   222      67.419  20.951  -2.234  1.00  0.00
ATOM   3633  C   PRO   222      67.454  21.767  -4.242  1.00  0.00
ATOM   3634  O   PRO   222      68.015  22.711  -4.800  1.00  0.00
ATOM   3635  N   GLY   223      66.243  21.309  -4.606  1.00  0.00
ATOM   3636  H   GLY   223      65.885  20.493  -4.131  1.00  0.00
ATOM   3637  CA  GLY   223      65.418  21.924  -5.648  1.00  0.00
ATOM   3638  HA2 GLY   223      66.004  22.038  -6.560  1.00  0.00
ATOM   3639  HA3 GLY   223      64.552  21.293  -5.850  1.00  0.00
ATOM   3640  C   GLY   223      64.932  23.308  -5.190  1.00  0.00
ATOM   3641  O   GLY   223      64.529  23.479  -4.038  1.00  0.00
ATOM   3642  N   LYS   224      64.964  24.287  -6.106  1.00  0.00
ATOM   3643  H   LYS   224      65.341  24.050  -7.012  1.00  0.00
ATOM   3644  CA  LYS   224      64.558  25.677  -5.863  1.00  0.00
ATOM   3645  HA  LYS   224      64.635  25.918  -4.803  1.00  0.00
ATOM   3646  CB  LYS   224      65.491  26.617  -6.651  1.00  0.00
ATOM   3647  HB2 LYS   224      65.396  26.369  -7.708  1.00  0.00
ATOM   3648  HB3 LYS   224      65.149  27.639  -6.486  1.00  0.00
ATOM   3649  CG  LYS   224      66.967  26.494  -6.225  1.00  0.00
ATOM   3650  HG2 LYS   224      67.038  26.804  -5.182  1.00  0.00
ATOM   3651  HG3 LYS   224      67.251  25.445  -6.312  1.00  0.00
ATOM   3652  CD  LYS   224      67.911  27.351  -7.078  1.00  0.00
ATOM   3653  HD2 LYS   224      67.787  27.062  -8.122  1.00  0.00
ATOM   3654  HD3 LYS   224      67.629  28.397  -6.955  1.00  0.00
ATOM   3655  CE  LYS   224      69.380  27.165  -6.666  1.00  0.00
ATOM   3656  HE2 LYS   224      69.488  27.483  -5.629  1.00  0.00
ATOM   3657  HE3 LYS   224      69.628  26.107  -6.749  1.00  0.00
ATOM   3658  NZ  LYS   224      70.291  27.950  -7.517  1.00  0.00
ATOM   3659  HZ1 LYS   224      70.062  28.931  -7.440  1.00  0.00
ATOM   3660  HZ2 LYS   224      71.244  27.802  -7.216  1.00  0.00
ATOM   3661  HZ3 LYS   224      70.192  27.655  -8.478  1.00  0.00
ATOM   3662  C   LYS   224      63.084  25.927  -6.233  1.00  0.00
ATOM   3663  O   LYS   224      62.493  26.882  -5.729  1.00  0.00
ATOM   3664  N   HIE   225      62.515  25.051  -7.074  1.00  0.00
ATOM   3665  H   HIE   225      63.153  24.418  -7.535  1.00  0.00
ATOM   3666  CA  HIE   225      61.107  25.020  -7.463  1.00  0.00
ATOM   3667  HA  HIE   225      60.482  25.265  -6.604  1.00  0.00
ATOM   3668  CB  HIE   225      60.829  26.047  -8.584  1.00  0.00
ATOM   3669  HB2 HIE   225      59.766  25.971  -8.815  1.00  0.00
ATOM   3670  HB3 HIE   225      61.057  27.060  -8.254  1.00  0.00
ATOM   3671  CG  HIE   225      61.569  25.839  -9.884  1.00  0.00
ATOM   3672  ND1 HIE   225      61.107  25.010 -10.893  1.00  0.00
ATOM   3673  CE1 HIE   225      61.974  25.100 -11.905  1.00  0.00
ATOM   3674  HE1 HIE   225      61.744  24.494 -12.781  1.00  0.00
ATOM   3675  NE2 HIE   225      62.981  25.928 -11.659  1.00  0.00
ATOM   3676  HE2 HIE   225      63.771  26.193 -12.229  1.00  0.00
ATOM   3677  CD2 HIE   225      62.729  26.402 -10.370  1.00  0.00
ATOM   3678  HD2 HIE   225      63.414  27.112  -9.907  1.00  0.00
ATOM   3679  C   HIE   225      60.714  23.578  -7.825  1.00  0.00
ATOM   3680  O   HIE   225      61.576  22.697  -7.834  1.00  0.00
ATOM   3681  N   TYR   226      59.407  23.363  -8.065  1.00  0.00
ATOM   3682  H   TYR   226      58.818  24.182  -8.014  1.00  0.00
ATOM   3683  CA  TYR   226      58.765  22.052  -8.232  1.00  0.00
ATOM   3684  HA  TYR   226      58.831  21.477  -7.308  1.00  0.00
ATOM   3685  CB  TYR   226      57.267  22.253  -8.585  1.00  0.00
ATOM   3686  HB2 TYR   226      56.827  22.950  -7.872  1.00  0.00
ATOM   3687  HB3 TYR   226      57.275  22.705  -9.577  1.00  0.00
ATOM   3688  CG  TYR   226      56.443  20.974  -8.617  1.00  0.00
ATOM   3689  CD1 TYR   226      56.550  20.097  -9.715  1.00  0.00
ATOM   3690  HD1 TYR   226      57.110  20.399 -10.600  1.00  0.00
ATOM   3691  CE1 TYR   226      55.937  18.838  -9.670  1.00  0.00
ATOM   3692  HE1 TYR   226      56.056  18.151 -10.508  1.00  0.00
ATOM   3693  CZ  TYR   226      55.155  18.468  -8.565  1.00  0.00
ATOM   3694  OH  TYR   226      54.613  17.220  -8.531  1.00  0.00
ATOM   3695  HH  TYR   226      54.832  16.695  -9.304  1.00  0.00
ATOM   3696  CE2 TYR   226      54.961  19.374  -7.505  1.00  0.00
ATOM   3697  HE2 TYR   226      54.313  19.113  -6.668  1.00  0.00
ATOM   3698  CD2 TYR   226      55.611  20.625  -7.530  1.00  0.00
ATOM   3699  HD2 TYR   226      55.473  21.328  -6.708  1.00  0.00
ATOM   3700  C   TYR   226      59.485  21.101  -9.212  1.00  0.00
ATOM   3701  O   TYR   226      59.811  19.980  -8.822  1.00  0.00
ATOM   3702  N   LEU   227      59.715  21.563 -10.454  1.00  0.00
ATOM   3703  H   LEU   227      59.331  22.466 -10.693  1.00  0.00
ATOM   3704  CA  LEU   227      60.366  20.784 -11.510  1.00  0.00
ATOM   3705  HA  LEU   227      60.042  19.744 -11.473  1.00  0.00
ATOM   3706  CB  LEU   227      59.976  21.375 -12.887  1.00  0.00
ATOM   3707  HB2 LEU   227      58.892  21.265 -12.848  1.00  0.00
ATOM   3708  HB3 LEU   227      60.232  22.433 -12.947  1.00  0.00
ATOM   3709  CG  LEU   227      60.525  20.639 -14.137  1.00  0.00
ATOM   3710  HG  LEU   227      61.612  20.720 -14.120  1.00  0.00
ATOM   3711  CD1 LEU   227      60.121  19.148 -14.183  1.00  0.00
ATOM   3712 HD11 LEU   227      59.034  19.066 -14.201  1.00  0.00
ATOM   3713 HD12 LEU   227      60.534  18.687 -15.080  1.00  0.00
ATOM   3714 HD13 LEU   227      60.509  18.638 -13.301  1.00  0.00
ATOM   3715  CD2 LEU   227      60.144  21.389 -15.431  1.00  0.00
ATOM   3716 HD21 LEU   227      60.563  22.395 -15.405  1.00  0.00
ATOM   3717 HD22 LEU   227      60.541  20.852 -16.293  1.00  0.00
ATOM   3718 HD23 LEU   227      59.059  21.450 -15.510  1.00  0.00
ATOM   3719  C   LEU   227      61.891  20.662 -11.322  1.00  0.00
ATOM   3720  O   LEU   227      62.455  19.654 -11.746  1.00  0.00
ATOM   3721  N   ASP   228      62.525  21.649 -10.661  1.00  0.00
ATOM   3722  H   ASP   228      61.988  22.476 -10.441  1.00  0.00
ATOM   3723  CA  ASP   228      63.956  21.642 -10.336  1.00  0.00
ATOM   3724  HA  ASP   228      64.527  21.410 -11.235  1.00  0.00
ATOM   3725  CB  ASP   228      64.425  23.015  -9.792  1.00  0.00
ATOM   3726  HB2 ASP   228      63.963  23.831 -10.348  1.00  0.00
ATOM   3727  HB3 ASP   228      64.009  22.981  -8.785  1.00  0.00
ATOM   3728  CG  ASP   228      65.945  23.245  -9.711  1.00  0.00
ATOM   3729  OD1 ASP   228      66.687  22.686 -10.549  1.00  0.00
ATOM   3730  OD2 ASP   228      66.335  24.093  -8.881  1.00  0.00
ATOM   3731  C   ASP   228      64.333  20.512  -9.354  1.00  0.00
ATOM   3732  O   ASP   228      65.462  20.030  -9.405  1.00  0.00
ATOM   3733  N   GLN   229      63.376  20.079  -8.514  1.00  0.00
ATOM   3734  H   GLN   229      62.528  20.624  -8.457  1.00  0.00
ATOM   3735  CA  GLN   229      63.523  18.931  -7.621  1.00  0.00
ATOM   3736  HA  GLN   229      64.417  19.039  -7.006  1.00  0.00
ATOM   3737  CB  GLN   229      62.292  18.849  -6.692  1.00  0.00
ATOM   3738  HB2 GLN   229      62.215  19.817  -6.198  1.00  0.00
ATOM   3739  HB3 GLN   229      61.427  18.702  -7.339  1.00  0.00
ATOM   3740  CG  GLN   229      62.334  17.731  -5.629  1.00  0.00
ATOM   3741  HG2 GLN   229      61.439  17.768  -5.008  1.00  0.00
ATOM   3742  HG3 GLN   229      62.363  16.784  -6.167  1.00  0.00
ATOM   3743  CD  GLN   229      63.562  17.815  -4.721  1.00  0.00
ATOM   3744  OE1 GLN   229      64.045  18.906  -4.427  1.00  0.00
ATOM   3745  NE2 GLN   229      64.043  16.667  -4.241  1.00  0.00
ATOM   3746 HE21 GLN   229      64.853  16.675  -3.637  1.00  0.00
ATOM   3747 HE22 GLN   229      63.595  15.795  -4.483  1.00  0.00
ATOM   3748  C   GLN   229      63.740  17.614  -8.385  1.00  0.00
ATOM   3749  O   GLN   229      64.642  16.861  -8.028  1.00  0.00
ATOM   3750  N   LEU   230      62.939  17.394  -9.441  1.00  0.00
ATOM   3751  H   LEU   230      62.161  18.027  -9.561  1.00  0.00
ATOM   3752  CA  LEU   230      63.048  16.251 -10.346  1.00  0.00
ATOM   3753  HA  LEU   230      63.113  15.317  -9.787  1.00  0.00
ATOM   3754  CB  LEU   230      61.779  16.211 -11.230  1.00  0.00
ATOM   3755  HB2 LEU   230      61.000  16.124 -10.472  1.00  0.00
ATOM   3756  HB3 LEU   230      61.662  17.154 -11.764  1.00  0.00
ATOM   3757  CG  LEU   230      61.661  15.036 -12.227  1.00  0.00
ATOM   3758  HG  LEU   230      62.479  15.125 -12.942  1.00  0.00
ATOM   3759  CD1 LEU   230      61.725  13.654 -11.541  1.00  0.00
ATOM   3760 HD11 LEU   230      60.907  13.564 -10.826  1.00  0.00
ATOM   3761 HD12 LEU   230      61.637  12.870 -12.293  1.00  0.00
ATOM   3762 HD13 LEU   230      62.676  13.551 -11.019  1.00  0.00
ATOM   3763  CD2 LEU   230      60.393  15.189 -13.092  1.00  0.00
ATOM   3764 HD21 LEU   230      60.444  16.124 -13.650  1.00  0.00
ATOM   3765 HD22 LEU   230      60.325  14.354 -13.789  1.00  0.00
ATOM   3766 HD23 LEU   230      59.513  15.198 -12.449  1.00  0.00
ATOM   3767  C   LEU   230      64.355  16.274 -11.164  1.00  0.00
ATOM   3768  O   LEU   230      64.933  15.214 -11.389  1.00  0.00
ATOM   3769  N   ASN   231      64.816  17.477 -11.550  1.00  0.00
ATOM   3770  H   ASN   231      64.230  18.275 -11.349  1.00  0.00
ATOM   3771  CA  ASN   231      66.054  17.695 -12.308  1.00  0.00
ATOM   3772  HA  ASN   231      66.131  16.964 -13.113  1.00  0.00
ATOM   3773  CB  ASN   231      66.060  19.112 -12.926  1.00  0.00
ATOM   3774  HB2 ASN   231      65.972  19.828 -12.109  1.00  0.00
ATOM   3775  HB3 ASN   231      67.012  19.260 -13.437  1.00  0.00
ATOM   3776  CG  ASN   231      64.924  19.365 -13.924  1.00  0.00
ATOM   3777  OD1 ASN   231      64.277  18.435 -14.403  1.00  0.00
ATOM   3778  ND2 ASN   231      64.683  20.636 -14.251  1.00  0.00
ATOM   3779 HD21 ASN   231      63.945  20.855 -14.905  1.00  0.00
ATOM   3780 HD22 ASN   231      65.240  21.373 -13.843  1.00  0.00
ATOM   3781  C   ASN   231      67.321  17.470 -11.464  1.00  0.00
ATOM   3782  O   ASN   231      68.305  16.973 -12.009  1.00  0.00
ATOM   3783  N   HIE   232      67.269  17.793 -10.157  1.00  0.00
ATOM   3784  H   HIE   232      66.480  18.343  -9.848  1.00  0.00
ATOM   3785  CA  HIE   232      68.317  17.471  -9.183  1.00  0.00
ATOM   3786  HA  HIE   232      69.285  17.800  -9.562  1.00  0.00
ATOM   3787  CB  HIE   232      68.047  18.179  -7.837  1.00  0.00
ATOM   3788  HB2 HIE   232      66.974  18.320  -7.710  1.00  0.00
ATOM   3789  HB3 HIE   232      68.434  17.581  -7.012  1.00  0.00
ATOM   3790  CG  HIE   232      68.678  19.542  -7.715  1.00  0.00
ATOM   3791  ND1 HIE   232      68.080  20.702  -8.173  1.00  0.00
ATOM   3792  CE1 HIE   232      68.907  21.711  -7.885  1.00  0.00
ATOM   3793  HE1 HIE   232      68.566  22.702  -8.186  1.00  0.00
ATOM   3794  NE2 HIE   232      70.018  21.321  -7.272  1.00  0.00
ATOM   3795  HE2 HIE   232      70.811  21.850  -6.938  1.00  0.00
ATOM   3796  CD2 HIE   232      69.877  19.936  -7.166  1.00  0.00
ATOM   3797  HD2 HIE   232      70.662  19.342  -6.698  1.00  0.00
ATOM   3798  C   HIE   232      68.477  15.958  -8.968  1.00  0.00
ATOM   3799  O   HIE   232      69.608  15.482  -8.861  1.00  0.00
ATOM   3800  N   ILE   233      67.343  15.238  -8.932  1.00  0.00
ATOM   3801  H   ILE   233      66.473  15.750  -8.942  1.00  0.00
ATOM   3802  CA  ILE   233      67.291  13.789  -8.766  1.00  0.00
ATOM   3803  HA  ILE   233      67.994  13.459  -8.001  1.00  0.00
ATOM   3804  CB  ILE   233      65.859  13.302  -8.399  1.00  0.00
ATOM   3805  HB  ILE   233      65.169  13.731  -9.126  1.00  0.00
ATOM   3806  CG2 ILE   233      65.719  11.769  -8.402  1.00  0.00
ATOM   3807 HG21 ILE   233      66.408  11.339  -7.675  1.00  0.00
ATOM   3808 HG22 ILE   233      64.697  11.496  -8.138  1.00  0.00
ATOM   3809 HG23 ILE   233      65.952  11.384  -9.395  1.00  0.00
ATOM   3810  CG1 ILE   233      65.432  13.855  -7.019  1.00  0.00
ATOM   3811 HG12 ILE   233      65.998  13.309  -6.264  1.00  0.00
ATOM   3812 HG13 ILE   233      65.713  14.908  -6.993  1.00  0.00
ATOM   3813  CD1 ILE   233      63.927  13.719  -6.728  1.00  0.00
ATOM   3814 HD11 ILE   233      63.645  12.666  -6.753  1.00  0.00
ATOM   3815 HD12 ILE   233      63.708  14.129  -5.742  1.00  0.00
ATOM   3816 HD13 ILE   233      63.360  14.265  -7.482  1.00  0.00
ATOM   3817  C   ILE   233      67.831  13.037  -9.999  1.00  0.00
ATOM   3818  O   ILE   233      68.675  12.157  -9.839  1.00  0.00
ATOM   3819  N   LEU   234      67.380  13.437 -11.200  1.00  0.00
ATOM   3820  H   LEU   234      66.642  14.126 -11.202  1.00  0.00
ATOM   3821  CA  LEU   234      67.825  12.891 -12.486  1.00  0.00
ATOM   3822  HA  LEU   234      67.842  11.802 -12.455  1.00  0.00
ATOM   3823  CB  LEU   234      66.838  13.338 -13.586  1.00  0.00
ATOM   3824  HB2 LEU   234      66.765  14.412 -13.413  1.00  0.00
ATOM   3825  HB3 LEU   234      67.239  13.157 -14.583  1.00  0.00
ATOM   3826  CG  LEU   234      65.434  12.701 -13.473  1.00  0.00
ATOM   3827  HG  LEU   234      65.082  12.803 -12.446  1.00  0.00
ATOM   3828  CD1 LEU   234      64.445  13.392 -14.424  1.00  0.00
ATOM   3829 HD11 LEU   234      64.796  13.290 -15.451  1.00  0.00
ATOM   3830 HD12 LEU   234      63.463  12.928 -14.328  1.00  0.00
ATOM   3831 HD13 LEU   234      64.373  14.449 -14.169  1.00  0.00
ATOM   3832  CD2 LEU   234      65.451  11.175 -13.684  1.00  0.00
ATOM   3833 HD21 LEU   234      66.088  10.711 -12.931  1.00  0.00
ATOM   3834 HD22 LEU   234      64.438  10.784 -13.593  1.00  0.00
ATOM   3835 HD23 LEU   234      65.839  10.949 -14.677  1.00  0.00
ATOM   3836  C   LEU   234      69.269  13.281 -12.862  1.00  0.00
ATOM   3837  O   LEU   234      69.864  12.605 -13.699  1.00  0.00
ATOM   3838  N   GLY   235      69.821  14.332 -12.231  1.00  0.00
ATOM   3839  H   GLY   235      69.240  14.848 -11.586  1.00  0.00
ATOM   3840  CA  GLY   235      71.203  14.769 -12.422  1.00  0.00
ATOM   3841  HA2 GLY   235      71.432  14.747 -13.487  1.00  0.00
ATOM   3842  HA3 GLY   235      71.301  15.789 -12.051  1.00  0.00
ATOM   3843  C   GLY   235      72.203  13.867 -11.676  1.00  0.00
ATOM   3844  O   GLY   235      73.372  13.838 -12.057  1.00  0.00
ATOM   3845  N   ILE   236      71.756  13.134 -10.641  1.00  0.00
ATOM   3846  H   ILE   236      70.792  13.274 -10.375  1.00  0.00
ATOM   3847  CA  ILE   236      72.577  12.234  -9.828  1.00  0.00
ATOM   3848  HA  ILE   236      73.640  12.283 -10.064  1.00  0.00
ATOM   3849  CB  ILE   236      72.369  12.515  -8.308  1.00  0.00
ATOM   3850  HB  ILE   236      71.311  12.744  -8.182  1.00  0.00
ATOM   3851  CG2 ILE   236      72.765  11.365  -7.352  1.00  0.00
ATOM   3852 HG21 ILE   236      73.823  11.136  -7.478  1.00  0.00
ATOM   3853 HG22 ILE   236      72.579  11.668  -6.322  1.00  0.00
ATOM   3854 HG23 ILE   236      72.172  10.480  -7.582  1.00  0.00
ATOM   3855  CG1 ILE   236      73.096  13.824  -7.912  1.00  0.00
ATOM   3856 HG12 ILE   236      74.146  13.568  -7.768  1.00  0.00
ATOM   3857 HG13 ILE   236      73.001  14.503  -8.759  1.00  0.00
ATOM   3858  CD1 ILE   236      72.558  14.508  -6.645  1.00  0.00
ATOM   3859 HD11 ILE   236      72.653  13.830  -5.797  1.00  0.00
ATOM   3860 HD12 ILE   236      73.130  15.415  -6.450  1.00  0.00
ATOM   3861 HD13 ILE   236      71.508  14.765  -6.788  1.00  0.00
ATOM   3862  C   ILE   236      72.304  10.755 -10.162  1.00  0.00
ATOM   3863  O   ILE   236      73.263   9.996 -10.297  1.00  0.00
ATOM   3864  N   LEU   237      71.024  10.371 -10.323  1.00  0.00
ATOM   3865  H   LEU   237      70.293  11.035 -10.109  1.00  0.00
ATOM   3866  CA  LEU   237      70.636   9.009 -10.710  1.00  0.00
ATOM   3867  HA  LEU   237      71.284   8.287 -10.213  1.00  0.00
ATOM   3868  CB  LEU   237      69.173   8.722 -10.302  1.00  0.00
ATOM   3869  HB2 LEU   237      68.620   9.466 -10.876  1.00  0.00
ATOM   3870  HB3 LEU   237      68.899   7.724 -10.643  1.00  0.00
ATOM   3871  CG  LEU   237      68.826   8.867  -8.801  1.00  0.00
ATOM   3872  HG  LEU   237      68.895   9.917  -8.518  1.00  0.00
ATOM   3873  CD1 LEU   237      67.398   8.356  -8.533  1.00  0.00
ATOM   3874 HD11 LEU   237      67.329   7.305  -8.815  1.00  0.00
ATOM   3875 HD12 LEU   237      67.166   8.463  -7.473  1.00  0.00
ATOM   3876 HD13 LEU   237      66.687   8.937  -9.121  1.00  0.00
ATOM   3877  CD2 LEU   237      69.827   8.167  -7.867  1.00  0.00
ATOM   3878 HD21 LEU   237      70.820   8.592  -8.014  1.00  0.00
ATOM   3879 HD22 LEU   237      69.520   8.311  -6.831  1.00  0.00
ATOM   3880 HD23 LEU   237      69.852   7.101  -8.093  1.00  0.00
ATOM   3881  C   LEU   237      70.831   8.724 -12.212  1.00  0.00
ATOM   3882  O   LEU   237      70.844   7.554 -12.591  1.00  0.00
ATOM   3883  N   GLY   238      70.988   9.779 -13.031  1.00  0.00
ATOM   3884  H   GLY   238      71.007  10.693 -12.603  1.00  0.00
ATOM   3885  CA  GLY   238      71.131   9.691 -14.482  1.00  0.00
ATOM   3886  HA2 GLY   238      71.560  10.620 -14.858  1.00  0.00
ATOM   3887  HA3 GLY   238      71.793   8.861 -14.728  1.00  0.00
ATOM   3888  C   GLY   238      69.769   9.461 -15.155  1.00  0.00
ATOM   3889  O   GLY   238      68.711   9.569 -14.532  1.00  0.00
ATOM   3890  N   SER   239      69.822   9.148 -16.458  1.00  0.00
ATOM   3891  H   SER   239      70.743   9.161 -16.873  1.00  0.00
ATOM   3892  CA  SER   239      68.686   8.787 -17.304  1.00  0.00
ATOM   3893  HA  SER   239      67.907   9.548 -17.266  1.00  0.00
ATOM   3894  CB  SER   239      69.202   8.683 -18.753  1.00  0.00
ATOM   3895  HB2 SER   239      70.105   8.072 -18.767  1.00  0.00
ATOM   3896  HB3 SER   239      68.437   8.213 -19.371  1.00  0.00
ATOM   3897  OG  SER   239      69.495   9.968 -19.262  1.00  0.00
ATOM   3898  HG  SER   239      69.815   9.890 -20.164  1.00  0.00
ATOM   3899  C   SER   239      68.102   7.425 -16.862  1.00  0.00
ATOM   3900  O   SER   239      68.867   6.458 -16.833  1.00  0.00
ATOM   3901  N   PRO   240      66.789   7.354 -16.522  1.00  0.00
ATOM   3902  CD  PRO   240      65.859   8.481 -16.425  1.00  0.00
ATOM   3903  HD2 PRO   240      65.579   8.789 -17.432  1.00  0.00
ATOM   3904  HD3 PRO   240      66.362   9.305 -15.920  1.00  0.00
ATOM   3905  CG  PRO   240      64.679   7.947 -15.629  1.00  0.00
ATOM   3906  HG2 PRO   240      63.759   8.467 -15.895  1.00  0.00
ATOM   3907  HG3 PRO   240      64.854   8.044 -14.557  1.00  0.00
ATOM   3908  CB  PRO   240      64.629   6.489 -16.039  1.00  0.00
ATOM   3909  HB2 PRO   240      64.099   6.365 -16.983  1.00  0.00
ATOM   3910  HB3 PRO   240      64.158   5.871 -15.274  1.00  0.00
ATOM   3911  CA  PRO   240      66.103   6.081 -16.209  1.00  0.00
ATOM   3912  HA  PRO   240      66.526   5.710 -15.275  1.00  0.00
ATOM   3913  C   PRO   240      66.245   5.005 -17.299  1.00  0.00
ATOM   3914  O   PRO   240      66.138   5.330 -18.483  1.00  0.00
ATOM   3915  N   SER   241      66.474   3.749 -16.874  1.00  0.00
ATOM   3916  H   SER   241      66.701   3.626 -15.898  1.00  0.00
ATOM   3917  CA  SER   241      66.532   2.576 -17.756  1.00  0.00
ATOM   3918  HA  SER   241      67.242   2.745 -18.566  1.00  0.00
ATOM   3919  CB  SER   241      66.995   1.346 -16.942  1.00  0.00
ATOM   3920  HB2 SER   241      67.370   0.608 -17.651  1.00  0.00
ATOM   3921  HB3 SER   241      67.808   1.672 -16.293  1.00  0.00
ATOM   3922  OG  SER   241      65.969   0.767 -16.158  1.00  0.00
ATOM   3923  HG  SER   241      66.319   0.012 -15.680  1.00  0.00
ATOM   3924  C   SER   241      65.198   2.336 -18.490  1.00  0.00
ATOM   3925  O   SER   241      64.160   2.817 -18.034  1.00  0.00
ATOM   3926  N   GLN   242      65.244   1.599 -19.613  1.00  0.00
ATOM   3927  H   GLN   242      66.146   1.283 -19.939  1.00  0.00
ATOM   3928  CA  GLN   242      64.074   1.359 -20.464  1.00  0.00
ATOM   3929  HA  GLN   242      63.589   2.304 -20.710  1.00  0.00
ATOM   3930  CB  GLN   242      64.513   0.672 -21.778  1.00  0.00
ATOM   3931  HB2 GLN   242      65.338   1.263 -22.176  1.00  0.00
ATOM   3932  HB3 GLN   242      64.876  -0.318 -21.503  1.00  0.00
ATOM   3933  CG  GLN   242      63.410   0.536 -22.854  1.00  0.00
ATOM   3934  HG2 GLN   242      63.829   0.024 -23.721  1.00  0.00
ATOM   3935  HG3 GLN   242      62.594  -0.057 -22.442  1.00  0.00
ATOM   3936  CD  GLN   242      62.851   1.890 -23.307  1.00  0.00
ATOM   3937  OE1 GLN   242      63.593   2.734 -23.803  1.00  0.00
ATOM   3938  NE2 GLN   242      61.545   2.107 -23.143  1.00  0.00
ATOM   3939 HE21 GLN   242      61.143   2.988 -23.430  1.00  0.00
ATOM   3940 HE22 GLN   242      60.965   1.390 -22.732  1.00  0.00
ATOM   3941  C   GLN   242      62.932   0.599 -19.755  1.00  0.00
ATOM   3942  O   GLN   242      61.773   0.871 -20.057  1.00  0.00
ATOM   3943  N   GLU   243      63.266  -0.281 -18.794  1.00  0.00
ATOM   3944  H   GLU   243      64.233  -0.571 -18.751  1.00  0.00
ATOM   3945  CA  GLU   243      62.300  -0.951 -17.920  1.00  0.00
ATOM   3946  HA  GLU   243      61.462  -1.332 -18.503  1.00  0.00
ATOM   3947  CB  GLU   243      62.988  -2.138 -17.210  1.00  0.00
ATOM   3948  HB2 GLU   243      63.282  -2.840 -17.990  1.00  0.00
ATOM   3949  HB3 GLU   243      63.879  -1.738 -16.727  1.00  0.00
ATOM   3950  CG  GLU   243      62.116  -2.870 -16.160  1.00  0.00
ATOM   3951  HG2 GLU   243      61.907  -2.154 -15.365  1.00  0.00
ATOM   3952  HG3 GLU   243      61.185  -3.143 -16.656  1.00  0.00
ATOM   3953  CD  GLU   243      62.764  -4.127 -15.559  1.00  0.00
ATOM   3954  OE1 GLU   243      62.581  -4.326 -14.338  1.00  0.00
ATOM   3955  OE2 GLU   243      63.430  -4.876 -16.309  1.00  0.00
ATOM   3956  C   GLU   243      61.594   0.018 -16.951  1.00  0.00
ATOM   3957  O   GLU   243      60.381  -0.091 -16.779  1.00  0.00
ATOM   3958  N   ASP   244      62.355   0.966 -16.374  1.00  0.00
ATOM   3959  H   ASP   244      63.354   0.885 -16.501  1.00  0.00
ATOM   3960  CA  ASP   244      61.848   2.035 -15.502  1.00  0.00
ATOM   3961  HA  ASP   244      61.166   1.587 -14.779  1.00  0.00
ATOM   3962  CB  ASP   244      62.956   2.795 -14.732  1.00  0.00
ATOM   3963  HB2 ASP   244      63.481   3.289 -15.549  1.00  0.00
ATOM   3964  HB3 ASP   244      62.504   3.546 -14.085  1.00  0.00
ATOM   3965  CG  ASP   244      63.952   1.951 -13.919  1.00  0.00
ATOM   3966  OD1 ASP   244      63.625   0.796 -13.564  1.00  0.00
ATOM   3967  OD2 ASP   244      65.007   2.520 -13.564  1.00  0.00
ATOM   3968  C   ASP   244      60.974   3.052 -16.255  1.00  0.00
ATOM   3969  O   ASP   244      60.010   3.551 -15.675  1.00  0.00
ATOM   3970  N   LEU   245      61.300   3.311 -17.535  1.00  0.00
ATOM   3971  H   LEU   245      62.202   2.992 -17.857  1.00  0.00
ATOM   3972  CA  LEU   245      60.474   4.094 -18.452  1.00  0.00
ATOM   3973  HA  LEU   245      60.180   5.028 -17.973  1.00  0.00
ATOM   3974  CB  LEU   245      61.251   4.426 -19.745  1.00  0.00
ATOM   3975  HB2 LEU   245      61.693   3.460 -19.991  1.00  0.00
ATOM   3976  HB3 LEU   245      60.583   4.735 -20.549  1.00  0.00
ATOM   3977  CG  LEU   245      62.371   5.476 -19.574  1.00  0.00
ATOM   3978  HG  LEU   245      62.983   5.200 -18.715  1.00  0.00
ATOM   3979  CD1 LEU   245      63.257   5.544 -20.837  1.00  0.00
ATOM   3980 HD11 LEU   245      62.645   5.820 -21.696  1.00  0.00
ATOM   3981 HD12 LEU   245      64.039   6.290 -20.693  1.00  0.00
ATOM   3982 HD13 LEU   245      63.713   4.570 -21.014  1.00  0.00
ATOM   3983  CD2 LEU   245      61.819   6.863 -19.169  1.00  0.00
ATOM   3984 HD21 LEU   245      61.287   6.780 -18.221  1.00  0.00
ATOM   3985 HD22 LEU   245      62.645   7.566 -19.061  1.00  0.00
ATOM   3986 HD23 LEU   245      61.136   7.221 -19.939  1.00  0.00
ATOM   3987  C   LEU   245      59.156   3.373 -18.769  1.00  0.00
ATOM   3988  O   LEU   245      58.117   4.014 -18.690  1.00  0.00
ATOM   3989  N   ASN   246      59.193   2.058 -19.052  1.00  0.00
ATOM   3990  H   ASN   246      60.103   1.634 -19.161  1.00  0.00
ATOM   3991  CA  ASN   246      58.002   1.236 -19.325  1.00  0.00
ATOM   3992  HA  ASN   246      57.372   1.724 -20.069  1.00  0.00
ATOM   3993  CB  ASN   246      58.431  -0.148 -19.871  1.00  0.00
ATOM   3994  HB2 ASN   246      59.155  -0.561 -19.169  1.00  0.00
ATOM   3995  HB3 ASN   246      57.548  -0.787 -19.900  1.00  0.00
ATOM   3996  CG  ASN   246      59.064  -0.122 -21.270  1.00  0.00
ATOM   3997  OD1 ASN   246      58.965   0.859 -22.005  1.00  0.00
ATOM   3998  ND2 ASN   246      59.717  -1.222 -21.649  1.00  0.00
ATOM   3999 HD21 ASN   246      60.152  -1.259 -22.560  1.00  0.00
ATOM   4000 HD22 ASN   246      59.773  -2.013 -21.024  1.00  0.00
ATOM   4001  C   ASN   246      57.046   1.086 -18.121  1.00  0.00
ATOM   4002  O   ASN   246      55.878   0.768 -18.346  1.00  0.00
ATOM   4003  N   CYS   247      57.520   1.355 -16.890  1.00  0.00
ATOM   4004  H   CYS   247      58.520   1.465 -16.799  1.00  0.00
ATOM   4005  CA  CYS   247      56.700   1.413 -15.673  1.00  0.00
ATOM   4006  HA  CYS   247      55.971   0.603 -15.693  1.00  0.00
ATOM   4007  CB  CYS   247      57.558   1.272 -14.399  1.00  0.00
ATOM   4008  HB2 CYS   247      58.400   1.964 -14.391  1.00  0.00
ATOM   4009  HB3 CYS   247      56.971   1.405 -13.490  1.00  0.00
ATOM   4010  SG  CYS   247      58.274  -0.392 -14.297  1.00  0.00
ATOM   4011  HG  CYS   247      58.919  -0.196 -13.151  1.00  0.00
ATOM   4012  C   CYS   247      55.844   2.697 -15.581  1.00  0.00
ATOM   4013  O   CYS   247      54.861   2.697 -14.840  1.00  0.00
ATOM   4014  N   ILE   248      56.217   3.751 -16.327  1.00  0.00
ATOM   4015  H   ILE   248      57.052   3.630 -16.882  1.00  0.00
ATOM   4016  CA  ILE   248      55.507   5.028 -16.411  1.00  0.00
ATOM   4017  HA  ILE   248      54.756   5.151 -15.630  1.00  0.00
ATOM   4018  CB  ILE   248      56.512   6.225 -16.360  1.00  0.00
ATOM   4019  HB  ILE   248      57.243   6.069 -17.153  1.00  0.00
ATOM   4020  CG2 ILE   248      55.843   7.609 -16.541  1.00  0.00
ATOM   4021 HG21 ILE   248      55.112   7.766 -15.748  1.00  0.00
ATOM   4022 HG22 ILE   248      56.603   8.389 -16.494  1.00  0.00
ATOM   4023 HG23 ILE   248      55.343   7.648 -17.509  1.00  0.00
ATOM   4024  CG1 ILE   248      57.355   6.209 -15.059  1.00  0.00
ATOM   4025 HG12 ILE   248      56.698   6.524 -14.248  1.00  0.00
ATOM   4026 HG13 ILE   248      57.669   5.178 -14.893  1.00  0.00
ATOM   4027  CD1 ILE   248      58.590   7.119 -15.099  1.00  0.00
ATOM   4028 HD11 ILE   248      58.277   8.150 -15.264  1.00  0.00
ATOM   4029 HD12 ILE   248      59.124   7.050 -14.151  1.00  0.00
ATOM   4030 HD13 ILE   248      59.247   6.805 -15.910  1.00  0.00
ATOM   4031  C   ILE   248      54.760   5.061 -17.760  1.00  0.00
ATOM   4032  O   ILE   248      55.369   4.782 -18.791  1.00  0.00
ATOM   4033  N   ILE   249      53.460   5.395 -17.743  1.00  0.00
ATOM   4034  H   ILE   249      53.011   5.529 -16.848  1.00  0.00
ATOM   4035  CA  ILE   249      52.629   5.450 -18.956  1.00  0.00
ATOM   4036  HA  ILE   249      53.199   5.481 -19.885  1.00  0.00
ATOM   4037  CB  ILE   249      51.596   4.288 -19.020  1.00  0.00
ATOM   4038  HB  ILE   249      50.961   4.432 -19.894  1.00  0.00
ATOM   4039  CG2 ILE   249      52.304   2.922 -19.119  1.00  0.00
ATOM   4040 HG21 ILE   249      52.938   2.777 -18.245  1.00  0.00
ATOM   4041 HG22 ILE   249      51.558   2.128 -19.162  1.00  0.00
ATOM   4042 HG23 ILE   249      52.916   2.894 -20.020  1.00  0.00
ATOM   4043  CG1 ILE   249      50.538   4.308 -17.891  1.00  0.00
ATOM   4044 HG12 ILE   249      51.024   3.963 -16.979  1.00  0.00
ATOM   4045 HG13 ILE   249      50.215   5.341 -17.761  1.00  0.00
ATOM   4046  CD1 ILE   249      49.318   3.424 -18.186  1.00  0.00
ATOM   4047 HD11 ILE   249      49.640   2.391 -18.315  1.00  0.00
ATOM   4048 HD12 ILE   249      48.616   3.484 -17.355  1.00  0.00
ATOM   4049 HD13 ILE   249      48.831   3.769 -19.098  1.00  0.00
ATOM   4050  C   ILE   249      51.921   6.805 -19.156  1.00  0.00
ATOM   4051  O   ILE   249      51.211   6.962 -20.150  1.00  0.00
ATOM   4052  N   ASN   250      52.170   7.782 -18.263  1.00  0.00
ATOM   4053  H   ASN   250      52.616   7.521 -17.395  1.00  0.00
ATOM   4054  CA  ASN   250      51.803   9.189 -18.461  1.00  0.00
ATOM   4055  HA  ASN   250      50.747   9.272 -18.719  1.00  0.00
ATOM   4056  CB  ASN   250      52.056   9.978 -17.154  1.00  0.00
ATOM   4057  HB2 ASN   250      53.014   9.638 -16.761  1.00  0.00
ATOM   4058  HB3 ASN   250      52.121  11.037 -17.402  1.00  0.00
ATOM   4059  CG  ASN   250      50.990   9.794 -16.072  1.00  0.00
ATOM   4060  OD1 ASN   250      49.960   9.157 -16.281  1.00  0.00
ATOM   4061  ND2 ASN   250      51.234  10.378 -14.901  1.00  0.00
ATOM   4062 HD21 ASN   250      50.566  10.291 -14.148  1.00  0.00
ATOM   4063 HD22 ASN   250      52.086  10.905 -14.771  1.00  0.00
ATOM   4064  C   ASN   250      52.626   9.769 -19.618  1.00  0.00
ATOM   4065  O   ASN   250      53.855   9.728 -19.567  1.00  0.00
ATOM   4066  N   MET   251      51.918  10.281 -20.639  1.00  0.00
ATOM   4067  H   MET   251      50.913  10.227 -20.559  1.00  0.00
ATOM   4068  CA  MET   251      52.489  10.805 -21.882  1.00  0.00
ATOM   4069  HA  MET   251      53.096  10.044 -22.373  1.00  0.00
ATOM   4070  CB  MET   251      51.344  11.212 -22.834  1.00  0.00
ATOM   4071  HB2 MET   251      50.686  10.347 -22.922  1.00  0.00
ATOM   4072  HB3 MET   251      50.807  12.028 -22.349  1.00  0.00
ATOM   4073  CG  MET   251      51.797  11.658 -24.238  1.00  0.00
ATOM   4074  HG2 MET   251      52.654  12.319 -24.106  1.00  0.00
ATOM   4075  HG3 MET   251      52.109  10.763 -24.776  1.00  0.00
ATOM   4076  SD  MET   251      50.525  12.518 -25.200  1.00  0.00
ATOM   4077  CE  MET   251      50.552  14.136 -24.380  1.00  0.00
ATOM   4078  HE1 MET   251      51.547  14.573 -24.470  1.00  0.00
ATOM   4079  HE2 MET   251      49.822  14.795 -24.851  1.00  0.00
ATOM   4080  HE3 MET   251      50.303  14.014 -23.326  1.00  0.00
ATOM   4081  C   MET   251      53.477  11.960 -21.652  1.00  0.00
ATOM   4082  O   MET   251      54.590  11.899 -22.168  1.00  0.00
ATOM   4083  N   LYS   252      53.062  12.966 -20.863  1.00  0.00
ATOM   4084  H   LYS   252      52.107  12.944 -20.536  1.00  0.00
ATOM   4085  CA  LYS   252      53.885  14.129 -20.523  1.00  0.00
ATOM   4086  HA  LYS   252      54.318  14.555 -21.428  1.00  0.00
ATOM   4087  CB  LYS   252      53.026  15.205 -19.835  1.00  0.00
ATOM   4088  HB2 LYS   252      52.567  14.732 -18.967  1.00  0.00
ATOM   4089  HB3 LYS   252      53.709  15.987 -19.503  1.00  0.00
ATOM   4090  CG  LYS   252      51.932  15.823 -20.719  1.00  0.00
ATOM   4091  HG2 LYS   252      52.388  16.163 -21.649  1.00  0.00
ATOM   4092  HG3 LYS   252      51.188  15.057 -20.938  1.00  0.00
ATOM   4093  CD  LYS   252      51.251  17.014 -20.016  1.00  0.00
ATOM   4094  HD2 LYS   252      50.770  16.620 -19.121  1.00  0.00
ATOM   4095  HD3 LYS   252      52.042  17.706 -19.728  1.00  0.00
ATOM   4096  CE  LYS   252      50.209  17.755 -20.874  1.00  0.00
ATOM   4097  HE2 LYS   252      49.943  18.676 -20.355  1.00  0.00
ATOM   4098  HE3 LYS   252      50.675  17.999 -21.829  1.00  0.00
ATOM   4099  NZ  LYS   252      48.993  16.955 -21.111  1.00  0.00
ATOM   4100  HZ1 LYS   252      48.561  16.729 -20.226  1.00  0.00
ATOM   4101  HZ2 LYS   252      48.346  17.486 -21.676  1.00  0.00
ATOM   4102  HZ3 LYS   252      49.240  16.102 -21.593  1.00  0.00
ATOM   4103  C   LYS   252      55.105  13.784 -19.648  1.00  0.00
ATOM   4104  O   LYS   252      56.135  14.437 -19.796  1.00  0.00
ATOM   4105  N   ALA   253      54.980  12.760 -18.783  1.00  0.00
ATOM   4106  H   ALA   253      54.057  12.368 -18.660  1.00  0.00
ATOM   4107  CA  ALA   253      56.071  12.239 -17.959  1.00  0.00
ATOM   4108  HA  ALA   253      56.555  13.082 -17.466  1.00  0.00
ATOM   4109  CB  ALA   253      55.504  11.302 -16.884  1.00  0.00
ATOM   4110  HB1 ALA   253      55.024  10.448 -17.362  1.00  0.00
ATOM   4111  HB2 ALA   253      56.313  10.952 -16.243  1.00  0.00
ATOM   4112  HB3 ALA   253      54.771  11.840 -16.282  1.00  0.00
ATOM   4113  C   ALA   253      57.144  11.530 -18.798  1.00  0.00
ATOM   4114  O   ALA   253      58.324  11.819 -18.614  1.00  0.00
ATOM   4115  N   ARG   254      56.714  10.661 -19.731  1.00  0.00
ATOM   4116  H   ARG   254      55.726  10.453 -19.740  1.00  0.00
ATOM   4117  CA  ARG   254      57.579   9.962 -20.685  1.00  0.00
ATOM   4118  HA  ARG   254      58.369   9.433 -20.152  1.00  0.00
ATOM   4119  CB  ARG   254      56.759   8.937 -21.495  1.00  0.00
ATOM   4120  HB2 ARG   254      55.856   9.443 -21.836  1.00  0.00
ATOM   4121  HB3 ARG   254      57.361   8.650 -22.357  1.00  0.00
ATOM   4122  CG  ARG   254      56.373   7.682 -20.700  1.00  0.00
ATOM   4123  HG2 ARG   254      55.933   8.018 -19.761  1.00  0.00
ATOM   4124  HG3 ARG   254      55.621   7.150 -21.283  1.00  0.00
ATOM   4125  CD  ARG   254      57.554   6.739 -20.404  1.00  0.00
ATOM   4126  HD2 ARG   254      58.366   7.331 -19.981  1.00  0.00
ATOM   4127  HD3 ARG   254      57.226   6.000 -19.673  1.00  0.00
ATOM   4128  NE  ARG   254      58.056   6.033 -21.598  1.00  0.00
ATOM   4129  HE  ARG   254      58.823   6.507 -22.053  1.00  0.00
ATOM   4130  CZ  ARG   254      57.617   4.873 -22.121  1.00  0.00
ATOM   4131  NH1 ARG   254      58.213   4.402 -23.222  1.00  0.00
ATOM   4132 HH11 ARG   254      58.975   4.917 -23.640  1.00  0.00
ATOM   4133 HH12 ARG   254      57.899   3.533 -23.630  1.00  0.00
ATOM   4134  NH2 ARG   254      56.607   4.175 -21.580  1.00  0.00
ATOM   4135 HH21 ARG   254      56.148   4.519 -20.749  1.00  0.00
ATOM   4136 HH22 ARG   254      56.310   3.309 -22.006  1.00  0.00
ATOM   4137  C   ARG   254      58.298  10.911 -21.645  1.00  0.00
ATOM   4138  O   ARG   254      59.510  10.781 -21.799  1.00  0.00
ATOM   4139  N   ASN   255      57.552  11.847 -22.255  1.00  0.00
ATOM   4140  H   ASN   255      56.554  11.822 -22.102  1.00  0.00
ATOM   4141  CA  ASN   255      58.085  12.830 -23.200  1.00  0.00
ATOM   4142  HA  ASN   255      58.687  12.328 -23.957  1.00  0.00
ATOM   4143  CB  ASN   255      56.928  13.578 -23.904  1.00  0.00
ATOM   4144  HB2 ASN   255      56.271  13.970 -23.128  1.00  0.00
ATOM   4145  HB3 ASN   255      57.360  14.406 -24.465  1.00  0.00
ATOM   4146  CG  ASN   255      56.094  12.716 -24.865  1.00  0.00
ATOM   4147  OD1 ASN   255      56.377  11.541 -25.090  1.00  0.00
ATOM   4148  ND2 ASN   255      55.050  13.311 -25.444  1.00  0.00
ATOM   4149 HD21 ASN   255      54.468  12.791 -26.085  1.00  0.00
ATOM   4150 HD22 ASN   255      54.847  14.279 -25.239  1.00  0.00
ATOM   4151  C   ASN   255      59.061  13.813 -22.535  1.00  0.00
ATOM   4152  O   ASN   255      60.006  14.226 -23.203  1.00  0.00
ATOM   4153  N   TYR   256      58.863  14.127 -21.240  1.00  0.00
ATOM   4154  H   TYR   256      57.981  13.877 -20.816  1.00  0.00
ATOM   4155  CA  TYR   256      59.804  14.929 -20.460  1.00  0.00
ATOM   4156  HA  TYR   256      60.133  15.780 -21.056  1.00  0.00
ATOM   4157  CB  TYR   256      59.156  15.457 -19.164  1.00  0.00
ATOM   4158  HB2 TYR   256      58.249  15.970 -19.484  1.00  0.00
ATOM   4159  HB3 TYR   256      58.892  14.627 -18.508  1.00  0.00
ATOM   4160  CG  TYR   256      60.050  16.430 -18.414  1.00  0.00
ATOM   4161  CD1 TYR   256      60.179  17.750 -18.893  1.00  0.00
ATOM   4162  HD1 TYR   256      59.586  18.077 -19.747  1.00  0.00
ATOM   4163  CE1 TYR   256      61.069  18.644 -18.272  1.00  0.00
ATOM   4164  HE1 TYR   256      61.167  19.664 -18.644  1.00  0.00
ATOM   4165  CZ  TYR   256      61.832  18.222 -17.169  1.00  0.00
ATOM   4166  OH  TYR   256      62.705  19.095 -16.593  1.00  0.00
ATOM   4167  HH  TYR   256      62.712  19.955 -17.020  1.00  0.00
ATOM   4168  CE2 TYR   256      61.692  16.910 -16.671  1.00  0.00
ATOM   4169  HE2 TYR   256      62.274  16.588 -15.807  1.00  0.00
ATOM   4170  CD2 TYR   256      60.798  16.015 -17.292  1.00  0.00
ATOM   4171  HD2 TYR   256      60.684  15.002 -16.906  1.00  0.00
ATOM   4172  C   TYR   256      61.116  14.177 -20.181  1.00  0.00
ATOM   4173  O   TYR   256      62.176  14.724 -20.475  1.00  0.00
ATOM   4174  N   LEU   257      61.023  12.942 -19.655  1.00  0.00
ATOM   4175  H   LEU   257      60.095  12.616 -19.426  1.00  0.00
ATOM   4176  CA  LEU   257      62.165  12.074 -19.334  1.00  0.00
ATOM   4177  HA  LEU   257      62.838  12.577 -18.640  1.00  0.00
ATOM   4178  CB  LEU   257      61.655  10.772 -18.672  1.00  0.00
ATOM   4179  HB2 LEU   257      60.831  10.505 -19.333  1.00  0.00
ATOM   4180  HB3 LEU   257      62.406   9.983 -18.691  1.00  0.00
ATOM   4181  CG  LEU   257      61.124  10.942 -17.231  1.00  0.00
ATOM   4182  HG  LEU   257      60.485  11.824 -17.195  1.00  0.00
ATOM   4183  CD1 LEU   257      60.316   9.703 -16.790  1.00  0.00
ATOM   4184 HD11 LEU   257      60.955   8.821 -16.825  1.00  0.00
ATOM   4185 HD12 LEU   257      59.954   9.848 -15.772  1.00  0.00
ATOM   4186 HD13 LEU   257      59.468   9.564 -17.461  1.00  0.00
ATOM   4187  CD2 LEU   257      62.239  11.303 -16.230  1.00  0.00
ATOM   4188 HD21 LEU   257      62.706  12.242 -16.528  1.00  0.00
ATOM   4189 HD22 LEU   257      61.812  11.411 -15.233  1.00  0.00
ATOM   4190 HD23 LEU   257      62.989  10.512 -16.220  1.00  0.00
ATOM   4191  C   LEU   257      63.039  11.732 -20.555  1.00  0.00
ATOM   4192  O   LEU   257      64.261  11.686 -20.420  1.00  0.00
ATOM   4193  N   GLN   258      62.399  11.516 -21.715  1.00  0.00
ATOM   4194  H   GLN   258      61.390  11.513 -21.679  1.00  0.00
ATOM   4195  CA  GLN   258      63.049  11.169 -22.979  1.00  0.00
ATOM   4196  HA  GLN   258      63.931  10.554 -22.799  1.00  0.00
ATOM   4197  CB  GLN   258      62.059  10.369 -23.850  1.00  0.00
ATOM   4198  HB2 GLN   258      61.126  10.931 -23.901  1.00  0.00
ATOM   4199  HB3 GLN   258      62.485  10.282 -24.849  1.00  0.00
ATOM   4200  CG  GLN   258      61.779   8.955 -23.283  1.00  0.00
ATOM   4201  HG2 GLN   258      62.706   8.386 -23.356  1.00  0.00
ATOM   4202  HG3 GLN   258      61.510   9.077 -22.234  1.00  0.00
ATOM   4203  CD  GLN   258      60.665   8.170 -23.987  1.00  0.00
ATOM   4204  OE1 GLN   258      60.299   7.090 -23.528  1.00  0.00
ATOM   4205  NE2 GLN   258      60.112   8.683 -25.089  1.00  0.00
ATOM   4206 HE21 GLN   258      59.377   8.178 -25.564  1.00  0.00
ATOM   4207 HE22 GLN   258      60.431   9.574 -25.443  1.00  0.00
ATOM   4208  C   GLN   258      63.638  12.376 -23.736  1.00  0.00
ATOM   4209  O   GLN   258      64.502  12.159 -24.585  1.00  0.00
ATOM   4210  N   SER   259      63.201  13.611 -23.418  1.00  0.00
ATOM   4211  H   SER   259      62.375  13.681 -22.841  1.00  0.00
ATOM   4212  CA  SER   259      63.766  14.847 -23.978  1.00  0.00
ATOM   4213  HA  SER   259      64.086  14.675 -25.006  1.00  0.00
ATOM   4214  CB  SER   259      62.708  15.973 -23.972  1.00  0.00
ATOM   4215  HB2 SER   259      63.047  16.743 -24.665  1.00  0.00
ATOM   4216  HB3 SER   259      61.774  15.544 -24.335  1.00  0.00
ATOM   4217  OG  SER   259      62.499  16.547 -22.695  1.00  0.00
ATOM   4218  HG  SER   259      61.834  17.236 -22.759  1.00  0.00
ATOM   4219  C   SER   259      65.084  15.284 -23.306  1.00  0.00
ATOM   4220  O   SER   259      65.820  16.065 -23.910  1.00  0.00
ATOM   4221  N   LEU   260      65.365  14.779 -22.091  1.00  0.00
ATOM   4222  H   LEU   260      64.672  14.176 -21.672  1.00  0.00
ATOM   4223  CA  LEU   260      66.595  15.047 -21.343  1.00  0.00
ATOM   4224  HA  LEU   260      66.795  16.118 -21.305  1.00  0.00
ATOM   4225  CB  LEU   260      66.426  14.524 -19.898  1.00  0.00
ATOM   4226  HB2 LEU   260      66.092  13.503 -20.084  1.00  0.00
ATOM   4227  HB3 LEU   260      67.370  14.503 -19.354  1.00  0.00
ATOM   4228  CG  LEU   260      65.364  15.268 -19.057  1.00  0.00
ATOM   4229  HG  LEU   260      64.431  15.296 -19.620  1.00  0.00
ATOM   4230  CD1 LEU   260      65.127  14.563 -17.707  1.00  0.00
ATOM   4231 HD11 LEU   260      66.059  14.535 -17.143  1.00  0.00
ATOM   4232 HD12 LEU   260      64.375  15.110 -17.138  1.00  0.00
ATOM   4233 HD13 LEU   260      64.779  13.545 -17.884  1.00  0.00
ATOM   4234  CD2 LEU   260      65.671  16.770 -18.882  1.00  0.00
ATOM   4235 HD21 LEU   260      65.711  17.250 -19.860  1.00  0.00
ATOM   4236 HD22 LEU   260      64.888  17.234 -18.282  1.00  0.00
ATOM   4237 HD23 LEU   260      66.631  16.889 -18.380  1.00  0.00
ATOM   4238  C   LEU   260      67.795  14.337 -22.013  1.00  0.00
ATOM   4239  O   LEU   260      67.667  13.148 -22.314  1.00  0.00
ATOM   4240  N   PRO   261      68.932  15.050 -22.220  1.00  0.00
ATOM   4241  CD  PRO   261      69.086  16.494 -22.023  1.00  0.00
ATOM   4242  HD2 PRO   261      69.086  16.697 -20.952  1.00  0.00
ATOM   4243  HD3 PRO   261      68.238  16.997 -22.488  1.00  0.00
ATOM   4244  CG  PRO   261      70.408  16.852 -22.686  1.00  0.00
ATOM   4245  HG2 PRO   261      70.877  17.701 -22.189  1.00  0.00
ATOM   4246  HG3 PRO   261      70.266  17.083 -23.742  1.00  0.00
ATOM   4247  CB  PRO   261      71.227  15.589 -22.514  1.00  0.00
ATOM   4248  HB2 PRO   261      71.695  15.538 -21.531  1.00  0.00
ATOM   4249  HB3 PRO   261      71.993  15.510 -23.285  1.00  0.00
ATOM   4250  CA  PRO   261      70.208  14.446 -22.668  1.00  0.00
ATOM   4251  HA  PRO   261      70.077  14.176 -23.716  1.00  0.00
ATOM   4252  C   PRO   261      70.651  13.206 -21.870  1.00  0.00
ATOM   4253  O   PRO   261      70.568  13.217 -20.640  1.00  0.00
ATOM   4254  N   SER   262      71.093  12.169 -22.603  1.00  0.00
ATOM   4255  H   SER   262      71.028  12.276 -23.605  1.00  0.00
ATOM   4256  CA  SER   262      71.563  10.888 -22.070  1.00  0.00
ATOM   4257  HA  SER   262      70.777  10.401 -21.493  1.00  0.00
ATOM   4258  CB  SER   262      71.951   9.969 -23.247  1.00  0.00
ATOM   4259  HB2 SER   262      71.080   9.855 -23.892  1.00  0.00
ATOM   4260  HB3 SER   262      72.754  10.450 -23.805  1.00  0.00
ATOM   4261  OG  SER   262      72.381   8.695 -22.805  1.00  0.00
ATOM   4262  HG  SER   262      72.613   8.154 -23.564  1.00  0.00
ATOM   4263  C   SER   262      72.719  11.066 -21.070  1.00  0.00
ATOM   4264  O   SER   262      73.756  11.620 -21.435  1.00  0.00
ATOM   4265  N   LYS   263      72.498  10.600 -19.832  1.00  0.00
ATOM   4266  H   LYS   263      71.606  10.164 -19.649  1.00  0.00
ATOM   4267  CA  LYS   263      73.437  10.741 -18.727  1.00  0.00
ATOM   4268  HA  LYS   263      74.442  10.937 -19.101  1.00  0.00
ATOM   4269  CB  LYS   263      72.998  11.930 -17.844  1.00  0.00
ATOM   4270  HB2 LYS   263      72.799  12.774 -18.504  1.00  0.00
ATOM   4271  HB3 LYS   263      72.078  11.641 -17.337  1.00  0.00
ATOM   4272  CG  LYS   263      74.052  12.334 -16.801  1.00  0.00
ATOM   4273  HG2 LYS   263      74.231  11.468 -16.164  1.00  0.00
ATOM   4274  HG3 LYS   263      74.966  12.583 -17.339  1.00  0.00
ATOM   4275  CD  LYS   263      73.626  13.531 -15.932  1.00  0.00
ATOM   4276  HD2 LYS   263      73.162  14.265 -16.591  1.00  0.00
ATOM   4277  HD3 LYS   263      72.888  13.169 -15.216  1.00  0.00
ATOM   4278  CE  LYS   263      74.796  14.188 -15.175  1.00  0.00
ATOM   4279  HE2 LYS   263      75.511  14.550 -15.914  1.00  0.00
ATOM   4280  HE3 LYS   263      74.397  15.032 -14.612  1.00  0.00
ATOM   4281  NZ  LYS   263      75.472  13.258 -14.252  1.00  0.00
ATOM   4282  HZ1 LYS   263      75.842  12.476 -14.773  1.00  0.00
ATOM   4283  HZ2 LYS   263      76.227  13.738 -13.784  1.00  0.00
ATOM   4284  HZ3 LYS   263      74.810  12.923 -13.567  1.00  0.00
ATOM   4285  C   LYS   263      73.498   9.426 -17.942  1.00  0.00
ATOM   4286  O   LYS   263      72.456   8.865 -17.606  1.00  0.00
ATOM   4287  N   THR   264      74.724   8.982 -17.635  1.00  0.00
ATOM   4288  H   THR   264      75.512   9.478 -18.027  1.00  0.00
ATOM   4289  CA  THR   264      74.988   7.826 -16.779  1.00  0.00
ATOM   4290  HA  THR   264      74.247   7.047 -16.959  1.00  0.00
ATOM   4291  CB  THR   264      76.399   7.247 -17.076  1.00  0.00
ATOM   4292  HB  THR   264      77.095   8.077 -16.957  1.00  0.00
ATOM   4293  CG2 THR   264      76.852   6.067 -16.195  1.00  0.00
ATOM   4294 HG21 THR   264      76.156   5.236 -16.314  1.00  0.00
ATOM   4295 HG22 THR   264      77.850   5.750 -16.496  1.00  0.00
ATOM   4296 HG23 THR   264      76.870   6.379 -15.151  1.00  0.00
ATOM   4297  OG1 THR   264      76.423   6.792 -18.415  1.00  0.00
ATOM   4298  HG1 THR   264      77.290   6.431 -18.615  1.00  0.00
ATOM   4299  C   THR   264      74.915   8.238 -15.295  1.00  0.00
ATOM   4300  O   THR   264      75.262   9.373 -14.957  1.00  0.00
ATOM   4301  N   LYS   265      74.473   7.295 -14.445  1.00  0.00
ATOM   4302  H   LYS   265      74.126   6.449 -14.875  1.00  0.00
ATOM   4303  CA  LYS   265      74.398   7.414 -12.988  1.00  0.00
ATOM   4304  HA  LYS   265      73.688   8.187 -12.693  1.00  0.00
ATOM   4305  CB  LYS   265      73.913   6.059 -12.428  1.00  0.00
ATOM   4306  HB2 LYS   265      72.949   5.860 -12.895  1.00  0.00
ATOM   4307  HB3 LYS   265      74.636   5.313 -12.757  1.00  0.00
ATOM   4308  CG  LYS   265      73.765   5.989 -10.896  1.00  0.00
ATOM   4309  HG2 LYS   265      74.713   6.281 -10.444  1.00  0.00
ATOM   4310  HG3 LYS   265      72.987   6.689 -10.592  1.00  0.00
ATOM   4311  CD  LYS   265      73.391   4.574 -10.431  1.00  0.00
ATOM   4312  HD2 LYS   265      72.453   4.313 -10.922  1.00  0.00
ATOM   4313  HD3 LYS   265      74.179   3.905 -10.776  1.00  0.00
ATOM   4314  CE  LYS   265      73.229   4.433  -8.909  1.00  0.00
ATOM   4315  HE2 LYS   265      73.193   3.370  -8.671  1.00  0.00
ATOM   4316  HE3 LYS   265      74.101   4.882  -8.434  1.00  0.00
ATOM   4317  NZ  LYS   265      72.007   5.089  -8.411  1.00  0.00
ATOM   4318  HZ1 LYS   265      71.198   4.673  -8.851  1.00  0.00
ATOM   4319  HZ2 LYS   265      71.945   4.970  -7.410  1.00  0.00
ATOM   4320  HZ3 LYS   265      72.040   6.074  -8.631  1.00  0.00
ATOM   4321  C   LYS   265      75.741   7.827 -12.362  1.00  0.00
ATOM   4322  O   LYS   265      76.761   7.193 -12.637  1.00  0.00
ATOM   4323  N   VAL   266      75.702   8.863 -11.510  1.00  0.00
ATOM   4324  H   VAL   266      74.827   9.355 -11.397  1.00  0.00
ATOM   4325  CA  VAL   266      76.854   9.314 -10.736  1.00  0.00
ATOM   4326  HA  VAL   266      77.765   9.296 -11.334  1.00  0.00
ATOM   4327  CB  VAL   266      76.659  10.750 -10.170  1.00  0.00
ATOM   4328  HB  VAL   266      75.815  10.727  -9.481  1.00  0.00
ATOM   4329  CG1 VAL   266      77.908  11.270  -9.434  1.00  0.00
ATOM   4330 HG11 VAL   266      78.753  11.293 -10.123  1.00  0.00
ATOM   4331 HG12 VAL   266      77.717  12.276  -9.059  1.00  0.00
ATOM   4332 HG13 VAL   266      78.139  10.609  -8.598  1.00  0.00
ATOM   4333  CG2 VAL   266      76.275  11.753 -11.270  1.00  0.00
ATOM   4334 HG21 VAL   266      75.341  11.441 -11.737  1.00  0.00
ATOM   4335 HG22 VAL   266      76.149  12.743 -10.832  1.00  0.00
ATOM   4336 HG23 VAL   266      77.063  11.787 -12.022  1.00  0.00
ATOM   4337  C   VAL   266      77.059   8.350  -9.553  1.00  0.00
ATOM   4338  O   VAL   266      76.122   8.125  -8.783  1.00  0.00
ATOM   4339  N   ALA   267      78.278   7.797  -9.448  1.00  0.00
ATOM   4340  H   ALA   267      78.947   8.006 -10.175  1.00  0.00
ATOM   4341  CA  ALA   267      78.676   6.878  -8.383  1.00  0.00
ATOM   4342  HA  ALA   267      77.983   6.037  -8.350  1.00  0.00
ATOM   4343  CB  ALA   267      80.084   6.343  -8.687  1.00  0.00
ATOM   4344  HB1 ALA   267      80.790   7.173  -8.714  1.00  0.00
ATOM   4345  HB2 ALA   267      80.381   5.639  -7.910  1.00  0.00
ATOM   4346  HB3 ALA   267      80.081   5.838  -9.653  1.00  0.00
ATOM   4347  C   ALA   267      78.642   7.553  -7.005  1.00  0.00
ATOM   4348  O   ALA   267      79.132   8.675  -6.864  1.00  0.00
ATOM   4349  N   TRP   268      78.084   6.843  -6.011  1.00  0.00
ATOM   4350  H   TRP   268      77.634   5.973  -6.256  1.00  0.00
ATOM   4351  CA  TRP   268      77.993   7.306  -4.624  1.00  0.00
ATOM   4352  HA  TRP   268      77.576   8.313  -4.594  1.00  0.00
ATOM   4353  CB  TRP   268      77.079   6.371  -3.811  1.00  0.00
ATOM   4354  HB2 TRP   268      77.535   5.381  -3.796  1.00  0.00
ATOM   4355  HB3 TRP   268      76.982   6.741  -2.790  1.00  0.00
ATOM   4356  CG  TRP   268      75.685   6.194  -4.338  1.00  0.00
ATOM   4357  CD1 TRP   268      75.160   5.040  -4.805  1.00  0.00
ATOM   4358  HD1 TRP   268      75.805   4.161  -4.810  1.00  0.00
ATOM   4359  NE1 TRP   268      73.853   5.249  -5.191  1.00  0.00
ATOM   4360  HE1 TRP   268      73.270   4.513  -5.562  1.00  0.00
ATOM   4361  CE2 TRP   268      73.467   6.560  -5.006  1.00  0.00
ATOM   4362  CZ2 TRP   268      72.265   7.256  -5.229  1.00  0.00
ATOM   4363  HZ2 TRP   268      71.424   6.677  -5.610  1.00  0.00
ATOM   4364  CH2 TRP   268      72.211   8.635  -4.955  1.00  0.00
ATOM   4365  HH2 TRP   268      71.299   9.208  -5.118  1.00  0.00
ATOM   4366  CZ3 TRP   268      73.353   9.295  -4.460  1.00  0.00
ATOM   4367  HZ3 TRP   268      73.346  10.365  -4.251  1.00  0.00
ATOM   4368  CE3 TRP   268      74.544   8.582  -4.220  1.00  0.00
ATOM   4369  HE3 TRP   268      75.375   9.166  -3.826  1.00  0.00
ATOM   4370  CD2 TRP   268      74.633   7.196  -4.481  1.00  0.00
ATOM   4371  C   TRP   268      79.361   7.474  -3.942  1.00  0.00
ATOM   4372  O   TRP   268      79.486   8.333  -3.076  1.00  0.00
ATOM   4373  N   ALA   269      80.372   6.704  -4.380  1.00  0.00
ATOM   4374  H   ALA   269      80.132   5.949  -5.006  1.00  0.00
ATOM   4375  CA  ALA   269      81.766   6.834  -3.952  1.00  0.00
ATOM   4376  HA  ALA   269      81.767   6.887  -2.863  1.00  0.00
ATOM   4377  CB  ALA   269      82.528   5.572  -4.383  1.00  0.00
ATOM   4378  HB1 ALA   269      82.543   5.510  -5.471  1.00  0.00
ATOM   4379  HB2 ALA   269      83.550   5.618  -4.008  1.00  0.00
ATOM   4380  HB3 ALA   269      82.032   4.691  -3.976  1.00  0.00
ATOM   4381  C   ALA   269      82.475   8.101  -4.474  1.00  0.00
ATOM   4382  O   ALA   269      83.516   8.451  -3.926  1.00  0.00
ATOM   4383  N   LYS   270      81.919   8.768  -5.501  1.00  0.00
ATOM   4384  H   LYS   270      81.137   8.334  -5.969  1.00  0.00
ATOM   4385  CA  LYS   270      82.436  10.032  -6.037  1.00  0.00
ATOM   4386  HA  LYS   270      83.489  10.146  -5.780  1.00  0.00
ATOM   4387  CB  LYS   270      82.300  10.042  -7.573  1.00  0.00
ATOM   4388  HB2 LYS   270      81.257   9.843  -7.818  1.00  0.00
ATOM   4389  HB3 LYS   270      82.572  11.036  -7.927  1.00  0.00
ATOM   4390  CG  LYS   270      83.196   8.992  -8.255  1.00  0.00
ATOM   4391  HG2 LYS   270      84.225   9.196  -7.960  1.00  0.00
ATOM   4392  HG3 LYS   270      82.899   8.012  -7.881  1.00  0.00
ATOM   4393  CD  LYS   270      83.090   9.008  -9.786  1.00  0.00
ATOM   4394  HD2 LYS   270      82.049   8.832 -10.057  1.00  0.00
ATOM   4395  HD3 LYS   270      83.395   9.993 -10.138  1.00  0.00
ATOM   4396  CE  LYS   270      83.977   7.934 -10.436  1.00  0.00
ATOM   4397  HE2 LYS   270      85.010   8.122 -10.143  1.00  0.00
ATOM   4398  HE3 LYS   270      83.664   6.960 -10.059  1.00  0.00
ATOM   4399  NZ  LYS   270      83.874   7.947 -11.906  1.00  0.00
ATOM   4400  HZ1 LYS   270      84.164   8.849 -12.256  1.00  0.00
ATOM   4401  HZ2 LYS   270      84.470   7.229 -12.292  1.00  0.00
ATOM   4402  HZ3 LYS   270      82.917   7.772 -12.178  1.00  0.00
ATOM   4403  C   LYS   270      81.748  11.253  -5.399  1.00  0.00
ATOM   4404  O   LYS   270      82.391  12.294  -5.278  1.00  0.00
ATOM   4405  N   LEU   271      80.479  11.102  -4.981  1.00  0.00
ATOM   4406  H   LEU   271      80.024  10.228  -5.204  1.00  0.00
ATOM   4407  CA  LEU   271      79.708  12.125  -4.264  1.00  0.00
ATOM   4408  HA  LEU   271      79.954  13.119  -4.637  1.00  0.00
ATOM   4409  CB  LEU   271      78.201  11.872  -4.488  1.00  0.00
ATOM   4410  HB2 LEU   271      78.115  10.811  -4.253  1.00  0.00
ATOM   4411  HB3 LEU   271      77.579  12.447  -3.802  1.00  0.00
ATOM   4412  CG  LEU   271      77.731  12.117  -5.935  1.00  0.00
ATOM   4413  HG  LEU   271      78.458  11.677  -6.618  1.00  0.00
ATOM   4414  CD1 LEU   271      76.348  11.485  -6.181  1.00  0.00
ATOM   4415 HD11 LEU   271      75.621  11.924  -5.499  1.00  0.00
ATOM   4416 HD12 LEU   271      76.040  11.673  -7.210  1.00  0.00
ATOM   4417 HD13 LEU   271      76.403  10.410  -6.009  1.00  0.00
ATOM   4418  CD2 LEU   271      77.771  13.615  -6.313  1.00  0.00
ATOM   4419 HD21 LEU   271      78.792  13.987  -6.220  1.00  0.00
ATOM   4420 HD22 LEU   271      77.431  13.740  -7.341  1.00  0.00
ATOM   4421 HD23 LEU   271      77.118  14.176  -5.645  1.00  0.00
ATOM   4422  C   LEU   271      80.009  12.141  -2.756  1.00  0.00
ATOM   4423  O   LEU   271      79.868  13.191  -2.131  1.00  0.00
ATOM   4424  N   PHE   272      80.410  10.982  -2.208  1.00  0.00
ATOM   4425  H   PHE   272      80.500  10.202  -2.843  1.00  0.00
ATOM   4426  CA  PHE   272      80.664  10.752  -0.789  1.00  0.00
ATOM   4427  HA  PHE   272      80.786  11.700  -0.265  1.00  0.00
ATOM   4428  CB  PHE   272      79.459   9.998  -0.173  1.00  0.00
ATOM   4429  HB2 PHE   272      79.350   8.983  -0.555  1.00  0.00
ATOM   4430  HB3 PHE   272      79.701   9.962   0.889  1.00  0.00
ATOM   4431  CG  PHE   272      78.092  10.654  -0.286  1.00  0.00
ATOM   4432  CD1 PHE   272      77.717  11.678   0.609  1.00  0.00
ATOM   4433  HD1 PHE   272      78.378  11.961   1.428  1.00  0.00
ATOM   4434  CE1 PHE   272      76.501  12.325   0.444  1.00  0.00
ATOM   4435  HE1 PHE   272      76.204  13.094   1.157  1.00  0.00
ATOM   4436  CZ  PHE   272      75.666  12.002  -0.616  1.00  0.00
ATOM   4437  HZ  PHE   272      74.720  12.529  -0.738  1.00  0.00
ATOM   4438  CE2 PHE   272      76.031  11.014  -1.518  1.00  0.00
ATOM   4439  HE2 PHE   272      75.369  10.766  -2.348  1.00  0.00
ATOM   4440  CD2 PHE   272      77.236  10.342  -1.366  1.00  0.00
ATOM   4441  HD2 PHE   272      77.524   9.571  -2.081  1.00  0.00
ATOM   4442  C   PHE   272      81.989   9.963  -0.636  1.00  0.00
ATOM   4443  O   PHE   272      81.948   8.799  -0.233  1.00  0.00
ATOM   4444  N   PRO   273      83.145  10.571  -1.000  1.00  0.00
ATOM   4445  CD  PRO   273      83.297  11.965  -1.428  1.00  0.00
ATOM   4446  HD2 PRO   273      82.801  12.606  -0.700  1.00  0.00
ATOM   4447  HD3 PRO   273      82.819  12.082  -2.400  1.00  0.00
ATOM   4448  CG  PRO   273      84.800  12.202  -1.488  1.00  0.00
ATOM   4449  HG2 PRO   273      85.186  12.533  -0.524  1.00  0.00
ATOM   4450  HG3 PRO   273      85.053  12.937  -2.252  1.00  0.00
ATOM   4451  CB  PRO   273      85.335  10.829  -1.858  1.00  0.00
ATOM   4452  HB2 PRO   273      86.379  10.662  -1.594  1.00  0.00
ATOM   4453  HB3 PRO   273      85.204  10.681  -2.930  1.00  0.00
ATOM   4454  CA  PRO   273      84.437   9.854  -1.080  1.00  0.00
ATOM   4455  HA  PRO   273      84.246   8.973  -1.693  1.00  0.00
ATOM   4456  C   PRO   273      85.084   9.422   0.251  1.00  0.00
ATOM   4457  O   PRO   273      86.059   8.674   0.202  1.00  0.00
ATOM   4458  N   LYS   274      84.551   9.885   1.393  1.00  0.00
ATOM   4459  H   LYS   274      83.797  10.552   1.307  1.00  0.00
ATOM   4460  CA  LYS   274      85.064   9.584   2.734  1.00  0.00
ATOM   4461  HA  LYS   274      85.880   8.863   2.678  1.00  0.00
ATOM   4462  CB  LYS   274      85.598  10.887   3.373  1.00  0.00
ATOM   4463  HB2 LYS   274      84.781  11.608   3.394  1.00  0.00
ATOM   4464  HB3 LYS   274      85.905  10.657   4.393  1.00  0.00
ATOM   4465  CG  LYS   274      86.790  11.484   2.600  1.00  0.00
ATOM   4466  HG2 LYS   274      87.551  10.708   2.519  1.00  0.00
ATOM   4467  HG3 LYS   274      86.436  11.749   1.604  1.00  0.00
ATOM   4468  CD  LYS   274      87.393  12.723   3.275  1.00  0.00
ATOM   4469  HD2 LYS   274      86.611  13.477   3.368  1.00  0.00
ATOM   4470  HD3 LYS   274      87.741  12.437   4.267  1.00  0.00
ATOM   4471  CE  LYS   274      88.567  13.300   2.467  1.00  0.00
ATOM   4472  HE2 LYS   274      89.326  12.524   2.366  1.00  0.00
ATOM   4473  HE3 LYS   274      88.198  13.578   1.480  1.00  0.00
ATOM   4474  NZ  LYS   274      89.157  14.482   3.121  1.00  0.00
ATOM   4475  HZ1 LYS   274      89.499  14.225   4.036  1.00  0.00
ATOM   4476  HZ2 LYS   274      89.922  14.830   2.561  1.00  0.00
ATOM   4477  HZ3 LYS   274      88.454  15.201   3.214  1.00  0.00
ATOM   4478  C   LYS   274      84.019   8.870   3.615  1.00  0.00
ATOM   4479  O   LYS   274      84.233   8.754   4.822  1.00  0.00
ATOM   4480  N   SER   275      82.926   8.384   3.003  1.00  0.00
ATOM   4481  H   SER   275      82.830   8.583   2.017  1.00  0.00
ATOM   4482  CA  SER   275      81.870   7.614   3.662  1.00  0.00
ATOM   4483  HA  SER   275      81.789   7.885   4.715  1.00  0.00
ATOM   4484  CB  SER   275      80.538   7.937   2.968  1.00  0.00
ATOM   4485  HB2 SER   275      80.674   7.901   1.887  1.00  0.00
ATOM   4486  HB3 SER   275      79.787   7.205   3.264  1.00  0.00
ATOM   4487  OG  SER   275      80.110   9.228   3.345  1.00  0.00
ATOM   4488  HG  SER   275      79.278   9.429   2.911  1.00  0.00
ATOM   4489  C   SER   275      82.152   6.105   3.586  1.00  0.00
ATOM   4490  O   SER   275      82.809   5.651   2.648  1.00  0.00
ATOM   4491  N   ASP   276      81.603   5.358   4.561  1.00  0.00
ATOM   4492  H   ASP   276      81.215   5.866   5.343  1.00  0.00
ATOM   4493  CA  ASP   276      81.615   3.891   4.621  1.00  0.00
ATOM   4494  HA  ASP   276      82.636   3.521   4.523  1.00  0.00
ATOM   4495  CB  ASP   276      81.041   3.410   5.984  1.00  0.00
ATOM   4496  HB2 ASP   276      81.579   3.937   6.772  1.00  0.00
ATOM   4497  HB3 ASP   276      80.019   3.786   5.928  1.00  0.00
ATOM   4498  CG  ASP   276      81.017   1.898   6.299  1.00  0.00
ATOM   4499  OD1 ASP   276      81.628   1.095   5.559  1.00  0.00
ATOM   4500  OD2 ASP   276      80.436   1.568   7.356  1.00  0.00
ATOM   4501  C   ASP   276      80.856   3.305   3.414  1.00  0.00
ATOM   4502  O   ASP   276      79.729   3.720   3.154  1.00  0.00
ATOM   4503  N   SER   277      81.486   2.349   2.711  1.00  0.00
ATOM   4504  H   SER   277      82.450   2.178   2.958  1.00  0.00
ATOM   4505  CA  SER   277      80.936   1.658   1.542  1.00  0.00
ATOM   4506  HA  SER   277      80.585   2.378   0.802  1.00  0.00
ATOM   4507  CB  SER   277      82.042   0.794   0.903  1.00  0.00
ATOM   4508  HB2 SER   277      81.685   0.454  -0.069  1.00  0.00
ATOM   4509  HB3 SER   277      82.923   1.421   0.767  1.00  0.00
ATOM   4510  OG  SER   277      82.380  -0.327   1.699  1.00  0.00
ATOM   4511  HG  SER   277      83.069  -0.833   1.263  1.00  0.00
ATOM   4512  C   SER   277      79.644   0.860   1.815  1.00  0.00
ATOM   4513  O   SER   277      78.847   0.703   0.892  1.00  0.00
ATOM   4514  N   LYS   278      79.437   0.412   3.069  1.00  0.00
ATOM   4515  H   LYS   278      80.209   0.472   3.718  1.00  0.00
ATOM   4516  CA  LYS   278      78.189  -0.200   3.529  1.00  0.00
ATOM   4517  HA  LYS   278      77.866  -0.962   2.820  1.00  0.00
ATOM   4518  CB  LYS   278      78.394  -0.863   4.904  1.00  0.00
ATOM   4519  HB2 LYS   278      78.729  -0.076   5.579  1.00  0.00
ATOM   4520  HB3 LYS   278      77.415  -1.222   5.223  1.00  0.00
ATOM   4521  CG  LYS   278      79.399  -2.024   4.932  1.00  0.00
ATOM   4522  HG2 LYS   278      79.120  -2.751   4.169  1.00  0.00
ATOM   4523  HG3 LYS   278      80.394  -1.635   4.715  1.00  0.00
ATOM   4524  CD  LYS   278      79.404  -2.704   6.310  1.00  0.00
ATOM   4525  HD2 LYS   278      79.685  -1.948   7.043  1.00  0.00
ATOM   4526  HD3 LYS   278      78.387  -3.041   6.508  1.00  0.00
ATOM   4527  CE  LYS   278      80.366  -3.896   6.410  1.00  0.00
ATOM   4528  HE2 LYS   278      80.116  -4.610   5.625  1.00  0.00
ATOM   4529  HE3 LYS   278      81.383  -3.534   6.261  1.00  0.00
ATOM   4530  NZ  LYS   278      80.267  -4.558   7.726  1.00  0.00
ATOM   4531  HZ1 LYS   278      79.325  -4.894   7.864  1.00  0.00
ATOM   4532  HZ2 LYS   278      80.910  -5.336   7.761  1.00  0.00
ATOM   4533  HZ3 LYS   278      80.499  -3.897   8.454  1.00  0.00
ATOM   4534  C   LYS   278      77.039   0.823   3.611  1.00  0.00
ATOM   4535  O   LYS   278      75.918   0.491   3.227  1.00  0.00
ATOM   4536  N   ALA   279      77.340   2.049   4.078  1.00  0.00
ATOM   4537  H   ALA   279      78.267   2.184   4.456  1.00  0.00
ATOM   4538  CA  ALA   279      76.397   3.171   4.130  1.00  0.00
ATOM   4539  HA  ALA   279      75.511   2.842   4.673  1.00  0.00
ATOM   4540  CB  ALA   279      77.024   4.355   4.885  1.00  0.00
ATOM   4541  HB1 ALA   279      77.907   4.702   4.349  1.00  0.00
ATOM   4542  HB2 ALA   279      76.300   5.167   4.955  1.00  0.00
ATOM   4543  HB3 ALA   279      77.310   4.037   5.888  1.00  0.00
ATOM   4544  C   ALA   279      75.945   3.618   2.732  1.00  0.00
ATOM   4545  O   ALA   279      74.765   3.912   2.560  1.00  0.00
ATOM   4546  N   LEU   280      76.882   3.623   1.766  1.00  0.00
ATOM   4547  H   LEU   280      77.830   3.430   2.057  1.00  0.00
ATOM   4548  CA  LEU   280      76.644   3.980   0.366  1.00  0.00
ATOM   4549  HA  LEU   280      75.967   4.832   0.307  1.00  0.00
ATOM   4550  CB  LEU   280      77.977   4.361  -0.313  1.00  0.00
ATOM   4551  HB2 LEU   280      78.552   3.446  -0.169  1.00  0.00
ATOM   4552  HB3 LEU   280      77.851   4.546  -1.380  1.00  0.00
ATOM   4553  CG  LEU   280      78.730   5.550   0.330  1.00  0.00
ATOM   4554  HG  LEU   280      78.927   5.312   1.375  1.00  0.00
ATOM   4555  CD1 LEU   280      80.062   5.826  -0.394  1.00  0.00
ATOM   4556 HD11 LEU   280      79.865   6.065  -1.439  1.00  0.00
ATOM   4557 HD12 LEU   280      80.567   6.667   0.081  1.00  0.00
ATOM   4558 HD13 LEU   280      80.697   4.942  -0.337  1.00  0.00
ATOM   4559  CD2 LEU   280      77.870   6.820   0.452  1.00  0.00
ATOM   4560 HD21 LEU   280      76.998   6.611   1.071  1.00  0.00
ATOM   4561 HD22 LEU   280      78.458   7.615   0.911  1.00  0.00
ATOM   4562 HD23 LEU   280      77.544   7.135  -0.539  1.00  0.00
ATOM   4563  C   LEU   280      75.915   2.883  -0.430  1.00  0.00
ATOM   4564  O   LEU   280      75.211   3.223  -1.380  1.00  0.00
ATOM   4565  N   ASP   281      76.056   1.609  -0.019  1.00  0.00
ATOM   4566  H   ASP   281      76.785   1.415   0.652  1.00  0.00
ATOM   4567  CA  ASP   281      75.295   0.481  -0.563  1.00  0.00
ATOM   4568  HA  ASP   281      75.269   0.562  -1.650  1.00  0.00
ATOM   4569  CB  ASP   281      75.922  -0.886  -0.183  1.00  0.00
ATOM   4570  HB2 ASP   281      76.986  -0.888  -0.419  1.00  0.00
ATOM   4571  HB3 ASP   281      75.790  -0.899   0.899  1.00  0.00
ATOM   4572  CG  ASP   281      75.257  -2.134  -0.797  1.00  0.00
ATOM   4573  OD1 ASP   281      74.829  -2.072  -1.972  1.00  0.00
ATOM   4574  OD2 ASP   281      75.274  -3.182  -0.117  1.00  0.00
ATOM   4575  C   ASP   281      73.817   0.565  -0.131  1.00  0.00
ATOM   4576  O   ASP   281      72.938   0.397  -0.973  1.00  0.00
ATOM   4577  N   LEU   282      73.569   0.874   1.155  1.00  0.00
ATOM   4578  H   LEU   282      74.342   0.853   1.805  1.00  0.00
ATOM   4579  CA  LEU   282      72.224   1.108   1.684  1.00  0.00
ATOM   4580  HA  LEU   282      71.548   0.320   1.352  1.00  0.00
ATOM   4581  CB  LEU   282      72.261   1.108   3.230  1.00  0.00
ATOM   4582  HB2 LEU   282      72.727   0.145   3.440  1.00  0.00
ATOM   4583  HB3 LEU   282      72.900   1.909   3.602  1.00  0.00
ATOM   4584  CG  LEU   282      70.883   1.179   3.933  1.00  0.00
ATOM   4585  HG  LEU   282      70.477   2.174   3.751  1.00  0.00
ATOM   4586  CD1 LEU   282      69.879   0.116   3.440  1.00  0.00
ATOM   4587 HD11 LEU   282      70.284  -0.879   3.622  1.00  0.00
ATOM   4588 HD12 LEU   282      68.937   0.228   3.978  1.00  0.00
ATOM   4589 HD13 LEU   282      69.705   0.247   2.372  1.00  0.00
ATOM   4590  CD2 LEU   282      71.042   1.119   5.463  1.00  0.00
ATOM   4591 HD21 LEU   282      71.650   1.959   5.799  1.00  0.00
ATOM   4592 HD22 LEU   282      70.060   1.171   5.933  1.00  0.00
ATOM   4593 HD23 LEU   282      71.529   0.185   5.742  1.00  0.00
ATOM   4594  C   LEU   282      71.575   2.381   1.109  1.00  0.00
ATOM   4595  O   LEU   282      70.372   2.368   0.859  1.00  0.00
ATOM   4596  N   LEU   283      72.388   3.424   0.853  1.00  0.00
ATOM   4597  H   LEU   283      73.339   3.351   1.186  1.00  0.00
ATOM   4598  CA  LEU   283      71.974   4.669   0.205  1.00  0.00
ATOM   4599  HA  LEU   283      71.122   5.101   0.730  1.00  0.00
ATOM   4600  CB  LEU   283      73.141   5.686   0.234  1.00  0.00
ATOM   4601  HB2 LEU   283      73.436   5.657   1.283  1.00  0.00
ATOM   4602  HB3 LEU   283      73.973   5.351  -0.386  1.00  0.00
ATOM   4603  CG  LEU   283      72.760   7.129  -0.153  1.00  0.00
ATOM   4604  HG  LEU   283      72.384   7.131  -1.176  1.00  0.00
ATOM   4605  CD1 LEU   283      71.678   7.680   0.792  1.00  0.00
ATOM   4606 HD11 LEU   283      72.053   7.678   1.815  1.00  0.00
ATOM   4607 HD12 LEU   283      71.425   8.699   0.500  1.00  0.00
ATOM   4608 HD13 LEU   283      70.788   7.053   0.731  1.00  0.00
ATOM   4609  CD2 LEU   283      74.005   8.039  -0.224  1.00  0.00
ATOM   4610 HD21 LEU   283      74.697   7.651  -0.972  1.00  0.00
ATOM   4611 HD22 LEU   283      73.702   9.049  -0.499  1.00  0.00
ATOM   4612 HD23 LEU   283      74.496   8.060   0.749  1.00  0.00
ATOM   4613  C   LEU   283      71.478   4.456  -1.233  1.00  0.00
ATOM   4614  O   LEU   283      70.493   5.082  -1.616  1.00  0.00
ATOM   4615  N   ASP   284      72.146   3.559  -1.979  1.00  0.00
ATOM   4616  H   ASP   284      72.991   3.183  -1.574  1.00  0.00
ATOM   4617  CA  ASP   284      71.793   3.160  -3.341  1.00  0.00
ATOM   4618  HA  ASP   284      71.698   4.045  -3.970  1.00  0.00
ATOM   4619  CB  ASP   284      72.887   2.238  -3.945  1.00  0.00
ATOM   4620  HB2 ASP   284      73.894   2.601  -3.738  1.00  0.00
ATOM   4621  HB3 ASP   284      72.696   1.342  -3.355  1.00  0.00
ATOM   4622  CG  ASP   284      72.760   1.903  -5.441  1.00  0.00
ATOM   4623  OD1 ASP   284      72.195   2.733  -6.188  1.00  0.00
ATOM   4624  OD2 ASP   284      73.382   0.897  -5.844  1.00  0.00
ATOM   4625  C   ASP   284      70.411   2.482  -3.401  1.00  0.00
ATOM   4626  O   ASP   284      69.601   2.825  -4.260  1.00  0.00
ATOM   4627  N   ARG   285      70.176   1.554  -2.461  1.00  0.00
ATOM   4628  H   ARG   285      70.947   1.349  -1.842  1.00  0.00
ATOM   4629  CA  ARG   285      68.951   0.767  -2.326  1.00  0.00
ATOM   4630  HA  ARG   285      68.628   0.384  -3.294  1.00  0.00
ATOM   4631  CB  ARG   285      69.240  -0.427  -1.395  1.00  0.00
ATOM   4632  HB2 ARG   285      69.563  -0.020  -0.437  1.00  0.00
ATOM   4633  HB3 ARG   285      68.304  -0.969  -1.262  1.00  0.00
ATOM   4634  CG  ARG   285      70.317  -1.388  -1.934  1.00  0.00
ATOM   4635  HG2 ARG   285      69.879  -1.955  -2.755  1.00  0.00
ATOM   4636  HG3 ARG   285      71.145  -0.786  -2.310  1.00  0.00
ATOM   4637  CD  ARG   285      70.835  -2.358  -0.862  1.00  0.00
ATOM   4638  HD2 ARG   285      71.302  -1.788  -0.059  1.00  0.00
ATOM   4639  HD3 ARG   285      69.998  -2.930  -0.462  1.00  0.00
ATOM   4640  NE  ARG   285      71.826  -3.296  -1.412  1.00  0.00
ATOM   4641  HE  ARG   285      72.776  -2.962  -1.337  1.00  0.00
ATOM   4642  CZ  ARG   285      71.611  -4.497  -1.977  1.00  0.00
ATOM   4643  NH1 ARG   285      70.384  -5.026  -2.101  1.00  0.00
ATOM   4644 HH11 ARG   285      69.581  -4.516  -1.762  1.00  0.00
ATOM   4645 HH12 ARG   285      70.269  -5.932  -2.532  1.00  0.00
ATOM   4646  NH2 ARG   285      72.669  -5.180  -2.431  1.00  0.00
ATOM   4647 HH21 ARG   285      73.595  -4.787  -2.343  1.00  0.00
ATOM   4648 HH22 ARG   285      72.536  -6.085  -2.860  1.00  0.00
ATOM   4649  C   ARG   285      67.744   1.594  -1.836  1.00  0.00
ATOM   4650  O   ARG   285      66.612   1.233  -2.159  1.00  0.00
ATOM   4651  N   MET   286      68.001   2.694  -1.106  1.00  0.00
ATOM   4652  H   MET   286      68.951   2.823  -0.789  1.00  0.00
ATOM   4653  CA  MET   286      66.994   3.676  -0.698  1.00  0.00
ATOM   4654  HA  MET   286      66.045   3.178  -0.501  1.00  0.00
ATOM   4655  CB  MET   286      67.450   4.394   0.587  1.00  0.00
ATOM   4656  HB2 MET   286      68.468   4.744   0.415  1.00  0.00
ATOM   4657  HB3 MET   286      66.790   5.250   0.728  1.00  0.00
ATOM   4658  CG  MET   286      67.418   3.513   1.841  1.00  0.00
ATOM   4659  HG2 MET   286      66.381   3.236   2.029  1.00  0.00
ATOM   4660  HG3 MET   286      68.001   2.616   1.635  1.00  0.00
ATOM   4661  SD  MET   286      68.090   4.336   3.307  1.00  0.00
ATOM   4662  CE  MET   286      67.624   3.121   4.561  1.00  0.00
ATOM   4663  HE1 MET   286      68.091   2.163   4.331  1.00  0.00
ATOM   4664  HE2 MET   286      67.960   3.462   5.540  1.00  0.00
ATOM   4665  HE3 MET   286      66.540   3.004   4.569  1.00  0.00
ATOM   4666  C   MET   286      66.699   4.713  -1.794  1.00  0.00
ATOM   4667  O   MET   286      65.552   5.145  -1.901  1.00  0.00
ATOM   4668  N   LEU   287      67.725   5.092  -2.577  1.00  0.00
ATOM   4669  H   LEU   287      68.631   4.706  -2.352  1.00  0.00
ATOM   4670  CA  LEU   287      67.644   6.105  -3.630  1.00  0.00
ATOM   4671  HA  LEU   287      66.664   6.582  -3.606  1.00  0.00
ATOM   4672  CB  LEU   287      68.731   7.195  -3.429  1.00  0.00
ATOM   4673  HB2 LEU   287      69.660   6.625  -3.463  1.00  0.00
ATOM   4674  HB3 LEU   287      68.702   7.892  -4.267  1.00  0.00
ATOM   4675  CG  LEU   287      68.659   7.984  -2.099  1.00  0.00
ATOM   4676  HG  LEU   287      68.767   7.290  -1.266  1.00  0.00
ATOM   4677  CD1 LEU   287      69.782   9.033  -2.041  1.00  0.00
ATOM   4678 HD11 LEU   287      69.674   9.728  -2.874  1.00  0.00
ATOM   4679 HD12 LEU   287      69.720   9.581  -1.101  1.00  0.00
ATOM   4680 HD13 LEU   287      70.749   8.535  -2.107  1.00  0.00
ATOM   4681  CD2 LEU   287      67.294   8.652  -1.860  1.00  0.00
ATOM   4682 HD21 LEU   287      66.516   7.889  -1.831  1.00  0.00
ATOM   4683 HD22 LEU   287      67.312   9.188  -0.911  1.00  0.00
ATOM   4684 HD23 LEU   287      67.085   9.353  -2.668  1.00  0.00
ATOM   4685  C   LEU   287      67.696   5.466  -5.033  1.00  0.00
ATOM   4686  O   LEU   287      68.374   5.990  -5.917  1.00  0.00
ATOM   4687  N   THR   288      66.933   4.378  -5.238  1.00  0.00
ATOM   4688  H   THR   288      66.552   3.905  -4.431  1.00  0.00
ATOM   4689  CA  THR   288      66.618   3.846  -6.569  1.00  0.00
ATOM   4690  HA  THR   288      67.471   3.871  -7.247  1.00  0.00
ATOM   4691  CB  THR   288      66.086   2.385  -6.493  1.00  0.00
ATOM   4692  HB  THR   288      65.915   2.048  -7.515  1.00  0.00
ATOM   4693  CG2 THR   288      67.043   1.416  -5.790  1.00  0.00
ATOM   4694 HG21 THR   288      67.215   1.752  -4.767  1.00  0.00
ATOM   4695 HG22 THR   288      66.605   0.418  -5.775  1.00  0.00
ATOM   4696 HG23 THR   288      67.991   1.388  -6.327  1.00  0.00
ATOM   4697  OG1 THR   288      64.814   2.281  -5.881  1.00  0.00
ATOM   4698  HG1 THR   288      64.541   1.361  -5.864  1.00  0.00
ATOM   4699  C   THR   288      65.528   4.722  -7.223  1.00  0.00
ATOM   4700  O   THR   288      64.652   5.215  -6.512  1.00  0.00
ATOM   4701  N   PHE   289      65.589   4.896  -8.555  1.00  0.00
ATOM   4702  H   PHE   289      66.406   4.552  -9.039  1.00  0.00
ATOM   4703  CA  PHE   289      64.605   5.676  -9.317  1.00  0.00
ATOM   4704  HA  PHE   289      64.465   6.652  -8.853  1.00  0.00
ATOM   4705  CB  PHE   289      65.096   5.885 -10.769  1.00  0.00
ATOM   4706  HB2 PHE   289      65.952   6.546 -10.634  1.00  0.00
ATOM   4707  HB3 PHE   289      65.411   4.986 -11.299  1.00  0.00
ATOM   4708  CG  PHE   289      64.125   6.613 -11.685  1.00  0.00
ATOM   4709  CD1 PHE   289      63.989   8.016 -11.616  1.00  0.00
ATOM   4710  HD1 PHE   289      64.645   8.598 -10.969  1.00  0.00
ATOM   4711  CE1 PHE   289      63.017   8.655 -12.375  1.00  0.00
ATOM   4712  HE1 PHE   289      62.927   9.741 -12.336  1.00  0.00
ATOM   4713  CZ  PHE   289      62.161   7.915 -13.183  1.00  0.00
ATOM   4714  HZ  PHE   289      61.410   8.430 -13.782  1.00  0.00
ATOM   4715  CE2 PHE   289      62.257   6.531 -13.230  1.00  0.00
ATOM   4716  HE2 PHE   289      61.573   5.959 -13.856  1.00  0.00
ATOM   4717  CD2 PHE   289      63.224   5.876 -12.480  1.00  0.00
ATOM   4718  HD2 PHE   289      63.288   4.788 -12.505  1.00  0.00
ATOM   4719  C   PHE   289      63.184   5.079  -9.263  1.00  0.00
ATOM   4720  O   PHE   289      62.230   5.803  -8.980  1.00  0.00
ATOM   4721  N   ASN   290      63.092   3.768  -9.531  1.00  0.00
ATOM   4722  H   ASN   290      63.954   3.286  -9.744  1.00  0.00
ATOM   4723  CA  ASN   290      61.848   3.004  -9.553  1.00  0.00
ATOM   4724  HA  ASN   290      61.040   3.567 -10.020  1.00  0.00
ATOM   4725  CB  ASN   290      62.116   1.733 -10.395  1.00  0.00
ATOM   4726  HB2 ASN   290      62.674   2.056 -11.274  1.00  0.00
ATOM   4727  HB3 ASN   290      62.731   1.055  -9.803  1.00  0.00
ATOM   4728  CG  ASN   290      60.863   0.978 -10.860  1.00  0.00
ATOM   4729  OD1 ASN   290      59.835   0.966 -10.187  1.00  0.00
ATOM   4730  ND2 ASN   290      60.955   0.319 -12.016  1.00  0.00
ATOM   4731 HD21 ASN   290      60.158  -0.194 -12.366  1.00  0.00
ATOM   4732 HD22 ASN   290      61.821   0.336 -12.536  1.00  0.00
ATOM   4733  C   ASN   290      61.438   2.649  -8.103  1.00  0.00
ATOM   4734  O   ASN   290      62.244   2.022  -7.412  1.00  0.00
ATOM   4735  N   PRO   291      60.218   3.038  -7.656  1.00  0.00
ATOM   4736  CD  PRO   291      59.217   3.815  -8.394  1.00  0.00
ATOM   4737  HD2 PRO   291      59.128   3.399  -9.398  1.00  0.00
ATOM   4738  HD3 PRO   291      59.560   4.848  -8.458  1.00  0.00
ATOM   4739  CG  PRO   291      57.932   3.679  -7.589  1.00  0.00
ATOM   4740  HG2 PRO   291      57.356   2.814  -7.919  1.00  0.00
ATOM   4741  HG3 PRO   291      57.321   4.577  -7.678  1.00  0.00
ATOM   4742  CB  PRO   291      58.431   3.502  -6.167  1.00  0.00
ATOM   4743  HB2 PRO   291      57.724   2.958  -5.541  1.00  0.00
ATOM   4744  HB3 PRO   291      58.637   4.475  -5.720  1.00  0.00
ATOM   4745  CA  PRO   291      59.733   2.701  -6.301  1.00  0.00
ATOM   4746  HA  PRO   291      60.480   3.078  -5.602  1.00  0.00
ATOM   4747  C   PRO   291      59.496   1.201  -6.039  1.00  0.00
ATOM   4748  O   PRO   291      59.547   0.792  -4.879  1.00  0.00
ATOM   4749  N   ASN   292      59.264   0.415  -7.105  1.00  0.00
ATOM   4750  H   ASN   292      59.184   0.875  -8.001  1.00  0.00
ATOM   4751  CA  ASN   292      59.062  -1.038  -7.048  1.00  0.00
ATOM   4752  HA  ASN   292      58.399  -1.290  -6.221  1.00  0.00
ATOM   4753  CB  ASN   292      58.422  -1.539  -8.365  1.00  0.00
ATOM   4754  HB2 ASN   292      59.125  -1.337  -9.173  1.00  0.00
ATOM   4755  HB3 ASN   292      58.260  -2.614  -8.284  1.00  0.00
ATOM   4756  CG  ASN   292      57.085  -0.866  -8.699  1.00  0.00
ATOM   4757  OD1 ASN   292      56.187  -0.807  -7.863  1.00  0.00
ATOM   4758  ND2 ASN   292      56.943  -0.364  -9.928  1.00  0.00
ATOM   4759 HD21 ASN   292      56.078   0.088 -10.189  1.00  0.00
ATOM   4760 HD22 ASN   292      57.701  -0.438 -10.591  1.00  0.00
ATOM   4761  C   ASN   292      60.369  -1.807  -6.778  1.00  0.00
ATOM   4762  O   ASN   292      60.309  -2.892  -6.201  1.00  0.00
ATOM   4763  N   LYS   293      61.514  -1.232  -7.185  1.00  0.00
ATOM   4764  H   LYS   293      61.425  -0.377  -7.716  1.00  0.00
ATOM   4765  CA  LYS   293      62.857  -1.779  -6.968  1.00  0.00
ATOM   4766  HA  LYS   293      62.823  -2.867  -6.911  1.00  0.00
ATOM   4767  CB  LYS   293      63.759  -1.375  -8.153  1.00  0.00
ATOM   4768  HB2 LYS   293      63.734  -0.288  -8.231  1.00  0.00
ATOM   4769  HB3 LYS   293      64.774  -1.699  -7.921  1.00  0.00
ATOM   4770  CG  LYS   293      63.316  -1.995  -9.489  1.00  0.00
ATOM   4771  HG2 LYS   293      63.256  -3.075  -9.351  1.00  0.00
ATOM   4772  HG3 LYS   293      62.326  -1.604  -9.724  1.00  0.00
ATOM   4773  CD  LYS   293      64.278  -1.680 -10.643  1.00  0.00
ATOM   4774  HD2 LYS   293      64.264  -0.604 -10.818  1.00  0.00
ATOM   4775  HD3 LYS   293      65.281  -1.986 -10.347  1.00  0.00
ATOM   4776  CE  LYS   293      63.879  -2.413 -11.933  1.00  0.00
ATOM   4777  HE2 LYS   293      63.878  -3.484 -11.729  1.00  0.00
ATOM   4778  HE3 LYS   293      62.873  -2.095 -12.207  1.00  0.00
ATOM   4779  NZ  LYS   293      64.803  -2.126 -13.043  1.00  0.00
ATOM   4780  HZ1 LYS   293      65.735  -2.421 -12.790  1.00  0.00
ATOM   4781  HZ2 LYS   293      64.504  -2.626 -13.868  1.00  0.00
ATOM   4782  HZ3 LYS   293      64.803  -1.134 -13.233  1.00  0.00
ATOM   4783  C   LYS   293      63.486  -1.320  -5.638  1.00  0.00
ATOM   4784  O   LYS   293      64.543  -1.836  -5.275  1.00  0.00
ATOM   4785  N   ARG   294      62.848  -0.360  -4.950  1.00  0.00
ATOM   4786  H   ARG   294      61.998   0.001  -5.360  1.00  0.00
ATOM   4787  CA  ARG   294      63.329   0.243  -3.711  1.00  0.00
ATOM   4788  HA  ARG   294      64.398   0.450  -3.764  1.00  0.00
ATOM   4789  CB  ARG   294      62.579   1.573  -3.514  1.00  0.00
ATOM   4790  HB2 ARG   294      62.441   2.012  -4.502  1.00  0.00
ATOM   4791  HB3 ARG   294      61.606   1.331  -3.086  1.00  0.00
ATOM   4792  CG  ARG   294      63.305   2.580  -2.602  1.00  0.00
ATOM   4793  HG2 ARG   294      63.355   2.150  -1.602  1.00  0.00
ATOM   4794  HG3 ARG   294      64.315   2.715  -2.990  1.00  0.00
ATOM   4795  CD  ARG   294      62.593   3.943  -2.539  1.00  0.00
ATOM   4796  HD2 ARG   294      61.548   3.786  -2.273  1.00  0.00
ATOM   4797  HD3 ARG   294      63.072   4.560  -1.778  1.00  0.00
ATOM   4798  NE  ARG   294      62.651   4.656  -3.832  1.00  0.00
ATOM   4799  HE  ARG   294      63.523   4.520  -4.324  1.00  0.00
ATOM   4800  CZ  ARG   294      61.710   5.437  -4.396  1.00  0.00
ATOM   4801  NH1 ARG   294      60.574   5.763  -3.772  1.00  0.00
ATOM   4802 HH11 ARG   294      60.397   5.419  -2.839  1.00  0.00
ATOM   4803 HH12 ARG   294      59.898   6.352  -4.236  1.00  0.00
ATOM   4804  NH2 ARG   294      61.907   5.905  -5.630  1.00  0.00
ATOM   4805 HH21 ARG   294      62.755   5.671  -6.126  1.00  0.00
ATOM   4806 HH22 ARG   294      61.207   6.492  -6.062  1.00  0.00
ATOM   4807  C   ARG   294      63.156  -0.707  -2.515  1.00  0.00
ATOM   4808  O   ARG   294      62.144  -1.404  -2.432  1.00  0.00
ATOM   4809  N   ILE   295      64.154  -0.705  -1.618  1.00  0.00
ATOM   4810  H   ILE   295      64.922  -0.080  -1.815  1.00  0.00
ATOM   4811  CA  ILE   295      64.239  -1.556  -0.428  1.00  0.00
ATOM   4812  HA  ILE   295      64.099  -2.627  -0.575  1.00  0.00
ATOM   4813  CB  ILE   295      65.608  -1.303   0.276  1.00  0.00
ATOM   4814  HB  ILE   295      66.379  -1.423  -0.485  1.00  0.00
ATOM   4815  CG2 ILE   295      65.752   0.085   0.940  1.00  0.00
ATOM   4816 HG21 ILE   295      64.982   0.206   1.702  1.00  0.00
ATOM   4817 HG22 ILE   295      66.736   0.167   1.402  1.00  0.00
ATOM   4818 HG23 ILE   295      65.640   0.863   0.185  1.00  0.00
ATOM   4819  CG1 ILE   295      66.009  -2.424   1.255  1.00  0.00
ATOM   4820 HG12 ILE   295      65.405  -2.299   2.154  1.00  0.00
ATOM   4821 HG13 ILE   295      65.760  -3.372   0.779  1.00  0.00
ATOM   4822  CD1 ILE   295      67.496  -2.417   1.634  1.00  0.00
ATOM   4823 HD11 ILE   295      67.746  -1.469   2.110  1.00  0.00
ATOM   4824 HD12 ILE   295      67.699  -3.235   2.325  1.00  0.00
ATOM   4825 HD13 ILE   295      68.101  -2.542   0.736  1.00  0.00
ATOM   4826  C   ILE   295      63.077  -1.313   0.565  1.00  0.00
ATOM   4827  O   ILE   295      62.621  -0.180   0.694  1.00  0.00
ATOM   4828  N   THR   296      62.613  -2.370   1.249  1.00  0.00
ATOM   4829  H   THR   296      62.931  -3.294   0.993  1.00  0.00
ATOM   4830  CA  THR   296      61.625  -2.248   2.331  1.00  0.00
ATOM   4831  HA  THR   296      60.923  -1.426   2.193  1.00  0.00
ATOM   4832  CB  THR   296      60.819  -3.560   2.539  1.00  0.00
ATOM   4833  HB  THR   296      60.026  -3.346   3.256  1.00  0.00
ATOM   4834  CG2 THR   296      60.203  -4.114   1.246  1.00  0.00
ATOM   4835 HG21 THR   296      60.995  -4.329   0.529  1.00  0.00
ATOM   4836 HG22 THR   296      59.655  -5.030   1.467  1.00  0.00
ATOM   4837 HG23 THR   296      59.521  -3.377   0.823  1.00  0.00
ATOM   4838  OG1 THR   296      61.556  -4.578   3.187  1.00  0.00
ATOM   4839  HG1 THR   296      61.006  -5.358   3.285  1.00  0.00
ATOM   4840  C   THR   296      62.317  -1.865   3.658  1.00  0.00
ATOM   4841  O   THR   296      63.534  -2.000   3.777  1.00  0.00
ATOM   4842  N   VAL   297      61.531  -1.395   4.640  1.00  0.00
ATOM   4843  H   VAL   297      60.559  -1.223   4.428  1.00  0.00
ATOM   4844  CA  VAL   297      62.036  -0.998   5.959  1.00  0.00
ATOM   4845  HA  VAL   297      62.935  -0.382   5.936  1.00  0.00
ATOM   4846  CB  VAL   297      60.943  -0.251   6.775  1.00  0.00
ATOM   4847  HB  VAL   297      60.627   0.601   6.174  1.00  0.00
ATOM   4848  CG1 VAL   297      59.717  -1.106   7.137  1.00  0.00
ATOM   4849 HG11 VAL   297      60.033  -1.958   7.739  1.00  0.00
ATOM   4850 HG12 VAL   297      59.008  -0.503   7.705  1.00  0.00
ATOM   4851 HG13 VAL   297      59.240  -1.463   6.224  1.00  0.00
ATOM   4852  CG2 VAL   297      61.495   0.420   8.038  1.00  0.00
ATOM   4853 HG21 VAL   297      62.257   1.148   7.760  1.00  0.00
ATOM   4854 HG22 VAL   297      60.686   0.925   8.565  1.00  0.00
ATOM   4855 HG23 VAL   297      61.936  -0.336   8.688  1.00  0.00
ATOM   4856  C   VAL   297      62.636  -2.169   6.776  1.00  0.00
ATOM   4857  O   VAL   297      63.610  -1.952   7.496  1.00  0.00
ATOM   4858  N   GLU   298      62.096  -3.389   6.598  1.00  0.00
ATOM   4859  H   GLU   298      61.244  -3.427   6.057  1.00  0.00
ATOM   4860  CA  GLU   298      62.596  -4.630   7.195  1.00  0.00
ATOM   4861  HA  GLU   298      62.841  -4.463   8.244  1.00  0.00
ATOM   4862  CB  GLU   298      61.524  -5.741   7.108  1.00  0.00
ATOM   4863  HB2 GLU   298      61.304  -5.884   6.050  1.00  0.00
ATOM   4864  HB3 GLU   298      61.977  -6.647   7.511  1.00  0.00
ATOM   4865  CG  GLU   298      60.209  -5.437   7.872  1.00  0.00
ATOM   4866  HG2 GLU   298      59.825  -6.413   8.167  1.00  0.00
ATOM   4867  HG3 GLU   298      60.512  -4.882   8.760  1.00  0.00
ATOM   4868  CD  GLU   298      59.108  -4.655   7.129  1.00  0.00
ATOM   4869  OE1 GLU   298      59.239  -4.412   5.908  1.00  0.00
ATOM   4870  OE2 GLU   298      58.129  -4.299   7.821  1.00  0.00
ATOM   4871  C   GLU   298      63.919  -5.105   6.567  1.00  0.00
ATOM   4872  O   GLU   298      64.808  -5.536   7.301  1.00  0.00
ATOM   4873  N   GLU   299      64.035  -4.992   5.232  1.00  0.00
ATOM   4874  H   GLU   299      63.205  -4.722   4.724  1.00  0.00
ATOM   4875  CA  GLU   299      65.254  -5.285   4.469  1.00  0.00
ATOM   4876  HA  GLU   299      65.645  -6.265   4.741  1.00  0.00
ATOM   4877  CB  GLU   299      64.928  -5.286   2.964  1.00  0.00
ATOM   4878  HB2 GLU   299      64.399  -4.356   2.754  1.00  0.00
ATOM   4879  HB3 GLU   299      65.880  -5.290   2.434  1.00  0.00
ATOM   4880  CG  GLU   299      64.072  -6.483   2.493  1.00  0.00
ATOM   4881  HG2 GLU   299      64.730  -7.350   2.549  1.00  0.00
ATOM   4882  HG3 GLU   299      63.253  -6.603   3.202  1.00  0.00
ATOM   4883  CD  GLU   299      63.503  -6.361   1.066  1.00  0.00
ATOM   4884  OE1 GLU   299      63.724  -5.322   0.404  1.00  0.00
ATOM   4885  OE2 GLU   299      62.816  -7.323   0.661  1.00  0.00
ATOM   4886  C   GLU   299      66.394  -4.292   4.757  1.00  0.00
ATOM   4887  O   GLU   299      67.556  -4.698   4.759  1.00  0.00
ATOM   4888  N   ALA   300      66.039  -3.019   5.001  1.00  0.00
ATOM   4889  H   ALA   300      65.062  -2.791   4.889  1.00  0.00
ATOM   4890  CA  ALA   300      66.970  -1.940   5.315  1.00  0.00
ATOM   4891  HA  ALA   300      67.816  -2.031   4.634  1.00  0.00
ATOM   4892  CB  ALA   300      66.280  -0.594   5.062  1.00  0.00
ATOM   4893  HB1 ALA   300      65.436  -0.484   5.743  1.00  0.00
ATOM   4894  HB2 ALA   300      66.990   0.216   5.231  1.00  0.00
ATOM   4895  HB3 ALA   300      65.924  -0.556   4.033  1.00  0.00
ATOM   4896  C   ALA   300      67.535  -2.027   6.743  1.00  0.00
ATOM   4897  O   ALA   300      68.698  -1.677   6.936  1.00  0.00
ATOM   4898  N   LEU   301      66.734  -2.547   7.692  1.00  0.00
ATOM   4899  H   LEU   301      65.753  -2.628   7.465  1.00  0.00
ATOM   4900  CA  LEU   301      67.169  -2.924   9.041  1.00  0.00
ATOM   4901  HA  LEU   301      67.712  -2.101   9.506  1.00  0.00
ATOM   4902  CB  LEU   301      65.934  -3.254   9.910  1.00  0.00
ATOM   4903  HB2 LEU   301      65.277  -3.748   9.194  1.00  0.00
ATOM   4904  HB3 LEU   301      66.159  -3.938  10.728  1.00  0.00
ATOM   4905  CG  LEU   301      65.234  -1.998  10.468  1.00  0.00
ATOM   4906  HG  LEU   301      65.220  -1.237   9.688  1.00  0.00
ATOM   4907  CD1 LEU   301      63.791  -2.301  10.915  1.00  0.00
ATOM   4908 HD11 LEU   301      63.804  -3.061  11.696  1.00  0.00
ATOM   4909 HD12 LEU   301      63.331  -1.392  11.302  1.00  0.00
ATOM   4910 HD13 LEU   301      63.215  -2.665  10.064  1.00  0.00
ATOM   4911  CD2 LEU   301      66.068  -1.326  11.581  1.00  0.00
ATOM   4912 HD21 LEU   301      67.037  -1.029  11.180  1.00  0.00
ATOM   4913 HD22 LEU   301      65.542  -0.445  11.949  1.00  0.00
ATOM   4914 HD23 LEU   301      66.215  -2.029  12.401  1.00  0.00
ATOM   4915  C   LEU   301      68.161  -4.098   9.019  1.00  0.00
ATOM   4916  O   LEU   301      69.159  -4.053   9.738  1.00  0.00
ATOM   4917  N   ALA   302      67.882  -5.100   8.167  1.00  0.00
ATOM   4918  H   ALA   302      67.001  -5.033   7.678  1.00  0.00
ATOM   4919  CA  ALA   302      68.696  -6.299   7.968  1.00  0.00
ATOM   4920  HA  ALA   302      68.990  -6.648   8.958  1.00  0.00
ATOM   4921  CB  ALA   302      67.812  -7.372   7.312  1.00  0.00
ATOM   4922  HB1 ALA   302      67.517  -7.041   6.316  1.00  0.00
ATOM   4923  HB2 ALA   302      68.370  -8.305   7.234  1.00  0.00
ATOM   4924  HB3 ALA   302      66.922  -7.532   7.920  1.00  0.00
ATOM   4925  C   ALA   302      69.992  -6.081   7.158  1.00  0.00
ATOM   4926  O   ALA   302      70.755  -7.037   7.015  1.00  0.00
ATOM   4927  N   HIE   303      70.230  -4.859   6.642  1.00  0.00
ATOM   4928  H   HIE   303      69.513  -4.160   6.772  1.00  0.00
ATOM   4929  CA  HIE   303      71.422  -4.497   5.870  1.00  0.00
ATOM   4930  HA  HIE   303      71.567  -5.189   5.041  1.00  0.00
ATOM   4931  CB  HIE   303      71.232  -3.075   5.298  1.00  0.00
ATOM   4932  HB2 HIE   303      70.243  -3.041   4.842  1.00  0.00
ATOM   4933  HB3 HIE   303      71.315  -2.285   6.044  1.00  0.00
ATOM   4934  CG  HIE   303      72.222  -2.745   4.208  1.00  0.00
ATOM   4935  ND1 HIE   303      73.511  -2.271   4.481  1.00  0.00
ATOM   4936  CE1 HIE   303      74.109  -2.211   3.300  1.00  0.00
ATOM   4937  HE1 HIE   303      75.149  -1.884   3.308  1.00  0.00
ATOM   4938  NE2 HIE   303      73.313  -2.569   2.293  1.00  0.00
ATOM   4939  HE2 HIE   303      73.532  -2.596   1.307  1.00  0.00
ATOM   4940  CD2 HIE   303      72.091  -2.911   2.844  1.00  0.00
ATOM   4941  HD2 HIE   303      71.273  -3.232   2.199  1.00  0.00
ATOM   4942  C   HIE   303      72.711  -4.573   6.731  1.00  0.00
ATOM   4943  O   HIE   303      72.673  -4.110   7.873  1.00  0.00
ATOM   4944  N   PRO   304      73.827  -5.113   6.172  1.00  0.00
ATOM   4945  CD  PRO   304      73.876  -5.824   4.888  1.00  0.00
ATOM   4946  HD2 PRO   304      73.789  -5.089   4.088  1.00  0.00
ATOM   4947  HD3 PRO   304      73.029  -6.509   4.845  1.00  0.00
ATOM   4948  CG  PRO   304      75.213  -6.553   4.870  1.00  0.00
ATOM   4949  HG2 PRO   304      75.599  -6.637   3.854  1.00  0.00
ATOM   4950  HG3 PRO   304      75.121  -7.548   5.306  1.00  0.00
ATOM   4951  CB  PRO   304      76.095  -5.667   5.725  1.00  0.00
ATOM   4952  HB2 PRO   304      76.574  -4.824   5.227  1.00  0.00
ATOM   4953  HB3 PRO   304      76.858  -6.315   6.157  1.00  0.00
ATOM   4954  CA  PRO   304      75.156  -5.157   6.827  1.00  0.00
ATOM   4955  HA  PRO   304      75.054  -5.929   7.590  1.00  0.00
ATOM   4956  C   PRO   304      75.733  -3.877   7.466  1.00  0.00
ATOM   4957  O   PRO   304      76.611  -4.011   8.318  1.00  0.00
ATOM   4958  N   TYR   305      75.261  -2.677   7.075  1.00  0.00
ATOM   4959  H   TYR   305      74.663  -2.641   6.262  1.00  0.00
ATOM   4960  CA  TYR   305      75.645  -1.412   7.712  1.00  0.00
ATOM   4961  HA  TYR   305      76.730  -1.353   7.792  1.00  0.00
ATOM   4962  CB  TYR   305      75.145  -0.211   6.874  1.00  0.00
ATOM   4963  HB2 TYR   305      75.530  -0.357   5.865  1.00  0.00
ATOM   4964  HB3 TYR   305      74.058  -0.284   6.861  1.00  0.00
ATOM   4965  CG  TYR   305      75.556   1.169   7.380  1.00  0.00
ATOM   4966  CD1 TYR   305      76.905   1.450   7.685  1.00  0.00
ATOM   4967  HD1 TYR   305      77.658   0.672   7.559  1.00  0.00
ATOM   4968  CE1 TYR   305      77.281   2.725   8.149  1.00  0.00
ATOM   4969  HE1 TYR   305      78.322   2.925   8.402  1.00  0.00
ATOM   4970  CZ  TYR   305      76.315   3.738   8.292  1.00  0.00
ATOM   4971  OH  TYR   305      76.685   4.984   8.711  1.00  0.00
ATOM   4972  HH  TYR   305      77.627   5.059   8.880  1.00  0.00
ATOM   4973  CE2 TYR   305      74.968   3.464   7.996  1.00  0.00
ATOM   4974  HE2 TYR   305      74.216   4.244   8.117  1.00  0.00
ATOM   4975  CD2 TYR   305      74.590   2.184   7.544  1.00  0.00
ATOM   4976  HD2 TYR   305      73.545   1.972   7.318  1.00  0.00
ATOM   4977  C   TYR   305      75.144  -1.319   9.165  1.00  0.00
ATOM   4978  O   TYR   305      75.925  -0.975  10.050  1.00  0.00
ATOM   4979  N   LEU   306      73.863  -1.665   9.369  1.00  0.00
ATOM   4980  H   LEU   306      73.344  -1.934   8.545  1.00  0.00
ATOM   4981  CA  LEU   306      73.150  -1.593  10.646  1.00  0.00
ATOM   4982  HA  LEU   306      73.567  -0.808  11.278  1.00  0.00
ATOM   4983  CB  LEU   306      71.662  -1.262  10.361  1.00  0.00
ATOM   4984  HB2 LEU   306      71.359  -2.109   9.746  1.00  0.00
ATOM   4985  HB3 LEU   306      71.079  -1.255  11.282  1.00  0.00
ATOM   4986  CG  LEU   306      71.414   0.055   9.583  1.00  0.00
ATOM   4987  HG  LEU   306      71.981   0.023   8.652  1.00  0.00
ATOM   4988  CD1 LEU   306      69.920   0.238   9.267  1.00  0.00
ATOM   4989 HD11 LEU   306      69.353   0.271  10.197  1.00  0.00
ATOM   4990 HD12 LEU   306      69.775   1.170   8.721  1.00  0.00
ATOM   4991 HD13 LEU   306      69.572  -0.597   8.659  1.00  0.00
ATOM   4992  CD2 LEU   306      71.992   1.293  10.293  1.00  0.00
ATOM   4993 HD21 LEU   306      73.069   1.176  10.409  1.00  0.00
ATOM   4994 HD22 LEU   306      71.786   2.183   9.698  1.00  0.00
ATOM   4995 HD23 LEU   306      71.531   1.398  11.275  1.00  0.00
ATOM   4996  C   LEU   306      73.295  -2.870  11.504  1.00  0.00
ATOM   4997  O   LEU   306      72.591  -2.985  12.505  1.00  0.00
ATOM   4998  N   GLU   307      74.207  -3.783  11.115  1.00  0.00
ATOM   4999  H   GLU   307      74.653  -3.554  10.239  1.00  0.00
ATOM   5000  CA  GLU   307      74.511  -5.082  11.733  1.00  0.00
ATOM   5001  HA  GLU   307      73.670  -5.769  11.636  1.00  0.00
ATOM   5002  CB  GLU   307      75.730  -5.686  10.995  1.00  0.00
ATOM   5003  HB2 GLU   307      75.396  -5.869   9.974  1.00  0.00
ATOM   5004  HB3 GLU   307      76.491  -4.906  10.994  1.00  0.00
ATOM   5005  CG  GLU   307      76.328  -6.990  11.584  1.00  0.00
ATOM   5006  HG2 GLU   307      76.596  -6.777  12.619  1.00  0.00
ATOM   5007  HG3 GLU   307      75.522  -7.724  11.561  1.00  0.00
ATOM   5008  CD  GLU   307      77.555  -7.552  10.842  1.00  0.00
ATOM   5009  OE1 GLU   307      78.006  -6.941   9.845  1.00  0.00
ATOM   5010  OE2 GLU   307      78.042  -8.606  11.306  1.00  0.00
ATOM   5011  C   GLU   307      74.704  -5.071  13.262  1.00  0.00
ATOM   5012  O   GLU   307      74.187  -5.964  13.933  1.00  0.00
ATOM   5013  N   GLN   308      75.432  -4.061  13.773  1.00  0.00
ATOM   5014  H   GLN   308      75.852  -3.433  13.102  1.00  0.00
ATOM   5015  CA  GLN   308      75.737  -3.865  15.195  1.00  0.00
ATOM   5016  HA  GLN   308      76.218  -4.748  15.616  1.00  0.00
ATOM   5017  CB  GLN   308      76.710  -2.664  15.320  1.00  0.00
ATOM   5018  HB2 GLN   308      77.586  -2.933  14.730  1.00  0.00
ATOM   5019  HB3 GLN   308      76.200  -1.823  14.850  1.00  0.00
ATOM   5020  CG  GLN   308      77.153  -2.266  16.747  1.00  0.00
ATOM   5021  HG2 GLN   308      77.755  -1.360  16.687  1.00  0.00
ATOM   5022  HG3 GLN   308      76.259  -2.069  17.338  1.00  0.00
ATOM   5023  CD  GLN   308      77.973  -3.353  17.448  1.00  0.00
ATOM   5024  OE1 GLN   308      79.163  -3.502  17.182  1.00  0.00
ATOM   5025  NE2 GLN   308      77.346  -4.110  18.349  1.00  0.00
ATOM   5026 HE21 GLN   308      77.852  -4.838  18.833  1.00  0.00
ATOM   5027 HE22 GLN   308      76.368  -3.952  18.543  1.00  0.00
ATOM   5028  C   GLN   308      74.487  -3.682  16.080  1.00  0.00
ATOM   5029  O   GLN   308      74.508  -4.093  17.240  1.00  0.00
ATOM   5030  N   TYR   309      73.439  -3.063  15.515  1.00  0.00
ATOM   5031  H   TYR   309      73.522  -2.807  14.541  1.00  0.00
ATOM   5032  CA  TYR   309      72.222  -2.685  16.229  1.00  0.00
ATOM   5033  HA  TYR   309      72.360  -2.781  17.306  1.00  0.00
ATOM   5034  CB  TYR   309      71.899  -1.213  15.903  1.00  0.00
ATOM   5035  HB2 TYR   309      71.571  -1.172  14.864  1.00  0.00
ATOM   5036  HB3 TYR   309      71.070  -0.940  16.557  1.00  0.00
ATOM   5037  CG  TYR   309      73.050  -0.239  16.110  1.00  0.00
ATOM   5038  CD1 TYR   309      73.696  -0.160  17.363  1.00  0.00
ATOM   5039  HD1 TYR   309      73.340  -0.770  18.193  1.00  0.00
ATOM   5040  CE1 TYR   309      74.795   0.702  17.543  1.00  0.00
ATOM   5041  HE1 TYR   309      75.301   0.746  18.507  1.00  0.00
ATOM   5042  CZ  TYR   309      75.245   1.500  16.475  1.00  0.00
ATOM   5043  OH  TYR   309      76.311   2.335  16.646  1.00  0.00
ATOM   5044  HH  TYR   309      76.678   2.299  17.533  1.00  0.00
ATOM   5045  CE2 TYR   309      74.588   1.442  15.233  1.00  0.00
ATOM   5046  HE2 TYR   309      74.929   2.074  14.413  1.00  0.00
ATOM   5047  CD2 TYR   309      73.495   0.574  15.046  1.00  0.00
ATOM   5048  HD2 TYR   309      72.993   0.530  14.080  1.00  0.00
ATOM   5049  C   TYR   309      71.028  -3.591  15.887  1.00  0.00
ATOM   5050  O   TYR   309      70.093  -3.633  16.683  1.00  0.00
ATOM   5051  N   TYR   310      71.068  -4.286  14.733  1.00  0.00
ATOM   5052  H   TYR   310      71.871  -4.127  14.141  1.00  0.00
ATOM   5053  CA  TYR   310      69.990  -5.139  14.227  1.00  0.00
ATOM   5054  HA  TYR   310      69.055  -4.580  14.199  1.00  0.00
ATOM   5055  CB  TYR   310      70.319  -5.622  12.796  1.00  0.00
ATOM   5056  HB2 TYR   310      70.450  -4.723  12.194  1.00  0.00
ATOM   5057  HB3 TYR   310      71.263  -6.165  12.848  1.00  0.00
ATOM   5058  CG  TYR   310      69.257  -6.509  12.158  1.00  0.00
ATOM   5059  CD1 TYR   310      67.959  -6.004  11.943  1.00  0.00
ATOM   5060  HD1 TYR   310      67.735  -4.973  12.217  1.00  0.00
ATOM   5061  CE1 TYR   310      66.957  -6.816  11.381  1.00  0.00
ATOM   5062  HE1 TYR   310      65.953  -6.419  11.228  1.00  0.00
ATOM   5063  CZ  TYR   310      67.252  -8.143  11.018  1.00  0.00
ATOM   5064  OH  TYR   310      66.281  -8.930  10.472  1.00  0.00
ATOM   5065  HH  TYR   310      65.439  -8.478  10.382  1.00  0.00
ATOM   5066  CE2 TYR   310      68.551  -8.653  11.219  1.00  0.00
ATOM   5067  HE2 TYR   310      68.781  -9.679  10.932  1.00  0.00
ATOM   5068  CD2 TYR   310      69.551  -7.839  11.790  1.00  0.00
ATOM   5069  HD2 TYR   310      70.553  -8.237  11.948  1.00  0.00
ATOM   5070  C   TYR   310      69.662  -6.305  15.174  1.00  0.00
ATOM   5071  O   TYR   310      70.541  -7.105  15.491  1.00  0.00
ATOM   5072  N   ASP   311      68.389  -6.359  15.590  1.00  0.00
ATOM   5073  H   ASP   311      67.783  -5.616  15.273  1.00  0.00
ATOM   5074  CA  ASP   311      67.846  -7.347  16.512  1.00  0.00
ATOM   5075  HA  ASP   311      68.217  -8.333  16.233  1.00  0.00
ATOM   5076  CB  ASP   311      68.253  -7.061  17.987  1.00  0.00
ATOM   5077  HB2 ASP   311      69.339  -7.005  18.058  1.00  0.00
ATOM   5078  HB3 ASP   311      67.827  -6.071  18.149  1.00  0.00
ATOM   5079  CG  ASP   311      67.717  -8.032  19.059  1.00  0.00
ATOM   5080  OD1 ASP   311      67.268  -9.147  18.707  1.00  0.00
ATOM   5081  OD2 ASP   311      67.854  -7.675  20.249  1.00  0.00
ATOM   5082  C   ASP   311      66.321  -7.341  16.297  1.00  0.00
ATOM   5083  O   ASP   311      65.652  -6.519  16.922  1.00  0.00
ATOM   5084  N   PRO   312      65.786  -8.224  15.420  1.00  0.00
ATOM   5085  CD  PRO   312      66.504  -9.251  14.664  1.00  0.00
ATOM   5086  HD2 PRO   312      67.129  -9.816  15.356  1.00  0.00
ATOM   5087  HD3 PRO   312      67.135  -8.758  13.924  1.00  0.00
ATOM   5088  CG  PRO   312      65.418 -10.108  14.023  1.00  0.00
ATOM   5089  HG2 PRO   312      65.150 -10.942  14.672  1.00  0.00
ATOM   5090  HG3 PRO   312      65.747 -10.491  13.057  1.00  0.00
ATOM   5091  CB  PRO   312      64.259  -9.140  13.856  1.00  0.00
ATOM   5092  HB2 PRO   312      63.281  -9.620  13.827  1.00  0.00
ATOM   5093  HB3 PRO   312      64.407  -8.564  12.943  1.00  0.00
ATOM   5094  CA  PRO   312      64.351  -8.216  15.079  1.00  0.00
ATOM   5095  HA  PRO   312      64.119  -7.203  14.749  1.00  0.00
ATOM   5096  C   PRO   312      63.392  -8.617  16.220  1.00  0.00
ATOM   5097  O   PRO   312      62.199  -8.335  16.105  1.00  0.00
ATOM   5098  N   THR   313      63.923  -9.209  17.307  1.00  0.00
ATOM   5099  H   THR   313      64.876  -9.534  17.231  1.00  0.00
ATOM   5100  CA  THR   313      63.191  -9.484  18.548  1.00  0.00
ATOM   5101  HA  THR   313      62.146  -9.766  18.419  1.00  0.00
ATOM   5102  CB  THR   313      63.896 -10.567  19.422  1.00  0.00
ATOM   5103  HB  THR   313      63.162 -10.922  20.145  1.00  0.00
ATOM   5104  CG2 THR   313      64.449 -11.760  18.625  1.00  0.00
ATOM   5105 HG21 THR   313      65.184 -11.405  17.902  1.00  0.00
ATOM   5106 HG22 THR   313      64.923 -12.465  19.308  1.00  0.00
ATOM   5107 HG23 THR   313      63.633 -12.256  18.099  1.00  0.00
ATOM   5108  OG1 THR   313      64.896 -10.076  20.298  1.00  0.00
ATOM   5109  HG1 THR   313      65.274 -10.806  20.793  1.00  0.00
ATOM   5110  C   THR   313      62.952  -8.217  19.404  1.00  0.00
ATOM   5111  O   THR   313      62.011  -8.211  20.197  1.00  0.00
ATOM   5112  N   ASP   314      63.775  -7.172  19.198  1.00  0.00
ATOM   5113  H   ASP   314      64.565  -7.352  18.595  1.00  0.00
ATOM   5114  CA  ASP   314      63.685  -5.866  19.851  1.00  0.00
ATOM   5115  HA  ASP   314      62.824  -5.848  20.519  1.00  0.00
ATOM   5116  CB  ASP   314      64.966  -5.577  20.683  1.00  0.00
ATOM   5117  HB2 ASP   314      65.271  -6.474  21.222  1.00  0.00
ATOM   5118  HB3 ASP   314      65.683  -5.370  19.888  1.00  0.00
ATOM   5119  CG  ASP   314      64.921  -4.382  21.659  1.00  0.00
ATOM   5120  OD1 ASP   314      63.809  -3.988  22.080  1.00  0.00
ATOM   5121  OD2 ASP   314      66.022  -3.950  22.065  1.00  0.00
ATOM   5122  C   ASP   314      63.384  -4.779  18.792  1.00  0.00
ATOM   5123  O   ASP   314      63.922  -3.677  18.862  1.00  0.00
ATOM   5124  N   GLU   315      62.511  -5.103  17.825  1.00  0.00
ATOM   5125  H   GLU   315      62.237  -6.074  17.775  1.00  0.00
ATOM   5126  CA  GLU   315      61.993  -4.183  16.811  1.00  0.00
ATOM   5127  HA  GLU   315      62.165  -3.153  17.124  1.00  0.00
ATOM   5128  CB  GLU   315      62.704  -4.413  15.461  1.00  0.00
ATOM   5129  HB2 GLU   315      62.646  -5.481  15.253  1.00  0.00
ATOM   5130  HB3 GLU   315      62.136  -3.866  14.709  1.00  0.00
ATOM   5131  CG  GLU   315      64.178  -3.961  15.421  1.00  0.00
ATOM   5132  HG2 GLU   315      64.164  -2.871  15.451  1.00  0.00
ATOM   5133  HG3 GLU   315      64.656  -4.343  16.323  1.00  0.00
ATOM   5134  CD  GLU   315      64.964  -4.429  14.189  1.00  0.00
ATOM   5135  OE1 GLU   315      64.343  -4.864  13.191  1.00  0.00
ATOM   5136  OE2 GLU   315      66.208  -4.350  14.277  1.00  0.00
ATOM   5137  C   GLU   315      60.468  -4.384  16.718  1.00  0.00
ATOM   5138  O   GLU   315      60.004  -4.992  15.751  1.00  0.00
ATOM   5139  N   PRO   316      59.715  -3.933  17.752  1.00  0.00
ATOM   5140  CD  PRO   316      60.195  -3.189  18.922  1.00  0.00
ATOM   5141  HD2 PRO   316      60.848  -2.387  18.578  1.00  0.00
ATOM   5142  HD3 PRO   316      60.761  -3.871  19.557  1.00  0.00
ATOM   5143  CG  PRO   316      58.940  -2.667  19.605  1.00  0.00
ATOM   5144  HG2 PRO   316      58.662  -1.689  19.213  1.00  0.00
ATOM   5145  HG3 PRO   316      59.084  -2.598  20.683  1.00  0.00
ATOM   5146  CB  PRO   316      57.899  -3.717  19.264  1.00  0.00
ATOM   5147  HB2 PRO   316      56.892  -3.300  19.262  1.00  0.00
ATOM   5148  HB3 PRO   316      57.945  -4.551  19.964  1.00  0.00
ATOM   5149  CA  PRO   316      58.269  -4.197  17.851  1.00  0.00
ATOM   5150  HA  PRO   316      58.133  -5.276  17.783  1.00  0.00
ATOM   5151  C   PRO   316      57.430  -3.505  16.762  1.00  0.00
ATOM   5152  O   PRO   316      57.779  -2.417  16.302  1.00  0.00
ATOM   5153  N   VAL   317      56.339  -4.188  16.390  1.00  0.00
ATOM   5154  H   VAL   317      56.216  -5.084  16.839  1.00  0.00
ATOM   5155  CA  VAL   317      55.337  -3.756  15.420  1.00  0.00
ATOM   5156  HA  VAL   317      55.576  -2.855  14.855  1.00  0.00
ATOM   5157  CB  VAL   317      55.032  -4.906  14.416  1.00  0.00
ATOM   5158  HB  VAL   317      54.171  -4.622  13.811  1.00  0.00
ATOM   5159  CG1 VAL   317      56.238  -5.174  13.497  1.00  0.00
ATOM   5160 HG11 VAL   317      57.100  -5.458  14.101  1.00  0.00
ATOM   5161 HG12 VAL   317      55.997  -5.982  12.806  1.00  0.00
ATOM   5162 HG13 VAL   317      56.473  -4.272  12.932  1.00  0.00
ATOM   5163  CG2 VAL   317      54.515  -6.213  15.056  1.00  0.00
ATOM   5164 HG21 VAL   317      53.587  -6.013  15.592  1.00  0.00
ATOM   5165 HG22 VAL   317      54.332  -6.952  14.276  1.00  0.00
ATOM   5166 HG23 VAL   317      55.261  -6.597  15.752  1.00  0.00
ATOM   5167  C   VAL   317      54.025  -3.371  16.134  1.00  0.00
ATOM   5168  O   VAL   317      53.799  -3.771  17.278  1.00  0.00
ATOM   5169  N   ALA   318      53.182  -2.595  15.432  1.00  0.00
ATOM   5170  H   ALA   318      53.528  -2.233  14.555  1.00  0.00
ATOM   5171  CA  ALA   318      51.838  -2.205  15.862  1.00  0.00
ATOM   5172  HA  ALA   318      51.873  -1.801  16.874  1.00  0.00
ATOM   5173  CB  ALA   318      51.325  -1.111  14.914  1.00  0.00
ATOM   5174  HB1 ALA   318      51.276  -1.503  13.898  1.00  0.00
ATOM   5175  HB2 ALA   318      50.331  -0.794  15.229  1.00  0.00
ATOM   5176  HB3 ALA   318      52.004  -0.258  14.941  1.00  0.00
ATOM   5177  C   ALA   318      50.874  -3.404  15.882  1.00  0.00
ATOM   5178  O   ALA   318      51.043  -4.332  15.090  1.00  0.00
ATOM   5179  N   GLU   319      49.883  -3.355  16.789  1.00  0.00
ATOM   5180  H   GLU   319      49.840  -2.545  17.391  1.00  0.00
ATOM   5181  CA  GLU   319      48.923  -4.442  17.016  1.00  0.00
ATOM   5182  HA  GLU   319      49.459  -5.380  17.164  1.00  0.00
ATOM   5183  CB  GLU   319      48.065  -4.162  18.268  1.00  0.00
ATOM   5184  HB2 GLU   319      47.515  -3.241  18.077  1.00  0.00
ATOM   5185  HB3 GLU   319      47.363  -4.990  18.365  1.00  0.00
ATOM   5186  CG  GLU   319      48.875  -4.017  19.578  1.00  0.00
ATOM   5187  HG2 GLU   319      49.535  -4.884  19.625  1.00  0.00
ATOM   5188  HG3 GLU   319      49.473  -3.111  19.478  1.00  0.00
ATOM   5189  CD  GLU   319      48.037  -3.939  20.869  1.00  0.00
ATOM   5190  OE1 GLU   319      48.672  -3.737  21.927  1.00  0.00
ATOM   5191  OE2 GLU   319      46.795  -4.083  20.807  1.00  0.00
ATOM   5192  C   GLU   319      47.999  -4.745  15.823  1.00  0.00
ATOM   5193  O   GLU   319      47.648  -5.910  15.636  1.00  0.00
ATOM   5194  N   GLU   320      47.607  -3.708  15.063  1.00  0.00
ATOM   5195  H   GLU   320      48.009  -2.802  15.258  1.00  0.00
ATOM   5196  CA  GLU   320      46.590  -3.804  14.017  1.00  0.00
ATOM   5197  HA  GLU   320      46.726  -4.708  13.424  1.00  0.00
ATOM   5198  CB  GLU   320      45.200  -3.863  14.698  1.00  0.00
ATOM   5199  HB2 GLU   320      45.187  -4.767  15.307  1.00  0.00
ATOM   5200  HB3 GLU   320      45.131  -2.989  15.345  1.00  0.00
ATOM   5201  CG  GLU   320      43.997  -3.880  13.724  1.00  0.00
ATOM   5202  HG2 GLU   320      44.021  -2.927  13.195  1.00  0.00
ATOM   5203  HG3 GLU   320      44.181  -4.691  13.019  1.00  0.00
ATOM   5204  CD  GLU   320      42.616  -4.071  14.375  1.00  0.00
ATOM   5205  OE1 GLU   320      42.547  -4.407  15.579  1.00  0.00
ATOM   5206  OE2 GLU   320      41.626  -3.876  13.636  1.00  0.00
ATOM   5207  C   GLU   320      46.714  -2.610  13.044  1.00  0.00
ATOM   5208  O   GLU   320      46.829  -1.479  13.522  1.00  0.00
ATOM   5209  N   PRO   321      46.655  -2.862  11.711  1.00  0.00
ATOM   5210  CD  PRO   321      46.790  -4.177  11.076  1.00  0.00
ATOM   5211  HD2 PRO   321      45.858  -4.725  11.214  1.00  0.00
ATOM   5212  HD3 PRO   321      47.603  -4.715  11.563  1.00  0.00
ATOM   5213  CG  PRO   321      47.084  -3.883   9.611  1.00  0.00
ATOM   5214  HG2 PRO   321      46.719  -4.683   8.967  1.00  0.00
ATOM   5215  HG3 PRO   321      48.152  -3.742   9.444  1.00  0.00
ATOM   5216  CB  PRO   321      46.325  -2.594   9.376  1.00  0.00
ATOM   5217  HB2 PRO   321      45.264  -2.734   9.168  1.00  0.00
ATOM   5218  HB3 PRO   321      46.788  -2.050   8.552  1.00  0.00
ATOM   5219  CA  PRO   321      46.501  -1.812  10.684  1.00  0.00
ATOM   5220  HA  PRO   321      47.448  -1.273  10.663  1.00  0.00
ATOM   5221  C   PRO   321      45.349  -0.814  10.890  1.00  0.00
ATOM   5222  O   PRO   321      44.215  -1.226  11.134  1.00  0.00
ATOM   5223  N   PHE   322      45.676   0.481  10.761  1.00  0.00
ATOM   5224  H   PHE   322      46.656   0.699  10.647  1.00  0.00
ATOM   5225  CA  PHE   322      44.719   1.588  10.801  1.00  0.00
ATOM   5226  HA  PHE   322      43.920   1.373  11.511  1.00  0.00
ATOM   5227  CB  PHE   322      45.445   2.878  11.249  1.00  0.00
ATOM   5228  HB2 PHE   322      46.244   3.020  10.522  1.00  0.00
ATOM   5229  HB3 PHE   322      44.764   3.728  11.210  1.00  0.00
ATOM   5230  CG  PHE   322      46.098   2.905  12.625  1.00  0.00
ATOM   5231  CD1 PHE   322      45.871   1.906  13.600  1.00  0.00
ATOM   5232  HD1 PHE   322      45.199   1.076  13.383  1.00  0.00
ATOM   5233  CE1 PHE   322      46.504   1.982  14.833  1.00  0.00
ATOM   5234  HE1 PHE   322      46.346   1.195  15.571  1.00  0.00
ATOM   5235  CZ  PHE   322      47.335   3.054  15.128  1.00  0.00
ATOM   5236  HZ  PHE   322      47.845   3.090  16.090  1.00  0.00
ATOM   5237  CE2 PHE   322      47.518   4.076  14.207  1.00  0.00
ATOM   5238  HE2 PHE   322      48.145   4.930  14.463  1.00  0.00
ATOM   5239  CD2 PHE   322      46.906   4.012  12.964  1.00  0.00
ATOM   5240  HD2 PHE   322      47.048   4.818  12.244  1.00  0.00
ATOM   5241  C   PHE   322      44.074   1.803   9.420  1.00  0.00
ATOM   5242  O   PHE   322      44.666   1.444   8.400  1.00  0.00
ATOM   5243  N   THR   323      42.883   2.420   9.422  1.00  0.00
ATOM   5244  H   THR   323      42.455   2.585  10.322  1.00  0.00
ATOM   5245  CA  THR   323      42.138   2.794   8.221  1.00  0.00
ATOM   5246  HA  THR   323      42.788   2.786   7.346  1.00  0.00
ATOM   5247  CB  THR   323      40.940   1.835   7.960  1.00  0.00
ATOM   5248  HB  THR   323      41.371   0.851   7.774  1.00  0.00
ATOM   5249  CG2 THR   323      39.904   1.735   9.096  1.00  0.00
ATOM   5250 HG21 THR   323      39.472   2.718   9.282  1.00  0.00
ATOM   5251 HG22 THR   323      39.114   1.041   8.808  1.00  0.00
ATOM   5252 HG23 THR   323      40.391   1.375  10.002  1.00  0.00
ATOM   5253  OG1 THR   323      40.237   2.215   6.791  1.00  0.00
ATOM   5254  HG1 THR   323      39.504   1.612   6.648  1.00  0.00
ATOM   5255  C   THR   323      41.662   4.256   8.335  1.00  0.00
ATOM   5256  O   THR   323      41.146   4.652   9.381  1.00  0.00
ATOM   5257  N   PHE   324      41.852   5.020   7.248  1.00  0.00
ATOM   5258  H   PHE   324      42.389   4.607   6.499  1.00  0.00
ATOM   5259  CA  PHE   324      41.375   6.391   7.084  1.00  0.00
ATOM   5260  HA  PHE   324      40.566   6.578   7.790  1.00  0.00
ATOM   5261  CB  PHE   324      42.505   7.419   7.343  1.00  0.00
ATOM   5262  HB2 PHE   324      43.333   7.143   6.689  1.00  0.00
ATOM   5263  HB3 PHE   324      42.172   8.428   7.101  1.00  0.00
ATOM   5264  CG  PHE   324      43.066   7.473   8.756  1.00  0.00
ATOM   5265  CD1 PHE   324      42.216   7.688   9.863  1.00  0.00
ATOM   5266  HD1 PHE   324      41.143   7.810   9.712  1.00  0.00
ATOM   5267  CE1 PHE   324      42.747   7.744  11.145  1.00  0.00
ATOM   5268  HE1 PHE   324      42.084   7.900  11.996  1.00  0.00
ATOM   5269  CZ  PHE   324      44.114   7.603  11.347  1.00  0.00
ATOM   5270  HZ  PHE   324      44.518   7.641  12.359  1.00  0.00
ATOM   5271  CE2 PHE   324      44.965   7.414  10.266  1.00  0.00
ATOM   5272  HE2 PHE   324      46.036   7.304  10.434  1.00  0.00
ATOM   5273  CD2 PHE   324      44.456   7.365   8.976  1.00  0.00
ATOM   5274  HD2 PHE   324      45.130   7.243   8.128  1.00  0.00
ATOM   5275  C   PHE   324      40.839   6.517   5.655  1.00  0.00
ATOM   5276  O   PHE   324      41.615   6.410   4.704  1.00  0.00
ATOM   5277  N   ALA   325      39.520   6.734   5.537  1.00  0.00
ATOM   5278  H   ALA   325      38.980   6.735   6.390  1.00  0.00
ATOM   5279  CA  ALA   325      38.816   6.932   4.271  1.00  0.00
ATOM   5280  HA  ALA   325      39.087   6.153   3.558  1.00  0.00
ATOM   5281  CB  ALA   325      37.309   6.834   4.556  1.00  0.00
ATOM   5282  HB1 ALA   325      37.021   7.613   5.261  1.00  0.00
ATOM   5283  HB2 ALA   325      36.754   6.962   3.627  1.00  0.00
ATOM   5284  HB3 ALA   325      37.082   5.857   4.982  1.00  0.00
ATOM   5285  C   ALA   325      39.152   8.287   3.623  1.00  0.00
ATOM   5286  O   ALA   325      39.478   9.237   4.336  1.00  0.00
ATOM   5287  N   MET   326      39.010   8.366   2.287  1.00  0.00
ATOM   5288  H   MET   326      38.872   7.502   1.782  1.00  0.00
ATOM   5289  CA  MET   326      39.115   9.615   1.517  1.00  0.00
ATOM   5290  HA  MET   326      40.053  10.119   1.750  1.00  0.00
ATOM   5291  CB  MET   326      39.082   9.310   0.005  1.00  0.00
ATOM   5292  HB2 MET   326      38.241   8.640  -0.172  1.00  0.00
ATOM   5293  HB3 MET   326      38.909  10.254  -0.512  1.00  0.00
ATOM   5294  CG  MET   326      40.369   8.665  -0.526  1.00  0.00
ATOM   5295  HG2 MET   326      41.200   9.325  -0.276  1.00  0.00
ATOM   5296  HG3 MET   326      40.498   7.710  -0.016  1.00  0.00
ATOM   5297  SD  MET   326      40.348   8.386  -2.318  1.00  0.00
ATOM   5298  CE  MET   326      42.123   8.211  -2.627  1.00  0.00
ATOM   5299  HE1 MET   326      42.511   7.370  -2.052  1.00  0.00
ATOM   5300  HE2 MET   326      42.292   8.033  -3.689  1.00  0.00
ATOM   5301  HE3 MET   326      42.636   9.124  -2.326  1.00  0.00
ATOM   5302  C   MET   326      38.020  10.641   1.868  1.00  0.00
ATOM   5303  O   MET   326      38.253  11.839   1.728  1.00  0.00
ATOM   5304  N   GLU   327      36.865  10.150   2.344  1.00  0.00
ATOM   5305  H   GLU   327      36.777   9.145   2.307  1.00  0.00
ATOM   5306  CA  GLU   327      35.706  10.931   2.765  1.00  0.00
ATOM   5307  HA  GLU   327      35.495  11.715   2.037  1.00  0.00
ATOM   5308  CB  GLU   327      34.468  10.009   2.871  1.00  0.00
ATOM   5309  HB2 GLU   327      34.759   9.157   3.485  1.00  0.00
ATOM   5310  HB3 GLU   327      33.692  10.578   3.383  1.00  0.00
ATOM   5311  CG  GLU   327      33.923   9.502   1.507  1.00  0.00
ATOM   5312  HG2 GLU   327      32.922   9.121   1.709  1.00  0.00
ATOM   5313  HG3 GLU   327      33.853  10.394   0.885  1.00  0.00
ATOM   5314  CD  GLU   327      34.743   8.425   0.770  1.00  0.00
ATOM   5315  OE1 GLU   327      35.395   7.597   1.445  1.00  0.00
ATOM   5316  OE2 GLU   327      34.696   8.437  -0.480  1.00  0.00
ATOM   5317  C   GLU   327      35.932  11.756   4.049  1.00  0.00
ATOM   5318  O   GLU   327      35.202  12.725   4.248  1.00  0.00
ATOM   5319  N   LEU   328      36.963  11.424   4.854  1.00  0.00
ATOM   5320  H   LEU   328      37.407  10.532   4.689  1.00  0.00
ATOM   5321  CA  LEU   328      37.454  12.253   5.967  1.00  0.00
ATOM   5322  HA  LEU   328      36.630  12.506   6.634  1.00  0.00
ATOM   5323  CB  LEU   328      38.524  11.482   6.774  1.00  0.00
ATOM   5324  HB2 LEU   328      39.168  11.098   5.983  1.00  0.00
ATOM   5325  HB3 LEU   328      39.098  12.151   7.415  1.00  0.00
ATOM   5326  CG  LEU   328      37.982  10.305   7.613  1.00  0.00
ATOM   5327  HG  LEU   328      37.303   9.719   6.994  1.00  0.00
ATOM   5328  CD1 LEU   328      39.129   9.403   8.113  1.00  0.00
ATOM   5329 HD11 LEU   328      39.808   9.988   8.733  1.00  0.00
ATOM   5330 HD12 LEU   328      38.717   8.583   8.701  1.00  0.00
ATOM   5331 HD13 LEU   328      39.673   9.000   7.259  1.00  0.00
ATOM   5332  CD2 LEU   328      37.077  10.784   8.769  1.00  0.00
ATOM   5333 HD21 LEU   328      36.226  11.331   8.362  1.00  0.00
ATOM   5334 HD22 LEU   328      36.719   9.922   9.332  1.00  0.00
ATOM   5335 HD23 LEU   328      37.646  11.438   9.430  1.00  0.00
ATOM   5336  C   LEU   328      38.057  13.586   5.487  1.00  0.00
ATOM   5337  O   LEU   328      37.952  14.586   6.196  1.00  0.00
ATOM   5338  N   ASP   329      38.655  13.570   4.286  1.00  0.00
ATOM   5339  H   ASP   329      38.763  12.661   3.859  1.00  0.00
ATOM   5340  CA  ASP   329      39.228  14.731   3.602  1.00  0.00
ATOM   5341  HA  ASP   329      39.689  15.383   4.343  1.00  0.00
ATOM   5342  CB  ASP   329      40.301  14.333   2.556  1.00  0.00
ATOM   5343  HB2 ASP   329      39.668  13.952   1.755  1.00  0.00
ATOM   5344  HB3 ASP   329      40.849  15.206   2.201  1.00  0.00
ATOM   5345  CG  ASP   329      41.298  13.241   2.986  1.00  0.00
ATOM   5346  OD1 ASP   329      41.747  13.245   4.156  1.00  0.00
ATOM   5347  OD2 ASP   329      41.706  12.481   2.082  1.00  0.00
ATOM   5348  C   ASP   329      38.152  15.608   2.930  1.00  0.00
ATOM   5349  O   ASP   329      38.464  16.731   2.541  1.00  0.00
ATOM   5350  N   ASP   330      36.920  15.084   2.808  1.00  0.00
ATOM   5351  H   ASP   330      36.822  14.121   3.097  1.00  0.00
ATOM   5352  CA  ASP   330      35.757  15.755   2.220  1.00  0.00
ATOM   5353  HA  ASP   330      36.097  16.627   1.662  1.00  0.00
ATOM   5354  CB  ASP   330      34.967  14.827   1.258  1.00  0.00
ATOM   5355  HB2 ASP   330      34.634  14.064   1.962  1.00  0.00
ATOM   5356  HB3 ASP   330      34.100  15.337   0.839  1.00  0.00
ATOM   5357  CG  ASP   330      35.771  14.162   0.122  1.00  0.00
ATOM   5358  OD1 ASP   330      36.817  14.714  -0.288  1.00  0.00
ATOM   5359  OD2 ASP   330      35.240  13.169  -0.423  1.00  0.00
ATOM   5360  C   ASP   330      34.807  16.327   3.293  1.00  0.00
ATOM   5361  O   ASP   330      33.922  17.104   2.935  1.00  0.00
ATOM   5362  N   LEU   331      34.994  15.958   4.576  1.00  0.00
ATOM   5363  H   LEU   331      35.724  15.285   4.758  1.00  0.00
ATOM   5364  CA  LEU   331      34.215  16.463   5.712  1.00  0.00
ATOM   5365  HA  LEU   331      33.149  16.323   5.536  1.00  0.00
ATOM   5366  CB  LEU   331      34.613  15.680   6.989  1.00  0.00
ATOM   5367  HB2 LEU   331      35.676  15.502   6.825  1.00  0.00
ATOM   5368  HB3 LEU   331      34.480  16.280   7.889  1.00  0.00
ATOM   5369  CG  LEU   331      33.885  14.329   7.159  1.00  0.00
ATOM   5370  HG  LEU   331      33.962  13.775   6.224  1.00  0.00
ATOM   5371  CD1 LEU   331      34.499  13.497   8.300  1.00  0.00
ATOM   5372 HD11 LEU   331      34.422  14.050   9.236  1.00  0.00
ATOM   5373 HD12 LEU   331      33.962  12.553   8.391  1.00  0.00
ATOM   5374 HD13 LEU   331      35.548  13.298   8.081  1.00  0.00
ATOM   5375  CD2 LEU   331      32.360  14.494   7.335  1.00  0.00
ATOM   5376 HD21 LEU   331      31.944  14.990   6.458  1.00  0.00
ATOM   5377 HD22 LEU   331      31.899  13.513   7.450  1.00  0.00
ATOM   5378 HD23 LEU   331      32.159  15.096   8.221  1.00  0.00
ATOM   5379  C   LEU   331      34.483  17.968   5.943  1.00  0.00
ATOM   5380  O   LEU   331      35.654  18.340   6.025  1.00  0.00
ATOM   5381  N   PRO   332      33.419  18.797   6.094  1.00  0.00
ATOM   5382  CD  PRO   332      32.020  18.447   5.839  1.00  0.00
ATOM   5383  HD2 PRO   332      31.680  17.782   6.632  1.00  0.00
ATOM   5384  HD3 PRO   332      31.962  17.929   4.882  1.00  0.00
ATOM   5385  CG  PRO   332      31.274  19.772   5.828  1.00  0.00
ATOM   5386  HG2 PRO   332      30.244  19.644   6.162  1.00  0.00
ATOM   5387  HG3 PRO   332      31.280  20.216   4.833  1.00  0.00
ATOM   5388  CB  PRO   332      32.071  20.616   6.802  1.00  0.00
ATOM   5389  HB2 PRO   332      31.772  20.424   7.832  1.00  0.00
ATOM   5390  HB3 PRO   332      31.961  21.678   6.584  1.00  0.00
ATOM   5391  CA  PRO   332      33.533  20.187   6.594  1.00  0.00
ATOM   5392  HA  PRO   332      34.010  20.769   5.805  1.00  0.00
ATOM   5393  C   PRO   332      34.337  20.336   7.899  1.00  0.00
ATOM   5394  O   PRO   332      34.355  19.411   8.712  1.00  0.00
ATOM   5395  N   LYS   333      34.994  21.496   8.070  1.00  0.00
ATOM   5396  H   LYS   333      34.960  22.158   7.308  1.00  0.00
ATOM   5397  CA  LYS   333      35.871  21.791   9.210  1.00  0.00
ATOM   5398  HA  LYS   333      36.624  21.010   9.316  1.00  0.00
ATOM   5399  CB  LYS   333      36.587  23.137   8.984  1.00  0.00
ATOM   5400  HB2 LYS   333      37.360  23.194   9.750  1.00  0.00
ATOM   5401  HB3 LYS   333      37.054  23.063   8.002  1.00  0.00
ATOM   5402  CG  LYS   333      35.715  24.400   9.042  1.00  0.00
ATOM   5403  HG2 LYS   333      34.913  24.305   8.310  1.00  0.00
ATOM   5404  HG3 LYS   333      35.286  24.483  10.041  1.00  0.00
ATOM   5405  CD  LYS   333      36.543  25.659   8.734  1.00  0.00
ATOM   5406  HD2 LYS   333      37.355  25.695   9.460  1.00  0.00
ATOM   5407  HD3 LYS   333      36.957  25.535   7.733  1.00  0.00
ATOM   5408  CE  LYS   333      35.740  26.969   8.797  1.00  0.00
ATOM   5409  HE2 LYS   333      35.211  26.995   9.750  1.00  0.00
ATOM   5410  HE3 LYS   333      36.444  27.799   8.750  1.00  0.00
ATOM   5411  NZ  LYS   333      34.769  27.085   7.693  1.00  0.00
ATOM   5412  HZ1 LYS   333      34.116  26.316   7.737  1.00  0.00
ATOM   5413  HZ2 LYS   333      34.267  27.958   7.776  1.00  0.00
ATOM   5414  HZ3 LYS   333      35.259  27.061   6.810  1.00  0.00
ATOM   5415  C   LYS   333      35.191  21.723  10.591  1.00  0.00
ATOM   5416  O   LYS   333      35.880  21.434  11.566  1.00  0.00
ATOM   5417  N   GLU   334      33.868  21.953  10.645  1.00  0.00
ATOM   5418  H   GLU   334      33.455  22.358   9.817  1.00  0.00
ATOM   5419  CA  GLU   334      33.034  21.808  11.835  1.00  0.00
ATOM   5420  HA  GLU   334      33.563  22.195  12.706  1.00  0.00
ATOM   5421  CB  GLU   334      31.712  22.596  11.669  1.00  0.00
ATOM   5422  HB2 GLU   334      31.148  22.412  12.584  1.00  0.00
ATOM   5423  HB3 GLU   334      32.004  23.645  11.627  1.00  0.00
ATOM   5424  CG  GLU   334      30.827  22.256  10.439  1.00  0.00
ATOM   5425  HG2 GLU   334      31.027  21.215  10.187  1.00  0.00
ATOM   5426  HG3 GLU   334      29.803  22.352  10.801  1.00  0.00
ATOM   5427  CD  GLU   334      31.012  23.133   9.184  1.00  0.00
ATOM   5428  OE1 GLU   334      32.089  23.748   9.014  1.00  0.00
ATOM   5429  OE2 GLU   334      30.056  23.154   8.379  1.00  0.00
ATOM   5430  C   GLU   334      32.803  20.337  12.243  1.00  0.00
ATOM   5431  O   GLU   334      32.732  20.064  13.440  1.00  0.00
ATOM   5432  N   ARG   335      32.746  19.415  11.264  1.00  0.00
ATOM   5433  H   ARG   335      32.698  19.757  10.315  1.00  0.00
ATOM   5434  CA  ARG   335      32.679  17.966  11.485  1.00  0.00
ATOM   5435  HA  ARG   335      31.986  17.746  12.297  1.00  0.00
ATOM   5436  CB  ARG   335      32.185  17.252  10.208  1.00  0.00
ATOM   5437  HB2 ARG   335      32.932  17.437   9.436  1.00  0.00
ATOM   5438  HB3 ARG   335      32.155  16.186  10.435  1.00  0.00
ATOM   5439  CG  ARG   335      30.799  17.710   9.704  1.00  0.00
ATOM   5440  HG2 ARG   335      30.823  18.799   9.681  1.00  0.00
ATOM   5441  HG3 ARG   335      30.698  17.328   8.688  1.00  0.00
ATOM   5442  CD  ARG   335      29.599  17.241  10.551  1.00  0.00
ATOM   5443  HD2 ARG   335      29.793  17.472  11.599  1.00  0.00
ATOM   5444  HD3 ARG   335      28.705  17.770  10.222  1.00  0.00
ATOM   5445  NE  ARG   335      29.363  15.787  10.422  1.00  0.00
ATOM   5446  HE  ARG   335      28.940  15.548   9.537  1.00  0.00
ATOM   5447  CZ  ARG   335      29.628  14.796  11.297  1.00  0.00
ATOM   5448  NH1 ARG   335      29.390  13.533  10.922  1.00  0.00
ATOM   5449 HH11 ARG   335      29.020  13.344  10.001  1.00  0.00
ATOM   5450 HH12 ARG   335      29.581  12.775  11.562  1.00  0.00
ATOM   5451  NH2 ARG   335      30.117  15.013  12.527  1.00  0.00
ATOM   5452 HH21 ARG   335      30.303  15.957  12.834  1.00  0.00
ATOM   5453 HH22 ARG   335      30.297  14.231  13.141  1.00  0.00
ATOM   5454  C   ARG   335      34.033  17.390  11.933  1.00  0.00
ATOM   5455  O   ARG   335      34.050  16.499  12.780  1.00  0.00
ATOM   5456  N   LEU   336      35.138  17.932  11.389  1.00  0.00
ATOM   5457  H   LEU   336      35.006  18.573  10.620  1.00  0.00
ATOM   5458  CA  LEU   336      36.508  17.607  11.795  1.00  0.00
ATOM   5459  HA  LEU   336      36.635  16.526  11.861  1.00  0.00
ATOM   5460  CB  LEU   336      37.502  18.158  10.752  1.00  0.00
ATOM   5461  HB2 LEU   336      37.212  19.205  10.666  1.00  0.00
ATOM   5462  HB3 LEU   336      38.520  18.094  11.137  1.00  0.00
ATOM   5463  CG  LEU   336      37.436  17.490   9.362  1.00  0.00
ATOM   5464  HG  LEU   336      36.400  17.483   9.024  1.00  0.00
ATOM   5465  CD1 LEU   336      38.301  18.254   8.346  1.00  0.00
ATOM   5466 HD11 LEU   336      39.338  18.261   8.683  1.00  0.00
ATOM   5467 HD12 LEU   336      38.239  17.765   7.374  1.00  0.00
ATOM   5468 HD13 LEU   336      37.941  19.279   8.260  1.00  0.00
ATOM   5469  CD2 LEU   336      37.833  16.004   9.412  1.00  0.00
ATOM   5470 HD21 LEU   336      37.156  15.469  10.077  1.00  0.00
ATOM   5471 HD22 LEU   336      37.771  15.577   8.411  1.00  0.00
ATOM   5472 HD23 LEU   336      38.854  15.912   9.783  1.00  0.00
ATOM   5473  C   LEU   336      36.848  18.149  13.197  1.00  0.00
ATOM   5474  O   LEU   336      37.582  17.484  13.925  1.00  0.00
ATOM   5475  N   LYS   337      36.282  19.314  13.561  1.00  0.00
ATOM   5476  H   LYS   337      35.825  19.833  12.825  1.00  0.00
ATOM   5477  CA  LYS   337      36.376  19.927  14.887  1.00  0.00
ATOM   5478  HA  LYS   337      37.411  19.937  15.229  1.00  0.00
ATOM   5479  CB  LYS   337      35.867  21.383  14.812  1.00  0.00
ATOM   5480  HB2 LYS   337      36.519  21.911  14.117  1.00  0.00
ATOM   5481  HB3 LYS   337      34.857  21.345  14.404  1.00  0.00
ATOM   5482  CG  LYS   337      35.848  22.123  16.159  1.00  0.00
ATOM   5483  HG2 LYS   337      35.143  21.601  16.806  1.00  0.00
ATOM   5484  HG3 LYS   337      36.850  22.052  16.583  1.00  0.00
ATOM   5485  CD  LYS   337      35.444  23.597  16.047  1.00  0.00
ATOM   5486  HD2 LYS   337      36.090  24.085  15.317  1.00  0.00
ATOM   5487  HD3 LYS   337      34.409  23.654  15.710  1.00  0.00
ATOM   5488  CE  LYS   337      35.580  24.303  17.403  1.00  0.00
ATOM   5489  HE2 LYS   337      35.046  23.711  18.146  1.00  0.00
ATOM   5490  HE3 LYS   337      36.639  24.338  17.660  1.00  0.00
ATOM   5491  NZ  LYS   337      35.035  25.671  17.381  1.00  0.00
ATOM   5492  HZ1 LYS   337      34.054  25.639  17.143  1.00  0.00
ATOM   5493  HZ2 LYS   337      35.147  26.093  18.292  1.00  0.00
ATOM   5494  HZ3 LYS   337      35.530  26.220  16.693  1.00  0.00
ATOM   5495  C   LYS   337      35.651  19.107  15.970  1.00  0.00
ATOM   5496  O   LYS   337      36.175  18.991  17.076  1.00  0.00
ATOM   5497  N   GLU   338      34.483  18.539  15.623  1.00  0.00
ATOM   5498  H   GLU   338      34.071  18.837  14.750  1.00  0.00
ATOM   5499  CA  GLU   338      33.731  17.606  16.463  1.00  0.00
ATOM   5500  HA  GLU   338      33.601  18.022  17.462  1.00  0.00
ATOM   5501  CB  GLU   338      32.341  17.355  15.850  1.00  0.00
ATOM   5502  HB2 GLU   338      32.470  17.190  14.780  1.00  0.00
ATOM   5503  HB3 GLU   338      31.928  16.457  16.309  1.00  0.00
ATOM   5504  CG  GLU   338      31.375  18.538  16.075  1.00  0.00
ATOM   5505  HG2 GLU   338      31.170  18.557  17.145  1.00  0.00
ATOM   5506  HG3 GLU   338      31.922  19.438  15.794  1.00  0.00
ATOM   5507  CD  GLU   338      30.048  18.482  15.300  1.00  0.00
ATOM   5508  OE1 GLU   338      29.872  17.580  14.450  1.00  0.00
ATOM   5509  OE2 GLU   338      29.211  19.370  15.575  1.00  0.00
ATOM   5510  C   GLU   338      34.482  16.289  16.706  1.00  0.00
ATOM   5511  O   GLU   338      34.465  15.804  17.834  1.00  0.00
ATOM   5512  N   LEU   339      35.166  15.763  15.677  1.00  0.00
ATOM   5513  H   LEU   339      35.018  16.167  14.764  1.00  0.00
ATOM   5514  CA  LEU   339      36.025  14.581  15.782  1.00  0.00
ATOM   5515  HA  LEU   339      35.500  13.779  16.301  1.00  0.00
ATOM   5516  CB  LEU   339      36.405  14.088  14.371  1.00  0.00
ATOM   5517  HB2 LEU   339      36.665  15.025  13.878  1.00  0.00
ATOM   5518  HB3 LEU   339      37.272  13.427  14.375  1.00  0.00
ATOM   5519  CG  LEU   339      35.244  13.410  13.609  1.00  0.00
ATOM   5520  HG  LEU   339      34.341  14.003  13.756  1.00  0.00
ATOM   5521  CD1 LEU   339      35.546  13.300  12.099  1.00  0.00
ATOM   5522 HD11 LEU   339      36.448  12.707  11.951  1.00  0.00
ATOM   5523 HD12 LEU   339      34.708  12.818  11.595  1.00  0.00
ATOM   5524 HD13 LEU   339      35.695  14.297  11.684  1.00  0.00
ATOM   5525  CD2 LEU   339      34.852  12.054  14.237  1.00  0.00
ATOM   5526 HD21 LEU   339      34.537  12.209  15.269  1.00  0.00
ATOM   5527 HD22 LEU   339      34.032  11.613  13.669  1.00  0.00
ATOM   5528 HD23 LEU   339      35.710  11.382  14.217  1.00  0.00
ATOM   5529  C   LEU   339      37.271  14.829  16.653  1.00  0.00
ATOM   5530  O   LEU   339      37.624  13.947  17.431  1.00  0.00
ATOM   5531  N   ILE   340      37.873  16.031  16.562  1.00  0.00
ATOM   5532  H   ILE   340      37.607  16.623  15.788  1.00  0.00
ATOM   5533  CA  ILE   340      38.954  16.485  17.446  1.00  0.00
ATOM   5534  HA  ILE   340      39.738  15.736  17.557  1.00  0.00
ATOM   5535  CB  ILE   340      39.584  17.832  16.959  1.00  0.00
ATOM   5536  HB  ILE   340      38.753  18.460  16.640  1.00  0.00
ATOM   5537  CG2 ILE   340      40.434  18.594  18.005  1.00  0.00
ATOM   5538 HG21 ILE   340      41.266  17.967  18.325  1.00  0.00
ATOM   5539 HG22 ILE   340      40.821  19.511  17.561  1.00  0.00
ATOM   5540 HG23 ILE   340      39.814  18.842  18.867  1.00  0.00
ATOM   5541  CG1 ILE   340      40.420  17.601  15.679  1.00  0.00
ATOM   5542 HG12 ILE   340      41.374  17.181  15.998  1.00  0.00
ATOM   5543 HG13 ILE   340      39.882  16.866  15.080  1.00  0.00
ATOM   5544  CD1 ILE   340      40.672  18.861  14.837  1.00  0.00
ATOM   5545 HD11 ILE   340      41.211  19.596  15.435  1.00  0.00
ATOM   5546 HD12 ILE   340      41.266  18.600  13.961  1.00  0.00
ATOM   5547 HD13 ILE   340      39.719  19.282  14.517  1.00  0.00
ATOM   5548  C   ILE   340      38.491  16.601  18.914  1.00  0.00
ATOM   5549  O   ILE   340      39.231  16.190  19.805  1.00  0.00
ATOM   5550  N   PHE   341      37.262  17.097  19.134  1.00  0.00
ATOM   5551  H   PHE   341      36.781  17.482  18.334  1.00  0.00
ATOM   5552  CA  PHE   341      36.632  17.223  20.450  1.00  0.00
ATOM   5553  HA  PHE   341      37.289  17.749  21.143  1.00  0.00
ATOM   5554  CB  PHE   341      35.327  18.032  20.297  1.00  0.00
ATOM   5555  HB2 PHE   341      35.619  18.928  19.749  1.00  0.00
ATOM   5556  HB3 PHE   341      34.569  17.491  19.731  1.00  0.00
ATOM   5557  CG  PHE   341      34.660  18.503  21.576  1.00  0.00
ATOM   5558  CD1 PHE   341      35.113  19.677  22.210  1.00  0.00
ATOM   5559  HD1 PHE   341      35.934  20.249  21.777  1.00  0.00
ATOM   5560  CE1 PHE   341      34.514  20.105  23.385  1.00  0.00
ATOM   5561  HE1 PHE   341      34.848  21.030  23.855  1.00  0.00
ATOM   5562  CZ  PHE   341      33.493  19.362  23.963  1.00  0.00
ATOM   5563  HZ  PHE   341      33.018  19.716  24.878  1.00  0.00
ATOM   5564  CE2 PHE   341      33.076  18.172  23.380  1.00  0.00
ATOM   5565  HE2 PHE   341      32.288  17.586  23.853  1.00  0.00
ATOM   5566  CD2 PHE   341      33.659  17.728  22.199  1.00  0.00
ATOM   5567  HD2 PHE   341      33.343  16.783  21.757  1.00  0.00
ATOM   5568  C   PHE   341      36.415  15.856  21.132  1.00  0.00
ATOM   5569  O   PHE   341      36.711  15.741  22.320  1.00  0.00
ATOM   5570  N   GLN   342      35.971  14.838  20.369  1.00  0.00
ATOM   5571  H   GLN   342      35.682  15.059  19.427  1.00  0.00
ATOM   5572  CA  GLN   342      35.793  13.461  20.846  1.00  0.00
ATOM   5573  HA  GLN   342      35.244  13.466  21.788  1.00  0.00
ATOM   5574  CB  GLN   342      34.997  12.624  19.813  1.00  0.00
ATOM   5575  HB2 GLN   342      35.545  12.710  18.875  1.00  0.00
ATOM   5576  HB3 GLN   342      35.042  11.594  20.166  1.00  0.00
ATOM   5577  CG  GLN   342      33.522  13.027  19.587  1.00  0.00
ATOM   5578  HG2 GLN   342      33.538  14.011  19.118  1.00  0.00
ATOM   5579  HG3 GLN   342      33.064  12.308  18.908  1.00  0.00
ATOM   5580  CD  GLN   342      32.675  13.106  20.859  1.00  0.00
ATOM   5581  OE1 GLN   342      32.788  12.261  21.744  1.00  0.00
ATOM   5582  NE2 GLN   342      31.800  14.110  20.941  1.00  0.00
ATOM   5583 HE21 GLN   342      31.219  14.203  21.762  1.00  0.00
ATOM   5584 HE22 GLN   342      31.723  14.772  20.182  1.00  0.00
ATOM   5585  C   GLN   342      37.110  12.746  21.200  1.00  0.00
ATOM   5586  O   GLN   342      37.156  12.055  22.217  1.00  0.00
ATOM   5587  N   GLU   343      38.154  12.926  20.373  1.00  0.00
ATOM   5588  H   GLU   343      37.988  13.462  19.533  1.00  0.00
ATOM   5589  CA  GLU   343      39.474  12.311  20.556  1.00  0.00
ATOM   5590  HA  GLU   343      39.371  11.248  20.774  1.00  0.00
ATOM   5591  CB  GLU   343      40.296  12.471  19.259  1.00  0.00
ATOM   5592  HB2 GLU   343      40.250  13.522  18.975  1.00  0.00
ATOM   5593  HB3 GLU   343      41.326  12.204  19.494  1.00  0.00
ATOM   5594  CG  GLU   343      39.792  11.597  18.085  1.00  0.00
ATOM   5595  HG2 GLU   343      38.717  11.775  18.051  1.00  0.00
ATOM   5596  HG3 GLU   343      40.251  11.969  17.169  1.00  0.00
ATOM   5597  CD  GLU   343      40.058  10.088  18.215  1.00  0.00
ATOM   5598  OE1 GLU   343      40.958   9.696  18.990  1.00  0.00
ATOM   5599  OE2 GLU   343      39.373   9.330  17.494  1.00  0.00
ATOM   5600  C   GLU   343      40.254  12.839  21.775  1.00  0.00
ATOM   5601  O   GLU   343      40.986  12.070  22.399  1.00  0.00
ATOM   5602  N   THR   344      40.058  14.126  22.098  1.00  0.00
ATOM   5603  H   THR   344      39.444  14.652  21.492  1.00  0.00
ATOM   5604  CA  THR   344      40.684  14.821  23.224  1.00  0.00
ATOM   5605  HA  THR   344      41.630  14.363  23.514  1.00  0.00
ATOM   5606  CB  THR   344      40.944  16.308  22.858  1.00  0.00
ATOM   5607  HB  THR   344      41.389  16.795  23.726  1.00  0.00
ATOM   5608  CG2 THR   344      41.880  16.462  21.648  1.00  0.00
ATOM   5609 HG21 THR   344      41.435  15.976  20.780  1.00  0.00
ATOM   5610 HG22 THR   344      42.028  17.521  21.435  1.00  0.00
ATOM   5611 HG23 THR   344      42.841  15.999  21.870  1.00  0.00
ATOM   5612  OG1 THR   344      39.739  17.003  22.591  1.00  0.00
ATOM   5613  HG1 THR   344      39.938  17.916  22.369  1.00  0.00
ATOM   5614  C   THR   344      39.833  14.775  24.518  1.00  0.00
ATOM   5615  O   THR   344      40.302  15.264  25.546  1.00  0.00
ATOM   5616  N   ALA   345      38.625  14.179  24.468  1.00  0.00
ATOM   5617  H   ALA   345      38.319  13.851  23.563  1.00  0.00
ATOM   5618  CA  ALA   345      37.699  14.060  25.602  1.00  0.00
ATOM   5619  HA  ALA   345      37.580  15.070  25.994  1.00  0.00
ATOM   5620  CB  ALA   345      36.334  13.564  25.099  1.00  0.00
ATOM   5621  HB1 ALA   345      36.435  12.550  24.712  1.00  0.00
ATOM   5622  HB2 ALA   345      35.619  13.568  25.922  1.00  0.00
ATOM   5623  HB3 ALA   345      35.978  14.221  24.306  1.00  0.00
ATOM   5624  C   ALA   345      38.191  13.169  26.755  1.00  0.00
ATOM   5625  O   ALA   345      37.758  13.385  27.886  1.00  0.00
ATOM   5626  N   ARG   346      39.091  12.212  26.467  1.00  0.00
ATOM   5627  H   ARG   346      39.286  12.045  25.490  1.00  0.00
ATOM   5628  CA  ARG   346      39.693  11.315  27.460  1.00  0.00
ATOM   5629  HA  ARG   346      38.932  10.927  28.137  1.00  0.00
ATOM   5630  CB  ARG   346      40.354  10.124  26.724  1.00  0.00
ATOM   5631  HB2 ARG   346      40.482   9.335  27.465  1.00  0.00
ATOM   5632  HB3 ARG   346      39.644   9.797  25.965  1.00  0.00
ATOM   5633  CG  ARG   346      41.715  10.430  26.058  1.00  0.00
ATOM   5634  HG2 ARG   346      41.563  11.292  25.408  1.00  0.00
ATOM   5635  HG3 ARG   346      42.406  10.696  26.858  1.00  0.00
ATOM   5636  CD  ARG   346      42.302   9.267  25.238  1.00  0.00
ATOM   5637  HD2 ARG   346      43.355   9.475  25.050  1.00  0.00
ATOM   5638  HD3 ARG   346      42.211   8.352  25.823  1.00  0.00
ATOM   5639  NE  ARG   346      41.622   9.070  23.945  1.00  0.00
ATOM   5640  HE  ARG   346      40.869   9.718  23.761  1.00  0.00
ATOM   5641  CZ  ARG   346      41.910   8.139  23.015  1.00  0.00
ATOM   5642  NH1 ARG   346      41.215   8.133  21.872  1.00  0.00
ATOM   5643 HH11 ARG   346      40.490   8.820  21.722  1.00  0.00
ATOM   5644 HH12 ARG   346      41.419   7.442  21.164  1.00  0.00
ATOM   5645  NH2 ARG   346      42.874   7.222  23.191  1.00  0.00
ATOM   5646 HH21 ARG   346      43.412   7.217  24.046  1.00  0.00
ATOM   5647 HH22 ARG   346      43.057   6.541  22.468  1.00  0.00
ATOM   5648  C   ARG   346      40.659  12.023  28.437  1.00  0.00
ATOM   5649  O   ARG   346      40.923  11.474  29.505  1.00  0.00
ATOM   5650  N   PHE   347      41.161  13.210  28.054  1.00  0.00
ATOM   5651  H   PHE   347      40.910  13.525  27.128  1.00  0.00
ATOM   5652  CA  PHE   347      42.090  14.029  28.838  1.00  0.00
ATOM   5653  HA  PHE   347      42.645  13.411  29.544  1.00  0.00
ATOM   5654  CB  PHE   347      43.092  14.702  27.879  1.00  0.00
ATOM   5655  HB2 PHE   347      42.663  15.350  27.115  1.00  0.00
ATOM   5656  HB3 PHE   347      43.727  15.291  28.540  1.00  0.00
ATOM   5657  CG  PHE   347      44.002  13.727  27.160  1.00  0.00
ATOM   5658  CD1 PHE   347      45.057  13.101  27.856  1.00  0.00
ATOM   5659  HD1 PHE   347      45.267  13.376  28.890  1.00  0.00
ATOM   5660  CE1 PHE   347      45.828  12.135  27.225  1.00  0.00
ATOM   5661  HE1 PHE   347      46.659  11.672  27.757  1.00  0.00
ATOM   5662  CZ  PHE   347      45.543  11.758  25.920  1.00  0.00
ATOM   5663  HZ  PHE   347      46.157  11.001  25.432  1.00  0.00
ATOM   5664  CE2 PHE   347      44.482  12.340  25.235  1.00  0.00
ATOM   5665  HE2 PHE   347      44.261  12.028  24.214  1.00  0.00
ATOM   5666  CD2 PHE   347      43.706  13.314  25.846  1.00  0.00
ATOM   5667  HD2 PHE   347      42.868  13.759  25.310  1.00  0.00
ATOM   5668  C   PHE   347      41.393  15.082  29.718  1.00  0.00
ATOM   5669  O   PHE   347      42.077  15.740  30.502  1.00  0.00
ATOM   5670  N   GLN   348      40.065  15.232  29.579  1.00  0.00
ATOM   5671  H   GLN   348      39.608  14.652  28.890  1.00  0.00
ATOM   5672  CA  GLN   348      39.249  16.175  30.343  1.00  0.00
ATOM   5673  HA  GLN   348      39.805  17.089  30.553  1.00  0.00
ATOM   5674  CB  GLN   348      38.009  16.535  29.501  1.00  0.00
ATOM   5675  HB2 GLN   348      37.515  15.599  29.243  1.00  0.00
ATOM   5676  HB3 GLN   348      37.352  17.129  30.137  1.00  0.00
ATOM   5677  CG  GLN   348      38.325  17.320  28.215  1.00  0.00
ATOM   5678  HG2 GLN   348      39.104  16.773  27.684  1.00  0.00
ATOM   5679  HG3 GLN   348      37.433  17.378  27.591  1.00  0.00
ATOM   5680  CD  GLN   348      38.824  18.741  28.488  1.00  0.00
ATOM   5681  OE1 GLN   348      38.147  19.525  29.150  1.00  0.00
ATOM   5682  NE2 GLN   348      39.996  19.091  27.955  1.00  0.00
ATOM   5683 HE21 GLN   348      40.361  20.020  28.111  1.00  0.00
ATOM   5684 HE22 GLN   348      40.513  18.426  27.398  1.00  0.00
ATOM   5685  C   GLN   348      38.800  15.566  31.688  1.00  0.00
ATOM   5686  O   GLN   348      38.546  14.361  31.734  1.00  0.00
ATOM   5687  N   PRO   349      38.645  16.397  32.747  1.00  0.00
ATOM   5688  CD  PRO   349      38.056  15.930  34.005  1.00  0.00
ATOM   5689  HD2 PRO   349      38.626  15.067  34.350  1.00  0.00
ATOM   5690  HD3 PRO   349      37.026  15.631  33.810  1.00  0.00
ATOM   5691  CG  PRO   349      38.146  17.112  34.964  1.00  0.00
ATOM   5692  HG2 PRO   349      39.053  17.059  35.566  1.00  0.00
ATOM   5693  HG3 PRO   349      37.276  17.150  35.620  1.00  0.00
ATOM   5694  CB  PRO   349      38.171  18.309  34.027  1.00  0.00
ATOM   5695  HB2 PRO   349      38.675  19.144  34.514  1.00  0.00
ATOM   5696  HB3 PRO   349      37.182  18.625  33.697  1.00  0.00
ATOM   5697  CA  PRO   349      38.999  17.830  32.821  1.00  0.00
ATOM   5698  HA  PRO   349      38.689  18.299  31.887  1.00  0.00
ATOM   5699  C   PRO   349      40.510  18.062  33.036  1.00  0.00
ATOM   5700  O   PRO   349      41.267  17.103  33.191  1.00  0.00
ATOM   5701  N   GLY   350      40.919  19.344  33.059  1.00  0.00
ATOM   5702  H   GLY   350      40.209  20.045  32.903  1.00  0.00
ATOM   5703  CA  GLY   350      42.299  19.790  33.291  1.00  0.00
ATOM   5704  HA2 GLY   350      42.967  19.239  32.629  1.00  0.00
ATOM   5705  HA3 GLY   350      42.370  20.856  33.074  1.00  0.00
ATOM   5706  C   GLY   350      42.727  19.547  34.748  1.00  0.00
ATOM   5707  O   GLY   350      43.497  20.316  35.321  1.00  0.00
ATOM   5708  OXT GLY   350      42.304  18.574  35.368  1.00  0.00
TER   
ATOM   5709  C1  MOL   351      61.617  20.265  19.699  1.00  0.00
ATOM   5710  C2  MOL   351      61.009  20.321  18.294  1.00  0.00
ATOM   5711  C3  MOL   351      59.523  20.761  18.238  1.00  0.00
ATOM   5712  C4  MOL   351      63.120  20.305  19.396  1.00  0.00
ATOM   5713  C5  MOL   351      61.094  19.098  20.568  1.00  0.00
ATOM   5714  C6  MOL   351      58.596  19.631  18.664  1.00  0.00
ATOM   5715  C7  MOL   351      59.602  19.228  20.948  1.00  0.00
ATOM   5716  C8  MOL   351      58.593  18.936  19.841  1.00  0.00
ATOM   5717  C9  MOL   351      59.000  21.149  16.864  1.00  0.00
ATOM   5718  C10 MOL   351      63.110  21.214  18.163  1.00  0.00
ATOM   5719  C11 MOL   351      64.017  20.907  20.501  1.00  0.00
ATOM   5720  C12 MOL   351      57.648  19.399  17.565  1.00  0.00
ATOM   5721  C13 MOL   351      57.971  20.355  16.530  1.00  0.00
ATOM   5722  C14 MOL   351      57.612  17.802  20.161  1.00  0.00
ATOM   5723  C15 MOL   351      59.555  22.330  16.090  1.00  0.00
ATOM   5724  O1  MOL   351      61.875  21.233  17.629  1.00  0.00
ATOM   5725  O2  MOL   351      64.022  21.905  17.711  1.00  0.00
ATOM   5726  O3  MOL   351      56.722  18.592  17.490  1.00  0.00
ATOM   5727  O4  MOL   351      61.806  19.080  21.788  1.00  0.00
ATOM   5728  H1  MOL   351      61.340  21.176  20.226  1.00  0.00
ATOM   5729  H2  MOL   351      61.115  19.364  17.794  1.00  0.00
ATOM   5730  H3  MOL   351      59.401  21.622  18.894  1.00  0.00
ATOM   5731  H4  MOL   351      63.487  19.321  19.100  1.00  0.00
ATOM   5732  H5  MOL   351      61.297  18.154  20.059  1.00  0.00
ATOM   5733  H6  MOL   351      59.399  20.225  21.341  1.00  0.00
ATOM   5734  H7  MOL   351      59.400  18.556  21.785  1.00  0.00
ATOM   5735  H8  MOL   351      64.978  21.248  20.118  1.00  0.00
ATOM   5736  H9  MOL   351      63.550  21.755  21.002  1.00  0.00
ATOM   5737  H10 MOL   351      64.243  20.163  21.261  1.00  0.00
ATOM   5738  H11 MOL   351      57.394  20.408  15.619  1.00  0.00
ATOM   5739  H12 MOL   351      58.034  17.101  20.882  1.00  0.00
ATOM   5740  H13 MOL   351      56.710  18.220  20.608  1.00  0.00
ATOM   5741  H14 MOL   351      57.336  17.192  19.305  1.00  0.00
ATOM   5742  H15 MOL   351      58.888  22.601  15.271  1.00  0.00
ATOM   5743  H16 MOL   351      59.666  23.198  16.741  1.00  0.00
ATOM   5744  H17 MOL   351      60.523  22.089  15.652  1.00  0.00
ATOM   5745  H18 MOL   351      62.747  19.127  21.602  1.00  0.00
TER   
END   
