# Supplementary material for: Active ingredients and molecular targets of Taraxacum mongolicum against hepatocellular carcinoma: network pharmacology, molecular docking, and molecular dynamics simulation analysis
Source: PeerJ. 2022 Jul 18;10:e13737. doi: 10.7717/peerj.13737 (PMC9302432; doi:10.7717/peerj.13737)
Supplement: Supplemental Information 7 [file peerj-10-13737-s007.zip › Molecular dynamics (MD) simulation data/MAPK3-Austricin data/decomp_gbsa.dat]

| Run on Tue Jan 25 00:26:42 2022
| GB non-polar solvation energies calculated with gbsa=2
idecomp = 2: Per-residue decomp adding 1-4 interactions to EEL and VDW.
Energy Decomposition Analysis (All units kcal/mol): Generalized Born solvent
DELTAS:
Total Energy Decomposition:
Residue,Location,Internal,,,van der Waals,,,Electrostatic,,,Polar Solvation,,,Non-Polar Solv.,,,TOTAL,,
,,Avg.,Std. Dev.,Std. Err. of Mean,Avg.,Std. Dev.,Std. Err. of Mean,Avg.,Std. Dev.,Std. Err. of Mean,Avg.,Std. Dev.,Std. Err. of Mean,Avg.,Std. Dev.,Std. Err. of Mean
PRO   1,R PRO   1,0.0,0.0,0.0,0.0,0.0,0.0,0.06283333333333434,0.053856032366135245,0.02198663314464119,-0.062166666666666114,0.05322097539713205,0.021727372222698476,0.0,0.0,0.0,0.0006666666666682216,0.0012472191289244702,0.0005091750772172434
GLY   2,R GLY   2,0.0,0.0,0.0,-0.0001666666666666853,0.00037267799625000667,0.0001521451548625632,0.00316666666666654,0.0019507833184531137,0.0007964039548239054,-0.0033333333333334103,0.0022110831935702913,0.0009026709338484502,0.0,0.0,0.0,-0.00033333333333359266,0.0009428090415820119,0.00038490017945972955
GLU   3,R GLU   3,0.0,0.0,0.0,0.0,0.0,0.0,-0.09100000000000048,0.04598550496261486,0.018773503787105007,0.09133333333333364,0.04645308266293125,0.0189643915839182,0.0,0.0,0.0,0.000333333333330188,0.0009428090415869837,0.0003849001794617593
VAL   4,R VAL   4,0.0,0.0,0.0,-0.0004999999999999449,0.0004999999999999449,0.00020412414523190904,-0.0013333333333325943,0.0030912061651648622,0.001261979632399909,0.00033333333333344467,0.0032489314482696463,0.0013263707095903657,0.0,0.0,0.0,-0.0014999999999996128,0.0007637626158273915,0.0003118047822317408
GLU   5,R GLU   5,0.0,0.0,0.0,-0.001000000000000112,0.0005773502691898185,0.00023570226039559453,-0.1913333333333335,0.06912468605514405,0.028220034910863792,0.19666666666667018,0.06840484063442959,0.02792615924845887,0.0,0.0,0.0,0.0043333333333362605,0.001374368541873085,0.0005610836076869991
MET   6,R MET   6,0.0,0.0,0.0,-0.0013333333333336306,0.00047140452079097976,0.00019245008972985407,-0.014833333333333068,0.004775516260631431,0.0019495963494851616,0.015499999999999995,0.004425306015784213,0.0018066236157233539,0.0,0.0,0.0,-0.0006666666666667412,0.00149071198499953,0.00060858061945005
VAL   7,R VAL   7,0.0,0.0,0.0,-0.005666666666666782,0.001490711984999813,0.0006085806194501656,0.024999999999999762,0.007702813338861472,0.003144660377352437,-0.018833333333333552,0.007754926749421234,0.003165935588123701,0.0,0.0,0.0,0.0004999999999991308,0.0012583057392107414,0.0005137011669136527
LYS   8,R LYS   8,0.0,0.0,0.0,-0.005499999999999966,0.001258305739211806,0.0005137011669140873,0.3178333333333332,0.07304431683726181,0.029820217476912905,-0.30066666666666525,0.07062734755193818,0.028833493898075865,0.0,0.0,0.0,0.011666666666669675,0.005280993172584641,0.0021559564346590124
GLY   9,R GLY   9,0.0,0.0,0.0,-0.0004999999999999635,0.0004999999999999635,0.0002041241452319166,0.012000000000000158,0.0025819888974719014,0.0010540925533895783,-0.011499999999999991,0.0024324199198877574,0.0009930312739844236,0.0,0.0,0.0,4.440892098500626e-16,0.0005773502691893058,0.00023570226039538525
GLN  10,R GLN  10,0.0,0.0,0.0,-0.0030000000000000395,0.00099999999999989,0.0004082482904638182,-0.00549999999999784,0.013500000000003232,0.00551135192126347,0.012166666666666734,0.013107461827354349,0.005351098883337756,0.0,0.0,0.0,0.0036666666666699634,0.0013743685418739471,0.000561083607687351
PRO  11,R PRO  11,0.0,0.0,0.0,-0.0009999999999999638,1.4551915228366852e-11,5.940794514955823e-12,0.011166666666666103,0.005335936864527518,0.0021783871029664647,-0.010833333333333325,0.0058996233401425605,0.002408511142993906,0.0,0.0,0.0,-0.0006666666666665932,0.0012472191289240348,0.0005091750772170656
PHE  12,R PHE  12,0.0,0.0,0.0,-0.010499999999999657,0.002140872096444693,0.0008740073734753326,-0.008500000000000027,0.010828203913853763,0.00442059573662491,0.011833333333333215,0.011480660066196377,0.004686959845421412,0.0,0.0,0.0,-0.007166666666666248,0.0025440562537453765,0.0010386066164354499
ASP  13,R ASP  13,0.0,0.0,0.0,-0.0010000000000001303,1.4551915228366852e-11,5.940794514955823e-12,-0.04600000000000012,0.05568363014986252,0.0227327468155034,0.05116666666666703,0.054468390425601004,0.022236627275569857,0.0,0.0,0.0,0.00416666666666643,0.0013437096247165261,0.0005485671571703607
VAL  14,R VAL  14,0.0,0.0,0.0,-0.0024999999999999467,0.000763762615825842,0.0003118047822311082,0.001500000000000649,0.003685557397914878,0.0015046225071051924,-0.0013333333333333346,0.0030912061651652374,0.001261979632400062,0.0,0.0,0.0,-0.002333333333331448,0.0013743685418720433,0.0005610836076865739
GLY  15,R GLY  15,0.0,0.0,0.0,-0.0001666666666666483,0.00037267799624992394,0.00015214515486252942,0.008000000000000007,0.0028284271247462725,0.0011547005383792852,-0.005499999999999968,0.0028722813232689975,0.0011726039399558507,0.0,0.0,0.0,0.0023333333333339645,0.0011055415967854137,0.0004513354669243345
PRO  16,R PRO  16,0.0,0.0,0.0,-0.0003333333333332966,0.0004714045207909798,0.0001924500897298541,-0.010333333333333286,0.004068851871911132,0.0016611018208584087,0.01150000000000014,0.004425306015783842,0.0018066236157232023,0.0,0.0,0.0,0.0008333333333343518,0.0010671873729045597,0.0004356774205929076
ARG  17,R ARG  17,0.0,0.0,0.0,-0.001666666666666557,0.0004714045207910325,0.00019245008972987562,0.1735000000000042,0.07273181330522704,0.029692638444195788,-0.18033333333333315,0.07264219771516336,0.02965605303275338,0.0,0.0,0.0,-0.008499999999993216,0.001892969448584107,0.0007728015412847832
TYR  18,R TYR  18,0.0,0.0,0.0,-0.004499999999999875,0.0012583057392119177,0.0005137011669141329,0.010166666666667842,0.005209499869362387,0.0021267694158389125,-0.008500000000000027,0.005155902766086018,0.0021048884900525195,0.0,0.0,0.0,-0.0028333333333332433,0.0020344259359551926,0.0008305509104290519
THR  19,R THR  19,0.0,0.0,0.0,-0.0015000000000000568,0.0005000000000000192,0.00020412414523193938,-0.029333333333333655,0.009159087776021244,0.0037391819267691383,0.036999999999999846,0.009539392014169453,0.0038944404818493064,0.0,0.0,0.0,0.006166666666665321,0.0008975274678578421,0.0003664140543973238
GLN  20,R GLN  20,0.0,0.0,0.0,-0.00216666666666665,0.0006871842709363095,0.0002805418038434044,-0.0705000000000003,0.01423317720445512,0.005810670261588028,0.08283333333333316,0.014369141318193435,0.00586617737858613,0.0,0.0,0.0,0.010166666666667842,0.0021147629234108817,0.0008633483482188538
LEU  21,R LEU  21,0.0,0.0,0.0,-0.007166666666666692,0.0017716909687889209,0.0007232898092383423,0.037833333333332796,0.014461635069691166,0.005903937794513668,-0.04700000000000012,0.02041241452319306,0.008333333333333297,0.0,0.0,0.0,-0.016333333333334494,0.005821416398856373,0.002376583292911412
GLN  22,R GLN  22,0.0,0.0,0.0,-0.015333333333333346,0.003681787005729131,0.001503083250940983,-0.11983333333333235,0.030251262599912555,0.012350026240787697,0.12249999999999932,0.03760208327561967,0.015350986215151545,0.0,0.0,0.0,-0.012666666666665568,0.017016332024129322,0.006946888458816282
TYR  23,R TYR  23,0.0,0.0,0.0,-0.05916666666666681,0.016826731378639402,0.006869484319424178,-0.05633333333333409,0.04171597082919539,0.017030473776059398,0.13850000000000037,0.03756217068629943,0.015334691968793572,0.0,0.0,0.0,0.02300000000000013,0.01667333200053467,0.0068068592855547
ILE  24,R ILE  24,0.0,0.0,0.0,-1.0073333333333332,0.2839763292169893,0.11593285093503904,0.08483333333333339,0.2413112904297866,0.09851492178758914,0.23683333333333337,0.4420548294298144,0.1804681284060163,-0.23336880000000004,0.031422122520287955,0.01282802780165361,-0.9190354666666658,0.1320941866216481,0.05392722586850233
GLY  25,R GLY  25,0.0,0.0,0.0,-0.19799999999999995,0.0802683000941219,0.03276939629186561,0.022333333333333094,0.11468895132293921,0.04682156831268314,-0.014333333333333345,0.10168852224098625,0.041514165364679154,-0.051654,0.026310231624978114,0.01074110708260558,-0.2416539999999999,0.03780556601207565,0.015434057694448609
GLU  26,R GLU  26,0.0,0.0,0.0,-0.10916666666666663,0.038890515838983494,0.0158769866065228,-0.2953333333333341,0.2228741548248455,0.0909879926958215,0.33716666666666484,0.22722706460474731,0.09276506067200986,-0.019270800000000015,0.020090049680376615,0.008201728437347832,-0.08660413333333494,0.04931025638798294,0.020130827872728817
GLY  27,R GLY  27,0.0,0.0,0.0,-0.029000000000000015,0.010279429296739464,0.004196559437338036,-0.052500000000000026,0.026681766558207223,0.01089278558394397,0.07083333333333301,0.02639076016757032,0.010773982722452396,0.0,0.0,0.0,-0.01066666666666712,0.004714045207911357,0.0019245008972991772
ALA  28,R ALA  28,0.0,0.0,0.0,-0.0064999999999999685,0.0018929694486000456,0.00077280154129129,-0.019499999999999972,0.022020823478395773,0.008989963539661572,0.022833333333333112,0.021551617624258557,0.008798411051834418,0.0,0.0,0.0,-0.003166666666667576,0.001343709624716451,0.0005485671571703302
TYR  29,R TYR  29,0.0,0.0,0.0,-0.008499999999999952,0.002753785273642992,0.0011242281302693128,-0.015166666666666847,0.025228401103166858,0.010299451621504507,0.030833333333333268,0.02191207176167735,0.008945565837226267,0.0,0.0,0.0,0.007166666666666248,0.0022669117514559555,0.0009254628471643355
GLY  30,R GLY  30,0.0,0.0,0.0,-0.017333333333333294,0.006420453428086032,0.002621139136018972,-0.062166666666666405,0.04423956248527905,0.01806072575548442,0.08933333333333326,0.05209819787883474,0.021269000220282337,0.0,0.0,0.0,0.009833333333333508,0.008725760075138634,0.0035622766336731765
MET  31,R MET  31,0.0,0.0,0.0,-0.06400000000000021,0.013441230102437139,0.005487359211051377,0.10649999999999989,0.06750493809097703,0.027558775573510285,-0.06633333333333336,0.06070053999393705,0.024780891682758148,0.0,0.0,0.0,-0.023833333333333224,0.01776153772121676,0.007251117410696161
VAL  32,R VAL  32,0.0,0.0,0.0,-1.1364999999999996,0.626500266028143,0.2557676625811448,0.017166666666666924,0.11095256744312862,0.04529619598123373,0.19299999999999998,0.10197385285781191,0.04163065110121523,-0.21845999999999996,0.03513757488273774,0.014344854876923656,-1.144793333333333,0.5864059492003186,0.239399226278869
SER  33,R SER  33,0.0,0.0,0.0,-0.1213333333333333,0.05375458636763539,0.021945217989179224,-0.06466666666666605,0.04644231786731619,0.018959996874511154,-0.06216666666666665,0.048708030366893536,0.019884970129146213,0.0,0.0,0.0,-0.24816666666666598,0.137558977250567,0.05615821730050141
SER  34,R SER  34,0.0,0.0,0.0,-0.05600000000000005,0.01922671752189287,0.007849274559544366,0.10033333333333339,0.08009300149756408,0.03269783093950016,-0.09900000000000005,0.08019975062305365,0.03274141108748979,0.0,0.0,0.0,-0.05466666666666753,0.022844887587574376,0.009326386303466364
ALA  35,R ALA  35,0.0,0.0,0.0,-0.010833333333333176,0.0034359213546814663,0.0014027090192169891,-0.05316666666666636,0.01179571485281362,0.004815580423460359,0.04416666666666663,0.009923317097736131,0.004051177240881598,0.0,0.0,0.0,-0.01983333333333274,0.01401685493333698,0.005722357064214787
TYR  36,R TYR  36,0.0,0.0,0.0,-0.0035000000000001328,0.0009574271077565801,0.0003908679799853846,-0.0023333333333326323,0.01004434611554543,0.004100587130498766,0.007333333333333414,0.01090361815586397,0.004451383472002204,0.0,0.0,0.0,0.0015000000000010931,0.0012583057392130351,0.0005137011669145891
ASP  37,R ASP  37,0.0,0.0,0.0,-0.0023333333333332242,0.00047140452079118885,0.00019245008972993942,-0.27883333333333366,0.08465698763573164,0.03456107047810783,0.31,0.0858273460694977,0.03503886730792279,0.0,0.0,0.0,0.028833333333333638,0.005669117117227313,0.0023144073715474743
HIE  38,R HIE  38,0.0,0.0,0.0,-0.0006666666666665932,0.0004714045207909798,0.0001924500897298541,-0.002000000000000076,0.01045625809423839,0.004268749491621753,0.003500000000000577,0.010193952455582127,0.004161663663061302,0.0,0.0,0.0,0.0008333333333319833,0.000897527467856078,0.0003664140543966036
VAL  39,R VAL  39,0.0,0.0,0.0,-0.00033333333333335213,0.0004714045207910583,0.00019245008972988613,0.007499999999999692,0.0032015621187170074,0.0013070322617800816,-0.009333333333333416,0.004068851871911278,0.0016611018208584681,0.0,0.0,0.0,-0.0021666666666675014,0.0010671873729052584,0.00043567742059319285
ARG  40,R ARG  40,0.0,0.0,0.0,-0.0034999999999998366,0.0009574271077564253,0.0003908679799853214,0.32050000000000506,0.1023095792191552,0.04176771081429728,-0.3188333333333331,0.10096272689573207,0.04121786065575251,0.0,0.0,0.0,-0.0018333333333373503,0.0025440562537425663,0.0010386066164343026
LYS  41,R LYS  41,0.0,0.0,0.0,-0.0006666666666667228,0.00047140452079107127,0.00019245008972989142,0.17583333333333298,0.051898672644126405,0.02118754438430826,-0.1776666666666665,0.05247750840968807,0.02142385309605815,0.0,0.0,0.0,-0.002500000000000687,0.0017078251276599395,0.000697216688778399
THR  42,R THR  42,0.0,0.0,0.0,-0.002666666666666706,0.00047140452079106037,0.00019245008972988698,-0.010833333333332954,0.005047001309907352,0.002060429656738554,0.022000000000000092,0.0066583281184792835,0.0027182510717166375,0.0,0.0,0.0,0.008500000000000322,0.002291287847478782,0.0009354143466938373
ARG  43,R ARG  43,0.0,0.0,0.0,-0.014166666666666808,0.0032360813064913315,0.0013211246611771505,0.6684999999999993,0.216955256523866,0.08857161258301716,-0.6440000000000001,0.21569113720008715,0.08805553803014211,0.0,0.0,0.0,0.01033333333332583,0.009392668535725278,0.0038345408726035606
VAL  44,R VAL  44,0.0,0.0,0.0,-0.04233333333333341,0.01209223809814483,0.004936635531449622,-0.0038333333333338735,0.03232345209836882,0.013195994061049638,0.026333333333333334,0.02022924176093171,0.008258553366280556,0.0,0.0,0.0,-0.01983333333333448,0.012588575067187592,0.005139264250555344
ALA  45,R ALA  45,0.0,0.0,0.0,-0.5308333333333336,0.21693963574127142,0.08856523542522722,0.23466666666666644,0.04679268698798516,0.01910303446905559,-0.04133333333333331,0.08088194414632281,0.033019915427129946,-0.07277879999999999,0.01406550324730688,0.005742217655226948,-0.4102788000000009,0.21269523795390194,0.08683246728448503
ILE  46,R ILE  46,0.0,0.0,0.0,-0.16649999999999987,0.07304964065620065,0.029822390916893423,-0.13683333333333358,0.036452785292149466,0.01488178727816627,0.08149999999999998,0.044169182318293684,0.018031993172630083,-0.0008844,0.0019775785193008144,0.0008073430497626151,-0.2227177333333333,0.08231002028320972,0.03360292506866626
LYS  47,R LYS  47,0.0,0.0,0.0,-0.5063333333333334,0.16266290979268214,0.06640685484474006,-5.584833333333333,3.1035006802355034,1.2669988471595803,6.310666666666666,2.5246614734565047,1.0306887305385957,-0.1467708,0.01884979316172986,0.007695395833873631,0.07272920000000009,0.6274229637989363,0.25614435236868593
LYS  48,R LYS  48,0.0,0.0,0.0,-0.022166666666666668,0.005145116346810875,0.0021004849528232163,-0.008499999999999138,0.07662625746657306,0.03128253861537227,0.003166666666666836,0.07816311292561336,0.03190995722921553,0.0,0.0,0.0,-0.027499999999997787,0.014056433876813464,0.0057385151002274275
ILE  49,R ILE  49,0.0,0.0,0.0,-0.027999999999999952,0.008124038404636033,0.0033166247903554298,-0.03250000000000005,0.013841363131329958,0.005650712836054997,0.03316666666666668,0.017591822595235052,0.007181831500648269,0.0,0.0,0.0,-0.027333333333333248,0.0074758871640030556,0.003052018154404985
SER  50,R SER  50,0.0,0.0,0.0,-0.002166666666666576,0.0006871842709361653,0.00028054180384334555,-0.006333333333333302,0.008219218670625198,0.003355481971231402,0.009166666666666545,0.007861650943380295,0.003209505557858622,0.0,0.0,0.0,0.0006666666666674814,0.0011055415967846096,0.00045133546692400627
PRO  51,R PRO  51,0.0,0.0,0.0,-0.0024999999999999467,0.0004999999999998714,0.00020412414523187904,-0.010666666666666528,0.011455226851626272,0.004676576779052166,0.011333333333333306,0.011699952516522817,0.004776485613378813,0.0,0.0,0.0,-0.0018333333333332054,0.0008975274678550886,0.00036641405439619975
PHE  52,R PHE  52,0.0,0.0,0.0,-0.0009999999999997418,1.4551915228366852e-11,5.940794514955823e-12,-0.002500000000000391,0.0025658007197232897,0.0010474837574979824,0.003333333333333355,0.0026874192494328775,0.0010971343143406501,0.0,0.0,0.0,-0.00016666666666746247,0.0006871842709365422,0.00028054180384349945
GLU  53,R GLU  53,0.0,0.0,0.0,-0.0006666666666666857,0.0004714045207910453,0.00019245008972988082,0.10866666666666669,0.026867990041848804,0.01096881100278487,-0.10633333333333066,0.02663122644983153,0.010872152671099734,0.0,0.0,0.0,0.0016666666666687036,0.0004714045207916075,0.00019245008973011035
HIE  54,R HIE  54,0.0,0.0,0.0,-0.0010000000000001859,0.0,0.0,0.02249999999999967,0.006601767440113006,0.002695160271466128,-0.01733333333333305,0.006073622386096439,0.00247954595604692,0.0,0.0,0.0,0.004166666666664358,0.001213351648211527,0.0004953487361138665
GLN  55,R GLN  55,0.0,0.0,0.0,0.0,0.0,0.0,0.01233333333333538,0.003858612300932533,0.0015752718754185398,-0.009666666666666934,0.003197221015541969,0.0013052600138301449,0.0,0.0,0.0,0.0026666666666687413,0.0009428090415840537,0.0003849001794605631
THR  56,R THR  56,0.0,0.0,0.0,-0.0008333333333332785,0.0003726779962499405,0.00015214515486253617,0.006166666666665321,0.006718548123582888,0.002742835785851909,-0.002666666666666743,0.00644635986860449,0.002631715396072636,0.0,0.0,0.0,0.002666666666665485,0.00047140452078972176,0.0001924500897293405
TYR  57,R TYR  57,0.0,0.0,0.0,-0.010833333333333176,0.00545944645138647,0.00222880968065753,0.006666666666666525,0.029181424837652386,0.011913266803271299,0.0023333333333334836,0.03025814858109412,0.012352837430833237,0.0,0.0,0.0,-0.0018333333333341677,0.007776388764859463,0.003174697419236267
CYS  58,R CYS  58,0.0,0.0,0.0,-0.001000000000000482,1.4551915228366852e-11,5.940794514955823e-12,0.01066666666666675,0.009086008780292467,0.0037093475516940494,-0.008999999999999933,0.009309493362512545,0.0038005847503304263,0.0,0.0,0.0,0.0006666666666670373,0.0007453559924998479,0.00030429030972505883
GLN  59,R GLN  59,0.0,0.0,0.0,-0.0009999999999995939,1.4551915228366852e-11,5.940794514955823e-12,0.0173333333333332,0.006847546194726859,0.002795499027869571,-0.012833333333333306,0.0062025980219761545,0.0025322000389063036,0.0,0.0,0.0,0.0035000000000001328,0.0012583057392140347,0.0005137011669149972
ARG  60,R ARG  60,0.0,0.0,0.0,-0.00399999999999993,0.0009999999999997394,0.00040824829046375667,-0.2953333333333224,0.041551841782948726,0.016963468373513733,0.2975000000000006,0.04133904530424803,0.016876594574867444,0.0,0.0,0.0,-0.0018333333333231394,0.001462494064550744,0.0005970607016663878
THR  61,R THR  61,0.0,0.0,0.0,-0.0045000000000001705,0.0012583057392117993,0.0005137011669140845,0.03816666666666535,0.017723963690128054,0.0072357778767383595,-0.03483333333333327,0.01845188939437411,0.0075329523010815155,0.0,0.0,0.0,-0.0011666666666686847,0.0021147629234060314,0.0008633483482168736
LEU  62,R LEU  62,0.0,0.0,0.0,-0.0013333333333332604,0.0004714045207909279,0.0001924500897298329,0.005999999999999635,0.008640987597876676,0.0035276684147525954,-0.0063333333333333375,0.009723968097209889,0.003969793352211081,0.0,0.0,0.0,-0.001666666666666557,0.001795054935710864,0.0007328281087926798
ARG  63,R ARG  63,0.0,0.0,0.0,-0.0016666666666666312,0.0004714045207907702,0.00019245008972976853,-0.21199999999999855,0.043882418651066284,0.01791492239571735,0.20383333333333406,0.04242018649443018,0.017317968617509373,0.0,0.0,0.0,-0.009833333333332916,0.0018633899812570266,0.0007607257743156709
GLU  64,R GLU  64,0.0,0.0,0.0,-0.023166666666666707,0.009441339358846113,0.0038544106529381102,0.9241666666666667,0.38209179379946007,0.15598832161890044,-0.8729999999999999,0.3916988639248291,0.1599103915739488,0.0,0.0,0.0,0.028000000000002245,0.02072036035722897,0.008459051693633925
ILE  65,R ILE  65,0.0,0.0,0.0,-0.004333333333333596,0.001374368541872439,0.0005610836076867354,-0.015333333333333421,0.004714045207910047,0.0019245008972986425,0.016333333333333328,0.004887626099538354,0.001995364999563092,0.0,0.0,0.0,-0.0033333333333337065,0.001247219128923125,0.0005091750772166941
GLN  66,R GLN  66,0.0,0.0,0.0,-0.0010000000000001859,0.0005773502691895623,0.00023570226039548993,-0.00333333333333267,0.0018856180831635008,0.0007698003589192455,0.005499999999999968,0.002432419919887596,0.000993031273984358,0.0,0.0,0.0,0.0011666666666686847,0.0006871842709352498,0.0002805418038429718
ILE  67,R ILE  67,0.0,0.0,0.0,-0.002166666666666354,0.000687184270935896,0.0002805418038432356,-0.02466666666666632,0.00795124029458413,0.003246080257331354,0.02350000000000002,0.008241156876717469,0.0033644382063644156,0.0,0.0,0.0,-0.0033333333333322632,0.001105541596785725,0.00045133546692446163
LEU  68,R LEU  68,0.0,0.0,0.0,-0.015666666666666867,0.0037712361663284327,0.0015396007178390754,-0.03633333333333333,0.013888444437332639,0.0056699336987433985,0.03949999999999998,0.013817259737975119,0.005640872666923507,0.0,0.0,0.0,-0.012500000000000474,0.006726812023536099,0.0027462095088803718
LEU  69,R LEU  69,0.0,0.0,0.0,-0.0023333333333332242,0.0007453559925001798,0.0003042903097251943,-0.013666666666666197,0.004307615994439841,0.0017585768657048585,0.013166666666666585,0.0034359213546814363,0.0014027090192169768,0.0,0.0,0.0,-0.002833333333332355,0.001572330188675574,0.0006419011115715263
ARG  70,R ARG  70,0.0,0.0,0.0,-0.000999999999999816,1.4551915228366852e-11,5.940794514955823e-12,-0.1111666666666622,0.062113918640580516,0.02535790109902847,0.10483333333333311,0.061688509645007425,0.02518422860383781,0.0,0.0,0.0,-0.0073333333333304536,0.0015986105077686627,0.0006526300069141246
PHE  71,R PHE  71,0.0,0.0,0.0,-0.002666666666666669,0.00047140452079118977,0.0001924500897299398,-0.008999999999999897,0.0036968455021364746,0.001509230856356237,0.009999999999999945,0.0033166247903553708,0.0013540064007726484,0.0,0.0,0.0,-0.0016666666666675194,0.0007453559925003111,0.0003042903097252479
ARG  72,R ARG  72,0.0,0.0,0.0,-0.0011666666666665937,0.000372677996249899,0.00015214515486251923,0.014333333333330719,0.057115866641613645,0.023317454914800754,-0.01200000000000051,0.05611001099031577,0.02290681606470498,0.0,0.0,0.0,0.0011666666666580265,0.0013437096247175529,0.00054856715717078
HIE  73,R HIE  73,0.0,0.0,0.0,-0.001666666666666335,0.0004714045207911893,0.0001924500897299396,0.0008333333333331675,0.008706638591072728,0.0035544703204921386,0.010499999999999732,0.008655441448399005,0.0035335691745189564,0.0,0.0,0.0,0.009666666666667748,0.0015986105077714116,0.0006526300069152469
GLU  74,R GLU  74,0.0,0.0,0.0,-0.0026666666666665755,0.0007453559924999883,0.00030429030972511613,-0.09550000000000065,0.09033041200688377,0.03687723627870671,0.10883333333333194,0.09349762326153464,0.038170244858955836,0.0,0.0,0.0,0.010666666666663124,0.004068851871914554,0.0016611018208598056
ASN  75,R ASN  75,0.0,0.0,0.0,-0.0030000000000001137,0.0005773502691898172,0.000235702260395594,0.013166666666667956,0.005241395064500813,0.002139790574728186,-0.006333333333333302,0.00495535624910613,0.0020230157173369984,0.0,0.0,0.0,0.003833333333332689,0.0047755162606312905,0.001949596349485104
VAL  76,R VAL  76,0.0,0.0,0.0,-0.006000000000000079,0.0008164965809278162,0.00033333333333337013,-0.020000000000000167,0.009504384952922693,0.003880148908941153,0.019000000000000055,0.01222020185321544,0.004988876515698534,0.0,0.0,0.0,-0.006999999999999673,0.003511884584283648,0.0014337208778401939
ILE  77,R ILE  77,0.0,0.0,0.0,-0.08399999999999978,0.019000000000000142,0.0077567175188134555,0.01783333333333322,0.012361454427192428,0.00504654263754826,0.006166666666666727,0.01338427767527594,0.00546410848002505,0.0,0.0,0.0,-0.05999999999999783,0.018850287354132383,0.0076955975870771215
GLY  78,R GLY  78,0.0,0.0,0.0,-0.009166666666666915,0.0019507833184532549,0.0007964039548239631,-0.03850000000000028,0.011427306477614012,0.0046651783340925495,0.05149999999999997,0.011265729744080792,0.004599214908848877,0.0,0.0,0.0,0.0038333333333326522,0.004561310727802139,0.001862147306899702
ILE  79,R ILE  79,0.0,0.0,0.0,-0.01549999999999994,0.004573474244670786,0.0018671130418673558,-0.0011666666666666516,0.013208793367383046,0.005392467311324541,0.0023333333333331505,0.014727148022916725,0.006012333003764013,0.0,0.0,0.0,-0.014333333333334567,0.007180219742844941,0.0029313124351713253
ARG  80,R ARG  80,0.0,0.0,0.0,-0.01400000000000016,0.003958114029012675,0.0016158932858054576,0.23716666666666697,0.10771322522740273,0.04397374005943621,-0.23683333333333337,0.10147481898919058,0.04142692137746701,0.0,0.0,0.0,-0.013666666666670343,0.008919392106838099,0.0036413265795935275
ASP  81,R ASP  81,0.0,0.0,0.0,-0.004666666666666836,0.0013743685418723514,0.0005610836076866997,-0.09016666666666555,0.10388040666501404,0.042408998433682864,0.11183333333333323,0.10343341927163784,0.04222651659447813,0.0,0.0,0.0,0.016999999999998277,0.0060000000000029865,0.0024494897427843974
ILE  82,R ILE  82,0.0,0.0,0.0,-0.003666666666666855,0.0009428090415818558,0.0003849001794596658,-0.020333333333333464,0.00886315720020552,0.0036183687750963828,0.02083333333333348,0.00963356401107896,0.003932886038597181,0.0,0.0,0.0,-0.00316666666666802,0.0015723301886766885,0.0006419011115719813
LEU  83,R LEU  83,0.0,0.0,0.0,-0.0028333333333332433,0.0008975274678556931,0.0003664140543964465,0.01800000000000009,0.007234178138069665,0.0029533408577779928,-0.01100000000000001,0.005000000000000005,0.0020412414523193175,0.0,0.0,0.0,0.0041666666666661705,0.002544056253744852,0.0010386066164352356
ARG  84,R ARG  84,0.0,0.0,0.0,-0.0008333333333334636,0.0003726779962500233,0.00015214515486257,-0.07233333333332818,0.05493531549821671,0.022427248638239933,0.07049999999999994,0.05406400527769517,0.022071537730248322,0.0,0.0,0.0,-0.0026666666666509777,0.0014907119849974456,0.000608580619449199
ALA  85,R ALA  85,0.0,0.0,0.0,-0.0001666666666666483,0.00037267799624992394,0.00015214515486252942,0.005333333333333634,0.0026874192494324993,0.0010971343143404957,-0.004499999999999986,0.002140872096444132,0.0008740073734751035,0.0,0.0,0.0,0.0006666666666670743,0.0009428090415814624,0.00038490017945950523
SER  86,R SER  86,0.0,0.0,0.0,-0.0001666666666666483,0.00037267799624992394,0.00015214515486252942,0.0014999999999997609,0.0017078251276598532,0.0006972166887783637,-0.0016666666666669272,0.0017950549357117164,0.0007328281087930278,0.0,0.0,0.0,-0.00033333333333403675,0.0009428090415831109,0.0003849001794601782
THR  87,R THR  87,0.0,0.0,0.0,0.0,0.0,0.0,0.0008333333333337597,0.003023059524535529,0.0012341588828621284,-0.0003333333333333706,0.0029249881291306297,0.0011941214033446726,0.0,0.0,0.0,0.0004999999999994268,0.0007637626158269068,0.0003118047822315429
LEU  88,R LEU  88,0.0,0.0,0.0,0.0,0.0,0.0,0.0028333333333332433,0.0017716909687896026,0.0007232898092386206,-0.002333333333333428,0.0016996731711976761,0.0006938886664887441,0.0,0.0,0.0,0.0004999999999998709,0.0007637626158258408,0.0003118047822311077
GLU  89,R GLU  89,0.0,0.0,0.0,0.0,0.0,0.0,0.04266666666666722,0.03000370347510741,0.012248960651297268,-0.0421666666666655,0.029773683383522608,0.01215505534213543,0.0,0.0,0.0,0.0005000000000012031,0.0005000000000012033,0.00020412414523242277
ALA  90,R ALA  90,0.0,0.0,0.0,-0.00033333333333338916,0.00047140452079111057,0.00019245008972990747,-0.0006666666666666302,0.0017950549357115993,0.00073282810879298,0.0006666666666667412,0.002211083193570213,0.0009026709338484184,0.0,0.0,0.0,-0.0003333333333327045,0.0004714045207910845,0.00019245008972989684
MET  91,R MET  91,0.0,0.0,0.0,-0.000500000000000019,0.0005000000000000189,0.00020412414523193924,0.0030000000000000395,0.004281744192888354,0.0017480147469502436,-0.0024999999999999827,0.0038622100754188518,0.001576740660702054,0.0,0.0,0.0,0.0,0.0005773502691898186,0.0002357022603955946
ARG  92,R ARG  92,0.0,0.0,0.0,-0.00033333333333338916,0.00047140452079111057,0.00019245008972990747,-0.048500000000004206,0.04098271993577208,0.01673112535233823,0.0491666666666671,0.04096102483526884,0.016722268364646343,0.0,0.0,0.0,0.00033333333332545106,0.0012472191289293363,0.00050917507721923
ASP  93,R ASP  93,0.0,0.0,0.0,-0.0016666666666667422,0.0004714045207908492,0.00019245008972980078,0.06266666666666627,0.06509906980048714,0.026576583956836573,-0.0543333333333352,0.06381918903346182,0.026054074821700902,0.0,0.0,0.0,0.00666666666666534,0.002924988129126727,0.0011941214033430794
VAL  94,R VAL  94,0.0,0.0,0.0,-0.004333333333333004,0.0007453559925001759,0.00030429030972519273,0.018833333333333258,0.01864954571981737,0.007613645158043096,-0.02133333333333333,0.017384539747207054,0.007097208632298358,0.0,0.0,0.0,-0.006833333333332951,0.004374801582802404,0.0017860052672976836
TYR  95,R TYR  95,0.0,0.0,0.0,-0.009500000000000064,0.002061552812808543,0.0008416254115300559,-0.01333333333333305,0.019241159586214685,0.007855170507614516,0.025166666666666743,0.021797680814455767,0.008898865928578513,0.0,0.0,0.0,0.0023333333333335204,0.0027487370837450194,0.0011221672153735286
ILE  96,R ILE  96,0.0,0.0,0.0,-0.06366666666666654,0.021784296076659236,0.008893401632254772,-0.05966666666666676,0.026724936337103152,0.010910409572377936,0.009333333333333332,0.0360169713082905,0.014703866964295601,0.0,0.0,0.0,-0.11399999999999959,0.05576139644353736,0.02276449477195186
VAL  97,R VAL  97,0.0,0.0,0.0,-0.04216666666666654,0.017295632075437245,0.007060912227289211,0.125833333333332,0.04446877806081712,0.01815430262234553,-0.10216666666666667,0.026617141511105644,0.010866402518943604,0.0,0.0,0.0,-0.018500000000001293,0.004112987559751297,0.0016791201399676027
GLN  98,R GLN  98,0.0,0.0,0.0,-0.6603333333333334,0.2772920642371301,0.11320401118400406,0.41733333333333417,0.4245537526496376,0.1733233437292323,0.2881666666666667,0.26555251625410903,0.10841136078911721,-0.0850224,0.03564230020860048,0.014550908128360934,-0.03985573333333292,0.29296730452342,0.1196034012334922
ASP  99,R ASP  99,0.0,0.0,0.0,-0.26599999999999996,0.09340770846134692,0.0381335372954918,-0.36299999999999955,0.4260723725691049,0.1739433177152192,0.8128333333333332,0.2499862774011585,0.102056470388448,-0.021794399999999995,0.005932317941580687,0.0024218586581384186,0.16203893333333616,0.2485850782965774,0.10148443324940326
LEU 100,R LEU 100,0.0,0.0,0.0,-0.4733333333333334,0.1520237554536203,0.06206343827383686,0.06983333333333341,0.25756773650612597,0.10515158810727265,0.06150000000000011,0.12713739287348416,0.05190362329463243,-0.021505199999999985,0.018956200973823827,0.007738836641252993,-0.3635051999999992,0.22686546370487112,0.0926174377228052
MET 101,R MET 101,0.0,0.0,0.0,-0.9379999999999997,0.5525561811556661,0.22558011634204128,-1.8488333333333333,1.0831928755099696,0.4422116396695811,1.9676666666666665,0.5401977004352718,0.22053478771520973,-0.1359816,0.020584765442433352,0.008403695301473021,-0.9551482666666672,0.349213370100873,0.1425657613508057
GLU 102,R GLU 102,0.0,0.0,0.0,-0.5856666666666667,0.10524679989856658,0.04296682613538208,-0.8963333333333328,0.37290332378364355,0.15223714444296488,1.4029999999999987,0.5997602298696765,0.24485108853250895,-0.0516228,0.02358480699094229,0.009628457134972356,-0.1306227999999988,0.17619701072227503,0.07193212841221173
THR 103,R THR 103,0.0,0.0,0.0,-0.7531666666666665,0.11774466253531644,0.0480690571912874,-0.9971666666666662,0.7165729589899091,0.29253968550026227,1.0056666666666667,0.3400542440389309,0.13882656379387484,-0.043321200000000004,0.01105213009695416,0.004512013218065745,-0.7879878666666654,0.4783066339374442,0.19526786562248635
ASP 104,R ASP 104,0.0,0.0,0.0,-0.79,0.11709682603156533,0.047804579046130925,3.6165000000000007,0.4682551832779482,0.19116437807406522,-3.0033333333333325,0.34497906538738915,0.14083711369022284,-0.0364968,0.02027210089951211,0.008276050536336758,-0.21333013333333403,0.3109283873023419,0.12693598257286698
LEU 105,R LEU 105,0.0,0.0,0.0,-0.029666666666666657,0.0070632067001389865,0.0028835420605246445,0.021833333333332188,0.023046450678768718,0.009408674090867066,-0.04133333333333335,0.01756574950167387,0.007171187204774812,0.0,0.0,0.0,-0.04916666666666769,0.009007712744580695,0.0036773833289646205
TYR 106,R TYR 106,0.0,0.0,0.0,-0.05483333333333351,0.014735633304642348,0.0060157971055226035,-0.2241666666666665,0.042463382918567404,0.017335603483817547,0.26216666666666666,0.047837978868491365,0.019529773092308005,0.0,0.0,0.0,-0.016833333333333256,0.020243654698585932,0.008264437423438456
LYS 107,R LYS 107,0.0,0.0,0.0,0.11050000000000011,0.38099507870837385,0.15554058955783856,-8.831833333333334,1.0626684049546553,0.4338325596526982,8.662833333333333,0.6560582841655271,0.2678346729552317,-0.18401040000000002,0.04581522184776573,0.018703985996572987,-0.24251039999999838,0.8743106428989035,0.3569358252978384
LEU 108,R LEU 108,0.0,0.0,0.0,-0.017000000000000053,0.0040824829046386115,0.0016666666666666592,-0.03233333333333258,0.025778975067978077,0.010524222501412597,0.017499999999999998,0.016183839676253173,0.006607024880971597,0.0,0.0,0.0,-0.03183333333333227,0.016221556302920652,0.006622422629330659
LEU 109,R LEU 109,0.0,0.0,0.0,-0.004666666666666819,0.000942809041581959,0.0003849001794597079,-0.045666666666666224,0.007203394261658899,0.002940773392859446,0.029666666666666647,0.004307615994440087,0.0017585768657049589,0.0,0.0,0.0,-0.020666666666667055,0.006018490028422424,0.002457038265277261
LYS 110,R LYS 110,0.0,0.0,0.0,-0.0073333333333332655,0.002426703296426866,0.0009906974722292891,-0.6035,0.08568109476424786,0.03497916046257644,0.6040000000000004,0.09519453765841857,0.038863007260547214,0.0,0.0,0.0,-0.006833333333333987,0.013667682889046812,0.005579808174055554
SER 111,R SER 111,0.0,0.0,0.0,-0.002999999999999984,0.000816496580927728,0.0003333333333333342,-0.06316666666666688,0.012130081981952456,0.004952085232318598,0.06033333333333305,0.009122621455603252,0.0037242946137989856,0.0,0.0,0.0,-0.005833333333332765,0.005610010893234982,0.002290277356646831
GLN 112,R GLN 112,0.0,0.0,0.0,-0.0023333333333333726,0.0007453559924998639,0.0003042903097250654,0.022500000000003222,0.022706460167395637,0.00926987354582507,-0.0173333333333332,0.021599897119096635,0.008818121073066522,0.0,0.0,0.0,0.0028333333333350197,0.003287180487224705,0.001341985814355654
GLN 113,R GLN 113,0.0,0.0,0.0,-0.0006666666666666857,0.0004714045207910453,0.00019245008972988082,-0.0048333333333315425,0.01076129897157244,0.004393281908314976,0.006666666666666525,0.01029023269362185,0.004200969905646473,0.0,0.0,0.0,0.001166666666665132,0.001067187372901693,0.0004356774205917373
LEU 114,R LEU 114,0.0,0.0,0.0,-0.0011666666666666121,0.0003726779962502879,0.000152145154862678,-0.004833333333333319,0.00527309733985142,0.002152732974443886,0.002666666666666669,0.005527707983925611,0.0022566773346210777,0.0,0.0,0.0,-0.0033333333333323742,0.001598610507770391,0.0006526300069148301
SER 115,R SER 115,0.0,0.0,0.0,-0.0001666666666666483,0.00037267799624992394,0.00015214515486252942,0.009166666666666323,0.0019507833184533,0.0007964039548239815,-0.005333333333333634,0.0017950549357118005,0.0007328281087930622,0.0,0.0,0.0,0.003666666666666707,0.00047140452078972176,0.0001924500897293405
ASN 116,R ASN 116,0.0,0.0,0.0,0.0,0.0,0.0,0.008833333333335247,0.002910708199431473,0.001188291646457048,-0.007333333333333562,0.0023570226039553786,0.0009622504486494662,0.0,0.0,0.0,0.0015000000000047937,0.0007637626158311709,0.0003118047822332837
ASP 117,R ASP 117,0.0,0.0,0.0,0.0,0.0,0.0,0.05116666666666644,0.030661684377882758,0.012517580230013172,-0.04916666666666695,0.03027329222635373,0.012359019798121866,0.0,0.0,0.0,0.0019999999999988916,0.0008164965809243725,0.0003333333333319643
HIE 118,R HIE 118,0.0,0.0,0.0,-0.0008333333333333156,0.00037267799624995696,0.0001521451548625429,0.01199999999999927,0.0025166114784237197,0.0010274023338282185,-0.005666666666666338,0.002748737083745327,0.0011221672153736541,0.0,0.0,0.0,0.0055000000000005045,0.0013844373104864357,0.0005651941652604758
ILE 119,R ILE 119,0.0,0.0,0.0,-0.000500000000000019,0.0005000000000000189,0.00020412414523193924,0.00300000000000041,0.0022360679775000067,0.0009128709291753655,0.0015000000000000013,0.0012583057392117928,0.0005137011669140819,0.0,0.0,0.0,0.003999999999999689,0.0017320508075691478,0.000707106781186658
CYS 120,R CYS 120,0.0,0.0,0.0,-0.0003333333333331486,0.00047140452079077045,0.00019245008972976863,0.0008333333333333156,0.0025440562537456116,0.0010386066164355457,0.0033333333333333917,0.002357022603955153,0.0009622504486493742,0.0,0.0,0.0,0.003833333333333503,0.00186338998125011,0.0007607257743128472
TYR 121,R TYR 121,0.0,0.0,0.0,-0.0011666666666667602,0.0003726779962498246,0.00015214515486248884,0.0003333333333337407,0.00537483849886632,0.002194268628681531,0.00983333333333325,0.006817053778739062,0.0027830505511704396,0.0,0.0,0.0,0.008999999999999378,0.0041633319989340485,0.001699673171198323
PHE 122,R PHE 122,0.0,0.0,0.0,-0.003999999999999855,0.0005773502691898215,0.00023570226039559578,-0.002666666666666669,0.003901566636906403,0.0015928079096478825,0.0243333333333333,0.007520342781785653,0.0030701670843662453,0.0,0.0,0.0,0.017666666666667236,0.005617433182118451,0.002293307493394836
LEU 123,R LEU 123,0.0,0.0,0.0,-0.0008333333333333156,0.00037267799624995696,0.0001521451548625429,0.0005000000000012031,0.0016072751268335708,0.0006561673228348939,0.006833333333333337,0.0025440562537456268,0.001038606616435552,0.0,0.0,0.0,0.006500000000002022,0.0024999999999996223,0.0010206207261595035
TYR 124,R TYR 124,0.0,0.0,0.0,-0.0006666666666664453,0.0004714045207908751,0.00019245008972981135,0.002666666666666373,0.005088112507491184,0.0020772132328710754,0.002000000000000011,0.004898979485566336,0.001999999999999992,0.0,0.0,0.0,0.004000000000000152,0.0011547005383798926,0.0004714045207912934
GLN 125,R GLN 125,0.0,0.0,0.0,-0.0018333333333333535,0.00037267799624982485,0.00015214515486248895,-0.017666666666672864,0.00924962461701042,0.003776143437326968,0.022833333333333188,0.008173466556826103,0.0033368037489878138,0.0,0.0,0.0,0.0033333333333279334,0.003144660377348764,0.0012838022231420794
ILE 126,R ILE 126,0.0,0.0,0.0,-0.0023333333333335946,0.000471404520790613,0.00019245008972970434,-0.005499999999999912,0.0031490739379483844,0.001285604051711733,0.005833333333333315,0.00291070819942881,0.0011882916464559606,0.0,0.0,0.0,-0.0019999999999985953,0.0005773502691893066,0.00023570226039538558
LEU 127,R LEU 127,0.0,0.0,0.0,-0.0008333333333331675,0.00037267799624989104,0.00015214515486251597,0.0006666666666668893,0.0018856180831641283,0.0007698003589195017,0.0016666666666666867,0.002357022603955171,0.0009622504486493814,0.0,0.0,0.0,0.0015000000000017961,0.0009574271077559429,0.0003908679799851245
ARG 128,R ARG 128,0.0,0.0,0.0,-0.001000000000000334,1.4551915228366852e-11,5.940794514955823e-12,-0.018166666666653935,0.03887765710819803,0.0158717370516621,0.013833333333334252,0.037773079773237996,0.015420795242979535,0.0,0.0,0.0,-0.005333333333316166,0.001795054935714795,0.0007328281087942847
GLY 129,R GLY 129,0.0,0.0,0.0,-0.000500000000000167,0.000500000000000167,0.00020412414523199968,-0.0018333333333332054,0.0033374973990832556,0.0013625276076033284,0.0024999999999999974,0.003818813079129872,0.001559023911155811,0.0,0.0,0.0,0.00016666666666687036,0.000687184270936255,0.0002805418038433822
LEU 130,R LEU 130,0.0,0.0,0.0,-0.0009999999999997418,1.4551915228366852e-11,5.940794514955823e-12,-0.0011666666666663161,0.002339278141269395,0.0009550063020927136,0.002833333333333335,0.0032871804872193393,0.0013419858143534638,0.0,0.0,0.0,0.0006666666666675555,0.0011055415967844311,0.0004513354669239334
LYS 131,R LYS 131,0.0,0.0,0.0,-0.00033333333333344467,0.0004714045207911891,0.00019245008972993953,-0.04799999999999945,0.024138489320308952,0.009854496999396346,0.0451666666666668,0.023617907518566877,0.009641970368788546,0.0,0.0,0.0,-0.003166666666661655,0.0010671873729103858,0.0004356774205952861
TYR 132,R TYR 132,0.0,0.0,0.0,-0.0009999999999997418,2.0579515874459978e-11,8.401552174322218e-12,-0.0008333333333325754,0.0022669117514554126,0.0009254628471641138,0.0004999999999999819,0.002362907813126287,0.0009646530752325117,0.0,0.0,0.0,-0.0013333333333320023,0.00047140452079118907,0.00019245008972993953
ILE 133,R ILE 133,0.0,0.0,0.0,-0.00100000000000063,1.4551915228366852e-11,5.940794514955823e-12,-0.005000000000000486,0.0023094010767586324,0.0009428090415821163,0.0030000000000000027,0.0020000000000000018,0.0008164965809277268,0.0,0.0,0.0,-0.003000000000002038,0.0005773502691895633,0.00023570226039549037
HIE 134,R HIE 134,0.0,0.0,0.0,-0.0003333333333331486,0.00047140452079077045,0.00019245008972976863,-0.008666666666667192,0.0022110831935714544,0.000902670933848925,0.007500000000000062,0.0027537852736430287,0.0011242281302693278,0.0,0.0,0.0,-0.0014999999999996867,0.0012583057392115357,0.0005137011669139769
SER 135,R SER 135,0.0,0.0,0.0,-0.0003333333333332966,0.0004714045207909798,0.0001924500897298541,-0.003333333333333558,0.0015986105077710703,0.0006526300069151076,0.0016666666666669272,0.0012472191289247471,0.0005091750772173564,0.0,0.0,0.0,-0.002000000000000076,0.0010000000000004814,0.0004082482904640596
ALA 136,R ALA 136,0.0,0.0,0.0,-0.00016666666666672233,0.0003726779962500894,0.00015214515486259696,0.0001666666666665743,0.001067187372905577,0.0004356774205933229,-0.0010000000000000009,0.0008164965809277268,0.0003333333333333337,0.0,0.0,0.0,-0.000999999999999816,0.0,0.0
ASN 137,R ASN 137,0.0,0.0,0.0,0.0,0.0,0.0,0.002000000000000076,0.001632993161854547,0.0006666666666662973,-0.001999999999999965,0.0016329931618554532,0.0006666666666666672,0.0,0.0,0.0,0.0,8.204640795236539e-15,3.3495305785253868e-15
VAL 138,R VAL 138,0.0,0.0,0.0,-0.00016666666666672233,0.0003726779962500894,0.00015214515486259696,-0.0068333333333351716,0.00240947204913353,0.0009836628449792246,0.0056666666666666905,0.002211083193570247,0.0009026709338484321,0.0,0.0,0.0,-0.0013333333333349628,0.0007453559925006422,0.0003042903097253831
LEU 139,R LEU 139,0.0,0.0,0.0,-0.0006666666666668893,0.0004714045207911892,0.00019245008972993956,0.0023333333333326323,0.0017950549357103967,0.000732828108792489,-0.0016666666666666863,0.0018856180831641417,0.0007698003589195072,0.0,0.0,0.0,-2.9605947323337506e-16,0.0005773502691903314,0.00023570226039580395
HIE 140,R HIE 140,0.0,0.0,0.0,-0.0043333333333333,0.0004714045207916084,0.0001924500897301107,-0.0021666666666681302,0.011096796334477535,0.004530248133176116,0.006500000000000099,0.010388294694831674,0.004241003549999849,0.0,0.0,0.0,-3.552713678800501e-15,0.0030000000000001137,0.0012247448713916355
ARG 141,R ARG 141,0.0,0.0,0.0,-0.001000000000000038,0.0,0.0,-0.18433333333333243,0.02570775931287216,0.010495148791136513,0.17933333333333326,0.025479839525048245,0.010402100927394515,0.0,0.0,0.0,-0.005999999999990753,0.0011547005383765621,0.0004714045207899338
ASP 142,R ASP 142,0.0,0.0,0.0,-0.00399999999999993,0.0005773502691898156,0.00023570226039559337,0.3934999999999995,0.10738986606441522,0.04384172923394074,-0.3459999999999995,0.10302912209661981,0.04206146296393765,0.0,0.0,0.0,0.043499999999998096,0.006898067362193052,0.002816124208119883
LEU 143,R LEU 143,0.0,0.0,0.0,-0.0029999999999998175,4.1159031748919956e-11,1.6803104348644435e-11,-0.003166666666666984,0.005580223014261523,0.002278116505979372,-0.003333333333333356,0.007295356209413101,0.0029783167008178265,0.0,0.0,0.0,-0.009499999999999861,0.0021408720964434997,0.0008740073734748453
LYS 144,R LYS 144,0.0,0.0,0.0,-0.009999999999999972,0.0017320508075688514,0.000707106781186537,-0.45083333333333186,0.1384309896261992,0.05651421486211659,0.44583333333333325,0.13772002597863353,0.05622396516841595,0.0,0.0,0.0,-0.014999999999999533,0.008205689083393988,0.003349958540373579
PRO 145,R PRO 145,0.0,0.0,0.0,-0.015333333333333124,0.001795054935711607,0.0007328281087929832,0.04283333333333372,0.03478225920718157,0.014199797859802838,-0.02233333333333339,0.04579179936286507,0.01869442380715388,0.0,0.0,0.0,0.0051666666666670595,0.02405144948276731,0.009818963134517718
SER 146,R SER 146,0.0,0.0,0.0,-0.07883333333333316,0.01620099448250689,0.006614028301297915,-0.0709999999999998,0.07419793348425098,0.030291179500896884,0.15133333333333354,0.07467410677217536,0.03048557643165657,0.0,0.0,0.0,0.0015000000000000568,0.014162744555110853,0.0057819162529003905
ASN 147,R ASN 147,0.0,0.0,0.0,-0.04066666666666693,0.0081377037438223,0.003322203641716832,0.00433333333333034,0.02577897506798005,0.010524222501413404,0.01150000000000001,0.022118996360594615,0.00903004245098916,0.0,0.0,0.0,-0.024833333333337038,0.016159792352905437,0.006597207602324652
LEU 148,R LEU 148,0.0,0.0,0.0,-0.04833333333333364,0.004384315479321907,0.001789889299287421,0.10066666666666772,0.04606396518851677,0.01880553504019887,-0.06166666666666667,0.04518726467588948,0.018447623554669987,0.0,0.0,0.0,-0.009333333333330826,0.023456816114345327,0.009576205078406674
LEU 149,R LEU 149,0.0,0.0,0.0,-1.254,0.17977022371164122,0.07339088650658375,0.06300000000000001,0.06532482937852509,0.026668749918626403,-0.143,0.074871000171406,0.030565957825296093,-0.2281056,0.014442594404053662,0.005896164475317862,-1.5621055999999998,0.1553444327930236,0.06341909912083035
ILE 150,R ILE 150,0.0,0.0,0.0,-0.10716666666666656,0.025919212093648974,0.010581474027402478,-0.116333333333334,0.07337044515485905,0.02995335880504383,0.07183333333333333,0.03547025357801787,0.014480670385545517,0.0,0.0,0.0,-0.15166666666666676,0.06973202675640165,0.028467980713881333
ASN 151,R ASN 151,0.0,0.0,0.0,-0.03650000000000005,0.006422616289332518,0.00262202212042536,-0.009499999999997991,0.04826921033813248,0.01970582260258321,0.06233333333333343,0.05071708018234274,0.020705161281760094,0.0,0.0,0.0,0.01633333333333553,0.01984663419548059,0.008102354481766596
THR 152,R THR 152,0.0,0.0,0.0,-0.010833333333333361,0.0027938424357066933,0.0011405813982026528,0.01633333333333316,0.011699952516523584,0.004776485613379126,-0.0003333333333331486,0.01790406533599427,0.007309304065772971,0.0,0.0,0.0,0.005166666666666764,0.010122856426039106,0.004132638830541596
THR 153,R THR 153,0.0,0.0,0.0,-0.0033333333333332715,0.0004714045207910783,0.00019245008972989432,0.0038333333333344655,0.007380529941829254,0.0030130887314691475,-0.0003333333333332966,0.006968181653455484,0.002844748247664856,0.0,0.0,0.0,0.00016666666666746247,0.0012133516482143332,0.0004953487361150121
CYS 154,R CYS 154,0.0,0.0,0.0,-0.003833333333333374,0.0008975274678557177,0.00036641405439645654,0.022333333333333243,0.017969109295924567,0.007335858151219514,-0.03066666666666673,0.020933757957476755,0.008546170899124175,0.0,0.0,0.0,-0.012166666666666734,0.008314979788844965,0.00339457628403753
ASP 155,R ASP 155,0.0,0.0,0.0,-0.006666666666666672,0.0004714045207910262,0.00019245008972987304,-0.11033333333333288,0.10914007309671188,0.04455624826283368,0.1663333333333341,0.09822366766156115,0.04009964440592297,0.0,0.0,0.0,0.04933333333333204,0.02417758374104957,0.009870457229830378
LEU 156,R LEU 156,0.0,0.0,0.0,-0.01133333333333327,0.0014907119850002153,0.0006085806194503297,-0.014499999999999366,0.008401388774084735,0.0034298526045423833,-0.00733333333333334,0.01631631766736048,0.006661108794365242,0.0,0.0,0.0,-0.03316666666666649,0.016476414119042156,0.006726467897073617
LYS 157,R LYS 157,0.0,0.0,0.0,-0.03449999999999968,0.004645786621588455,0.0018966344461233725,0.16116666666666882,0.1605100377615775,0.06552794851845412,-0.15366666666666648,0.1668479014618465,0.0681153705392819,0.0,0.0,0.0,-0.026999999999995694,0.003785938897198076,0.0015456030825817574
ILE 158,R ILE 158,0.0,0.0,0.0,-0.014666666666666828,0.0016996731711975714,0.0006938886664887014,-0.021000000000000203,0.013796134724383078,0.00563224841623853,0.014333333333333342,0.010176225014982505,0.004154426465742207,0.0,0.0,0.0,-0.021333333333334648,0.009195409482755743,0.0037540102014502275
CYS 159,R CYS 159,0.0,0.0,0.0,-0.12533333333333338,0.029875668286342368,0.01219669050436472,-0.034333333333333695,0.03858180342539133,0.015750955291428826,0.019666666666666666,0.035993826631181586,0.014694418189432549,-0.0019571999999999997,0.0019427481154282434,0.000793123596925472,-0.14195720000000142,0.021402028024777565,0.008737341353575128
ASP 160,R ASP 160,0.0,0.0,0.0,-0.10433333333333332,0.01931033114394687,0.007883409677807401,0.7985000000000001,0.2455543049239141,0.10024712520123008,-0.5981666666666688,0.26196782033083293,0.10694791480660697,-0.007793999999999986,0.013045186532970685,0.005325675100867491,0.08820599999999601,0.04152917478528424,0.01695421461046726
PHE 161,R PHE 161,0.0,0.0,0.0,-0.011499999999999844,0.0017078251276597739,0.0006972166887783313,-0.02949999999999971,0.013985111130532118,0.00570939771098688,0.04000000000000001,0.015609825965290784,0.006372684764768383,0.0,0.0,0.0,-0.001000000000000038,0.0012909944487362367,0.0005270462766949059
GLY 162,R GLY 162,0.0,0.0,0.0,-0.002500000000000021,0.0005000000000000934,0.00020412414523196965,-0.03050000000000012,0.0046097722286467845,0.0018819316317728418,0.035666666666666715,0.004307615994440048,0.0017585768657049433,0.0,0.0,0.0,0.0026666666666670578,0.0017950549357118428,0.0007328281087930794
LEU 163,R LEU 163,0.0,0.0,0.0,-0.0030000000000001137,0.0005773502691898172,0.000235702260395594,-0.012999999999999309,0.003109126351029592,0.0012692955176439795,0.013166666666666696,0.0032871804872193714,0.0013419858143534768,0.0,0.0,0.0,-0.0028333333333326514,0.001343709624717773,0.0005485671571708698
ALA 164,R ALA 164,0.0,0.0,0.0,-0.0010000000000001859,0.0,0.0,0.0010000000000000009,0.0023094010767584572,0.0009428090415820447,-0.001000000000000001,0.001825741858350555,0.0007453559924999305,0.0,0.0,0.0,-0.0009999999999997418,0.0005773502691893061,0.00023570226039538534
ARG 165,R ARG 165,0.0,0.0,0.0,-0.0006666666666665932,0.0004714045207909799,0.00019245008972985415,-0.13816666666666796,0.019480046771567425,0.007952695792648496,0.13933333333333342,0.019465068427542215,0.007946580909306224,0.0,0.0,0.0,0.0004999999999929136,0.0009574271077609096,0.0003908679799871521
ILE 166,R ILE 166,0.0,0.0,0.0,-0.000500000000000019,0.0005000000000000189,0.00020412414523193924,0.003166666666666392,0.0010671873729068712,0.0004356774205938513,-0.002833333333333315,0.0010671873729054403,0.0004356774205932671,0.0,0.0,0.0,-0.00016666666666690735,0.0003726779962509004,0.00015214515486292805
ALA 167,R ALA 167,0.0,0.0,0.0,0.0,0.0,0.0,-0.002666666666666743,0.0011055415967851235,0.00045133546692421606,0.0023333333333336683,0.0007453559924997821,0.00030429030972503195,0.0,0.0,0.0,-0.00033333333333344467,0.00047140452079150316,0.00019245008973006774
ASP 168,R ASP 168,0.0,0.0,0.0,0.0,0.0,0.0,0.09083333333333243,0.013271732701079427,0.005418162186709024,-0.09016666666666613,0.012992519215129084,0.00530417375839534,0.0,0.0,0.0,0.0006666666666662971,0.00047140452079579476,0.00019245008973181978
PRO 169,R PRO 169,0.0,0.0,0.0,0.0,0.0,0.0,0.0004999999999997229,0.0009574271077558075,0.0003908679799850692,-0.0004999999999999449,0.0004999999999999449,0.00020412414523190904,0.0,0.0,0.0,-2.9605947323337506e-16,0.000577350269188793,0.0002357022603951759
GLU 170,R GLU 170,0.0,0.0,0.0,0.0,0.0,0.0,0.06700000000000077,0.008869423130433887,0.003620926830400279,-0.06650000000000016,0.008321658488550154,0.003397302851774695,0.0,0.0,0.0,0.0005000000000012031,0.000763762615825744,0.00031180478223106817
HIE 171,R HIE 171,0.0,0.0,0.0,0.0,0.0,0.0,0.002166666666665762,0.0026718699236475056,0.0010907863286709065,-0.0018333333333335016,0.002852873794770608,0.0011646808496242544,0.0,0.0,0.0,0.00033333333333196435,0.00047140452079160784,0.00019245008973011048
ASP 172,R ASP 172,0.0,0.0,0.0,0.0,0.0,0.0,0.11283333333333327,0.015560812603746024,0.006352675143707848,-0.11133333333333321,0.015595583420386966,0.006366870270159545,0.0,0.0,0.0,0.001500000000001241,0.0009574271077553437,0.00039086797998487985
HIE 173,R HIE 173,0.0,0.0,0.0,0.0,0.0,0.0,0.00333333333333267,0.0012472191289245906,0.0005091750772172925,-0.002833333333333391,0.001213351648213703,0.0004953487361147548,0.0,0.0,0.0,0.0004999999999997229,0.0004999999999997229,0.0002041241452318184
THR 174,R THR 174,0.0,0.0,0.0,0.0,0.0,0.0,-0.0008333333333325754,0.0006871842709366857,0.00028054180384355805,0.0006666666666665932,0.0007453559924998479,0.00030429030972505883,0.0,0.0,0.0,-0.0001666666666665743,0.000372677996248964,0.0001521451548621375
GLY 175,R GLY 175,0.0,0.0,0.0,0.0,0.0,0.0,0.0034999999999999845,0.0004999999999998723,0.0002041241452318794,-0.003166666666666688,0.00037267799624975833,0.00015214515486246182,0.0,0.0,0.0,0.0003333333333332966,0.0004714045207909798,0.0001924500897298541
PHE 176,R PHE 176,0.0,0.0,0.0,0.0,0.0,0.0,-0.0004999999999999449,0.0009574271077562713,0.00039086797998525856,0.000500000000000019,0.0009574271077564259,0.00039086797998532166,0.0,0.0,0.0,2.9605947323337506e-16,1.22068447960593e-15,4.983423519948912e-16
LEU 177,R LEU 177,0.0,0.0,0.0,0.0,0.0,0.0,-0.0009999999999994458,0.0005773502691893058,0.00023570226039538525,0.0008333333333333156,0.0008975274678556655,0.00036641405439643524,0.0,0.0,0.0,-0.00016666666666598218,0.00037267799625081765,0.00015214515486289428
THR 178,R THR 178,0.0,0.0,0.0,0.0,0.0,0.0,0.0008333333333337597,0.0008975274678567376,0.00036641405439687293,-0.0008333333333334636,0.000687184270936255,0.0002805418038433822,0.0,0.0,0.0,-5.921189464667501e-16,0.0005773502691903314,0.00023570226039580395
GLU 179,R GLU 179,0.0,0.0,0.0,-0.00016666666666666682,0.0003726779962499653,0.0001521451548625463,0.15683333333333258,0.03774218094151659,0.01540818084775194,-0.156,0.037674040576148905,0.015380362660079,0.0,0.0,0.0,0.000666666666665113,0.000471404520789933,0.00019245008972942673
TYR 180,R TYR 180,0.0,0.0,0.0,-0.0006666666666668893,0.0004714045207911892,0.00019245008972993956,-0.002666666666666373,0.00274873708374502,0.0011221672153735288,0.0044999999999999485,0.003201562118716303,0.001307032261779794,0.0,0.0,0.0,0.0011666666666667602,0.000687184270937655,0.00028054180384395373
VAL 181,R VAL 181,0.0,0.0,0.0,-0.0006666666666667043,0.0004714045207910583,0.00019245008972988613,0.008166666666667174,0.006643710475997605,0.00271228344416288,-0.0071666666666667656,0.0062826922749902115,0.0025648983807752723,0.0,0.0,0.0,0.0003333333333322604,0.0009428090415820119,0.00038490017945972955
ALA 182,R ALA 182,0.0,0.0,0.0,-0.0008333333333333711,0.0003726779962499818,0.00015214515486255303,-0.013000000000000197,0.0042031734043060836,0.001715938356831134,0.013500000000000031,0.0039051248379533086,0.0015942605391424084,0.0,0.0,0.0,-0.0003333333333341108,0.0009428090415824567,0.00038490017945991116
THR 183,R THR 183,0.0,0.0,0.0,-0.001499999999999983,0.0005000000000000925,0.0002041241452319693,-0.0014999999999988727,0.0029860788111948007,0.0012190615698606418,0.00816666666666673,0.0033374973990834703,0.001362527607603416,0.0,0.0,0.0,0.005166666666668984,0.0008975274678565981,0.000366414054396816
ARG 184,R ARG 184,0.0,0.0,0.0,-0.00033333333333344467,0.0004714045207911892,0.00019245008972993956,-0.16483333333333405,0.04434492329706296,0.018103739126777086,0.16616666666666902,0.04440126374577939,0.01812674001864954,0.0,0.0,0.0,0.000999999999990564,0.0008164965809200215,0.000333333333330188
TRP 185,R TRP 185,0.0,0.0,0.0,-0.0009999999999997418,1.4551915228366852e-11,5.940794514955823e-12,0.000500000000000056,0.001707825127659821,0.0006972166887783506,0.0019999999999997797,0.0018257418583501907,0.0007453559924997818,0.0,0.0,0.0,0.0014999999999979845,0.0007637626158278756,0.0003118047822319384
TYR 186,R TYR 186,0.0,0.0,0.0,-0.0018333333333335016,0.00037267799625028737,0.0001521451548626778,0.003166666666666392,0.001213351648212545,0.000495348736114282,0.001000000000000112,0.0017320508075689002,0.0007071067811865569,0.0,0.0,0.0,0.002333333333331892,0.0013743685418716122,0.0005610836076863978
ARG 187,R ARG 187,0.0,0.0,0.0,-0.0001666666666665743,0.00037267799624975844,0.00015214515486246184,-0.18316666666666492,0.04141423534110796,0.016907290778875424,0.18150000000000036,0.041047736437795065,0.016757668228141055,0.0,0.0,0.0,-0.0018333333333278763,0.0003726779962581002,0.00015214515486586735
ALA 188,R ALA 188,0.0,0.0,0.0,-0.00016666666666672233,0.0003726779962500894,0.00015214515486259696,0.0011666666666666121,0.0008975274678558033,0.0003664140543964915,-0.001666666666666668,0.0007453559924999804,0.00030429030972511294,0.0,0.0,0.0,-0.0006666666666665932,0.0007453559925004437,0.0003042903097253021
PRO 189,R PRO 189,0.0,0.0,0.0,-0.00016666666666687036,0.0003726779962504204,0.00015214515486273208,0.0008333333333331675,0.0008975274678556381,0.00036641405439642407,-0.0006666666666666673,0.0007453559924999802,0.00030429030972511283,0.0,0.0,0.0,-5.921189464667501e-16,0.0005773502691898186,0.0002357022603955946
GLU 190,R GLU 190,0.0,0.0,0.0,0.0,0.0,0.0,0.11516666666666471,0.018206378613613274,0.007432722944545456,-0.1138333333333336,0.017770918815737488,0.007254947226496927,0.0,0.0,0.0,0.0013333333333314101,0.0007453559924992521,0.0003042903097248156
ILE 191,R ILE 191,0.0,0.0,0.0,0.0,0.0,0.0,-0.003999999999999855,0.0010000000000000393,0.0004082482904638791,0.00316666666666654,0.0008975274678557761,0.0003664140543964804,0.0,0.0,0.0,-0.0008333333333334636,0.0003726779962500234,0.00015214515486257002
MET 192,R MET 192,0.0,0.0,0.0,0.0,0.0,0.0,0.0011666666666670562,0.0006871842709365064,0.0002805418038434848,-0.000833333333333334,0.0006871842709362774,0.00028054180384339136,0.0,0.0,0.0,0.00033333333333403675,0.00047140452079077045,0.00019245008972976863
LEU 193,R LEU 193,0.0,0.0,0.0,0.0,0.0,0.0,-0.0018333333333326134,0.0006871842709363988,0.0002805418038434409,0.001833333333333372,0.0006871842709362327,0.0002805418038433731,0.0,0.0,0.0,8.881784197001252e-16,1.7007321910901718e-15,6.943210095494227e-16
ASN 194,R ASN 194,0.0,0.0,0.0,-0.0001666666666665743,0.00037267799624975844,0.00015214515486246184,-0.0018333333333349817,0.0010671873729050224,0.0004356774205930965,0.0020000000000000573,0.0008164965809275226,0.00033333333333325027,0.0,0.0,0.0,-1.1842378929335002e-15,0.0005773502691964848,0.00023570226039831604
SER 195,R SER 195,0.0,0.0,0.0,0.0,0.0,0.0,0.0046666666666664485,0.0013743685418732292,0.000561083607687058,-0.005000000000000023,0.0015275252316519234,0.0006236095644623141,0.0,0.0,0.0,-0.00033333333333348164,0.00047140452079092745,0.0001924500897298327
LYS 196,R LYS 196,0.0,0.0,0.0,-0.00016666666666672233,0.0003726779962500894,0.00015214515486259696,-0.09916666666666589,0.013334374959312053,0.005443735781543289,0.09850000000000025,0.013708270009985372,0.005596377796793571,0.0,0.0,0.0,-0.0008333333333334636,0.0003726779962500233,0.00015214515486257
GLY 197,R GLY 197,0.0,0.0,0.0,-0.000500000000000019,0.0005000000000000189,0.00020412414523193924,0.005833333333333949,0.0016749792701878613,0.0006838074236166033,-0.004500000000000022,0.0013844373104863548,0.0005651941652604427,0.0,0.0,0.0,0.0008333333333330195,0.0006871842709370088,0.00028054180384368994
TYR 198,R TYR 198,0.0,0.0,0.0,-0.00033333333333344467,0.0004714045207911892,0.00019245008972993956,-0.0015000000000000568,0.0030956959368345052,0.0012638125740086137,0.001666666666666668,0.0027487370837450424,0.0011221672153735379,0.0,0.0,0.0,-0.00016666666666746247,0.0008975274678573974,0.0003664140543971423
THR 199,R THR 199,0.0,0.0,0.0,0.0,0.0,0.0,0.002666666666666965,0.0007453559924987224,0.00030429030972459935,-0.0020000000000000018,0.0005773502691894981,0.00023570226039546372,0.0,0.0,0.0,0.0006666666666671853,0.0007453559924991196,0.00030429030972476155
LYS 200,R LYS 200,0.0,0.0,0.0,-0.00033333333333344467,0.0004714045207911891,0.00019245008972993953,-0.08733333333333289,0.018408935028646062,0.00751541625470508,0.08666666666666689,0.01829996964174793,0.0074709313217841845,0.0,0.0,0.0,-0.0009999999999991498,0.0008164965809265482,0.00033333333333285253
SER 201,R SER 201,0.0,0.0,0.0,0.0,0.0,0.0,0.0036666666666658188,0.0011055415967848776,0.00045133546692411567,-0.002166666666666686,0.0013437096247164095,0.0005485671571703131,0.0,0.0,0.0,0.0014999999999990947,0.0005000000000000934,0.00020412414523196965
ILE 202,R ILE 202,0.0,0.0,0.0,-0.0001666666666665743,0.00037267799624975844,0.00015214515486246184,0.0035000000000007248,0.0016072751268322812,0.0006561673228343675,-0.002500000000000002,0.0018027756377319948,0.0007359800721939873,0.0,0.0,0.0,0.0008333333333345369,0.0010671873729050047,0.00043567742059308926
ASP 203,R ASP 203,0.0,0.0,0.0,-0.0006666666666665192,0.0004714045207909275,0.00019245008972983274,0.1818333333333341,0.03353315109294425,0.013689851607560909,-0.15616666666666626,0.03234922289981933,0.01320651494668569,0.0,0.0,0.0,0.024999999999999762,0.0025166114784261917,0.0010274023338292277
ILE 204,R ILE 204,0.0,0.0,0.0,-0.000500000000000019,0.0005000000000000189,0.00020412414523193924,0.005000000000000189,0.001732050807568602,0.0007071067811864352,-0.0025000000000000022,0.001384437310486347,0.0005651941652604395,0.0,0.0,0.0,0.0019999999999994835,0.0005773502691893066,0.00023570226039538558
TRP 205,R TRP 205,0.0,0.0,0.0,-0.000500000000000315,0.0005000000000003151,0.00020412414523206016,-0.0018333333333335016,0.0017716909687888647,0.0007232898092383194,0.0041666666666666866,0.0013437096247164075,0.0005485671571703124,0.0,0.0,0.0,0.0018333333333337976,0.0010671873729037273,0.00043567742059256775
SER 206,R SER 206,0.0,0.0,0.0,-0.0003333333333332966,0.0004714045207909798,0.0001924500897298541,0.007833333333333433,0.0050138696521633275,0.002046903714104322,-0.004333333333333356,0.005617433182117606,0.002293307493394491,0.0,0.0,0.0,0.00316666666666654,0.000897527467855612,0.0003664140543964134
VAL 207,R VAL 207,0.0,0.0,0.0,-0.0008333333333333156,0.00037267799624995696,0.0001521451548625429,0.006999999999998489,0.002236067977500138,0.0009128709291754192,-0.003333333333333334,0.0011055415967851374,0.00045133546692422175,0.0,0.0,0.0,0.0028333333333326514,0.0015723301886775834,0.0006419011115723467
GLY 208,R GLY 208,0.0,0.0,0.0,-0.00033333333333344467,0.0004714045207911891,0.00019245008972993953,0.003333333333333558,0.0020548046676562913,0.0008388704928078472,-0.000833333333333334,0.0013437096247164262,0.00054856715717032,0.0,0.0,0.0,0.002166666666666354,0.0010671873729055771,0.00043567742059332296
CYS 209,R CYS 209,0.0,0.0,0.0,-0.0004999999999998709,0.000499999999999871,0.00020412414523187885,0.0003333333333333706,0.001795054935711537,0.0007328281087929546,0.0005000000000000097,0.001607275126832152,0.0006561673228343148,0.0,0.0,0.0,0.0003333333333337407,0.00047140452079035174,0.00019245008972959768
ILE 210,R ILE 210,0.0,0.0,0.0,-0.0018333333333329833,0.0003726779962496595,0.00015214515486242146,0.005666666666666487,0.003299831645536858,0.0013471506281089783,-0.003333333333333325,0.002748737083745111,0.0011221672153735659,0.0,0.0,0.0,0.0005000000000006111,0.002432419919887424,0.0009930312739842876
LEU 211,R LEU 211,0.0,0.0,0.0,-0.0006666666666667412,0.0004714045207910845,0.00019245008972989684,0.006333333333332784,0.0022110831935704695,0.000902670933848523,-0.0015000000000000013,0.0018027756377319967,0.0007359800721939881,0.0,0.0,0.0,0.004166666666667022,0.0020344259359567447,0.0008305509104296855
ALA 212,R ALA 212,0.0,0.0,0.0,0.0,0.0,0.0,-0.0014999999999997609,0.0018929694485996678,0.0007728015412911359,0.0023333333333333353,0.0013743685418725555,0.0005610836076867829,0.0,0.0,0.0,0.0008333333333336487,0.0010671873729050912,0.0004356774205931246
GLU 213,R GLU 213,0.0,0.0,0.0,-0.0013333333333334825,0.00047140452079108417,0.0001924500897298967,0.3563333333333342,0.05857663546348637,0.023913811289093204,-0.33816666666666845,0.05781700057557004,0.023603691644724655,0.0,0.0,0.0,0.01683333333332963,0.002852873794771844,0.001164680849624759
MET 214,R MET 214,0.0,0.0,0.0,-0.0013333333333337787,0.0004714045207911893,0.0001924500897299396,0.004999999999999745,0.005446711546122838,0.002223610677354433,-0.0015000000000001308,0.005937171043518766,0.002423839928708086,0.0,0.0,0.0,0.002166666666665614,0.0008975274678548956,0.00036641405439612093
LEU 215,R LEU 215,0.0,0.0,0.0,-0.0004999999999999449,0.0004999999999999449,0.00020412414523190904,-0.004333333333332708,0.000942809041582171,0.0003849001794597945,0.00366666666666667,0.0009428090415820264,0.00038490017945973546,0.0,0.0,0.0,-0.0011666666666663161,0.001213351648212707,0.0004953487361143481
SER 216,R SER 216,0.0,0.0,0.0,-0.0001666666666666483,0.00037267799624992394,0.00015214515486252942,-0.002666666666666669,0.003248931448270101,0.0013263707095905516,0.0006666666666666673,0.00303681119304809,0.0012397729780234071,0.0,0.0,0.0,-0.002166666666666465,0.0006871842709359231,0.00028054180384324667
ASN 217,R ASN 217,0.0,0.0,0.0,-0.0008333333333331675,0.00037267799624989077,0.00015214515486251586,-0.013833333333333067,0.007924995618642227,0.003235365913244294,0.012666666666666751,0.006699917080747238,0.0027352296944646954,0.0,0.0,0.0,-0.002000000000000076,0.0015275252316491617,0.0006236095644611867
ARG 218,R ARG 218,0.0,0.0,0.0,-0.000500000000000167,0.000500000000000167,0.00020412414523199968,-0.1893333333333421,0.03833912999650174,0.015651884278943647,0.18950000000000125,0.038304699450588835,0.015637828067434967,0.0,0.0,0.0,-0.00033333333334439885,0.0014907119850048592,0.0006085806194522256
PRO 219,R PRO 219,0.0,0.0,0.0,-0.0006666666666667412,0.0004714045207910845,0.00019245008972989684,-0.008999999999999897,0.0011547005383789977,0.0004714045207909281,0.009999999999999934,0.0016329931618553667,0.0006666666666666318,0.0,0.0,0.0,0.0003333333333337407,0.0007453559925016353,0.00030429030972578856
ILE 220,R ILE 220,0.0,0.0,0.0,0.0,0.0,0.0,-0.005833333333333653,0.0015723301886757953,0.0006419011115716167,0.005666666666666746,0.0009428090415820884,0.0003849001794597608,0.0,0.0,0.0,-0.00016666666666687036,0.0010671873729065015,0.00043567742059370037
PHE 221,R PHE 221,0.0,0.0,0.0,-0.00016666666666672233,0.0003726779962500894,0.00015214515486259696,-0.002166666666666687,0.0018633899812499346,0.0007607257743127756,0.00283333333333328,0.0017716909687890423,0.0007232898092383919,0.0,0.0,0.0,0.0005000000000006111,0.0004999999999994268,0.00020412414523169752
PRO 222,R PRO 222,0.0,0.0,0.0,-0.00033333333333344467,0.0004714045207911891,0.00019245008972993953,-0.008333333333333451,0.0014907119849998153,0.0006085806194501665,0.008166666666666655,0.0021921577396609446,0.0008949446496437068,0.0,0.0,0.0,-0.000500000000000019,0.0012583057392116825,0.0005137011669140368
GLY 223,R GLY 223,0.0,0.0,0.0,-0.00016666666666666682,0.0003726779962499653,0.0001521451548625463,0.00649999999999995,0.0022173557826083846,0.0009052317076000342,-0.00649999999999995,0.0018929694486001171,0.0007728015412913193,0.0,0.0,0.0,-0.00016666666666616722,0.0008975274678554525,0.0003664140543963483
LYS 224,R LYS 224,0.0,0.0,0.0,0.0,0.0,0.0,-0.11433333333333273,0.027071920672329684,0.011052065334051907,0.11416666666666586,0.027076537608953174,0.011053950190535627,0.0,0.0,0.0,-0.00016666666666746247,0.0003726779962485668,0.00015214515486197536
HIE 225,R HIE 225,0.0,0.0,0.0,0.0,0.0,0.0,0.004833333333333319,0.0017716909687897145,0.0007232898092386663,-0.004666666666666745,0.001247219128924429,0.0005091750772172266,0.0,0.0,0.0,0.0001666666666665743,0.0008975274678565728,0.00036641405439680566
TYR 226,R TYR 226,0.0,0.0,0.0,-0.0006666666666665932,0.0004714045207909798,0.0001924500897298541,0.0033333333333332624,0.0013743685418730843,0.0005610836076869989,-0.003333333333333336,0.001247219128924649,0.0005091750772173164,0.0,0.0,0.0,-0.0006666666666663712,0.0009428090415816455,0.00038490017945958
LEU 227,R LEU 227,0.0,0.0,0.0,0.0,0.0,0.0,0.0008333333333337597,0.0003726779962501557,0.00015214515486262401,-0.0008333333333333526,0.0003726779962499733,0.00015214515486254956,0.0,0.0,0.0,2.9605947323337506e-16,1.8957055887822258e-15,7.739185658431347e-16
ASP 228,R ASP 228,0.0,0.0,0.0,0.0,0.0,0.0,0.11950000000000216,0.028581754086598778,0.011668452244312483,-0.11899999999999993,0.02855987861785602,0.011659521621595156,0.0,0.0,0.0,0.0005000000000012031,0.0004999999999988348,0.00020412414523145585
GLN 229,R GLN 229,0.0,0.0,0.0,0.0,0.0,0.0,-0.000500000000000019,0.0012583057392093297,0.0005137011669130763,0.001000000000000038,0.0011547005383792527,0.0004714045207910322,0.0,0.0,0.0,0.0005000000000023874,0.000500000000000019,0.00020412414523193927
LEU 230,R LEU 230,0.0,0.0,0.0,0.0,0.0,0.0,0.0,0.0005773502691903314,0.00023570226039580395,0.00016666666666670382,0.0006871842709362684,0.00028054180384338767,0.0,0.0,0.0,0.00016666666666687036,0.0006871842709366858,0.00028054180384355805
ASN 231,R ASN 231,0.0,0.0,0.0,0.0,0.0,0.0,-0.0043333333333350765,0.002054804667658836,0.0008388704928088861,0.004000000000000152,0.0018257418583505947,0.0007453559924999467,0.0,0.0,0.0,-0.0003333333333325565,0.000471404520789933,0.00019245008972942673
HIE 232,R HIE 232,0.0,0.0,0.0,-0.0001666666666665743,0.00037267799624975844,0.00015214515486246184,-0.005833333333332765,0.0032360813064917144,0.0013211246611773068,0.005833333333333061,0.002852873794771178,0.001164680849624487,0.0,0.0,0.0,-0.0001666666666665743,0.0008975274678549235,0.0003664140543961323
ILE 233,R ILE 233,0.0,0.0,0.0,0.0,0.0,0.0,-0.0015000000000003528,0.0004999999999997235,0.00020412414523181865,0.001333333333333427,0.0004714045207910458,0.00019245008972988104,0.0,0.0,0.0,-0.00016666666666675933,0.0006871842709355279,0.00028054180384308534
LEU 234,R LEU 234,0.0,0.0,0.0,0.0,0.0,0.0,-0.0013333333333314101,0.0004714045207903513,0.00019245008972959752,0.0013333333333332975,0.00047140452079105836,0.00019245008972988616,0.0,0.0,0.0,1.1842378929335002e-15,0.0005773502691882802,0.00023570226039496654
GLY 235,R GLY 235,0.0,0.0,0.0,0.0,0.0,0.0,-0.0030000000000001137,0.0005773502691893051,0.00023570226039538496,0.002666666666666743,0.000942809041582013,0.00038490017945973,0.0,0.0,0.0,-0.0003333333333333706,0.00047140452079124143,0.0001924500897299609
ILE 236,R ILE 236,0.0,0.0,0.0,-0.0001666666666665743,0.00037267799624975844,0.00015214515486246184,-0.003666666666666707,0.00094280904158196,0.0003849001794597083,0.0036666666666666666,0.0009428090415820641,0.00038490017945975086,0.0,0.0,0.0,-0.00016666666666775853,0.0003726779962508176,0.00015214515486289425
LEU 237,R LEU 237,0.0,0.0,0.0,0.0,0.0,0.0,-0.0028333333333332433,0.0006871842709371169,0.00028054180384373407,0.002666666666666817,0.00047140452079098133,0.00019245008972985472,0.0,0.0,0.0,-0.0001666666666665743,0.0006871842709367576,0.0002805418038435874
GLY 238,R GLY 238,0.0,0.0,0.0,0.0,0.0,0.0,0.0018333333333332054,0.0006871842709361116,0.00028054180384332365,-0.0018333333333332424,0.0006871842709362279,0.00028054180384337114,0.0,0.0,0.0,7.401486830834377e-17,6.494778335432344e-16,2.651482152381988e-16
SER 239,R SER 239,0.0,0.0,0.0,0.0,0.0,0.0,0.000333333333333351,0.0009428090415820371,0.00038490017945973985,1.4802973661668753e-16,0.0008164965809274548,0.0003333333333332226,0.0,0.0,0.0,0.00033333333333344467,0.0004714045207905611,0.00019245008972968315
PRO 240,R PRO 240,0.0,0.0,0.0,-0.0001666666666665743,0.00037267799624975844,0.00015214515486246184,-0.0016666666666666312,0.00047140452079108374,0.00019245008972989652,0.001500000000000205,0.0004999999999998706,0.0002041241452318787,0.0,0.0,0.0,-0.00033333333333285253,0.0004714045207897237,0.0001924500897293413
SER 241,R SER 241,0.0,0.0,0.0,0.0,0.0,0.0,0.0011666666666664642,0.0006871842709360033,0.00028054180384327947,-0.0006666666666668153,0.0004714045207911368,0.0001924500897299182,0.0,0.0,0.0,0.0004999999999997969,0.0004999999999996488,0.00020412414523178816
GLN 242,R GLN 242,0.0,0.0,0.0,0.0,0.0,0.0,0.00016666666666272553,0.0010671873729068714,0.0004356774205938514,-0.0003333333333331486,0.0013743685418726535,0.0005610836076868229,0.0,0.0,0.0,-0.00016666666667219943,0.0006871842709349625,0.0002805418038428545
GLU 243,R GLU 243,0.0,0.0,0.0,0.0,0.0,0.0,0.05350000000000025,0.009394147114028119,0.0038351444996680122,-0.05349999999999966,0.009251126057587085,0.0037767563978756244,0.0,0.0,0.0,0.0,0.0005773502691923825,0.0002357022603966413
ASP 244,R ASP 244,0.0,0.0,0.0,0.0,0.0,0.0,0.06916666666666653,0.011437025642865795,0.0046691461666913256,-0.06933333333333162,0.01127928287712602,0.00460474795224502,0.0,0.0,0.0,-0.00016666666666272553,0.0003726779962475076,0.00015214515486154293
LEU 245,R LEU 245,0.0,0.0,0.0,0.0,0.0,0.0,0.0011666666666675003,0.0003726779962506854,0.00015214515486284026,-0.0008333333333333526,0.0003726779962499737,0.00015214515486254972,0.0,0.0,0.0,0.00033333333333388876,0.00047140452079087513,0.00019245008972981135
ASN 246,R ASN 246,0.0,0.0,0.0,0.0,0.0,0.0,0.0006666666666674814,0.0007453559924992521,0.0003042903097248156,-0.00033333333333285253,0.0007453559924992521,0.0003042903097248156,0.0,0.0,0.0,0.0003333333333325565,0.000471404520789933,0.00019245008972942673
CYS 247,R CYS 247,0.0,0.0,0.0,0.0,0.0,0.0,-0.0001666666666666853,0.00037267799625000667,0.0001521451548625632,0.00016666666666672233,0.0003726779962500894,0.00015214515486259696,0.0,0.0,0.0,1.4802973661668753e-16,3.3100455376630307e-16,1.3513204321084706e-16
ILE 248,R ILE 248,0.0,0.0,0.0,0.0,0.0,0.0,-0.0021666666666669463,0.0006871842709363983,0.0002805418038434407,0.0018333333333333346,0.0003726779962499652,0.00015214515486254625,0.0,0.0,0.0,-0.0003333333333332966,0.0007453559925002451,0.00030429030972522103
ILE 249,R ILE 249,0.0,0.0,0.0,0.0,0.0,0.0,-0.0015000000000000568,0.0004999999999994263,0.0002041241452316973,0.0018333333333333905,0.0006871842709363172,0.00028054180384340756,0.0,0.0,0.0,0.00033333333333344467,0.0004714045207905611,0.00019245008972968315
ASN 250,R ASN 250,0.0,0.0,0.0,-0.00016666666666672233,0.0003726779962500894,0.00015214515486259696,-0.0016666666666675194,0.0013743685418739458,0.0005610836076873506,0.0015000000000000198,0.0013844373104863138,0.000565194165260426,0.0,0.0,0.0,-0.0003333333333372934,0.0004714045207916078,0.00019245008973011046
MET 251,R MET 251,0.0,0.0,0.0,0.0,0.0,0.0,0.0011666666666666308,0.0003726779962499817,0.00015214515486255297,-0.0008333333333335377,0.0003726779962500562,0.0001521451548625834,0.0,0.0,0.0,0.0003333333333325565,0.00047140452079244517,0.00019245008973045233
LYS 252,R LYS 252,0.0,0.0,0.0,0.0,0.0,0.0,-0.06633333333333209,0.008956685895028717,0.003656551704867269,0.06633333333333032,0.008537498983240238,0.0034854193647447964,0.0,0.0,0.0,-2.3684757858670005e-15,0.0005773502691923825,0.0002357022603966413
ALA 253,R ALA 253,0.0,0.0,0.0,0.0,0.0,0.0,-0.0001666666666666483,0.0008975274678558168,0.000366414054396497,0.0003333333333333151,0.0007453559924999638,0.00030429030972510616,0.0,0.0,0.0,0.00016666666666746247,0.0006871842709364344,0.00028054180384345543
ARG 254,R ARG 254,0.0,0.0,0.0,0.0,0.0,0.0,-0.060166666666669734,0.009245118832235088,0.003774303958395241,0.06033333333333305,0.009498537899183236,0.0038777618592477693,0.0,0.0,0.0,0.00016666666667219943,0.0008975274678644342,0.00036641405440001506
ASN 255,R ASN 255,0.0,0.0,0.0,0.0,0.0,0.0,-0.00016666666666746247,0.0003726779962517444,0.00015214515486327264,2.9605947323337506e-16,0.0005773502691898186,0.0002357022603955946,0.0,0.0,0.0,-0.000166666666665094,0.0006871842709366857,0.00028054180384355805
TYR 256,R TYR 256,0.0,0.0,0.0,0.0,0.0,0.0,-0.0010000000000012221,0.000816496580928724,0.00033333333333374077,0.0015000000000001308,0.0009574271077564648,0.00039086797998533755,0.0,0.0,0.0,0.0004999999999989088,0.0004999999999997969,0.00020412414523184863
LEU 257,R LEU 257,0.0,0.0,0.0,0.0,0.0,0.0,-0.0004999999999988347,0.0004999999999988347,0.0002041241452314558,0.000500000000000167,0.000500000000000167,0.00020412414523199968,0.0,0.0,0.0,1.1842378929335002e-15,1.3240182150652123e-15,5.405281728433883e-16
GLN 258,R GLN 258,0.0,0.0,0.0,0.0,0.0,0.0,-0.000166666666665094,0.00037267799624644837,0.00015214515486111052,2.9605947323337506e-16,0.0005773502691898186,0.0002357022603955946,0.0,0.0,0.0,-0.000166666666665094,0.000372677996249626,0.00015214515486240777
SER 259,R SER 259,0.0,0.0,0.0,0.0,0.0,0.0,-0.0014999999999997609,0.0009574271077564261,0.00039086797998532177,0.0016666666666664831,0.0011055415967851456,0.0004513354669242251,0.0,0.0,0.0,0.00016666666666672233,0.00037267799625048664,0.00015214515486275913
LEU 260,R LEU 260,0.0,0.0,0.0,0.0,0.0,0.0,-0.0018333333333329094,0.0003726779962500237,0.00015214515486257013,0.0018333333333335016,0.0003726779962502879,0.000152145154862678,0.0,0.0,0.0,5.921189464667501e-16,0.0005773502691898186,0.0002357022603955946
PRO 261,R PRO 261,0.0,0.0,0.0,0.0,0.0,0.0,0.0021666666666667242,0.0006871842709362367,0.00028054180384337477,-0.0020000000000000018,0.0008164965809278172,0.0003333333333333706,0.0,0.0,0.0,0.0001666666666665743,0.0006871842709350343,0.00028054180384288384
SER 262,R SER 262,0.0,0.0,0.0,0.0,0.0,0.0,0.00033333333333333365,0.0009428090415820249,0.00038490017945973486,0.00016666666666687036,0.0012133516482139266,0.0004953487361148461,0.0,0.0,0.0,0.0005000000000009072,0.000500000000000907,0.00020412414523230182
LYS 263,R LYS 263,0.0,0.0,0.0,0.0,0.0,0.0,-0.07766666666666684,0.013072447700751251,0.005336804426009955,0.07766666666666684,0.013072447700752513,0.0053368044260104705,0.0,0.0,0.0,0.0,4.1023203976182695e-15,1.6747652892626934e-15
THR 264,R THR 264,0.0,0.0,0.0,0.0,0.0,0.0,0.0023333333333332242,0.0009428090415811222,0.0003849001794593663,-0.0021666666666675383,0.0012133516482131948,0.0004953487361145473,0.0,0.0,0.0,0.0001666666666656861,0.0006871842709365422,0.00028054180384349945
LYS 265,R LYS 265,0.0,0.0,0.0,0.0,0.0,0.0,-0.0829999999999999,0.0147535306508872,0.006023103666530904,0.08283333333333316,0.014948987330994071,0.0061028985220442766,0.0,0.0,0.0,-0.00016666666666627825,0.00037267799624909637,0.00015214515486219155
VAL 266,R VAL 266,0.0,0.0,0.0,0.0,0.0,0.0,0.0008333333333325754,0.0006871842709358242,0.00028054180384320634,-0.0006666666666668893,0.00047140452079118907,0.00019245008972993953,0.0,0.0,0.0,0.00016666666666598218,0.0006871842709369012,0.00028054180384364603
ALA 267,R ALA 267,0.0,0.0,0.0,0.0,0.0,0.0,0.0020000000000000018,0.0011547005383792525,0.0004714045207910321,-0.0018333333333333535,0.0008975274678558172,0.00036641405439649715,0.0,0.0,0.0,0.0001666666666665743,0.0006871842709361113,0.00028054180384332354
TRP 268,R TRP 268,0.0,0.0,0.0,0.0,0.0,0.0,0.003666666666666781,0.0012472191289242917,0.0005091750772171705,-0.003333333333333318,0.0014907119849998892,0.0006085806194501966,0.0,0.0,0.0,0.0003333333333331486,0.00047140452079077045,0.00019245008972976863
ALA 269,R ALA 269,0.0,0.0,0.0,0.0,0.0,0.0,0.0013333333333333346,0.00074535599249998,0.0003042903097251128,-0.0010000000000001859,0.000816496580927908,0.00033333333333340764,0.0,0.0,0.0,0.00033333333333433285,0.0004714045207918171,0.00019245008973019592
LYS 270,R LYS 270,0.0,0.0,0.0,0.0,0.0,0.0,-0.06933333333333398,0.018714225130157046,0.007640050416742479,0.06883333333333397,0.01842477197205884,0.0075218816597795194,0.0,0.0,0.0,-0.000500000000000019,0.000499999999995282,0.0002041241452300054
LEU 271,R LEU 271,0.0,0.0,0.0,0.0,0.0,0.0,0.0008333333333325754,0.0010671873729065015,0.00043567742059370037,-0.0010000000000000009,0.0008164965809277266,0.0003333333333333336,0.0,0.0,0.0,-0.00016666666666775853,0.0006871842709386245,0.0002805418038443495
PHE 272,R PHE 272,0.0,0.0,0.0,0.0,0.0,0.0,-0.0014999999999998348,0.0013844373104863004,0.0005651941652604206,0.0018333333333332054,0.0010671873729055771,0.00043567742059332296,0.0,0.0,0.0,0.0003333333333337407,0.0004714045207916078,0.00019245008973011046
PRO 273,R PRO 273,0.0,0.0,0.0,0.0,0.0,0.0,-0.001833333333333335,0.001067187372905406,0.00043567742059325313,0.00216666666666665,0.0008975274678560224,0.00036641405439658095,0.0,0.0,0.0,0.0003333333333337407,0.0004714045207916078,0.00019245008973011046
LYS 274,R LYS 274,0.0,0.0,0.0,-0.0001666666666666483,0.00037267799624992394,0.00015214515486252942,-0.08466666666666645,0.015040685563571623,0.00614033416873262,0.08466666666666711,0.015040685563571334,0.006140334168732502,0.0,0.0,0.0,-0.000166666666665094,0.00037267799625280364,0.00015214515486370504
SER 275,R SER 275,0.0,0.0,0.0,0.0,0.0,0.0,-0.003333333333333558,0.001247219128924114,0.0005091750772170979,0.002833333333333391,0.0016749792701869328,0.0006838074236162243,0.0,0.0,0.0,-0.000500000000000167,0.0005000000000004631,0.00020412414523212057
ASP 276,R ASP 276,0.0,0.0,0.0,-0.00016666666666672233,0.0003726779962500894,0.00015214515486259696,0.07033333333333491,0.021108186931985254,0.008617381229774634,-0.07033333333333225,0.02152259794314659,0.008786563816630651,0.0,0.0,0.0,-0.00016666666666390975,0.000372677996246978,0.00015214515486132674
SER 277,R SER 277,0.0,0.0,0.0,-0.0001666666666666853,0.00037267799625000667,0.0001521451548625632,0.0011666666666667418,0.0006871842709363132,0.00028054180384340594,-0.0013333333333336306,0.0009428090415821168,0.0003849001794597724,0.0,0.0,0.0,-0.00033333333333403675,0.00047140452079014243,0.00019245008972951225
LYS 278,R LYS 278,0.0,0.0,0.0,0.0,0.0,0.0,-0.05233333333333334,0.021076579946048384,0.008604477731799192,0.05216666666666655,0.02104294550569259,0.00859074652902323,0.0,0.0,0.0,-0.00016666666666627825,0.00037267799624750753,0.00015214515486154293
ALA 279,R ALA 279,0.0,0.0,0.0,0.0,0.0,0.0,0.0011666666666667602,0.0008975274678559401,0.00036641405439654734,-0.0006666666666667043,0.0004714045207910583,0.00019245008972988613,0.0,0.0,0.0,0.0004999999999999819,0.0005000000000002041,0.00020412414523201484
LEU 280,R LEU 280,0.0,0.0,0.0,0.0,0.0,0.0,0.0009999999999994458,0.0,0.0,-0.0009999999999998899,0.0,0.0,0.0,0.0,0.0,0.0,1.7763568394002505e-15,7.251946429389432e-16
ASP 281,R ASP 281,0.0,0.0,0.0,0.0,0.0,0.0,0.07033333333333402,0.01527161491860708,0.006234610683143768,-0.07033333333333047,0.01529342632927266,0.0062435151542605954,0.0,0.0,0.0,3.552713678800501e-15,0.0005773502691903314,0.00023570226039580395
LEU 282,R LEU 282,0.0,0.0,0.0,0.0,0.0,0.0,0.0008333333333337597,0.0010671873729055767,0.0004356774205933228,-0.0001666666666666853,0.0006871842709362997,0.00028054180384340046,0.0,0.0,0.0,0.0006666666666674814,0.0007453559924992519,0.00030429030972481554
LEU 283,R LEU 283,0.0,0.0,0.0,-0.00033333333333359266,0.00047140452079139853,0.00019245008973002505,0.0013333333333314101,0.0007453559924992521,0.0003042903097248156,-0.0011666666666666676,0.0010671873729054759,0.00043567742059328165,0.0,0.0,0.0,-0.00016666666666746247,0.000687184270936973,0.0002805418038436753
ASP 284,R ASP 284,0.0,0.0,0.0,0.0,0.0,0.0,0.08750000000000095,0.015724185193516583,0.006419371724190333,-0.08683333333333347,0.01565691185671446,0.006391907499447066,0.0,0.0,0.0,0.0006666666666686657,0.00047140452079244506,0.00019245008973045228
ARG 285,R ARG 285,0.0,0.0,0.0,0.0,0.0,0.0,-0.06799999999999784,0.014753530650886642,0.006023103666530676,0.06799999999999902,0.014719601443879671,0.006009252125773286,0.0,0.0,0.0,4.736951571734001e-15,0.0005773502691841778,0.00023570226039329174
MET 286,R MET 286,0.0,0.0,0.0,-0.0001666666666665743,0.00037267799624975844,0.00015214515486246184,0.001000000000000038,0.0015275252316516814,0.0006236095644622154,-0.0005000000000000004,0.0012583057392117928,0.0005137011669140819,0.0,0.0,0.0,0.0003333333333331486,0.0009428090415820119,0.00038490017945972955
LEU 287,R LEU 287,0.0,0.0,0.0,-0.0001666666666665743,0.00037267799624975844,0.00015214515486246184,-0.002166666666666354,0.0010671873729044675,0.00043567742059287,0.0014999999999999643,0.0007637626158259983,0.00031180478223117203,0.0,0.0,0.0,-0.0008333333333316872,0.0006871842709343164,0.0002805418038425908
THR 288,R THR 288,0.0,0.0,0.0,0.0,0.0,0.0,0.001000000000000038,0.0,0.0,-0.0009999999999999638,0.0005773502691895623,0.00023570226039548993,0.0,0.0,0.0,5.921189464667501e-16,0.0005773502691913569,0.0002357022603962226
PHE 289,R PHE 289,0.0,0.0,0.0,0.0,0.0,0.0,0.002500000000000021,0.0007637626158259861,0.00031180478223116705,-0.0023333333333332984,0.0009428090415819604,0.0003849001794597085,0.0,0.0,0.0,0.00016666666666627825,0.00037267799624909637,0.00015214515486219155
ASN 290,R ASN 290,0.0,0.0,0.0,0.0,0.0,0.0,0.0016666666666651508,0.0011055415967854134,0.00045133546692433446,-0.001499999999999983,0.0009574271077563874,0.00039086797998530594,0.0,0.0,0.0,0.00016666666666390975,0.0006871842709352497,0.00028054180384297177
PRO 291,R PRO 291,0.0,0.0,0.0,0.0,0.0,0.0,-0.0003333333333333706,0.00047140452079108444,0.00019245008972989681,0.00016666666666672233,0.0003726779962500894,0.00015214515486259696,0.0,0.0,0.0,-0.00016666666666687036,0.0003726779962504204,0.00015214515486273208
ASN 292,R ASN 292,0.0,0.0,0.0,0.0,0.0,0.0,-0.000333333333330188,0.0009428090415807035,0.00038490017945919537,0.0006666666666668893,0.0011055415967857701,0.00045133546692448007,0.0,0.0,0.0,0.0003333333333372934,0.0004714045207941199,0.00019245008973113603
LYS 293,R LYS 293,0.0,0.0,0.0,0.0,0.0,0.0,-0.06600000000000072,0.009865765724631817,0.0040276819911979145,0.06583333333333352,0.010073342157507898,0.004112424715060161,0.0,0.0,0.0,-0.00016666666666672233,0.00037267799625048664,0.00015214515486275913
ARG 294,R ARG 294,0.0,0.0,0.0,0.0,0.0,0.0,-0.11466666666665996,0.018281745601060332,0.007463491388328129,0.11299999999999955,0.01861003313627688,0.00759751421336088,0.0,0.0,0.0,-0.001666666666660414,0.0007453559925098439,0.00030429030972913966
ILE 295,R ILE 295,0.0,0.0,0.0,0.0,0.0,0.0,0.003666666666667003,0.0007453559924997803,0.00030429030972503124,-0.00416666666666667,0.0008975274678557544,0.00036641405439647156,0.0,0.0,0.0,-0.0004999999999995749,0.0004999999999992788,0.0002041241452316371
THR 296,R THR 296,0.0,0.0,0.0,-0.0001666666666666853,0.00037267799625000667,0.0001521451548625632,-0.0018333333333332054,0.0008975274678557484,0.00036641405439646906,0.0023333333333332242,0.0009428090415821436,0.00038490017945978333,0.0,0.0,0.0,0.0003333333333337407,0.0007453559925016352,0.0003042903097257885
VAL 297,R VAL 297,0.0,0.0,0.0,-0.00033333333333344467,0.0004714045207911891,0.00019245008972993953,-0.0018333333333332054,0.0008975274678557484,0.00036641405439646906,0.0020000000000000018,0.0010000000000000375,0.00040824829046387837,0.0,0.0,0.0,-0.00016666666666687036,0.0006871842709371166,0.0002805418038437339
GLU 298,R GLU 298,0.0,0.0,0.0,0.0,0.0,0.0,0.0631666666666663,0.020268338746813167,0.008274514643928952,-0.062333333333334906,0.02012185103038031,0.008214711284121282,0.0,0.0,0.0,0.000833333333330207,0.00037267799624856685,0.0001521451548619754
GLU 299,R GLU 299,0.0,0.0,0.0,-0.00016666666666672233,0.0003726779962500894,0.00015214515486259696,0.055166666666667176,0.01210257089308978,0.004940853877321611,-0.05466666666666716,0.012215654801204085,0.004987020189488249,0.0,0.0,0.0,0.0003333333333337407,0.0007453559924992521,0.0003042903097248156
ALA 300,R ALA 300,0.0,0.0,0.0,0.0,0.0,0.0,-0.0018333333333332609,0.0010671873729054299,0.0004356774205932629,0.0018333333333333164,0.0006871842709362469,0.0002805418038433789,0.0,0.0,0.0,6.661338147750939e-16,0.0005773502691889213,0.00023570226039522826
LEU 301,R LEU 301,0.0,0.0,0.0,-0.0001666666666665743,0.00037267799624975844,0.00015214515486246184,-0.0006666666666662971,0.0013743685418735152,0.0005610836076871748,0.000500000000000019,0.0013844373104862735,0.0005651941652604095,0.0,0.0,0.0,-0.0003333333333331486,0.00047140452079077045,0.00019245008972976863
ALA 302,R ALA 302,0.0,0.0,0.0,0.0,0.0,0.0,-0.0014999999999997609,0.0007637626158257438,0.0003118047822310681,0.0020000000000000018,0.0005773502691894335,0.00023570226039543735,0.0,0.0,0.0,0.000500000000000167,0.0004999999999995749,0.000204124145231758
HIE 303,R HIE 303,0.0,0.0,0.0,0.0,0.0,0.0,-0.001666666666666335,0.0021343747458108997,0.000871354841186542,0.0018333333333336495,0.0021147629234085164,0.0008633483482178881,0.0,0.0,0.0,0.00016666666666627825,0.0006871842709346753,0.00028054180384273726
PRO 304,R PRO 304,0.0,0.0,0.0,0.0,0.0,0.0,-0.001000000000000038,0.0008164965809276361,0.0003333333333332966,0.0011666666666664642,0.0006871842709364343,0.0002805418038434554,0.0,0.0,0.0,0.00016666666666627825,0.0003726779962506852,0.0001521451548628402
TYR 305,R TYR 305,0.0,0.0,0.0,0.0,0.0,0.0,-0.0005000000000006111,0.0016072751268322815,0.0006561673228343676,0.0006666666666665932,0.001490711984999944,0.000608580619450219,0.0,0.0,0.0,0.0001666666666656861,0.000687184270936973,0.0002805418038436753
LEU 306,R LEU 306,0.0,0.0,0.0,0.0,0.0,0.0,-0.0026666666666651886,0.0011055415967850574,0.00045133546692418907,0.002166666666666687,0.0010671873729054212,0.0004356774205932593,0.0,0.0,0.0,-0.0004999999999979465,0.0005000000000014992,0.0002041241452325436
GLU 307,R GLU 307,0.0,0.0,0.0,0.0,0.0,0.0,0.03250000000000005,0.01730847576574362,0.007066155641900037,-0.03216666666667104,0.01732451698861217,0.007072704443713071,0.0,0.0,0.0,0.0003333333333325565,0.0007453559924918376,0.00030429030972178866
GLN 308,R GLN 308,0.0,0.0,0.0,0.0,0.0,0.0,-0.0008333333333325754,0.0015723301886770807,0.0006419011115721415,0.0008333333333334636,0.0017716909687888506,0.0007232898092383136,0.0,0.0,0.0,2.3684757858670005e-15,0.0005773502691882802,0.00023570226039496654
TYR 309,R TYR 309,0.0,0.0,0.0,-0.00033333333333344467,0.0004714045207911891,0.00019245008972993953,-0.006333333333332784,0.0024944382578491785,0.001018350154434584,0.006166666666666505,0.0017716909687893263,0.0007232898092385078,0.0,0.0,0.0,-0.0004999999999997229,0.0012583057392122705,0.000513701166914277
TYR 310,R TYR 310,0.0,0.0,0.0,0.0,0.0,0.0,-0.0023333333333332242,0.0012472191289250637,0.0005091750772174857,0.002499999999999799,0.0007637626158263249,0.00031180478223130534,0.0,0.0,0.0,0.0001666666666665743,0.0006871842709367576,0.0002805418038435874
ASP 311,R ASP 311,0.0,0.0,0.0,0.0,0.0,0.0,0.003166666666666392,0.027431227136645076,0.011198751583861282,-0.0030000000000001137,0.0272946881279101,0.011143009766963597,0.0,0.0,0.0,0.000166666666665094,0.0003726779962591589,0.00015214515486629957
PRO 312,R PRO 312,0.0,0.0,0.0,0.0,0.0,0.0,0.00016666666666672233,0.0006871842709360754,0.0002805418038433089,-0.0003333333333332226,0.0007453559924997815,0.00030429030972503173,0.0,0.0,0.0,-0.0001666666666665743,0.000372677996248964,0.0001521451548621375
THR 313,R THR 313,0.0,0.0,0.0,0.0,0.0,0.0,-0.0006666666666662971,0.0013743685418704994,0.0005610836076859435,0.0006666666666666857,0.0013743685418725594,0.0005610836076867846,0.0,0.0,0.0,5.921189464667501e-16,2.44136895921186e-15,9.966847039897824e-16
ASP 314,R ASP 314,0.0,0.0,0.0,0.0,0.0,0.0,-0.0013333333333325943,0.033777046775714796,0.013789421603103503,0.0023333333333350006,0.033638602164116245,0.013732901827094461,0.0,0.0,0.0,0.001000000000000038,0.0005773502691923824,0.00023570226039664125
GLU 315,R GLU 315,0.0,0.0,0.0,-0.0006666666666666673,0.00047140452079103196,0.00019245008972987537,0.03349999999999772,0.02345030205917925,0.009573545726521136,-0.032166666666668675,0.022821164640648747,0.009316701450939211,0.0,0.0,0.0,0.0006666666666627444,0.0011055415967861275,0.00045133546692462595
PRO 316,R PRO 316,0.0,0.0,0.0,-0.00016666666666672233,0.0003726779962500894,0.00015214515486259696,0.0034999999999998366,0.002140872096443831,0.0008740073734749805,-0.003333333333333336,0.0019720265943665403,0.000805076485899414,0.0,0.0,0.0,-2.9605947323337506e-16,0.0008164965809276362,0.0003333333333332967
VAL 317,R VAL 317,0.0,0.0,0.0,-0.00016666666666666682,0.0003726779962499653,0.0001521451548625463,-0.003166666666666984,0.0008975274678568463,0.00036641405439691733,0.0035000000000000586,0.0009574271077563881,0.0003908679799853062,0.0,0.0,0.0,0.0001666666666660562,0.0003726779962491957,0.0001521451548622321
ALA 318,R ALA 318,0.0,0.0,0.0,0.0,0.0,0.0,-0.0023333333333335946,0.001699673171197828,0.0006938886664888061,0.0018333333333333535,0.00134370962471647,0.0005485671571703379,0.0,0.0,0.0,-0.000500000000000167,0.0005000000000001671,0.00020412414523199974
GLU 319,R GLU 319,0.0,0.0,0.0,-0.00016666666666666682,0.0003726779962499653,0.0001521451548625463,0.02000000000000011,0.0263944438597734,0.010775486583496897,-0.0185000000000007,0.026392865197499043,0.010774842097322171,0.0,0.0,0.0,0.0013333333333349628,0.001374368541874233,0.0005610836076874678
GLU 320,R GLU 320,0.0,0.0,0.0,-0.00016666666666666682,0.0003726779962499653,0.0001521451548625463,0.04966666666666578,0.028181948517131353,0.011505232304059476,-0.048666666666666934,0.027450966386549792,0.011206810098889922,0.0,0.0,0.0,0.0008333333333313911,0.0010671873729074265,0.000435677420594078
PRO 321,R PRO 321,0.0,0.0,0.0,0.0,0.0,0.0,-0.0030000000000000395,0.0014142135623731488,0.0005773502691896478,0.0024999999999999467,0.0012583057392117414,0.0005137011669140609,0.0,0.0,0.0,-0.000500000000000019,0.0004999999999988347,0.0002041241452314558
PHE 322,R PHE 322,0.0,0.0,0.0,-0.0003333333333332966,0.0004714045207909798,0.0001924500897298541,-0.003000000000000058,0.0035118845842843334,0.0014337208778404736,0.0028333333333333175,0.003131382371342752,0.0012783814998893561,0.0,0.0,0.0,-0.000500000000000315,0.0004999999999997229,0.0002041241452318184
THR 323,R THR 323,0.0,0.0,0.0,0.0,0.0,0.0,-0.0018333333333326134,0.0017716909687903264,0.0007232898092389161,0.0019999999999994835,0.0017320508075694557,0.0007071067811867838,0.0,0.0,0.0,0.00016666666666687036,0.0003726779962504204,0.00015214515486273208
PHE 324,R PHE 324,0.0,0.0,0.0,-0.0003333333333331486,0.00047140452079077045,0.00019245008972976863,-0.0006666666666666488,0.003091206165165235,0.0012619796324000612,0.0016666666666664831,0.002808716591058793,0.0011466537466972412,0.0,0.0,0.0,0.0006666666666674814,0.0007453559924996492,0.0003042903097249777
ALA 325,R ALA 325,0.0,0.0,0.0,0.0,0.0,0.0,0.004166666666666634,0.001067187372905514,0.0004356774205932972,-0.004166666666666652,0.0012133516482134077,0.0004953487361146343,0.0,0.0,0.0,-5.921189464667501e-16,0.0005773502691893058,0.00023570226039538525
MET 326,R MET 326,0.0,0.0,0.0,0.0,0.0,0.0,0.006500000000000246,0.0005000000000000264,0.00020412414523194228,-0.0056666666666667816,0.0004714045207910262,0.00019245008972987304,0.0,0.0,0.0,0.0008333333333333895,0.0006871842709361293,0.00028054180384333086
GLU 327,R GLU 327,0.0,0.0,0.0,-0.0003333333333333706,0.00047140452079108444,0.00019245008972989681,0.08800000000000081,0.016862186493255063,0.006883958809354222,-0.08749999999999858,0.016938614661963555,0.006915160478572747,0.0,0.0,0.0,0.00016666666666627825,0.0006871842709381218,0.00028054180384414433
LEU 328,R LEU 328,0.0,0.0,0.0,-0.0004999999999999449,0.0004999999999999449,0.00020412414523190904,0.0013333333333331865,0.0009428090415819598,0.0003849001794597083,-0.0015000000000000013,0.0009574271077563387,0.0003908679799852861,0.0,0.0,0.0,-0.0006666666666662971,0.00047140452079077056,0.00019245008972976866
ASP 329,R ASP 329,0.0,0.0,0.0,-0.00016666666666666623,0.000372677996249964,0.00015214515486254576,0.17000000000000112,0.02740437921208903,0.011187790964558773,-0.16333333333333458,0.026693736260694666,0.01089767219452183,0.0,0.0,0.0,0.006499999999997878,0.0009574271077571967,0.00039086797998563635
ASP 330,R ASP 330,0.0,0.0,0.0,0.0,0.0,0.0,0.118,0.013999999999999875,0.005715476066494032,-0.11783333333333464,0.013606575207925489,0.005554861067703563,0.0,0.0,0.0,0.000166666666665094,0.0006871842709332392,0.00028054180384215103
LEU 331,R LEU 331,0.0,0.0,0.0,0.0,0.0,0.0,0.007500000000000877,0.0012583057392119164,0.0005137011669141323,-0.006999999999999895,0.0014142135623730716,0.0005773502691896163,0.0,0.0,0.0,0.0005000000000010921,0.000499999999999612,0.0002041241452317731
PRO 332,R PRO 332,0.0,0.0,0.0,-0.0001666666666666483,0.00037267799624992394,0.00015214515486252942,0.002333333333333317,0.002748737083745145,0.00112216721537358,-0.0016666666666667052,0.002494438257849346,0.0010183501544346522,0.0,0.0,0.0,0.000500000000000019,0.0007637626158265191,0.0003118047822313846
LYS 333,R LYS 333,0.0,0.0,0.0,0.0,0.0,0.0,-0.10466666666666787,0.013816254517375922,0.005640462287332345,0.10466666666666684,0.01384035966135108,0.005650303171151589,0.0,0.0,0.0,-1.7763568394002505e-15,0.0005773502691893058,0.00023570226039538525
GLU 334,R GLU 334,0.0,0.0,0.0,-0.0003333333333333706,0.00047140452079108444,0.00019245008972989681,0.0978333333333327,0.01957393391449226,0.007991025058244096,-0.09699999999999893,0.019278658321228007,0.007870479302078261,0.0,0.0,0.0,0.000500000000000019,0.0009574271077584357,0.0003908679799861422
ARG 335,R ARG 335,0.0,0.0,0.0,0.0,0.0,0.0,-0.08233333333333803,0.019627078800015522,0.008012721366905865,0.08183333333333369,0.01974349400576215,0.008060247675635925,0.0,0.0,0.0,-0.0004999999999976504,0.0005000000000071244,0.00020412414523484005
LEU 336,R LEU 336,0.0,0.0,0.0,-0.000500000000000315,0.0005000000000003151,0.00020412414523206016,0.0006666666666668893,0.003944053188734245,0.0016101529717993032,-1.850371707708594e-17,0.004203173404306172,0.0017159383568311703,0.0,0.0,0.0,0.00016666666666598218,0.0003726779962500232,0.00015214515486256994
LYS 337,R LYS 337,0.0,0.0,0.0,0.0,0.0,0.0,-0.09333333333333371,0.03387558937576627,0.013829651451112382,0.09366666666666716,0.0340962689389265,0.013919743505512857,0.0,0.0,0.0,0.00033333333333492493,0.00047140452079328255,0.00019245008973079418
GLU 338,R GLU 338,0.0,0.0,0.0,-0.00016666666666672233,0.0003726779962500894,0.00015214515486259696,0.07800000000000058,0.027586228448267355,0.011262030604350734,-0.07700000000000173,0.027135462651912703,0.011078006238589365,0.0,0.0,0.0,0.0008333333333313911,0.0008975274678562978,0.0003664140543966934
LEU 339,R LEU 339,0.0,0.0,0.0,-0.00016666666666672233,0.0003726779962500894,0.00015214515486259696,-0.004000000000000743,0.001732050807568601,0.0007071067811864348,0.004166666666666634,0.0013437096247164012,0.0005485671571703098,0.0,0.0,0.0,-7.401486830834377e-16,0.0008164965809272735,0.00033333333333314863
ILE 340,R ILE 340,0.0,0.0,0.0,-0.00100000000000026,1.4551915228366852e-11,5.940794514955823e-12,-0.006000000000000227,0.0025166114784236,0.0010274023338281697,0.006833333333333358,0.0027938424357067055,0.0011405813982026578,0.0,0.0,0.0,-0.00016666666666577865,0.000687184270936062,0.00028054180384330337
PHE 341,R PHE 341,0.0,0.0,0.0,-0.00033333333333344467,0.0004714045207911891,0.00019245008972993953,-0.0020000000000003717,0.001999999999999928,0.0008164965809276967,0.0031666666666666683,0.0017716909687891089,0.000723289809238419,0.0,0.0,0.0,0.0008333333333329825,0.00037267799624980793,0.00015214515486248206
GLN 342,R GLN 342,0.0,0.0,0.0,-0.0001666666666666483,0.00037267799624992394,0.00015214515486252942,-0.006499999999997878,0.0036855573979130297,0.0015046225071044378,0.00649999999999995,0.00373050488093291,0.0015229722402079575,0.0,0.0,0.0,-0.00016666666666272553,0.0003726779962506852,0.0001521451548628402
GLU 343,R GLU 343,0.0,0.0,0.0,-0.0006666666666663712,0.0004714045207908228,0.00019245008972979,0.10933333333333195,0.06412661087428835,0.02617957926266959,-0.1015000000000003,0.06282449097817366,0.025647991041101787,0.0,0.0,0.0,0.0071666666666665435,0.0019507833184570203,0.0007964039548255002
THR 344,R THR 344,0.0,0.0,0.0,-0.0003333333333332226,0.0004714045207908751,0.00019245008972981135,-0.011666666666667899,0.0030368111930476507,0.0012397729780232278,0.011833333333333288,0.0034359213546815547,0.0014027090192170251,0.0,0.0,0.0,-0.0001666666666680546,0.0006871842709368294,0.0002805418038436167
ALA 345,R ALA 345,0.0,0.0,0.0,-0.00016666666666672233,0.0003726779962500894,0.00015214515486259696,-0.005000000000000189,0.0012909944487356647,0.0005270462766946724,0.00533333333333319,0.001247219128924509,0.0005091750772172592,0.0,0.0,0.0,0.00016666666666627825,0.00037267799624909637,0.00015214515486219155
ARG 346,R ARG 346,0.0,0.0,0.0,-0.0003333333333333706,0.00047140452079108444,0.00019245008972989681,-0.07849999999999586,0.0637671545546707,0.026032831834689255,0.07666666666666659,0.06304671989000606,0.025738715614449004,0.0,0.0,0.0,-0.0021666666666722754,0.0013437096247163776,0.0005485671571703001
PHE 347,R PHE 347,0.0,0.0,0.0,-0.0006666666666666857,0.0004714045207910453,0.00019245008972988082,-0.007166666666667136,0.0013437096247164515,0.0005485671571703304,0.00799999999999986,0.0012909944487361135,0.0005270462766948556,0.0,0.0,0.0,0.0001666666666655381,0.0006871842709370089,0.00028054180384369
GLN 348,R GLN 348,0.0,0.0,0.0,-0.000500000000000167,0.000500000000000167,0.00020412414523199968,0.011166666666665511,0.005428832491631166,0.0022163115839230977,-0.008833333333333396,0.005047001309908945,0.002060429656739204,0.0,0.0,0.0,0.001833333333331429,0.001572330188674947,0.0006419011115712704
PRO 349,R PRO 349,0.0,0.0,0.0,-0.00016666666666666682,0.0003726779962499653,0.0001521451548625463,0.0043333333333333,0.0020548046676562423,0.0008388704928078272,-0.004000000000000152,0.0025819888974714994,0.0010540925533894141,0.0,0.0,0.0,0.00016666666666746247,0.0006871842709378346,0.0002805418038440271
GLY 350,R GLY 350,0.0,0.0,0.0,0.0,0.0,0.0,-0.031833333333333526,0.043525535289324846,0.01776922537339141,0.03283333333333379,0.04305584229295137,0.01757747401057909,0.0,0.0,0.0,0.001000000000000038,0.000816496580928724,0.00033333333333374077
MOL 351,L MOL   1,0.0,0.0,0.0,-11.042166666666667,1.758807021503181,0.7180299597845125,-13.293333333333335,3.393844706065504,1.3855312993510738,15.723666666666668,2.959063064928181,1.2080324376316889,-2.5093308,0.175392582925964,0.07160372213956613,-11.12116413333333,1.887435419919753,0.7705422835431827
