# Supplementary material for: Active ingredients and molecular targets of Taraxacum mongolicum against hepatocellular carcinoma: network pharmacology, molecular docking, and molecular dynamics simulation analysis
Source: PeerJ. 2022 Jul 18;10:e13737. doi: 10.7717/peerj.13737 (PMC9302432; doi:10.7717/peerj.13737)
Supplement: Supplemental Information 7 [file peerj-10-13737-s007.zip › Molecular dynamics (MD) simulation data/MAPK3-Austricin data/gbsa.dat]

| Run on Tue Jan 25 00:26:42 2022
|
|Input file:
|--------------------------------------------------------------
|input file for running PB and GB
|&general
|     startframe = 4500, endframe = 5000, interval = 100, verbose=1, keep_files=0
|/
|&gb
|  igb=8, saltcon=0.150
|/
|&decomp
|  idecomp = 2
|/
|
|--------------------------------------------------------------
|MMPBSA.py Version=14.0
|Solvated complex topology file:  cpx_solvated_hmr.prmtop
|Complex topology file:           cpx_hmr.prmtop
|Receptor topology file:          rec_hmr.prmtop
|Ligand topology file:            lig_hmr.prmtop
|Initial mdcrd(s):                prod.nc
|
|Receptor mask:                  ":1-350"
|Ligand mask:                    ":351"
|Ligand residue name is "MOL"
|
|Calculations performed using 6.0 complex frames.
|
|Generalized Born ESURF calculated using 'LCPO' surface areas
|
|All units are reported in kcal/mole.
-------------------------------------------------------------------------------
-------------------------------------------------------------------------------

GENERALIZED BORN:

Complex:
Energy Component            Average              Std. Dev.   Std. Err. of Mean
-------------------------------------------------------------------------------
VDWAALS                  -2946.3366               14.7842              6.0356
EEL                     -24756.1974              101.9820             41.6340
EGB                      -4145.7178               68.0111             27.7654
ESURF                      120.3559                1.1741              0.4793

G gas                   -27702.5340               95.3788             38.9382
G solv                   -4025.3619               67.1529             27.4150

TOTAL                   -31727.8959               43.3509             17.6979


Receptor:
Energy Component            Average              Std. Dev.   Std. Err. of Mean
-------------------------------------------------------------------------------
VDWAALS                  -2923.5549               15.8834              6.4844
EEL                     -24728.8415               99.7696             40.7308
EGB                      -4161.6938               68.3201             27.8916
ESURF                      121.1321                1.4309              0.5842

G gas                   -27652.3964               95.6999             39.0693
G solv                   -4040.5617               67.3325             27.4884

TOTAL                   -31692.9581               44.3217             18.0942


Ligand:
Energy Component            Average              Std. Dev.   Std. Err. of Mean
-------------------------------------------------------------------------------
VDWAALS                     -0.6977                1.2372              0.5051
EEL                         -0.7693                1.2663              0.5169
EGB                        -17.7662                0.3869              0.1579
ESURF                        2.6525                0.0139              0.0057

G gas                       -1.4670                2.0212              0.8251
G solv                     -15.1136                0.3941              0.1609

TOTAL                      -16.5807                2.0621              0.8419


Differences (Complex - Receptor - Ligand):
Energy Component            Average              Std. Dev.   Std. Err. of Mean
-------------------------------------------------------------------------------
VDWAALS                    -22.0840                3.5180              1.4362
EEL                        -26.5865                6.7870              2.7708
EGB                         33.7422                6.1773              2.5219
ESURF                       -3.4287                0.4559              0.1861

DELTA G gas                -48.6705                8.7029              3.5529
DELTA G solv                30.3135                5.7660              2.3540

DELTA TOTAL                -18.3571                3.2826              1.3401


-------------------------------------------------------------------------------
-------------------------------------------------------------------------------
