# Supplementary material for: Active ingredients and molecular targets of Taraxacum mongolicum against hepatocellular carcinoma: network pharmacology, molecular docking, and molecular dynamics simulation analysis
Source: PeerJ. 2022 Jul 18;10:e13737. doi: 10.7717/peerj.13737 (PMC9302432; doi:10.7717/peerj.13737)
Supplement: Supplemental Information 7 [file peerj-10-13737-s007.zip › Molecular dynamics (MD) simulation data/MAPK3-Austricin data/h-acceptor.dat]

#Frame   HB_00006[UU]
       1            1
       2            2
       3            0
       4            1
       5            1
       6            2
       7            1
       8            3
       9            4
      10            2
      11            0
      12            1
      13            0
      14            0
      15            0
      16            1
      17            1
      18            0
      19            1
      20            0
      21            0
      22            0
      23            0
      24            0
      25            0
      26            2
      27            1
      28            0
      29            0
      30            0
      31            0
      32            2
      33            0
      34            0
      35            0
      36            0
      37            0
      38            0
      39            0
      40            1
      41            0
      42            1
      43            0
      44            0
      45            1
      46            3
      47            0
      48            2
      49            0
      50            1
      51            1
      52            0
      53            3
      54            0
      55            0
      56            2
      57            0
      58            2
      59            3
      60            0
      61            1
      62            1
      63            0
      64            1
      65            0
      66            0
      67            3
      68            0
      69            1
      70            0
      71            0
      72            1
      73            0
      74            0
      75            1
      76            0
      77            0
      78            0
      79            1
      80            0
      81            1
      82            2
      83            0
      84            0
      85            1
      86            0
      87            0
      88            0
      89            1
      90            0
      91            0
      92            0
      93            0
      94            0
      95            0
      96            0
      97            0
      98            0
      99            1
     100            0
     101            1
     102            0
     103            0
     104            0
     105            0
     106            0
     107            0
     108            1
     109            1
     110            0
     111            0
     112            0
     113            0
     114            0
     115            1
     116            0
     117            1
     118            1
     119            2
     120            2
     121            0
     122            2
     123            2
     124            1
     125            0
     126            2
     127            1
     128            2
     129            1
     130            1
     131            0
     132            0
     133            0
     134            0
     135            0
     136            0
     137            0
     138            1
     139            0
     140            0
     141            0
     142            0
     143            0
     144            0
     145            0
     146            0
     147            0
     148            0
     149            0
     150            1
     151            0
     152            1
     153            2
     154            0
     155            1
     156            0
     157            0
     158            1
     159            0
     160            1
     161            1
     162            0
     163            0
     164            0
     165            1
     166            1
     167            1
     168            1
     169            1
     170            1
     171            1
     172            1
     173            1
     174            2
     175            1
     176            2
     177            0
     178            1
     179            1
     180            0
     181            0
     182            1
     183            1
     184            0
     185            1
     186            1
     187            0
     188            0
     189            0
     190            0
     191            1
     192            1
     193            1
     194            0
     195            1
     196            1
     197            0
     198            0
     199            0
     200            0
     201            1
     202            1
     203            0
     204            1
     205            1
     206            2
     207            1
     208            0
     209            1
     210            1
     211            0
     212            1
     213            0
     214            0
     215            0
     216            0
     217            2
     218            1
     219            0
     220            0
     221            0
     222            0
     223            1
     224            1
     225            1
     226            1
     227            2
     228            1
     229            2
     230            1
     231            2
     232            1
     233            0
     234            0
     235            1
     236            3
     237            0
     238            0
     239            1
     240            0
     241            1
     242            0
     243            0
     244            1
     245            0
     246            1
     247            0
     248            0
     249            0
     250            0
     251            1
     252            1
     253            1
     254            1
     255            1
     256            1
     257            0
     258            0
     259            0
     260            2
     261            1
     262            1
     263            0
     264            1
     265            0
     266            1
     267            1
     268            1
     269            0
     270            1
     271            1
     272            0
     273            1
     274            0
     275            1
     276            0
     277            2
     278            0
     279            1
     280            0
     281            0
     282            0
     283            0
     284            0
     285            0
     286            0
     287            2
     288            3
     289            0
     290            0
     291            3
     292            0
     293            0
     294            0
     295            0
     296            1
     297            1
     298            1
     299            1
     300            1
     301            2
     302            3
     303            0
     304            1
     305            0
     306            1
     307            0
     308            1
     309            1
     310            1
     311            0
     312            0
     313            0
     314            1
     315            0
     316            1
     317            1
     318            0
     319            0
     320            2
     321            2
     322            1
     323            2
     324            0
     325            1
     326            1
     327            0
     328            0
     329            0
     330            0
     331            1
     332            0
     333            1
     334            0
     335            0
     336            1
     337            2
     338            2
     339            1
     340            0
     341            2
     342            1
     343            1
     344            0
     345            2
     346            0
     347            0
     348            1
     349            2
     350            2
     351            0
     352            1
     353            1
     354            0
     355            1
     356            0
     357            0
     358            0
     359            0
     360            0
     361            0
     362            0
     363            2
     364            1
     365            2
     366            2
     367            1
     368            0
     369            1
     370            1
     371            1
     372            0
     373            3
     374            1
     375            0
     376            0
     377            0
     378            2
     379            0
     380            1
     381            0
     382            0
     383            1
     384            0
     385            0
     386            1
     387            1
     388            1
     389            1
     390            2
     391            0
     392            0
     393            1
     394            0
     395            0
     396            1
     397            1
     398            2
     399            0
     400            1
     401            0
     402            0
     403            0
     404            0
     405            1
     406            1
     407            1
     408            0
     409            0
     410            1
     411            1
     412            0
     413            1
     414            0
     415            2
     416            1
     417            0
     418            2
     419            0
     420            2
     421            1
     422            0
     423            1
     424            1
     425            2
     426            0
     427            1
     428            0
     429            0
     430            1
     431            1
     432            0
     433            0
     434            0
     435            1
     436            0
     437            1
     438            0
     439            0
     440            0
     441            1
     442            0
     443            0
     444            0
     445            1
     446            1
     447            0
     448            0
     449            1
     450            0
     451            1
     452            0
     453            2
     454            0
     455            0
     456            0
     457            0
     458            0
     459            0
     460            1
     461            1
     462            2
     463            1
     464            1
     465            1
     466            0
     467            0
     468            1
     469            1
     470            1
     471            0
     472            1
     473            1
     474            1
     475            0
     476            0
     477            1
     478            0
     479            0
     480            0
     481            2
     482            2
     483            1
     484            0
     485            0
     486            0
     487            0
     488            0
     489            1
     490            1
     491            1
     492            2
     493            2
     494            1
     495            0
     496            1
     497            0
     498            1
     499            0
     500            0
     501            2
     502            0
     503            0
     504            1
     505            0
     506            0
     507            2
     508            1
     509            1
     510            2
     511            1
     512            1
     513            1
     514            1
     515            0
     516            2
     517            0
     518            0
     519            1
     520            0
     521            0
     522            1
     523            0
     524            0
     525            1
     526            0
     527            1
     528            1
     529            0
     530            0
     531            0
     532            0
     533            0
     534            2
     535            1
     536            0
     537            1
     538            0
     539            1
     540            0
     541            0
     542            0
     543            0
     544            0
     545            0
     546            2
     547            0
     548            1
     549            0
     550            0
     551            0
     552            1
     553            1
     554            1
     555            2
     556            0
     557            1
     558            1
     559            1
     560            0
     561            1
     562            0
     563            0
     564            0
     565            0
     566            0
     567            0
     568            0
     569            0
     570            2
     571            2
     572            1
     573            0
     574            1
     575            1
     576            0
     577            0
     578            2
     579            0
     580            0
     581            0
     582            0
     583            2
     584            0
     585            0
     586            0
     587            0
     588            0
     589            0
     590            0
     591            0
     592            1
     593            0
     594            0
     595            0
     596            0
     597            2
     598            0
     599            2
     600            1
     601            0
     602            0
     603            0
     604            2
     605            1
     606            1
     607            1
     608            0
     609            0
     610            1
     611            2
     612            0
     613            0
     614            0
     615            1
     616            1
     617            2
     618            1
     619            0
     620            0
     621            0
     622            1
     623            2
     624            0
     625            2
     626            0
     627            1
     628            3
     629            2
     630            1
     631            2
     632            0
     633            0
     634            1
     635            0
     636            1
     637            2
     638            2
     639            0
     640            0
     641            1
     642            2
     643            0
     644            0
     645            0
     646            0
     647            0
     648            0
     649            0
     650            0
     651            0
     652            0
     653            1
     654            0
     655            0
     656            0
     657            0
     658            1
     659            0
     660            0
     661            0
     662            0
     663            1
     664            0
     665            1
     666            0
     667            1
     668            0
     669            0
     670            1
     671            1
     672            0
     673            2
     674            0
     675            0
     676            1
     677            0
     678            0
     679            0
     680            0
     681            0
     682            0
     683            0
     684            0
     685            0
     686            1
     687            0
     688            0
     689            1
     690            1
     691            2
     692            0
     693            0
     694            0
     695            2
     696            1
     697            2
     698            1
     699            1
     700            1
     701            3
     702            0
     703            0
     704            0
     705            0
     706            0
     707            0
     708            1
     709            1
     710            1
     711            0
     712            0
     713            1
     714            0
     715            1
     716            0
     717            0
     718            0
     719            1
     720            1
     721            0
     722            1
     723            0
     724            1
     725            0
     726            1
     727            0
     728            0
     729            2
     730            1
     731            1
     732            0
     733            0
     734            1
     735            0
     736            1
     737            0
     738            1
     739            0
     740            1
     741            0
     742            1
     743            0
     744            3
     745            0
     746            0
     747            0
     748            2
     749            2
     750            0
     751            3
     752            1
     753            0
     754            0
     755            2
     756            0
     757            1
     758            0
     759            2
     760            2
     761            1
     762            0
     763            0
     764            0
     765            0
     766            0
     767            1
     768            0
     769            0
     770            0
     771            1
     772            1
     773            0
     774            1
     775            0
     776            1
     777            1
     778            0
     779            0
     780            1
     781            2
     782            1
     783            0
     784            1
     785            0
     786            2
     787            1
     788            1
     789            2
     790            1
     791            1
     792            1
     793            1
     794            1
     795            2
     796            0
     797            0
     798            0
     799            0
     800            1
     801            0
     802            1
     803            0
     804            0
     805            1
     806            0
     807            1
     808            0
     809            0
     810            0
     811            0
     812            0
     813            1
     814            0
     815            1
     816            1
     817            0
     818            1
     819            1
     820            0
     821            1
     822            1
     823            2
     824            0
     825            2
     826            0
     827            0
     828            2
     829            1
     830            0
     831            3
     832            2
     833            0
     834            0
     835            0
     836            0
     837            0
     838            0
     839            0
     840            0
     841            1
     842            0
     843            0
     844            0
     845            0
     846            0
     847            0
     848            0
     849            2
     850            1
     851            0
     852            0
     853            2
     854            1
     855            1
     856            1
     857            1
     858            0
     859            1
     860            0
     861            1
     862            1
     863            1
     864            1
     865            1
     866            1
     867            2
     868            1
     869            2
     870            1
     871            2
     872            4
     873            2
     874            1
     875            2
     876            1
     877            2
     878            2
     879            1
     880            0
     881            0
     882            2
     883            2
     884            2
     885            1
     886            1
     887            0
     888            1
     889            1
     890            2
     891            0
     892            3
     893            1
     894            2
     895            1
     896            2
     897            2
     898            0
     899            2
     900            0
     901            1
     902            1
     903            2
     904            3
     905            1
     906            0
     907            2
     908            2
     909            2
     910            2
     911            1
     912            2
     913            3
     914            0
     915            3
     916            4
     917            1
     918            2
     919            2
     920            3
     921            2
     922            1
     923            2
     924            2
     925            1
     926            1
     927            1
     928            1
     929            1
     930            0
     931            1
     932            2
     933            0
     934            0
     935            1
     936            0
     937            1
     938            2
     939            2
     940            1
     941            1
     942            0
     943            1
     944            1
     945            1
     946            1
     947            1
     948            2
     949            0
     950            0
     951            1
     952            2
     953            2
     954            1
     955            1
     956            1
     957            2
     958            1
     959            2
     960            1
     961            1
     962            1
     963            1
     964            1
     965            1
     966            2
     967            1
     968            1
     969            3
     970            0
     971            1
     972            2
     973            1
     974            1
     975            0
     976            2
     977            1
     978            1
     979            1
     980            2
     981            1
     982            2
     983            1
     984            2
     985            1
     986            1
     987            1
     988            1
     989            0
     990            0
     991            2
     992            2
     993            0
     994            0
     995            1
     996            2
     997            2
     998            2
     999            1
    1000            3
    1001            1
    1002            1
    1003            4
    1004            4
    1005            4
    1006            1
    1007            2
    1008            2
    1009            0
    1010            1
    1011            0
    1012            0
    1013            0
    1014            1
    1015            1
    1016            0
    1017            3
    1018            2
    1019            3
    1020            1
    1021            1
    1022            2
    1023            2
    1024            1
    1025            1
    1026            2
    1027            1
    1028            3
    1029            2
    1030            2
    1031            1
    1032            2
    1033            1
    1034            1
    1035            1
    1036            0
    1037            1
    1038            1
    1039            0
    1040            2
    1041            1
    1042            0
    1043            0
    1044            0
    1045            0
    1046            1
    1047            1
    1048            1
    1049            1
    1050            0
    1051            1
    1052            0
    1053            2
    1054            1
    1055            1
    1056            1
    1057            0
    1058            1
    1059            1
    1060            1
    1061            2
    1062            1
    1063            1
    1064            0
    1065            0
    1066            1
    1067            0
    1068            0
    1069            1
    1070            0
    1071            0
    1072            0
    1073            0
    1074            1
    1075            0
    1076            1
    1077            1
    1078            0
    1079            0
    1080            0
    1081            0
    1082            0
    1083            0
    1084            0
    1085            2
    1086            0
    1087            1
    1088            0
    1089            0
    1090            1
    1091            1
    1092            2
    1093            1
    1094            0
    1095            0
    1096            2
    1097            1
    1098            0
    1099            0
    1100            1
    1101            0
    1102            0
    1103            0
    1104            1
    1105            0
    1106            1
    1107            1
    1108            1
    1109            0
    1110            1
    1111            0
    1112            0
    1113            0
    1114            3
    1115            1
    1116            1
    1117            0
    1118            1
    1119            1
    1120            0
    1121            1
    1122            0
    1123            1
    1124            0
    1125            0
    1126            0
    1127            0
    1128            0
    1129            2
    1130            1
    1131            0
    1132            0
    1133            1
    1134            0
    1135            0
    1136            0
    1137            1
    1138            0
    1139            0
    1140            1
    1141            0
    1142            0
    1143            0
    1144            1
    1145            1
    1146            0
    1147            1
    1148            1
    1149            0
    1150            1
    1151            0
    1152            0
    1153            0
    1154            2
    1155            2
    1156            0
    1157            0
    1158            1
    1159            0
    1160            2
    1161            0
    1162            3
    1163            1
    1164            0
    1165            0
    1166            1
    1167            1
    1168            0
    1169            1
    1170            0
    1171            0
    1172            0
    1173            4
    1174            0
    1175            0
    1176            1
    1177            1
    1178            0
    1179            1
    1180            1
    1181            0
    1182            0
    1183            0
    1184            0
    1185            0
    1186            0
    1187            0
    1188            0
    1189            1
    1190            0
    1191            1
    1192            1
    1193            1
    1194            1
    1195            1
    1196            1
    1197            1
    1198            0
    1199            0
    1200            0
    1201            1
    1202            0
    1203            0
    1204            0
    1205            0
    1206            0
    1207            0
    1208            0
    1209            0
    1210            0
    1211            0
    1212            2
    1213            0
    1214            1
    1215            1
    1216            0
    1217            0
    1218            0
    1219            0
    1220            0
    1221            0
    1222            0
    1223            0
    1224            0
    1225            0
    1226            0
    1227            0
    1228            0
    1229            2
    1230            0
    1231            1
    1232            0
    1233            0
    1234            0
    1235            0
    1236            0
    1237            0
    1238            0
    1239            0
    1240            0
    1241            0
    1242            0
    1243            0
    1244            1
    1245            1
    1246            1
    1247            2
    1248            0
    1249            0
    1250            0
    1251            0
    1252            0
    1253            0
    1254            0
    1255            0
    1256            1
    1257            1
    1258            0
    1259            0
    1260            1
    1261            1
    1262            1
    1263            1
    1264            1
    1265            1
    1266            1
    1267            0
    1268            0
    1269            0
    1270            1
    1271            1
    1272            1
    1273            0
    1274            0
    1275            1
    1276            0
    1277            1
    1278            0
    1279            0
    1280            1
    1281            0
    1282            0
    1283            1
    1284            1
    1285            1
    1286            0
    1287            1
    1288            0
    1289            0
    1290            0
    1291            0
    1292            1
    1293            0
    1294            0
    1295            0
    1296            0
    1297            0
    1298            1
    1299            0
    1300            1
    1301            1
    1302            0
    1303            2
    1304            0
    1305            0
    1306            0
    1307            0
    1308            0
    1309            0
    1310            0
    1311            0
    1312            1
    1313            1
    1314            1
    1315            0
    1316            0
    1317            0
    1318            0
    1319            0
    1320            0
    1321            0
    1322            1
    1323            0
    1324            1
    1325            0
    1326            1
    1327            0
    1328            0
    1329            0
    1330            0
    1331            0
    1332            0
    1333            0
    1334            0
    1335            0
    1336            0
    1337            0
    1338            0
    1339            0
    1340            1
    1341            0
    1342            0
    1343            1
    1344            1
    1345            0
    1346            0
    1347            0
    1348            0
    1349            0
    1350            1
    1351            0
    1352            0
    1353            0
    1354            1
    1355            0
    1356            0
    1357            0
    1358            1
    1359            0
    1360            0
    1361            0
    1362            0
    1363            0
    1364            1
    1365            0
    1366            0
    1367            0
    1368            1
    1369            0
    1370            0
    1371            1
    1372            0
    1373            1
    1374            1
    1375            0
    1376            0
    1377            0
    1378            0
    1379            0
    1380            1
    1381            0
    1382            0
    1383            0
    1384            0
    1385            0
    1386            0
    1387            0
    1388            0
    1389            0
    1390            1
    1391            0
    1392            0
    1393            0
    1394            0
    1395            0
    1396            0
    1397            0
    1398            0
    1399            0
    1400            0
    1401            0
    1402            1
    1403            0
    1404            0
    1405            0
    1406            1
    1407            0
    1408            0
    1409            2
    1410            1
    1411            0
    1412            0
    1413            0
    1414            0
    1415            0
    1416            0
    1417            0
    1418            1
    1419            1
    1420            0
    1421            0
    1422            0
    1423            1
    1424            0
    1425            0
    1426            0
    1427            0
    1428            1
    1429            1
    1430            0
    1431            1
    1432            0
    1433            1
    1434            0
    1435            0
    1436            0
    1437            0
    1438            0
    1439            0
    1440            0
    1441            1
    1442            1
    1443            0
    1444            0
    1445            1
    1446            0
    1447            0
    1448            0
    1449            0
    1450            0
    1451            0
    1452            0
    1453            0
    1454            1
    1455            1
    1456            1
    1457            0
    1458            0
    1459            1
    1460            2
    1461            1
    1462            1
    1463            1
    1464            1
    1465            1
    1466            0
    1467            1
    1468            0
    1469            0
    1470            0
    1471            0
    1472            0
    1473            0
    1474            0
    1475            1
    1476            0
    1477            0
    1478            1
    1479            0
    1480            1
    1481            0
    1482            1
    1483            0
    1484            0
    1485            0
    1486            0
    1487            1
    1488            1
    1489            0
    1490            0
    1491            0
    1492            0
    1493            1
    1494            0
    1495            0
    1496            0
    1497            0
    1498            1
    1499            1
    1500            0
    1501            0
    1502            0
    1503            0
    1504            1
    1505            1
    1506            0
    1507            0
    1508            0
    1509            0
    1510            1
    1511            1
    1512            0
    1513            0
    1514            0
    1515            1
    1516            0
    1517            0
    1518            0
    1519            0
    1520            0
    1521            0
    1522            0
    1523            1
    1524            0
    1525            1
    1526            0
    1527            0
    1528            0
    1529            0
    1530            0
    1531            0
    1532            0
    1533            0
    1534            0
    1535            1
    1536            1
    1537            0
    1538            0
    1539            2
    1540            1
    1541            1
    1542            0
    1543            0
    1544            2
    1545            1
    1546            0
    1547            0
    1548            0
    1549            0
    1550            1
    1551            1
    1552            1
    1553            1
    1554            0
    1555            0
    1556            1
    1557            0
    1558            0
    1559            0
    1560            0
    1561            0
    1562            0
    1563            0
    1564            0
    1565            0
    1566            0
    1567            0
    1568            0
    1569            1
    1570            1
    1571            0
    1572            0
    1573            0
    1574            0
    1575            0
    1576            1
    1577            1
    1578            0
    1579            0
    1580            0
    1581            0
    1582            0
    1583            0
    1584            0
    1585            0
    1586            0
    1587            0
    1588            0
    1589            0
    1590            0
    1591            0
    1592            0
    1593            0
    1594            0
    1595            0
    1596            1
    1597            0
    1598            1
    1599            0
    1600            1
    1601            0
    1602            0
    1603            1
    1604            1
    1605            0
    1606            0
    1607            0
    1608            0
    1609            0
    1610            0
    1611            0
    1612            0
    1613            1
    1614            1
    1615            0
    1616            1
    1617            0
    1618            0
    1619            1
    1620            0
    1621            0
    1622            1
    1623            1
    1624            0
    1625            0
    1626            0
    1627            1
    1628            0
    1629            0
    1630            0
    1631            0
    1632            0
    1633            1
    1634            0
    1635            0
    1636            0
    1637            0
    1638            1
    1639            0
    1640            0
    1641            0
    1642            0
    1643            0
    1644            1
    1645            0
    1646            0
    1647            0
    1648            0
    1649            0
    1650            0
    1651            0
    1652            1
    1653            0
    1654            0
    1655            0
    1656            0
    1657            0
    1658            0
    1659            0
    1660            0
    1661            0
    1662            0
    1663            0
    1664            0
    1665            0
    1666            0
    1667            0
    1668            0
    1669            0
    1670            1
    1671            0
    1672            1
    1673            0
    1674            0
    1675            1
    1676            0
    1677            0
    1678            0
    1679            0
    1680            0
    1681            0
    1682            1
    1683            0
    1684            0
    1685            1
    1686            0
    1687            0
    1688            0
    1689            0
    1690            1
    1691            0
    1692            0
    1693            0
    1694            0
    1695            0
    1696            0
    1697            0
    1698            0
    1699            0
    1700            0
    1701            1
    1702            0
    1703            0
    1704            0
    1705            0
    1706            0
    1707            0
    1708            1
    1709            0
    1710            0
    1711            0
    1712            0
    1713            0
    1714            0
    1715            0
    1716            0
    1717            0
    1718            0
    1719            0
    1720            0
    1721            1
    1722            0
    1723            0
    1724            0
    1725            1
    1726            0
    1727            0
    1728            0
    1729            0
    1730            0
    1731            0
    1732            0
    1733            2
    1734            0
    1735            1
    1736            0
    1737            0
    1738            1
    1739            0
    1740            0
    1741            0
    1742            1
    1743            0
    1744            0
    1745            0
    1746            0
    1747            0
    1748            1
    1749            1
    1750            0
    1751            0
    1752            0
    1753            1
    1754            1
    1755            0
    1756            0
    1757            0
    1758            0
    1759            0
    1760            0
    1761            0
    1762            1
    1763            0
    1764            0
    1765            0
    1766            0
    1767            0
    1768            0
    1769            0
    1770            1
    1771            0
    1772            1
    1773            0
    1774            0
    1775            0
    1776            1
    1777            0
    1778            0
    1779            0
    1780            0
    1781            0
    1782            0
    1783            0
    1784            0
    1785            0
    1786            0
    1787            1
    1788            0
    1789            0
    1790            0
    1791            1
    1792            0
    1793            2
    1794            0
    1795            0
    1796            0
    1797            0
    1798            0
    1799            0
    1800            0
    1801            0
    1802            0
    1803            1
    1804            0
    1805            0
    1806            0
    1807            0
    1808            0
    1809            0
    1810            0
    1811            0
    1812            0
    1813            0
    1814            0
    1815            0
    1816            0
    1817            1
    1818            0
    1819            0
    1820            0
    1821            0
    1822            0
    1823            0
    1824            0
    1825            0
    1826            0
    1827            0
    1828            1
    1829            0
    1830            0
    1831            0
    1832            0
    1833            2
    1834            1
    1835            0
    1836            0
    1837            1
    1838            0
    1839            0
    1840            1
    1841            1
    1842            0
    1843            0
    1844            0
    1845            0
    1846            0
    1847            1
    1848            2
    1849            0
    1850            0
    1851            0
    1852            0
    1853            0
    1854            2
    1855            0
    1856            1
    1857            1
    1858            1
    1859            0
    1860            1
    1861            0
    1862            0
    1863            0
    1864            0
    1865            0
    1866            0
    1867            0
    1868            0
    1869            0
    1870            0
    1871            0
    1872            1
    1873            0
    1874            0
    1875            0
    1876            1
    1877            1
    1878            0
    1879            0
    1880            0
    1881            1
    1882            1
    1883            1
    1884            0
    1885            0
    1886            0
    1887            0
    1888            0
    1889            1
    1890            0
    1891            0
    1892            0
    1893            0
    1894            0
    1895            1
    1896            0
    1897            0
    1898            1
    1899            2
    1900            0
    1901            1
    1902            1
    1903            1
    1904            1
    1905            1
    1906            1
    1907            1
    1908            0
    1909            1
    1910            0
    1911            0
    1912            1
    1913            1
    1914            2
    1915            0
    1916            0
    1917            1
    1918            2
    1919            1
    1920            0
    1921            1
    1922            1
    1923            0
    1924            1
    1925            0
    1926            1
    1927            1
    1928            1
    1929            0
    1930            1
    1931            1
    1932            1
    1933            1
    1934            1
    1935            1
    1936            2
    1937            1
    1938            0
    1939            1
    1940            1
    1941            1
    1942            1
    1943            1
    1944            1
    1945            1
    1946            1
    1947            0
    1948            0
    1949            1
    1950            0
    1951            1
    1952            1
    1953            1
    1954            1
    1955            1
    1956            2
    1957            0
    1958            0
    1959            0
    1960            1
    1961            0
    1962            1
    1963            1
    1964            0
    1965            1
    1966            1
    1967            0
    1968            0
    1969            1
    1970            1
    1971            1
    1972            1
    1973            1
    1974            1
    1975            1
    1976            1
    1977            1
    1978            0
    1979            1
    1980            0
    1981            0
    1982            0
    1983            0
    1984            0
    1985            0
    1986            0
    1987            0
    1988            2
    1989            1
    1990            2
    1991            1
    1992            1
    1993            1
    1994            2
    1995            1
    1996            1
    1997            1
    1998            0
    1999            1
    2000            1
    2001            1
    2002            1
    2003            0
    2004            1
    2005            0
    2006            2
    2007            0
    2008            0
    2009            1
    2010            1
    2011            1
    2012            1
    2013            1
    2014            1
    2015            1
    2016            1
    2017            1
    2018            0
    2019            1
    2020            1
    2021            1
    2022            2
    2023            0
    2024            1
    2025            1
    2026            1
    2027            1
    2028            1
    2029            1
    2030            0
    2031            0
    2032            0
    2033            0
    2034            1
    2035            2
    2036            1
    2037            0
    2038            3
    2039            1
    2040            0
    2041            2
    2042            1
    2043            2
    2044            1
    2045            1
    2046            1
    2047            0
    2048            1
    2049            1
    2050            1
    2051            2
    2052            2
    2053            1
    2054            3
    2055            2
    2056            1
    2057            1
    2058            1
    2059            0
    2060            1
    2061            1
    2062            1
    2063            1
    2064            1
    2065            1
    2066            3
    2067            1
    2068            1
    2069            0
    2070            1
    2071            0
    2072            1
    2073            1
    2074            1
    2075            1
    2076            1
    2077            1
    2078            1
    2079            1
    2080            1
    2081            0
    2082            1
    2083            1
    2084            2
    2085            2
    2086            2
    2087            1
    2088            1
    2089            1
    2090            2
    2091            3
    2092            1
    2093            1
    2094            1
    2095            1
    2096            2
    2097            1
    2098            3
    2099            1
    2100            1
    2101            1
    2102            0
    2103            0
    2104            2
    2105            1
    2106            1
    2107            1
    2108            3
    2109            1
    2110            0
    2111            1
    2112            1
    2113            1
    2114            0
    2115            1
    2116            1
    2117            1
    2118            1
    2119            1
    2120            1
    2121            1
    2122            1
    2123            1
    2124            0
    2125            1
    2126            1
    2127            1
    2128            1
    2129            1
    2130            1
    2131            0
    2132            3
    2133            1
    2134            1
    2135            1
    2136            1
    2137            1
    2138            1
    2139            1
    2140            1
    2141            0
    2142            0
    2143            1
    2144            2
    2145            1
    2146            1
    2147            1
    2148            1
    2149            2
    2150            0
    2151            0
    2152            0
    2153            1
    2154            0
    2155            1
    2156            1
    2157            1
    2158            2
    2159            1
    2160            1
    2161            0
    2162            1
    2163            1
    2164            1
    2165            0
    2166            2
    2167            1
    2168            1
    2169            2
    2170            1
    2171            1
    2172            1
    2173            2
    2174            2
    2175            0
    2176            1
    2177            1
    2178            2
    2179            0
    2180            1
    2181            1
    2182            1
    2183            1
    2184            0
    2185            3
    2186            1
    2187            1
    2188            1
    2189            2
    2190            0
    2191            1
    2192            1
    2193            2
    2194            2
    2195            1
    2196            1
    2197            0
    2198            1
    2199            0
    2200            0
    2201            0
    2202            1
    2203            0
    2204            2
    2205            0
    2206            1
    2207            2
    2208            0
    2209            1
    2210            0
    2211            1
    2212            0
    2213            0
    2214            1
    2215            1
    2216            1
    2217            1
    2218            1
    2219            0
    2220            0
    2221            1
    2222            0
    2223            0
    2224            0
    2225            0
    2226            1
    2227            0
    2228            1
    2229            1
    2230            0
    2231            1
    2232            1
    2233            0
    2234            1
    2235            1
    2236            0
    2237            0
    2238            0
    2239            1
    2240            0
    2241            0
    2242            0
    2243            1
    2244            1
    2245            0
    2246            2
    2247            2
    2248            1
    2249            0
    2250            2
    2251            1
    2252            2
    2253            0
    2254            2
    2255            1
    2256            1
    2257            0
    2258            1
    2259            3
    2260            1
    2261            0
    2262            0
    2263            0
    2264            0
    2265            1
    2266            1
    2267            1
    2268            0
    2269            0
    2270            0
    2271            2
    2272            1
    2273            3
    2274            1
    2275            1
    2276            1
    2277            1
    2278            1
    2279            0
    2280            1
    2281            1
    2282            2
    2283            1
    2284            1
    2285            0
    2286            0
    2287            1
    2288            1
    2289            1
    2290            1
    2291            2
    2292            1
    2293            1
    2294            1
    2295            1
    2296            0
    2297            0
    2298            1
    2299            2
    2300            3
    2301            1
    2302            2
    2303            2
    2304            2
    2305            2
    2306            2
    2307            2
    2308            4
    2309            3
    2310            1
    2311            1
    2312            1
    2313            1
    2314            1
    2315            1
    2316            2
    2317            3
    2318            2
    2319            2
    2320            1
    2321            1
    2322            0
    2323            2
    2324            2
    2325            1
    2326            1
    2327            1
    2328            1
    2329            2
    2330            1
    2331            1
    2332            1
    2333            3
    2334            1
    2335            2
    2336            1
    2337            1
    2338            1
    2339            1
    2340            2
    2341            2
    2342            1
    2343            2
    2344            1
    2345            1
    2346            1
    2347            1
    2348            1
    2349            1
    2350            3
    2351            1
    2352            1
    2353            1
    2354            5
    2355            1
    2356            2
    2357            3
    2358            2
    2359            3
    2360            1
    2361            1
    2362            3
    2363            1
    2364            1
    2365            1
    2366            2
    2367            1
    2368            1
    2369            2
    2370            1
    2371            1
    2372            1
    2373            1
    2374            1
    2375            1
    2376            1
    2377            1
    2378            1
    2379            2
    2380            1
    2381            0
    2382            1
    2383            1
    2384            2
    2385            0
    2386            1
    2387            0
    2388            2
    2389            0
    2390            0
    2391            2
    2392            0
    2393            2
    2394            1
    2395            1
    2396            1
    2397            2
    2398            0
    2399            0
    2400            0
    2401            0
    2402            2
    2403            0
    2404            0
    2405            2
    2406            3
    2407            2
    2408            2
    2409            2
    2410            2
    2411            2
    2412            1
    2413            1
    2414            2
    2415            1
    2416            1
    2417            2
    2418            1
    2419            1
    2420            1
    2421            1
    2422            2
    2423            2
    2424            1
    2425            0
    2426            3
    2427            1
    2428            2
    2429            1
    2430            2
    2431            3
    2432            2
    2433            1
    2434            2
    2435            3
    2436            1
    2437            1
    2438            1
    2439            2
    2440            2
    2441            1
    2442            2
    2443            2
    2444            2
    2445            3
    2446            2
    2447            2
    2448            3
    2449            3
    2450            1
    2451            3
    2452            0
    2453            3
    2454            1
    2455            0
    2456            1
    2457            2
    2458            2
    2459            0
    2460            3
    2461            1
    2462            4
    2463            2
    2464            1
    2465            1
    2466            1
    2467            0
    2468            2
    2469            2
    2470            3
    2471            1
    2472            1
    2473            2
    2474            1
    2475            3
    2476            2
    2477            2
    2478            3
    2479            1
    2480            1
    2481            2
    2482            2
    2483            3
    2484            3
    2485            2
    2486            2
    2487            1
    2488            2
    2489            1
    2490            0
    2491            2
    2492            3
    2493            1
    2494            1
    2495            0
    2496            2
    2497            0
    2498            3
    2499            2
    2500            1
    2501            1
    2502            1
    2503            0
    2504            3
    2505            1
    2506            1
    2507            2
    2508            2
    2509            3
    2510            1
    2511            1
    2512            2
    2513            3
    2514            2
    2515            1
    2516            0
    2517            1
    2518            1
    2519            0
    2520            2
    2521            2
    2522            2
    2523            1
    2524            2
    2525            0
    2526            2
    2527            1
    2528            1
    2529            0
    2530            2
    2531            1
    2532            2
    2533            1
    2534            1
    2535            1
    2536            3
    2537            2
    2538            2
    2539            2
    2540            1
    2541            1
    2542            2
    2543            1
    2544            2
    2545            1
    2546            1
    2547            2
    2548            1
    2549            2
    2550            1
    2551            1
    2552            0
    2553            1
    2554            0
    2555            2
    2556            1
    2557            2
    2558            1
    2559            1
    2560            0
    2561            1
    2562            1
    2563            2
    2564            0
    2565            2
    2566            2
    2567            1
    2568            2
    2569            1
    2570            1
    2571            3
    2572            1
    2573            1
    2574            1
    2575            1
    2576            0
    2577            2
    2578            1
    2579            2
    2580            1
    2581            1
    2582            1
    2583            0
    2584            1
    2585            1
    2586            1
    2587            1
    2588            1
    2589            1
    2590            2
    2591            1
    2592            1
    2593            0
    2594            0
    2595            1
    2596            1
    2597            1
    2598            1
    2599            0
    2600            0
    2601            1
    2602            2
    2603            1
    2604            0
    2605            1
    2606            0
    2607            1
    2608            3
    2609            1
    2610            1
    2611            1
    2612            1
    2613            2
    2614            2
    2615            1
    2616            1
    2617            1
    2618            1
    2619            1
    2620            1
    2621            1
    2622            1
    2623            1
    2624            0
    2625            1
    2626            1
    2627            1
    2628            1
    2629            1
    2630            2
    2631            1
    2632            1
    2633            0
    2634            1
    2635            1
    2636            1
    2637            0
    2638            1
    2639            0
    2640            1
    2641            1
    2642            0
    2643            1
    2644            2
    2645            1
    2646            1
    2647            1
    2648            0
    2649            1
    2650            1
    2651            2
    2652            1
    2653            0
    2654            2
    2655            1
    2656            1
    2657            1
    2658            1
    2659            1
    2660            1
    2661            1
    2662            1
    2663            1
    2664            1
    2665            1
    2666            2
    2667            1
    2668            1
    2669            2
    2670            2
    2671            2
    2672            0
    2673            1
    2674            1
    2675            0
    2676            1
    2677            1
    2678            1
    2679            1
    2680            0
    2681            1
    2682            2
    2683            1
    2684            1
    2685            1
    2686            1
    2687            0
    2688            1
    2689            3
    2690            1
    2691            1
    2692            0
    2693            1
    2694            2
    2695            1
    2696            1
    2697            0
    2698            2
    2699            1
    2700            1
    2701            1
    2702            1
    2703            1
    2704            0
    2705            4
    2706            1
    2707            2
    2708            1
    2709            2
    2710            2
    2711            1
    2712            2
    2713            1
    2714            3
    2715            1
    2716            1
    2717            1
    2718            0
    2719            1
    2720            3
    2721            2
    2722            1
    2723            1
    2724            0
    2725            1
    2726            1
    2727            1
    2728            2
    2729            1
    2730            2
    2731            2
    2732            1
    2733            3
    2734            1
    2735            2
    2736            2
    2737            1
    2738            1
    2739            2
    2740            0
    2741            3
    2742            0
    2743            2
    2744            3
    2745            1
    2746            1
    2747            1
    2748            3
    2749            2
    2750            2
    2751            3
    2752            1
    2753            2
    2754            1
    2755            1
    2756            3
    2757            1
    2758            2
    2759            1
    2760            1
    2761            4
    2762            2
    2763            3
    2764            3
    2765            2
    2766            3
    2767            3
    2768            2
    2769            1
    2770            3
    2771            1
    2772            3
    2773            1
    2774            3
    2775            1
    2776            3
    2777            1
    2778            1
    2779            1
    2780            2
    2781            3
    2782            1
    2783            1
    2784            2
    2785            2
    2786            0
    2787            1
    2788            0
    2789            1
    2790            1
    2791            3
    2792            1
    2793            2
    2794            0
    2795            3
    2796            2
    2797            2
    2798            3
    2799            2
    2800            2
    2801            2
    2802            2
    2803            3
    2804            3
    2805            1
    2806            3
    2807            2
    2808            4
    2809            0
    2810            2
    2811            1
    2812            2
    2813            3
    2814            4
    2815            3
    2816            1
    2817            2
    2818            0
    2819            1
    2820            1
    2821            0
    2822            1
    2823            0
    2824            1
    2825            0
    2826            0
    2827            0
    2828            2
    2829            0
    2830            0
    2831            1
    2832            1
    2833            2
    2834            1
    2835            0
    2836            2
    2837            2
    2838            1
    2839            4
    2840            3
    2841            2
    2842            3
    2843            3
    2844            0
    2845            1
    2846            2
    2847            3
    2848            1
    2849            2
    2850            2
    2851            3
    2852            3
    2853            0
    2854            1
    2855            3
    2856            2
    2857            0
    2858            2
    2859            1
    2860            0
    2861            1
    2862            1
    2863            2
    2864            1
    2865            2
    2866            3
    2867            1
    2868            3
    2869            1
    2870            1
    2871            1
    2872            1
    2873            1
    2874            0
    2875            2
    2876            1
    2877            0
    2878            1
    2879            0
    2880            0
    2881            1
    2882            0
    2883            1
    2884            0
    2885            2
    2886            1
    2887            0
    2888            1
    2889            3
    2890            0
    2891            1
    2892            1
    2893            1
    2894            1
    2895            0
    2896            2
    2897            1
    2898            3
    2899            1
    2900            1
    2901            0
    2902            2
    2903            1
    2904            0
    2905            0
    2906            1
    2907            1
    2908            0
    2909            3
    2910            0
    2911            1
    2912            2
    2913            1
    2914            2
    2915            3
    2916            1
    2917            1
    2918            0
    2919            2
    2920            0
    2921            3
    2922            1
    2923            1
    2924            2
    2925            2
    2926            1
    2927            0
    2928            1
    2929            1
    2930            1
    2931            1
    2932            1
    2933            1
    2934            0
    2935            0
    2936            0
    2937            2
    2938            0
    2939            1
    2940            2
    2941            1
    2942            2
    2943            1
    2944            2
    2945            2
    2946            2
    2947            1
    2948            3
    2949            3
    2950            1
    2951            4
    2952            2
    2953            0
    2954            3
    2955            4
    2956            1
    2957            2
    2958            1
    2959            1
    2960            3
    2961            3
    2962            3
    2963            2
    2964            2
    2965            2
    2966            1
    2967            1
    2968            1
    2969            3
    2970            1
    2971            2
    2972            3
    2973            2
    2974            1
    2975            2
    2976            2
    2977            2
    2978            2
    2979            2
    2980            1
    2981            2
    2982            1
    2983            2
    2984            3
    2985            2
    2986            1
    2987            0
    2988            1
    2989            2
    2990            1
    2991            1
    2992            1
    2993            2
    2994            1
    2995            2
    2996            1
    2997            2
    2998            1
    2999            2
    3000            0
    3001            1
    3002            2
    3003            2
    3004            1
    3005            1
    3006            3
    3007            3
    3008            1
    3009            1
    3010            1
    3011            1
    3012            0
    3013            1
    3014            1
    3015            2
    3016            3
    3017            3
    3018            1
    3019            1
    3020            0
    3021            1
    3022            4
    3023            1
    3024            1
    3025            3
    3026            3
    3027            3
    3028            0
    3029            2
    3030            2
    3031            0
    3032            2
    3033            2
    3034            1
    3035            3
    3036            3
    3037            3
    3038            0
    3039            1
    3040            0
    3041            2
    3042            3
    3043            0
    3044            1
    3045            2
    3046            1
    3047            0
    3048            2
    3049            1
    3050            1
    3051            1
    3052            0
    3053            1
    3054            0
    3055            2
    3056            0
    3057            3
    3058            2
    3059            2
    3060            3
    3061            2
    3062            2
    3063            0
    3064            2
    3065            1
    3066            0
    3067            3
    3068            2
    3069            1
    3070            3
    3071            3
    3072            1
    3073            1
    3074            3
    3075            4
    3076            2
    3077            0
    3078            1
    3079            2
    3080            2
    3081            4
    3082            4
    3083            2
    3084            4
    3085            1
    3086            3
    3087            1
    3088            0
    3089            1
    3090            2
    3091            1
    3092            3
    3093            1
    3094            0
    3095            3
    3096            1
    3097            3
    3098            1
    3099            3
    3100            4
    3101            3
    3102            3
    3103            4
    3104            0
    3105            2
    3106            4
    3107            0
    3108            4
    3109            4
    3110            1
    3111            1
    3112            2
    3113            2
    3114            3
    3115            2
    3116            0
    3117            0
    3118            3
    3119            2
    3120            0
    3121            3
    3122            2
    3123            2
    3124            1
    3125            1
    3126            2
    3127            0
    3128            1
    3129            0
    3130            0
    3131            0
    3132            2
    3133            0
    3134            2
    3135            2
    3136            2
    3137            1
    3138            2
    3139            1
    3140            1
    3141            1
    3142            2
    3143            2
    3144            0
    3145            1
    3146            1
    3147            2
    3148            2
    3149            3
    3150            1
    3151            1
    3152            1
    3153            1
    3154            1
    3155            2
    3156            1
    3157            1
    3158            1
    3159            0
    3160            1
    3161            0
    3162            0
    3163            1
    3164            1
    3165            1
    3166            2
    3167            2
    3168            2
    3169            1
    3170            0
    3171            2
    3172            4
    3173            4
    3174            2
    3175            2
    3176            3
    3177            1
    3178            2
    3179            1
    3180            2
    3181            2
    3182            3
    3183            0
    3184            2
    3185            1
    3186            1
    3187            2
    3188            2
    3189            0
    3190            1
    3191            2
    3192            2
    3193            0
    3194            2
    3195            1
    3196            1
    3197            4
    3198            1
    3199            0
    3200            3
    3201            2
    3202            0
    3203            1
    3204            2
    3205            2
    3206            0
    3207            2
    3208            3
    3209            1
    3210            1
    3211            1
    3212            2
    3213            2
    3214            2
    3215            1
    3216            2
    3217            1
    3218            3
    3219            2
    3220            1
    3221            0
    3222            1
    3223            2
    3224            1
    3225            3
    3226            1
    3227            4
    3228            1
    3229            0
    3230            3
    3231            1
    3232            0
    3233            3
    3234            1
    3235            1
    3236            2
    3237            3
    3238            0
    3239            1
    3240            1
    3241            1
    3242            1
    3243            0
    3244            2
    3245            1
    3246            0
    3247            0
    3248            1
    3249            1
    3250            0
    3251            0
    3252            0
    3253            2
    3254            1
    3255            2
    3256            2
    3257            2
    3258            2
    3259            2
    3260            1
    3261            1
    3262            4
    3263            2
    3264            2
    3265            2
    3266            3
    3267            2
    3268            2
    3269            2
    3270            1
    3271            2
    3272            2
    3273            3
    3274            1
    3275            1
    3276            1
    3277            0
    3278            0
    3279            1
    3280            2
    3281            1
    3282            2
    3283            2
    3284            1
    3285            0
    3286            1
    3287            1
    3288            1
    3289            1
    3290            1
    3291            0
    3292            2
    3293            2
    3294            1
    3295            1
    3296            1
    3297            2
    3298            2
    3299            1
    3300            0
    3301            1
    3302            0
    3303            1
    3304            3
    3305            2
    3306            1
    3307            1
    3308            3
    3309            2
    3310            1
    3311            3
    3312            2
    3313            2
    3314            2
    3315            1
    3316            3
    3317            3
    3318            1
    3319            3
    3320            1
    3321            2
    3322            2
    3323            0
    3324            2
    3325            2
    3326            0
    3327            2
    3328            2
    3329            1
    3330            0
    3331            4
    3332            4
    3333            3
    3334            0
    3335            0
    3336            3
    3337            1
    3338            1
    3339            2
    3340            3
    3341            2
    3342            1
    3343            0
    3344            0
    3345            1
    3346            2
    3347            1
    3348            2
    3349            3
    3350            3
    3351            1
    3352            2
    3353            0
    3354            1
    3355            1
    3356            0
    3357            2
    3358            1
    3359            0
    3360            0
    3361            1
    3362            2
    3363            0
    3364            0
    3365            1
    3366            0
    3367            0
    3368            2
    3369            1
    3370            1
    3371            2
    3372            2
    3373            1
    3374            2
    3375            0
    3376            0
    3377            0
    3378            1
    3379            0
    3380            0
    3381            0
    3382            0
    3383            1
    3384            0
    3385            1
    3386            0
    3387            3
    3388            3
    3389            1
    3390            1
    3391            0
    3392            1
    3393            1
    3394            0
    3395            0
    3396            0
    3397            1
    3398            0
    3399            3
    3400            1
    3401            2
    3402            0
    3403            0
    3404            0
    3405            0
    3406            0
    3407            1
    3408            1
    3409            0
    3410            0
    3411            1
    3412            0
    3413            0
    3414            0
    3415            0
    3416            0
    3417            0
    3418            1
    3419            1
    3420            1
    3421            0
    3422            1
    3423            0
    3424            2
    3425            0
    3426            2
    3427            1
    3428            2
    3429            0
    3430            0
    3431            0
    3432            0
    3433            0
    3434            0
    3435            0
    3436            1
    3437            0
    3438            0
    3439            0
    3440            2
    3441            0
    3442            0
    3443            0
    3444            0
    3445            0
    3446            0
    3447            1
    3448            0
    3449            1
    3450            0
    3451            0
    3452            2
    3453            0
    3454            0
    3455            0
    3456            0
    3457            0
    3458            0
    3459            0
    3460            1
    3461            1
    3462            2
    3463            0
    3464            2
    3465            0
    3466            0
    3467            0
    3468            2
    3469            1
    3470            1
    3471            0
    3472            2
    3473            1
    3474            2
    3475            1
    3476            1
    3477            1
    3478            1
    3479            1
    3480            1
    3481            0
    3482            0
    3483            3
    3484            2
    3485            2
    3486            0
    3487            2
    3488            1
    3489            0
    3490            1
    3491            2
    3492            1
    3493            1
    3494            0
    3495            2
    3496            2
    3497            2
    3498            1
    3499            2
    3500            2
    3501            1
    3502            0
    3503            2
    3504            0
    3505            0
    3506            2
    3507            2
    3508            2
    3509            2
    3510            1
    3511            2
    3512            1
    3513            1
    3514            1
    3515            1
    3516            1
    3517            1
    3518            2
    3519            0
    3520            1
    3521            2
    3522            2
    3523            2
    3524            1
    3525            1
    3526            0
    3527            1
    3528            2
    3529            2
    3530            1
    3531            0
    3532            2
    3533            2
    3534            0
    3535            1
    3536            3
    3537            1
    3538            0
    3539            2
    3540            1
    3541            0
    3542            1
    3543            2
    3544            2
    3545            1
    3546            2
    3547            2
    3548            3
    3549            3
    3550            2
    3551            1
    3552            0
    3553            3
    3554            0
    3555            2
    3556            1
    3557            2
    3558            1
    3559            1
    3560            1
    3561            1
    3562            2
    3563            2
    3564            1
    3565            2
    3566            1
    3567            1
    3568            0
    3569            2
    3570            0
    3571            3
    3572            3
    3573            1
    3574            0
    3575            0
    3576            2
    3577            1
    3578            3
    3579            2
    3580            1
    3581            0
    3582            1
    3583            1
    3584            4
    3585            2
    3586            1
    3587            3
    3588            1
    3589            0
    3590            1
    3591            0
    3592            1
    3593            1
    3594            1
    3595            1
    3596            2
    3597            1
    3598            1
    3599            1
    3600            2
    3601            1
    3602            0
    3603            0
    3604            2
    3605            1
    3606            2
    3607            1
    3608            1
    3609            1
    3610            2
    3611            1
    3612            2
    3613            1
    3614            1
    3615            3
    3616            1
    3617            3
    3618            1
    3619            2
    3620            2
    3621            1
    3622            1
    3623            1
    3624            1
    3625            3
    3626            2
    3627            1
    3628            2
    3629            0
    3630            1
    3631            1
    3632            1
    3633            1
    3634            3
    3635            1
    3636            0
    3637            0
    3638            2
    3639            1
    3640            1
    3641            1
    3642            1
    3643            2
    3644            2
    3645            2
    3646            0
    3647            1
    3648            0
    3649            2
    3650            1
    3651            1
    3652            1
    3653            1
    3654            1
    3655            1
    3656            0
    3657            1
    3658            2
    3659            2
    3660            0
    3661            0
    3662            1
    3663            1
    3664            1
    3665            0
    3666            1
    3667            1
    3668            1
    3669            1
    3670            2
    3671            1
    3672            1
    3673            1
    3674            1
    3675            0
    3676            0
    3677            1
    3678            0
    3679            1
    3680            1
    3681            0
    3682            1
    3683            0
    3684            1
    3685            1
    3686            1
    3687            1
    3688            1
    3689            1
    3690            1
    3691            0
    3692            1
    3693            2
    3694            1
    3695            1
    3696            1
    3697            1
    3698            1
    3699            1
    3700            1
    3701            0
    3702            1
    3703            0
    3704            1
    3705            1
    3706            0
    3707            0
    3708            0
    3709            0
    3710            1
    3711            2
    3712            1
    3713            2
    3714            1
    3715            1
    3716            1
    3717            2
    3718            1
    3719            1
    3720            1
    3721            1
    3722            1
    3723            1
    3724            2
    3725            1
    3726            1
    3727            1
    3728            1
    3729            2
    3730            1
    3731            1
    3732            1
    3733            2
    3734            1
    3735            1
    3736            1
    3737            1
    3738            0
    3739            2
    3740            1
    3741            0
    3742            1
    3743            4
    3744            1
    3745            1
    3746            0
    3747            1
    3748            2
    3749            1
    3750            1
    3751            3
    3752            1
    3753            2
    3754            1
    3755            1
    3756            1
    3757            2
    3758            1
    3759            0
    3760            1
    3761            0
    3762            2
    3763            1
    3764            1
    3765            1
    3766            0
    3767            2
    3768            1
    3769            0
    3770            1
    3771            1
    3772            0
    3773            1
    3774            0
    3775            1
    3776            1
    3777            1
    3778            1
    3779            1
    3780            1
    3781            1
    3782            0
    3783            1
    3784            1
    3785            2
    3786            1
    3787            2
    3788            2
    3789            1
    3790            2
    3791            1
    3792            3
    3793            1
    3794            1
    3795            1
    3796            3
    3797            1
    3798            0
    3799            1
    3800            1
    3801            1
    3802            0
    3803            0
    3804            1
    3805            0
    3806            0
    3807            1
    3808            1
    3809            2
    3810            2
    3811            1
    3812            1
    3813            1
    3814            0
    3815            1
    3816            0
    3817            1
    3818            3
    3819            1
    3820            2
    3821            1
    3822            1
    3823            1
    3824            1
    3825            1
    3826            1
    3827            0
    3828            1
    3829            0
    3830            2
    3831            2
    3832            1
    3833            1
    3834            0
    3835            2
    3836            0
    3837            0
    3838            0
    3839            1
    3840            1
    3841            1
    3842            0
    3843            0
    3844            1
    3845            0
    3846            1
    3847            0
    3848            1
    3849            1
    3850            0
    3851            1
    3852            2
    3853            2
    3854            0
    3855            2
    3856            2
    3857            1
    3858            1
    3859            1
    3860            1
    3861            1
    3862            1
    3863            0
    3864            1
    3865            1
    3866            1
    3867            1
    3868            1
    3869            1
    3870            2
    3871            1
    3872            2
    3873            1
    3874            2
    3875            2
    3876            0
    3877            3
    3878            1
    3879            0
    3880            2
    3881            1
    3882            2
    3883            1
    3884            1
    3885            1
    3886            0
    3887            1
    3888            1
    3889            2
    3890            1
    3891            1
    3892            1
    3893            1
    3894            0
    3895            1
    3896            1
    3897            1
    3898            1
    3899            2
    3900            2
    3901            1
    3902            0
    3903            0
    3904            1
    3905            3
    3906            1
    3907            1
    3908            1
    3909            0
    3910            1
    3911            2
    3912            2
    3913            1
    3914            0
    3915            1
    3916            1
    3917            2
    3918            2
    3919            2
    3920            1
    3921            1
    3922            1
    3923            0
    3924            1
    3925            2
    3926            1
    3927            0
    3928            0
    3929            1
    3930            1
    3931            1
    3932            1
    3933            1
    3934            1
    3935            1
    3936            1
    3937            0
    3938            1
    3939            1
    3940            2
    3941            1
    3942            0
    3943            2
    3944            1
    3945            2
    3946            1
    3947            1
    3948            2
    3949            1
    3950            1
    3951            0
    3952            1
    3953            0
    3954            1
    3955            0
    3956            2
    3957            2
    3958            0
    3959            1
    3960            2
    3961            0
    3962            0
    3963            1
    3964            0
    3965            1
    3966            0
    3967            1
    3968            1
    3969            1
    3970            1
    3971            2
    3972            0
    3973            0
    3974            0
    3975            0
    3976            1
    3977            0
    3978            1
    3979            0
    3980            0
    3981            0
    3982            0
    3983            0
    3984            0
    3985            1
    3986            0
    3987            0
    3988            0
    3989            0
    3990            1
    3991            0
    3992            1
    3993            0
    3994            1
    3995            2
    3996            1
    3997            3
    3998            1
    3999            1
    4000            2
    4001            1
    4002            1
    4003            2
    4004            2
    4005            1
    4006            1
    4007            1
    4008            1
    4009            0
    4010            1
    4011            0
    4012            1
    4013            1
    4014            1
    4015            1
    4016            2
    4017            0
    4018            2
    4019            1
    4020            1
    4021            1
    4022            1
    4023            1
    4024            2
    4025            2
    4026            2
    4027            2
    4028            1
    4029            2
    4030            0
    4031            1
    4032            2
    4033            0
    4034            1
    4035            2
    4036            1
    4037            1
    4038            1
    4039            0
    4040            1
    4041            1
    4042            1
    4043            1
    4044            1
    4045            1
    4046            1
    4047            0
    4048            1
    4049            3
    4050            1
    4051            2
    4052            1
    4053            1
    4054            0
    4055            0
    4056            2
    4057            1
    4058            1
    4059            1
    4060            3
    4061            1
    4062            0
    4063            1
    4064            2
    4065            1
    4066            1
    4067            1
    4068            1
    4069            1
    4070            1
    4071            0
    4072            0
    4073            0
    4074            2
    4075            2
    4076            2
    4077            1
    4078            1
    4079            0
    4080            1
    4081            1
    4082            0
    4083            1
    4084            2
    4085            1
    4086            2
    4087            2
    4088            3
    4089            1
    4090            1
    4091            2
    4092            1
    4093            2
    4094            2
    4095            2
    4096            1
    4097            2
    4098            1
    4099            0
    4100            2
    4101            1
    4102            0
    4103            0
    4104            0
    4105            0
    4106            1
    4107            1
    4108            0
    4109            1
    4110            0
    4111            0
    4112            0
    4113            1
    4114            1
    4115            1
    4116            1
    4117            1
    4118            1
    4119            1
    4120            1
    4121            0
    4122            0
    4123            1
    4124            0
    4125            1
    4126            1
    4127            1
    4128            0
    4129            1
    4130            1
    4131            0
    4132            1
    4133            1
    4134            0
    4135            1
    4136            1
    4137            1
    4138            2
    4139            2
    4140            1
    4141            1
    4142            0
    4143            1
    4144            2
    4145            2
    4146            2
    4147            1
    4148            2
    4149            2
    4150            1
    4151            0
    4152            1
    4153            1
    4154            1
    4155            1
    4156            0
    4157            0
    4158            0
    4159            1
    4160            1
    4161            1
    4162            0
    4163            1
    4164            0
    4165            0
    4166            0
    4167            0
    4168            0
    4169            1
    4170            0
    4171            0
    4172            2
    4173            1
    4174            1
    4175            1
    4176            0
    4177            1
    4178            0
    4179            1
    4180            0
    4181            1
    4182            0
    4183            1
    4184            3
    4185            1
    4186            0
    4187            0
    4188            1
    4189            0
    4190            0
    4191            1
    4192            0
    4193            0
    4194            0
    4195            0
    4196            0
    4197            0
    4198            0
    4199            0
    4200            1
    4201            2
    4202            0
    4203            1
    4204            1
    4205            1
    4206            0
    4207            0
    4208            1
    4209            0
    4210            1
    4211            0
    4212            1
    4213            2
    4214            2
    4215            2
    4216            1
    4217            1
    4218            0
    4219            2
    4220            2
    4221            3
    4222            1
    4223            3
    4224            2
    4225            1
    4226            0
    4227            1
    4228            1
    4229            0
    4230            0
    4231            1
    4232            2
    4233            1
    4234            2
    4235            1
    4236            1
    4237            1
    4238            0
    4239            1
    4240            1
    4241            2
    4242            2
    4243            2
    4244            1
    4245            2
    4246            1
    4247            1
    4248            1
    4249            0
    4250            1
    4251            0
    4252            0
    4253            2
    4254            1
    4255            1
    4256            1
    4257            0
    4258            1
    4259            0
    4260            3
    4261            1
    4262            2
    4263            2
    4264            0
    4265            1
    4266            1
    4267            2
    4268            1
    4269            1
    4270            1
    4271            1
    4272            1
    4273            1
    4274            1
    4275            1
    4276            1
    4277            0
    4278            0
    4279            0
    4280            1
    4281            1
    4282            1
    4283            1
    4284            1
    4285            1
    4286            1
    4287            0
    4288            1
    4289            1
    4290            1
    4291            0
    4292            0
    4293            1
    4294            1
    4295            2
    4296            1
    4297            1
    4298            0
    4299            1
    4300            1
    4301            2
    4302            1
    4303            0
    4304            1
    4305            1
    4306            0
    4307            1
    4308            0
    4309            1
    4310            1
    4311            1
    4312            1
    4313            0
    4314            1
    4315            1
    4316            1
    4317            3
    4318            1
    4319            1
    4320            1
    4321            1
    4322            1
    4323            1
    4324            1
    4325            1
    4326            1
    4327            1
    4328            1
    4329            1
    4330            1
    4331            1
    4332            1
    4333            1
    4334            1
    4335            1
    4336            1
    4337            1
    4338            0
    4339            1
    4340            1
    4341            1
    4342            1
    4343            0
    4344            0
    4345            1
    4346            1
    4347            1
    4348            1
    4349            1
    4350            2
    4351            2
    4352            1
    4353            0
    4354            1
    4355            1
    4356            1
    4357            0
    4358            1
    4359            1
    4360            0
    4361            1
    4362            1
    4363            1
    4364            1
    4365            1
    4366            1
    4367            1
    4368            1
    4369            0
    4370            0
    4371            1
    4372            1
    4373            1
    4374            1
    4375            1
    4376            3
    4377            1
    4378            1
    4379            1
    4380            2
    4381            0
    4382            1
    4383            1
    4384            0
    4385            0
    4386            1
    4387            1
    4388            1
    4389            2
    4390            1
    4391            1
    4392            1
    4393            1
    4394            1
    4395            0
    4396            2
    4397            2
    4398            0
    4399            1
    4400            1
    4401            1
    4402            0
    4403            1
    4404            0
    4405            1
    4406            1
    4407            1
    4408            1
    4409            1
    4410            1
    4411            1
    4412            2
    4413            0
    4414            0
    4415            1
    4416            1
    4417            1
    4418            2
    4419            1
    4420            1
    4421            1
    4422            1
    4423            0
    4424            0
    4425            1
    4426            1
    4427            4
    4428            1
    4429            0
    4430            0
    4431            0
    4432            1
    4433            1
    4434            0
    4435            1
    4436            1
    4437            2
    4438            2
    4439            0
    4440            1
    4441            1
    4442            1
    4443            1
    4444            1
    4445            0
    4446            1
    4447            1
    4448            0
    4449            1
    4450            3
    4451            2
    4452            1
    4453            1
    4454            1
    4455            1
    4456            1
    4457            0
    4458            2
    4459            2
    4460            0
    4461            1
    4462            3
    4463            1
    4464            2
    4465            2
    4466            2
    4467            3
    4468            0
    4469            3
    4470            1
    4471            2
    4472            1
    4473            0
    4474            1
    4475            1
    4476            2
    4477            1
    4478            1
    4479            1
    4480            1
    4481            1
    4482            1
    4483            1
    4484            0
    4485            0
    4486            1
    4487            1
    4488            1
    4489            1
    4490            1
    4491            1
    4492            0
    4493            2
    4494            1
    4495            1
    4496            1
    4497            1
    4498            1
    4499            1
    4500            0
    4501            1
    4502            2
    4503            1
    4504            1
    4505            2
    4506            2
    4507            1
    4508            0
    4509            1
    4510            0
    4511            0
    4512            1
    4513            1
    4514            1
    4515            1
    4516            2
    4517            2
    4518            1
    4519            1
    4520            0
    4521            1
    4522            1
    4523            1
    4524            1
    4525            2
    4526            2
    4527            0
    4528            2
    4529            1
    4530            2
    4531            1
    4532            2
    4533            1
    4534            1
    4535            1
    4536            1
    4537            0
    4538            0
    4539            0
    4540            1
    4541            1
    4542            2
    4543            1
    4544            2
    4545            2
    4546            1
    4547            2
    4548            1
    4549            1
    4550            2
    4551            1
    4552            2
    4553            1
    4554            3
    4555            2
    4556            1
    4557            1
    4558            1
    4559            1
    4560            2
    4561            0
    4562            2
    4563            0
    4564            1
    4565            1
    4566            1
    4567            1
    4568            1
    4569            0
    4570            1
    4571            1
    4572            1
    4573            1
    4574            1
    4575            3
    4576            2
    4577            1
    4578            1
    4579            0
    4580            1
    4581            1
    4582            1
    4583            2
    4584            1
    4585            1
    4586            1
    4587            1
    4588            1
    4589            2
    4590            0
    4591            1
    4592            1
    4593            1
    4594            2
    4595            1
    4596            2
    4597            2
    4598            2
    4599            2
    4600            2
    4601            1
    4602            0
    4603            2
    4604            1
    4605            1
    4606            0
    4607            2
    4608            1
    4609            0
    4610            2
    4611            1
    4612            1
    4613            2
    4614            1
    4615            1
    4616            0
    4617            2
    4618            0
    4619            1
    4620            1
    4621            1
    4622            1
    4623            1
    4624            1
    4625            1
    4626            0
    4627            0
    4628            1
    4629            0
    4630            2
    4631            1
    4632            2
    4633            1
    4634            1
    4635            1
    4636            1
    4637            1
    4638            1
    4639            1
    4640            1
    4641            1
    4642            2
    4643            2
    4644            1
    4645            1
    4646            1
    4647            2
    4648            1
    4649            1
    4650            1
    4651            0
    4652            1
    4653            1
    4654            3
    4655            0
    4656            1
    4657            1
    4658            1
    4659            2
    4660            1
    4661            1
    4662            1
    4663            0
    4664            1
    4665            1
    4666            1
    4667            1
    4668            2
    4669            1
    4670            1
    4671            1
    4672            0
    4673            1
    4674            1
    4675            1
    4676            1
    4677            2
    4678            1
    4679            1
    4680            1
    4681            1
    4682            0
    4683            2
    4684            1
    4685            2
    4686            2
    4687            1
    4688            1
    4689            1
    4690            0
    4691            2
    4692            2
    4693            2
    4694            1
    4695            2
    4696            1
    4697            1
    4698            1
    4699            1
    4700            2
    4701            2
    4702            2
    4703            0
    4704            1
    4705            1
    4706            1
    4707            1
    4708            1
    4709            1
    4710            2
    4711            1
    4712            1
    4713            2
    4714            1
    4715            1
    4716            1
    4717            1
    4718            1
    4719            3
    4720            2
    4721            1
    4722            2
    4723            3
    4724            1
    4725            1
    4726            2
    4727            1
    4728            2
    4729            2
    4730            1
    4731            0
    4732            1
    4733            1
    4734            1
    4735            1
    4736            1
    4737            1
    4738            2
    4739            1
    4740            1
    4741            2
    4742            2
    4743            1
    4744            1
    4745            1
    4746            2
    4747            1
    4748            0
    4749            1
    4750            2
    4751            2
    4752            0
    4753            0
    4754            0
    4755            0
    4756            1
    4757            1
    4758            1
    4759            1
    4760            2
    4761            2
    4762            0
    4763            0
    4764            2
    4765            1
    4766            1
    4767            1
    4768            1
    4769            1
    4770            1
    4771            1
    4772            0
    4773            1
    4774            2
    4775            1
    4776            1
    4777            1
    4778            1
    4779            1
    4780            1
    4781            2
    4782            0
    4783            0
    4784            1
    4785            1
    4786            1
    4787            1
    4788            1
    4789            0
    4790            0
    4791            1
    4792            0
    4793            1
    4794            1
    4795            1
    4796            2
    4797            1
    4798            1
    4799            1
    4800            0
    4801            1
    4802            1
    4803            1
    4804            1
    4805            0
    4806            0
    4807            1
    4808            2
    4809            1
    4810            1
    4811            1
    4812            0
    4813            1
    4814            1
    4815            2
    4816            2
    4817            1
    4818            1
    4819            2
    4820            2
    4821            1
    4822            1
    4823            1
    4824            2
    4825            1
    4826            1
    4827            3
    4828            1
    4829            2
    4830            1
    4831            0
    4832            1
    4833            3
    4834            2
    4835            1
    4836            1
    4837            2
    4838            0
    4839            1
    4840            2
    4841            2
    4842            1
    4843            2
    4844            1
    4845            2
    4846            1
    4847            1
    4848            1
    4849            1
    4850            1
    4851            1
    4852            1
    4853            1
    4854            1
    4855            1
    4856            1
    4857            1
    4858            1
    4859            1
    4860            1
    4861            1
    4862            0
    4863            2
    4864            2
    4865            2
    4866            0
    4867            1
    4868            1
    4869            1
    4870            0
    4871            1
    4872            1
    4873            1
    4874            2
    4875            1
    4876            1
    4877            2
    4878            2
    4879            0
    4880            1
    4881            1
    4882            1
    4883            1
    4884            1
    4885            0
    4886            5
    4887            2
    4888            0
    4889            1
    4890            1
    4891            1
    4892            1
    4893            1
    4894            1
    4895            1
    4896            0
    4897            2
    4898            2
    4899            2
    4900            1
    4901            1
    4902            1
    4903            1
    4904            0
    4905            1
    4906            1
    4907            1
    4908            0
    4909            1
    4910            2
    4911            1
    4912            0
    4913            1
    4914            1
    4915            2
    4916            1
    4917            1
    4918            2
    4919            2
    4920            1
    4921            0
    4922            1
    4923            2
    4924            1
    4925            2
    4926            1
    4927            1
    4928            2
    4929            1
    4930            1
    4931            1
    4932            0
    4933            1
    4934            1
    4935            0
    4936            0
    4937            1
    4938            1
    4939            1
    4940            1
    4941            0
    4942            1
    4943            1
    4944            0
    4945            1
    4946            0
    4947            2
    4948            1
    4949            0
    4950            2
    4951            1
    4952            2
    4953            1
    4954            1
    4955            1
    4956            1
    4957            0
    4958            1
    4959            1
    4960            1
    4961            1
    4962            1
    4963            1
    4964            2
    4965            0
    4966            1
    4967            2
    4968            1
    4969            1
    4970            2
    4971            1
    4972            1
    4973            1
    4974            1
    4975            1
    4976            1
    4977            1
    4978            2
    4979            1
    4980            2
    4981            1
    4982            0
    4983            1
    4984            2
    4985            2
    4986            1
    4987            0
    4988            0
    4989            1
    4990            1
    4991            1
    4992            1
    4993            1
    4994            1
    4995            1
    4996            2
    4997            2
    4998            3
    4999            1
    5000            1
