# Supplementary material for: Active ingredients and molecular targets of Taraxacum mongolicum against hepatocellular carcinoma: network pharmacology, molecular docking, and molecular dynamics simulation analysis
Source: PeerJ. 2022 Jul 18;10:e13737. doi: 10.7717/peerj.13737 (PMC9302432; doi:10.7717/peerj.13737)
Supplement: Supplemental Information 7 [file peerj-10-13737-s007.zip › Molecular dynamics (MD) simulation data/MAPK3-Austricin data/h-donor.dat]

#Frame   HB_00005[UU]
       1            1
       2            1
       3            1
       4            4
       5            1
       6            1
       7            1
       8            2
       9            1
      10            1
      11            1
      12            1
      13            1
      14            1
      15            1
      16            1
      17            1
      18            1
      19            1
      20            1
      21            1
      22            1
      23            1
      24            1
      25            1
      26            1
      27            2
      28            1
      29            1
      30            0
      31            1
      32            2
      33            1
      34            2
      35            1
      36            1
      37            1
      38            2
      39            1
      40            2
      41            1
      42            3
      43            0
      44            1
      45            1
      46            2
      47            1
      48            2
      49            1
      50            1
      51            0
      52            2
      53            3
      54            1
      55            2
      56            1
      57            1
      58            1
      59            1
      60            2
      61            1
      62            0
      63            1
      64            1
      65            1
      66            2
      67            1
      68            1
      69            1
      70            3
      71            0
      72            1
      73            1
      74            0
      75            1
      76            1
      77            1
      78            1
      79            0
      80            1
      81            1
      82            1
      83            0
      84            0
      85            2
      86            1
      87            1
      88            1
      89            1
      90            1
      91            1
      92            1
      93            1
      94            1
      95            1
      96            1
      97            1
      98            1
      99            1
     100            1
     101            1
     102            1
     103            1
     104            1
     105            1
     106            1
     107            2
     108            1
     109            1
     110            1
     111            1
     112            1
     113            1
     114            1
     115            1
     116            0
     117            1
     118            1
     119            1
     120            0
     121            1
     122            0
     123            2
     124            1
     125            2
     126            1
     127            1
     128            1
     129            0
     130            0
     131            0
     132            1
     133            1
     134            1
     135            1
     136            1
     137            1
     138            1
     139            1
     140            1
     141            1
     142            1
     143            1
     144            1
     145            1
     146            1
     147            1
     148            2
     149            1
     150            0
     151            1
     152            1
     153            1
     154            1
     155            1
     156            1
     157            1
     158            1
     159            1
     160            0
     161            0
     162            1
     163            0
     164            0
     165            1
     166            1
     167            1
     168            3
     169            2
     170            1
     171            2
     172            1
     173            1
     174            1
     175            1
     176            2
     177            1
     178            1
     179            2
     180            1
     181            1
     182            1
     183            1
     184            1
     185            1
     186            1
     187            0
     188            1
     189            1
     190            1
     191            1
     192            1
     193            1
     194            1
     195            1
     196            2
     197            1
     198            1
     199            1
     200            1
     201            0
     202            2
     203            1
     204            1
     205            1
     206            3
     207            2
     208            2
     209            1
     210            1
     211            2
     212            1
     213            1
     214            1
     215            1
     216            0
     217            2
     218            2
     219            1
     220            2
     221            1
     222            0
     223            1
     224            1
     225            1
     226            1
     227            1
     228            0
     229            0
     230            1
     231            2
     232            1
     233            0
     234            1
     235            2
     236            2
     237            1
     238            0
     239            3
     240            1
     241            1
     242            1
     243            2
     244            3
     245            1
     246            1
     247            1
     248            1
     249            2
     250            1
     251            1
     252            2
     253            2
     254            2
     255            0
     256            1
     257            2
     258            1
     259            1
     260            1
     261            2
     262            2
     263            1
     264            0
     265            1
     266            1
     267            1
     268            1
     269            1
     270            0
     271            1
     272            2
     273            2
     274            1
     275            2
     276            2
     277            2
     278            1
     279            0
     280            1
     281            1
     282            1
     283            0
     284            2
     285            1
     286            1
     287            1
     288            0
     289            0
     290            2
     291            1
     292            1
     293            1
     294            2
     295            2
     296            2
     297            1
     298            1
     299            2
     300            0
     301            1
     302            3
     303            1
     304            0
     305            1
     306            1
     307            1
     308            1
     309            1
     310            1
     311            2
     312            1
     313            0
     314            1
     315            1
     316            1
     317            2
     318            1
     319            1
     320            1
     321            2
     322            1
     323            2
     324            1
     325            1
     326            2
     327            2
     328            0
     329            3
     330            1
     331            0
     332            1
     333            1
     334            1
     335            0
     336            2
     337            1
     338            1
     339            2
     340            2
     341            3
     342            1
     343            2
     344            1
     345            1
     346            1
     347            0
     348            1
     349            2
     350            1
     351            1
     352            1
     353            2
     354            1
     355            1
     356            1
     357            0
     358            1
     359            1
     360            1
     361            1
     362            1
     363            1
     364            1
     365            1
     366            1
     367            1
     368            1
     369            1
     370            1
     371            2
     372            1
     373            2
     374            1
     375            1
     376            1
     377            1
     378            1
     379            1
     380            0
     381            1
     382            1
     383            2
     384            1
     385            1
     386            1
     387            1
     388            1
     389            2
     390            1
     391            1
     392            0
     393            1
     394            1
     395            1
     396            1
     397            1
     398            1
     399            1
     400            1
     401            2
     402            1
     403            1
     404            1
     405            1
     406            1
     407            1
     408            1
     409            1
     410            1
     411            2
     412            1
     413            1
     414            1
     415            0
     416            1
     417            1
     418            1
     419            1
     420            1
     421            2
     422            1
     423            2
     424            1
     425            2
     426            1
     427            1
     428            2
     429            1
     430            1
     431            0
     432            1
     433            0
     434            1
     435            1
     436            1
     437            1
     438            1
     439            1
     440            1
     441            2
     442            1
     443            1
     444            0
     445            1
     446            1
     447            0
     448            1
     449            2
     450            1
     451            2
     452            1
     453            2
     454            2
     455            2
     456            1
     457            1
     458            1
     459            0
     460            2
     461            2
     462            3
     463            3
     464            2
     465            2
     466            1
     467            1
     468            2
     469            2
     470            1
     471            1
     472            2
     473            4
     474            2
     475            0
     476            1
     477            1
     478            2
     479            1
     480            1
     481            1
     482            2
     483            1
     484            3
     485            2
     486            1
     487            1
     488            0
     489            1
     490            1
     491            1
     492            1
     493            1
     494            2
     495            1
     496            2
     497            1
     498            1
     499            1
     500            1
     501            1
     502            1
     503            1
     504            1
     505            1
     506            1
     507            1
     508            1
     509            0
     510            1
     511            0
     512            1
     513            2
     514            1
     515            1
     516            2
     517            1
     518            2
     519            1
     520            1
     521            1
     522            1
     523            1
     524            2
     525            1
     526            1
     527            1
     528            1
     529            2
     530            1
     531            1
     532            2
     533            2
     534            2
     535            1
     536            2
     537            2
     538            1
     539            2
     540            1
     541            0
     542            0
     543            1
     544            1
     545            1
     546            0
     547            0
     548            2
     549            0
     550            1
     551            3
     552            1
     553            1
     554            3
     555            3
     556            0
     557            1
     558            1
     559            1
     560            2
     561            3
     562            0
     563            1
     564            1
     565            0
     566            1
     567            1
     568            1
     569            1
     570            1
     571            4
     572            0
     573            1
     574            1
     575            2
     576            1
     577            2
     578            2
     579            2
     580            2
     581            1
     582            1
     583            2
     584            2
     585            1
     586            1
     587            0
     588            0
     589            3
     590            2
     591            1
     592            0
     593            1
     594            1
     595            0
     596            0
     597            0
     598            2
     599            1
     600            1
     601            1
     602            1
     603            0
     604            1
     605            0
     606            1
     607            1
     608            1
     609            1
     610            1
     611            1
     612            1
     613            1
     614            1
     615            1
     616            1
     617            0
     618            1
     619            1
     620            0
     621            0
     622            0
     623            1
     624            1
     625            2
     626            1
     627            1
     628            3
     629            1
     630            1
     631            1
     632            0
     633            1
     634            1
     635            1
     636            0
     637            1
     638            0
     639            1
     640            1
     641            0
     642            0
     643            0
     644            1
     645            1
     646            0
     647            1
     648            1
     649            1
     650            1
     651            1
     652            1
     653            0
     654            1
     655            2
     656            0
     657            1
     658            1
     659            1
     660            0
     661            1
     662            1
     663            0
     664            1
     665            1
     666            1
     667            0
     668            1
     669            1
     670            2
     671            1
     672            1
     673            1
     674            1
     675            1
     676            1
     677            1
     678            0
     679            1
     680            1
     681            0
     682            1
     683            1
     684            1
     685            0
     686            0
     687            2
     688            0
     689            0
     690            0
     691            1
     692            1
     693            1
     694            1
     695            1
     696            0
     697            1
     698            1
     699            0
     700            0
     701            2
     702            1
     703            1
     704            1
     705            0
     706            0
     707            0
     708            0
     709            0
     710            0
     711            0
     712            0
     713            0
     714            1
     715            1
     716            1
     717            1
     718            0
     719            0
     720            0
     721            0
     722            0
     723            0
     724            0
     725            0
     726            0
     727            1
     728            1
     729            2
     730            3
     731            1
     732            1
     733            1
     734            0
     735            1
     736            1
     737            1
     738            1
     739            1
     740            0
     741            0
     742            0
     743            1
     744            1
     745            0
     746            0
     747            1
     748            0
     749            1
     750            1
     751            1
     752            0
     753            0
     754            1
     755            1
     756            0
     757            1
     758            1
     759            1
     760            1
     761            0
     762            0
     763            1
     764            1
     765            2
     766            1
     767            1
     768            1
     769            1
     770            1
     771            1
     772            0
     773            1
     774            0
     775            1
     776            1
     777            1
     778            0
     779            1
     780            1
     781            1
     782            1
     783            1
     784            0
     785            2
     786            1
     787            0
     788            1
     789            1
     790            1
     791            1
     792            1
     793            1
     794            2
     795            1
     796            1
     797            1
     798            1
     799            0
     800            1
     801            1
     802            1
     803            1
     804            2
     805            0
     806            1
     807            1
     808            1
     809            1
     810            1
     811            1
     812            1
     813            0
     814            1
     815            0
     816            1
     817            1
     818            1
     819            1
     820            0
     821            0
     822            0
     823            2
     824            1
     825            1
     826            0
     827            1
     828            1
     829            1
     830            1
     831            1
     832            1
     833            1
     834            1
     835            1
     836            1
     837            0
     838            1
     839            1
     840            1
     841            1
     842            1
     843            1
     844            0
     845            1
     846            0
     847            0
     848            1
     849            0
     850            0
     851            1
     852            0
     853            0
     854            1
     855            1
     856            1
     857            1
     858            1
     859            1
     860            1
     861            1
     862            1
     863            1
     864            1
     865            1
     866            1
     867            1
     868            1
     869            1
     870            0
     871            1
     872            1
     873            1
     874            1
     875            1
     876            1
     877            1
     878            1
     879            0
     880            0
     881            1
     882            1
     883            1
     884            1
     885            1
     886            0
     887            0
     888            0
     889            0
     890            2
     891            1
     892            0
     893            1
     894            1
     895            1
     896            1
     897            0
     898            0
     899            0
     900            1
     901            0
     902            1
     903            1
     904            0
     905            2
     906            1
     907            1
     908            0
     909            0
     910            0
     911            1
     912            2
     913            3
     914            1
     915            1
     916            1
     917            1
     918            1
     919            1
     920            1
     921            0
     922            1
     923            0
     924            1
     925            1
     926            0
     927            1
     928            1
     929            1
     930            1
     931            0
     932            0
     933            0
     934            1
     935            1
     936            1
     937            1
     938            1
     939            1
     940            1
     941            1
     942            0
     943            1
     944            1
     945            1
     946            1
     947            1
     948            0
     949            2
     950            1
     951            1
     952            1
     953            1
     954            2
     955            1
     956            1
     957            1
     958            0
     959            0
     960            1
     961            0
     962            1
     963            1
     964            1
     965            1
     966            1
     967            0
     968            1
     969            1
     970            1
     971            1
     972            1
     973            1
     974            1
     975            0
     976            1
     977            0
     978            0
     979            1
     980            1
     981            1
     982            1
     983            1
     984            1
     985            1
     986            1
     987            0
     988            1
     989            1
     990            1
     991            1
     992            1
     993            1
     994            1
     995            1
     996            1
     997            1
     998            1
     999            1
    1000            1
    1001            1
    1002            1
    1003            1
    1004            1
    1005            1
    1006            0
    1007            1
    1008            0
    1009            0
    1010            1
    1011            1
    1012            1
    1013            0
    1014            1
    1015            1
    1016            1
    1017            1
    1018            1
    1019            0
    1020            0
    1021            1
    1022            1
    1023            1
    1024            1
    1025            1
    1026            1
    1027            1
    1028            1
    1029            1
    1030            1
    1031            1
    1032            1
    1033            1
    1034            1
    1035            2
    1036            1
    1037            1
    1038            1
    1039            1
    1040            1
    1041            1
    1042            1
    1043            1
    1044            1
    1045            1
    1046            2
    1047            2
    1048            1
    1049            1
    1050            1
    1051            1
    1052            1
    1053            1
    1054            1
    1055            1
    1056            0
    1057            1
    1058            0
    1059            0
    1060            0
    1061            0
    1062            0
    1063            1
    1064            0
    1065            0
    1066            0
    1067            0
    1068            0
    1069            0
    1070            0
    1071            0
    1072            0
    1073            0
    1074            0
    1075            0
    1076            0
    1077            0
    1078            0
    1079            0
    1080            0
    1081            0
    1082            0
    1083            0
    1084            0
    1085            0
    1086            0
    1087            0
    1088            0
    1089            0
    1090            0
    1091            0
    1092            0
    1093            0
    1094            0
    1095            0
    1096            0
    1097            0
    1098            0
    1099            0
    1100            0
    1101            0
    1102            0
    1103            0
    1104            0
    1105            0
    1106            0
    1107            0
    1108            0
    1109            0
    1110            1
    1111            1
    1112            0
    1113            1
    1114            1
    1115            1
    1116            1
    1117            1
    1118            1
    1119            1
    1120            1
    1121            1
    1122            1
    1123            1
    1124            1
    1125            1
    1126            1
    1127            0
    1128            0
    1129            2
    1130            2
    1131            0
    1132            0
    1133            0
    1134            0
    1135            1
    1136            0
    1137            0
    1138            0
    1139            0
    1140            0
    1141            0
    1142            0
    1143            1
    1144            1
    1145            2
    1146            2
    1147            0
    1148            1
    1149            0
    1150            1
    1151            1
    1152            1
    1153            1
    1154            0
    1155            1
    1156            0
    1157            0
    1158            0
    1159            0
    1160            1
    1161            0
    1162            1
    1163            0
    1164            1
    1165            1
    1166            0
    1167            1
    1168            1
    1169            0
    1170            1
    1171            1
    1172            1
    1173            0
    1174            0
    1175            0
    1176            0
    1177            0
    1178            0
    1179            0
    1180            0
    1181            0
    1182            0
    1183            0
    1184            0
    1185            0
    1186            0
    1187            0
    1188            0
    1189            0
    1190            0
    1191            0
    1192            0
    1193            0
    1194            0
    1195            0
    1196            1
    1197            0
    1198            0
    1199            0
    1200            0
    1201            0
    1202            0
    1203            0
    1204            0
    1205            0
    1206            0
    1207            0
    1208            0
    1209            1
    1210            0
    1211            0
    1212            1
    1213            0
    1214            0
    1215            0
    1216            0
    1217            0
    1218            0
    1219            0
    1220            0
    1221            0
    1222            0
    1223            0
    1224            0
    1225            0
    1226            0
    1227            0
    1228            0
    1229            0
    1230            1
    1231            0
    1232            0
    1233            0
    1234            1
    1235            0
    1236            0
    1237            0
    1238            0
    1239            0
    1240            0
    1241            0
    1242            0
    1243            0
    1244            0
    1245            0
    1246            0
    1247            1
    1248            0
    1249            0
    1250            0
    1251            0
    1252            0
    1253            0
    1254            0
    1255            1
    1256            0
    1257            0
    1258            0
    1259            1
    1260            0
    1261            0
    1262            0
    1263            0
    1264            0
    1265            0
    1266            1
    1267            0
    1268            0
    1269            0
    1270            0
    1271            0
    1272            0
    1273            0
    1274            0
    1275            0
    1276            0
    1277            0
    1278            0
    1279            0
    1280            0
    1281            0
    1282            0
    1283            0
    1284            0
    1285            0
    1286            0
    1287            0
    1288            0
    1289            0
    1290            0
    1291            0
    1292            0
    1293            0
    1294            0
    1295            0
    1296            0
    1297            0
    1298            0
    1299            0
    1300            0
    1301            1
    1302            0
    1303            0
    1304            0
    1305            0
    1306            0
    1307            0
    1308            0
    1309            0
    1310            0
    1311            0
    1312            1
    1313            0
    1314            0
    1315            0
    1316            0
    1317            0
    1318            0
    1319            0
    1320            0
    1321            0
    1322            0
    1323            0
    1324            0
    1325            0
    1326            0
    1327            0
    1328            0
    1329            0
    1330            1
    1331            0
    1332            0
    1333            0
    1334            0
    1335            0
    1336            0
    1337            0
    1338            0
    1339            0
    1340            0
    1341            0
    1342            0
    1343            0
    1344            0
    1345            0
    1346            0
    1347            0
    1348            0
    1349            0
    1350            0
    1351            0
    1352            0
    1353            0
    1354            0
    1355            1
    1356            0
    1357            0
    1358            0
    1359            0
    1360            0
    1361            0
    1362            0
    1363            0
    1364            0
    1365            0
    1366            0
    1367            0
    1368            0
    1369            0
    1370            0
    1371            0
    1372            0
    1373            0
    1374            0
    1375            0
    1376            0
    1377            0
    1378            0
    1379            1
    1380            0
    1381            0
    1382            0
    1383            0
    1384            0
    1385            0
    1386            0
    1387            0
    1388            0
    1389            0
    1390            0
    1391            0
    1392            0
    1393            0
    1394            0
    1395            0
    1396            0
    1397            0
    1398            0
    1399            0
    1400            0
    1401            0
    1402            0
    1403            0
    1404            0
    1405            0
    1406            0
    1407            0
    1408            0
    1409            0
    1410            0
    1411            0
    1412            0
    1413            0
    1414            0
    1415            0
    1416            0
    1417            0
    1418            0
    1419            0
    1420            0
    1421            0
    1422            0
    1423            0
    1424            0
    1425            0
    1426            0
    1427            0
    1428            0
    1429            0
    1430            0
    1431            0
    1432            0
    1433            0
    1434            0
    1435            0
    1436            0
    1437            0
    1438            0
    1439            0
    1440            0
    1441            0
    1442            0
    1443            0
    1444            0
    1445            0
    1446            0
    1447            0
    1448            0
    1449            0
    1450            0
    1451            0
    1452            0
    1453            0
    1454            0
    1455            0
    1456            0
    1457            0
    1458            0
    1459            0
    1460            0
    1461            0
    1462            0
    1463            1
    1464            0
    1465            0
    1466            0
    1467            0
    1468            0
    1469            0
    1470            0
    1471            1
    1472            0
    1473            0
    1474            0
    1475            0
    1476            0
    1477            0
    1478            0
    1479            0
    1480            0
    1481            0
    1482            0
    1483            0
    1484            0
    1485            0
    1486            0
    1487            0
    1488            0
    1489            0
    1490            0
    1491            0
    1492            0
    1493            0
    1494            0
    1495            0
    1496            0
    1497            0
    1498            0
    1499            0
    1500            0
    1501            0
    1502            0
    1503            0
    1504            0
    1505            0
    1506            0
    1507            0
    1508            0
    1509            0
    1510            0
    1511            0
    1512            0
    1513            0
    1514            0
    1515            0
    1516            0
    1517            0
    1518            0
    1519            0
    1520            0
    1521            0
    1522            0
    1523            0
    1524            0
    1525            0
    1526            0
    1527            0
    1528            0
    1529            0
    1530            1
    1531            1
    1532            0
    1533            0
    1534            0
    1535            0
    1536            0
    1537            0
    1538            0
    1539            0
    1540            0
    1541            0
    1542            0
    1543            1
    1544            0
    1545            0
    1546            0
    1547            0
    1548            0
    1549            0
    1550            0
    1551            0
    1552            1
    1553            0
    1554            0
    1555            0
    1556            0
    1557            0
    1558            0
    1559            0
    1560            0
    1561            0
    1562            0
    1563            0
    1564            0
    1565            0
    1566            0
    1567            0
    1568            0
    1569            0
    1570            0
    1571            0
    1572            1
    1573            0
    1574            0
    1575            0
    1576            0
    1577            0
    1578            0
    1579            0
    1580            0
    1581            0
    1582            0
    1583            0
    1584            0
    1585            0
    1586            0
    1587            0
    1588            0
    1589            0
    1590            0
    1591            0
    1592            0
    1593            0
    1594            0
    1595            0
    1596            1
    1597            0
    1598            0
    1599            1
    1600            0
    1601            0
    1602            0
    1603            0
    1604            0
    1605            0
    1606            0
    1607            0
    1608            0
    1609            0
    1610            1
    1611            0
    1612            0
    1613            0
    1614            0
    1615            0
    1616            0
    1617            0
    1618            0
    1619            0
    1620            0
    1621            0
    1622            0
    1623            0
    1624            0
    1625            0
    1626            0
    1627            0
    1628            0
    1629            0
    1630            0
    1631            0
    1632            0
    1633            0
    1634            0
    1635            0
    1636            0
    1637            0
    1638            0
    1639            0
    1640            0
    1641            0
    1642            0
    1643            0
    1644            0
    1645            0
    1646            0
    1647            0
    1648            0
    1649            0
    1650            0
    1651            0
    1652            0
    1653            0
    1654            0
    1655            0
    1656            0
    1657            0
    1658            0
    1659            0
    1660            1
    1661            0
    1662            0
    1663            0
    1664            0
    1665            0
    1666            0
    1667            0
    1668            0
    1669            0
    1670            0
    1671            0
    1672            0
    1673            0
    1674            0
    1675            0
    1676            0
    1677            0
    1678            0
    1679            0
    1680            0
    1681            0
    1682            0
    1683            0
    1684            0
    1685            0
    1686            0
    1687            0
    1688            0
    1689            0
    1690            0
    1691            0
    1692            0
    1693            0
    1694            0
    1695            0
    1696            0
    1697            0
    1698            0
    1699            0
    1700            0
    1701            0
    1702            0
    1703            0
    1704            0
    1705            0
    1706            0
    1707            0
    1708            0
    1709            0
    1710            0
    1711            0
    1712            0
    1713            0
    1714            0
    1715            0
    1716            0
    1717            0
    1718            0
    1719            0
    1720            0
    1721            0
    1722            0
    1723            0
    1724            0
    1725            0
    1726            0
    1727            0
    1728            0
    1729            0
    1730            0
    1731            0
    1732            0
    1733            1
    1734            0
    1735            1
    1736            0
    1737            0
    1738            0
    1739            0
    1740            0
    1741            0
    1742            0
    1743            0
    1744            0
    1745            0
    1746            0
    1747            0
    1748            0
    1749            0
    1750            0
    1751            0
    1752            0
    1753            0
    1754            0
    1755            0
    1756            0
    1757            0
    1758            0
    1759            0
    1760            0
    1761            0
    1762            0
    1763            0
    1764            0
    1765            0
    1766            0
    1767            0
    1768            0
    1769            0
    1770            0
    1771            0
    1772            0
    1773            0
    1774            0
    1775            0
    1776            0
    1777            0
    1778            0
    1779            0
    1780            0
    1781            0
    1782            0
    1783            0
    1784            0
    1785            0
    1786            0
    1787            0
    1788            0
    1789            0
    1790            0
    1791            0
    1792            0
    1793            1
    1794            0
    1795            0
    1796            0
    1797            0
    1798            0
    1799            0
    1800            0
    1801            0
    1802            0
    1803            0
    1804            0
    1805            0
    1806            0
    1807            0
    1808            0
    1809            0
    1810            0
    1811            0
    1812            0
    1813            0
    1814            0
    1815            0
    1816            0
    1817            0
    1818            0
    1819            0
    1820            0
    1821            0
    1822            0
    1823            0
    1824            0
    1825            0
    1826            0
    1827            0
    1828            0
    1829            0
    1830            0
    1831            0
    1832            0
    1833            0
    1834            0
    1835            0
    1836            0
    1837            0
    1838            0
    1839            0
    1840            0
    1841            0
    1842            0
    1843            0
    1844            0
    1845            0
    1846            1
    1847            0
    1848            0
    1849            0
    1850            0
    1851            0
    1852            0
    1853            0
    1854            0
    1855            0
    1856            0
    1857            0
    1858            0
    1859            1
    1860            0
    1861            0
    1862            0
    1863            0
    1864            0
    1865            0
    1866            0
    1867            0
    1868            0
    1869            0
    1870            0
    1871            0
    1872            0
    1873            0
    1874            0
    1875            0
    1876            0
    1877            0
    1878            0
    1879            1
    1880            0
    1881            0
    1882            0
    1883            1
    1884            0
    1885            0
    1886            0
    1887            0
    1888            0
    1889            0
    1890            0
    1891            0
    1892            0
    1893            0
    1894            0
    1895            0
    1896            0
    1897            0
    1898            0
    1899            0
    1900            0
    1901            0
    1902            0
    1903            0
    1904            1
    1905            0
    1906            0
    1907            0
    1908            0
    1909            0
    1910            1
    1911            0
    1912            0
    1913            1
    1914            0
    1915            0
    1916            0
    1917            0
    1918            1
    1919            0
    1920            0
    1921            1
    1922            0
    1923            1
    1924            0
    1925            0
    1926            0
    1927            0
    1928            0
    1929            0
    1930            0
    1931            0
    1932            0
    1933            0
    1934            0
    1935            0
    1936            0
    1937            0
    1938            0
    1939            0
    1940            0
    1941            0
    1942            0
    1943            0
    1944            0
    1945            0
    1946            0
    1947            0
    1948            0
    1949            1
    1950            0
    1951            0
    1952            0
    1953            0
    1954            0
    1955            0
    1956            0
    1957            0
    1958            1
    1959            0
    1960            0
    1961            0
    1962            0
    1963            0
    1964            0
    1965            0
    1966            0
    1967            0
    1968            0
    1969            0
    1970            0
    1971            0
    1972            0
    1973            1
    1974            1
    1975            1
    1976            1
    1977            1
    1978            1
    1979            1
    1980            1
    1981            0
    1982            1
    1983            1
    1984            1
    1985            1
    1986            0
    1987            1
    1988            1
    1989            0
    1990            0
    1991            0
    1992            0
    1993            0
    1994            0
    1995            0
    1996            1
    1997            0
    1998            1
    1999            0
    2000            0
    2001            0
    2002            0
    2003            0
    2004            0
    2005            1
    2006            0
    2007            0
    2008            0
    2009            0
    2010            0
    2011            0
    2012            0
    2013            0
    2014            0
    2015            0
    2016            0
    2017            0
    2018            0
    2019            0
    2020            0
    2021            1
    2022            0
    2023            0
    2024            0
    2025            0
    2026            0
    2027            1
    2028            1
    2029            0
    2030            2
    2031            1
    2032            0
    2033            1
    2034            1
    2035            1
    2036            1
    2037            1
    2038            1
    2039            0
    2040            1
    2041            1
    2042            1
    2043            0
    2044            1
    2045            0
    2046            0
    2047            0
    2048            0
    2049            0
    2050            0
    2051            0
    2052            1
    2053            2
    2054            0
    2055            0
    2056            0
    2057            0
    2058            1
    2059            0
    2060            0
    2061            0
    2062            0
    2063            1
    2064            1
    2065            1
    2066            1
    2067            0
    2068            0
    2069            0
    2070            0
    2071            1
    2072            1
    2073            0
    2074            0
    2075            0
    2076            0
    2077            1
    2078            2
    2079            0
    2080            1
    2081            1
    2082            1
    2083            1
    2084            1
    2085            1
    2086            1
    2087            1
    2088            0
    2089            1
    2090            1
    2091            1
    2092            1
    2093            1
    2094            0
    2095            0
    2096            1
    2097            1
    2098            1
    2099            0
    2100            1
    2101            0
    2102            1
    2103            1
    2104            0
    2105            1
    2106            1
    2107            1
    2108            1
    2109            1
    2110            1
    2111            1
    2112            1
    2113            1
    2114            1
    2115            0
    2116            1
    2117            1
    2118            1
    2119            1
    2120            1
    2121            0
    2122            0
    2123            0
    2124            0
    2125            1
    2126            1
    2127            1
    2128            0
    2129            1
    2130            1
    2131            1
    2132            0
    2133            0
    2134            0
    2135            1
    2136            0
    2137            0
    2138            0
    2139            0
    2140            0
    2141            0
    2142            0
    2143            0
    2144            0
    2145            0
    2146            0
    2147            0
    2148            0
    2149            0
    2150            0
    2151            0
    2152            0
    2153            0
    2154            0
    2155            0
    2156            0
    2157            0
    2158            0
    2159            0
    2160            0
    2161            0
    2162            0
    2163            0
    2164            0
    2165            0
    2166            1
    2167            0
    2168            0
    2169            0
    2170            0
    2171            0
    2172            0
    2173            0
    2174            1
    2175            0
    2176            1
    2177            1
    2178            1
    2179            0
    2180            0
    2181            1
    2182            1
    2183            1
    2184            0
    2185            1
    2186            1
    2187            0
    2188            1
    2189            3
    2190            1
    2191            2
    2192            1
    2193            1
    2194            0
    2195            1
    2196            0
    2197            0
    2198            1
    2199            1
    2200            1
    2201            0
    2202            0
    2203            1
    2204            1
    2205            0
    2206            1
    2207            1
    2208            1
    2209            1
    2210            1
    2211            1
    2212            1
    2213            1
    2214            1
    2215            1
    2216            0
    2217            1
    2218            0
    2219            1
    2220            0
    2221            1
    2222            1
    2223            1
    2224            1
    2225            1
    2226            1
    2227            2
    2228            1
    2229            1
    2230            1
    2231            1
    2232            0
    2233            0
    2234            1
    2235            1
    2236            0
    2237            0
    2238            1
    2239            1
    2240            1
    2241            1
    2242            1
    2243            1
    2244            1
    2245            0
    2246            1
    2247            1
    2248            1
    2249            1
    2250            1
    2251            1
    2252            1
    2253            1
    2254            1
    2255            1
    2256            0
    2257            1
    2258            0
    2259            1
    2260            1
    2261            1
    2262            1
    2263            1
    2264            1
    2265            1
    2266            1
    2267            1
    2268            1
    2269            1
    2270            1
    2271            1
    2272            1
    2273            1
    2274            1
    2275            0
    2276            0
    2277            0
    2278            0
    2279            0
    2280            0
    2281            0
    2282            0
    2283            0
    2284            0
    2285            0
    2286            0
    2287            0
    2288            0
    2289            0
    2290            0
    2291            1
    2292            0
    2293            0
    2294            0
    2295            0
    2296            0
    2297            0
    2298            0
    2299            0
    2300            0
    2301            1
    2302            0
    2303            1
    2304            1
    2305            0
    2306            1
    2307            1
    2308            1
    2309            1
    2310            1
    2311            1
    2312            0
    2313            0
    2314            0
    2315            0
    2316            0
    2317            0
    2318            0
    2319            0
    2320            0
    2321            0
    2322            0
    2323            0
    2324            0
    2325            0
    2326            0
    2327            0
    2328            0
    2329            0
    2330            1
    2331            1
    2332            1
    2333            1
    2334            0
    2335            1
    2336            1
    2337            1
    2338            1
    2339            1
    2340            2
    2341            2
    2342            0
    2343            0
    2344            1
    2345            1
    2346            1
    2347            1
    2348            1
    2349            1
    2350            1
    2351            0
    2352            1
    2353            1
    2354            1
    2355            0
    2356            1
    2357            1
    2358            0
    2359            1
    2360            0
    2361            0
    2362            1
    2363            0
    2364            0
    2365            0
    2366            0
    2367            0
    2368            0
    2369            2
    2370            2
    2371            1
    2372            1
    2373            1
    2374            1
    2375            1
    2376            0
    2377            1
    2378            1
    2379            1
    2380            1
    2381            1
    2382            1
    2383            1
    2384            1
    2385            0
    2386            1
    2387            1
    2388            1
    2389            1
    2390            1
    2391            0
    2392            1
    2393            1
    2394            1
    2395            0
    2396            1
    2397            1
    2398            1
    2399            1
    2400            1
    2401            1
    2402            1
    2403            2
    2404            1
    2405            1
    2406            1
    2407            1
    2408            1
    2409            1
    2410            1
    2411            1
    2412            1
    2413            1
    2414            1
    2415            1
    2416            1
    2417            1
    2418            1
    2419            1
    2420            1
    2421            0
    2422            0
    2423            0
    2424            0
    2425            1
    2426            0
    2427            0
    2428            1
    2429            1
    2430            1
    2431            1
    2432            1
    2433            0
    2434            1
    2435            1
    2436            0
    2437            0
    2438            0
    2439            1
    2440            0
    2441            1
    2442            2
    2443            1
    2444            1
    2445            1
    2446            1
    2447            1
    2448            1
    2449            1
    2450            1
    2451            1
    2452            1
    2453            1
    2454            1
    2455            1
    2456            1
    2457            1
    2458            1
    2459            1
    2460            1
    2461            1
    2462            2
    2463            1
    2464            1
    2465            1
    2466            1
    2467            1
    2468            1
    2469            1
    2470            0
    2471            1
    2472            2
    2473            1
    2474            1
    2475            1
    2476            0
    2477            1
    2478            1
    2479            1
    2480            1
    2481            2
    2482            1
    2483            1
    2484            1
    2485            2
    2486            1
    2487            1
    2488            1
    2489            1
    2490            1
    2491            1
    2492            1
    2493            1
    2494            1
    2495            1
    2496            1
    2497            1
    2498            1
    2499            0
    2500            0
    2501            0
    2502            1
    2503            1
    2504            1
    2505            1
    2506            1
    2507            1
    2508            1
    2509            1
    2510            1
    2511            1
    2512            1
    2513            0
    2514            1
    2515            1
    2516            1
    2517            0
    2518            0
    2519            0
    2520            1
    2521            1
    2522            1
    2523            1
    2524            0
    2525            1
    2526            1
    2527            1
    2528            1
    2529            0
    2530            1
    2531            0
    2532            1
    2533            0
    2534            0
    2535            0
    2536            1
    2537            1
    2538            0
    2539            0
    2540            2
    2541            1
    2542            1
    2543            1
    2544            1
    2545            0
    2546            0
    2547            1
    2548            1
    2549            1
    2550            1
    2551            1
    2552            0
    2553            1
    2554            1
    2555            1
    2556            1
    2557            1
    2558            1
    2559            1
    2560            1
    2561            1
    2562            1
    2563            1
    2564            1
    2565            0
    2566            1
    2567            1
    2568            1
    2569            1
    2570            1
    2571            1
    2572            0
    2573            1
    2574            1
    2575            1
    2576            1
    2577            1
    2578            1
    2579            1
    2580            1
    2581            1
    2582            1
    2583            1
    2584            1
    2585            1
    2586            1
    2587            1
    2588            1
    2589            1
    2590            1
    2591            1
    2592            1
    2593            1
    2594            1
    2595            1
    2596            1
    2597            1
    2598            1
    2599            1
    2600            1
    2601            1
    2602            1
    2603            1
    2604            1
    2605            2
    2606            1
    2607            0
    2608            2
    2609            1
    2610            1
    2611            1
    2612            1
    2613            1
    2614            1
    2615            1
    2616            1
    2617            2
    2618            1
    2619            1
    2620            1
    2621            1
    2622            1
    2623            1
    2624            1
    2625            1
    2626            1
    2627            1
    2628            1
    2629            1
    2630            1
    2631            1
    2632            1
    2633            1
    2634            1
    2635            1
    2636            1
    2637            1
    2638            1
    2639            1
    2640            1
    2641            1
    2642            0
    2643            1
    2644            1
    2645            1
    2646            1
    2647            1
    2648            1
    2649            1
    2650            1
    2651            1
    2652            1
    2653            0
    2654            2
    2655            1
    2656            1
    2657            1
    2658            1
    2659            1
    2660            1
    2661            0
    2662            1
    2663            1
    2664            1
    2665            1
    2666            1
    2667            1
    2668            1
    2669            0
    2670            1
    2671            0
    2672            1
    2673            1
    2674            0
    2675            1
    2676            1
    2677            1
    2678            1
    2679            1
    2680            1
    2681            1
    2682            1
    2683            1
    2684            1
    2685            1
    2686            1
    2687            1
    2688            1
    2689            1
    2690            1
    2691            1
    2692            1
    2693            0
    2694            1
    2695            1
    2696            1
    2697            1
    2698            1
    2699            0
    2700            1
    2701            0
    2702            1
    2703            1
    2704            1
    2705            2
    2706            1
    2707            1
    2708            0
    2709            1
    2710            1
    2711            1
    2712            1
    2713            0
    2714            1
    2715            1
    2716            1
    2717            1
    2718            1
    2719            1
    2720            2
    2721            0
    2722            1
    2723            1
    2724            1
    2725            1
    2726            1
    2727            1
    2728            1
    2729            1
    2730            1
    2731            1
    2732            1
    2733            1
    2734            1
    2735            1
    2736            0
    2737            1
    2738            1
    2739            1
    2740            1
    2741            1
    2742            0
    2743            1
    2744            1
    2745            0
    2746            1
    2747            1
    2748            2
    2749            1
    2750            1
    2751            0
    2752            1
    2753            1
    2754            0
    2755            0
    2756            1
    2757            1
    2758            1
    2759            1
    2760            0
    2761            1
    2762            1
    2763            1
    2764            1
    2765            0
    2766            1
    2767            0
    2768            0
    2769            1
    2770            0
    2771            0
    2772            1
    2773            1
    2774            1
    2775            1
    2776            1
    2777            1
    2778            1
    2779            1
    2780            0
    2781            2
    2782            0
    2783            1
    2784            1
    2785            0
    2786            1
    2787            0
    2788            1
    2789            0
    2790            1
    2791            1
    2792            1
    2793            1
    2794            1
    2795            0
    2796            1
    2797            1
    2798            1
    2799            1
    2800            1
    2801            1
    2802            1
    2803            2
    2804            1
    2805            1
    2806            1
    2807            1
    2808            1
    2809            0
    2810            1
    2811            1
    2812            1
    2813            1
    2814            1
    2815            1
    2816            1
    2817            1
    2818            1
    2819            0
    2820            1
    2821            1
    2822            1
    2823            1
    2824            1
    2825            1
    2826            0
    2827            0
    2828            1
    2829            1
    2830            0
    2831            1
    2832            1
    2833            1
    2834            0
    2835            1
    2836            1
    2837            1
    2838            1
    2839            1
    2840            0
    2841            1
    2842            1
    2843            1
    2844            1
    2845            1
    2846            1
    2847            1
    2848            1
    2849            0
    2850            1
    2851            2
    2852            1
    2853            1
    2854            0
    2855            1
    2856            1
    2857            1
    2858            1
    2859            1
    2860            1
    2861            1
    2862            1
    2863            1
    2864            1
    2865            0
    2866            1
    2867            1
    2868            1
    2869            1
    2870            0
    2871            1
    2872            1
    2873            0
    2874            0
    2875            0
    2876            1
    2877            1
    2878            1
    2879            1
    2880            0
    2881            2
    2882            1
    2883            1
    2884            1
    2885            1
    2886            1
    2887            0
    2888            0
    2889            1
    2890            1
    2891            1
    2892            1
    2893            1
    2894            0
    2895            0
    2896            2
    2897            0
    2898            2
    2899            1
    2900            2
    2901            0
    2902            1
    2903            0
    2904            1
    2905            1
    2906            1
    2907            1
    2908            1
    2909            1
    2910            1
    2911            1
    2912            1
    2913            1
    2914            1
    2915            1
    2916            1
    2917            1
    2918            1
    2919            1
    2920            1
    2921            1
    2922            1
    2923            0
    2924            1
    2925            1
    2926            1
    2927            0
    2928            1
    2929            0
    2930            0
    2931            1
    2932            1
    2933            1
    2934            1
    2935            0
    2936            0
    2937            1
    2938            1
    2939            1
    2940            1
    2941            0
    2942            0
    2943            1
    2944            0
    2945            1
    2946            1
    2947            1
    2948            1
    2949            1
    2950            1
    2951            1
    2952            1
    2953            1
    2954            1
    2955            1
    2956            1
    2957            1
    2958            1
    2959            1
    2960            1
    2961            1
    2962            1
    2963            1
    2964            1
    2965            1
    2966            1
    2967            0
    2968            1
    2969            1
    2970            2
    2971            1
    2972            1
    2973            2
    2974            1
    2975            1
    2976            1
    2977            1
    2978            1
    2979            1
    2980            1
    2981            0
    2982            1
    2983            1
    2984            1
    2985            1
    2986            1
    2987            1
    2988            1
    2989            1
    2990            1
    2991            1
    2992            1
    2993            1
    2994            2
    2995            1
    2996            1
    2997            0
    2998            1
    2999            1
    3000            0
    3001            1
    3002            1
    3003            1
    3004            1
    3005            1
    3006            1
    3007            1
    3008            1
    3009            1
    3010            1
    3011            0
    3012            1
    3013            1
    3014            1
    3015            1
    3016            1
    3017            1
    3018            1
    3019            1
    3020            1
    3021            0
    3022            2
    3023            0
    3024            0
    3025            0
    3026            1
    3027            0
    3028            0
    3029            1
    3030            1
    3031            0
    3032            1
    3033            1
    3034            2
    3035            1
    3036            1
    3037            1
    3038            1
    3039            1
    3040            1
    3041            0
    3042            1
    3043            1
    3044            2
    3045            1
    3046            0
    3047            0
    3048            1
    3049            1
    3050            1
    3051            1
    3052            1
    3053            1
    3054            1
    3055            1
    3056            1
    3057            1
    3058            1
    3059            1
    3060            1
    3061            1
    3062            1
    3063            1
    3064            1
    3065            1
    3066            1
    3067            2
    3068            1
    3069            1
    3070            1
    3071            1
    3072            1
    3073            0
    3074            1
    3075            1
    3076            2
    3077            1
    3078            1
    3079            2
    3080            1
    3081            1
    3082            1
    3083            1
    3084            1
    3085            1
    3086            1
    3087            1
    3088            1
    3089            1
    3090            1
    3091            0
    3092            1
    3093            1
    3094            0
    3095            2
    3096            1
    3097            1
    3098            1
    3099            0
    3100            1
    3101            1
    3102            1
    3103            1
    3104            1
    3105            0
    3106            1
    3107            1
    3108            1
    3109            1
    3110            1
    3111            0
    3112            1
    3113            0
    3114            1
    3115            2
    3116            0
    3117            0
    3118            0
    3119            0
    3120            0
    3121            1
    3122            0
    3123            0
    3124            0
    3125            0
    3126            1
    3127            0
    3128            1
    3129            1
    3130            1
    3131            0
    3132            1
    3133            1
    3134            1
    3135            0
    3136            1
    3137            1
    3138            1
    3139            1
    3140            0
    3141            1
    3142            1
    3143            0
    3144            1
    3145            1
    3146            1
    3147            0
    3148            1
    3149            1
    3150            1
    3151            1
    3152            1
    3153            1
    3154            0
    3155            1
    3156            1
    3157            2
    3158            1
    3159            1
    3160            0
    3161            1
    3162            1
    3163            1
    3164            1
    3165            1
    3166            1
    3167            1
    3168            1
    3169            1
    3170            1
    3171            1
    3172            2
    3173            1
    3174            1
    3175            1
    3176            1
    3177            0
    3178            1
    3179            0
    3180            0
    3181            1
    3182            1
    3183            1
    3184            1
    3185            1
    3186            1
    3187            1
    3188            1
    3189            0
    3190            0
    3191            1
    3192            1
    3193            1
    3194            1
    3195            1
    3196            0
    3197            0
    3198            0
    3199            1
    3200            1
    3201            1
    3202            1
    3203            1
    3204            1
    3205            0
    3206            0
    3207            1
    3208            1
    3209            1
    3210            0
    3211            1
    3212            1
    3213            0
    3214            1
    3215            0
    3216            1
    3217            0
    3218            1
    3219            1
    3220            1
    3221            1
    3222            1
    3223            1
    3224            1
    3225            1
    3226            1
    3227            1
    3228            1
    3229            1
    3230            1
    3231            1
    3232            1
    3233            2
    3234            1
    3235            0
    3236            0
    3237            1
    3238            0
    3239            0
    3240            0
    3241            1
    3242            0
    3243            0
    3244            1
    3245            0
    3246            0
    3247            0
    3248            1
    3249            1
    3250            1
    3251            1
    3252            0
    3253            0
    3254            1
    3255            1
    3256            1
    3257            1
    3258            1
    3259            1
    3260            1
    3261            1
    3262            1
    3263            1
    3264            0
    3265            0
    3266            1
    3267            0
    3268            1
    3269            1
    3270            1
    3271            1
    3272            1
    3273            1
    3274            1
    3275            1
    3276            1
    3277            1
    3278            0
    3279            1
    3280            1
    3281            1
    3282            1
    3283            1
    3284            1
    3285            1
    3286            1
    3287            1
    3288            1
    3289            1
    3290            1
    3291            2
    3292            1
    3293            1
    3294            0
    3295            1
    3296            0
    3297            0
    3298            1
    3299            2
    3300            1
    3301            1
    3302            1
    3303            1
    3304            1
    3305            0
    3306            1
    3307            1
    3308            1
    3309            1
    3310            1
    3311            1
    3312            1
    3313            1
    3314            1
    3315            1
    3316            1
    3317            1
    3318            1
    3319            2
    3320            1
    3321            1
    3322            1
    3323            1
    3324            1
    3325            1
    3326            0
    3327            1
    3328            1
    3329            1
    3330            0
    3331            1
    3332            2
    3333            1
    3334            1
    3335            1
    3336            0
    3337            1
    3338            1
    3339            1
    3340            1
    3341            1
    3342            0
    3343            1
    3344            1
    3345            0
    3346            1
    3347            1
    3348            1
    3349            0
    3350            0
    3351            1
    3352            0
    3353            0
    3354            1
    3355            1
    3356            0
    3357            1
    3358            0
    3359            1
    3360            1
    3361            0
    3362            1
    3363            2
    3364            1
    3365            1
    3366            1
    3367            1
    3368            1
    3369            1
    3370            0
    3371            0
    3372            0
    3373            0
    3374            0
    3375            0
    3376            0
    3377            0
    3378            1
    3379            1
    3380            0
    3381            1
    3382            1
    3383            0
    3384            1
    3385            2
    3386            1
    3387            1
    3388            1
    3389            1
    3390            1
    3391            0
    3392            0
    3393            1
    3394            1
    3395            1
    3396            1
    3397            2
    3398            1
    3399            2
    3400            1
    3401            1
    3402            1
    3403            2
    3404            1
    3405            1
    3406            0
    3407            1
    3408            2
    3409            1
    3410            1
    3411            1
    3412            1
    3413            0
    3414            1
    3415            1
    3416            0
    3417            1
    3418            2
    3419            1
    3420            1
    3421            1
    3422            1
    3423            1
    3424            1
    3425            2
    3426            2
    3427            0
    3428            1
    3429            1
    3430            0
    3431            0
    3432            1
    3433            1
    3434            1
    3435            1
    3436            1
    3437            1
    3438            1
    3439            1
    3440            1
    3441            1
    3442            1
    3443            1
    3444            1
    3445            1
    3446            1
    3447            0
    3448            1
    3449            1
    3450            1
    3451            1
    3452            1
    3453            1
    3454            1
    3455            1
    3456            2
    3457            0
    3458            2
    3459            1
    3460            1
    3461            1
    3462            0
    3463            1
    3464            1
    3465            1
    3466            1
    3467            1
    3468            1
    3469            1
    3470            0
    3471            1
    3472            0
    3473            1
    3474            0
    3475            0
    3476            0
    3477            1
    3478            1
    3479            1
    3480            1
    3481            1
    3482            1
    3483            1
    3484            1
    3485            1
    3486            1
    3487            1
    3488            1
    3489            0
    3490            0
    3491            1
    3492            1
    3493            1
    3494            1
    3495            2
    3496            1
    3497            0
    3498            0
    3499            0
    3500            1
    3501            0
    3502            0
    3503            0
    3504            0
    3505            0
    3506            0
    3507            1
    3508            0
    3509            1
    3510            0
    3511            0
    3512            0
    3513            0
    3514            0
    3515            0
    3516            0
    3517            0
    3518            0
    3519            0
    3520            1
    3521            1
    3522            0
    3523            1
    3524            0
    3525            0
    3526            0
    3527            1
    3528            1
    3529            1
    3530            1
    3531            0
    3532            0
    3533            1
    3534            0
    3535            0
    3536            0
    3537            0
    3538            0
    3539            0
    3540            0
    3541            0
    3542            0
    3543            0
    3544            0
    3545            1
    3546            0
    3547            1
    3548            0
    3549            0
    3550            0
    3551            1
    3552            0
    3553            0
    3554            0
    3555            0
    3556            0
    3557            1
    3558            0
    3559            0
    3560            0
    3561            0
    3562            0
    3563            0
    3564            0
    3565            1
    3566            1
    3567            0
    3568            0
    3569            0
    3570            0
    3571            0
    3572            0
    3573            0
    3574            0
    3575            0
    3576            0
    3577            0
    3578            0
    3579            0
    3580            0
    3581            0
    3582            0
    3583            0
    3584            0
    3585            0
    3586            0
    3587            0
    3588            0
    3589            0
    3590            0
    3591            0
    3592            0
    3593            0
    3594            0
    3595            0
    3596            0
    3597            0
    3598            0
    3599            0
    3600            0
    3601            0
    3602            0
    3603            0
    3604            0
    3605            0
    3606            0
    3607            0
    3608            0
    3609            2
    3610            0
    3611            0
    3612            0
    3613            0
    3614            0
    3615            0
    3616            0
    3617            0
    3618            0
    3619            0
    3620            0
    3621            0
    3622            0
    3623            1
    3624            0
    3625            0
    3626            0
    3627            0
    3628            0
    3629            1
    3630            0
    3631            0
    3632            0
    3633            0
    3634            1
    3635            0
    3636            0
    3637            0
    3638            0
    3639            0
    3640            0
    3641            0
    3642            0
    3643            0
    3644            0
    3645            0
    3646            0
    3647            1
    3648            0
    3649            0
    3650            0
    3651            1
    3652            1
    3653            1
    3654            0
    3655            2
    3656            1
    3657            1
    3658            1
    3659            0
    3660            0
    3661            0
    3662            0
    3663            0
    3664            0
    3665            0
    3666            0
    3667            0
    3668            0
    3669            0
    3670            0
    3671            0
    3672            0
    3673            0
    3674            0
    3675            0
    3676            0
    3677            0
    3678            1
    3679            0
    3680            0
    3681            0
    3682            0
    3683            0
    3684            0
    3685            0
    3686            0
    3687            0
    3688            0
    3689            0
    3690            0
    3691            1
    3692            0
    3693            0
    3694            0
    3695            0
    3696            0
    3697            0
    3698            0
    3699            0
    3700            1
    3701            0
    3702            0
    3703            0
    3704            0
    3705            0
    3706            0
    3707            0
    3708            0
    3709            0
    3710            0
    3711            0
    3712            0
    3713            1
    3714            0
    3715            0
    3716            0
    3717            0
    3718            0
    3719            0
    3720            0
    3721            0
    3722            0
    3723            0
    3724            0
    3725            0
    3726            0
    3727            0
    3728            0
    3729            0
    3730            0
    3731            1
    3732            0
    3733            0
    3734            0
    3735            0
    3736            0
    3737            0
    3738            0
    3739            0
    3740            0
    3741            1
    3742            0
    3743            1
    3744            0
    3745            2
    3746            1
    3747            0
    3748            0
    3749            1
    3750            0
    3751            0
    3752            0
    3753            0
    3754            0
    3755            0
    3756            0
    3757            0
    3758            0
    3759            0
    3760            0
    3761            0
    3762            1
    3763            1
    3764            1
    3765            1
    3766            0
    3767            0
    3768            1
    3769            1
    3770            0
    3771            1
    3772            1
    3773            0
    3774            0
    3775            1
    3776            0
    3777            1
    3778            0
    3779            0
    3780            0
    3781            0
    3782            0
    3783            0
    3784            0
    3785            0
    3786            0
    3787            0
    3788            0
    3789            0
    3790            0
    3791            0
    3792            0
    3793            0
    3794            0
    3795            0
    3796            0
    3797            0
    3798            0
    3799            0
    3800            0
    3801            0
    3802            0
    3803            1
    3804            0
    3805            0
    3806            0
    3807            0
    3808            0
    3809            0
    3810            0
    3811            0
    3812            0
    3813            0
    3814            0
    3815            0
    3816            0
    3817            0
    3818            0
    3819            0
    3820            1
    3821            0
    3822            0
    3823            0
    3824            0
    3825            0
    3826            0
    3827            0
    3828            0
    3829            1
    3830            0
    3831            0
    3832            0
    3833            0
    3834            0
    3835            0
    3836            0
    3837            0
    3838            0
    3839            0
    3840            0
    3841            0
    3842            0
    3843            0
    3844            0
    3845            0
    3846            0
    3847            0
    3848            0
    3849            0
    3850            0
    3851            0
    3852            0
    3853            0
    3854            0
    3855            0
    3856            0
    3857            0
    3858            0
    3859            0
    3860            0
    3861            0
    3862            0
    3863            0
    3864            0
    3865            0
    3866            0
    3867            0
    3868            0
    3869            0
    3870            0
    3871            0
    3872            0
    3873            0
    3874            0
    3875            0
    3876            0
    3877            0
    3878            0
    3879            0
    3880            1
    3881            0
    3882            0
    3883            0
    3884            0
    3885            0
    3886            0
    3887            0
    3888            0
    3889            0
    3890            0
    3891            0
    3892            0
    3893            0
    3894            0
    3895            0
    3896            0
    3897            0
    3898            0
    3899            0
    3900            0
    3901            0
    3902            0
    3903            0
    3904            0
    3905            0
    3906            1
    3907            0
    3908            0
    3909            1
    3910            1
    3911            1
    3912            1
    3913            1
    3914            1
    3915            1
    3916            1
    3917            1
    3918            2
    3919            0
    3920            0
    3921            2
    3922            1
    3923            1
    3924            0
    3925            0
    3926            0
    3927            0
    3928            1
    3929            0
    3930            0
    3931            0
    3932            0
    3933            1
    3934            0
    3935            0
    3936            0
    3937            1
    3938            1
    3939            1
    3940            0
    3941            1
    3942            1
    3943            1
    3944            1
    3945            0
    3946            0
    3947            1
    3948            1
    3949            1
    3950            1
    3951            1
    3952            0
    3953            0
    3954            0
    3955            1
    3956            1
    3957            1
    3958            1
    3959            0
    3960            1
    3961            1
    3962            1
    3963            1
    3964            1
    3965            1
    3966            1
    3967            1
    3968            2
    3969            1
    3970            1
    3971            1
    3972            1
    3973            1
    3974            1
    3975            1
    3976            1
    3977            1
    3978            1
    3979            1
    3980            0
    3981            0
    3982            1
    3983            1
    3984            1
    3985            1
    3986            1
    3987            2
    3988            1
    3989            1
    3990            1
    3991            1
    3992            1
    3993            0
    3994            1
    3995            1
    3996            1
    3997            1
    3998            1
    3999            0
    4000            0
    4001            1
    4002            0
    4003            1
    4004            1
    4005            0
    4006            0
    4007            1
    4008            1
    4009            2
    4010            1
    4011            0
    4012            1
    4013            1
    4014            0
    4015            0
    4016            0
    4017            0
    4018            0
    4019            0
    4020            1
    4021            0
    4022            1
    4023            0
    4024            1
    4025            0
    4026            0
    4027            1
    4028            0
    4029            0
    4030            0
    4031            1
    4032            0
    4033            0
    4034            0
    4035            0
    4036            0
    4037            0
    4038            0
    4039            0
    4040            0
    4041            1
    4042            0
    4043            0
    4044            0
    4045            0
    4046            0
    4047            1
    4048            0
    4049            0
    4050            1
    4051            1
    4052            0
    4053            1
    4054            1
    4055            0
    4056            0
    4057            0
    4058            1
    4059            0
    4060            0
    4061            0
    4062            0
    4063            0
    4064            0
    4065            0
    4066            0
    4067            0
    4068            0
    4069            0
    4070            0
    4071            0
    4072            1
    4073            0
    4074            0
    4075            0
    4076            0
    4077            0
    4078            0
    4079            0
    4080            0
    4081            0
    4082            0
    4083            0
    4084            0
    4085            0
    4086            1
    4087            0
    4088            0
    4089            0
    4090            1
    4091            0
    4092            0
    4093            0
    4094            0
    4095            0
    4096            1
    4097            0
    4098            0
    4099            1
    4100            0
    4101            0
    4102            0
    4103            0
    4104            0
    4105            0
    4106            0
    4107            0
    4108            0
    4109            0
    4110            0
    4111            1
    4112            0
    4113            0
    4114            0
    4115            0
    4116            0
    4117            0
    4118            0
    4119            0
    4120            1
    4121            0
    4122            0
    4123            0
    4124            0
    4125            0
    4126            0
    4127            0
    4128            0
    4129            0
    4130            0
    4131            0
    4132            0
    4133            0
    4134            1
    4135            1
    4136            1
    4137            1
    4138            1
    4139            0
    4140            1
    4141            1
    4142            0
    4143            1
    4144            1
    4145            1
    4146            1
    4147            1
    4148            0
    4149            0
    4150            0
    4151            0
    4152            0
    4153            0
    4154            0
    4155            1
    4156            0
    4157            0
    4158            0
    4159            0
    4160            0
    4161            0
    4162            0
    4163            0
    4164            0
    4165            0
    4166            0
    4167            1
    4168            0
    4169            0
    4170            0
    4171            0
    4172            0
    4173            0
    4174            0
    4175            0
    4176            0
    4177            0
    4178            0
    4179            0
    4180            0
    4181            0
    4182            0
    4183            0
    4184            0
    4185            0
    4186            0
    4187            0
    4188            0
    4189            0
    4190            0
    4191            0
    4192            0
    4193            0
    4194            0
    4195            0
    4196            0
    4197            0
    4198            0
    4199            0
    4200            0
    4201            2
    4202            1
    4203            0
    4204            0
    4205            0
    4206            0
    4207            0
    4208            0
    4209            0
    4210            0
    4211            0
    4212            0
    4213            0
    4214            0
    4215            0
    4216            0
    4217            0
    4218            0
    4219            0
    4220            0
    4221            0
    4222            0
    4223            1
    4224            0
    4225            0
    4226            0
    4227            0
    4228            0
    4229            0
    4230            0
    4231            0
    4232            0
    4233            0
    4234            0
    4235            0
    4236            0
    4237            0
    4238            0
    4239            0
    4240            0
    4241            0
    4242            0
    4243            0
    4244            0
    4245            0
    4246            0
    4247            0
    4248            0
    4249            0
    4250            0
    4251            0
    4252            0
    4253            0
    4254            0
    4255            0
    4256            0
    4257            0
    4258            0
    4259            0
    4260            1
    4261            0
    4262            0
    4263            0
    4264            0
    4265            0
    4266            0
    4267            0
    4268            0
    4269            0
    4270            0
    4271            0
    4272            0
    4273            0
    4274            0
    4275            0
    4276            0
    4277            0
    4278            0
    4279            0
    4280            0
    4281            0
    4282            0
    4283            0
    4284            0
    4285            0
    4286            0
    4287            0
    4288            0
    4289            0
    4290            0
    4291            0
    4292            0
    4293            0
    4294            0
    4295            0
    4296            1
    4297            1
    4298            0
    4299            0
    4300            0
    4301            0
    4302            0
    4303            0
    4304            0
    4305            0
    4306            0
    4307            0
    4308            0
    4309            1
    4310            0
    4311            0
    4312            0
    4313            0
    4314            0
    4315            0
    4316            0
    4317            0
    4318            0
    4319            0
    4320            0
    4321            0
    4322            0
    4323            0
    4324            0
    4325            0
    4326            0
    4327            0
    4328            0
    4329            0
    4330            0
    4331            1
    4332            0
    4333            0
    4334            0
    4335            0
    4336            0
    4337            0
    4338            0
    4339            0
    4340            0
    4341            0
    4342            0
    4343            0
    4344            0
    4345            0
    4346            0
    4347            0
    4348            0
    4349            0
    4350            0
    4351            0
    4352            0
    4353            0
    4354            0
    4355            0
    4356            0
    4357            0
    4358            0
    4359            0
    4360            0
    4361            0
    4362            0
    4363            0
    4364            0
    4365            0
    4366            0
    4367            0
    4368            0
    4369            0
    4370            0
    4371            0
    4372            0
    4373            0
    4374            1
    4375            0
    4376            0
    4377            0
    4378            0
    4379            0
    4380            0
    4381            1
    4382            1
    4383            0
    4384            0
    4385            0
    4386            0
    4387            0
    4388            0
    4389            0
    4390            0
    4391            0
    4392            0
    4393            0
    4394            0
    4395            0
    4396            0
    4397            1
    4398            0
    4399            1
    4400            0
    4401            0
    4402            0
    4403            0
    4404            0
    4405            0
    4406            0
    4407            0
    4408            0
    4409            0
    4410            0
    4411            0
    4412            0
    4413            0
    4414            0
    4415            0
    4416            0
    4417            0
    4418            1
    4419            0
    4420            0
    4421            0
    4422            0
    4423            0
    4424            0
    4425            0
    4426            0
    4427            1
    4428            0
    4429            0
    4430            0
    4431            0
    4432            0
    4433            0
    4434            0
    4435            0
    4436            0
    4437            0
    4438            0
    4439            0
    4440            0
    4441            0
    4442            0
    4443            0
    4444            0
    4445            0
    4446            0
    4447            0
    4448            0
    4449            0
    4450            1
    4451            1
    4452            1
    4453            0
    4454            1
    4455            1
    4456            1
    4457            0
    4458            1
    4459            0
    4460            1
    4461            0
    4462            1
    4463            1
    4464            0
    4465            0
    4466            0
    4467            0
    4468            0
    4469            0
    4470            0
    4471            0
    4472            0
    4473            0
    4474            0
    4475            0
    4476            0
    4477            0
    4478            0
    4479            0
    4480            0
    4481            0
    4482            0
    4483            0
    4484            0
    4485            0
    4486            0
    4487            0
    4488            0
    4489            0
    4490            0
    4491            0
    4492            1
    4493            0
    4494            0
    4495            0
    4496            0
    4497            0
    4498            0
    4499            0
    4500            0
    4501            0
    4502            0
    4503            0
    4504            0
    4505            0
    4506            1
    4507            0
    4508            0
    4509            0
    4510            0
    4511            0
    4512            0
    4513            0
    4514            0
    4515            0
    4516            0
    4517            1
    4518            0
    4519            0
    4520            0
    4521            0
    4522            0
    4523            0
    4524            0
    4525            0
    4526            0
    4527            0
    4528            0
    4529            0
    4530            0
    4531            0
    4532            0
    4533            0
    4534            0
    4535            0
    4536            0
    4537            0
    4538            0
    4539            0
    4540            0
    4541            0
    4542            0
    4543            0
    4544            0
    4545            0
    4546            0
    4547            0
    4548            0
    4549            0
    4550            0
    4551            0
    4552            0
    4553            0
    4554            0
    4555            0
    4556            0
    4557            0
    4558            0
    4559            0
    4560            0
    4561            0
    4562            0
    4563            0
    4564            0
    4565            0
    4566            1
    4567            0
    4568            0
    4569            0
    4570            0
    4571            0
    4572            0
    4573            0
    4574            0
    4575            0
    4576            0
    4577            1
    4578            0
    4579            0
    4580            0
    4581            0
    4582            0
    4583            0
    4584            0
    4585            0
    4586            0
    4587            0
    4588            0
    4589            0
    4590            0
    4591            0
    4592            0
    4593            0
    4594            0
    4595            0
    4596            0
    4597            0
    4598            0
    4599            0
    4600            0
    4601            0
    4602            0
    4603            0
    4604            0
    4605            0
    4606            0
    4607            0
    4608            0
    4609            0
    4610            0
    4611            0
    4612            0
    4613            0
    4614            0
    4615            0
    4616            0
    4617            0
    4618            0
    4619            0
    4620            0
    4621            0
    4622            1
    4623            0
    4624            0
    4625            0
    4626            0
    4627            0
    4628            0
    4629            0
    4630            0
    4631            0
    4632            0
    4633            0
    4634            0
    4635            0
    4636            1
    4637            0
    4638            0
    4639            0
    4640            0
    4641            0
    4642            0
    4643            0
    4644            0
    4645            0
    4646            0
    4647            0
    4648            0
    4649            0
    4650            0
    4651            0
    4652            1
    4653            0
    4654            0
    4655            0
    4656            0
    4657            0
    4658            0
    4659            0
    4660            0
    4661            0
    4662            0
    4663            0
    4664            0
    4665            0
    4666            0
    4667            0
    4668            0
    4669            0
    4670            0
    4671            0
    4672            0
    4673            0
    4674            0
    4675            0
    4676            0
    4677            0
    4678            0
    4679            0
    4680            0
    4681            0
    4682            0
    4683            0
    4684            0
    4685            1
    4686            1
    4687            1
    4688            0
    4689            0
    4690            0
    4691            0
    4692            2
    4693            0
    4694            0
    4695            1
    4696            0
    4697            1
    4698            1
    4699            0
    4700            2
    4701            1
    4702            1
    4703            0
    4704            0
    4705            1
    4706            2
    4707            1
    4708            1
    4709            1
    4710            1
    4711            1
    4712            1
    4713            1
    4714            1
    4715            0
    4716            1
    4717            0
    4718            0
    4719            0
    4720            0
    4721            0
    4722            0
    4723            0
    4724            0
    4725            0
    4726            0
    4727            0
    4728            0
    4729            0
    4730            0
    4731            0
    4732            0
    4733            0
    4734            0
    4735            0
    4736            1
    4737            0
    4738            0
    4739            0
    4740            0
    4741            0
    4742            0
    4743            0
    4744            0
    4745            0
    4746            0
    4747            0
    4748            0
    4749            0
    4750            0
    4751            0
    4752            0
    4753            1
    4754            0
    4755            0
    4756            0
    4757            0
    4758            0
    4759            0
    4760            0
    4761            0
    4762            0
    4763            0
    4764            0
    4765            0
    4766            0
    4767            0
    4768            0
    4769            0
    4770            0
    4771            0
    4772            0
    4773            1
    4774            0
    4775            1
    4776            0
    4777            0
    4778            0
    4779            0
    4780            0
    4781            0
    4782            0
    4783            0
    4784            0
    4785            0
    4786            0
    4787            0
    4788            0
    4789            0
    4790            0
    4791            0
    4792            0
    4793            0
    4794            0
    4795            0
    4796            0
    4797            0
    4798            0
    4799            0
    4800            0
    4801            0
    4802            0
    4803            0
    4804            0
    4805            0
    4806            0
    4807            0
    4808            0
    4809            1
    4810            0
    4811            0
    4812            0
    4813            0
    4814            0
    4815            0
    4816            0
    4817            0
    4818            0
    4819            0
    4820            0
    4821            0
    4822            0
    4823            0
    4824            0
    4825            0
    4826            0
    4827            0
    4828            0
    4829            0
    4830            0
    4831            0
    4832            0
    4833            1
    4834            1
    4835            0
    4836            0
    4837            0
    4838            0
    4839            0
    4840            0
    4841            0
    4842            0
    4843            0
    4844            0
    4845            0
    4846            0
    4847            0
    4848            0
    4849            0
    4850            0
    4851            0
    4852            0
    4853            0
    4854            0
    4855            0
    4856            0
    4857            0
    4858            0
    4859            0
    4860            0
    4861            0
    4862            0
    4863            0
    4864            0
    4865            1
    4866            0
    4867            0
    4868            0
    4869            0
    4870            0
    4871            0
    4872            0
    4873            0
    4874            0
    4875            0
    4876            0
    4877            0
    4878            0
    4879            0
    4880            0
    4881            0
    4882            0
    4883            0
    4884            0
    4885            0
    4886            0
    4887            0
    4888            0
    4889            0
    4890            0
    4891            0
    4892            0
    4893            0
    4894            0
    4895            0
    4896            0
    4897            0
    4898            0
    4899            0
    4900            0
    4901            0
    4902            0
    4903            1
    4904            0
    4905            0
    4906            0
    4907            0
    4908            0
    4909            0
    4910            0
    4911            0
    4912            0
    4913            1
    4914            0
    4915            0
    4916            0
    4917            0
    4918            0
    4919            1
    4920            0
    4921            0
    4922            0
    4923            0
    4924            0
    4925            0
    4926            0
    4927            0
    4928            0
    4929            0
    4930            0
    4931            0
    4932            0
    4933            0
    4934            0
    4935            0
    4936            0
    4937            0
    4938            0
    4939            0
    4940            0
    4941            0
    4942            0
    4943            0
    4944            0
    4945            0
    4946            0
    4947            0
    4948            0
    4949            0
    4950            1
    4951            0
    4952            0
    4953            0
    4954            0
    4955            0
    4956            0
    4957            1
    4958            0
    4959            0
    4960            0
    4961            0
    4962            0
    4963            0
    4964            0
    4965            0
    4966            0
    4967            0
    4968            0
    4969            0
    4970            0
    4971            0
    4972            1
    4973            0
    4974            1
    4975            0
    4976            0
    4977            0
    4978            1
    4979            0
    4980            0
    4981            0
    4982            0
    4983            0
    4984            1
    4985            1
    4986            0
    4987            0
    4988            0
    4989            0
    4990            0
    4991            0
    4992            0
    4993            0
    4994            0
    4995            0
    4996            0
    4997            0
    4998            0
    4999            0
    5000            0
