# Supplementary material for: Active ingredients and molecular targets of Taraxacum mongolicum against hepatocellular carcinoma: network pharmacology, molecular docking, and molecular dynamics simulation analysis
Source: PeerJ. 2022 Jul 18;10:e13737. doi: 10.7717/peerj.13737 (PMC9302432; doi:10.7717/peerj.13737)
Supplement: Supplemental Information 7 [file peerj-10-13737-s007.zip › Molecular dynamics (MD) simulation data/MAPK3-Austricin data/md.pdb]

CRYST1   80.618   80.618   80.618 109.47 109.47 109.47               1
ATOM      1  N   PRO     1      26.851  18.205  58.838  1.00  0.00           N  
ATOM      2  H2  PRO     1      27.779  17.995  59.176  1.00  0.00           H  
ATOM      3  H3  PRO     1      26.492  19.059  59.241  1.00  0.00           H  
ATOM      4  CD  PRO     1      26.880  18.177  57.360  1.00  0.00           C  
ATOM      5  HD2 PRO     1      27.715  18.705  56.898  1.00  0.00           H  
ATOM      6  HD3 PRO     1      25.983  18.732  57.088  1.00  0.00           H  
ATOM      7  CG  PRO     1      26.718  16.696  56.834  1.00  0.00           C  
ATOM      8  HG2 PRO     1      27.574  16.426  56.215  1.00  0.00           H  
ATOM      9  HG3 PRO     1      25.830  16.794  56.210  1.00  0.00           H  
ATOM     10  CB  PRO     1      26.446  15.923  58.093  1.00  0.00           C  
ATOM     11  HB2 PRO     1      27.381  15.451  58.396  1.00  0.00           H  
ATOM     12  HB3 PRO     1      25.632  15.235  57.866  1.00  0.00           H  
ATOM     13  CA  PRO     1      26.046  16.965  59.137  1.00  0.00           C  
ATOM     14  HA  PRO     1      25.014  17.316  59.137  1.00  0.00           H  
ATOM     15  C   PRO     1      26.384  16.381  60.533  1.00  0.00           C  
ATOM     16  O   PRO     1      27.466  16.669  61.048  1.00  0.00           O  
ATOM     17  N   GLY     2      25.435  15.663  61.108  1.00  0.00           N  
ATOM     18  H   GLY     2      24.527  15.573  60.675  1.00  0.00           H  
ATOM     19  CA  GLY     2      25.461  15.456  62.584  1.00  0.00           C  
ATOM     20  HA2 GLY     2      24.651  14.831  62.960  1.00  0.00           H  
ATOM     21  HA3 GLY     2      26.376  14.971  62.923  1.00  0.00           H  
ATOM     22  C   GLY     2      25.205  16.704  63.413  1.00  0.00           C  
ATOM     23  O   GLY     2      24.437  17.556  62.969  1.00  0.00           O  
ATOM     24  N   GLU     3      25.788  16.845  64.599  1.00  0.00           N  
ATOM     25  H   GLU     3      26.401  16.104  64.907  1.00  0.00           H  
ATOM     26  CA  GLU     3      25.683  17.947  65.531  1.00  0.00           C  
ATOM     27  HA  GLU     3      24.647  18.257  65.670  1.00  0.00           H  
ATOM     28  CB  GLU     3      26.020  17.479  66.937  1.00  0.00           C  
ATOM     29  HB2 GLU     3      25.341  16.649  67.136  1.00  0.00           H  
ATOM     30  HB3 GLU     3      27.045  17.111  66.976  1.00  0.00           H  
ATOM     31  CG  GLU     3      25.870  18.626  68.006  1.00  0.00           C  
ATOM     32  HG2 GLU     3      25.931  18.338  69.056  1.00  0.00           H  
ATOM     33  HG3 GLU     3      26.684  19.332  67.844  1.00  0.00           H  
ATOM     34  CD  GLU     3      24.495  19.280  67.827  1.00  0.00           C  
ATOM     35  OE1 GLU     3      23.473  18.560  67.996  1.00  0.00           O  
ATOM     36  OE2 GLU     3      24.484  20.472  67.404  1.00  0.00           O  
ATOM     37  C   GLU     3      26.680  19.054  65.146  1.00  0.00           C  
ATOM     38  O   GLU     3      27.738  18.685  64.674  1.00  0.00           O  
ATOM     39  N   VAL     4      26.311  20.308  65.186  1.00  0.00           N  
ATOM     40  H   VAL     4      25.578  20.593  65.820  1.00  0.00           H  
ATOM     41  CA  VAL     4      27.109  21.435  64.478  1.00  0.00           C  
ATOM     42  HA  VAL     4      27.440  21.119  63.489  1.00  0.00           H  
ATOM     43  CB  VAL     4      26.179  22.673  64.144  1.00  0.00           C  
ATOM     44  HB  VAL     4      26.756  23.320  63.483  1.00  0.00           H  
ATOM     45  CG1 VAL     4      24.920  22.294  63.367  1.00  0.00           C  
ATOM     46 HG11 VAL     4      24.231  21.696  63.964  1.00  0.00           H  
ATOM     47 HG12 VAL     4      24.429  23.185  62.977  1.00  0.00           H  
ATOM     48 HG13 VAL     4      25.150  21.681  62.496  1.00  0.00           H  
ATOM     49  CG2 VAL     4      25.797  23.455  65.339  1.00  0.00           C  
ATOM     50 HG21 VAL     4      25.193  24.294  64.993  1.00  0.00           H  
ATOM     51 HG22 VAL     4      25.188  22.946  66.085  1.00  0.00           H  
ATOM     52 HG23 VAL     4      26.712  23.846  65.784  1.00  0.00           H  
ATOM     53  C   VAL     4      28.411  21.797  65.287  1.00  0.00           C  
ATOM     54  O   VAL     4      28.452  21.827  66.532  1.00  0.00           O  
ATOM     55  N   GLU     5      29.523  22.098  64.564  1.00  0.00           N  
ATOM     56  H   GLU     5      29.395  22.169  63.564  1.00  0.00           H  
ATOM     57  CA  GLU     5      30.685  22.748  65.104  1.00  0.00           C  
ATOM     58  HA  GLU     5      30.995  22.259  66.027  1.00  0.00           H  
ATOM     59  CB  GLU     5      31.863  22.728  64.115  1.00  0.00           C  
ATOM     60  HB2 GLU     5      31.586  23.268  63.209  1.00  0.00           H  
ATOM     61  HB3 GLU     5      32.771  23.228  64.452  1.00  0.00           H  
ATOM     62  CG  GLU     5      32.268  21.335  63.479  1.00  0.00           C  
ATOM     63  HG2 GLU     5      31.483  21.074  62.769  1.00  0.00           H  
ATOM     64  HG3 GLU     5      33.121  21.622  62.864  1.00  0.00           H  
ATOM     65  CD  GLU     5      32.568  20.302  64.587  1.00  0.00           C  
ATOM     66  OE1 GLU     5      33.268  20.634  65.616  1.00  0.00           O  
ATOM     67  OE2 GLU     5      32.071  19.170  64.473  1.00  0.00           O  
ATOM     68  C   GLU     5      30.227  24.205  65.531  1.00  0.00           C  
ATOM     69  O   GLU     5      29.091  24.606  65.239  1.00  0.00           O  
ATOM     70  N   MET     6      31.150  24.973  66.228  1.00  0.00           N  
ATOM     71  H   MET     6      32.069  24.617  66.448  1.00  0.00           H  
ATOM     72  CA  MET     6      30.869  26.386  66.629  1.00  0.00           C  
ATOM     73  HA  MET     6      30.091  26.846  66.020  1.00  0.00           H  
ATOM     74  CB  MET     6      30.280  26.241  68.026  1.00  0.00           C  
ATOM     75  HB2 MET     6      29.371  25.645  68.108  1.00  0.00           H  
ATOM     76  HB3 MET     6      30.927  25.654  68.678  1.00  0.00           H  
ATOM     77  CG  MET     6      29.992  27.576  68.798  1.00  0.00           C  
ATOM     78  HG2 MET     6      29.716  27.247  69.799  1.00  0.00           H  
ATOM     79  HG3 MET     6      30.863  28.207  68.976  1.00  0.00           H  
ATOM     80  SD  MET     6      28.544  28.570  68.225  1.00  0.00           S  
ATOM     81  CE  MET     6      27.333  27.174  68.320  1.00  0.00           C  
ATOM     82  HE1 MET     6      27.390  26.673  69.286  1.00  0.00           H  
ATOM     83  HE2 MET     6      26.286  27.474  68.288  1.00  0.00           H  
ATOM     84  HE3 MET     6      27.421  26.476  67.487  1.00  0.00           H  
ATOM     85  C   MET     6      32.142  27.379  66.705  1.00  0.00           C  
ATOM     86  O   MET     6      33.149  26.964  67.257  1.00  0.00           O  
ATOM     87  N   VAL     7      32.051  28.611  66.244  1.00  0.00           N  
ATOM     88  H   VAL     7      31.201  28.933  65.803  1.00  0.00           H  
ATOM     89  CA  VAL     7      33.262  29.486  66.271  1.00  0.00           C  
ATOM     90  HA  VAL     7      33.690  29.367  67.267  1.00  0.00           H  
ATOM     91  CB  VAL     7      34.360  29.139  65.237  1.00  0.00           C  
ATOM     92  HB  VAL     7      34.394  28.059  65.096  1.00  0.00           H  
ATOM     93  CG1 VAL     7      34.028  29.728  63.888  1.00  0.00           C  
ATOM     94 HG11 VAL     7      34.578  29.168  63.131  1.00  0.00           H  
ATOM     95 HG12 VAL     7      32.973  29.706  63.614  1.00  0.00           H  
ATOM     96 HG13 VAL     7      34.228  30.793  63.997  1.00  0.00           H  
ATOM     97  CG2 VAL     7      35.760  29.674  65.652  1.00  0.00           C  
ATOM     98 HG21 VAL     7      35.698  30.727  65.926  1.00  0.00           H  
ATOM     99 HG22 VAL     7      36.063  29.134  66.549  1.00  0.00           H  
ATOM    100 HG23 VAL     7      36.441  29.515  64.816  1.00  0.00           H  
ATOM    101  C   VAL     7      32.829  30.927  66.172  1.00  0.00           C  
ATOM    102  O   VAL     7      31.776  31.371  65.589  1.00  0.00           O  
ATOM    103  N   LYS     8      33.640  31.675  66.818  1.00  0.00           N  
ATOM    104  H   LYS     8      34.434  31.255  67.278  1.00  0.00           H  
ATOM    105  CA  LYS     8      33.327  33.029  67.286  1.00  0.00           C  
ATOM    106  HA  LYS     8      34.037  33.178  68.099  1.00  0.00           H  
ATOM    107  CB  LYS     8      33.626  33.943  66.071  1.00  0.00           C  
ATOM    108  HB2 LYS     8      34.372  33.613  65.347  1.00  0.00           H  
ATOM    109  HB3 LYS     8      32.751  34.011  65.425  1.00  0.00           H  
ATOM    110  CG  LYS     8      33.935  35.414  66.574  1.00  0.00           C  
ATOM    111  HG2 LYS     8      34.359  35.899  65.694  1.00  0.00           H  
ATOM    112  HG3 LYS     8      32.998  35.926  66.796  1.00  0.00           H  
ATOM    113  CD  LYS     8      34.930  35.529  67.854  1.00  0.00           C  
ATOM    114  HD2 LYS     8      34.310  35.302  68.722  1.00  0.00           H  
ATOM    115  HD3 LYS     8      35.780  34.847  67.819  1.00  0.00           H  
ATOM    116  CE  LYS     8      35.439  36.915  67.893  1.00  0.00           C  
ATOM    117  HE2 LYS     8      36.012  37.208  67.014  1.00  0.00           H  
ATOM    118  HE3 LYS     8      34.518  37.489  68.000  1.00  0.00           H  
ATOM    119  NZ  LYS     8      36.209  37.149  69.173  1.00  0.00           N  
ATOM    120  HZ1 LYS     8      37.171  36.844  69.121  1.00  0.00           H  
ATOM    121  HZ2 LYS     8      36.164  38.134  69.395  1.00  0.00           H  
ATOM    122  HZ3 LYS     8      35.662  36.637  69.850  1.00  0.00           H  
ATOM    123  C   LYS     8      31.894  33.216  67.818  1.00  0.00           C  
ATOM    124  O   LYS     8      31.338  34.284  67.708  1.00  0.00           O  
ATOM    125  N   GLY     9      31.155  32.206  68.343  1.00  0.00           N  
ATOM    126  H   GLY     9      31.636  31.350  68.580  1.00  0.00           H  
ATOM    127  CA  GLY     9      29.739  32.260  68.752  1.00  0.00           C  
ATOM    128  HA2 GLY     9      29.557  31.427  69.431  1.00  0.00           H  
ATOM    129  HA3 GLY     9      29.431  33.261  69.054  1.00  0.00           H  
ATOM    130  C   GLY     9      28.631  32.051  67.646  1.00  0.00           C  
ATOM    131  O   GLY     9      27.440  32.146  67.958  1.00  0.00           O  
ATOM    132  N   GLN    10      29.061  31.747  66.385  1.00  0.00           N  
ATOM    133  H   GLN    10      30.041  31.925  66.215  1.00  0.00           H  
ATOM    134  CA  GLN    10      28.212  31.187  65.288  1.00  0.00           C  
ATOM    135  HA  GLN    10      27.167  31.331  65.562  1.00  0.00           H  
ATOM    136  CB  GLN    10      28.533  31.746  63.895  1.00  0.00           C  
ATOM    137  HB2 GLN    10      29.567  32.087  63.846  1.00  0.00           H  
ATOM    138  HB3 GLN    10      28.567  31.005  63.095  1.00  0.00           H  
ATOM    139  CG  GLN    10      27.553  32.858  63.510  1.00  0.00           C  
ATOM    140  HG2 GLN    10      27.310  33.597  64.273  1.00  0.00           H  
ATOM    141  HG3 GLN    10      28.039  33.408  62.704  1.00  0.00           H  
ATOM    142  CD  GLN    10      26.111  32.413  62.998  1.00  0.00           C  
ATOM    143  OE1 GLN    10      25.956  31.752  62.070  1.00  0.00           O  
ATOM    144  NE2 GLN    10      25.079  32.799  63.686  1.00  0.00           N  
ATOM    145 HE21 GLN    10      24.196  32.774  63.196  1.00  0.00           H  
ATOM    146 HE22 GLN    10      25.122  33.356  64.527  1.00  0.00           H  
ATOM    147  C   GLN    10      28.336  29.662  65.194  1.00  0.00           C  
ATOM    148  O   GLN    10      29.481  29.147  65.118  1.00  0.00           O  
ATOM    149  N   PRO    11      27.292  28.891  64.995  1.00  0.00           N  
ATOM    150  CD  PRO    11      25.827  29.210  65.095  1.00  0.00           C  
ATOM    151  HD2 PRO    11      25.601  30.168  64.628  1.00  0.00           H  
ATOM    152  HD3 PRO    11      25.527  29.418  66.122  1.00  0.00           H  
ATOM    153  CG  PRO    11      25.051  28.132  64.490  1.00  0.00           C  
ATOM    154  HG2 PRO    11      24.996  28.289  63.413  1.00  0.00           H  
ATOM    155  HG3 PRO    11      24.079  27.985  64.961  1.00  0.00           H  
ATOM    156  CB  PRO    11      25.944  26.938  64.748  1.00  0.00           C  
ATOM    157  HB2 PRO    11      25.764  26.098  64.077  1.00  0.00           H  
ATOM    158  HB3 PRO    11      25.758  26.469  65.715  1.00  0.00           H  
ATOM    159  CA  PRO    11      27.347  27.467  64.522  1.00  0.00           C  
ATOM    160  HA  PRO    11      28.118  26.956  65.099  1.00  0.00           H  
ATOM    161  C   PRO    11      27.792  27.283  63.169  1.00  0.00           C  
ATOM    162  O   PRO    11      27.525  28.157  62.305  1.00  0.00           O  
ATOM    163  N   PHE    12      28.490  26.156  62.895  1.00  0.00           N  
ATOM    164  H   PHE    12      28.767  25.545  63.650  1.00  0.00           H  
ATOM    165  CA  PHE    12      28.997  25.748  61.557  1.00  0.00           C  
ATOM    166  HA  PHE    12      28.498  26.425  60.863  1.00  0.00           H  
ATOM    167  CB  PHE    12      30.539  26.081  61.454  1.00  0.00           C  
ATOM    168  HB2 PHE    12      31.031  25.793  62.383  1.00  0.00           H  
ATOM    169  HB3 PHE    12      30.906  25.474  60.626  1.00  0.00           H  
ATOM    170  CG  PHE    12      30.923  27.470  60.977  1.00  0.00           C  
ATOM    171  CD1 PHE    12      30.729  28.689  61.705  1.00  0.00           C  
ATOM    172  HD1 PHE    12      30.246  28.626  62.669  1.00  0.00           H  
ATOM    173  CE1 PHE    12      31.168  29.903  61.158  1.00  0.00           C  
ATOM    174  HE1 PHE    12      30.847  30.839  61.592  1.00  0.00           H  
ATOM    175  CZ  PHE    12      32.005  29.942  60.057  1.00  0.00           C  
ATOM    176  HZ  PHE    12      32.407  30.875  59.689  1.00  0.00           H  
ATOM    177  CE2 PHE    12      32.322  28.723  59.340  1.00  0.00           C  
ATOM    178  HE2 PHE    12      33.046  28.739  58.538  1.00  0.00           H  
ATOM    179  CD2 PHE    12      31.717  27.551  59.750  1.00  0.00           C  
ATOM    180  HD2 PHE    12      31.937  26.652  59.194  1.00  0.00           H  
ATOM    181  C   PHE    12      28.738  24.237  61.208  1.00  0.00           C  
ATOM    182  O   PHE    12      29.173  23.257  61.836  1.00  0.00           O  
ATOM    183  N   ASP    13      27.973  23.985  60.168  1.00  0.00           N  
ATOM    184  H   ASP    13      27.661  24.773  59.618  1.00  0.00           H  
ATOM    185  CA  ASP    13      27.550  22.642  59.802  1.00  0.00           C  
ATOM    186  HA  ASP    13      27.429  22.060  60.716  1.00  0.00           H  
ATOM    187  CB  ASP    13      26.095  22.654  59.260  1.00  0.00           C  
ATOM    188  HB2 ASP    13      25.454  23.395  59.739  1.00  0.00           H  
ATOM    189  HB3 ASP    13      26.134  22.966  58.217  1.00  0.00           H  
ATOM    190  CG  ASP    13      25.392  21.327  59.351  1.00  0.00           C  
ATOM    191  OD1 ASP    13      24.403  21.089  58.674  1.00  0.00           O  
ATOM    192  OD2 ASP    13      25.852  20.437  60.167  1.00  0.00           O  
ATOM    193  C   ASP    13      28.522  21.770  58.958  1.00  0.00           C  
ATOM    194  O   ASP    13      28.333  21.349  57.824  1.00  0.00           O  
ATOM    195  N   VAL    14      29.712  21.647  59.559  1.00  0.00           N  
ATOM    196  H   VAL    14      29.977  22.032  60.455  1.00  0.00           H  
ATOM    197  CA  VAL    14      30.881  21.211  58.813  1.00  0.00           C  
ATOM    198  HA  VAL    14      30.653  21.078  57.755  1.00  0.00           H  
ATOM    199  CB  VAL    14      31.939  22.208  58.810  1.00  0.00           C  
ATOM    200  HB  VAL    14      32.658  21.834  58.080  1.00  0.00           H  
ATOM    201  CG1 VAL    14      31.466  23.525  58.168  1.00  0.00           C  
ATOM    202 HG11 VAL    14      32.280  23.983  57.606  1.00  0.00           H  
ATOM    203 HG12 VAL    14      30.827  23.250  57.328  1.00  0.00           H  
ATOM    204 HG13 VAL    14      31.055  24.271  58.849  1.00  0.00           H  
ATOM    205  CG2 VAL    14      32.718  22.468  60.076  1.00  0.00           C  
ATOM    206 HG21 VAL    14      32.044  22.709  60.897  1.00  0.00           H  
ATOM    207 HG22 VAL    14      33.251  21.659  60.575  1.00  0.00           H  
ATOM    208 HG23 VAL    14      33.443  23.268  59.919  1.00  0.00           H  
ATOM    209  C   VAL    14      31.406  19.788  59.220  1.00  0.00           C  
ATOM    210  O   VAL    14      32.342  19.269  58.647  1.00  0.00           O  
ATOM    211  N   GLY    15      30.833  19.185  60.222  1.00  0.00           N  
ATOM    212  H   GLY    15      30.030  19.603  60.670  1.00  0.00           H  
ATOM    213  CA  GLY    15      31.108  17.828  60.554  1.00  0.00           C  
ATOM    214  HA2 GLY    15      32.197  17.767  60.531  1.00  0.00           H  
ATOM    215  HA3 GLY    15      30.721  17.632  61.553  1.00  0.00           H  
ATOM    216  C   GLY    15      30.566  16.850  59.581  1.00  0.00           C  
ATOM    217  O   GLY    15      29.561  17.124  58.863  1.00  0.00           O  
ATOM    218  N   PRO    16      31.058  15.600  59.583  1.00  0.00           N  
ATOM    219  CD  PRO    16      30.291  14.499  58.885  1.00  0.00           C  
ATOM    220  HD2 PRO    16      30.050  14.707  57.843  1.00  0.00           H  
ATOM    221  HD3 PRO    16      29.389  14.322  59.471  1.00  0.00           H  
ATOM    222  CG  PRO    16      31.362  13.377  58.934  1.00  0.00           C  
ATOM    223  HG2 PRO    16      32.060  13.467  58.102  1.00  0.00           H  
ATOM    224  HG3 PRO    16      30.840  12.420  58.952  1.00  0.00           H  
ATOM    225  CB  PRO    16      31.993  13.491  60.320  1.00  0.00           C  
ATOM    226  HB2 PRO    16      32.879  12.865  60.428  1.00  0.00           H  
ATOM    227  HB3 PRO    16      31.226  13.203  61.038  1.00  0.00           H  
ATOM    228  CA  PRO    16      32.109  15.012  60.434  1.00  0.00           C  
ATOM    229  HA  PRO    16      32.051  15.271  61.491  1.00  0.00           H  
ATOM    230  C   PRO    16      33.507  15.364  59.911  1.00  0.00           C  
ATOM    231  O   PRO    16      34.497  15.166  60.588  1.00  0.00           O  
ATOM    232  N   ARG    17      33.656  15.907  58.687  1.00  0.00           N  
ATOM    233  H   ARG    17      32.838  16.214  58.181  1.00  0.00           H  
ATOM    234  CA  ARG    17      35.001  16.226  58.028  1.00  0.00           C  
ATOM    235  HA  ARG    17      35.549  15.284  58.013  1.00  0.00           H  
ATOM    236  CB  ARG    17      34.894  16.539  56.518  1.00  0.00           C  
ATOM    237  HB2 ARG    17      34.321  15.709  56.105  1.00  0.00           H  
ATOM    238  HB3 ARG    17      34.275  17.428  56.397  1.00  0.00           H  
ATOM    239  CG  ARG    17      36.268  16.622  55.800  1.00  0.00           C  
ATOM    240  HG2 ARG    17      36.728  17.598  55.954  1.00  0.00           H  
ATOM    241  HG3 ARG    17      37.067  15.938  56.085  1.00  0.00           H  
ATOM    242  CD  ARG    17      35.917  16.733  54.276  1.00  0.00           C  
ATOM    243  HD2 ARG    17      35.649  15.719  53.980  1.00  0.00           H  
ATOM    244  HD3 ARG    17      35.057  17.382  54.111  1.00  0.00           H  
ATOM    245  NE  ARG    17      37.050  17.182  53.493  1.00  0.00           N  
ATOM    246  HE  ARG    17      37.921  17.559  53.838  1.00  0.00           H  
ATOM    247  CZ  ARG    17      37.086  17.319  52.161  1.00  0.00           C  
ATOM    248  NH1 ARG    17      38.186  17.729  51.680  1.00  0.00           N  
ATOM    249 HH11 ARG    17      38.877  18.101  52.316  1.00  0.00           H  
ATOM    250 HH12 ARG    17      38.257  17.958  50.699  1.00  0.00           H  
ATOM    251  NH2 ARG    17      36.191  16.843  51.286  1.00  0.00           N  
ATOM    252 HH21 ARG    17      35.241  16.642  51.564  1.00  0.00           H  
ATOM    253 HH22 ARG    17      36.331  17.179  50.344  1.00  0.00           H  
ATOM    254  C   ARG    17      35.866  17.204  58.715  1.00  0.00           C  
ATOM    255  O   ARG    17      37.039  16.904  58.992  1.00  0.00           O  
ATOM    256  N   TYR    18      35.379  18.431  58.876  1.00  0.00           N  
ATOM    257  H   TYR    18      34.471  18.659  58.496  1.00  0.00           H  
ATOM    258  CA  TYR    18      36.127  19.505  59.403  1.00  0.00           C  
ATOM    259  HA  TYR    18      37.156  19.409  59.057  1.00  0.00           H  
ATOM    260  CB  TYR    18      35.684  20.728  58.656  1.00  0.00           C  
ATOM    261  HB2 TYR    18      34.636  20.961  58.843  1.00  0.00           H  
ATOM    262  HB3 TYR    18      36.262  21.594  58.978  1.00  0.00           H  
ATOM    263  CG  TYR    18      35.793  20.532  57.210  1.00  0.00           C  
ATOM    264  CD1 TYR    18      37.107  20.763  56.658  1.00  0.00           C  
ATOM    265  HD1 TYR    18      37.966  20.792  57.313  1.00  0.00           H  
ATOM    266  CE1 TYR    18      37.212  20.641  55.277  1.00  0.00           C  
ATOM    267  HE1 TYR    18      38.192  20.612  54.824  1.00  0.00           H  
ATOM    268  CZ  TYR    18      36.187  20.238  54.469  1.00  0.00           C  
ATOM    269  OH  TYR    18      36.338  20.188  53.094  1.00  0.00           O  
ATOM    270  HH  TYR    18      35.528  20.019  52.607  1.00  0.00           H  
ATOM    271  CE2 TYR    18      34.901  20.143  54.966  1.00  0.00           C  
ATOM    272  HE2 TYR    18      34.087  20.201  54.259  1.00  0.00           H  
ATOM    273  CD2 TYR    18      34.707  20.208  56.355  1.00  0.00           C  
ATOM    274  HD2 TYR    18      33.679  20.195  56.687  1.00  0.00           H  
ATOM    275  C   TYR    18      36.050  19.562  60.929  1.00  0.00           C  
ATOM    276  O   TYR    18      35.069  19.115  61.523  1.00  0.00           O  
ATOM    277  N   THR    19      37.180  20.007  61.559  1.00  0.00           N  
ATOM    278  H   THR    19      38.025  20.185  61.035  1.00  0.00           H  
ATOM    279  CA  THR    19      37.271  20.081  63.056  1.00  0.00           C  
ATOM    280  HA  THR    19      36.296  20.352  63.460  1.00  0.00           H  
ATOM    281  CB  THR    19      37.569  18.649  63.456  1.00  0.00           C  
ATOM    282  HB  THR    19      36.794  18.038  62.994  1.00  0.00           H  
ATOM    283  CG2 THR    19      38.903  18.020  62.913  1.00  0.00           C  
ATOM    284 HG21 THR    19      38.784  17.504  61.961  1.00  0.00           H  
ATOM    285 HG22 THR    19      39.580  18.871  62.990  1.00  0.00           H  
ATOM    286 HG23 THR    19      39.172  17.191  63.568  1.00  0.00           H  
ATOM    287  OG1 THR    19      37.479  18.594  64.918  1.00  0.00           O  
ATOM    288  HG1 THR    19      36.884  19.277  65.237  1.00  0.00           H  
ATOM    289  C   THR    19      38.340  21.042  63.522  1.00  0.00           C  
ATOM    290  O   THR    19      39.054  21.662  62.695  1.00  0.00           O  
ATOM    291  N   GLN    20      38.456  21.368  64.873  1.00  0.00           N  
ATOM    292  H   GLN    20      37.871  20.839  65.504  1.00  0.00           H  
ATOM    293  CA  GLN    20      39.461  22.303  65.451  1.00  0.00           C  
ATOM    294  HA  GLN    20      39.138  22.480  66.478  1.00  0.00           H  
ATOM    295  CB  GLN    20      40.836  21.625  65.488  1.00  0.00           C  
ATOM    296  HB2 GLN    20      41.042  21.525  64.422  1.00  0.00           H  
ATOM    297  HB3 GLN    20      41.578  22.312  65.895  1.00  0.00           H  
ATOM    298  CG  GLN    20      40.847  20.335  66.236  1.00  0.00           C  
ATOM    299  HG2 GLN    20      40.287  20.422  67.167  1.00  0.00           H  
ATOM    300  HG3 GLN    20      40.414  19.628  65.529  1.00  0.00           H  
ATOM    301  CD  GLN    20      42.252  19.908  66.608  1.00  0.00           C  
ATOM    302  OE1 GLN    20      43.296  20.414  66.118  1.00  0.00           O  
ATOM    303  NE2 GLN    20      42.312  18.875  67.491  1.00  0.00           N  
ATOM    304 HE21 GLN    20      43.193  18.671  67.941  1.00  0.00           H  
ATOM    305 HE22 GLN    20      41.476  18.445  67.861  1.00  0.00           H  
ATOM    306  C   GLN    20      39.408  23.752  64.805  1.00  0.00           C  
ATOM    307  O   GLN    20      40.424  24.380  64.426  1.00  0.00           O  
ATOM    308  N   LEU    21      38.207  24.258  64.561  1.00  0.00           N  
ATOM    309  H   LEU    21      37.416  23.775  64.964  1.00  0.00           H  
ATOM    310  CA  LEU    21      37.938  25.541  64.039  1.00  0.00           C  
ATOM    311  HA  LEU    21      38.256  25.690  63.007  1.00  0.00           H  
ATOM    312  CB  LEU    21      36.316  25.683  64.039  1.00  0.00           C  
ATOM    313  HB2 LEU    21      35.946  25.043  64.840  1.00  0.00           H  
ATOM    314  HB3 LEU    21      36.143  26.739  64.249  1.00  0.00           H  
ATOM    315  CG  LEU    21      35.763  25.233  62.651  1.00  0.00           C  
ATOM    316  HG  LEU    21      36.408  25.543  61.829  1.00  0.00           H  
ATOM    317  CD1 LEU    21      35.556  23.759  62.498  1.00  0.00           C  
ATOM    318 HD11 LEU    21      35.164  23.579  61.496  1.00  0.00           H  
ATOM    319 HD12 LEU    21      36.522  23.254  62.481  1.00  0.00           H  
ATOM    320 HD13 LEU    21      34.994  23.327  63.326  1.00  0.00           H  
ATOM    321  CD2 LEU    21      34.439  25.945  62.440  1.00  0.00           C  
ATOM    322 HD21 LEU    21      34.492  27.033  62.477  1.00  0.00           H  
ATOM    323 HD22 LEU    21      34.019  25.606  61.492  1.00  0.00           H  
ATOM    324 HD23 LEU    21      33.682  25.687  63.181  1.00  0.00           H  
ATOM    325  C   LEU    21      38.540  26.665  64.864  1.00  0.00           C  
ATOM    326  O   LEU    21      38.326  26.774  66.071  1.00  0.00           O  
ATOM    327  N   GLN    22      38.959  27.762  64.279  1.00  0.00           N  
ATOM    328  H   GLN    22      39.004  27.898  63.279  1.00  0.00           H  
ATOM    329  CA  GLN    22      39.546  28.972  64.959  1.00  0.00           C  
ATOM    330  HA  GLN    22      38.982  29.197  65.865  1.00  0.00           H  
ATOM    331  CB  GLN    22      41.087  28.956  65.273  1.00  0.00           C  
ATOM    332  HB2 GLN    22      41.706  29.014  64.378  1.00  0.00           H  
ATOM    333  HB3 GLN    22      41.254  29.831  65.901  1.00  0.00           H  
ATOM    334  CG  GLN    22      41.548  27.786  66.046  1.00  0.00           C  
ATOM    335  HG2 GLN    22      40.957  27.620  66.946  1.00  0.00           H  
ATOM    336  HG3 GLN    22      41.409  26.896  65.432  1.00  0.00           H  
ATOM    337  CD  GLN    22      42.956  27.745  66.477  1.00  0.00           C  
ATOM    338  OE1 GLN    22      43.752  28.547  66.157  1.00  0.00           O  
ATOM    339  NE2 GLN    22      43.392  26.706  67.202  1.00  0.00           N  
ATOM    340 HE21 GLN    22      44.336  26.745  67.560  1.00  0.00           H  
ATOM    341 HE22 GLN    22      42.695  26.083  67.584  1.00  0.00           H  
ATOM    342  C   GLN    22      39.259  30.240  64.010  1.00  0.00           C  
ATOM    343  O   GLN    22      39.747  30.350  62.880  1.00  0.00           O  
ATOM    344  N   TYR    23      38.497  31.231  64.626  1.00  0.00           N  
ATOM    345  H   TYR    23      38.197  31.083  65.579  1.00  0.00           H  
ATOM    346  CA  TYR    23      38.041  32.402  63.833  1.00  0.00           C  
ATOM    347  HA  TYR    23      37.452  32.077  62.975  1.00  0.00           H  
ATOM    348  CB  TYR    23      37.163  33.284  64.753  1.00  0.00           C  
ATOM    349  HB2 TYR    23      36.207  32.802  64.956  1.00  0.00           H  
ATOM    350  HB3 TYR    23      37.709  33.267  65.697  1.00  0.00           H  
ATOM    351  CG  TYR    23      37.028  34.732  64.277  1.00  0.00           C  
ATOM    352  CD1 TYR    23      35.913  35.065  63.393  1.00  0.00           C  
ATOM    353  HD1 TYR    23      35.281  34.274  63.017  1.00  0.00           H  
ATOM    354  CE1 TYR    23      35.705  36.369  63.088  1.00  0.00           C  
ATOM    355  HE1 TYR    23      34.875  36.690  62.477  1.00  0.00           H  
ATOM    356  CZ  TYR    23      36.626  37.339  63.466  1.00  0.00           C  
ATOM    357  OH  TYR    23      36.452  38.637  63.062  1.00  0.00           O  
ATOM    358  HH  TYR    23      35.554  38.937  62.905  1.00  0.00           H  
ATOM    359  CE2 TYR    23      37.703  36.951  64.253  1.00  0.00           C  
ATOM    360  HE2 TYR    23      38.361  37.768  64.508  1.00  0.00           H  
ATOM    361  CD2 TYR    23      37.959  35.636  64.687  1.00  0.00           C  
ATOM    362  HD2 TYR    23      38.844  35.349  65.235  1.00  0.00           H  
ATOM    363  C   TYR    23      39.166  33.153  63.139  1.00  0.00           C  
ATOM    364  O   TYR    23      40.234  33.242  63.703  1.00  0.00           O  
ATOM    365  N   ILE    24      39.010  33.687  61.923  1.00  0.00           N  
ATOM    366  H   ILE    24      38.159  33.532  61.401  1.00  0.00           H  
ATOM    367  CA  ILE    24      39.952  34.656  61.366  1.00  0.00           C  
ATOM    368  HA  ILE    24      40.716  34.841  62.121  1.00  0.00           H  
ATOM    369  CB  ILE    24      40.546  34.066  60.119  1.00  0.00           C  
ATOM    370  HB  ILE    24      39.753  33.695  59.471  1.00  0.00           H  
ATOM    371  CG2 ILE    24      41.440  35.098  59.256  1.00  0.00           C  
ATOM    372 HG21 ILE    24      42.215  35.559  59.868  1.00  0.00           H  
ATOM    373 HG22 ILE    24      41.756  34.526  58.384  1.00  0.00           H  
ATOM    374 HG23 ILE    24      40.750  35.893  58.973  1.00  0.00           H  
ATOM    375  CG1 ILE    24      41.477  32.840  60.479  1.00  0.00           C  
ATOM    376 HG12 ILE    24      42.261  33.250  61.115  1.00  0.00           H  
ATOM    377 HG13 ILE    24      40.932  32.060  61.012  1.00  0.00           H  
ATOM    378  CD1 ILE    24      41.943  32.116  59.180  1.00  0.00           C  
ATOM    379 HD11 ILE    24      42.817  32.617  58.763  1.00  0.00           H  
ATOM    380 HD12 ILE    24      42.252  31.129  59.524  1.00  0.00           H  
ATOM    381 HD13 ILE    24      41.128  32.060  58.459  1.00  0.00           H  
ATOM    382  C   ILE    24      39.233  35.960  61.112  1.00  0.00           C  
ATOM    383  O   ILE    24      39.921  37.028  61.236  1.00  0.00           O  
ATOM    384  N   GLY    25      37.999  36.046  60.725  1.00  0.00           N  
ATOM    385  H   GLY    25      37.445  35.266  61.049  1.00  0.00           H  
ATOM    386  CA  GLY    25      37.342  37.124  60.097  1.00  0.00           C  
ATOM    387  HA2 GLY    25      37.540  38.023  60.680  1.00  0.00           H  
ATOM    388  HA3 GLY    25      37.799  37.350  59.133  1.00  0.00           H  
ATOM    389  C   GLY    25      35.848  36.949  59.977  1.00  0.00           C  
ATOM    390  O   GLY    25      35.268  35.869  60.166  1.00  0.00           O  
ATOM    391  N   GLU    26      35.203  38.083  59.683  1.00  0.00           N  
ATOM    392  H   GLU    26      35.697  38.948  59.518  1.00  0.00           H  
ATOM    393  CA  GLU    26      33.733  38.136  59.312  1.00  0.00           C  
ATOM    394  HA  GLU    26      33.415  37.100  59.195  1.00  0.00           H  
ATOM    395  CB  GLU    26      32.982  38.599  60.609  1.00  0.00           C  
ATOM    396  HB2 GLU    26      33.423  38.142  61.495  1.00  0.00           H  
ATOM    397  HB3 GLU    26      33.120  39.677  60.681  1.00  0.00           H  
ATOM    398  CG  GLU    26      31.449  38.414  60.478  1.00  0.00           C  
ATOM    399  HG2 GLU    26      31.032  39.020  59.674  1.00  0.00           H  
ATOM    400  HG3 GLU    26      31.266  37.352  60.320  1.00  0.00           H  
ATOM    401  CD  GLU    26      30.734  38.885  61.749  1.00  0.00           C  
ATOM    402  OE1 GLU    26      31.277  38.971  62.861  1.00  0.00           O  
ATOM    403  OE2 GLU    26      29.589  39.236  61.572  1.00  0.00           O  
ATOM    404  C   GLU    26      33.493  39.088  58.097  1.00  0.00           C  
ATOM    405  O   GLU    26      34.360  39.980  57.943  1.00  0.00           O  
ATOM    406  N   GLY    27      32.373  38.959  57.384  1.00  0.00           N  
ATOM    407  H   GLY    27      31.774  38.162  57.542  1.00  0.00           H  
ATOM    408  CA  GLY    27      31.931  39.944  56.349  1.00  0.00           C  
ATOM    409  HA2 GLY    27      32.372  40.901  56.631  1.00  0.00           H  
ATOM    410  HA3 GLY    27      32.221  39.729  55.320  1.00  0.00           H  
ATOM    411  C   GLY    27      30.376  40.160  56.322  1.00  0.00           C  
ATOM    412  O   GLY    27      29.586  39.560  57.073  1.00  0.00           O  
ATOM    413  N   ALA    28      29.825  41.019  55.416  1.00  0.00           N  
ATOM    414  H   ALA    28      30.529  41.360  54.777  1.00  0.00           H  
ATOM    415  CA  ALA    28      28.427  41.499  55.412  1.00  0.00           C  
ATOM    416  HA  ALA    28      28.220  42.150  56.261  1.00  0.00           H  
ATOM    417  CB  ALA    28      28.151  42.128  53.989  1.00  0.00           C  
ATOM    418  HB1 ALA    28      27.082  42.339  54.011  1.00  0.00           H  
ATOM    419  HB2 ALA    28      28.866  42.939  53.851  1.00  0.00           H  
ATOM    420  HB3 ALA    28      28.328  41.404  53.194  1.00  0.00           H  
ATOM    421  C   ALA    28      27.291  40.382  55.652  1.00  0.00           C  
ATOM    422  O   ALA    28      26.309  40.694  56.354  1.00  0.00           O  
ATOM    423  N   TYR    29      27.415  39.140  55.160  1.00  0.00           N  
ATOM    424  H   TYR    29      28.268  38.891  54.681  1.00  0.00           H  
ATOM    425  CA  TYR    29      26.493  38.028  55.348  1.00  0.00           C  
ATOM    426  HA  TYR    29      25.799  38.305  56.142  1.00  0.00           H  
ATOM    427  CB  TYR    29      25.708  37.913  54.119  1.00  0.00           C  
ATOM    428  HB2 TYR    29      26.259  37.629  53.223  1.00  0.00           H  
ATOM    429  HB3 TYR    29      25.004  37.092  54.256  1.00  0.00           H  
ATOM    430  CG  TYR    29      25.080  39.185  53.533  1.00  0.00           C  
ATOM    431  CD1 TYR    29      25.764  39.970  52.547  1.00  0.00           C  
ATOM    432  HD1 TYR    29      26.702  39.550  52.217  1.00  0.00           H  
ATOM    433  CE1 TYR    29      25.212  41.150  52.098  1.00  0.00           C  
ATOM    434  HE1 TYR    29      25.783  41.692  51.359  1.00  0.00           H  
ATOM    435  CZ  TYR    29      23.970  41.539  52.590  1.00  0.00           C  
ATOM    436  OH  TYR    29      23.390  42.646  52.089  1.00  0.00           O  
ATOM    437  HH  TYR    29      23.881  42.913  51.309  1.00  0.00           H  
ATOM    438  CE2 TYR    29      23.268  40.759  53.473  1.00  0.00           C  
ATOM    439  HE2 TYR    29      22.251  41.007  53.741  1.00  0.00           H  
ATOM    440  CD2 TYR    29      23.843  39.620  54.012  1.00  0.00           C  
ATOM    441  HD2 TYR    29      23.239  39.047  54.700  1.00  0.00           H  
ATOM    442  C   TYR    29      27.237  36.722  55.715  1.00  0.00           C  
ATOM    443  O   TYR    29      26.662  35.628  55.646  1.00  0.00           O  
ATOM    444  N   GLY    30      28.433  36.754  56.198  1.00  0.00           N  
ATOM    445  H   GLY    30      28.824  37.611  56.561  1.00  0.00           H  
ATOM    446  CA  GLY    30      29.404  35.661  56.215  1.00  0.00           C  
ATOM    447  HA2 GLY    30      28.868  34.739  56.438  1.00  0.00           H  
ATOM    448  HA3 GLY    30      29.958  35.583  55.279  1.00  0.00           H  
ATOM    449  C   GLY    30      30.379  35.739  57.486  1.00  0.00           C  
ATOM    450  O   GLY    30      30.611  36.771  58.070  1.00  0.00           O  
ATOM    451  N   MET    31      31.122  34.594  57.606  1.00  0.00           N  
ATOM    452  H   MET    31      30.851  33.891  56.933  1.00  0.00           H  
ATOM    453  CA  MET    31      32.204  34.380  58.574  1.00  0.00           C  
ATOM    454  HA  MET    31      32.747  35.300  58.791  1.00  0.00           H  
ATOM    455  CB  MET    31      31.504  33.868  59.861  1.00  0.00           C  
ATOM    456  HB2 MET    31      30.989  34.782  60.157  1.00  0.00           H  
ATOM    457  HB3 MET    31      30.875  33.021  59.587  1.00  0.00           H  
ATOM    458  CG  MET    31      32.539  33.492  60.948  1.00  0.00           C  
ATOM    459  HG2 MET    31      33.232  32.720  60.615  1.00  0.00           H  
ATOM    460  HG3 MET    31      33.253  34.306  61.075  1.00  0.00           H  
ATOM    461  SD  MET    31      31.818  33.176  62.601  1.00  0.00           S  
ATOM    462  CE  MET    31      31.449  34.812  63.218  1.00  0.00           C  
ATOM    463  HE1 MET    31      30.906  35.335  62.430  1.00  0.00           H  
ATOM    464  HE2 MET    31      30.870  34.785  64.141  1.00  0.00           H  
ATOM    465  HE3 MET    31      32.402  35.333  63.313  1.00  0.00           H  
ATOM    466  C   MET    31      33.341  33.441  58.208  1.00  0.00           C  
ATOM    467  O   MET    31      33.048  32.386  57.665  1.00  0.00           O  
ATOM    468  N   VAL    32      34.606  33.761  58.573  1.00  0.00           N  
ATOM    469  H   VAL    32      34.727  34.503  59.247  1.00  0.00           H  
ATOM    470  CA  VAL    32      35.867  33.017  58.171  1.00  0.00           C  
ATOM    471  HA  VAL    32      35.477  32.267  57.483  1.00  0.00           H  
ATOM    472  CB  VAL    32      36.858  33.959  57.406  1.00  0.00           C  
ATOM    473  HB  VAL    32      37.225  34.752  58.058  1.00  0.00           H  
ATOM    474  CG1 VAL    32      38.061  33.231  56.881  1.00  0.00           C  
ATOM    475 HG11 VAL    32      38.498  32.536  57.598  1.00  0.00           H  
ATOM    476 HG12 VAL    32      37.846  32.716  55.944  1.00  0.00           H  
ATOM    477 HG13 VAL    32      38.752  34.029  56.612  1.00  0.00           H  
ATOM    478  CG2 VAL    32      36.078  34.639  56.289  1.00  0.00           C  
ATOM    479 HG21 VAL    32      35.444  35.430  56.690  1.00  0.00           H  
ATOM    480 HG22 VAL    32      36.797  35.122  55.626  1.00  0.00           H  
ATOM    481 HG23 VAL    32      35.434  33.959  55.731  1.00  0.00           H  
ATOM    482  C   VAL    32      36.459  32.299  59.454  1.00  0.00           C  
ATOM    483  O   VAL    32      36.701  32.972  60.470  1.00  0.00           O  
ATOM    484  N   SER    33      36.876  31.045  59.267  1.00  0.00           N  
ATOM    485  H   SER    33      36.640  30.646  58.370  1.00  0.00           H  
ATOM    486  CA  SER    33      37.620  30.275  60.232  1.00  0.00           C  
ATOM    487  HA  SER    33      38.012  30.918  61.019  1.00  0.00           H  
ATOM    488  CB  SER    33      36.587  29.388  60.845  1.00  0.00           C  
ATOM    489  HB2 SER    33      35.846  30.057  61.282  1.00  0.00           H  
ATOM    490  HB3 SER    33      36.066  28.656  60.228  1.00  0.00           H  
ATOM    491  OG  SER    33      37.272  28.696  61.884  1.00  0.00           O  
ATOM    492  HG  SER    33      37.844  28.077  61.425  1.00  0.00           H  
ATOM    493  C   SER    33      38.866  29.604  59.487  1.00  0.00           C  
ATOM    494  O   SER    33      38.816  29.288  58.333  1.00  0.00           O  
ATOM    495  N   SER    34      39.979  29.323  60.186  1.00  0.00           N  
ATOM    496  H   SER    34      40.079  29.756  61.093  1.00  0.00           H  
ATOM    497  CA  SER    34      40.851  28.123  59.912  1.00  0.00           C  
ATOM    498  HA  SER    34      40.906  27.977  58.833  1.00  0.00           H  
ATOM    499  CB  SER    34      42.351  28.251  60.397  1.00  0.00           C  
ATOM    500  HB2 SER    34      42.870  27.342  60.092  1.00  0.00           H  
ATOM    501  HB3 SER    34      42.809  29.181  60.058  1.00  0.00           H  
ATOM    502  OG  SER    34      42.293  28.302  61.761  1.00  0.00           O  
ATOM    503  HG  SER    34      42.572  29.201  61.951  1.00  0.00           H  
ATOM    504  C   SER    34      40.203  26.865  60.514  1.00  0.00           C  
ATOM    505  O   SER    34      39.453  26.986  61.448  1.00  0.00           O  
ATOM    506  N   ALA    35      40.568  25.628  60.064  1.00  0.00           N  
ATOM    507  H   ALA    35      41.038  25.595  59.171  1.00  0.00           H  
ATOM    508  CA  ALA    35      40.159  24.302  60.636  1.00  0.00           C  
ATOM    509  HA  ALA    35      40.150  24.384  61.723  1.00  0.00           H  
ATOM    510  CB  ALA    35      38.789  23.923  60.097  1.00  0.00           C  
ATOM    511  HB1 ALA    35      38.086  24.613  60.563  1.00  0.00           H  
ATOM    512  HB2 ALA    35      38.928  24.103  59.031  1.00  0.00           H  
ATOM    513  HB3 ALA    35      38.428  22.962  60.463  1.00  0.00           H  
ATOM    514  C   ALA    35      41.193  23.210  60.218  1.00  0.00           C  
ATOM    515  O   ALA    35      42.024  23.505  59.339  1.00  0.00           O  
ATOM    516  N   TYR    36      41.025  22.010  60.718  1.00  0.00           N  
ATOM    517  H   TYR    36      40.277  21.884  61.384  1.00  0.00           H  
ATOM    518  CA  TYR    36      41.762  20.827  60.172  1.00  0.00           C  
ATOM    519  HA  TYR    36      42.604  21.120  59.545  1.00  0.00           H  
ATOM    520  CB  TYR    36      42.186  19.939  61.330  1.00  0.00           C  
ATOM    521  HB2 TYR    36      42.753  20.569  62.015  1.00  0.00           H  
ATOM    522  HB3 TYR    36      41.257  19.654  61.822  1.00  0.00           H  
ATOM    523  CG  TYR    36      42.987  18.696  61.006  1.00  0.00           C  
ATOM    524  CD1 TYR    36      44.319  18.820  60.561  1.00  0.00           C  
ATOM    525  HD1 TYR    36      44.694  19.830  60.482  1.00  0.00           H  
ATOM    526  CE1 TYR    36      45.000  17.633  60.228  1.00  0.00           C  
ATOM    527  HE1 TYR    36      46.014  17.783  59.889  1.00  0.00           H  
ATOM    528  CZ  TYR    36      44.487  16.355  60.301  1.00  0.00           C  
ATOM    529  OH  TYR    36      45.246  15.295  60.000  1.00  0.00           O  
ATOM    530  HH  TYR    36      44.851  14.496  60.358  1.00  0.00           H  
ATOM    531  CE2 TYR    36      43.091  16.240  60.644  1.00  0.00           C  
ATOM    532  HE2 TYR    36      42.714  15.228  60.601  1.00  0.00           H  
ATOM    533  CD2 TYR    36      42.322  17.384  60.969  1.00  0.00           C  
ATOM    534  HD2 TYR    36      41.309  17.150  61.261  1.00  0.00           H  
ATOM    535  C   TYR    36      40.793  20.109  59.273  1.00  0.00           C  
ATOM    536  O   TYR    36      39.578  20.089  59.575  1.00  0.00           O  
ATOM    537  N   ASP    37      41.305  19.404  58.256  1.00  0.00           N  
ATOM    538  H   ASP    37      42.300  19.410  58.081  1.00  0.00           H  
ATOM    539  CA  ASP    37      40.513  18.593  57.333  1.00  0.00           C  
ATOM    540  HA  ASP    37      39.439  18.639  57.510  1.00  0.00           H  
ATOM    541  CB  ASP    37      40.669  19.176  55.947  1.00  0.00           C  
ATOM    542  HB2 ASP    37      40.189  20.137  56.131  1.00  0.00           H  
ATOM    543  HB3 ASP    37      41.743  19.284  55.795  1.00  0.00           H  
ATOM    544  CG  ASP    37      39.959  18.358  54.817  1.00  0.00           C  
ATOM    545  OD1 ASP    37      39.592  17.170  55.077  1.00  0.00           O  
ATOM    546  OD2 ASP    37      39.708  18.839  53.687  1.00  0.00           O  
ATOM    547  C   ASP    37      41.057  17.155  57.489  1.00  0.00           C  
ATOM    548  O   ASP    37      42.183  16.782  57.164  1.00  0.00           O  
ATOM    549  N   HIE    38      40.100  16.263  57.823  1.00  0.00           N  
ATOM    550  H   HIE    38      39.168  16.650  57.867  1.00  0.00           H  
ATOM    551  CA  HIE    38      40.280  14.843  58.195  1.00  0.00           C  
ATOM    552  HA  HIE    38      41.192  14.786  58.790  1.00  0.00           H  
ATOM    553  CB  HIE    38      39.238  14.248  59.072  1.00  0.00           C  
ATOM    554  HB2 HIE    38      39.333  14.700  60.059  1.00  0.00           H  
ATOM    555  HB3 HIE    38      38.235  14.352  58.656  1.00  0.00           H  
ATOM    556  CG  HIE    38      39.513  12.769  59.362  1.00  0.00           C  
ATOM    557  ND1 HIE    38      38.577  11.757  59.137  1.00  0.00           N  
ATOM    558  CE1 HIE    38      39.236  10.704  59.556  1.00  0.00           C  
ATOM    559  HE1 HIE    38      38.839   9.700  59.582  1.00  0.00           H  
ATOM    560  NE2 HIE    38      40.511  10.981  60.077  1.00  0.00           N  
ATOM    561  HE2 HIE    38      40.993  10.321  60.671  1.00  0.00           H  
ATOM    562  CD2 HIE    38      40.668  12.358  59.949  1.00  0.00           C  
ATOM    563  HD2 HIE    38      41.550  12.955  60.126  1.00  0.00           H  
ATOM    564  C   HIE    38      40.547  14.017  56.964  1.00  0.00           C  
ATOM    565  O   HIE    38      41.463  13.202  56.932  1.00  0.00           O  
ATOM    566  N   VAL    39      39.834  14.292  55.869  1.00  0.00           N  
ATOM    567  H   VAL    39      39.089  14.969  55.958  1.00  0.00           H  
ATOM    568  CA  VAL    39      40.059  13.687  54.580  1.00  0.00           C  
ATOM    569  HA  VAL    39      40.107  12.604  54.698  1.00  0.00           H  
ATOM    570  CB  VAL    39      39.028  14.015  53.487  1.00  0.00           C  
ATOM    571  HB  VAL    39      39.048  15.085  53.284  1.00  0.00           H  
ATOM    572  CG1 VAL    39      39.212  13.107  52.217  1.00  0.00           C  
ATOM    573 HG11 VAL    39      40.182  13.348  51.782  1.00  0.00           H  
ATOM    574 HG12 VAL    39      39.182  12.047  52.469  1.00  0.00           H  
ATOM    575 HG13 VAL    39      38.442  13.452  51.527  1.00  0.00           H  
ATOM    576  CG2 VAL    39      37.585  13.575  53.978  1.00  0.00           C  
ATOM    577 HG21 VAL    39      36.953  13.623  53.091  1.00  0.00           H  
ATOM    578 HG22 VAL    39      37.617  12.603  54.471  1.00  0.00           H  
ATOM    579 HG23 VAL    39      37.373  14.260  54.800  1.00  0.00           H  
ATOM    580  C   VAL    39      41.480  14.028  53.995  1.00  0.00           C  
ATOM    581  O   VAL    39      42.258  13.174  53.748  1.00  0.00           O  
ATOM    582  N   ARG    40      41.833  15.299  53.871  1.00  0.00           N  
ATOM    583  H   ARG    40      41.157  15.961  54.227  1.00  0.00           H  
ATOM    584  CA  ARG    40      43.115  15.809  53.313  1.00  0.00           C  
ATOM    585  HA  ARG    40      43.487  15.067  52.607  1.00  0.00           H  
ATOM    586  CB  ARG    40      42.867  17.132  52.487  1.00  0.00           C  
ATOM    587  HB2 ARG    40      42.438  17.821  53.214  1.00  0.00           H  
ATOM    588  HB3 ARG    40      43.827  17.444  52.076  1.00  0.00           H  
ATOM    589  CG  ARG    40      41.797  16.796  51.361  1.00  0.00           C  
ATOM    590  HG2 ARG    40      42.263  16.083  50.681  1.00  0.00           H  
ATOM    591  HG3 ARG    40      40.891  16.406  51.825  1.00  0.00           H  
ATOM    592  CD  ARG    40      41.462  18.114  50.644  1.00  0.00           C  
ATOM    593  HD2 ARG    40      40.707  17.969  49.872  1.00  0.00           H  
ATOM    594  HD3 ARG    40      41.062  18.729  51.451  1.00  0.00           H  
ATOM    595  NE  ARG    40      42.687  18.745  50.011  1.00  0.00           N  
ATOM    596  HE  ARG    40      43.345  18.037  49.718  1.00  0.00           H  
ATOM    597  CZ  ARG    40      43.139  19.988  50.146  1.00  0.00           C  
ATOM    598  NH1 ARG    40      42.395  20.984  50.596  1.00  0.00           N  
ATOM    599 HH11 ARG    40      41.467  20.789  50.943  1.00  0.00           H  
ATOM    600 HH12 ARG    40      42.759  21.881  50.884  1.00  0.00           H  
ATOM    601  NH2 ARG    40      44.374  20.257  49.901  1.00  0.00           N  
ATOM    602 HH21 ARG    40      44.969  19.491  49.620  1.00  0.00           H  
ATOM    603 HH22 ARG    40      44.736  21.194  50.010  1.00  0.00           H  
ATOM    604  C   ARG    40      44.240  16.006  54.276  1.00  0.00           C  
ATOM    605  O   ARG    40      45.355  16.483  53.988  1.00  0.00           O  
ATOM    606  N   LYS    41      44.108  15.553  55.577  1.00  0.00           N  
ATOM    607  H   LYS    41      43.164  15.229  55.730  1.00  0.00           H  
ATOM    608  CA  LYS    41      45.168  15.423  56.573  1.00  0.00           C  
ATOM    609  HA  LYS    41      44.658  15.311  57.530  1.00  0.00           H  
ATOM    610  CB  LYS    41      46.130  14.227  56.317  1.00  0.00           C  
ATOM    611  HB2 LYS    41      46.450  14.176  55.276  1.00  0.00           H  
ATOM    612  HB3 LYS    41      47.057  14.231  56.891  1.00  0.00           H  
ATOM    613  CG  LYS    41      45.376  12.967  56.382  1.00  0.00           C  
ATOM    614  HG2 LYS    41      44.630  12.962  55.587  1.00  0.00           H  
ATOM    615  HG3 LYS    41      46.073  12.158  56.165  1.00  0.00           H  
ATOM    616  CD  LYS    41      44.750  12.503  57.752  1.00  0.00           C  
ATOM    617  HD2 LYS    41      45.609  12.361  58.407  1.00  0.00           H  
ATOM    618  HD3 LYS    41      44.098  13.240  58.221  1.00  0.00           H  
ATOM    619  CE  LYS    41      44.104  11.113  57.573  1.00  0.00           C  
ATOM    620  HE2 LYS    41      44.843  10.371  57.271  1.00  0.00           H  
ATOM    621  HE3 LYS    41      43.594  10.935  58.519  1.00  0.00           H  
ATOM    622  NZ  LYS    41      43.027  11.068  56.605  1.00  0.00           N  
ATOM    623  HZ1 LYS    41      42.258  11.658  56.890  1.00  0.00           H  
ATOM    624  HZ2 LYS    41      43.360  11.419  55.719  1.00  0.00           H  
ATOM    625  HZ3 LYS    41      42.726  10.113  56.471  1.00  0.00           H  
ATOM    626  C   LYS    41      45.938  16.786  56.746  1.00  0.00           C  
ATOM    627  O   LYS    41      47.174  16.704  56.842  1.00  0.00           O  
ATOM    628  N   THR    42      45.263  17.938  56.709  1.00  0.00           N  
ATOM    629  H   THR    42      44.254  17.911  56.755  1.00  0.00           H  
ATOM    630  CA  THR    42      45.980  19.195  56.758  1.00  0.00           C  
ATOM    631  HA  THR    42      46.728  19.119  57.547  1.00  0.00           H  
ATOM    632  CB  THR    42      46.550  19.613  55.361  1.00  0.00           C  
ATOM    633  HB  THR    42      46.981  18.709  54.932  1.00  0.00           H  
ATOM    634  CG2 THR    42      45.433  20.114  54.487  1.00  0.00           C  
ATOM    635 HG21 THR    42      44.515  19.569  54.708  1.00  0.00           H  
ATOM    636 HG22 THR    42      45.205  21.172  54.612  1.00  0.00           H  
ATOM    637 HG23 THR    42      45.588  19.949  53.421  1.00  0.00           H  
ATOM    638  OG1 THR    42      47.436  20.658  55.401  1.00  0.00           O  
ATOM    639  HG1 THR    42      48.236  20.292  55.785  1.00  0.00           H  
ATOM    640  C   THR    42      45.067  20.320  57.347  1.00  0.00           C  
ATOM    641  O   THR    42      43.901  20.121  57.652  1.00  0.00           O  
ATOM    642  N   ARG    43      45.602  21.506  57.609  1.00  0.00           N  
ATOM    643  H   ARG    43      46.546  21.620  57.268  1.00  0.00           H  
ATOM    644  CA  ARG    43      44.915  22.726  57.977  1.00  0.00           C  
ATOM    645  HA  ARG    43      44.019  22.417  58.514  1.00  0.00           H  
ATOM    646  CB  ARG    43      45.856  23.608  58.825  1.00  0.00           C  
ATOM    647  HB2 ARG    43      46.457  23.077  59.563  1.00  0.00           H  
ATOM    648  HB3 ARG    43      46.464  24.223  58.161  1.00  0.00           H  
ATOM    649  CG  ARG    43      44.953  24.427  59.746  1.00  0.00           C  
ATOM    650  HG2 ARG    43      44.182  24.967  59.197  1.00  0.00           H  
ATOM    651  HG3 ARG    43      44.446  23.927  60.571  1.00  0.00           H  
ATOM    652  CD  ARG    43      45.863  25.418  60.619  1.00  0.00           C  
ATOM    653  HD2 ARG    43      46.812  25.002  60.958  1.00  0.00           H  
ATOM    654  HD3 ARG    43      46.216  26.247  60.006  1.00  0.00           H  
ATOM    655  NE  ARG    43      45.062  25.879  61.698  1.00  0.00           N  
ATOM    656  HE  ARG    43      44.092  25.610  61.788  1.00  0.00           H  
ATOM    657  CZ  ARG    43      45.487  26.680  62.616  1.00  0.00           C  
ATOM    658  NH1 ARG    43      46.688  27.129  62.824  1.00  0.00           N  
ATOM    659 HH11 ARG    43      47.324  26.981  62.053  1.00  0.00           H  
ATOM    660 HH12 ARG    43      46.815  27.788  63.579  1.00  0.00           H  
ATOM    661  NH2 ARG    43      44.608  27.117  63.490  1.00  0.00           N  
ATOM    662 HH21 ARG    43      43.704  26.666  63.474  1.00  0.00           H  
ATOM    663 HH22 ARG    43      44.834  27.776  64.221  1.00  0.00           H  
ATOM    664  C   ARG    43      44.375  23.417  56.710  1.00  0.00           C  
ATOM    665  O   ARG    43      45.189  23.671  55.866  1.00  0.00           O  
ATOM    666  N   VAL    44      43.151  23.937  56.790  1.00  0.00           N  
ATOM    667  H   VAL    44      42.470  23.621  57.466  1.00  0.00           H  
ATOM    668  CA  VAL    44      42.417  24.566  55.619  1.00  0.00           C  
ATOM    669  HA  VAL    44      43.062  24.959  54.833  1.00  0.00           H  
ATOM    670  CB  VAL    44      41.460  23.504  55.054  1.00  0.00           C  
ATOM    671  HB  VAL    44      40.899  23.966  54.242  1.00  0.00           H  
ATOM    672  CG1 VAL    44      42.186  22.321  54.443  1.00  0.00           C  
ATOM    673 HG11 VAL    44      42.946  22.641  53.731  1.00  0.00           H  
ATOM    674 HG12 VAL    44      42.789  21.701  55.106  1.00  0.00           H  
ATOM    675 HG13 VAL    44      41.411  21.740  53.943  1.00  0.00           H  
ATOM    676  CG2 VAL    44      40.221  23.036  55.947  1.00  0.00           C  
ATOM    677 HG21 VAL    44      40.606  22.352  56.702  1.00  0.00           H  
ATOM    678 HG22 VAL    44      39.712  23.911  56.352  1.00  0.00           H  
ATOM    679 HG23 VAL    44      39.478  22.547  55.317  1.00  0.00           H  
ATOM    680  C   VAL    44      41.551  25.836  56.063  1.00  0.00           C  
ATOM    681  O   VAL    44      41.187  25.885  57.248  1.00  0.00           O  
ATOM    682  N   ALA    45      41.360  26.728  55.093  1.00  0.00           N  
ATOM    683  H   ALA    45      41.649  26.592  54.135  1.00  0.00           H  
ATOM    684  CA  ALA    45      40.413  27.832  55.424  1.00  0.00           C  
ATOM    685  HA  ALA    45      40.502  28.233  56.433  1.00  0.00           H  
ATOM    686  CB  ALA    45      40.870  28.978  54.422  1.00  0.00           C  
ATOM    687  HB1 ALA    45      40.162  29.783  54.622  1.00  0.00           H  
ATOM    688  HB2 ALA    45      41.919  29.266  54.484  1.00  0.00           H  
ATOM    689  HB3 ALA    45      40.680  28.678  53.391  1.00  0.00           H  
ATOM    690  C   ALA    45      38.876  27.404  55.111  1.00  0.00           C  
ATOM    691  O   ALA    45      38.614  26.670  54.105  1.00  0.00           O  
ATOM    692  N   ILE    46      37.975  27.828  55.925  1.00  0.00           N  
ATOM    693  H   ILE    46      38.202  28.458  56.681  1.00  0.00           H  
ATOM    694  CA  ILE    46      36.559  27.603  55.785  1.00  0.00           C  
ATOM    695  HA  ILE    46      36.362  27.273  54.765  1.00  0.00           H  
ATOM    696  CB  ILE    46      35.939  26.711  56.827  1.00  0.00           C  
ATOM    697  HB  ILE    46      35.845  27.210  57.792  1.00  0.00           H  
ATOM    698  CG2 ILE    46      34.557  26.318  56.407  1.00  0.00           C  
ATOM    699 HG21 ILE    46      33.996  27.243  56.271  1.00  0.00           H  
ATOM    700 HG22 ILE    46      34.562  25.861  55.417  1.00  0.00           H  
ATOM    701 HG23 ILE    46      33.963  25.694  57.076  1.00  0.00           H  
ATOM    702  CG1 ILE    46      36.746  25.392  57.140  1.00  0.00           C  
ATOM    703 HG12 ILE    46      37.087  24.912  56.223  1.00  0.00           H  
ATOM    704 HG13 ILE    46      37.675  25.611  57.667  1.00  0.00           H  
ATOM    705  CD1 ILE    46      35.949  24.391  57.886  1.00  0.00           C  
ATOM    706 HD11 ILE    46      36.604  23.633  58.314  1.00  0.00           H  
ATOM    707 HD12 ILE    46      35.382  24.813  58.716  1.00  0.00           H  
ATOM    708 HD13 ILE    46      35.259  23.910  57.192  1.00  0.00           H  
ATOM    709  C   ILE    46      35.898  29.024  55.818  1.00  0.00           C  
ATOM    710  O   ILE    46      36.183  29.775  56.734  1.00  0.00           O  
ATOM    711  N   LYS    47      34.987  29.329  54.883  1.00  0.00           N  
ATOM    712  H   LYS    47      34.857  28.712  54.095  1.00  0.00           H  
ATOM    713  CA  LYS    47      33.963  30.504  54.958  1.00  0.00           C  
ATOM    714  HA  LYS    47      34.168  30.958  55.928  1.00  0.00           H  
ATOM    715  CB  LYS    47      34.120  31.407  53.738  1.00  0.00           C  
ATOM    716  HB2 LYS    47      33.636  30.946  52.876  1.00  0.00           H  
ATOM    717  HB3 LYS    47      33.606  32.344  53.954  1.00  0.00           H  
ATOM    718  CG  LYS    47      35.465  31.818  53.140  1.00  0.00           C  
ATOM    719  HG2 LYS    47      35.912  32.342  53.985  1.00  0.00           H  
ATOM    720  HG3 LYS    47      35.939  30.902  52.787  1.00  0.00           H  
ATOM    721  CD  LYS    47      35.360  32.706  51.928  1.00  0.00           C  
ATOM    722  HD2 LYS    47      34.973  32.086  51.119  1.00  0.00           H  
ATOM    723  HD3 LYS    47      34.709  33.548  52.160  1.00  0.00           H  
ATOM    724  CE  LYS    47      36.730  33.356  51.467  1.00  0.00           C  
ATOM    725  HE2 LYS    47      37.225  33.847  52.305  1.00  0.00           H  
ATOM    726  HE3 LYS    47      37.320  32.485  51.179  1.00  0.00           H  
ATOM    727  NZ  LYS    47      36.546  34.290  50.360  1.00  0.00           N  
ATOM    728  HZ1 LYS    47      36.069  33.953  49.536  1.00  0.00           H  
ATOM    729  HZ2 LYS    47      36.094  35.123  50.710  1.00  0.00           H  
ATOM    730  HZ3 LYS    47      37.432  34.719  50.134  1.00  0.00           H  
ATOM    731  C   LYS    47      32.563  29.925  55.114  1.00  0.00           C  
ATOM    732  O   LYS    47      32.271  28.994  54.404  1.00  0.00           O  
ATOM    733  N   LYS    48      31.739  30.586  55.888  1.00  0.00           N  
ATOM    734  H   LYS    48      32.141  31.431  56.268  1.00  0.00           H  
ATOM    735  CA  LYS    48      30.296  30.426  55.892  1.00  0.00           C  
ATOM    736  HA  LYS    48      29.985  29.562  55.305  1.00  0.00           H  
ATOM    737  CB  LYS    48      29.760  30.233  57.232  1.00  0.00           C  
ATOM    738  HB2 LYS    48      30.298  29.384  57.654  1.00  0.00           H  
ATOM    739  HB3 LYS    48      29.958  31.147  57.792  1.00  0.00           H  
ATOM    740  CG  LYS    48      28.209  29.918  57.428  1.00  0.00           C  
ATOM    741  HG2 LYS    48      27.646  30.661  56.863  1.00  0.00           H  
ATOM    742  HG3 LYS    48      27.949  28.901  57.136  1.00  0.00           H  
ATOM    743  CD  LYS    48      27.718  30.091  58.956  1.00  0.00           C  
ATOM    744  HD2 LYS    48      28.247  29.416  59.629  1.00  0.00           H  
ATOM    745  HD3 LYS    48      27.870  31.139  59.212  1.00  0.00           H  
ATOM    746  CE  LYS    48      26.292  29.739  59.031  1.00  0.00           C  
ATOM    747  HE2 LYS    48      25.664  30.482  58.539  1.00  0.00           H  
ATOM    748  HE3 LYS    48      26.131  28.835  58.443  1.00  0.00           H  
ATOM    749  NZ  LYS    48      25.913  29.443  60.456  1.00  0.00           N  
ATOM    750  HZ1 LYS    48      26.046  30.254  61.043  1.00  0.00           H  
ATOM    751  HZ2 LYS    48      24.937  29.271  60.650  1.00  0.00           H  
ATOM    752  HZ3 LYS    48      26.481  28.797  60.986  1.00  0.00           H  
ATOM    753  C   LYS    48      29.714  31.763  55.280  1.00  0.00           C  
ATOM    754  O   LYS    48      30.072  32.866  55.732  1.00  0.00           O  
ATOM    755  N   ILE    49      28.848  31.658  54.319  1.00  0.00           N  
ATOM    756  H   ILE    49      28.703  30.765  53.872  1.00  0.00           H  
ATOM    757  CA  ILE    49      28.065  32.743  53.680  1.00  0.00           C  
ATOM    758  HA  ILE    49      28.219  33.680  54.215  1.00  0.00           H  
ATOM    759  CB  ILE    49      28.671  33.167  52.246  1.00  0.00           C  
ATOM    760  HB  ILE    49      28.572  32.331  51.553  1.00  0.00           H  
ATOM    761  CG2 ILE    49      27.941  34.308  51.631  1.00  0.00           C  
ATOM    762 HG21 ILE    49      28.214  34.359  50.577  1.00  0.00           H  
ATOM    763 HG22 ILE    49      26.867  34.150  51.533  1.00  0.00           H  
ATOM    764 HG23 ILE    49      28.166  35.278  52.077  1.00  0.00           H  
ATOM    765  CG1 ILE    49      30.192  33.547  52.181  1.00  0.00           C  
ATOM    766 HG12 ILE    49      30.317  34.089  51.243  1.00  0.00           H  
ATOM    767 HG13 ILE    49      30.520  34.260  52.937  1.00  0.00           H  
ATOM    768  CD1 ILE    49      31.157  32.315  52.094  1.00  0.00           C  
ATOM    769 HD11 ILE    49      32.098  32.577  51.609  1.00  0.00           H  
ATOM    770 HD12 ILE    49      31.403  32.050  53.123  1.00  0.00           H  
ATOM    771 HD13 ILE    49      30.601  31.495  51.641  1.00  0.00           H  
ATOM    772  C   ILE    49      26.618  32.434  53.581  1.00  0.00           C  
ATOM    773  O   ILE    49      26.263  31.317  53.346  1.00  0.00           O  
ATOM    774  N   SER    50      25.795  33.484  53.849  1.00  0.00           N  
ATOM    775  H   SER    50      26.115  34.224  54.456  1.00  0.00           H  
ATOM    776  CA  SER    50      24.350  33.465  53.557  1.00  0.00           C  
ATOM    777  HA  SER    50      23.909  32.498  53.316  1.00  0.00           H  
ATOM    778  CB  SER    50      23.585  33.924  54.778  1.00  0.00           C  
ATOM    779  HB2 SER    50      23.935  34.950  54.899  1.00  0.00           H  
ATOM    780  HB3 SER    50      22.513  33.903  54.582  1.00  0.00           H  
ATOM    781  OG  SER    50      23.856  33.190  55.986  1.00  0.00           O  
ATOM    782  HG  SER    50      24.784  33.288  56.210  1.00  0.00           H  
ATOM    783  C   SER    50      24.045  34.222  52.290  1.00  0.00           C  
ATOM    784  O   SER    50      23.742  35.410  52.359  1.00  0.00           O  
ATOM    785  N   PRO    51      24.233  33.657  51.100  1.00  0.00           N  
ATOM    786  CD  PRO    51      24.882  32.393  50.867  1.00  0.00           C  
ATOM    787  HD2 PRO    51      24.475  31.574  51.459  1.00  0.00           H  
ATOM    788  HD3 PRO    51      25.959  32.451  51.026  1.00  0.00           H  
ATOM    789  CG  PRO    51      24.645  32.058  49.472  1.00  0.00           C  
ATOM    790  HG2 PRO    51      23.685  31.558  49.342  1.00  0.00           H  
ATOM    791  HG3 PRO    51      25.500  31.483  49.113  1.00  0.00           H  
ATOM    792  CB  PRO    51      24.543  33.433  48.727  1.00  0.00           C  
ATOM    793  HB2 PRO    51      23.826  33.390  47.907  1.00  0.00           H  
ATOM    794  HB3 PRO    51      25.482  33.652  48.218  1.00  0.00           H  
ATOM    795  CA  PRO    51      24.135  34.387  49.821  1.00  0.00           C  
ATOM    796  HA  PRO    51      24.666  35.339  49.809  1.00  0.00           H  
ATOM    797  C   PRO    51      22.703  34.797  49.595  1.00  0.00           C  
ATOM    798  O   PRO    51      22.572  35.717  48.712  1.00  0.00           O  
ATOM    799  N   PHE    52      21.713  34.177  50.179  1.00  0.00           N  
ATOM    800  H   PHE    52      21.869  33.471  50.884  1.00  0.00           H  
ATOM    801  CA  PHE    52      20.303  34.179  49.656  1.00  0.00           C  
ATOM    802  HA  PHE    52      20.376  34.196  48.569  1.00  0.00           H  
ATOM    803  CB  PHE    52      19.722  32.767  49.968  1.00  0.00           C  
ATOM    804  HB2 PHE    52      19.233  32.712  50.941  1.00  0.00           H  
ATOM    805  HB3 PHE    52      18.912  32.742  49.240  1.00  0.00           H  
ATOM    806  CG  PHE    52      20.670  31.560  49.615  1.00  0.00           C  
ATOM    807  CD1 PHE    52      20.976  31.363  48.280  1.00  0.00           C  
ATOM    808  HD1 PHE    52      20.593  32.020  47.514  1.00  0.00           H  
ATOM    809  CE1 PHE    52      21.787  30.329  47.922  1.00  0.00           C  
ATOM    810  HE1 PHE    52      22.133  30.148  46.915  1.00  0.00           H  
ATOM    811  CZ  PHE    52      22.130  29.372  48.934  1.00  0.00           C  
ATOM    812  HZ  PHE    52      22.709  28.515  48.622  1.00  0.00           H  
ATOM    813  CE2 PHE    52      21.856  29.607  50.296  1.00  0.00           C  
ATOM    814  HE2 PHE    52      22.096  28.935  51.106  1.00  0.00           H  
ATOM    815  CD2 PHE    52      21.177  30.774  50.616  1.00  0.00           C  
ATOM    816  HD2 PHE    52      20.974  30.962  51.659  1.00  0.00           H  
ATOM    817  C   PHE    52      19.347  35.281  50.176  1.00  0.00           C  
ATOM    818  O   PHE    52      18.151  35.230  50.083  1.00  0.00           O  
ATOM    819  N   GLU    53      19.901  36.257  50.867  1.00  0.00           N  
ATOM    820  H   GLU    53      20.901  36.387  50.804  1.00  0.00           H  
ATOM    821  CA  GLU    53      18.995  37.384  51.368  1.00  0.00           C  
ATOM    822  HA  GLU    53      18.030  36.997  51.696  1.00  0.00           H  
ATOM    823  CB  GLU    53      19.599  37.871  52.678  1.00  0.00           C  
ATOM    824  HB2 GLU    53      20.486  38.467  52.465  1.00  0.00           H  
ATOM    825  HB3 GLU    53      18.898  38.529  53.192  1.00  0.00           H  
ATOM    826  CG  GLU    53      20.053  36.833  53.668  1.00  0.00           C  
ATOM    827  HG2 GLU    53      20.919  36.271  53.318  1.00  0.00           H  
ATOM    828  HG3 GLU    53      20.348  37.171  54.661  1.00  0.00           H  
ATOM    829  CD  GLU    53      18.898  35.948  54.098  1.00  0.00           C  
ATOM    830  OE1 GLU    53      17.825  36.478  54.443  1.00  0.00           O  
ATOM    831  OE2 GLU    53      19.184  34.721  54.293  1.00  0.00           O  
ATOM    832  C   GLU    53      18.910  38.588  50.371  1.00  0.00           C  
ATOM    833  O   GLU    53      17.965  39.314  50.519  1.00  0.00           O  
ATOM    834  N   HIE    54      19.891  38.782  49.543  1.00  0.00           N  
ATOM    835  H   HIE    54      20.563  38.059  49.328  1.00  0.00           H  
ATOM    836  CA  HIE    54      19.888  39.934  48.631  1.00  0.00           C  
ATOM    837  HA  HIE    54      18.908  40.410  48.609  1.00  0.00           H  
ATOM    838  CB  HIE    54      20.879  40.901  49.232  1.00  0.00           C  
ATOM    839  HB2 HIE    54      20.515  41.201  50.215  1.00  0.00           H  
ATOM    840  HB3 HIE    54      21.846  40.406  49.332  1.00  0.00           H  
ATOM    841  CG  HIE    54      21.032  42.086  48.325  1.00  0.00           C  
ATOM    842  ND1 HIE    54      21.991  42.374  47.278  1.00  0.00           N  
ATOM    843  CE1 HIE    54      21.846  43.665  46.972  1.00  0.00           C  
ATOM    844  HE1 HIE    54      22.594  44.229  46.434  1.00  0.00           H  
ATOM    845  NE2 HIE    54      20.836  44.214  47.709  1.00  0.00           N  
ATOM    846  HE2 HIE    54      20.578  45.190  47.677  1.00  0.00           H  
ATOM    847  CD2 HIE    54      20.397  43.310  48.656  1.00  0.00           C  
ATOM    848  HD2 HIE    54      19.741  43.488  49.496  1.00  0.00           H  
ATOM    849  C   HIE    54      20.165  39.474  47.157  1.00  0.00           C  
ATOM    850  O   HIE    54      20.990  38.650  46.870  1.00  0.00           O  
ATOM    851  N   GLN    55      19.352  40.000  46.232  1.00  0.00           N  
ATOM    852  H   GLN    55      18.749  40.760  46.514  1.00  0.00           H  
ATOM    853  CA  GLN    55      19.512  39.624  44.797  1.00  0.00           C  
ATOM    854  HA  GLN    55      19.085  38.627  44.692  1.00  0.00           H  
ATOM    855  CB  GLN    55      18.476  40.482  43.899  1.00  0.00           C  
ATOM    856  HB2 GLN    55      17.529  40.325  44.416  1.00  0.00           H  
ATOM    857  HB3 GLN    55      18.830  41.512  43.911  1.00  0.00           H  
ATOM    858  CG  GLN    55      18.327  40.074  42.533  1.00  0.00           C  
ATOM    859  HG2 GLN    55      18.117  39.005  42.570  1.00  0.00           H  
ATOM    860  HG3 GLN    55      17.373  40.414  42.129  1.00  0.00           H  
ATOM    861  CD  GLN    55      19.409  40.542  41.523  1.00  0.00           C  
ATOM    862  OE1 GLN    55      20.113  41.505  41.731  1.00  0.00           O  
ATOM    863  NE2 GLN    55      19.501  39.814  40.458  1.00  0.00           N  
ATOM    864 HE21 GLN    55      20.201  40.082  39.781  1.00  0.00           H  
ATOM    865 HE22 GLN    55      18.775  39.151  40.224  1.00  0.00           H  
ATOM    866  C   GLN    55      20.878  39.711  44.215  1.00  0.00           C  
ATOM    867  O   GLN    55      21.446  38.714  43.661  1.00  0.00           O  
ATOM    868  N   THR    56      21.480  40.912  44.301  1.00  0.00           N  
ATOM    869  H   THR    56      21.040  41.690  44.771  1.00  0.00           H  
ATOM    870  CA  THR    56      22.774  41.197  43.715  1.00  0.00           C  
ATOM    871  HA  THR    56      22.761  40.971  42.649  1.00  0.00           H  
ATOM    872  CB  THR    56      23.201  42.696  43.800  1.00  0.00           C  
ATOM    873  HB  THR    56      23.134  43.106  44.808  1.00  0.00           H  
ATOM    874  CG2 THR    56      24.596  42.792  43.291  1.00  0.00           C  
ATOM    875 HG21 THR    56      25.227  42.228  43.978  1.00  0.00           H  
ATOM    876 HG22 THR    56      24.704  42.448  42.263  1.00  0.00           H  
ATOM    877 HG23 THR    56      24.936  43.827  43.270  1.00  0.00           H  
ATOM    878  OG1 THR    56      22.396  43.478  43.031  1.00  0.00           O  
ATOM    879  HG1 THR    56      21.513  43.437  43.405  1.00  0.00           H  
ATOM    880  C   THR    56      23.808  40.271  44.420  1.00  0.00           C  
ATOM    881  O   THR    56      24.521  39.572  43.715  1.00  0.00           O  
ATOM    882  N   TYR    57      23.818  40.198  45.772  1.00  0.00           N  
ATOM    883  H   TYR    57      23.127  40.661  46.345  1.00  0.00           H  
ATOM    884  CA  TYR    57      24.821  39.430  46.583  1.00  0.00           C  
ATOM    885  HA  TYR    57      25.725  39.799  46.097  1.00  0.00           H  
ATOM    886  CB  TYR    57      24.732  39.807  48.055  1.00  0.00           C  
ATOM    887  HB2 TYR    57      24.768  40.886  48.208  1.00  0.00           H  
ATOM    888  HB3 TYR    57      23.796  39.535  48.542  1.00  0.00           H  
ATOM    889  CG  TYR    57      25.977  39.252  48.716  1.00  0.00           C  
ATOM    890  CD1 TYR    57      25.829  38.055  49.367  1.00  0.00           C  
ATOM    891  HD1 TYR    57      24.871  37.557  49.327  1.00  0.00           H  
ATOM    892  CE1 TYR    57      26.930  37.469  50.164  1.00  0.00           C  
ATOM    893  HE1 TYR    57      26.722  36.578  50.737  1.00  0.00           H  
ATOM    894  CZ  TYR    57      28.094  38.183  50.294  1.00  0.00           C  
ATOM    895  OH  TYR    57      29.171  37.645  50.934  1.00  0.00           O  
ATOM    896  HH  TYR    57      30.003  37.974  50.586  1.00  0.00           H  
ATOM    897  CE2 TYR    57      28.250  39.407  49.648  1.00  0.00           C  
ATOM    898  HE2 TYR    57      29.224  39.874  49.676  1.00  0.00           H  
ATOM    899  CD2 TYR    57      27.202  39.899  48.842  1.00  0.00           C  
ATOM    900  HD2 TYR    57      27.341  40.907  48.481  1.00  0.00           H  
ATOM    901  C   TYR    57      24.753  37.939  46.292  1.00  0.00           C  
ATOM    902  O   TYR    57      25.800  37.262  46.186  1.00  0.00           O  
ATOM    903  N   CYS    58      23.561  37.459  46.054  1.00  0.00           N  
ATOM    904  H   CYS    58      22.800  37.941  46.510  1.00  0.00           H  
ATOM    905  CA  CYS    58      23.353  36.011  45.596  1.00  0.00           C  
ATOM    906  HA  CYS    58      23.720  35.393  46.415  1.00  0.00           H  
ATOM    907  CB  CYS    58      21.817  35.843  45.589  1.00  0.00           C  
ATOM    908  HB2 CYS    58      21.610  36.231  46.587  1.00  0.00           H  
ATOM    909  HB3 CYS    58      21.319  36.402  44.796  1.00  0.00           H  
ATOM    910  SG  CYS    58      21.470  34.082  45.614  1.00  0.00           S  
ATOM    911  HG  CYS    58      21.980  33.792  44.414  1.00  0.00           H  
ATOM    912  C   CYS    58      24.038  35.788  44.308  1.00  0.00           C  
ATOM    913  O   CYS    58      24.845  34.887  44.143  1.00  0.00           O  
ATOM    914  N   GLN    59      23.801  36.655  43.341  1.00  0.00           N  
ATOM    915  H   GLN    59      23.096  37.351  43.536  1.00  0.00           H  
ATOM    916  CA  GLN    59      24.530  36.684  42.043  1.00  0.00           C  
ATOM    917  HA  GLN    59      24.377  35.693  41.614  1.00  0.00           H  
ATOM    918  CB  GLN    59      23.827  37.730  41.144  1.00  0.00           C  
ATOM    919  HB2 GLN    59      22.749  37.602  41.245  1.00  0.00           H  
ATOM    920  HB3 GLN    59      24.136  38.700  41.532  1.00  0.00           H  
ATOM    921  CG  GLN    59      24.154  37.603  39.714  1.00  0.00           C  
ATOM    922  HG2 GLN    59      23.995  36.548  39.492  1.00  0.00           H  
ATOM    923  HG3 GLN    59      23.324  38.124  39.237  1.00  0.00           H  
ATOM    924  CD  GLN    59      25.613  38.266  39.503  1.00  0.00           C  
ATOM    925  OE1 GLN    59      26.106  39.268  40.116  1.00  0.00           O  
ATOM    926  NE2 GLN    59      26.334  37.733  38.530  1.00  0.00           N  
ATOM    927 HE21 GLN    59      27.141  38.247  38.204  1.00  0.00           H  
ATOM    928 HE22 GLN    59      25.925  37.050  37.909  1.00  0.00           H  
ATOM    929  C   GLN    59      26.089  36.742  42.159  1.00  0.00           C  
ATOM    930  O   GLN    59      26.737  35.948  41.564  1.00  0.00           O  
ATOM    931  N   ARG    60      26.494  37.693  42.922  1.00  0.00           N  
ATOM    932  H   ARG    60      25.883  38.435  43.232  1.00  0.00           H  
ATOM    933  CA  ARG    60      28.003  37.868  43.215  1.00  0.00           C  
ATOM    934  HA  ARG    60      28.522  37.762  42.263  1.00  0.00           H  
ATOM    935  CB  ARG    60      28.371  39.194  43.947  1.00  0.00           C  
ATOM    936  HB2 ARG    60      27.829  39.273  44.890  1.00  0.00           H  
ATOM    937  HB3 ARG    60      29.434  39.143  44.183  1.00  0.00           H  
ATOM    938  CG  ARG    60      28.001  40.476  43.129  1.00  0.00           C  
ATOM    939  HG2 ARG    60      28.601  40.448  42.220  1.00  0.00           H  
ATOM    940  HG3 ARG    60      26.948  40.433  42.852  1.00  0.00           H  
ATOM    941  CD  ARG    60      28.476  41.606  43.906  1.00  0.00           C  
ATOM    942  HD2 ARG    60      27.984  41.579  44.879  1.00  0.00           H  
ATOM    943  HD3 ARG    60      29.544  41.556  44.116  1.00  0.00           H  
ATOM    944  NE  ARG    60      28.243  42.869  43.239  1.00  0.00           N  
ATOM    945  HE  ARG    60      28.240  42.836  42.230  1.00  0.00           H  
ATOM    946  CZ  ARG    60      27.888  44.008  43.808  1.00  0.00           C  
ATOM    947  NH1 ARG    60      27.353  44.851  42.979  1.00  0.00           N  
ATOM    948 HH11 ARG    60      27.334  44.586  42.004  1.00  0.00           H  
ATOM    949 HH12 ARG    60      27.146  45.798  43.262  1.00  0.00           H  
ATOM    950  NH2 ARG    60      27.963  44.393  45.059  1.00  0.00           N  
ATOM    951 HH21 ARG    60      28.249  43.838  45.854  1.00  0.00           H  
ATOM    952 HH22 ARG    60      27.689  45.359  45.166  1.00  0.00           H  
ATOM    953  C   ARG    60      28.661  36.674  43.881  1.00  0.00           C  
ATOM    954  O   ARG    60      29.679  36.259  43.379  1.00  0.00           O  
ATOM    955  N   THR    61      27.983  36.053  44.808  1.00  0.00           N  
ATOM    956  H   THR    61      27.081  36.399  45.102  1.00  0.00           H  
ATOM    957  CA  THR    61      28.457  34.709  45.360  1.00  0.00           C  
ATOM    958  HA  THR    61      29.501  34.950  45.560  1.00  0.00           H  
ATOM    959  CB  THR    61      27.677  34.468  46.636  1.00  0.00           C  
ATOM    960  HB  THR    61      26.665  34.162  46.374  1.00  0.00           H  
ATOM    961  CG2 THR    61      28.271  33.282  47.497  1.00  0.00           C  
ATOM    962 HG21 THR    61      28.052  32.327  47.018  1.00  0.00           H  
ATOM    963 HG22 THR    61      29.358  33.355  47.486  1.00  0.00           H  
ATOM    964 HG23 THR    61      27.900  33.225  48.520  1.00  0.00           H  
ATOM    965  OG1 THR    61      27.732  35.530  47.581  1.00  0.00           O  
ATOM    966  HG1 THR    61      27.072  36.216  47.454  1.00  0.00           H  
ATOM    967  C   THR    61      28.265  33.569  44.427  1.00  0.00           C  
ATOM    968  O   THR    61      29.201  32.800  44.173  1.00  0.00           O  
ATOM    969  N   LEU    62      27.160  33.445  43.690  1.00  0.00           N  
ATOM    970  H   LEU    62      26.404  34.111  43.766  1.00  0.00           H  
ATOM    971  CA  LEU    62      27.026  32.467  42.639  1.00  0.00           C  
ATOM    972  HA  LEU    62      27.175  31.503  43.125  1.00  0.00           H  
ATOM    973  CB  LEU    62      25.607  32.637  41.960  1.00  0.00           C  
ATOM    974  HB2 LEU    62      24.922  32.350  42.758  1.00  0.00           H  
ATOM    975  HB3 LEU    62      25.510  33.699  41.736  1.00  0.00           H  
ATOM    976  CG  LEU    62      25.431  31.823  40.667  1.00  0.00           C  
ATOM    977  HG  LEU    62      26.326  31.640  40.072  1.00  0.00           H  
ATOM    978  CD1 LEU    62      24.944  30.415  41.011  1.00  0.00           C  
ATOM    979 HD11 LEU    62      24.000  30.428  41.557  1.00  0.00           H  
ATOM    980 HD12 LEU    62      24.826  29.808  40.113  1.00  0.00           H  
ATOM    981 HD13 LEU    62      25.658  29.843  41.603  1.00  0.00           H  
ATOM    982  CD2 LEU    62      24.208  32.508  40.011  1.00  0.00           C  
ATOM    983 HD21 LEU    62      24.517  33.518  39.741  1.00  0.00           H  
ATOM    984 HD22 LEU    62      23.909  32.076  39.055  1.00  0.00           H  
ATOM    985 HD23 LEU    62      23.360  32.641  40.683  1.00  0.00           H  
ATOM    986  C   LEU    62      28.103  32.489  41.569  1.00  0.00           C  
ATOM    987  O   LEU    62      28.628  31.443  41.107  1.00  0.00           O  
ATOM    988  N   ARG    63      28.353  33.701  41.056  1.00  0.00           N  
ATOM    989  H   ARG    63      27.997  34.528  41.512  1.00  0.00           H  
ATOM    990  CA  ARG    63      29.348  33.886  39.898  1.00  0.00           C  
ATOM    991  HA  ARG    63      28.969  33.264  39.087  1.00  0.00           H  
ATOM    992  CB  ARG    63      29.327  35.364  39.652  1.00  0.00           C  
ATOM    993  HB2 ARG    63      28.301  35.666  39.440  1.00  0.00           H  
ATOM    994  HB3 ARG    63      29.578  35.971  40.522  1.00  0.00           H  
ATOM    995  CG  ARG    63      30.209  35.873  38.482  1.00  0.00           C  
ATOM    996  HG2 ARG    63      30.036  36.940  38.347  1.00  0.00           H  
ATOM    997  HG3 ARG    63      31.263  35.830  38.756  1.00  0.00           H  
ATOM    998  CD  ARG    63      30.064  35.076  37.067  1.00  0.00           C  
ATOM    999  HD2 ARG    63      30.306  35.660  36.179  1.00  0.00           H  
ATOM   1000  HD3 ARG    63      30.782  34.258  37.132  1.00  0.00           H  
ATOM   1001  NE  ARG    63      28.689  34.503  36.833  1.00  0.00           N  
ATOM   1002  HE  ARG    63      28.609  33.540  37.128  1.00  0.00           H  
ATOM   1003  CZ  ARG    63      27.619  35.130  36.475  1.00  0.00           C  
ATOM   1004  NH1 ARG    63      27.673  36.392  36.095  1.00  0.00           N  
ATOM   1005 HH11 ARG    63      28.517  36.934  35.973  1.00  0.00           H  
ATOM   1006 HH12 ARG    63      26.828  36.863  35.806  1.00  0.00           H  
ATOM   1007  NH2 ARG    63      26.434  34.600  36.490  1.00  0.00           N  
ATOM   1008 HH21 ARG    63      26.382  33.641  36.802  1.00  0.00           H  
ATOM   1009 HH22 ARG    63      25.639  35.199  36.315  1.00  0.00           H  
ATOM   1010  C   ARG    63      30.727  33.395  40.479  1.00  0.00           C  
ATOM   1011  O   ARG    63      31.353  32.700  39.683  1.00  0.00           O  
ATOM   1012  N   GLU    64      31.214  33.816  41.587  1.00  0.00           N  
ATOM   1013  H   GLU    64      30.706  34.610  41.948  1.00  0.00           H  
ATOM   1014  CA  GLU    64      32.425  33.250  42.290  1.00  0.00           C  
ATOM   1015  HA  GLU    64      33.205  33.605  41.617  1.00  0.00           H  
ATOM   1016  CB  GLU    64      32.627  33.908  43.617  1.00  0.00           C  
ATOM   1017  HB2 GLU    64      32.948  34.896  43.289  1.00  0.00           H  
ATOM   1018  HB3 GLU    64      31.675  33.934  44.147  1.00  0.00           H  
ATOM   1019  CG  GLU    64      33.759  33.213  44.521  1.00  0.00           C  
ATOM   1020  HG2 GLU    64      33.286  32.577  45.268  1.00  0.00           H  
ATOM   1021  HG3 GLU    64      34.508  32.723  43.898  1.00  0.00           H  
ATOM   1022  CD  GLU    64      34.418  34.342  45.279  1.00  0.00           C  
ATOM   1023  OE1 GLU    64      33.639  35.126  45.938  1.00  0.00           O  
ATOM   1024  OE2 GLU    64      35.676  34.488  45.253  1.00  0.00           O  
ATOM   1025  C   GLU    64      32.581  31.720  42.308  1.00  0.00           C  
ATOM   1026  O   GLU    64      33.621  31.084  42.000  1.00  0.00           O  
ATOM   1027  N   ILE    65      31.417  31.099  42.674  1.00  0.00           N  
ATOM   1028  H   ILE    65      30.665  31.760  42.806  1.00  0.00           H  
ATOM   1029  CA  ILE    65      31.154  29.651  42.740  1.00  0.00           C  
ATOM   1030  HA  ILE    65      32.031  29.260  43.257  1.00  0.00           H  
ATOM   1031  CB  ILE    65      29.843  29.449  43.515  1.00  0.00           C  
ATOM   1032  HB  ILE    65      29.126  30.069  42.977  1.00  0.00           H  
ATOM   1033  CG2 ILE    65      29.380  28.001  43.230  1.00  0.00           C  
ATOM   1034 HG21 ILE    65      28.981  27.955  42.217  1.00  0.00           H  
ATOM   1035 HG22 ILE    65      30.264  27.373  43.348  1.00  0.00           H  
ATOM   1036 HG23 ILE    65      28.457  27.715  43.734  1.00  0.00           H  
ATOM   1037  CG1 ILE    65      29.980  29.799  45.080  1.00  0.00           C  
ATOM   1038 HG12 ILE    65      30.752  29.124  45.449  1.00  0.00           H  
ATOM   1039 HG13 ILE    65      30.379  30.784  45.322  1.00  0.00           H  
ATOM   1040  CD1 ILE    65      28.596  29.632  45.827  1.00  0.00           C  
ATOM   1041 HD11 ILE    65      28.501  30.231  46.732  1.00  0.00           H  
ATOM   1042 HD12 ILE    65      27.760  29.874  45.171  1.00  0.00           H  
ATOM   1043 HD13 ILE    65      28.336  28.610  46.103  1.00  0.00           H  
ATOM   1044  C   ILE    65      31.259  29.028  41.349  1.00  0.00           C  
ATOM   1045  O   ILE    65      32.185  28.196  41.076  1.00  0.00           O  
ATOM   1046  N   GLN    66      30.542  29.549  40.339  1.00  0.00           N  
ATOM   1047  H   GLN    66      30.026  30.403  40.491  1.00  0.00           H  
ATOM   1048  CA  GLN    66      30.478  29.088  38.925  1.00  0.00           C  
ATOM   1049  HA  GLN    66      30.062  28.081  38.908  1.00  0.00           H  
ATOM   1050  CB  GLN    66      29.576  30.035  38.081  1.00  0.00           C  
ATOM   1051  HB2 GLN    66      29.782  31.072  38.348  1.00  0.00           H  
ATOM   1052  HB3 GLN    66      29.781  29.847  37.027  1.00  0.00           H  
ATOM   1053  CG  GLN    66      28.019  29.683  38.330  1.00  0.00           C  
ATOM   1054  HG2 GLN    66      27.819  28.682  37.946  1.00  0.00           H  
ATOM   1055  HG3 GLN    66      27.873  29.790  39.405  1.00  0.00           H  
ATOM   1056  CD  GLN    66      27.144  30.623  37.691  1.00  0.00           C  
ATOM   1057  OE1 GLN    66      27.413  31.781  37.568  1.00  0.00           O  
ATOM   1058  NE2 GLN    66      25.983  30.215  37.135  1.00  0.00           N  
ATOM   1059 HE21 GLN    66      25.366  30.931  36.779  1.00  0.00           H  
ATOM   1060 HE22 GLN    66      25.738  29.269  36.878  1.00  0.00           H  
ATOM   1061  C   GLN    66      31.871  29.090  38.188  1.00  0.00           C  
ATOM   1062  O   GLN    66      32.193  28.203  37.335  1.00  0.00           O  
ATOM   1063  N   ILE    67      32.781  29.869  38.704  1.00  0.00           N  
ATOM   1064  H   ILE    67      32.389  30.634  39.234  1.00  0.00           H  
ATOM   1065  CA  ILE    67      34.158  29.883  38.309  1.00  0.00           C  
ATOM   1066  HA  ILE    67      34.186  29.448  37.310  1.00  0.00           H  
ATOM   1067  CB  ILE    67      34.611  31.300  38.115  1.00  0.00           C  
ATOM   1068  HB  ILE    67      34.377  31.744  39.082  1.00  0.00           H  
ATOM   1069  CG2 ILE    67      36.200  31.336  37.898  1.00  0.00           C  
ATOM   1070 HG21 ILE    67      36.383  31.068  36.858  1.00  0.00           H  
ATOM   1071 HG22 ILE    67      36.570  32.342  38.092  1.00  0.00           H  
ATOM   1072 HG23 ILE    67      36.753  30.675  38.566  1.00  0.00           H  
ATOM   1073  CG1 ILE    67      33.808  32.042  37.061  1.00  0.00           C  
ATOM   1074 HG12 ILE    67      34.089  31.669  36.076  1.00  0.00           H  
ATOM   1075 HG13 ILE    67      32.727  31.900  37.069  1.00  0.00           H  
ATOM   1076  CD1 ILE    67      33.774  33.567  37.103  1.00  0.00           C  
ATOM   1077 HD11 ILE    67      33.347  33.899  36.156  1.00  0.00           H  
ATOM   1078 HD12 ILE    67      33.067  33.908  37.858  1.00  0.00           H  
ATOM   1079 HD13 ILE    67      34.789  33.961  37.142  1.00  0.00           H  
ATOM   1080  C   ILE    67      35.063  28.919  39.128  1.00  0.00           C  
ATOM   1081  O   ILE    67      35.615  27.913  38.609  1.00  0.00           O  
ATOM   1082  N   LEU    68      35.292  29.232  40.380  1.00  0.00           N  
ATOM   1083  H   LEU    68      34.729  29.985  40.748  1.00  0.00           H  
ATOM   1084  CA  LEU    68      36.244  28.588  41.267  1.00  0.00           C  
ATOM   1085  HA  LEU    68      37.231  28.606  40.806  1.00  0.00           H  
ATOM   1086  CB  LEU    68      36.322  29.271  42.649  1.00  0.00           C  
ATOM   1087  HB2 LEU    68      35.319  29.229  43.074  1.00  0.00           H  
ATOM   1088  HB3 LEU    68      36.810  28.623  43.376  1.00  0.00           H  
ATOM   1089  CG  LEU    68      36.714  30.717  42.740  1.00  0.00           C  
ATOM   1090  HG  LEU    68      36.011  31.361  42.211  1.00  0.00           H  
ATOM   1091  CD1 LEU    68      36.697  31.229  44.164  1.00  0.00           C  
ATOM   1092 HD11 LEU    68      35.684  31.130  44.556  1.00  0.00           H  
ATOM   1093 HD12 LEU    68      37.439  30.742  44.796  1.00  0.00           H  
ATOM   1094 HD13 LEU    68      36.946  32.290  44.186  1.00  0.00           H  
ATOM   1095  CD2 LEU    68      38.101  30.984  42.197  1.00  0.00           C  
ATOM   1096 HD21 LEU    68      38.413  32.012  42.380  1.00  0.00           H  
ATOM   1097 HD22 LEU    68      38.659  30.172  42.664  1.00  0.00           H  
ATOM   1098 HD23 LEU    68      38.011  30.847  41.120  1.00  0.00           H  
ATOM   1099  C   LEU    68      36.095  27.050  41.477  1.00  0.00           C  
ATOM   1100  O   LEU    68      37.146  26.427  41.717  1.00  0.00           O  
ATOM   1101  N   LEU    69      34.966  26.435  41.321  1.00  0.00           N  
ATOM   1102  H   LEU    69      34.182  27.072  41.298  1.00  0.00           H  
ATOM   1103  CA  LEU    69      34.789  24.971  41.028  1.00  0.00           C  
ATOM   1104  HA  LEU    69      35.087  24.288  41.824  1.00  0.00           H  
ATOM   1105  CB  LEU    69      33.215  24.736  40.912  1.00  0.00           C  
ATOM   1106  HB2 LEU    69      32.865  25.253  40.018  1.00  0.00           H  
ATOM   1107  HB3 LEU    69      33.146  23.652  40.822  1.00  0.00           H  
ATOM   1108  CG  LEU    69      32.391  25.127  42.198  1.00  0.00           C  
ATOM   1109  HG  LEU    69      32.494  26.194  42.394  1.00  0.00           H  
ATOM   1110  CD1 LEU    69      30.927  24.773  41.988  1.00  0.00           C  
ATOM   1111 HD11 LEU    69      30.441  25.361  41.209  1.00  0.00           H  
ATOM   1112 HD12 LEU    69      30.791  23.717  41.757  1.00  0.00           H  
ATOM   1113 HD13 LEU    69      30.343  24.845  42.905  1.00  0.00           H  
ATOM   1114  CD2 LEU    69      32.965  24.410  43.493  1.00  0.00           C  
ATOM   1115 HD21 LEU    69      32.333  24.786  44.298  1.00  0.00           H  
ATOM   1116 HD22 LEU    69      32.772  23.338  43.449  1.00  0.00           H  
ATOM   1117 HD23 LEU    69      33.996  24.667  43.734  1.00  0.00           H  
ATOM   1118  C   LEU    69      35.484  24.376  39.767  1.00  0.00           C  
ATOM   1119  O   LEU    69      35.585  23.170  39.673  1.00  0.00           O  
ATOM   1120  N   ARG    70      35.925  25.221  38.814  1.00  0.00           N  
ATOM   1121  H   ARG    70      35.625  26.182  38.885  1.00  0.00           H  
ATOM   1122  CA  ARG    70      36.418  24.784  37.502  1.00  0.00           C  
ATOM   1123  HA  ARG    70      36.262  23.708  37.582  1.00  0.00           H  
ATOM   1124  CB  ARG    70      35.598  25.422  36.358  1.00  0.00           C  
ATOM   1125  HB2 ARG    70      35.507  26.507  36.412  1.00  0.00           H  
ATOM   1126  HB3 ARG    70      36.149  25.214  35.440  1.00  0.00           H  
ATOM   1127  CG  ARG    70      34.269  24.770  36.228  1.00  0.00           C  
ATOM   1128  HG2 ARG    70      34.282  23.687  36.106  1.00  0.00           H  
ATOM   1129  HG3 ARG    70      33.738  24.898  37.171  1.00  0.00           H  
ATOM   1130  CD  ARG    70      33.384  25.360  35.071  1.00  0.00           C  
ATOM   1131  HD2 ARG    70      33.217  26.432  35.179  1.00  0.00           H  
ATOM   1132  HD3 ARG    70      33.878  25.284  34.102  1.00  0.00           H  
ATOM   1133  NE  ARG    70      32.042  24.710  34.981  1.00  0.00           N  
ATOM   1134  HE  ARG    70      31.815  24.277  34.098  1.00  0.00           H  
ATOM   1135  CZ  ARG    70      31.105  24.765  35.864  1.00  0.00           C  
ATOM   1136  NH1 ARG    70      31.138  25.584  36.865  1.00  0.00           N  
ATOM   1137 HH11 ARG    70      31.814  26.333  36.912  1.00  0.00           H  
ATOM   1138 HH12 ARG    70      30.358  25.623  37.505  1.00  0.00           H  
ATOM   1139  NH2 ARG    70      30.099  23.985  35.874  1.00  0.00           N  
ATOM   1140 HH21 ARG    70      29.767  23.371  35.143  1.00  0.00           H  
ATOM   1141 HH22 ARG    70      29.381  24.085  36.576  1.00  0.00           H  
ATOM   1142  C   ARG    70      37.943  25.035  37.325  1.00  0.00           C  
ATOM   1143  O   ARG    70      38.559  24.397  36.498  1.00  0.00           O  
ATOM   1144  N   PHE    71      38.536  25.985  38.138  1.00  0.00           N  
ATOM   1145  H   PHE    71      37.980  26.519  38.791  1.00  0.00           H  
ATOM   1146  CA  PHE    71      40.005  26.271  38.195  1.00  0.00           C  
ATOM   1147  HA  PHE    71      40.285  26.451  37.157  1.00  0.00           H  
ATOM   1148  CB  PHE    71      40.205  27.565  38.968  1.00  0.00           C  
ATOM   1149  HB2 PHE    71      39.754  27.495  39.957  1.00  0.00           H  
ATOM   1150  HB3 PHE    71      41.238  27.601  39.316  1.00  0.00           H  
ATOM   1151  CG  PHE    71      39.868  28.860  38.316  1.00  0.00           C  
ATOM   1152  CD1 PHE    71      39.768  30.047  39.132  1.00  0.00           C  
ATOM   1153  HD1 PHE    71      39.939  29.893  40.187  1.00  0.00           H  
ATOM   1154  CE1 PHE    71      39.540  31.303  38.575  1.00  0.00           C  
ATOM   1155  HE1 PHE    71      39.313  32.099  39.269  1.00  0.00           H  
ATOM   1156  CZ  PHE    71      39.305  31.431  37.229  1.00  0.00           C  
ATOM   1157  HZ  PHE    71      38.932  32.330  36.762  1.00  0.00           H  
ATOM   1158  CE2 PHE    71      39.277  30.280  36.434  1.00  0.00           C  
ATOM   1159  HE2 PHE    71      38.862  30.322  35.438  1.00  0.00           H  
ATOM   1160  CD2 PHE    71      39.525  29.027  36.926  1.00  0.00           C  
ATOM   1161  HD2 PHE    71      39.516  28.158  36.285  1.00  0.00           H  
ATOM   1162  C   PHE    71      40.741  25.069  38.825  1.00  0.00           C  
ATOM   1163  O   PHE    71      40.347  24.444  39.797  1.00  0.00           O  
ATOM   1164  N   ARG    72      41.959  24.769  38.218  1.00  0.00           N  
ATOM   1165  H   ARG    72      42.091  25.284  37.360  1.00  0.00           H  
ATOM   1166  CA  ARG    72      42.940  23.765  38.735  1.00  0.00           C  
ATOM   1167  HA  ARG    72      42.641  23.591  39.769  1.00  0.00           H  
ATOM   1168  CB  ARG    72      42.705  22.421  37.980  1.00  0.00           C  
ATOM   1169  HB2 ARG    72      43.151  21.646  38.602  1.00  0.00           H  
ATOM   1170  HB3 ARG    72      41.632  22.314  37.824  1.00  0.00           H  
ATOM   1171  CG  ARG    72      43.285  22.271  36.546  1.00  0.00           C  
ATOM   1172  HG2 ARG    72      42.938  23.087  35.912  1.00  0.00           H  
ATOM   1173  HG3 ARG    72      44.364  22.158  36.645  1.00  0.00           H  
ATOM   1174  CD  ARG    72      42.711  21.059  35.941  1.00  0.00           C  
ATOM   1175  HD2 ARG    72      43.141  20.288  36.580  1.00  0.00           H  
ATOM   1176  HD3 ARG    72      41.631  21.169  36.041  1.00  0.00           H  
ATOM   1177  NE  ARG    72      43.090  20.838  34.526  1.00  0.00           N  
ATOM   1178  HE  ARG    72      43.640  21.563  34.089  1.00  0.00           H  
ATOM   1179  CZ  ARG    72      42.897  19.767  33.831  1.00  0.00           C  
ATOM   1180  NH1 ARG    72      43.077  19.674  32.513  1.00  0.00           N  
ATOM   1181 HH11 ARG    72      43.201  20.495  31.937  1.00  0.00           H  
ATOM   1182 HH12 ARG    72      42.968  18.767  32.083  1.00  0.00           H  
ATOM   1183  NH2 ARG    72      42.554  18.623  34.414  1.00  0.00           N  
ATOM   1184 HH21 ARG    72      42.417  18.653  35.414  1.00  0.00           H  
ATOM   1185 HH22 ARG    72      42.309  17.828  33.841  1.00  0.00           H  
ATOM   1186  C   ARG    72      44.435  24.170  38.761  1.00  0.00           C  
ATOM   1187  O   ARG    72      45.133  23.826  39.626  1.00  0.00           O  
ATOM   1188  N   HIE    73      44.860  24.938  37.700  1.00  0.00           N  
ATOM   1189  H   HIE    73      44.287  24.953  36.868  1.00  0.00           H  
ATOM   1190  CA  HIE    73      46.158  25.600  37.732  1.00  0.00           C  
ATOM   1191  HA  HIE    73      46.926  24.832  37.831  1.00  0.00           H  
ATOM   1192  CB  HIE    73      46.531  26.359  36.486  1.00  0.00           C  
ATOM   1193  HB2 HIE    73      46.553  25.681  35.633  1.00  0.00           H  
ATOM   1194  HB3 HIE    73      45.929  27.261  36.374  1.00  0.00           H  
ATOM   1195  CG  HIE    73      47.967  26.793  36.561  1.00  0.00           C  
ATOM   1196  ND1 HIE    73      48.439  27.935  37.174  1.00  0.00           N  
ATOM   1197  CE1 HIE    73      49.753  27.743  37.145  1.00  0.00           C  
ATOM   1198  HE1 HIE    73      50.484  28.368  37.636  1.00  0.00           H  
ATOM   1199  NE2 HIE    73      50.083  26.602  36.521  1.00  0.00           N  
ATOM   1200  HE2 HIE    73      50.943  26.071  36.538  1.00  0.00           H  
ATOM   1201  CD2 HIE    73      48.971  25.990  36.101  1.00  0.00           C  
ATOM   1202  HD2 HIE    73      48.878  25.011  35.653  1.00  0.00           H  
ATOM   1203  C   HIE    73      46.254  26.577  38.976  1.00  0.00           C  
ATOM   1204  O   HIE    73      45.313  27.247  39.344  1.00  0.00           O  
ATOM   1205  N   GLU    74      47.377  26.521  39.732  1.00  0.00           N  
ATOM   1206  H   GLU    74      48.129  25.883  39.517  1.00  0.00           H  
ATOM   1207  CA  GLU    74      47.470  27.101  41.081  1.00  0.00           C  
ATOM   1208  HA  GLU    74      46.450  27.265  41.429  1.00  0.00           H  
ATOM   1209  CB  GLU    74      48.190  26.149  41.951  1.00  0.00           C  
ATOM   1210  HB2 GLU    74      49.110  25.836  41.457  1.00  0.00           H  
ATOM   1211  HB3 GLU    74      48.430  26.609  42.909  1.00  0.00           H  
ATOM   1212  CG  GLU    74      47.484  24.872  42.304  1.00  0.00           C  
ATOM   1213  HG2 GLU    74      47.150  24.344  41.410  1.00  0.00           H  
ATOM   1214  HG3 GLU    74      48.227  24.215  42.756  1.00  0.00           H  
ATOM   1215  CD  GLU    74      46.238  25.086  43.213  1.00  0.00           C  
ATOM   1216  OE1 GLU    74      45.582  24.019  43.473  1.00  0.00           O  
ATOM   1217  OE2 GLU    74      45.819  26.192  43.578  1.00  0.00           O  
ATOM   1218  C   GLU    74      47.992  28.493  41.102  1.00  0.00           C  
ATOM   1219  O   GLU    74      48.149  29.087  42.196  1.00  0.00           O  
ATOM   1220  N   ASN    75      48.228  29.189  40.005  1.00  0.00           N  
ATOM   1221  H   ASN    75      48.185  28.721  39.110  1.00  0.00           H  
ATOM   1222  CA  ASN    75      48.350  30.660  39.938  1.00  0.00           C  
ATOM   1223  HA  ASN    75      48.891  30.987  40.826  1.00  0.00           H  
ATOM   1224  CB  ASN    75      49.126  31.106  38.664  1.00  0.00           C  
ATOM   1225  HB2 ASN    75      48.603  30.620  37.841  1.00  0.00           H  
ATOM   1226  HB3 ASN    75      49.140  32.190  38.549  1.00  0.00           H  
ATOM   1227  CG  ASN    75      50.605  30.734  38.543  1.00  0.00           C  
ATOM   1228  OD1 ASN    75      51.066  30.670  37.421  1.00  0.00           O  
ATOM   1229  ND2 ASN    75      51.330  30.498  39.608  1.00  0.00           N  
ATOM   1230 HD21 ASN    75      52.225  30.037  39.526  1.00  0.00           H  
ATOM   1231 HD22 ASN    75      50.911  30.499  40.527  1.00  0.00           H  
ATOM   1232  C   ASN    75      46.967  31.434  40.092  1.00  0.00           C  
ATOM   1233  O   ASN    75      46.842  32.655  39.864  1.00  0.00           O  
ATOM   1234  N   VAL    76      45.891  30.721  40.434  1.00  0.00           N  
ATOM   1235  H   VAL    76      45.900  29.718  40.315  1.00  0.00           H  
ATOM   1236  CA  VAL    76      44.656  31.247  40.911  1.00  0.00           C  
ATOM   1237  HA  VAL    76      44.798  32.296  41.170  1.00  0.00           H  
ATOM   1238  CB  VAL    76      43.606  31.250  39.783  1.00  0.00           C  
ATOM   1239  HB  VAL    76      42.733  31.814  40.110  1.00  0.00           H  
ATOM   1240  CG1 VAL    76      44.162  32.048  38.537  1.00  0.00           C  
ATOM   1241 HG11 VAL    76      45.101  31.624  38.181  1.00  0.00           H  
ATOM   1242 HG12 VAL    76      43.392  32.052  37.765  1.00  0.00           H  
ATOM   1243 HG13 VAL    76      44.391  33.089  38.767  1.00  0.00           H  
ATOM   1244  CG2 VAL    76      43.048  29.850  39.355  1.00  0.00           C  
ATOM   1245 HG21 VAL    76      42.451  29.959  38.449  1.00  0.00           H  
ATOM   1246 HG22 VAL    76      43.864  29.128  39.384  1.00  0.00           H  
ATOM   1247 HG23 VAL    76      42.389  29.633  40.196  1.00  0.00           H  
ATOM   1248  C   VAL    76      44.096  30.462  42.069  1.00  0.00           C  
ATOM   1249  O   VAL    76      44.311  29.247  42.199  1.00  0.00           O  
ATOM   1250  N   ILE    77      43.338  31.106  42.961  1.00  0.00           N  
ATOM   1251  H   ILE    77      43.265  32.110  42.881  1.00  0.00           H  
ATOM   1252  CA  ILE    77      42.535  30.333  43.950  1.00  0.00           C  
ATOM   1253  HA  ILE    77      43.206  29.616  44.424  1.00  0.00           H  
ATOM   1254  CB  ILE    77      41.968  31.328  44.966  1.00  0.00           C  
ATOM   1255  HB  ILE    77      42.624  32.174  45.169  1.00  0.00           H  
ATOM   1256  CG2 ILE    77      40.767  32.055  44.358  1.00  0.00           C  
ATOM   1257 HG21 ILE    77      39.913  31.411  44.154  1.00  0.00           H  
ATOM   1258 HG22 ILE    77      40.358  32.817  45.022  1.00  0.00           H  
ATOM   1259 HG23 ILE    77      41.187  32.433  43.426  1.00  0.00           H  
ATOM   1260  CG1 ILE    77      41.506  30.792  46.383  1.00  0.00           C  
ATOM   1261 HG12 ILE    77      40.869  31.536  46.860  1.00  0.00           H  
ATOM   1262 HG13 ILE    77      41.012  29.822  46.336  1.00  0.00           H  
ATOM   1263  CD1 ILE    77      42.769  30.510  47.227  1.00  0.00           C  
ATOM   1264 HD11 ILE    77      42.314  30.152  48.150  1.00  0.00           H  
ATOM   1265 HD12 ILE    77      43.339  29.687  46.796  1.00  0.00           H  
ATOM   1266 HD13 ILE    77      43.412  31.375  47.392  1.00  0.00           H  
ATOM   1267  C   ILE    77      41.480  29.305  43.391  1.00  0.00           C  
ATOM   1268  O   ILE    77      41.104  29.414  42.254  1.00  0.00           O  
ATOM   1269  N   GLY    78      40.972  28.333  44.195  1.00  0.00           N  
ATOM   1270  H   GLY    78      41.242  28.390  45.166  1.00  0.00           H  
ATOM   1271  CA  GLY    78      39.918  27.382  43.800  1.00  0.00           C  
ATOM   1272  HA2 GLY    78      39.227  27.807  43.072  1.00  0.00           H  
ATOM   1273  HA3 GLY    78      40.313  26.453  43.388  1.00  0.00           H  
ATOM   1274  C   GLY    78      39.131  26.998  44.981  1.00  0.00           C  
ATOM   1275  O   GLY    78      39.611  27.166  46.119  1.00  0.00           O  
ATOM   1276  N   ILE    79      37.984  26.345  44.773  1.00  0.00           N  
ATOM   1277  H   ILE    79      37.777  26.119  43.811  1.00  0.00           H  
ATOM   1278  CA  ILE    79      37.241  25.824  45.879  1.00  0.00           C  
ATOM   1279  HA  ILE    79      37.511  26.220  46.857  1.00  0.00           H  
ATOM   1280  CB  ILE    79      35.715  26.296  45.694  1.00  0.00           C  
ATOM   1281  HB  ILE    79      35.466  26.280  44.633  1.00  0.00           H  
ATOM   1282  CG2 ILE    79      34.754  25.450  46.533  1.00  0.00           C  
ATOM   1283 HG21 ILE    79      33.818  26.009  46.564  1.00  0.00           H  
ATOM   1284 HG22 ILE    79      34.540  24.495  46.055  1.00  0.00           H  
ATOM   1285 HG23 ILE    79      35.104  25.540  47.561  1.00  0.00           H  
ATOM   1286  CG1 ILE    79      35.708  27.782  46.069  1.00  0.00           C  
ATOM   1287 HG12 ILE    79      36.075  27.897  47.089  1.00  0.00           H  
ATOM   1288 HG13 ILE    79      36.526  28.119  45.433  1.00  0.00           H  
ATOM   1289  CD1 ILE    79      34.511  28.606  45.705  1.00  0.00           C  
ATOM   1290 HD11 ILE    79      33.637  28.335  46.298  1.00  0.00           H  
ATOM   1291 HD12 ILE    79      34.697  29.680  45.692  1.00  0.00           H  
ATOM   1292 HD13 ILE    79      34.263  28.433  44.657  1.00  0.00           H  
ATOM   1293  C   ILE    79      37.502  24.354  46.025  1.00  0.00           C  
ATOM   1294  O   ILE    79      37.079  23.526  45.184  1.00  0.00           O  
ATOM   1295  N   ARG    80      38.253  23.936  47.090  1.00  0.00           N  
ATOM   1296  H   ARG    80      38.261  24.584  47.865  1.00  0.00           H  
ATOM   1297  CA  ARG    80      38.712  22.528  47.376  1.00  0.00           C  
ATOM   1298  HA  ARG    80      39.271  22.140  46.525  1.00  0.00           H  
ATOM   1299  CB  ARG    80      39.603  22.520  48.628  1.00  0.00           C  
ATOM   1300  HB2 ARG    80      39.001  22.934  49.437  1.00  0.00           H  
ATOM   1301  HB3 ARG    80      39.961  21.500  48.771  1.00  0.00           H  
ATOM   1302  CG  ARG    80      40.865  23.420  48.559  1.00  0.00           C  
ATOM   1303  HG2 ARG    80      40.685  24.486  48.423  1.00  0.00           H  
ATOM   1304  HG3 ARG    80      41.310  23.237  49.538  1.00  0.00           H  
ATOM   1305  CD  ARG    80      41.767  22.983  47.410  1.00  0.00           C  
ATOM   1306  HD2 ARG    80      41.788  21.901  47.540  1.00  0.00           H  
ATOM   1307  HD3 ARG    80      41.344  23.225  46.436  1.00  0.00           H  
ATOM   1308  NE  ARG    80      43.060  23.575  47.428  1.00  0.00           N  
ATOM   1309  HE  ARG    80      43.423  24.004  48.267  1.00  0.00           H  
ATOM   1310  CZ  ARG    80      43.875  23.536  46.417  1.00  0.00           C  
ATOM   1311  NH1 ARG    80      45.015  24.192  46.404  1.00  0.00           N  
ATOM   1312 HH11 ARG    80      45.185  24.996  46.990  1.00  0.00           H  
ATOM   1313 HH12 ARG    80      45.552  24.123  45.551  1.00  0.00           H  
ATOM   1314  NH2 ARG    80      43.620  22.931  45.279  1.00  0.00           N  
ATOM   1315 HH21 ARG    80      42.778  22.388  45.155  1.00  0.00           H  
ATOM   1316 HH22 ARG    80      44.236  23.089  44.494  1.00  0.00           H  
ATOM   1317  C   ARG    80      37.557  21.625  47.750  1.00  0.00           C  
ATOM   1318  O   ARG    80      37.653  20.418  47.456  1.00  0.00           O  
ATOM   1319  N   ASP    81      36.371  22.189  48.125  1.00  0.00           N  
ATOM   1320  H   ASP    81      36.283  23.184  48.279  1.00  0.00           H  
ATOM   1321  CA  ASP    81      35.178  21.417  48.593  1.00  0.00           C  
ATOM   1322  HA  ASP    81      34.915  20.679  47.835  1.00  0.00           H  
ATOM   1323  CB  ASP    81      35.462  20.606  49.910  1.00  0.00           C  
ATOM   1324  HB2 ASP    81      36.287  19.922  49.708  1.00  0.00           H  
ATOM   1325  HB3 ASP    81      35.755  21.403  50.593  1.00  0.00           H  
ATOM   1326  CG  ASP    81      34.255  19.895  50.361  1.00  0.00           C  
ATOM   1327  OD1 ASP    81      34.049  19.640  51.582  1.00  0.00           O  
ATOM   1328  OD2 ASP    81      33.566  19.331  49.489  1.00  0.00           O  
ATOM   1329  C   ASP    81      34.033  22.476  48.845  1.00  0.00           C  
ATOM   1330  O   ASP    81      34.374  23.564  49.402  1.00  0.00           O  
ATOM   1331  N   ILE    82      32.734  22.220  48.479  1.00  0.00           N  
ATOM   1332  H   ILE    82      32.535  21.571  47.731  1.00  0.00           H  
ATOM   1333  CA  ILE    82      31.574  23.046  48.686  1.00  0.00           C  
ATOM   1334  HA  ILE    82      31.899  23.768  49.435  1.00  0.00           H  
ATOM   1335  CB  ILE    82      31.182  23.933  47.415  1.00  0.00           C  
ATOM   1336  HB  ILE    82      32.153  24.234  47.022  1.00  0.00           H  
ATOM   1337  CG2 ILE    82      30.474  22.924  46.442  1.00  0.00           C  
ATOM   1338 HG21 ILE    82      29.483  22.635  46.794  1.00  0.00           H  
ATOM   1339 HG22 ILE    82      30.403  23.323  45.430  1.00  0.00           H  
ATOM   1340 HG23 ILE    82      31.155  22.097  46.238  1.00  0.00           H  
ATOM   1341  CG1 ILE    82      30.336  25.147  47.827  1.00  0.00           C  
ATOM   1342 HG12 ILE    82      29.305  24.825  47.970  1.00  0.00           H  
ATOM   1343 HG13 ILE    82      30.654  25.626  48.753  1.00  0.00           H  
ATOM   1344  CD1 ILE    82      30.445  26.300  46.765  1.00  0.00           C  
ATOM   1345 HD11 ILE    82      29.764  27.077  47.114  1.00  0.00           H  
ATOM   1346 HD12 ILE    82      31.471  26.665  46.722  1.00  0.00           H  
ATOM   1347 HD13 ILE    82      30.171  25.918  45.782  1.00  0.00           H  
ATOM   1348  C   ILE    82      30.484  22.281  49.392  1.00  0.00           C  
ATOM   1349  O   ILE    82      30.077  21.125  49.114  1.00  0.00           O  
ATOM   1350  N   LEU    83      29.858  22.812  50.448  1.00  0.00           N  
ATOM   1351  H   LEU    83      30.165  23.717  50.774  1.00  0.00           H  
ATOM   1352  CA  LEU    83      28.872  22.155  51.386  1.00  0.00           C  
ATOM   1353  HA  LEU    83      28.636  21.210  50.896  1.00  0.00           H  
ATOM   1354  CB  LEU    83      29.475  22.005  52.856  1.00  0.00           C  
ATOM   1355  HB2 LEU    83      29.716  22.989  53.258  1.00  0.00           H  
ATOM   1356  HB3 LEU    83      28.691  21.832  53.594  1.00  0.00           H  
ATOM   1357  CG  LEU    83      30.573  21.050  53.135  1.00  0.00           C  
ATOM   1358  HG  LEU    83      31.462  21.443  52.642  1.00  0.00           H  
ATOM   1359  CD1 LEU    83      30.910  21.061  54.574  1.00  0.00           C  
ATOM   1360 HD11 LEU    83      31.829  20.520  54.799  1.00  0.00           H  
ATOM   1361 HD12 LEU    83      31.098  22.079  54.916  1.00  0.00           H  
ATOM   1362 HD13 LEU    83      30.026  20.689  55.092  1.00  0.00           H  
ATOM   1363  CD2 LEU    83      30.326  19.765  52.436  1.00  0.00           C  
ATOM   1364 HD21 LEU    83      29.292  19.423  52.467  1.00  0.00           H  
ATOM   1365 HD22 LEU    83      30.545  20.018  51.399  1.00  0.00           H  
ATOM   1366 HD23 LEU    83      31.082  19.059  52.782  1.00  0.00           H  
ATOM   1367  C   LEU    83      27.582  23.059  51.459  1.00  0.00           C  
ATOM   1368  O   LEU    83      27.641  24.192  51.912  1.00  0.00           O  
ATOM   1369  N   ARG    84      26.403  22.428  51.346  1.00  0.00           N  
ATOM   1370  H   ARG    84      26.381  21.419  51.291  1.00  0.00           H  
ATOM   1371  CA  ARG    84      25.099  22.959  51.575  1.00  0.00           C  
ATOM   1372  HA  ARG    84      25.121  23.643  52.423  1.00  0.00           H  
ATOM   1373  CB  ARG    84      24.650  23.968  50.475  1.00  0.00           C  
ATOM   1374  HB2 ARG    84      23.668  24.320  50.791  1.00  0.00           H  
ATOM   1375  HB3 ARG    84      25.307  24.835  50.550  1.00  0.00           H  
ATOM   1376  CG  ARG    84      24.745  23.418  48.956  1.00  0.00           C  
ATOM   1377  HG2 ARG    84      24.562  24.291  48.329  1.00  0.00           H  
ATOM   1378  HG3 ARG    84      25.691  22.945  48.694  1.00  0.00           H  
ATOM   1379  CD  ARG    84      23.685  22.364  48.783  1.00  0.00           C  
ATOM   1380  HD2 ARG    84      24.050  21.400  49.138  1.00  0.00           H  
ATOM   1381  HD3 ARG    84      22.759  22.506  49.339  1.00  0.00           H  
ATOM   1382  NE  ARG    84      23.398  22.140  47.355  1.00  0.00           N  
ATOM   1383  HE  ARG    84      23.933  22.579  46.619  1.00  0.00           H  
ATOM   1384  CZ  ARG    84      22.588  21.164  46.844  1.00  0.00           C  
ATOM   1385  NH1 ARG    84      21.932  20.359  47.614  1.00  0.00           N  
ATOM   1386 HH11 ARG    84      21.912  20.577  48.600  1.00  0.00           H  
ATOM   1387 HH12 ARG    84      21.334  19.695  47.144  1.00  0.00           H  
ATOM   1388  NH2 ARG    84      22.507  21.079  45.582  1.00  0.00           N  
ATOM   1389 HH21 ARG    84      22.856  21.737  44.899  1.00  0.00           H  
ATOM   1390 HH22 ARG    84      21.876  20.381  45.215  1.00  0.00           H  
ATOM   1391  C   ARG    84      24.085  21.821  51.846  1.00  0.00           C  
ATOM   1392  O   ARG    84      24.458  20.654  51.600  1.00  0.00           O  
ATOM   1393  N   ALA    85      22.934  22.077  52.483  1.00  0.00           N  
ATOM   1394  H   ALA    85      22.847  23.027  52.816  1.00  0.00           H  
ATOM   1395  CA  ALA    85      21.887  21.175  52.957  1.00  0.00           C  
ATOM   1396  HA  ALA    85      22.321  20.426  53.619  1.00  0.00           H  
ATOM   1397  CB  ALA    85      20.885  22.010  53.730  1.00  0.00           C  
ATOM   1398  HB1 ALA    85      20.165  21.309  54.154  1.00  0.00           H  
ATOM   1399  HB2 ALA    85      21.430  22.387  54.596  1.00  0.00           H  
ATOM   1400  HB3 ALA    85      20.446  22.728  53.038  1.00  0.00           H  
ATOM   1401  C   ALA    85      21.247  20.352  51.778  1.00  0.00           C  
ATOM   1402  O   ALA    85      21.472  20.543  50.597  1.00  0.00           O  
ATOM   1403  N   SER    86      20.534  19.376  52.214  1.00  0.00           N  
ATOM   1404  H   SER    86      20.420  19.304  53.215  1.00  0.00           H  
ATOM   1405  CA  SER    86      20.001  18.348  51.239  1.00  0.00           C  
ATOM   1406  HA  SER    86      20.870  17.978  50.694  1.00  0.00           H  
ATOM   1407  CB  SER    86      19.411  17.164  52.099  1.00  0.00           C  
ATOM   1408  HB2 SER    86      18.555  17.528  52.667  1.00  0.00           H  
ATOM   1409  HB3 SER    86      19.268  16.351  51.387  1.00  0.00           H  
ATOM   1410  OG  SER    86      20.330  16.673  53.024  1.00  0.00           O  
ATOM   1411  HG  SER    86      20.503  17.340  53.691  1.00  0.00           H  
ATOM   1412  C   SER    86      18.928  18.876  50.286  1.00  0.00           C  
ATOM   1413  O   SER    86      18.824  18.320  49.234  1.00  0.00           O  
ATOM   1414  N   THR    87      18.132  19.912  50.607  1.00  0.00           N  
ATOM   1415  H   THR    87      18.248  20.313  51.527  1.00  0.00           H  
ATOM   1416  CA  THR    87      17.110  20.527  49.802  1.00  0.00           C  
ATOM   1417  HA  THR    87      17.265  20.171  48.784  1.00  0.00           H  
ATOM   1418  CB  THR    87      15.681  20.124  50.173  1.00  0.00           C  
ATOM   1419  HB  THR    87      14.948  20.509  49.464  1.00  0.00           H  
ATOM   1420  CG2 THR    87      15.540  18.609  50.289  1.00  0.00           C  
ATOM   1421 HG21 THR    87      16.236  18.307  51.071  1.00  0.00           H  
ATOM   1422 HG22 THR    87      14.487  18.409  50.487  1.00  0.00           H  
ATOM   1423 HG23 THR    87      15.660  18.126  49.319  1.00  0.00           H  
ATOM   1424  OG1 THR    87      15.436  20.579  51.500  1.00  0.00           O  
ATOM   1425  HG1 THR    87      14.630  21.096  51.432  1.00  0.00           H  
ATOM   1426  C   THR    87      17.144  22.078  49.791  1.00  0.00           C  
ATOM   1427  O   THR    87      17.557  22.736  50.762  1.00  0.00           O  
ATOM   1428  N   LEU    88      16.554  22.604  48.736  1.00  0.00           N  
ATOM   1429  H   LEU    88      16.339  21.988  47.965  1.00  0.00           H  
ATOM   1430  CA  LEU    88      16.509  24.061  48.556  1.00  0.00           C  
ATOM   1431  HA  LEU    88      17.541  24.401  48.653  1.00  0.00           H  
ATOM   1432  CB  LEU    88      16.044  24.339  47.168  1.00  0.00           C  
ATOM   1433  HB2 LEU    88      16.759  23.939  46.448  1.00  0.00           H  
ATOM   1434  HB3 LEU    88      15.041  23.943  47.011  1.00  0.00           H  
ATOM   1435  CG  LEU    88      16.042  25.880  46.822  1.00  0.00           C  
ATOM   1436  HG  LEU    88      16.824  26.314  47.445  1.00  0.00           H  
ATOM   1437  CD1 LEU    88      16.500  26.137  45.327  1.00  0.00           C  
ATOM   1438 HD11 LEU    88      15.829  25.582  44.672  1.00  0.00           H  
ATOM   1439 HD12 LEU    88      16.477  27.195  45.062  1.00  0.00           H  
ATOM   1440 HD13 LEU    88      17.510  25.761  45.168  1.00  0.00           H  
ATOM   1441  CD2 LEU    88      14.720  26.497  47.089  1.00  0.00           C  
ATOM   1442 HD21 LEU    88      14.404  26.616  48.125  1.00  0.00           H  
ATOM   1443 HD22 LEU    88      14.655  27.464  46.591  1.00  0.00           H  
ATOM   1444 HD23 LEU    88      13.955  25.847  46.664  1.00  0.00           H  
ATOM   1445  C   LEU    88      15.711  24.796  49.684  1.00  0.00           C  
ATOM   1446  O   LEU    88      16.216  25.736  50.211  1.00  0.00           O  
ATOM   1447  N   GLU    89      14.509  24.322  50.108  1.00  0.00           N  
ATOM   1448  H   GLU    89      14.204  23.499  49.610  1.00  0.00           H  
ATOM   1449  CA  GLU    89      13.896  24.898  51.249  1.00  0.00           C  
ATOM   1450  HA  GLU    89      13.762  25.955  51.019  1.00  0.00           H  
ATOM   1451  CB  GLU    89      12.474  24.344  51.339  1.00  0.00           C  
ATOM   1452  HB2 GLU    89      11.858  25.238  51.244  1.00  0.00           H  
ATOM   1453  HB3 GLU    89      12.180  23.892  50.392  1.00  0.00           H  
ATOM   1454  CG  GLU    89      12.135  23.529  52.562  1.00  0.00           C  
ATOM   1455  HG2 GLU    89      12.358  24.076  53.479  1.00  0.00           H  
ATOM   1456  HG3 GLU    89      11.049  23.447  52.538  1.00  0.00           H  
ATOM   1457  CD  GLU    89      12.626  22.136  52.526  1.00  0.00           C  
ATOM   1458  OE1 GLU    89      13.248  21.753  51.500  1.00  0.00           O  
ATOM   1459  OE2 GLU    89      12.427  21.373  53.557  1.00  0.00           O  
ATOM   1460  C   GLU    89      14.666  24.887  52.629  1.00  0.00           C  
ATOM   1461  O   GLU    89      14.592  25.879  53.396  1.00  0.00           O  
ATOM   1462  N   ALA    90      15.457  23.861  52.874  1.00  0.00           N  
ATOM   1463  H   ALA    90      15.710  23.177  52.175  1.00  0.00           H  
ATOM   1464  CA  ALA    90      16.133  23.824  54.186  1.00  0.00           C  
ATOM   1465  HA  ALA    90      15.500  24.243  54.969  1.00  0.00           H  
ATOM   1466  CB  ALA    90      16.205  22.298  54.537  1.00  0.00           C  
ATOM   1467  HB1 ALA    90      15.227  21.852  54.720  1.00  0.00           H  
ATOM   1468  HB2 ALA    90      16.712  21.664  53.810  1.00  0.00           H  
ATOM   1469  HB3 ALA    90      16.880  22.057  55.359  1.00  0.00           H  
ATOM   1470  C   ALA    90      17.469  24.508  54.166  1.00  0.00           C  
ATOM   1471  O   ALA    90      18.159  24.503  55.200  1.00  0.00           O  
ATOM   1472  N   MET    91      17.877  24.998  53.013  1.00  0.00           N  
ATOM   1473  H   MET    91      17.238  25.054  52.233  1.00  0.00           H  
ATOM   1474  CA  MET    91      19.206  25.631  52.618  1.00  0.00           C  
ATOM   1475  HA  MET    91      20.007  25.216  53.230  1.00  0.00           H  
ATOM   1476  CB  MET    91      19.593  25.376  51.093  1.00  0.00           C  
ATOM   1477  HB2 MET    91      19.695  24.315  50.865  1.00  0.00           H  
ATOM   1478  HB3 MET    91      18.873  25.764  50.373  1.00  0.00           H  
ATOM   1479  CG  MET    91      20.992  26.048  50.807  1.00  0.00           C  
ATOM   1480  HG2 MET    91      20.876  27.109  51.025  1.00  0.00           H  
ATOM   1481  HG3 MET    91      21.705  25.555  51.469  1.00  0.00           H  
ATOM   1482  SD  MET    91      21.555  25.895  49.090  1.00  0.00           S  
ATOM   1483  CE  MET    91      20.249  26.779  48.071  1.00  0.00           C  
ATOM   1484  HE1 MET    91      19.985  27.752  48.488  1.00  0.00           H  
ATOM   1485  HE2 MET    91      20.687  26.757  47.073  1.00  0.00           H  
ATOM   1486  HE3 MET    91      19.390  26.108  48.074  1.00  0.00           H  
ATOM   1487  C   MET    91      19.134  27.181  52.956  1.00  0.00           C  
ATOM   1488  O   MET    91      18.650  27.995  52.207  1.00  0.00           O  
ATOM   1489  N   ARG    92      19.753  27.564  54.076  1.00  0.00           N  
ATOM   1490  H   ARG    92      20.038  26.846  54.727  1.00  0.00           H  
ATOM   1491  CA  ARG    92      20.016  28.902  54.610  1.00  0.00           C  
ATOM   1492  HA  ARG    92      19.332  29.635  54.182  1.00  0.00           H  
ATOM   1493  CB  ARG    92      19.597  28.859  56.087  1.00  0.00           C  
ATOM   1494  HB2 ARG    92      18.558  28.565  56.236  1.00  0.00           H  
ATOM   1495  HB3 ARG    92      20.224  28.133  56.604  1.00  0.00           H  
ATOM   1496  CG  ARG    92      19.713  30.130  56.932  1.00  0.00           C  
ATOM   1497  HG2 ARG    92      20.784  30.277  57.071  1.00  0.00           H  
ATOM   1498  HG3 ARG    92      19.223  30.906  56.344  1.00  0.00           H  
ATOM   1499  CD  ARG    92      18.884  30.269  58.214  1.00  0.00           C  
ATOM   1500  HD2 ARG    92      19.269  29.615  58.996  1.00  0.00           H  
ATOM   1501  HD3 ARG    92      19.235  31.137  58.772  1.00  0.00           H  
ATOM   1502  NE  ARG    92      17.430  30.292  58.102  1.00  0.00           N  
ATOM   1503  HE  ARG    92      17.049  31.116  57.658  1.00  0.00           H  
ATOM   1504  CZ  ARG    92      16.562  29.489  58.595  1.00  0.00           C  
ATOM   1505  NH1 ARG    92      15.362  29.627  58.195  1.00  0.00           N  
ATOM   1506 HH11 ARG    92      15.123  30.444  57.653  1.00  0.00           H  
ATOM   1507 HH12 ARG    92      14.692  29.134  58.768  1.00  0.00           H  
ATOM   1508  NH2 ARG    92      16.869  28.622  59.523  1.00  0.00           N  
ATOM   1509 HH21 ARG    92      17.783  28.659  59.953  1.00  0.00           H  
ATOM   1510 HH22 ARG    92      16.131  28.114  59.988  1.00  0.00           H  
ATOM   1511  C   ARG    92      21.360  29.474  54.330  1.00  0.00           C  
ATOM   1512  O   ARG    92      21.458  30.699  54.404  1.00  0.00           O  
ATOM   1513  N   ASP    93      22.377  28.650  53.997  1.00  0.00           N  
ATOM   1514  H   ASP    93      22.165  27.662  54.013  1.00  0.00           H  
ATOM   1515  CA  ASP    93      23.769  29.082  53.924  1.00  0.00           C  
ATOM   1516  HA  ASP    93      23.826  30.056  53.440  1.00  0.00           H  
ATOM   1517  CB  ASP    93      24.286  29.210  55.391  1.00  0.00           C  
ATOM   1518  HB2 ASP    93      25.372  29.276  55.320  1.00  0.00           H  
ATOM   1519  HB3 ASP    93      23.927  30.173  55.753  1.00  0.00           H  
ATOM   1520  CG  ASP    93      23.856  28.283  56.463  1.00  0.00           C  
ATOM   1521  OD1 ASP    93      23.621  28.726  57.634  1.00  0.00           O  
ATOM   1522  OD2 ASP    93      23.791  27.038  56.234  1.00  0.00           O  
ATOM   1523  C   ASP    93      24.608  28.105  53.133  1.00  0.00           C  
ATOM   1524  O   ASP    93      24.259  26.962  52.870  1.00  0.00           O  
ATOM   1525  N   VAL    94      25.873  28.529  52.751  1.00  0.00           N  
ATOM   1526  H   VAL    94      26.014  29.504  52.973  1.00  0.00           H  
ATOM   1527  CA  VAL    94      26.829  27.728  51.994  1.00  0.00           C  
ATOM   1528  HA  VAL    94      26.474  26.712  52.169  1.00  0.00           H  
ATOM   1529  CB  VAL    94      26.786  28.005  50.526  1.00  0.00           C  
ATOM   1530  HB  VAL    94      27.099  29.012  50.247  1.00  0.00           H  
ATOM   1531  CG1 VAL    94      27.829  27.055  49.872  1.00  0.00           C  
ATOM   1532 HG11 VAL    94      27.833  27.484  48.870  1.00  0.00           H  
ATOM   1533 HG12 VAL    94      28.776  27.244  50.376  1.00  0.00           H  
ATOM   1534 HG13 VAL    94      27.464  26.028  49.886  1.00  0.00           H  
ATOM   1535  CG2 VAL    94      25.384  27.955  49.860  1.00  0.00           C  
ATOM   1536 HG21 VAL    94      24.827  27.109  50.264  1.00  0.00           H  
ATOM   1537 HG22 VAL    94      24.918  28.931  49.990  1.00  0.00           H  
ATOM   1538 HG23 VAL    94      25.448  27.641  48.818  1.00  0.00           H  
ATOM   1539  C   VAL    94      28.221  27.849  52.614  1.00  0.00           C  
ATOM   1540  O   VAL    94      28.732  28.966  52.840  1.00  0.00           O  
ATOM   1541  N   TYR    95      28.872  26.754  53.019  1.00  0.00           N  
ATOM   1542  H   TYR    95      28.393  25.880  52.857  1.00  0.00           H  
ATOM   1543  CA  TYR    95      30.300  26.704  53.393  1.00  0.00           C  
ATOM   1544  HA  TYR    95      30.513  27.739  53.659  1.00  0.00           H  
ATOM   1545  CB  TYR    95      30.551  25.711  54.532  1.00  0.00           C  
ATOM   1546  HB2 TYR    95      30.667  24.650  54.308  1.00  0.00           H  
ATOM   1547  HB3 TYR    95      31.568  25.948  54.843  1.00  0.00           H  
ATOM   1548  CG  TYR    95      29.591  25.754  55.713  1.00  0.00           C  
ATOM   1549  CD1 TYR    95      29.932  26.557  56.836  1.00  0.00           C  
ATOM   1550  HD1 TYR    95      30.915  27.002  56.791  1.00  0.00           H  
ATOM   1551  CE1 TYR    95      28.985  26.880  57.851  1.00  0.00           C  
ATOM   1552  HE1 TYR    95      29.164  27.645  58.593  1.00  0.00           H  
ATOM   1553  CZ  TYR    95      27.683  26.297  57.749  1.00  0.00           C  
ATOM   1554  OH  TYR    95      26.796  26.576  58.814  1.00  0.00           O  
ATOM   1555  HH  TYR    95      25.986  26.085  58.660  1.00  0.00           H  
ATOM   1556  CE2 TYR    95      27.389  25.349  56.676  1.00  0.00           C  
ATOM   1557  HE2 TYR    95      26.399  24.932  56.560  1.00  0.00           H  
ATOM   1558  CD2 TYR    95      28.332  25.128  55.688  1.00  0.00           C  
ATOM   1559  HD2 TYR    95      28.015  24.467  54.895  1.00  0.00           H  
ATOM   1560  C   TYR    95      31.172  26.410  52.148  1.00  0.00           C  
ATOM   1561  O   TYR    95      30.980  25.483  51.350  1.00  0.00           O  
ATOM   1562  N   ILE    96      32.194  27.213  52.053  1.00  0.00           N  
ATOM   1563  H   ILE    96      32.260  27.934  52.757  1.00  0.00           H  
ATOM   1564  CA  ILE    96      33.265  27.184  51.029  1.00  0.00           C  
ATOM   1565  HA  ILE    96      33.095  26.402  50.289  1.00  0.00           H  
ATOM   1566  CB  ILE    96      33.274  28.509  50.241  1.00  0.00           C  
ATOM   1567  HB  ILE    96      33.152  29.309  50.970  1.00  0.00           H  
ATOM   1568  CG2 ILE    96      34.600  28.883  49.605  1.00  0.00           C  
ATOM   1569 HG21 ILE    96      34.546  29.830  49.067  1.00  0.00           H  
ATOM   1570 HG22 ILE    96      35.293  29.066  50.426  1.00  0.00           H  
ATOM   1571 HG23 ILE    96      34.880  28.013  49.011  1.00  0.00           H  
ATOM   1572  CG1 ILE    96      32.183  28.618  49.137  1.00  0.00           C  
ATOM   1573 HG12 ILE    96      32.459  28.105  48.216  1.00  0.00           H  
ATOM   1574 HG13 ILE    96      31.380  27.920  49.372  1.00  0.00           H  
ATOM   1575  CD1 ILE    96      31.623  29.898  48.714  1.00  0.00           C  
ATOM   1576 HD11 ILE    96      30.997  30.202  49.553  1.00  0.00           H  
ATOM   1577 HD12 ILE    96      32.461  30.591  48.638  1.00  0.00           H  
ATOM   1578 HD13 ILE    96      30.904  29.985  47.900  1.00  0.00           H  
ATOM   1579  C   ILE    96      34.580  26.809  51.707  1.00  0.00           C  
ATOM   1580  O   ILE    96      34.833  27.243  52.823  1.00  0.00           O  
ATOM   1581  N   VAL    97      35.443  25.968  51.064  1.00  0.00           N  
ATOM   1582  H   VAL    97      35.130  25.503  50.223  1.00  0.00           H  
ATOM   1583  CA  VAL    97      36.725  25.485  51.662  1.00  0.00           C  
ATOM   1584  HA  VAL    97      36.838  25.823  52.693  1.00  0.00           H  
ATOM   1585  CB  VAL    97      36.731  24.017  51.943  1.00  0.00           C  
ATOM   1586  HB  VAL    97      36.620  23.431  51.031  1.00  0.00           H  
ATOM   1587  CG1 VAL    97      37.873  23.508  52.830  1.00  0.00           C  
ATOM   1588 HG11 VAL    97      37.769  24.040  53.776  1.00  0.00           H  
ATOM   1589 HG12 VAL    97      37.775  22.424  52.879  1.00  0.00           H  
ATOM   1590 HG13 VAL    97      38.835  23.774  52.391  1.00  0.00           H  
ATOM   1591  CG2 VAL    97      35.426  23.749  52.793  1.00  0.00           C  
ATOM   1592 HG21 VAL    97      35.374  24.099  53.824  1.00  0.00           H  
ATOM   1593 HG22 VAL    97      34.552  23.956  52.175  1.00  0.00           H  
ATOM   1594 HG23 VAL    97      35.366  22.704  53.098  1.00  0.00           H  
ATOM   1595  C   VAL    97      37.875  25.863  50.738  1.00  0.00           C  
ATOM   1596  O   VAL    97      37.897  25.466  49.578  1.00  0.00           O  
ATOM   1597  N   GLN    98      38.951  26.555  51.251  1.00  0.00           N  
ATOM   1598  H   GLN    98      38.930  26.591  52.260  1.00  0.00           H  
ATOM   1599  CA  GLN    98      40.055  27.102  50.420  1.00  0.00           C  
ATOM   1600  HA  GLN    98      40.183  26.668  49.429  1.00  0.00           H  
ATOM   1601  CB  GLN    98      39.802  28.603  50.308  1.00  0.00           C  
ATOM   1602  HB2 GLN    98      39.919  29.183  51.224  1.00  0.00           H  
ATOM   1603  HB3 GLN    98      40.581  28.818  49.577  1.00  0.00           H  
ATOM   1604  CG  GLN    98      38.461  28.961  49.467  1.00  0.00           C  
ATOM   1605  HG2 GLN    98      38.406  28.253  48.640  1.00  0.00           H  
ATOM   1606  HG3 GLN    98      37.671  28.745  50.186  1.00  0.00           H  
ATOM   1607  CD  GLN    98      38.441  30.370  48.975  1.00  0.00           C  
ATOM   1608  OE1 GLN    98      38.699  31.343  49.722  1.00  0.00           O  
ATOM   1609  NE2 GLN    98      38.015  30.583  47.755  1.00  0.00           N  
ATOM   1610 HE21 GLN    98      37.709  31.504  47.477  1.00  0.00           H  
ATOM   1611 HE22 GLN    98      37.748  29.758  47.236  1.00  0.00           H  
ATOM   1612  C   GLN    98      41.475  26.920  51.049  1.00  0.00           C  
ATOM   1613  O   GLN    98      41.502  26.477  52.259  1.00  0.00           O  
ATOM   1614  N   ASP    99      42.606  27.012  50.376  1.00  0.00           N  
ATOM   1615  H   ASP    99      42.588  27.175  49.380  1.00  0.00           H  
ATOM   1616  CA  ASP    99      43.909  27.131  51.021  1.00  0.00           C  
ATOM   1617  HA  ASP    99      44.124  26.208  51.561  1.00  0.00           H  
ATOM   1618  CB  ASP    99      45.031  27.321  49.964  1.00  0.00           C  
ATOM   1619  HB2 ASP    99      44.784  28.201  49.371  1.00  0.00           H  
ATOM   1620  HB3 ASP    99      46.018  27.608  50.328  1.00  0.00           H  
ATOM   1621  CG  ASP    99      45.227  26.139  49.017  1.00  0.00           C  
ATOM   1622  OD1 ASP    99      46.080  26.248  48.111  1.00  0.00           O  
ATOM   1623  OD2 ASP    99      44.680  25.003  49.304  1.00  0.00           O  
ATOM   1624  C   ASP    99      43.941  28.178  52.107  1.00  0.00           C  
ATOM   1625  O   ASP    99      43.179  29.087  52.019  1.00  0.00           O  
ATOM   1626  N   LEU   100      44.880  28.011  53.003  1.00  0.00           N  
ATOM   1627  H   LEU   100      45.468  27.190  52.982  1.00  0.00           H  
ATOM   1628  CA  LEU   100      45.337  29.121  53.801  1.00  0.00           C  
ATOM   1629  HA  LEU   100      44.541  29.863  53.735  1.00  0.00           H  
ATOM   1630  CB  LEU   100      45.530  28.808  55.271  1.00  0.00           C  
ATOM   1631  HB2 LEU   100      46.405  28.253  55.610  1.00  0.00           H  
ATOM   1632  HB3 LEU   100      45.697  29.838  55.583  1.00  0.00           H  
ATOM   1633  CG  LEU   100      44.278  28.408  56.112  1.00  0.00           C  
ATOM   1634  HG  LEU   100      43.476  27.895  55.581  1.00  0.00           H  
ATOM   1635  CD1 LEU   100      44.695  27.261  57.046  1.00  0.00           C  
ATOM   1636 HD11 LEU   100      45.346  27.574  57.863  1.00  0.00           H  
ATOM   1637 HD12 LEU   100      43.720  26.899  57.371  1.00  0.00           H  
ATOM   1638 HD13 LEU   100      45.219  26.506  56.460  1.00  0.00           H  
ATOM   1639  CD2 LEU   100      43.590  29.566  56.835  1.00  0.00           C  
ATOM   1640 HD21 LEU   100      42.830  29.245  57.547  1.00  0.00           H  
ATOM   1641 HD22 LEU   100      44.310  30.021  57.516  1.00  0.00           H  
ATOM   1642 HD23 LEU   100      43.184  30.241  56.082  1.00  0.00           H  
ATOM   1643  C   LEU   100      46.632  29.705  53.150  1.00  0.00           C  
ATOM   1644  O   LEU   100      47.579  28.943  52.892  1.00  0.00           O  
ATOM   1645  N   MET   101      46.725  30.958  53.043  1.00  0.00           N  
ATOM   1646  H   MET   101      46.068  31.428  53.650  1.00  0.00           H  
ATOM   1647  CA  MET   101      47.962  31.696  52.587  1.00  0.00           C  
ATOM   1648  HA  MET   101      48.708  30.920  52.412  1.00  0.00           H  
ATOM   1649  CB  MET   101      47.587  32.345  51.243  1.00  0.00           C  
ATOM   1650  HB2 MET   101      46.654  32.901  51.334  1.00  0.00           H  
ATOM   1651  HB3 MET   101      48.429  33.018  51.081  1.00  0.00           H  
ATOM   1652  CG  MET   101      47.539  31.335  50.091  1.00  0.00           C  
ATOM   1653  HG2 MET   101      48.407  30.677  50.127  1.00  0.00           H  
ATOM   1654  HG3 MET   101      46.707  30.643  50.218  1.00  0.00           H  
ATOM   1655  SD  MET   101      47.376  31.987  48.364  1.00  0.00           S  
ATOM   1656  CE  MET   101      49.078  32.557  48.057  1.00  0.00           C  
ATOM   1657  HE1 MET   101      49.237  32.985  47.067  1.00  0.00           H  
ATOM   1658  HE2 MET   101      49.235  33.344  48.794  1.00  0.00           H  
ATOM   1659  HE3 MET   101      49.757  31.720  48.220  1.00  0.00           H  
ATOM   1660  C   MET   101      48.557  32.717  53.589  1.00  0.00           C  
ATOM   1661  O   MET   101      47.853  32.999  54.582  1.00  0.00           O  
ATOM   1662  N   GLU   102      49.780  33.265  53.398  1.00  0.00           N  
ATOM   1663  H   GLU   102      50.304  33.104  52.550  1.00  0.00           H  
ATOM   1664  CA  GLU   102      50.381  34.100  54.463  1.00  0.00           C  
ATOM   1665  HA  GLU   102      50.226  33.716  55.471  1.00  0.00           H  
ATOM   1666  CB  GLU   102      51.874  34.233  54.180  1.00  0.00           C  
ATOM   1667  HB2 GLU   102      52.192  34.644  53.222  1.00  0.00           H  
ATOM   1668  HB3 GLU   102      52.168  34.869  55.016  1.00  0.00           H  
ATOM   1669  CG  GLU   102      52.725  32.996  54.369  1.00  0.00           C  
ATOM   1670  HG2 GLU   102      52.334  32.108  53.873  1.00  0.00           H  
ATOM   1671  HG3 GLU   102      53.642  33.111  53.790  1.00  0.00           H  
ATOM   1672  CD  GLU   102      52.818  32.719  55.910  1.00  0.00           C  
ATOM   1673  OE1 GLU   102      52.178  31.760  56.340  1.00  0.00           O  
ATOM   1674  OE2 GLU   102      53.642  33.349  56.622  1.00  0.00           O  
ATOM   1675  C   GLU   102      49.854  35.511  54.587  1.00  0.00           C  
ATOM   1676  O   GLU   102      49.920  36.134  55.657  1.00  0.00           O  
ATOM   1677  N   THR   103      49.484  36.047  53.486  1.00  0.00           N  
ATOM   1678  H   THR   103      49.817  35.619  52.634  1.00  0.00           H  
ATOM   1679  CA  THR   103      49.293  37.483  53.330  1.00  0.00           C  
ATOM   1680  HA  THR   103      48.595  37.750  54.123  1.00  0.00           H  
ATOM   1681  CB  THR   103      50.559  38.406  53.547  1.00  0.00           C  
ATOM   1682  HB  THR   103      51.069  38.155  54.477  1.00  0.00           H  
ATOM   1683  CG2 THR   103      51.573  38.140  52.399  1.00  0.00           C  
ATOM   1684 HG21 THR   103      52.571  38.561  52.521  1.00  0.00           H  
ATOM   1685 HG22 THR   103      51.721  37.060  52.412  1.00  0.00           H  
ATOM   1686 HG23 THR   103      51.285  38.523  51.420  1.00  0.00           H  
ATOM   1687  OG1 THR   103      50.254  39.817  53.640  1.00  0.00           O  
ATOM   1688  HG1 THR   103      50.143  40.241  52.786  1.00  0.00           H  
ATOM   1689  C   THR   103      48.652  37.856  51.994  1.00  0.00           C  
ATOM   1690  O   THR   103      48.663  37.071  51.064  1.00  0.00           O  
ATOM   1691  N   ASP   104      48.113  39.084  51.936  1.00  0.00           N  
ATOM   1692  H   ASP   104      48.049  39.662  52.761  1.00  0.00           H  
ATOM   1693  CA  ASP   104      47.809  39.760  50.620  1.00  0.00           C  
ATOM   1694  HA  ASP   104      47.852  39.003  49.837  1.00  0.00           H  
ATOM   1695  CB  ASP   104      46.441  40.420  50.643  1.00  0.00           C  
ATOM   1696  HB2 ASP   104      46.077  40.769  49.677  1.00  0.00           H  
ATOM   1697  HB3 ASP   104      45.773  39.591  50.879  1.00  0.00           H  
ATOM   1698  CG  ASP   104      46.224  41.357  51.759  1.00  0.00           C  
ATOM   1699  OD1 ASP   104      45.021  41.771  51.937  1.00  0.00           O  
ATOM   1700  OD2 ASP   104      47.166  41.700  52.556  1.00  0.00           O  
ATOM   1701  C   ASP   104      49.031  40.655  50.262  1.00  0.00           C  
ATOM   1702  O   ASP   104      49.811  41.079  51.101  1.00  0.00           O  
ATOM   1703  N   LEU   105      49.084  40.983  48.942  1.00  0.00           N  
ATOM   1704  H   LEU   105      48.449  40.497  48.325  1.00  0.00           H  
ATOM   1705  CA  LEU   105      49.941  41.969  48.478  1.00  0.00           C  
ATOM   1706  HA  LEU   105      50.898  41.583  48.827  1.00  0.00           H  
ATOM   1707  CB  LEU   105      49.928  42.011  46.954  1.00  0.00           C  
ATOM   1708  HB2 LEU   105      50.173  41.041  46.520  1.00  0.00           H  
ATOM   1709  HB3 LEU   105      48.941  42.293  46.588  1.00  0.00           H  
ATOM   1710  CG  LEU   105      50.803  43.050  46.283  1.00  0.00           C  
ATOM   1711  HG  LEU   105      50.505  44.043  46.619  1.00  0.00           H  
ATOM   1712  CD1 LEU   105      52.242  42.768  46.549  1.00  0.00           C  
ATOM   1713 HD11 LEU   105      52.554  41.843  46.063  1.00  0.00           H  
ATOM   1714 HD12 LEU   105      52.892  43.604  46.294  1.00  0.00           H  
ATOM   1715 HD13 LEU   105      52.294  42.779  47.637  1.00  0.00           H  
ATOM   1716  CD2 LEU   105      50.557  43.063  44.767  1.00  0.00           C  
ATOM   1717 HD21 LEU   105      51.201  43.839  44.353  1.00  0.00           H  
ATOM   1718 HD22 LEU   105      50.849  42.137  44.271  1.00  0.00           H  
ATOM   1719 HD23 LEU   105      49.485  43.244  44.687  1.00  0.00           H  
ATOM   1720  C   LEU   105      49.720  43.359  49.137  1.00  0.00           C  
ATOM   1721  O   LEU   105      50.692  44.089  49.328  1.00  0.00           O  
ATOM   1722  N   TYR   106      48.506  43.663  49.659  1.00  0.00           N  
ATOM   1723  H   TYR   106      47.838  42.906  49.621  1.00  0.00           H  
ATOM   1724  CA  TYR   106      48.346  44.931  50.464  1.00  0.00           C  
ATOM   1725  HA  TYR   106      48.555  45.779  49.812  1.00  0.00           H  
ATOM   1726  CB  TYR   106      46.838  45.262  50.698  1.00  0.00           C  
ATOM   1727  HB2 TYR   106      46.409  45.667  49.781  1.00  0.00           H  
ATOM   1728  HB3 TYR   106      46.434  44.260  50.847  1.00  0.00           H  
ATOM   1729  CG  TYR   106      46.633  46.190  51.891  1.00  0.00           C  
ATOM   1730  CD1 TYR   106      46.381  45.713  53.101  1.00  0.00           C  
ATOM   1731  HD1 TYR   106      46.305  44.653  53.292  1.00  0.00           H  
ATOM   1732  CE1 TYR   106      46.127  46.578  54.171  1.00  0.00           C  
ATOM   1733  HE1 TYR   106      45.951  46.132  55.139  1.00  0.00           H  
ATOM   1734  CZ  TYR   106      46.172  47.978  54.001  1.00  0.00           C  
ATOM   1735  OH  TYR   106      45.902  48.792  55.076  1.00  0.00           O  
ATOM   1736  HH  TYR   106      45.642  48.394  55.911  1.00  0.00           H  
ATOM   1737  CE2 TYR   106      46.463  48.432  52.743  1.00  0.00           C  
ATOM   1738  HE2 TYR   106      46.533  49.490  52.540  1.00  0.00           H  
ATOM   1739  CD2 TYR   106      46.776  47.577  51.694  1.00  0.00           C  
ATOM   1740  HD2 TYR   106      47.211  47.840  50.742  1.00  0.00           H  
ATOM   1741  C   TYR   106      49.217  45.011  51.810  1.00  0.00           C  
ATOM   1742  O   TYR   106      49.872  46.051  51.947  1.00  0.00           O  
ATOM   1743  N   LYS   107      49.170  43.946  52.623  1.00  0.00           N  
ATOM   1744  H   LYS   107      48.709  43.070  52.422  1.00  0.00           H  
ATOM   1745  CA  LYS   107      49.924  44.092  53.918  1.00  0.00           C  
ATOM   1746  HA  LYS   107      49.876  45.113  54.297  1.00  0.00           H  
ATOM   1747  CB  LYS   107      49.440  43.065  54.965  1.00  0.00           C  
ATOM   1748  HB2 LYS   107      49.452  42.075  54.507  1.00  0.00           H  
ATOM   1749  HB3 LYS   107      50.187  42.985  55.754  1.00  0.00           H  
ATOM   1750  CG  LYS   107      48.061  43.367  55.703  1.00  0.00           C  
ATOM   1751  HG2 LYS   107      48.160  44.276  56.297  1.00  0.00           H  
ATOM   1752  HG3 LYS   107      47.268  43.452  54.960  1.00  0.00           H  
ATOM   1753  CD  LYS   107      47.673  42.319  56.765  1.00  0.00           C  
ATOM   1754  HD2 LYS   107      48.487  42.298  57.489  1.00  0.00           H  
ATOM   1755  HD3 LYS   107      46.867  42.650  57.420  1.00  0.00           H  
ATOM   1756  CE  LYS   107      47.559  40.953  56.131  1.00  0.00           C  
ATOM   1757  HE2 LYS   107      48.575  40.694  55.833  1.00  0.00           H  
ATOM   1758  HE3 LYS   107      47.240  40.238  56.889  1.00  0.00           H  
ATOM   1759  NZ  LYS   107      46.638  40.951  54.950  1.00  0.00           N  
ATOM   1760  HZ1 LYS   107      46.507  39.986  54.682  1.00  0.00           H  
ATOM   1761  HZ2 LYS   107      45.773  41.422  55.173  1.00  0.00           H  
ATOM   1762  HZ3 LYS   107      46.974  41.420  54.121  1.00  0.00           H  
ATOM   1763  C   LYS   107      51.415  43.874  53.625  1.00  0.00           C  
ATOM   1764  O   LYS   107      52.247  44.417  54.380  1.00  0.00           O  
ATOM   1765  N   LEU   108      51.830  43.202  52.504  1.00  0.00           N  
ATOM   1766  H   LEU   108      51.183  42.698  51.914  1.00  0.00           H  
ATOM   1767  CA  LEU   108      53.177  43.216  52.131  1.00  0.00           C  
ATOM   1768  HA  LEU   108      53.744  42.807  52.967  1.00  0.00           H  
ATOM   1769  CB  LEU   108      53.240  42.308  50.837  1.00  0.00           C  
ATOM   1770  HB2 LEU   108      52.466  41.541  50.834  1.00  0.00           H  
ATOM   1771  HB3 LEU   108      52.897  42.936  50.015  1.00  0.00           H  
ATOM   1772  CG  LEU   108      54.636  41.687  50.509  1.00  0.00           C  
ATOM   1773  HG  LEU   108      55.338  42.419  50.110  1.00  0.00           H  
ATOM   1774  CD1 LEU   108      55.270  40.903  51.725  1.00  0.00           C  
ATOM   1775 HD11 LEU   108      56.317  40.774  51.450  1.00  0.00           H  
ATOM   1776 HD12 LEU   108      55.402  41.634  52.523  1.00  0.00           H  
ATOM   1777 HD13 LEU   108      54.724  39.996  51.983  1.00  0.00           H  
ATOM   1778  CD2 LEU   108      54.445  40.697  49.325  1.00  0.00           C  
ATOM   1779 HD21 LEU   108      55.388  40.201  49.095  1.00  0.00           H  
ATOM   1780 HD22 LEU   108      53.633  40.041  49.639  1.00  0.00           H  
ATOM   1781 HD23 LEU   108      54.068  41.199  48.434  1.00  0.00           H  
ATOM   1782  C   LEU   108      53.716  44.554  51.811  1.00  0.00           C  
ATOM   1783  O   LEU   108      54.780  44.969  52.264  1.00  0.00           O  
ATOM   1784  N   LEU   109      52.998  45.419  50.982  1.00  0.00           N  
ATOM   1785  H   LEU   109      52.171  45.041  50.542  1.00  0.00           H  
ATOM   1786  CA  LEU   109      53.515  46.680  50.573  1.00  0.00           C  
ATOM   1787  HA  LEU   109      54.584  46.686  50.357  1.00  0.00           H  
ATOM   1788  CB  LEU   109      52.843  46.977  49.221  1.00  0.00           C  
ATOM   1789  HB2 LEU   109      51.815  46.692  49.445  1.00  0.00           H  
ATOM   1790  HB3 LEU   109      52.849  48.052  49.040  1.00  0.00           H  
ATOM   1791  CG  LEU   109      53.349  46.146  48.029  1.00  0.00           C  
ATOM   1792  HG  LEU   109      53.383  45.073  48.217  1.00  0.00           H  
ATOM   1793  CD1 LEU   109      52.487  46.504  46.846  1.00  0.00           C  
ATOM   1794 HD11 LEU   109      52.825  46.000  45.941  1.00  0.00           H  
ATOM   1795 HD12 LEU   109      51.478  46.125  47.011  1.00  0.00           H  
ATOM   1796 HD13 LEU   109      52.487  47.581  46.675  1.00  0.00           H  
ATOM   1797  CD2 LEU   109      54.737  46.595  47.517  1.00  0.00           C  
ATOM   1798 HD21 LEU   109      54.789  47.673  47.369  1.00  0.00           H  
ATOM   1799 HD22 LEU   109      55.397  46.375  48.357  1.00  0.00           H  
ATOM   1800 HD23 LEU   109      55.002  45.926  46.698  1.00  0.00           H  
ATOM   1801  C   LEU   109      53.283  47.793  51.704  1.00  0.00           C  
ATOM   1802  O   LEU   109      53.949  48.793  51.673  1.00  0.00           O  
ATOM   1803  N   LYS   110      52.403  47.510  52.640  1.00  0.00           N  
ATOM   1804  H   LYS   110      51.664  46.841  52.477  1.00  0.00           H  
ATOM   1805  CA  LYS   110      52.270  48.185  53.892  1.00  0.00           C  
ATOM   1806  HA  LYS   110      52.451  49.220  53.601  1.00  0.00           H  
ATOM   1807  CB  LYS   110      50.896  47.989  54.553  1.00  0.00           C  
ATOM   1808  HB2 LYS   110      50.107  47.758  53.837  1.00  0.00           H  
ATOM   1809  HB3 LYS   110      50.697  47.121  55.182  1.00  0.00           H  
ATOM   1810  CG  LYS   110      50.480  49.128  55.507  1.00  0.00           C  
ATOM   1811  HG2 LYS   110      51.030  49.004  56.440  1.00  0.00           H  
ATOM   1812  HG3 LYS   110      50.882  50.072  55.140  1.00  0.00           H  
ATOM   1813  CD  LYS   110      48.936  49.216  55.806  1.00  0.00           C  
ATOM   1814  HD2 LYS   110      48.439  49.318  54.841  1.00  0.00           H  
ATOM   1815  HD3 LYS   110      48.601  48.336  56.354  1.00  0.00           H  
ATOM   1816  CE  LYS   110      48.498  50.453  56.715  1.00  0.00           C  
ATOM   1817  HE2 LYS   110      47.838  50.178  57.538  1.00  0.00           H  
ATOM   1818  HE3 LYS   110      49.393  50.948  57.092  1.00  0.00           H  
ATOM   1819  NZ  LYS   110      47.698  51.346  55.915  1.00  0.00           N  
ATOM   1820  HZ1 LYS   110      48.048  51.396  54.969  1.00  0.00           H  
ATOM   1821  HZ2 LYS   110      46.740  51.034  55.845  1.00  0.00           H  
ATOM   1822  HZ3 LYS   110      47.695  52.274  56.312  1.00  0.00           H  
ATOM   1823  C   LYS   110      53.437  47.910  54.911  1.00  0.00           C  
ATOM   1824  O   LYS   110      53.501  48.681  55.939  1.00  0.00           O  
ATOM   1825  N   SER   111      54.294  46.963  54.616  1.00  0.00           N  
ATOM   1826  H   SER   111      54.252  46.560  53.691  1.00  0.00           H  
ATOM   1827  CA  SER   111      55.368  46.411  55.506  1.00  0.00           C  
ATOM   1828  HA  SER   111      55.357  47.085  56.362  1.00  0.00           H  
ATOM   1829  CB  SER   111      54.885  45.063  56.074  1.00  0.00           C  
ATOM   1830  HB2 SER   111      55.538  44.823  56.913  1.00  0.00           H  
ATOM   1831  HB3 SER   111      53.905  45.208  56.528  1.00  0.00           H  
ATOM   1832  OG  SER   111      54.810  43.958  55.132  1.00  0.00           O  
ATOM   1833  HG  SER   111      53.893  43.963  54.849  1.00  0.00           H  
ATOM   1834  C   SER   111      56.788  46.398  54.944  1.00  0.00           C  
ATOM   1835  O   SER   111      57.723  46.543  55.748  1.00  0.00           O  
ATOM   1836  N   GLN   112      56.953  46.213  53.639  1.00  0.00           N  
ATOM   1837  H   GLN   112      56.224  45.815  53.066  1.00  0.00           H  
ATOM   1838  CA  GLN   112      58.272  45.947  53.099  1.00  0.00           C  
ATOM   1839  HA  GLN   112      59.005  46.587  53.590  1.00  0.00           H  
ATOM   1840  CB  GLN   112      58.667  44.469  53.237  1.00  0.00           C  
ATOM   1841  HB2 GLN   112      59.730  44.446  52.998  1.00  0.00           H  
ATOM   1842  HB3 GLN   112      58.681  44.060  54.247  1.00  0.00           H  
ATOM   1843  CG  GLN   112      58.014  43.496  52.218  1.00  0.00           C  
ATOM   1844  HG2 GLN   112      56.974  43.447  52.543  1.00  0.00           H  
ATOM   1845  HG3 GLN   112      58.141  43.709  51.157  1.00  0.00           H  
ATOM   1846  CD  GLN   112      58.398  42.043  52.447  1.00  0.00           C  
ATOM   1847  OE1 GLN   112      57.955  41.427  53.366  1.00  0.00           O  
ATOM   1848  NE2 GLN   112      59.433  41.474  51.820  1.00  0.00           N  
ATOM   1849 HE21 GLN   112      59.880  40.662  52.221  1.00  0.00           H  
ATOM   1850 HE22 GLN   112      60.025  42.036  51.226  1.00  0.00           H  
ATOM   1851  C   GLN   112      58.388  46.472  51.654  1.00  0.00           C  
ATOM   1852  O   GLN   112      57.480  46.328  50.833  1.00  0.00           O  
ATOM   1853  N   GLN   113      59.493  47.084  51.256  1.00  0.00           N  
ATOM   1854  H   GLN   113      60.303  46.905  51.833  1.00  0.00           H  
ATOM   1855  CA  GLN   113      59.682  47.547  49.890  1.00  0.00           C  
ATOM   1856  HA  GLN   113      58.723  47.735  49.409  1.00  0.00           H  
ATOM   1857  CB  GLN   113      60.510  48.826  49.843  1.00  0.00           C  
ATOM   1858  HB2 GLN   113      59.989  49.685  50.265  1.00  0.00           H  
ATOM   1859  HB3 GLN   113      61.337  48.738  50.547  1.00  0.00           H  
ATOM   1860  CG  GLN   113      61.027  49.253  48.457  1.00  0.00           C  
ATOM   1861  HG2 GLN   113      61.465  48.393  47.950  1.00  0.00           H  
ATOM   1862  HG3 GLN   113      60.163  49.571  47.874  1.00  0.00           H  
ATOM   1863  CD  GLN   113      62.013  50.388  48.691  1.00  0.00           C  
ATOM   1864  OE1 GLN   113      62.272  51.008  49.687  1.00  0.00           O  
ATOM   1865  NE2 GLN   113      62.784  50.598  47.614  1.00  0.00           N  
ATOM   1866 HE21 GLN   113      63.506  51.290  47.751  1.00  0.00           H  
ATOM   1867 HE22 GLN   113      62.673  50.104  46.741  1.00  0.00           H  
ATOM   1868  C   GLN   113      60.393  46.370  49.143  1.00  0.00           C  
ATOM   1869  O   GLN   113      61.377  45.831  49.577  1.00  0.00           O  
ATOM   1870  N   LEU   114      59.847  46.047  47.970  1.00  0.00           N  
ATOM   1871  H   LEU   114      58.914  46.327  47.704  1.00  0.00           H  
ATOM   1872  CA  LEU   114      60.332  45.033  47.092  1.00  0.00           C  
ATOM   1873  HA  LEU   114      60.566  44.133  47.660  1.00  0.00           H  
ATOM   1874  CB  LEU   114      59.090  44.529  46.294  1.00  0.00           C  
ATOM   1875  HB2 LEU   114      58.814  45.411  45.717  1.00  0.00           H  
ATOM   1876  HB3 LEU   114      59.399  43.692  45.668  1.00  0.00           H  
ATOM   1877  CG  LEU   114      57.906  44.029  47.040  1.00  0.00           C  
ATOM   1878  HG  LEU   114      57.514  44.838  47.656  1.00  0.00           H  
ATOM   1879  CD1 LEU   114      56.790  43.583  46.025  1.00  0.00           C  
ATOM   1880 HD11 LEU   114      55.965  43.190  46.619  1.00  0.00           H  
ATOM   1881 HD12 LEU   114      56.341  44.483  45.606  1.00  0.00           H  
ATOM   1882 HD13 LEU   114      57.296  42.953  45.293  1.00  0.00           H  
ATOM   1883  CD2 LEU   114      58.205  42.766  47.855  1.00  0.00           C  
ATOM   1884 HD21 LEU   114      58.477  41.881  47.280  1.00  0.00           H  
ATOM   1885 HD22 LEU   114      58.921  42.853  48.672  1.00  0.00           H  
ATOM   1886 HD23 LEU   114      57.277  42.545  48.383  1.00  0.00           H  
ATOM   1887  C   LEU   114      61.595  45.316  46.299  1.00  0.00           C  
ATOM   1888  O   LEU   114      61.892  46.469  46.027  1.00  0.00           O  
ATOM   1889  N   SER   115      62.419  44.304  46.009  1.00  0.00           N  
ATOM   1890  H   SER   115      62.455  43.458  46.560  1.00  0.00           H  
ATOM   1891  CA  SER   115      63.502  44.379  45.035  1.00  0.00           C  
ATOM   1892  HA  SER   115      63.929  45.382  45.062  1.00  0.00           H  
ATOM   1893  CB  SER   115      64.669  43.514  45.513  1.00  0.00           C  
ATOM   1894  HB2 SER   115      65.487  43.640  44.804  1.00  0.00           H  
ATOM   1895  HB3 SER   115      64.978  43.729  46.536  1.00  0.00           H  
ATOM   1896  OG  SER   115      64.342  42.134  45.485  1.00  0.00           O  
ATOM   1897  HG  SER   115      63.513  42.099  45.968  1.00  0.00           H  
ATOM   1898  C   SER   115      63.023  44.137  43.665  1.00  0.00           C  
ATOM   1899  O   SER   115      61.801  43.812  43.355  1.00  0.00           O  
ATOM   1900  N   ASN   116      63.882  44.194  42.634  1.00  0.00           N  
ATOM   1901  H   ASN   116      64.750  44.685  42.794  1.00  0.00           H  
ATOM   1902  CA  ASN   116      63.563  43.863  41.302  1.00  0.00           C  
ATOM   1903  HA  ASN   116      62.576  44.232  41.024  1.00  0.00           H  
ATOM   1904  CB  ASN   116      64.705  44.571  40.447  1.00  0.00           C  
ATOM   1905  HB2 ASN   116      64.697  45.634  40.686  1.00  0.00           H  
ATOM   1906  HB3 ASN   116      65.651  44.128  40.761  1.00  0.00           H  
ATOM   1907  CG  ASN   116      64.540  44.400  38.903  1.00  0.00           C  
ATOM   1908  OD1 ASN   116      63.693  45.025  38.325  1.00  0.00           O  
ATOM   1909  ND2 ASN   116      65.262  43.462  38.282  1.00  0.00           N  
ATOM   1910 HD21 ASN   116      65.429  43.646  37.303  1.00  0.00           H  
ATOM   1911 HD22 ASN   116      65.852  42.825  38.799  1.00  0.00           H  
ATOM   1912  C   ASN   116      63.541  42.342  41.034  1.00  0.00           C  
ATOM   1913  O   ASN   116      62.609  41.892  40.339  1.00  0.00           O  
ATOM   1914  N   ASP   117      64.430  41.520  41.601  1.00  0.00           N  
ATOM   1915  H   ASP   117      65.231  41.950  42.041  1.00  0.00           H  
ATOM   1916  CA  ASP   117      64.250  40.084  41.566  1.00  0.00           C  
ATOM   1917  HA  ASP   117      64.249  39.699  40.546  1.00  0.00           H  
ATOM   1918  CB  ASP   117      65.344  39.225  42.346  1.00  0.00           C  
ATOM   1919  HB2 ASP   117      65.420  39.386  43.421  1.00  0.00           H  
ATOM   1920  HB3 ASP   117      65.042  38.180  42.278  1.00  0.00           H  
ATOM   1921  CG  ASP   117      66.741  39.234  41.728  1.00  0.00           C  
ATOM   1922  OD1 ASP   117      66.798  39.282  40.455  1.00  0.00           O  
ATOM   1923  OD2 ASP   117      67.758  39.278  42.440  1.00  0.00           O  
ATOM   1924  C   ASP   117      62.859  39.586  42.078  1.00  0.00           C  
ATOM   1925  O   ASP   117      62.212  38.737  41.496  1.00  0.00           O  
ATOM   1926  N   HIE   118      62.313  40.282  43.102  1.00  0.00           N  
ATOM   1927  H   HIE   118      62.905  41.031  43.431  1.00  0.00           H  
ATOM   1928  CA  HIE   118      60.958  40.011  43.618  1.00  0.00           C  
ATOM   1929  HA  HIE   118      60.818  38.941  43.773  1.00  0.00           H  
ATOM   1930  CB  HIE   118      60.807  40.816  44.960  1.00  0.00           C  
ATOM   1931  HB2 HIE   118      60.880  41.890  44.783  1.00  0.00           H  
ATOM   1932  HB3 HIE   118      59.758  40.727  45.240  1.00  0.00           H  
ATOM   1933  CG  HIE   118      61.655  40.489  46.128  1.00  0.00           C  
ATOM   1934  ND1 HIE   118      61.874  41.375  47.227  1.00  0.00           N  
ATOM   1935  CE1 HIE   118      62.816  40.762  47.990  1.00  0.00           C  
ATOM   1936  HE1 HIE   118      63.193  41.179  48.912  1.00  0.00           H  
ATOM   1937  NE2 HIE   118      62.983  39.489  47.559  1.00  0.00           N  
ATOM   1938  HE2 HIE   118      63.325  38.724  48.121  1.00  0.00           H  
ATOM   1939  CD2 HIE   118      62.260  39.269  46.404  1.00  0.00           C  
ATOM   1940  HD2 HIE   118      62.172  38.377  45.802  1.00  0.00           H  
ATOM   1941  C   HIE   118      59.836  40.534  42.706  1.00  0.00           C  
ATOM   1942  O   HIE   118      58.992  39.726  42.329  1.00  0.00           O  
ATOM   1943  N   ILE   119      59.871  41.736  42.174  1.00  0.00           N  
ATOM   1944  H   ILE   119      60.698  42.266  42.408  1.00  0.00           H  
ATOM   1945  CA  ILE   119      58.826  42.481  41.379  1.00  0.00           C  
ATOM   1946  HA  ILE   119      57.843  42.450  41.849  1.00  0.00           H  
ATOM   1947  CB  ILE   119      59.208  43.947  41.122  1.00  0.00           C  
ATOM   1948  HB  ILE   119      60.266  44.006  40.866  1.00  0.00           H  
ATOM   1949  CG2 ILE   119      58.425  44.637  39.998  1.00  0.00           C  
ATOM   1950 HG21 ILE   119      58.524  45.723  40.009  1.00  0.00           H  
ATOM   1951 HG22 ILE   119      58.726  44.272  39.016  1.00  0.00           H  
ATOM   1952 HG23 ILE   119      57.366  44.382  39.996  1.00  0.00           H  
ATOM   1953  CG1 ILE   119      59.022  44.774  42.425  1.00  0.00           C  
ATOM   1954 HG12 ILE   119      57.954  44.962  42.531  1.00  0.00           H  
ATOM   1955 HG13 ILE   119      59.458  44.147  43.203  1.00  0.00           H  
ATOM   1956  CD1 ILE   119      59.809  46.094  42.544  1.00  0.00           C  
ATOM   1957 HD11 ILE   119      59.780  46.375  43.596  1.00  0.00           H  
ATOM   1958 HD12 ILE   119      60.876  46.003  42.339  1.00  0.00           H  
ATOM   1959 HD13 ILE   119      59.347  46.916  41.997  1.00  0.00           H  
ATOM   1960  C   ILE   119      58.586  41.709  40.048  1.00  0.00           C  
ATOM   1961  O   ILE   119      57.413  41.452  39.677  1.00  0.00           O  
ATOM   1962  N   CYS   120      59.646  41.372  39.378  1.00  0.00           N  
ATOM   1963  H   CYS   120      60.558  41.591  39.752  1.00  0.00           H  
ATOM   1964  CA  CYS   120      59.637  40.601  38.123  1.00  0.00           C  
ATOM   1965  HA  CYS   120      59.070  41.224  37.432  1.00  0.00           H  
ATOM   1966  CB  CYS   120      61.133  40.532  37.654  1.00  0.00           C  
ATOM   1967  HB2 CYS   120      61.414  41.557  37.410  1.00  0.00           H  
ATOM   1968  HB3 CYS   120      61.779  40.199  38.466  1.00  0.00           H  
ATOM   1969  SG  CYS   120      61.440  39.535  36.237  1.00  0.00           S  
ATOM   1970  HG  CYS   120      61.627  40.467  35.298  1.00  0.00           H  
ATOM   1971  C   CYS   120      59.093  39.171  38.356  1.00  0.00           C  
ATOM   1972  O   CYS   120      58.339  38.624  37.504  1.00  0.00           O  
ATOM   1973  N   TYR   121      59.475  38.582  39.533  1.00  0.00           N  
ATOM   1974  H   TYR   121      60.287  38.849  40.072  1.00  0.00           H  
ATOM   1975  CA  TYR   121      58.924  37.227  39.857  1.00  0.00           C  
ATOM   1976  HA  TYR   121      58.980  36.567  38.992  1.00  0.00           H  
ATOM   1977  CB  TYR   121      59.634  36.642  41.031  1.00  0.00           C  
ATOM   1978  HB2 TYR   121      60.705  36.609  40.832  1.00  0.00           H  
ATOM   1979  HB3 TYR   121      59.476  37.218  41.942  1.00  0.00           H  
ATOM   1980  CG  TYR   121      59.320  35.130  41.291  1.00  0.00           C  
ATOM   1981  CD1 TYR   121      59.751  34.169  40.376  1.00  0.00           C  
ATOM   1982  HD1 TYR   121      60.226  34.607  39.510  1.00  0.00           H  
ATOM   1983  CE1 TYR   121      59.423  32.790  40.582  1.00  0.00           C  
ATOM   1984  HE1 TYR   121      59.505  32.145  39.720  1.00  0.00           H  
ATOM   1985  CZ  TYR   121      58.715  32.363  41.738  1.00  0.00           C  
ATOM   1986  OH  TYR   121      58.496  31.064  41.907  1.00  0.00           O  
ATOM   1987  HH  TYR   121      57.929  30.872  42.657  1.00  0.00           H  
ATOM   1988  CE2 TYR   121      58.397  33.348  42.678  1.00  0.00           C  
ATOM   1989  HE2 TYR   121      57.761  32.963  43.461  1.00  0.00           H  
ATOM   1990  CD2 TYR   121      58.633  34.712  42.455  1.00  0.00           C  
ATOM   1991  HD2 TYR   121      58.417  35.452  43.212  1.00  0.00           H  
ATOM   1992  C   TYR   121      57.309  37.268  40.069  1.00  0.00           C  
ATOM   1993  O   TYR   121      56.581  36.316  39.780  1.00  0.00           O  
ATOM   1994  N   PHE   122      56.846  38.314  40.821  1.00  0.00           N  
ATOM   1995  H   PHE   122      57.465  39.028  41.177  1.00  0.00           H  
ATOM   1996  CA  PHE   122      55.459  38.448  41.038  1.00  0.00           C  
ATOM   1997  HA  PHE   122      54.942  37.506  41.221  1.00  0.00           H  
ATOM   1998  CB  PHE   122      55.239  39.367  42.195  1.00  0.00           C  
ATOM   1999  HB2 PHE   122      55.629  40.368  42.012  1.00  0.00           H  
ATOM   2000  HB3 PHE   122      54.174  39.560  42.321  1.00  0.00           H  
ATOM   2001  CG  PHE   122      55.697  38.942  43.600  1.00  0.00           C  
ATOM   2002  CD1 PHE   122      55.439  37.686  44.202  1.00  0.00           C  
ATOM   2003  HD1 PHE   122      54.831  36.911  43.758  1.00  0.00           H  
ATOM   2004  CE1 PHE   122      55.868  37.401  45.448  1.00  0.00           C  
ATOM   2005  HE1 PHE   122      55.492  36.536  45.975  1.00  0.00           H  
ATOM   2006  CZ  PHE   122      56.551  38.373  46.184  1.00  0.00           C  
ATOM   2007  HZ  PHE   122      56.897  38.263  47.201  1.00  0.00           H  
ATOM   2008  CE2 PHE   122      56.795  39.660  45.598  1.00  0.00           C  
ATOM   2009  HE2 PHE   122      57.356  40.405  46.143  1.00  0.00           H  
ATOM   2010  CD2 PHE   122      56.373  39.893  44.306  1.00  0.00           C  
ATOM   2011  HD2 PHE   122      56.612  40.870  43.913  1.00  0.00           H  
ATOM   2012  C   PHE   122      54.685  38.946  39.756  1.00  0.00           C  
ATOM   2013  O   PHE   122      53.614  38.412  39.418  1.00  0.00           O  
ATOM   2014  N   LEU   123      55.324  39.870  38.945  1.00  0.00           N  
ATOM   2015  H   LEU   123      56.278  40.141  39.137  1.00  0.00           H  
ATOM   2016  CA  LEU   123      54.659  40.291  37.726  1.00  0.00           C  
ATOM   2017  HA  LEU   123      53.686  40.682  38.022  1.00  0.00           H  
ATOM   2018  CB  LEU   123      55.421  41.439  37.035  1.00  0.00           C  
ATOM   2019  HB2 LEU   123      55.725  42.234  37.716  1.00  0.00           H  
ATOM   2020  HB3 LEU   123      56.346  41.022  36.637  1.00  0.00           H  
ATOM   2021  CG  LEU   123      54.604  41.994  35.831  1.00  0.00           C  
ATOM   2022  HG  LEU   123      54.354  41.294  35.033  1.00  0.00           H  
ATOM   2023  CD1 LEU   123      53.397  42.791  36.209  1.00  0.00           C  
ATOM   2024 HD11 LEU   123      52.900  43.328  35.400  1.00  0.00           H  
ATOM   2025 HD12 LEU   123      52.706  42.079  36.660  1.00  0.00           H  
ATOM   2026 HD13 LEU   123      53.708  43.485  36.990  1.00  0.00           H  
ATOM   2027  CD2 LEU   123      55.619  42.995  35.195  1.00  0.00           C  
ATOM   2028 HD21 LEU   123      56.247  42.353  34.578  1.00  0.00           H  
ATOM   2029 HD22 LEU   123      55.059  43.703  34.584  1.00  0.00           H  
ATOM   2030 HD23 LEU   123      56.261  43.524  35.900  1.00  0.00           H  
ATOM   2031  C   LEU   123      54.400  39.140  36.780  1.00  0.00           C  
ATOM   2032  O   LEU   123      53.311  38.991  36.190  1.00  0.00           O  
ATOM   2033  N   TYR   124      55.481  38.317  36.575  1.00  0.00           N  
ATOM   2034  H   TYR   124      56.371  38.653  36.913  1.00  0.00           H  
ATOM   2035  CA  TYR   124      55.343  37.060  35.822  1.00  0.00           C  
ATOM   2036  HA  TYR   124      55.272  37.224  34.746  1.00  0.00           H  
ATOM   2037  CB  TYR   124      56.705  36.338  36.001  1.00  0.00           C  
ATOM   2038  HB2 TYR   124      57.507  36.994  35.664  1.00  0.00           H  
ATOM   2039  HB3 TYR   124      56.920  36.241  37.065  1.00  0.00           H  
ATOM   2040  CG  TYR   124      56.944  35.021  35.393  1.00  0.00           C  
ATOM   2041  CD1 TYR   124      56.650  34.760  34.096  1.00  0.00           C  
ATOM   2042  HD1 TYR   124      56.240  35.586  33.534  1.00  0.00           H  
ATOM   2043  CE1 TYR   124      56.844  33.517  33.506  1.00  0.00           C  
ATOM   2044  HE1 TYR   124      56.553  33.373  32.476  1.00  0.00           H  
ATOM   2045  CZ  TYR   124      57.296  32.462  34.299  1.00  0.00           C  
ATOM   2046  OH  TYR   124      57.417  31.198  33.828  1.00  0.00           O  
ATOM   2047  HH  TYR   124      57.182  31.239  32.898  1.00  0.00           H  
ATOM   2048  CE2 TYR   124      57.579  32.658  35.625  1.00  0.00           C  
ATOM   2049  HE2 TYR   124      57.985  31.859  36.229  1.00  0.00           H  
ATOM   2050  CD2 TYR   124      57.401  33.959  36.222  1.00  0.00           C  
ATOM   2051  HD2 TYR   124      57.461  34.143  37.285  1.00  0.00           H  
ATOM   2052  C   TYR   124      54.183  36.186  36.158  1.00  0.00           C  
ATOM   2053  O   TYR   124      53.470  35.631  35.284  1.00  0.00           O  
ATOM   2054  N   GLN   125      54.116  35.794  37.395  1.00  0.00           N  
ATOM   2055  H   GLN   125      54.805  36.174  38.028  1.00  0.00           H  
ATOM   2056  CA  GLN   125      53.197  34.850  37.942  1.00  0.00           C  
ATOM   2057  HA  GLN   125      53.148  33.974  37.295  1.00  0.00           H  
ATOM   2058  CB  GLN   125      53.460  34.531  39.447  1.00  0.00           C  
ATOM   2059  HB2 GLN   125      53.559  35.506  39.923  1.00  0.00           H  
ATOM   2060  HB3 GLN   125      52.514  34.056  39.708  1.00  0.00           H  
ATOM   2061  CG  GLN   125      54.525  33.547  39.947  1.00  0.00           C  
ATOM   2062  HG2 GLN   125      54.462  32.591  39.427  1.00  0.00           H  
ATOM   2063  HG3 GLN   125      55.542  33.849  39.697  1.00  0.00           H  
ATOM   2064  CD  GLN   125      54.378  33.269  41.393  1.00  0.00           C  
ATOM   2065  OE1 GLN   125      53.592  32.487  41.868  1.00  0.00           O  
ATOM   2066  NE2 GLN   125      55.311  33.785  42.167  1.00  0.00           N  
ATOM   2067 HE21 GLN   125      55.305  33.694  43.172  1.00  0.00           H  
ATOM   2068 HE22 GLN   125      55.920  34.460  41.725  1.00  0.00           H  
ATOM   2069  C   GLN   125      51.663  35.542  37.763  1.00  0.00           C  
ATOM   2070  O   GLN   125      50.710  34.798  37.610  1.00  0.00           O  
ATOM   2071  N   ILE   126      51.515  36.862  37.885  1.00  0.00           N  
ATOM   2072  H   ILE   126      52.301  37.298  38.345  1.00  0.00           H  
ATOM   2073  CA  ILE   126      50.274  37.629  37.747  1.00  0.00           C  
ATOM   2074  HA  ILE   126      49.547  37.179  38.424  1.00  0.00           H  
ATOM   2075  CB  ILE   126      50.334  39.154  38.115  1.00  0.00           C  
ATOM   2076  HB  ILE   126      51.074  39.680  37.512  1.00  0.00           H  
ATOM   2077  CG2 ILE   126      48.983  39.921  37.770  1.00  0.00           C  
ATOM   2078 HG21 ILE   126      49.036  39.944  36.681  1.00  0.00           H  
ATOM   2079 HG22 ILE   126      48.146  39.292  38.071  1.00  0.00           H  
ATOM   2080 HG23 ILE   126      49.047  40.926  38.189  1.00  0.00           H  
ATOM   2081  CG1 ILE   126      50.597  39.268  39.524  1.00  0.00           C  
ATOM   2082 HG12 ILE   126      49.846  38.914  40.231  1.00  0.00           H  
ATOM   2083 HG13 ILE   126      51.444  38.639  39.797  1.00  0.00           H  
ATOM   2084  CD1 ILE   126      51.073  40.677  39.875  1.00  0.00           C  
ATOM   2085 HD11 ILE   126      51.355  40.693  40.928  1.00  0.00           H  
ATOM   2086 HD12 ILE   126      51.982  40.921  39.324  1.00  0.00           H  
ATOM   2087 HD13 ILE   126      50.348  41.461  39.660  1.00  0.00           H  
ATOM   2088  C   ILE   126      49.768  37.405  36.353  1.00  0.00           C  
ATOM   2089  O   ILE   126      48.641  37.123  36.100  1.00  0.00           O  
ATOM   2090  N   LEU   127      50.789  37.573  35.440  1.00  0.00           N  
ATOM   2091  H   LEU   127      51.747  37.762  35.700  1.00  0.00           H  
ATOM   2092  CA  LEU   127      50.415  37.350  34.012  1.00  0.00           C  
ATOM   2093  HA  LEU   127      49.440  37.815  33.870  1.00  0.00           H  
ATOM   2094  CB  LEU   127      51.492  38.081  33.107  1.00  0.00           C  
ATOM   2095  HB2 LEU   127      52.504  37.724  33.298  1.00  0.00           H  
ATOM   2096  HB3 LEU   127      51.293  37.782  32.078  1.00  0.00           H  
ATOM   2097  CG  LEU   127      51.440  39.606  33.276  1.00  0.00           C  
ATOM   2098  HG  LEU   127      51.374  39.881  34.329  1.00  0.00           H  
ATOM   2099  CD1 LEU   127      52.725  40.288  32.680  1.00  0.00           C  
ATOM   2100 HD11 LEU   127      52.863  41.369  32.677  1.00  0.00           H  
ATOM   2101 HD12 LEU   127      53.552  39.931  33.294  1.00  0.00           H  
ATOM   2102 HD13 LEU   127      52.735  39.858  31.678  1.00  0.00           H  
ATOM   2103  CD2 LEU   127      50.263  40.216  32.406  1.00  0.00           C  
ATOM   2104 HD21 LEU   127      50.169  41.248  32.745  1.00  0.00           H  
ATOM   2105 HD22 LEU   127      50.441  39.862  31.391  1.00  0.00           H  
ATOM   2106 HD23 LEU   127      49.402  39.604  32.673  1.00  0.00           H  
ATOM   2107  C   LEU   127      50.191  35.893  33.543  1.00  0.00           C  
ATOM   2108  O   LEU   127      49.308  35.628  32.815  1.00  0.00           O  
ATOM   2109  N   ARG   128      50.893  34.868  34.174  1.00  0.00           N  
ATOM   2110  H   ARG   128      51.746  34.964  34.706  1.00  0.00           H  
ATOM   2111  CA  ARG   128      50.454  33.516  34.182  1.00  0.00           C  
ATOM   2112  HA  ARG   128      50.492  33.232  33.131  1.00  0.00           H  
ATOM   2113  CB  ARG   128      51.399  32.577  35.014  1.00  0.00           C  
ATOM   2114  HB2 ARG   128      51.640  33.042  35.970  1.00  0.00           H  
ATOM   2115  HB3 ARG   128      50.871  31.642  35.205  1.00  0.00           H  
ATOM   2116  CG  ARG   128      52.701  32.327  34.324  1.00  0.00           C  
ATOM   2117  HG2 ARG   128      52.646  32.018  33.280  1.00  0.00           H  
ATOM   2118  HG3 ARG   128      53.055  33.326  34.070  1.00  0.00           H  
ATOM   2119  CD  ARG   128      53.794  31.581  35.080  1.00  0.00           C  
ATOM   2120  HD2 ARG   128      54.792  31.549  34.643  1.00  0.00           H  
ATOM   2121  HD3 ARG   128      53.896  32.060  36.054  1.00  0.00           H  
ATOM   2122  NE  ARG   128      53.359  30.236  35.407  1.00  0.00           N  
ATOM   2123  HE  ARG   128      52.531  30.141  35.978  1.00  0.00           H  
ATOM   2124  CZ  ARG   128      54.072  29.213  35.107  1.00  0.00           C  
ATOM   2125  NH1 ARG   128      54.874  29.104  34.144  1.00  0.00           N  
ATOM   2126 HH11 ARG   128      55.094  29.891  33.550  1.00  0.00           H  
ATOM   2127 HH12 ARG   128      55.343  28.239  33.912  1.00  0.00           H  
ATOM   2128  NH2 ARG   128      53.758  28.006  35.584  1.00  0.00           N  
ATOM   2129 HH21 ARG   128      53.366  28.010  36.515  1.00  0.00           H  
ATOM   2130 HH22 ARG   128      54.325  27.212  35.323  1.00  0.00           H  
ATOM   2131  C   ARG   128      49.028  33.310  34.660  1.00  0.00           C  
ATOM   2132  O   ARG   128      48.193  32.656  33.963  1.00  0.00           O  
ATOM   2133  N   GLY   129      48.660  33.629  35.939  1.00  0.00           N  
ATOM   2134  H   GLY   129      49.396  34.076  36.467  1.00  0.00           H  
ATOM   2135  CA  GLY   129      47.329  33.402  36.474  1.00  0.00           C  
ATOM   2136  HA2 GLY   129      47.036  32.357  36.370  1.00  0.00           H  
ATOM   2137  HA3 GLY   129      47.258  33.710  37.517  1.00  0.00           H  
ATOM   2138  C   GLY   129      46.244  34.151  35.657  1.00  0.00           C  
ATOM   2139  O   GLY   129      45.186  33.559  35.361  1.00  0.00           O  
ATOM   2140  N   LEU   130      46.531  35.308  35.132  1.00  0.00           N  
ATOM   2141  H   LEU   130      47.430  35.721  35.337  1.00  0.00           H  
ATOM   2142  CA  LEU   130      45.649  36.044  34.167  1.00  0.00           C  
ATOM   2143  HA  LEU   130      44.616  35.991  34.510  1.00  0.00           H  
ATOM   2144  CB  LEU   130      46.036  37.512  34.118  1.00  0.00           C  
ATOM   2145  HB2 LEU   130      46.167  37.811  35.158  1.00  0.00           H  
ATOM   2146  HB3 LEU   130      47.067  37.632  33.784  1.00  0.00           H  
ATOM   2147  CG  LEU   130      44.979  38.491  33.552  1.00  0.00           C  
ATOM   2148  HG  LEU   130      44.894  38.133  32.526  1.00  0.00           H  
ATOM   2149  CD1 LEU   130      43.645  38.514  34.409  1.00  0.00           C  
ATOM   2150 HD11 LEU   130      43.006  39.273  33.958  1.00  0.00           H  
ATOM   2151 HD12 LEU   130      43.180  37.563  34.150  1.00  0.00           H  
ATOM   2152 HD13 LEU   130      43.635  38.548  35.499  1.00  0.00           H  
ATOM   2153  CD2 LEU   130      45.450  39.913  33.405  1.00  0.00           C  
ATOM   2154 HD21 LEU   130      46.414  40.021  32.907  1.00  0.00           H  
ATOM   2155 HD22 LEU   130      44.775  40.479  32.764  1.00  0.00           H  
ATOM   2156 HD23 LEU   130      45.538  40.401  34.375  1.00  0.00           H  
ATOM   2157  C   LEU   130      45.588  35.312  32.798  1.00  0.00           C  
ATOM   2158  O   LEU   130      44.473  35.301  32.340  1.00  0.00           O  
ATOM   2159  N   LYS   131      46.672  34.799  32.214  1.00  0.00           N  
ATOM   2160  H   LYS   131      47.585  35.043  32.569  1.00  0.00           H  
ATOM   2161  CA  LYS   131      46.556  34.009  30.987  1.00  0.00           C  
ATOM   2162  HA  LYS   131      46.203  34.698  30.220  1.00  0.00           H  
ATOM   2163  CB  LYS   131      47.935  33.532  30.487  1.00  0.00           C  
ATOM   2164  HB2 LYS   131      48.589  34.377  30.274  1.00  0.00           H  
ATOM   2165  HB3 LYS   131      48.376  32.946  31.294  1.00  0.00           H  
ATOM   2166  CG  LYS   131      47.794  32.725  29.177  1.00  0.00           C  
ATOM   2167  HG2 LYS   131      47.181  31.831  29.290  1.00  0.00           H  
ATOM   2168  HG3 LYS   131      47.459  33.459  28.444  1.00  0.00           H  
ATOM   2169  CD  LYS   131      49.215  32.305  28.776  1.00  0.00           C  
ATOM   2170  HD2 LYS   131      49.919  33.135  28.707  1.00  0.00           H  
ATOM   2171  HD3 LYS   131      49.665  31.659  29.530  1.00  0.00           H  
ATOM   2172  CE  LYS   131      49.047  31.642  27.332  1.00  0.00           C  
ATOM   2173  HE2 LYS   131      48.149  31.032  27.427  1.00  0.00           H  
ATOM   2174  HE3 LYS   131      48.845  32.418  26.593  1.00  0.00           H  
ATOM   2175  NZ  LYS   131      50.290  30.826  27.102  1.00  0.00           N  
ATOM   2176  HZ1 LYS   131      50.379  29.980  27.645  1.00  0.00           H  
ATOM   2177  HZ2 LYS   131      50.211  30.533  26.138  1.00  0.00           H  
ATOM   2178  HZ3 LYS   131      51.125  31.393  27.141  1.00  0.00           H  
ATOM   2179  C   LYS   131      45.583  32.810  31.145  1.00  0.00           C  
ATOM   2180  O   LYS   131      44.731  32.572  30.345  1.00  0.00           O  
ATOM   2181  N   TYR   132      45.761  32.100  32.254  1.00  0.00           N  
ATOM   2182  H   TYR   132      46.472  32.405  32.904  1.00  0.00           H  
ATOM   2183  CA  TYR   132      44.882  31.007  32.587  1.00  0.00           C  
ATOM   2184  HA  TYR   132      44.903  30.258  31.795  1.00  0.00           H  
ATOM   2185  CB  TYR   132      45.342  30.335  33.919  1.00  0.00           C  
ATOM   2186  HB2 TYR   132      46.359  29.952  33.830  1.00  0.00           H  
ATOM   2187  HB3 TYR   132      45.132  31.090  34.676  1.00  0.00           H  
ATOM   2188  CG  TYR   132      44.524  29.088  34.245  1.00  0.00           C  
ATOM   2189  CD1 TYR   132      43.567  29.275  35.304  1.00  0.00           C  
ATOM   2190  HD1 TYR   132      43.399  30.281  35.658  1.00  0.00           H  
ATOM   2191  CE1 TYR   132      42.864  28.130  35.785  1.00  0.00           C  
ATOM   2192  HE1 TYR   132      42.250  28.284  36.659  1.00  0.00           H  
ATOM   2193  CZ  TYR   132      42.989  26.873  35.188  1.00  0.00           C  
ATOM   2194  OH  TYR   132      42.057  25.908  35.494  1.00  0.00           O  
ATOM   2195  HH  TYR   132      41.634  25.505  34.732  1.00  0.00           H  
ATOM   2196  CE2 TYR   132      43.979  26.673  34.198  1.00  0.00           C  
ATOM   2197  HE2 TYR   132      44.020  25.785  33.585  1.00  0.00           H  
ATOM   2198  CD2 TYR   132      44.758  27.809  33.787  1.00  0.00           C  
ATOM   2199  HD2 TYR   132      45.589  27.707  33.104  1.00  0.00           H  
ATOM   2200  C   TYR   132      43.372  31.440  32.612  1.00  0.00           C  
ATOM   2201  O   TYR   132      42.527  30.781  32.034  1.00  0.00           O  
ATOM   2202  N   ILE   133      43.046  32.643  33.176  1.00  0.00           N  
ATOM   2203  H   ILE   133      43.765  33.178  33.641  1.00  0.00           H  
ATOM   2204  CA  ILE   133      41.649  33.172  33.150  1.00  0.00           C  
ATOM   2205  HA  ILE   133      41.012  32.336  33.441  1.00  0.00           H  
ATOM   2206  CB  ILE   133      41.549  34.203  34.367  1.00  0.00           C  
ATOM   2207  HB  ILE   133      42.232  35.010  34.102  1.00  0.00           H  
ATOM   2208  CG2 ILE   133      40.137  34.769  34.416  1.00  0.00           C  
ATOM   2209 HG21 ILE   133      40.038  35.549  35.171  1.00  0.00           H  
ATOM   2210 HG22 ILE   133      39.826  35.136  33.437  1.00  0.00           H  
ATOM   2211 HG23 ILE   133      39.451  33.968  34.694  1.00  0.00           H  
ATOM   2212  CG1 ILE   133      41.947  33.662  35.817  1.00  0.00           C  
ATOM   2213 HG12 ILE   133      41.045  33.151  36.154  1.00  0.00           H  
ATOM   2214 HG13 ILE   133      42.745  32.926  35.716  1.00  0.00           H  
ATOM   2215  CD1 ILE   133      42.308  34.795  36.691  1.00  0.00           C  
ATOM   2216 HD11 ILE   133      41.532  35.560  36.694  1.00  0.00           H  
ATOM   2217 HD12 ILE   133      42.479  34.382  37.685  1.00  0.00           H  
ATOM   2218 HD13 ILE   133      43.188  35.356  36.373  1.00  0.00           H  
ATOM   2219  C   ILE   133      41.244  33.781  31.825  1.00  0.00           C  
ATOM   2220  O   ILE   133      40.230  33.214  31.247  1.00  0.00           O  
ATOM   2221  N   HIE   134      42.043  34.619  31.141  1.00  0.00           N  
ATOM   2222  H   HIE   134      42.821  34.990  31.667  1.00  0.00           H  
ATOM   2223  CA  HIE   134      41.673  35.194  29.830  1.00  0.00           C  
ATOM   2224  HA  HIE   134      40.669  35.616  29.824  1.00  0.00           H  
ATOM   2225  CB  HIE   134      42.723  36.341  29.488  1.00  0.00           C  
ATOM   2226  HB2 HIE   134      43.641  35.885  29.859  1.00  0.00           H  
ATOM   2227  HB3 HIE   134      42.801  36.439  28.406  1.00  0.00           H  
ATOM   2228  CG  HIE   134      42.329  37.707  30.065  1.00  0.00           C  
ATOM   2229  ND1 HIE   134      43.000  38.806  29.679  1.00  0.00           N  
ATOM   2230  CE1 HIE   134      42.770  39.825  30.521  1.00  0.00           C  
ATOM   2231  HE1 HIE   134      43.256  40.788  30.568  1.00  0.00           H  
ATOM   2232  NE2 HIE   134      41.946  39.300  31.479  1.00  0.00           N  
ATOM   2233  HE2 HIE   134      41.699  39.755  32.346  1.00  0.00           H  
ATOM   2234  CD2 HIE   134      41.676  37.939  31.229  1.00  0.00           C  
ATOM   2235  HD2 HIE   134      41.167  37.253  31.890  1.00  0.00           H  
ATOM   2236  C   HIE   134      41.632  34.233  28.758  1.00  0.00           C  
ATOM   2237  O   HIE   134      40.974  34.606  27.775  1.00  0.00           O  
ATOM   2238  N   SER   135      42.315  33.075  28.844  1.00  0.00           N  
ATOM   2239  H   SER   135      42.860  32.961  29.687  1.00  0.00           H  
ATOM   2240  CA  SER   135      42.202  31.864  27.946  1.00  0.00           C  
ATOM   2241  HA  SER   135      42.196  32.371  26.982  1.00  0.00           H  
ATOM   2242  CB  SER   135      43.463  30.961  28.025  1.00  0.00           C  
ATOM   2243  HB2 SER   135      43.437  30.236  27.211  1.00  0.00           H  
ATOM   2244  HB3 SER   135      44.305  31.625  27.830  1.00  0.00           H  
ATOM   2245  OG  SER   135      43.603  30.345  29.302  1.00  0.00           O  
ATOM   2246  HG  SER   135      43.755  31.032  29.955  1.00  0.00           H  
ATOM   2247  C   SER   135      40.892  31.076  28.008  1.00  0.00           C  
ATOM   2248  O   SER   135      40.376  30.505  27.009  1.00  0.00           O  
ATOM   2249  N   ALA   136      40.279  31.140  29.119  1.00  0.00           N  
ATOM   2250  H   ALA   136      40.753  31.549  29.911  1.00  0.00           H  
ATOM   2251  CA  ALA   136      38.846  30.729  29.325  1.00  0.00           C  
ATOM   2252  HA  ALA   136      38.707  29.845  28.703  1.00  0.00           H  
ATOM   2253  CB  ALA   136      38.716  30.357  30.809  1.00  0.00           C  
ATOM   2254  HB1 ALA   136      39.508  29.720  31.204  1.00  0.00           H  
ATOM   2255  HB2 ALA   136      38.641  31.170  31.531  1.00  0.00           H  
ATOM   2256  HB3 ALA   136      37.842  29.715  30.917  1.00  0.00           H  
ATOM   2257  C   ALA   136      37.886  31.852  28.884  1.00  0.00           C  
ATOM   2258  O   ALA   136      36.647  31.712  29.066  1.00  0.00           O  
ATOM   2259  N   ASN   137      38.364  32.954  28.288  1.00  0.00           N  
ATOM   2260  H   ASN   137      39.360  33.041  28.145  1.00  0.00           H  
ATOM   2261  CA  ASN   137      37.617  34.119  27.811  1.00  0.00           C  
ATOM   2262  HA  ASN   137      38.397  34.796  27.463  1.00  0.00           H  
ATOM   2263  CB  ASN   137      36.722  33.724  26.618  1.00  0.00           C  
ATOM   2264  HB2 ASN   137      37.323  33.088  25.967  1.00  0.00           H  
ATOM   2265  HB3 ASN   137      35.893  33.073  26.897  1.00  0.00           H  
ATOM   2266  CG  ASN   137      36.191  34.908  25.808  1.00  0.00           C  
ATOM   2267  OD1 ASN   137      36.806  35.945  25.533  1.00  0.00           O  
ATOM   2268  ND2 ASN   137      34.896  34.933  25.449  1.00  0.00           N  
ATOM   2269 HD21 ASN   137      34.561  35.583  24.753  1.00  0.00           H  
ATOM   2270 HD22 ASN   137      34.330  34.132  25.689  1.00  0.00           H  
ATOM   2271  C   ASN   137      36.780  34.939  28.878  1.00  0.00           C  
ATOM   2272  O   ASN   137      35.917  35.702  28.590  1.00  0.00           O  
ATOM   2273  N   VAL   138      37.043  34.574  30.126  1.00  0.00           N  
ATOM   2274  H   VAL   138      37.960  34.165  30.238  1.00  0.00           H  
ATOM   2275  CA  VAL   138      36.596  35.428  31.264  1.00  0.00           C  
ATOM   2276  HA  VAL   138      35.687  35.920  30.916  1.00  0.00           H  
ATOM   2277  CB  VAL   138      36.341  34.410  32.455  1.00  0.00           C  
ATOM   2278  HB  VAL   138      37.144  33.678  32.381  1.00  0.00           H  
ATOM   2279  CG1 VAL   138      36.366  35.107  33.863  1.00  0.00           C  
ATOM   2280 HG11 VAL   138      36.170  34.412  34.680  1.00  0.00           H  
ATOM   2281 HG12 VAL   138      37.383  35.451  34.056  1.00  0.00           H  
ATOM   2282 HG13 VAL   138      35.647  35.926  33.863  1.00  0.00           H  
ATOM   2283  CG2 VAL   138      34.971  33.799  32.284  1.00  0.00           C  
ATOM   2284 HG21 VAL   138      34.245  34.609  32.352  1.00  0.00           H  
ATOM   2285 HG22 VAL   138      34.959  33.320  31.306  1.00  0.00           H  
ATOM   2286 HG23 VAL   138      34.775  33.033  33.034  1.00  0.00           H  
ATOM   2287  C   VAL   138      37.676  36.442  31.627  1.00  0.00           C  
ATOM   2288  O   VAL   138      38.865  36.204  31.328  1.00  0.00           O  
ATOM   2289  N   LEU   139      37.290  37.581  32.225  1.00  0.00           N  
ATOM   2290  H   LEU   139      36.303  37.728  32.381  1.00  0.00           H  
ATOM   2291  CA  LEU   139      38.236  38.596  32.666  1.00  0.00           C  
ATOM   2292  HA  LEU   139      39.189  38.077  32.771  1.00  0.00           H  
ATOM   2293  CB  LEU   139      38.256  39.789  31.722  1.00  0.00           C  
ATOM   2294  HB2 LEU   139      39.224  40.262  31.891  1.00  0.00           H  
ATOM   2295  HB3 LEU   139      38.248  39.332  30.733  1.00  0.00           H  
ATOM   2296  CG  LEU   139      37.143  40.857  31.915  1.00  0.00           C  
ATOM   2297  HG  LEU   139      37.073  41.275  32.919  1.00  0.00           H  
ATOM   2298  CD1 LEU   139      37.493  42.030  31.043  1.00  0.00           C  
ATOM   2299 HD11 LEU   139      38.385  42.550  31.391  1.00  0.00           H  
ATOM   2300 HD12 LEU   139      37.569  41.708  30.005  1.00  0.00           H  
ATOM   2301 HD13 LEU   139      36.661  42.735  31.031  1.00  0.00           H  
ATOM   2302  CD2 LEU   139      35.808  40.285  31.552  1.00  0.00           C  
ATOM   2303 HD21 LEU   139      35.201  41.088  31.134  1.00  0.00           H  
ATOM   2304 HD22 LEU   139      35.949  39.499  30.811  1.00  0.00           H  
ATOM   2305 HD23 LEU   139      35.351  39.876  32.453  1.00  0.00           H  
ATOM   2306  C   LEU   139      37.817  39.043  34.103  1.00  0.00           C  
ATOM   2307  O   LEU   139      36.720  38.923  34.453  1.00  0.00           O  
ATOM   2308  N   HIE   140      38.770  39.417  34.926  1.00  0.00           N  
ATOM   2309  H   HIE   140      39.642  39.688  34.495  1.00  0.00           H  
ATOM   2310  CA  HIE   140      38.610  39.636  36.365  1.00  0.00           C  
ATOM   2311  HA  HIE   140      38.173  38.704  36.725  1.00  0.00           H  
ATOM   2312  CB  HIE   140      39.955  39.784  37.058  1.00  0.00           C  
ATOM   2313  HB2 HIE   140      40.636  39.028  36.669  1.00  0.00           H  
ATOM   2314  HB3 HIE   140      40.381  40.771  36.879  1.00  0.00           H  
ATOM   2315  CG  HIE   140      39.927  39.695  38.630  1.00  0.00           C  
ATOM   2316  ND1 HIE   140      40.916  40.223  39.453  1.00  0.00           N  
ATOM   2317  CE1 HIE   140      40.465  39.850  40.682  1.00  0.00           C  
ATOM   2318  HE1 HIE   140      41.070  39.997  41.565  1.00  0.00           H  
ATOM   2319  NE2 HIE   140      39.313  39.196  40.591  1.00  0.00           N  
ATOM   2320  HE2 HIE   140      38.849  38.892  41.436  1.00  0.00           H  
ATOM   2321  CD2 HIE   140      38.992  39.067  39.287  1.00  0.00           C  
ATOM   2322  HD2 HIE   140      38.249  38.464  38.787  1.00  0.00           H  
ATOM   2323  C   HIE   140      37.681  40.764  36.671  1.00  0.00           C  
ATOM   2324  O   HIE   140      36.647  40.408  37.373  1.00  0.00           O  
ATOM   2325  N   ARG   141      37.761  41.961  36.091  1.00  0.00           N  
ATOM   2326  H   ARG   141      38.519  42.001  35.425  1.00  0.00           H  
ATOM   2327  CA  ARG   141      36.998  43.162  36.380  1.00  0.00           C  
ATOM   2328  HA  ARG   141      37.422  44.068  35.946  1.00  0.00           H  
ATOM   2329  CB  ARG   141      35.505  42.969  36.035  1.00  0.00           C  
ATOM   2330  HB2 ARG   141      35.101  42.302  36.798  1.00  0.00           H  
ATOM   2331  HB3 ARG   141      35.057  43.962  36.043  1.00  0.00           H  
ATOM   2332  CG  ARG   141      35.245  42.290  34.650  1.00  0.00           C  
ATOM   2333  HG2 ARG   141      35.892  42.836  33.963  1.00  0.00           H  
ATOM   2334  HG3 ARG   141      35.704  41.302  34.656  1.00  0.00           H  
ATOM   2335  CD  ARG   141      33.813  42.214  34.200  1.00  0.00           C  
ATOM   2336  HD2 ARG   141      33.733  41.652  33.269  1.00  0.00           H  
ATOM   2337  HD3 ARG   141      33.266  41.626  34.938  1.00  0.00           H  
ATOM   2338  NE  ARG   141      33.081  43.524  34.016  1.00  0.00           N  
ATOM   2339  HE  ARG   141      33.439  44.199  33.356  1.00  0.00           H  
ATOM   2340  CZ  ARG   141      32.048  43.893  34.781  1.00  0.00           C  
ATOM   2341  NH1 ARG   141      31.565  43.268  35.746  1.00  0.00           N  
ATOM   2342 HH11 ARG   141      31.935  42.377  36.045  1.00  0.00           H  
ATOM   2343 HH12 ARG   141      30.638  43.497  36.075  1.00  0.00           H  
ATOM   2344  NH2 ARG   141      31.417  45.078  34.559  1.00  0.00           N  
ATOM   2345 HH21 ARG   141      31.651  45.681  33.783  1.00  0.00           H  
ATOM   2346 HH22 ARG   141      30.613  45.349  35.106  1.00  0.00           H  
ATOM   2347  C   ARG   141      37.105  43.676  37.883  1.00  0.00           C  
ATOM   2348  O   ARG   141      36.412  44.654  38.301  1.00  0.00           O  
ATOM   2349  N   ASP   142      38.068  43.090  38.629  1.00  0.00           N  
ATOM   2350  H   ASP   142      38.778  42.659  38.054  1.00  0.00           H  
ATOM   2351  CA  ASP   142      38.318  43.457  40.041  1.00  0.00           C  
ATOM   2352  HA  ASP   142      38.150  44.533  40.096  1.00  0.00           H  
ATOM   2353  CB  ASP   142      37.317  42.650  40.971  1.00  0.00           C  
ATOM   2354  HB2 ASP   142      36.350  42.505  40.488  1.00  0.00           H  
ATOM   2355  HB3 ASP   142      37.676  41.634  41.137  1.00  0.00           H  
ATOM   2356  CG  ASP   142      37.186  43.111  42.399  1.00  0.00           C  
ATOM   2357  OD1 ASP   142      37.303  44.343  42.653  1.00  0.00           O  
ATOM   2358  OD2 ASP   142      36.775  42.388  43.347  1.00  0.00           O  
ATOM   2359  C   ASP   142      39.811  43.232  40.442  1.00  0.00           C  
ATOM   2360  O   ASP   142      40.066  42.736  41.588  1.00  0.00           O  
ATOM   2361  N   LEU   143      40.717  43.599  39.562  1.00  0.00           N  
ATOM   2362  H   LEU   143      40.444  43.885  38.633  1.00  0.00           H  
ATOM   2363  CA  LEU   143      42.082  43.181  39.682  1.00  0.00           C  
ATOM   2364  HA  LEU   143      42.193  42.261  40.257  1.00  0.00           H  
ATOM   2365  CB  LEU   143      42.760  43.010  38.299  1.00  0.00           C  
ATOM   2366  HB2 LEU   143      42.138  42.247  37.830  1.00  0.00           H  
ATOM   2367  HB3 LEU   143      42.897  43.999  37.860  1.00  0.00           H  
ATOM   2368  CG  LEU   143      44.162  42.423  38.275  1.00  0.00           C  
ATOM   2369  HG  LEU   143      44.840  43.176  38.677  1.00  0.00           H  
ATOM   2370  CD1 LEU   143      44.519  41.223  39.147  1.00  0.00           C  
ATOM   2371 HD11 LEU   143      44.317  41.385  40.206  1.00  0.00           H  
ATOM   2372 HD12 LEU   143      44.011  40.314  38.824  1.00  0.00           H  
ATOM   2373 HD13 LEU   143      45.582  41.004  39.046  1.00  0.00           H  
ATOM   2374  CD2 LEU   143      44.401  42.015  36.845  1.00  0.00           C  
ATOM   2375 HD21 LEU   143      45.433  41.754  36.611  1.00  0.00           H  
ATOM   2376 HD22 LEU   143      43.739  41.199  36.555  1.00  0.00           H  
ATOM   2377 HD23 LEU   143      43.986  42.812  36.228  1.00  0.00           H  
ATOM   2378  C   LEU   143      42.765  44.284  40.486  1.00  0.00           C  
ATOM   2379  O   LEU   143      42.870  45.427  39.979  1.00  0.00           O  
ATOM   2380  N   LYS   144      43.214  43.957  41.659  1.00  0.00           N  
ATOM   2381  H   LYS   144      43.107  43.048  42.085  1.00  0.00           H  
ATOM   2382  CA  LYS   144      43.791  45.010  42.567  1.00  0.00           C  
ATOM   2383  HA  LYS   144      44.524  45.628  42.047  1.00  0.00           H  
ATOM   2384  CB  LYS   144      42.656  45.903  43.156  1.00  0.00           C  
ATOM   2385  HB2 LYS   144      43.118  46.760  43.646  1.00  0.00           H  
ATOM   2386  HB3 LYS   144      42.002  46.248  42.355  1.00  0.00           H  
ATOM   2387  CG  LYS   144      41.764  45.189  44.143  1.00  0.00           C  
ATOM   2388  HG2 LYS   144      41.452  44.276  43.636  1.00  0.00           H  
ATOM   2389  HG3 LYS   144      42.299  45.057  45.084  1.00  0.00           H  
ATOM   2390  CD  LYS   144      40.544  46.148  44.387  1.00  0.00           C  
ATOM   2391  HD2 LYS   144      40.723  47.184  44.673  1.00  0.00           H  
ATOM   2392  HD3 LYS   144      39.935  46.209  43.485  1.00  0.00           H  
ATOM   2393  CE  LYS   144      39.523  45.670  45.421  1.00  0.00           C  
ATOM   2394  HE2 LYS   144      40.101  45.419  46.310  1.00  0.00           H  
ATOM   2395  HE3 LYS   144      38.889  46.516  45.688  1.00  0.00           H  
ATOM   2396  NZ  LYS   144      38.734  44.481  44.966  1.00  0.00           N  
ATOM   2397  HZ1 LYS   144      38.404  44.581  44.016  1.00  0.00           H  
ATOM   2398  HZ2 LYS   144      39.217  43.594  44.988  1.00  0.00           H  
ATOM   2399  HZ3 LYS   144      37.968  44.403  45.620  1.00  0.00           H  
ATOM   2400  C   LYS   144      44.643  44.323  43.694  1.00  0.00           C  
ATOM   2401  O   LYS   144      44.644  43.093  43.864  1.00  0.00           O  
ATOM   2402  N   PRO   145      45.466  45.075  44.443  1.00  0.00           N  
ATOM   2403  CD  PRO   145      45.761  46.505  44.379  1.00  0.00           C  
ATOM   2404  HD2 PRO   145      45.049  47.011  45.031  1.00  0.00           H  
ATOM   2405  HD3 PRO   145      45.653  46.859  43.354  1.00  0.00           H  
ATOM   2406  CG  PRO   145      47.101  46.641  44.956  1.00  0.00           C  
ATOM   2407  HG2 PRO   145      47.252  47.629  45.392  1.00  0.00           H  
ATOM   2408  HG3 PRO   145      47.942  46.462  44.286  1.00  0.00           H  
ATOM   2409  CB  PRO   145      47.244  45.589  46.049  1.00  0.00           C  
ATOM   2410  HB2 PRO   145      46.811  46.035  46.945  1.00  0.00           H  
ATOM   2411  HB3 PRO   145      48.284  45.402  46.317  1.00  0.00           H  
ATOM   2412  CA  PRO   145      46.396  44.486  45.488  1.00  0.00           C  
ATOM   2413  HA  PRO   145      47.064  43.818  44.945  1.00  0.00           H  
ATOM   2414  C   PRO   145      45.718  43.558  46.498  1.00  0.00           C  
ATOM   2415  O   PRO   145      46.244  42.540  46.915  1.00  0.00           O  
ATOM   2416  N   SER   146      44.527  43.994  46.977  1.00  0.00           N  
ATOM   2417  H   SER   146      44.265  44.966  46.897  1.00  0.00           H  
ATOM   2418  CA  SER   146      43.798  43.101  47.887  1.00  0.00           C  
ATOM   2419  HA  SER   146      44.408  42.950  48.778  1.00  0.00           H  
ATOM   2420  CB  SER   146      42.644  43.882  48.590  1.00  0.00           C  
ATOM   2421  HB2 SER   146      42.175  43.324  49.399  1.00  0.00           H  
ATOM   2422  HB3 SER   146      43.065  44.815  48.965  1.00  0.00           H  
ATOM   2423  OG  SER   146      41.649  44.111  47.620  1.00  0.00           O  
ATOM   2424  HG  SER   146      41.084  43.341  47.523  1.00  0.00           H  
ATOM   2425  C   SER   146      43.349  41.728  47.343  1.00  0.00           C  
ATOM   2426  O   SER   146      43.339  40.730  48.019  1.00  0.00           O  
ATOM   2427  N   ASN   147      43.193  41.604  46.023  1.00  0.00           N  
ATOM   2428  H   ASN   147      43.352  42.502  45.589  1.00  0.00           H  
ATOM   2429  CA  ASN   147      42.725  40.453  45.271  1.00  0.00           C  
ATOM   2430  HA  ASN   147      42.195  39.774  45.939  1.00  0.00           H  
ATOM   2431  CB  ASN   147      41.896  40.925  44.093  1.00  0.00           C  
ATOM   2432  HB2 ASN   147      42.474  41.745  43.666  1.00  0.00           H  
ATOM   2433  HB3 ASN   147      41.783  40.089  43.403  1.00  0.00           H  
ATOM   2434  CG  ASN   147      40.548  41.499  44.469  1.00  0.00           C  
ATOM   2435  OD1 ASN   147      40.480  42.482  45.217  1.00  0.00           O  
ATOM   2436  ND2 ASN   147      39.490  40.984  43.889  1.00  0.00           N  
ATOM   2437 HD21 ASN   147      38.561  41.307  44.117  1.00  0.00           H  
ATOM   2438 HD22 ASN   147      39.532  40.071  43.458  1.00  0.00           H  
ATOM   2439  C   ASN   147      43.983  39.594  44.814  1.00  0.00           C  
ATOM   2440  O   ASN   147      43.762  38.643  44.071  1.00  0.00           O  
ATOM   2441  N   LEU   148      45.219  39.927  45.158  1.00  0.00           N  
ATOM   2442  H   LEU   148      45.264  40.492  45.995  1.00  0.00           H  
ATOM   2443  CA  LEU   148      46.435  39.046  45.050  1.00  0.00           C  
ATOM   2444  HA  LEU   148      46.158  38.182  44.446  1.00  0.00           H  
ATOM   2445  CB  LEU   148      47.517  39.971  44.427  1.00  0.00           C  
ATOM   2446  HB2 LEU   148      47.521  41.011  44.752  1.00  0.00           H  
ATOM   2447  HB3 LEU   148      48.492  39.538  44.651  1.00  0.00           H  
ATOM   2448  CG  LEU   148      47.367  40.051  42.929  1.00  0.00           C  
ATOM   2449  HG  LEU   148      46.327  40.314  42.732  1.00  0.00           H  
ATOM   2450  CD1 LEU   148      48.156  41.245  42.280  1.00  0.00           C  
ATOM   2451 HD11 LEU   148      48.047  42.131  42.905  1.00  0.00           H  
ATOM   2452 HD12 LEU   148      49.197  40.933  42.189  1.00  0.00           H  
ATOM   2453 HD13 LEU   148      47.705  41.505  41.322  1.00  0.00           H  
ATOM   2454  CD2 LEU   148      47.601  38.777  42.103  1.00  0.00           C  
ATOM   2455 HD21 LEU   148      48.605  38.467  42.393  1.00  0.00           H  
ATOM   2456 HD22 LEU   148      46.782  38.083  42.294  1.00  0.00           H  
ATOM   2457 HD23 LEU   148      47.503  39.157  41.086  1.00  0.00           H  
ATOM   2458  C   LEU   148      46.817  38.519  46.474  1.00  0.00           C  
ATOM   2459  O   LEU   148      47.214  39.326  47.304  1.00  0.00           O  
ATOM   2460  N   LEU   149      46.783  37.254  46.721  1.00  0.00           N  
ATOM   2461  H   LEU   149      46.617  36.665  45.918  1.00  0.00           H  
ATOM   2462  CA  LEU   149      47.325  36.587  47.928  1.00  0.00           C  
ATOM   2463  HA  LEU   149      47.475  37.358  48.684  1.00  0.00           H  
ATOM   2464  CB  LEU   149      46.426  35.548  48.636  1.00  0.00           C  
ATOM   2465  HB2 LEU   149      45.974  34.824  47.958  1.00  0.00           H  
ATOM   2466  HB3 LEU   149      47.102  34.871  49.159  1.00  0.00           H  
ATOM   2467  CG  LEU   149      45.405  36.221  49.516  1.00  0.00           C  
ATOM   2468  HG  LEU   149      45.870  36.619  50.418  1.00  0.00           H  
ATOM   2469  CD1 LEU   149      44.583  37.293  48.867  1.00  0.00           C  
ATOM   2470 HD11 LEU   149      44.350  36.941  47.862  1.00  0.00           H  
ATOM   2471 HD12 LEU   149      43.654  37.479  49.407  1.00  0.00           H  
ATOM   2472 HD13 LEU   149      45.173  38.194  48.697  1.00  0.00           H  
ATOM   2473  CD2 LEU   149      44.475  35.132  49.995  1.00  0.00           C  
ATOM   2474 HD21 LEU   149      45.142  34.391  50.435  1.00  0.00           H  
ATOM   2475 HD22 LEU   149      43.693  35.397  50.707  1.00  0.00           H  
ATOM   2476 HD23 LEU   149      43.882  34.819  49.135  1.00  0.00           H  
ATOM   2477  C   LEU   149      48.718  35.976  47.661  1.00  0.00           C  
ATOM   2478  O   LEU   149      48.965  35.564  46.535  1.00  0.00           O  
ATOM   2479  N   ILE   150      49.622  35.863  48.626  1.00  0.00           N  
ATOM   2480  H   ILE   150      49.269  36.099  49.542  1.00  0.00           H  
ATOM   2481  CA  ILE   150      51.050  35.505  48.490  1.00  0.00           C  
ATOM   2482  HA  ILE   150      51.086  34.905  47.580  1.00  0.00           H  
ATOM   2483  CB  ILE   150      51.974  36.739  48.275  1.00  0.00           C  
ATOM   2484  HB  ILE   150      51.807  37.246  49.225  1.00  0.00           H  
ATOM   2485  CG2 ILE   150      53.504  36.314  48.356  1.00  0.00           C  
ATOM   2486 HG21 ILE   150      53.640  35.470  47.680  1.00  0.00           H  
ATOM   2487 HG22 ILE   150      54.120  37.189  48.149  1.00  0.00           H  
ATOM   2488 HG23 ILE   150      53.697  35.976  49.374  1.00  0.00           H  
ATOM   2489  CG1 ILE   150      51.511  37.661  47.111  1.00  0.00           C  
ATOM   2490 HG12 ILE   150      51.127  36.984  46.348  1.00  0.00           H  
ATOM   2491 HG13 ILE   150      50.566  38.140  47.364  1.00  0.00           H  
ATOM   2492  CD1 ILE   150      52.470  38.664  46.532  1.00  0.00           C  
ATOM   2493 HD11 ILE   150      51.964  39.262  45.774  1.00  0.00           H  
ATOM   2494 HD12 ILE   150      52.895  39.325  47.286  1.00  0.00           H  
ATOM   2495 HD13 ILE   150      53.264  38.153  45.986  1.00  0.00           H  
ATOM   2496  C   ILE   150      51.484  34.651  49.750  1.00  0.00           C  
ATOM   2497  O   ILE   150      50.945  34.749  50.879  1.00  0.00           O  
ATOM   2498  N   ASN   151      52.455  33.684  49.584  1.00  0.00           N  
ATOM   2499  H   ASN   151      52.635  33.399  48.632  1.00  0.00           H  
ATOM   2500  CA  ASN   151      53.070  32.921  50.649  1.00  0.00           C  
ATOM   2501  HA  ASN   151      52.616  33.180  51.606  1.00  0.00           H  
ATOM   2502  CB  ASN   151      52.938  31.479  50.256  1.00  0.00           C  
ATOM   2503  HB2 ASN   151      53.049  31.405  49.175  1.00  0.00           H  
ATOM   2504  HB3 ASN   151      53.780  30.933  50.680  1.00  0.00           H  
ATOM   2505  CG  ASN   151      51.698  30.864  50.775  1.00  0.00           C  
ATOM   2506  OD1 ASN   151      51.010  31.339  51.681  1.00  0.00           O  
ATOM   2507  ND2 ASN   151      51.238  29.744  50.176  1.00  0.00           N  
ATOM   2508 HD21 ASN   151      50.561  29.140  50.619  1.00  0.00           H  
ATOM   2509 HD22 ASN   151      51.790  29.218  49.513  1.00  0.00           H  
ATOM   2510  C   ASN   151      54.579  33.307  50.721  1.00  0.00           C  
ATOM   2511  O   ASN   151      55.142  33.947  49.875  1.00  0.00           O  
ATOM   2512  N   THR   152      55.303  32.908  51.864  1.00  0.00           N  
ATOM   2513  H   THR   152      54.866  32.423  52.634  1.00  0.00           H  
ATOM   2514  CA  THR   152      56.756  33.138  52.122  1.00  0.00           C  
ATOM   2515  HA  THR   152      56.918  34.171  51.817  1.00  0.00           H  
ATOM   2516  CB  THR   152      57.366  33.075  53.552  1.00  0.00           C  
ATOM   2517  HB  THR   152      58.446  33.117  53.409  1.00  0.00           H  
ATOM   2518  CG2 THR   152      56.787  34.120  54.476  1.00  0.00           C  
ATOM   2519 HG21 THR   152      57.078  35.137  54.213  1.00  0.00           H  
ATOM   2520 HG22 THR   152      55.698  34.126  54.428  1.00  0.00           H  
ATOM   2521 HG23 THR   152      57.151  33.890  55.477  1.00  0.00           H  
ATOM   2522  OG1 THR   152      57.033  31.858  54.119  1.00  0.00           O  
ATOM   2523  HG1 THR   152      56.352  31.960  54.789  1.00  0.00           H  
ATOM   2524  C   THR   152      57.658  32.331  51.186  1.00  0.00           C  
ATOM   2525  O   THR   152      58.736  32.788  50.936  1.00  0.00           O  
ATOM   2526  N   THR   153      57.110  31.271  50.573  1.00  0.00           N  
ATOM   2527  H   THR   153      56.186  30.972  50.850  1.00  0.00           H  
ATOM   2528  CA  THR   153      57.653  30.603  49.349  1.00  0.00           C  
ATOM   2529  HA  THR   153      58.734  30.627  49.491  1.00  0.00           H  
ATOM   2530  CB  THR   153      56.955  29.217  49.257  1.00  0.00           C  
ATOM   2531  HB  THR   153      57.151  28.663  48.339  1.00  0.00           H  
ATOM   2532  CG2 THR   153      57.229  28.225  50.378  1.00  0.00           C  
ATOM   2533 HG21 THR   153      58.203  27.746  50.284  1.00  0.00           H  
ATOM   2534 HG22 THR   153      57.030  28.601  51.382  1.00  0.00           H  
ATOM   2535 HG23 THR   153      56.582  27.362  50.219  1.00  0.00           H  
ATOM   2536  OG1 THR   153      55.603  29.437  49.230  1.00  0.00           O  
ATOM   2537  HG1 THR   153      55.195  29.205  48.393  1.00  0.00           H  
ATOM   2538  C   THR   153      57.382  31.372  48.048  1.00  0.00           C  
ATOM   2539  O   THR   153      57.371  30.754  47.019  1.00  0.00           O  
ATOM   2540  N   CYS   154      57.191  32.719  48.112  1.00  0.00           N  
ATOM   2541  H   CYS   154      57.004  33.129  49.016  1.00  0.00           H  
ATOM   2542  CA  CYS   154      56.875  33.601  46.993  1.00  0.00           C  
ATOM   2543  HA  CYS   154      56.811  34.629  47.351  1.00  0.00           H  
ATOM   2544  CB  CYS   154      58.067  33.757  46.088  1.00  0.00           C  
ATOM   2545  HB2 CYS   154      58.222  32.866  45.479  1.00  0.00           H  
ATOM   2546  HB3 CYS   154      57.948  34.667  45.500  1.00  0.00           H  
ATOM   2547  SG  CYS   154      59.574  33.993  47.087  1.00  0.00           S  
ATOM   2548  HG  CYS   154      59.222  35.186  47.573  1.00  0.00           H  
ATOM   2549  C   CYS   154      55.634  33.266  46.151  1.00  0.00           C  
ATOM   2550  O   CYS   154      55.348  34.102  45.249  1.00  0.00           O  
ATOM   2551  N   ASP   155      55.033  32.082  46.241  1.00  0.00           N  
ATOM   2552  H   ASP   155      55.495  31.391  46.815  1.00  0.00           H  
ATOM   2553  CA  ASP   155      53.907  31.660  45.451  1.00  0.00           C  
ATOM   2554  HA  ASP   155      54.071  31.617  44.374  1.00  0.00           H  
ATOM   2555  CB  ASP   155      53.486  30.283  45.918  1.00  0.00           C  
ATOM   2556  HB2 ASP   155      53.143  30.398  46.946  1.00  0.00           H  
ATOM   2557  HB3 ASP   155      52.568  30.009  45.399  1.00  0.00           H  
ATOM   2558  CG  ASP   155      54.479  29.155  45.774  1.00  0.00           C  
ATOM   2559  OD1 ASP   155      55.034  28.890  44.696  1.00  0.00           O  
ATOM   2560  OD2 ASP   155      54.736  28.395  46.761  1.00  0.00           O  
ATOM   2561  C   ASP   155      52.683  32.652  45.523  1.00  0.00           C  
ATOM   2562  O   ASP   155      52.415  33.156  46.620  1.00  0.00           O  
ATOM   2563  N   LEU   156      51.984  32.862  44.376  1.00  0.00           N  
ATOM   2564  H   LEU   156      52.303  32.408  43.532  1.00  0.00           H  
ATOM   2565  CA  LEU   156      50.995  33.900  44.163  1.00  0.00           C  
ATOM   2566  HA  LEU   156      50.734  34.204  45.177  1.00  0.00           H  
ATOM   2567  CB  LEU   156      51.688  35.071  43.468  1.00  0.00           C  
ATOM   2568  HB2 LEU   156      52.283  35.490  44.280  1.00  0.00           H  
ATOM   2569  HB3 LEU   156      52.342  34.695  42.682  1.00  0.00           H  
ATOM   2570  CG  LEU   156      50.820  36.204  43.019  1.00  0.00           C  
ATOM   2571  HG  LEU   156      49.904  36.198  43.610  1.00  0.00           H  
ATOM   2572  CD1 LEU   156      51.535  37.581  43.145  1.00  0.00           C  
ATOM   2573 HD11 LEU   156      52.221  37.608  43.992  1.00  0.00           H  
ATOM   2574 HD12 LEU   156      52.069  37.922  42.259  1.00  0.00           H  
ATOM   2575 HD13 LEU   156      50.741  38.261  43.452  1.00  0.00           H  
ATOM   2576  CD2 LEU   156      50.508  36.008  41.566  1.00  0.00           C  
ATOM   2577 HD21 LEU   156      49.839  36.740  41.114  1.00  0.00           H  
ATOM   2578 HD22 LEU   156      51.418  35.906  40.975  1.00  0.00           H  
ATOM   2579 HD23 LEU   156      49.960  35.069  41.495  1.00  0.00           H  
ATOM   2580  C   LEU   156      49.757  33.450  43.454  1.00  0.00           C  
ATOM   2581  O   LEU   156      49.808  32.729  42.424  1.00  0.00           O  
ATOM   2582  N   LYS   157      48.626  33.975  43.975  1.00  0.00           N  
ATOM   2583  H   LYS   157      48.810  34.545  44.788  1.00  0.00           H  
ATOM   2584  CA  LYS   157      47.261  33.682  43.566  1.00  0.00           C  
ATOM   2585  HA  LYS   157      47.301  33.366  42.524  1.00  0.00           H  
ATOM   2586  CB  LYS   157      46.377  32.752  44.479  1.00  0.00           C  
ATOM   2587  HB2 LYS   157      46.381  33.348  45.392  1.00  0.00           H  
ATOM   2588  HB3 LYS   157      45.334  32.630  44.189  1.00  0.00           H  
ATOM   2589  CG  LYS   157      47.081  31.411  44.591  1.00  0.00           C  
ATOM   2590  HG2 LYS   157      47.168  30.980  43.594  1.00  0.00           H  
ATOM   2591  HG3 LYS   157      47.935  31.652  45.224  1.00  0.00           H  
ATOM   2592  CD  LYS   157      46.185  30.512  45.392  1.00  0.00           C  
ATOM   2593  HD2 LYS   157      45.723  31.031  46.231  1.00  0.00           H  
ATOM   2594  HD3 LYS   157      45.332  30.242  44.770  1.00  0.00           H  
ATOM   2595  CE  LYS   157      46.806  29.245  45.890  1.00  0.00           C  
ATOM   2596  HE2 LYS   157      47.706  29.474  46.459  1.00  0.00           H  
ATOM   2597  HE3 LYS   157      46.170  28.861  46.688  1.00  0.00           H  
ATOM   2598  NZ  LYS   157      47.073  28.293  44.740  1.00  0.00           N  
ATOM   2599  HZ1 LYS   157      47.395  27.423  45.141  1.00  0.00           H  
ATOM   2600  HZ2 LYS   157      46.271  28.007  44.196  1.00  0.00           H  
ATOM   2601  HZ3 LYS   157      47.835  28.642  44.178  1.00  0.00           H  
ATOM   2602  C   LYS   157      46.395  34.899  43.421  1.00  0.00           C  
ATOM   2603  O   LYS   157      46.204  35.690  44.364  1.00  0.00           O  
ATOM   2604  N   ILE   158      45.737  35.066  42.267  1.00  0.00           N  
ATOM   2605  H   ILE   158      45.961  34.440  41.506  1.00  0.00           H  
ATOM   2606  CA  ILE   158      44.512  35.810  42.067  1.00  0.00           C  
ATOM   2607  HA  ILE   158      44.651  36.808  42.482  1.00  0.00           H  
ATOM   2608  CB  ILE   158      44.209  36.039  40.571  1.00  0.00           C  
ATOM   2609  HB  ILE   158      43.995  35.078  40.103  1.00  0.00           H  
ATOM   2610  CG2 ILE   158      43.018  37.110  40.428  1.00  0.00           C  
ATOM   2611 HG21 ILE   158      42.098  36.686  40.829  1.00  0.00           H  
ATOM   2612 HG22 ILE   158      43.182  38.113  40.824  1.00  0.00           H  
ATOM   2613 HG23 ILE   158      42.851  37.214  39.356  1.00  0.00           H  
ATOM   2614  CG1 ILE   158      45.475  36.552  39.818  1.00  0.00           C  
ATOM   2615 HG12 ILE   158      45.611  37.614  40.024  1.00  0.00           H  
ATOM   2616 HG13 ILE   158      46.339  35.928  40.046  1.00  0.00           H  
ATOM   2617  CD1 ILE   158      45.313  36.429  38.322  1.00  0.00           C  
ATOM   2618 HD11 ILE   158      46.272  36.770  37.932  1.00  0.00           H  
ATOM   2619 HD12 ILE   158      45.250  35.413  37.931  1.00  0.00           H  
ATOM   2620 HD13 ILE   158      44.493  37.015  37.907  1.00  0.00           H  
ATOM   2621  C   ILE   158      43.318  35.157  42.762  1.00  0.00           C  
ATOM   2622  O   ILE   158      43.047  33.935  42.682  1.00  0.00           O  
ATOM   2623  N   CYS   159      42.606  36.029  43.347  1.00  0.00           N  
ATOM   2624  H   CYS   159      42.737  37.025  43.241  1.00  0.00           H  
ATOM   2625  CA  CYS   159      41.542  35.751  44.296  1.00  0.00           C  
ATOM   2626  HA  CYS   159      41.171  34.731  44.196  1.00  0.00           H  
ATOM   2627  CB  CYS   159      42.184  35.937  45.743  1.00  0.00           C  
ATOM   2628  HB2 CYS   159      42.503  36.979  45.788  1.00  0.00           H  
ATOM   2629  HB3 CYS   159      41.498  35.647  46.539  1.00  0.00           H  
ATOM   2630  SG  CYS   159      43.640  34.860  46.026  1.00  0.00           S  
ATOM   2631  HG  CYS   159      44.466  35.464  45.167  1.00  0.00           H  
ATOM   2632  C   CYS   159      40.328  36.676  44.075  1.00  0.00           C  
ATOM   2633  O   CYS   159      40.485  37.732  43.448  1.00  0.00           O  
ATOM   2634  N   ASP   160      39.188  36.283  44.715  1.00  0.00           N  
ATOM   2635  H   ASP   160      39.160  35.408  45.219  1.00  0.00           H  
ATOM   2636  CA  ASP   160      37.875  36.981  44.694  1.00  0.00           C  
ATOM   2637  HA  ASP   160      37.289  36.319  45.332  1.00  0.00           H  
ATOM   2638  CB  ASP   160      37.880  38.289  45.490  1.00  0.00           C  
ATOM   2639  HB2 ASP   160      38.468  39.097  45.055  1.00  0.00           H  
ATOM   2640  HB3 ASP   160      36.837  38.598  45.546  1.00  0.00           H  
ATOM   2641  CG  ASP   160      38.248  38.166  46.962  1.00  0.00           C  
ATOM   2642  OD1 ASP   160      37.999  37.118  47.593  1.00  0.00           O  
ATOM   2643  OD2 ASP   160      38.799  39.133  47.558  1.00  0.00           O  
ATOM   2644  C   ASP   160      37.223  37.229  43.356  1.00  0.00           C  
ATOM   2645  O   ASP   160      37.562  38.181  42.646  1.00  0.00           O  
ATOM   2646  N   PHE   161      36.217  36.348  42.971  1.00  0.00           N  
ATOM   2647  H   PHE   161      35.879  35.614  43.576  1.00  0.00           H  
ATOM   2648  CA  PHE   161      35.670  36.255  41.627  1.00  0.00           C  
ATOM   2649  HA  PHE   161      36.316  36.708  40.874  1.00  0.00           H  
ATOM   2650  CB  PHE   161      35.804  34.771  41.078  1.00  0.00           C  
ATOM   2651  HB2 PHE   161      35.694  34.080  41.913  1.00  0.00           H  
ATOM   2652  HB3 PHE   161      35.046  34.471  40.355  1.00  0.00           H  
ATOM   2653  CG  PHE   161      37.195  34.581  40.495  1.00  0.00           C  
ATOM   2654  CD1 PHE   161      38.403  34.358  41.324  1.00  0.00           C  
ATOM   2655  HD1 PHE   161      38.303  34.102  42.368  1.00  0.00           H  
ATOM   2656  CE1 PHE   161      39.700  34.404  40.841  1.00  0.00           C  
ATOM   2657  HE1 PHE   161      40.541  34.269  41.506  1.00  0.00           H  
ATOM   2658  CZ  PHE   161      39.861  34.583  39.501  1.00  0.00           C  
ATOM   2659  HZ  PHE   161      40.838  34.744  39.071  1.00  0.00           H  
ATOM   2660  CE2 PHE   161      38.748  34.806  38.637  1.00  0.00           C  
ATOM   2661  HE2 PHE   161      38.914  35.061  37.601  1.00  0.00           H  
ATOM   2662  CD2 PHE   161      37.480  34.886  39.161  1.00  0.00           C  
ATOM   2663  HD2 PHE   161      36.653  35.288  38.596  1.00  0.00           H  
ATOM   2664  C   PHE   161      34.322  36.892  41.453  1.00  0.00           C  
ATOM   2665  O   PHE   161      33.601  36.656  40.427  1.00  0.00           O  
ATOM   2666  N   GLY   162      33.677  37.609  42.368  1.00  0.00           N  
ATOM   2667  H   GLY   162      34.196  37.866  43.195  1.00  0.00           H  
ATOM   2668  CA  GLY   162      32.267  38.049  42.351  1.00  0.00           C  
ATOM   2669  HA2 GLY   162      31.655  37.152  42.252  1.00  0.00           H  
ATOM   2670  HA3 GLY   162      32.104  38.675  43.228  1.00  0.00           H  
ATOM   2671  C   GLY   162      31.865  38.987  41.313  1.00  0.00           C  
ATOM   2672  O   GLY   162      30.667  38.974  41.095  1.00  0.00           O  
ATOM   2673  N   LEU   163      32.704  39.868  40.677  1.00  0.00           N  
ATOM   2674  H   LEU   163      33.658  39.635  40.915  1.00  0.00           H  
ATOM   2675  CA  LEU   163      32.391  40.724  39.504  1.00  0.00           C  
ATOM   2676  HA  LEU   163      31.315  40.869  39.607  1.00  0.00           H  
ATOM   2677  CB  LEU   163      33.071  42.064  39.601  1.00  0.00           C  
ATOM   2678  HB2 LEU   163      34.133  41.849  39.481  1.00  0.00           H  
ATOM   2679  HB3 LEU   163      32.865  42.663  38.714  1.00  0.00           H  
ATOM   2680  CG  LEU   163      32.851  42.916  40.911  1.00  0.00           C  
ATOM   2681  HG  LEU   163      33.139  42.373  41.811  1.00  0.00           H  
ATOM   2682  CD1 LEU   163      33.698  44.237  40.788  1.00  0.00           C  
ATOM   2683 HD11 LEU   163      33.211  44.898  40.072  1.00  0.00           H  
ATOM   2684 HD12 LEU   163      33.637  44.768  41.738  1.00  0.00           H  
ATOM   2685 HD13 LEU   163      34.670  44.002  40.354  1.00  0.00           H  
ATOM   2686  CD2 LEU   163      31.404  43.279  41.112  1.00  0.00           C  
ATOM   2687 HD21 LEU   163      30.893  42.433  41.572  1.00  0.00           H  
ATOM   2688 HD22 LEU   163      31.448  44.002  41.928  1.00  0.00           H  
ATOM   2689 HD23 LEU   163      30.984  43.671  40.186  1.00  0.00           H  
ATOM   2690  C   LEU   163      32.715  40.136  38.126  1.00  0.00           C  
ATOM   2691  O   LEU   163      32.222  40.712  37.155  1.00  0.00           O  
ATOM   2692  N   ALA   164      33.419  39.032  37.945  1.00  0.00           N  
ATOM   2693  H   ALA   164      33.810  38.712  38.819  1.00  0.00           H  
ATOM   2694  CA  ALA   164      33.977  38.542  36.702  1.00  0.00           C  
ATOM   2695  HA  ALA   164      34.483  39.326  36.139  1.00  0.00           H  
ATOM   2696  CB  ALA   164      34.948  37.346  36.936  1.00  0.00           C  
ATOM   2697  HB1 ALA   164      35.297  36.937  35.989  1.00  0.00           H  
ATOM   2698  HB2 ALA   164      35.864  37.692  37.416  1.00  0.00           H  
ATOM   2699  HB3 ALA   164      34.513  36.587  37.587  1.00  0.00           H  
ATOM   2700  C   ALA   164      32.878  38.112  35.637  1.00  0.00           C  
ATOM   2701  O   ALA   164      31.786  37.774  35.967  1.00  0.00           O  
ATOM   2702  N   ARG   165      33.198  38.186  34.331  1.00  0.00           N  
ATOM   2703  H   ARG   165      34.198  38.203  34.189  1.00  0.00           H  
ATOM   2704  CA  ARG   165      32.352  37.776  33.208  1.00  0.00           C  
ATOM   2705  HA  ARG   165      31.577  37.055  33.468  1.00  0.00           H  
ATOM   2706  CB  ARG   165      31.660  39.049  32.572  1.00  0.00           C  
ATOM   2707  HB2 ARG   165      32.469  39.728  32.303  1.00  0.00           H  
ATOM   2708  HB3 ARG   165      31.234  38.719  31.625  1.00  0.00           H  
ATOM   2709  CG  ARG   165      30.691  39.685  33.523  1.00  0.00           C  
ATOM   2710  HG2 ARG   165      29.795  39.067  33.591  1.00  0.00           H  
ATOM   2711  HG3 ARG   165      30.970  39.761  34.574  1.00  0.00           H  
ATOM   2712  CD  ARG   165      30.312  41.097  33.108  1.00  0.00           C  
ATOM   2713  HD2 ARG   165      29.485  41.440  33.730  1.00  0.00           H  
ATOM   2714  HD3 ARG   165      31.190  41.719  33.279  1.00  0.00           H  
ATOM   2715  NE  ARG   165      30.008  41.237  31.674  1.00  0.00           N  
ATOM   2716  HE  ARG   165      30.821  41.354  31.087  1.00  0.00           H  
ATOM   2717  CZ  ARG   165      28.882  41.069  31.092  1.00  0.00           C  
ATOM   2718  NH1 ARG   165      27.797  40.817  31.673  1.00  0.00           N  
ATOM   2719 HH11 ARG   165      27.778  40.503  32.633  1.00  0.00           H  
ATOM   2720 HH12 ARG   165      26.989  40.684  31.083  1.00  0.00           H  
ATOM   2721  NH2 ARG   165      28.803  41.186  29.780  1.00  0.00           N  
ATOM   2722 HH21 ARG   165      29.686  41.318  29.306  1.00  0.00           H  
ATOM   2723 HH22 ARG   165      27.967  40.904  29.288  1.00  0.00           H  
ATOM   2724  C   ARG   165      33.148  37.168  32.089  1.00  0.00           C  
ATOM   2725  O   ARG   165      34.370  37.333  32.031  1.00  0.00           O  
ATOM   2726  N   ILE   166      32.461  36.489  31.141  1.00  0.00           N  
ATOM   2727  H   ILE   166      31.467  36.539  31.313  1.00  0.00           H  
ATOM   2728  CA  ILE   166      32.917  36.120  29.834  1.00  0.00           C  
ATOM   2729  HA  ILE   166      33.950  35.771  29.822  1.00  0.00           H  
ATOM   2730  CB  ILE   166      32.021  35.059  29.214  1.00  0.00           C  
ATOM   2731  HB  ILE   166      31.018  35.486  29.216  1.00  0.00           H  
ATOM   2732  CG2 ILE   166      32.350  34.875  27.774  1.00  0.00           C  
ATOM   2733 HG21 ILE   166      33.315  34.388  27.630  1.00  0.00           H  
ATOM   2734 HG22 ILE   166      31.577  34.234  27.352  1.00  0.00           H  
ATOM   2735 HG23 ILE   166      32.374  35.780  27.167  1.00  0.00           H  
ATOM   2736  CG1 ILE   166      32.028  33.673  29.919  1.00  0.00           C  
ATOM   2737 HG12 ILE   166      32.709  33.007  29.389  1.00  0.00           H  
ATOM   2738 HG13 ILE   166      32.298  33.735  30.974  1.00  0.00           H  
ATOM   2739  CD1 ILE   166      30.690  32.945  29.859  1.00  0.00           C  
ATOM   2740 HD11 ILE   166      30.423  32.625  28.852  1.00  0.00           H  
ATOM   2741 HD12 ILE   166      30.703  32.101  30.549  1.00  0.00           H  
ATOM   2742 HD13 ILE   166      29.971  33.621  30.322  1.00  0.00           H  
ATOM   2743  C   ILE   166      32.907  37.501  29.031  1.00  0.00           C  
ATOM   2744  O   ILE   166      31.953  38.209  28.967  1.00  0.00           O  
ATOM   2745  N   ALA   167      34.094  37.884  28.464  1.00  0.00           N  
ATOM   2746  H   ALA   167      34.731  37.103  28.398  1.00  0.00           H  
ATOM   2747  CA  ALA   167      34.465  39.121  27.711  1.00  0.00           C  
ATOM   2748  HA  ALA   167      34.284  39.864  28.488  1.00  0.00           H  
ATOM   2749  CB  ALA   167      35.867  39.164  27.260  1.00  0.00           C  
ATOM   2750  HB1 ALA   167      36.497  38.711  28.025  1.00  0.00           H  
ATOM   2751  HB2 ALA   167      36.085  38.516  26.411  1.00  0.00           H  
ATOM   2752  HB3 ALA   167      36.207  40.145  26.927  1.00  0.00           H  
ATOM   2753  C   ALA   167      33.414  39.284  26.561  1.00  0.00           C  
ATOM   2754  O   ALA   167      33.103  38.362  25.836  1.00  0.00           O  
ATOM   2755  N   ASP   168      33.022  40.583  26.260  1.00  0.00           N  
ATOM   2756  H   ASP   168      33.455  41.410  26.648  1.00  0.00           H  
ATOM   2757  CA  ASP   168      32.122  40.927  25.156  1.00  0.00           C  
ATOM   2758  HA  ASP   168      32.267  40.253  24.312  1.00  0.00           H  
ATOM   2759  CB  ASP   168      30.656  40.846  25.711  1.00  0.00           C  
ATOM   2760  HB2 ASP   168      30.450  39.940  26.280  1.00  0.00           H  
ATOM   2761  HB3 ASP   168      30.436  41.723  26.320  1.00  0.00           H  
ATOM   2762  CG  ASP   168      29.512  40.975  24.664  1.00  0.00           C  
ATOM   2763  OD1 ASP   168      29.814  41.121  23.473  1.00  0.00           O  
ATOM   2764  OD2 ASP   168      28.352  40.946  25.081  1.00  0.00           O  
ATOM   2765  C   ASP   168      32.481  42.312  24.586  1.00  0.00           C  
ATOM   2766  O   ASP   168      31.725  43.281  24.838  1.00  0.00           O  
ATOM   2767  N   PRO   169      33.589  42.440  23.878  1.00  0.00           N  
ATOM   2768  CD  PRO   169      34.548  41.383  23.672  1.00  0.00           C  
ATOM   2769  HD2 PRO   169      34.051  40.470  23.344  1.00  0.00           H  
ATOM   2770  HD3 PRO   169      35.223  41.291  24.523  1.00  0.00           H  
ATOM   2771  CG  PRO   169      35.344  41.952  22.502  1.00  0.00           C  
ATOM   2772  HG2 PRO   169      34.914  41.780  21.516  1.00  0.00           H  
ATOM   2773  HG3 PRO   169      36.367  41.596  22.380  1.00  0.00           H  
ATOM   2774  CB  PRO   169      35.338  43.473  22.748  1.00  0.00           C  
ATOM   2775  HB2 PRO   169      35.433  44.048  21.827  1.00  0.00           H  
ATOM   2776  HB3 PRO   169      36.225  43.614  23.365  1.00  0.00           H  
ATOM   2777  CA  PRO   169      34.027  43.740  23.428  1.00  0.00           C  
ATOM   2778  HA  PRO   169      34.237  44.339  24.314  1.00  0.00           H  
ATOM   2779  C   PRO   169      33.060  44.486  22.505  1.00  0.00           C  
ATOM   2780  O   PRO   169      33.140  45.681  22.367  1.00  0.00           O  
ATOM   2781  N   GLU   170      32.191  43.683  21.846  1.00  0.00           N  
ATOM   2782  H   GLU   170      32.223  42.676  21.913  1.00  0.00           H  
ATOM   2783  CA  GLU   170      31.161  44.224  20.923  1.00  0.00           C  
ATOM   2784  HA  GLU   170      31.681  44.881  20.225  1.00  0.00           H  
ATOM   2785  CB  GLU   170      30.557  43.054  20.092  1.00  0.00           C  
ATOM   2786  HB2 GLU   170      30.259  42.287  20.806  1.00  0.00           H  
ATOM   2787  HB3 GLU   170      29.696  43.418  19.530  1.00  0.00           H  
ATOM   2788  CG  GLU   170      31.705  42.480  19.189  1.00  0.00           C  
ATOM   2789  HG2 GLU   170      32.566  42.235  19.812  1.00  0.00           H  
ATOM   2790  HG3 GLU   170      31.444  41.481  18.839  1.00  0.00           H  
ATOM   2791  CD  GLU   170      32.033  43.401  18.080  1.00  0.00           C  
ATOM   2792  OE1 GLU   170      31.232  43.486  17.141  1.00  0.00           O  
ATOM   2793  OE2 GLU   170      33.117  44.050  18.064  1.00  0.00           O  
ATOM   2794  C   GLU   170      30.061  45.029  21.602  1.00  0.00           C  
ATOM   2795  O   GLU   170      29.171  45.751  21.027  1.00  0.00           O  
ATOM   2796  N   HIE   171      29.978  44.856  22.973  1.00  0.00           N  
ATOM   2797  H   HIE   171      30.560  44.179  23.445  1.00  0.00           H  
ATOM   2798  CA  HIE   171      28.854  45.380  23.792  1.00  0.00           C  
ATOM   2799  HA  HIE   171      28.194  45.943  23.132  1.00  0.00           H  
ATOM   2800  CB  HIE   171      27.946  44.178  24.258  1.00  0.00           C  
ATOM   2801  HB2 HIE   171      27.692  43.472  23.467  1.00  0.00           H  
ATOM   2802  HB3 HIE   171      28.573  43.667  24.988  1.00  0.00           H  
ATOM   2803  CG  HIE   171      26.584  44.478  24.831  1.00  0.00           C  
ATOM   2804  ND1 HIE   171      26.298  44.888  26.146  1.00  0.00           N  
ATOM   2805  CE1 HIE   171      24.926  44.966  26.294  1.00  0.00           C  
ATOM   2806  HE1 HIE   171      24.343  45.133  27.187  1.00  0.00           H  
ATOM   2807  NE2 HIE   171      24.357  44.548  25.128  1.00  0.00           N  
ATOM   2808  HE2 HIE   171      23.376  44.540  24.888  1.00  0.00           H  
ATOM   2809  CD2 HIE   171      25.390  44.354  24.145  1.00  0.00           C  
ATOM   2810  HD2 HIE   171      25.312  43.949  23.147  1.00  0.00           H  
ATOM   2811  C   HIE   171      29.275  46.422  24.857  1.00  0.00           C  
ATOM   2812  O   HIE   171      28.461  46.919  25.744  1.00  0.00           O  
ATOM   2813  N   ASP   172      30.542  46.665  24.838  1.00  0.00           N  
ATOM   2814  H   ASP   172      31.085  46.057  24.241  1.00  0.00           H  
ATOM   2815  CA  ASP   172      31.319  47.487  25.771  1.00  0.00           C  
ATOM   2816  HA  ASP   172      31.111  47.241  26.813  1.00  0.00           H  
ATOM   2817  CB  ASP   172      32.826  47.125  25.696  1.00  0.00           C  
ATOM   2818  HB2 ASP   172      32.867  46.054  25.499  1.00  0.00           H  
ATOM   2819  HB3 ASP   172      33.296  47.600  24.834  1.00  0.00           H  
ATOM   2820  CG  ASP   172      33.539  47.518  26.990  1.00  0.00           C  
ATOM   2821  OD1 ASP   172      32.998  47.679  28.081  1.00  0.00           O  
ATOM   2822  OD2 ASP   172      34.795  47.528  26.799  1.00  0.00           O  
ATOM   2823  C   ASP   172      31.056  49.007  25.616  1.00  0.00           C  
ATOM   2824  O   ASP   172      31.972  49.770  25.391  1.00  0.00           O  
ATOM   2825  N   HIE   173      29.827  49.374  25.756  1.00  0.00           N  
ATOM   2826  H   HIE   173      29.074  48.701  25.751  1.00  0.00           H  
ATOM   2827  CA  HIE   173      29.312  50.689  25.668  1.00  0.00           C  
ATOM   2828  HA  HIE   173      30.094  51.420  25.874  1.00  0.00           H  
ATOM   2829  CB  HIE   173      28.971  51.099  24.172  1.00  0.00           C  
ATOM   2830  HB2 HIE   173      28.230  51.898  24.144  1.00  0.00           H  
ATOM   2831  HB3 HIE   173      29.858  51.578  23.760  1.00  0.00           H  
ATOM   2832  CG  HIE   173      28.457  49.981  23.275  1.00  0.00           C  
ATOM   2833  ND1 HIE   173      27.175  49.541  23.222  1.00  0.00           N  
ATOM   2834  CE1 HIE   173      27.070  48.504  22.353  1.00  0.00           C  
ATOM   2835  HE1 HIE   173      26.094  48.137  22.073  1.00  0.00           H  
ATOM   2836  NE2 HIE   173      28.289  48.332  21.839  1.00  0.00           N  
ATOM   2837  HE2 HIE   173      28.474  47.615  21.152  1.00  0.00           H  
ATOM   2838  CD2 HIE   173      29.232  49.186  22.396  1.00  0.00           C  
ATOM   2839  HD2 HIE   173      30.287  49.225  22.168  1.00  0.00           H  
ATOM   2840  C   HIE   173      28.189  51.147  26.591  1.00  0.00           C  
ATOM   2841  O   HIE   173      27.243  50.411  26.761  1.00  0.00           O  
ATOM   2842  N   THR   174      28.245  52.414  27.128  1.00  0.00           N  
ATOM   2843  H   THR   174      29.077  52.955  26.937  1.00  0.00           H  
ATOM   2844  CA  THR   174      27.197  53.036  27.804  1.00  0.00           C  
ATOM   2845  HA  THR   174      26.281  52.706  27.314  1.00  0.00           H  
ATOM   2846  CB  THR   174      27.045  52.440  29.193  1.00  0.00           C  
ATOM   2847  HB  THR   174      26.829  51.378  29.075  1.00  0.00           H  
ATOM   2848  CG2 THR   174      28.192  52.698  30.168  1.00  0.00           C  
ATOM   2849 HG21 THR   174      27.884  52.284  31.128  1.00  0.00           H  
ATOM   2850 HG22 THR   174      29.125  52.193  29.918  1.00  0.00           H  
ATOM   2851 HG23 THR   174      28.250  53.779  30.302  1.00  0.00           H  
ATOM   2852  OG1 THR   174      25.893  52.947  29.737  1.00  0.00           O  
ATOM   2853  HG1 THR   174      25.151  52.693  29.183  1.00  0.00           H  
ATOM   2854  C   THR   174      27.402  54.577  27.685  1.00  0.00           C  
ATOM   2855  O   THR   174      28.163  55.066  26.865  1.00  0.00           O  
ATOM   2856  N   GLY   175      26.934  55.302  28.643  1.00  0.00           N  
ATOM   2857  H   GLY   175      26.409  54.978  29.442  1.00  0.00           H  
ATOM   2858  CA  GLY   175      27.031  56.778  28.639  1.00  0.00           C  
ATOM   2859  HA2 GLY   175      27.115  57.123  27.608  1.00  0.00           H  
ATOM   2860  HA3 GLY   175      26.128  57.062  29.180  1.00  0.00           H  
ATOM   2861  C   GLY   175      28.248  57.303  29.425  1.00  0.00           C  
ATOM   2862  O   GLY   175      28.657  56.732  30.411  1.00  0.00           O  
ATOM   2863  N   PHE   176      28.545  58.568  29.112  1.00  0.00           N  
ATOM   2864  H   PHE   176      28.078  59.145  28.427  1.00  0.00           H  
ATOM   2865  CA  PHE   176      29.706  59.198  29.908  1.00  0.00           C  
ATOM   2866  HA  PHE   176      30.583  58.560  29.791  1.00  0.00           H  
ATOM   2867  CB  PHE   176      29.950  60.543  29.179  1.00  0.00           C  
ATOM   2868  HB2 PHE   176      30.123  60.465  28.106  1.00  0.00           H  
ATOM   2869  HB3 PHE   176      29.037  61.138  29.193  1.00  0.00           H  
ATOM   2870  CG  PHE   176      31.071  61.329  29.829  1.00  0.00           C  
ATOM   2871  CD1 PHE   176      32.300  60.648  29.992  1.00  0.00           C  
ATOM   2872  HD1 PHE   176      32.367  59.618  29.674  1.00  0.00           H  
ATOM   2873  CE1 PHE   176      33.331  61.238  30.652  1.00  0.00           C  
ATOM   2874  HE1 PHE   176      34.188  60.616  30.867  1.00  0.00           H  
ATOM   2875  CZ  PHE   176      33.223  62.573  31.027  1.00  0.00           C  
ATOM   2876  HZ  PHE   176      34.023  63.037  31.584  1.00  0.00           H  
ATOM   2877  CE2 PHE   176      32.024  63.273  30.828  1.00  0.00           C  
ATOM   2878  HE2 PHE   176      31.928  64.277  31.214  1.00  0.00           H  
ATOM   2879  CD2 PHE   176      30.929  62.653  30.228  1.00  0.00           C  
ATOM   2880  HD2 PHE   176      29.938  63.071  30.130  1.00  0.00           H  
ATOM   2881  C   PHE   176      29.400  59.318  31.473  1.00  0.00           C  
ATOM   2882  O   PHE   176      28.358  59.940  31.858  1.00  0.00           O  
ATOM   2883  N   LEU   177      30.365  58.799  32.258  1.00  0.00           N  
ATOM   2884  H   LEU   177      31.123  58.387  31.734  1.00  0.00           H  
ATOM   2885  CA  LEU   177      30.390  58.720  33.718  1.00  0.00           C  
ATOM   2886  HA  LEU   177      31.379  58.308  33.919  1.00  0.00           H  
ATOM   2887  CB  LEU   177      30.388  60.128  34.417  1.00  0.00           C  
ATOM   2888  HB2 LEU   177      29.413  60.572  34.215  1.00  0.00           H  
ATOM   2889  HB3 LEU   177      30.501  60.023  35.496  1.00  0.00           H  
ATOM   2890  CG  LEU   177      31.437  61.033  33.943  1.00  0.00           C  
ATOM   2891  HG  LEU   177      31.251  61.415  32.939  1.00  0.00           H  
ATOM   2892  CD1 LEU   177      31.380  62.396  34.710  1.00  0.00           C  
ATOM   2893 HD11 LEU   177      32.308  62.914  34.468  1.00  0.00           H  
ATOM   2894 HD12 LEU   177      30.579  63.046  34.359  1.00  0.00           H  
ATOM   2895 HD13 LEU   177      31.436  62.303  35.795  1.00  0.00           H  
ATOM   2896  CD2 LEU   177      32.881  60.481  34.140  1.00  0.00           C  
ATOM   2897 HD21 LEU   177      33.554  61.158  33.613  1.00  0.00           H  
ATOM   2898 HD22 LEU   177      33.176  60.411  35.187  1.00  0.00           H  
ATOM   2899 HD23 LEU   177      33.064  59.534  33.631  1.00  0.00           H  
ATOM   2900  C   LEU   177      29.293  57.793  34.267  1.00  0.00           C  
ATOM   2901  O   LEU   177      28.710  58.151  35.270  1.00  0.00           O  
ATOM   2902  N   THR   178      29.071  56.659  33.669  1.00  0.00           N  
ATOM   2903  H   THR   178      29.736  56.422  32.946  1.00  0.00           H  
ATOM   2904  CA  THR   178      28.312  55.617  34.313  1.00  0.00           C  
ATOM   2905  HA  THR   178      27.337  56.046  34.547  1.00  0.00           H  
ATOM   2906  CB  THR   178      27.947  54.489  33.295  1.00  0.00           C  
ATOM   2907  HB  THR   178      28.875  54.031  32.952  1.00  0.00           H  
ATOM   2908  CG2 THR   178      26.921  53.564  33.990  1.00  0.00           C  
ATOM   2909 HG21 THR   178      27.547  53.008  34.688  1.00  0.00           H  
ATOM   2910 HG22 THR   178      26.061  54.090  34.403  1.00  0.00           H  
ATOM   2911 HG23 THR   178      26.530  52.894  33.225  1.00  0.00           H  
ATOM   2912  OG1 THR   178      27.134  55.057  32.236  1.00  0.00           O  
ATOM   2913  HG1 THR   178      27.583  55.866  31.978  1.00  0.00           H  
ATOM   2914  C   THR   178      29.093  55.015  35.434  1.00  0.00           C  
ATOM   2915  O   THR   178      30.235  54.649  35.144  1.00  0.00           O  
ATOM   2916  N   GLU   179      28.491  54.891  36.626  1.00  0.00           N  
ATOM   2917  H   GLU   179      27.539  55.227  36.653  1.00  0.00           H  
ATOM   2918  CA  GLU   179      29.153  54.315  37.743  1.00  0.00           C  
ATOM   2919  HA  GLU   179      30.121  54.804  37.846  1.00  0.00           H  
ATOM   2920  CB  GLU   179      28.334  54.625  39.023  1.00  0.00           C  
ATOM   2921  HB2 GLU   179      28.059  55.679  39.051  1.00  0.00           H  
ATOM   2922  HB3 GLU   179      27.382  54.119  38.862  1.00  0.00           H  
ATOM   2923  CG  GLU   179      28.771  53.940  40.318  1.00  0.00           C  
ATOM   2924  HG2 GLU   179      28.079  54.016  41.157  1.00  0.00           H  
ATOM   2925  HG3 GLU   179      28.954  52.880  40.144  1.00  0.00           H  
ATOM   2926  CD  GLU   179      30.056  54.522  40.853  1.00  0.00           C  
ATOM   2927  OE1 GLU   179      30.106  55.178  41.890  1.00  0.00           O  
ATOM   2928  OE2 GLU   179      31.090  54.261  40.214  1.00  0.00           O  
ATOM   2929  C   GLU   179      29.558  52.794  37.555  1.00  0.00           C  
ATOM   2930  O   GLU   179      28.776  52.002  36.923  1.00  0.00           O  
ATOM   2931  N   TYR   180      30.847  52.492  37.847  1.00  0.00           N  
ATOM   2932  H   TYR   180      31.300  53.095  38.518  1.00  0.00           H  
ATOM   2933  CA  TYR   180      31.378  51.173  37.589  1.00  0.00           C  
ATOM   2934  HA  TYR   180      30.772  50.695  36.820  1.00  0.00           H  
ATOM   2935  CB  TYR   180      32.777  51.328  36.844  1.00  0.00           C  
ATOM   2936  HB2 TYR   180      32.740  52.002  35.988  1.00  0.00           H  
ATOM   2937  HB3 TYR   180      33.395  51.835  37.585  1.00  0.00           H  
ATOM   2938  CG  TYR   180      33.349  50.059  36.420  1.00  0.00           C  
ATOM   2939  CD1 TYR   180      32.843  49.265  35.419  1.00  0.00           C  
ATOM   2940  HD1 TYR   180      31.869  49.511  35.022  1.00  0.00           H  
ATOM   2941  CE1 TYR   180      33.409  47.987  35.053  1.00  0.00           C  
ATOM   2942  HE1 TYR   180      32.987  47.297  34.336  1.00  0.00           H  
ATOM   2943  CZ  TYR   180      34.619  47.664  35.548  1.00  0.00           C  
ATOM   2944  OH  TYR   180      35.299  46.630  34.990  1.00  0.00           O  
ATOM   2945  HH  TYR   180      36.242  46.763  34.867  1.00  0.00           H  
ATOM   2946  CE2 TYR   180      35.246  48.578  36.451  1.00  0.00           C  
ATOM   2947  HE2 TYR   180      36.286  48.417  36.694  1.00  0.00           H  
ATOM   2948  CD2 TYR   180      34.587  49.749  36.931  1.00  0.00           C  
ATOM   2949  HD2 TYR   180      34.959  50.374  37.730  1.00  0.00           H  
ATOM   2950  C   TYR   180      31.494  50.298  38.853  1.00  0.00           C  
ATOM   2951  O   TYR   180      31.463  50.842  39.958  1.00  0.00           O  
ATOM   2952  N   VAL   181      31.441  48.968  38.718  1.00  0.00           N  
ATOM   2953  H   VAL   181      31.468  48.559  37.795  1.00  0.00           H  
ATOM   2954  CA  VAL   181      31.431  48.030  39.850  1.00  0.00           C  
ATOM   2955  HA  VAL   181      30.640  48.383  40.513  1.00  0.00           H  
ATOM   2956  CB  VAL   181      31.057  46.606  39.301  1.00  0.00           C  
ATOM   2957  HB  VAL   181      31.265  45.862  40.070  1.00  0.00           H  
ATOM   2958  CG1 VAL   181      29.625  46.478  38.787  1.00  0.00           C  
ATOM   2959 HG11 VAL   181      29.478  46.999  37.841  1.00  0.00           H  
ATOM   2960 HG12 VAL   181      29.402  45.411  38.771  1.00  0.00           H  
ATOM   2961 HG13 VAL   181      28.924  46.993  39.444  1.00  0.00           H  
ATOM   2962  CG2 VAL   181      31.974  46.241  38.076  1.00  0.00           C  
ATOM   2963 HG21 VAL   181      31.669  45.246  37.752  1.00  0.00           H  
ATOM   2964 HG22 VAL   181      31.709  46.878  37.232  1.00  0.00           H  
ATOM   2965 HG23 VAL   181      33.048  46.279  38.259  1.00  0.00           H  
ATOM   2966  C   VAL   181      32.696  47.938  40.618  1.00  0.00           C  
ATOM   2967  O   VAL   181      32.622  47.417  41.675  1.00  0.00           O  
ATOM   2968  N   ALA   182      33.768  48.553  40.172  1.00  0.00           N  
ATOM   2969  H   ALA   182      33.782  49.110  39.330  1.00  0.00           H  
ATOM   2970  CA  ALA   182      35.170  48.347  40.745  1.00  0.00           C  
ATOM   2971  HA  ALA   182      35.086  47.891  41.731  1.00  0.00           H  
ATOM   2972  CB  ALA   182      35.912  47.254  40.006  1.00  0.00           C  
ATOM   2973  HB1 ALA   182      36.141  47.653  39.017  1.00  0.00           H  
ATOM   2974  HB2 ALA   182      36.824  47.042  40.564  1.00  0.00           H  
ATOM   2975  HB3 ALA   182      35.237  46.424  39.801  1.00  0.00           H  
ATOM   2976  C   ALA   182      35.985  49.624  41.009  1.00  0.00           C  
ATOM   2977  O   ALA   182      35.656  50.699  40.532  1.00  0.00           O  
ATOM   2978  N   THR   183      37.029  49.470  41.814  1.00  0.00           N  
ATOM   2979  H   THR   183      37.175  48.516  42.113  1.00  0.00           H  
ATOM   2980  CA  THR   183      37.695  50.457  42.641  1.00  0.00           C  
ATOM   2981  HA  THR   183      36.993  50.987  43.286  1.00  0.00           H  
ATOM   2982  CB  THR   183      38.683  49.749  43.521  1.00  0.00           C  
ATOM   2983  HB  THR   183      39.357  49.085  42.979  1.00  0.00           H  
ATOM   2984  CG2 THR   183      39.677  50.630  44.194  1.00  0.00           C  
ATOM   2985 HG21 THR   183      40.435  50.047  44.718  1.00  0.00           H  
ATOM   2986 HG22 THR   183      40.222  51.272  43.502  1.00  0.00           H  
ATOM   2987 HG23 THR   183      39.133  51.283  44.876  1.00  0.00           H  
ATOM   2988  OG1 THR   183      37.981  49.026  44.489  1.00  0.00           O  
ATOM   2989  HG1 THR   183      37.569  48.268  44.068  1.00  0.00           H  
ATOM   2990  C   THR   183      38.259  51.472  41.731  1.00  0.00           C  
ATOM   2991  O   THR   183      39.145  51.248  40.864  1.00  0.00           O  
ATOM   2992  N   ARG   184      37.942  52.732  42.064  1.00  0.00           N  
ATOM   2993  H   ARG   184      37.170  52.751  42.716  1.00  0.00           H  
ATOM   2994  CA  ARG   184      38.196  53.982  41.315  1.00  0.00           C  
ATOM   2995  HA  ARG   184      37.592  53.952  40.408  1.00  0.00           H  
ATOM   2996  CB  ARG   184      37.890  55.278  42.025  1.00  0.00           C  
ATOM   2997  HB2 ARG   184      38.502  55.353  42.924  1.00  0.00           H  
ATOM   2998  HB3 ARG   184      38.181  56.120  41.397  1.00  0.00           H  
ATOM   2999  CG  ARG   184      36.387  55.504  42.304  1.00  0.00           C  
ATOM   3000  HG2 ARG   184      35.866  55.432  41.350  1.00  0.00           H  
ATOM   3001  HG3 ARG   184      36.087  54.656  42.919  1.00  0.00           H  
ATOM   3002  CD  ARG   184      36.274  56.765  43.097  1.00  0.00           C  
ATOM   3003  HD2 ARG   184      36.871  56.707  44.007  1.00  0.00           H  
ATOM   3004  HD3 ARG   184      36.641  57.665  42.604  1.00  0.00           H  
ATOM   3005  NE  ARG   184      34.836  57.123  43.368  1.00  0.00           N  
ATOM   3006  HE  ARG   184      34.160  56.529  42.909  1.00  0.00           H  
ATOM   3007  CZ  ARG   184      34.415  57.894  44.297  1.00  0.00           C  
ATOM   3008  NH1 ARG   184      35.121  58.543  45.152  1.00  0.00           N  
ATOM   3009 HH11 ARG   184      36.127  58.458  45.162  1.00  0.00           H  
ATOM   3010 HH12 ARG   184      34.606  59.064  45.847  1.00  0.00           H  
ATOM   3011  NH2 ARG   184      33.143  58.013  44.416  1.00  0.00           N  
ATOM   3012 HH21 ARG   184      32.544  57.666  43.681  1.00  0.00           H  
ATOM   3013 HH22 ARG   184      32.805  58.750  45.019  1.00  0.00           H  
ATOM   3014  C   ARG   184      39.668  54.130  40.769  1.00  0.00           C  
ATOM   3015  O   ARG   184      39.901  54.237  39.473  1.00  0.00           O  
ATOM   3016  N   TRP   185      40.611  54.151  41.679  1.00  0.00           N  
ATOM   3017  H   TRP   185      40.424  53.957  42.652  1.00  0.00           H  
ATOM   3018  CA  TRP   185      42.020  54.432  41.310  1.00  0.00           C  
ATOM   3019  HA  TRP   185      42.126  55.376  40.775  1.00  0.00           H  
ATOM   3020  CB  TRP   185      42.918  54.558  42.627  1.00  0.00           C  
ATOM   3021  HB2 TRP   185      43.163  53.563  42.998  1.00  0.00           H  
ATOM   3022  HB3 TRP   185      43.865  55.084  42.509  1.00  0.00           H  
ATOM   3023  CG  TRP   185      42.316  55.287  43.784  1.00  0.00           C  
ATOM   3024  CD1 TRP   185      41.962  56.599  43.762  1.00  0.00           C  
ATOM   3025  HD1 TRP   185      42.088  57.269  42.924  1.00  0.00           H  
ATOM   3026  NE1 TRP   185      41.364  56.925  44.955  1.00  0.00           N  
ATOM   3027  HE1 TRP   185      41.104  57.861  45.229  1.00  0.00           H  
ATOM   3028  CE2 TRP   185      41.443  55.809  45.853  1.00  0.00           C  
ATOM   3029  CZ2 TRP   185      41.036  55.686  47.194  1.00  0.00           C  
ATOM   3030  HZ2 TRP   185      40.460  56.425  47.731  1.00  0.00           H  
ATOM   3031  CH2 TRP   185      41.461  54.571  47.874  1.00  0.00           C  
ATOM   3032  HH2 TRP   185      41.239  54.601  48.930  1.00  0.00           H  
ATOM   3033  CZ3 TRP   185      42.126  53.519  47.253  1.00  0.00           C  
ATOM   3034  HZ3 TRP   185      42.525  52.663  47.777  1.00  0.00           H  
ATOM   3035  CE3 TRP   185      42.447  53.603  45.819  1.00  0.00           C  
ATOM   3036  HE3 TRP   185      42.980  52.844  45.266  1.00  0.00           H  
ATOM   3037  CD2 TRP   185      42.108  54.773  45.148  1.00  0.00           C  
ATOM   3038  C   TRP   185      42.724  53.379  40.391  1.00  0.00           C  
ATOM   3039  O   TRP   185      43.769  53.622  39.853  1.00  0.00           O  
ATOM   3040  N   TYR   186      42.054  52.243  40.153  1.00  0.00           N  
ATOM   3041  H   TYR   186      41.267  52.081  40.766  1.00  0.00           H  
ATOM   3042  CA  TYR   186      42.461  51.232  39.160  1.00  0.00           C  
ATOM   3043  HA  TYR   186      43.496  51.463  38.905  1.00  0.00           H  
ATOM   3044  CB  TYR   186      42.451  49.940  39.970  1.00  0.00           C  
ATOM   3045  HB2 TYR   186      41.498  49.514  40.282  1.00  0.00           H  
ATOM   3046  HB3 TYR   186      42.883  49.189  39.308  1.00  0.00           H  
ATOM   3047  CG  TYR   186      43.227  49.846  41.274  1.00  0.00           C  
ATOM   3048  CD1 TYR   186      42.560  50.026  42.454  1.00  0.00           C  
ATOM   3049  HD1 TYR   186      41.480  50.025  42.495  1.00  0.00           H  
ATOM   3050  CE1 TYR   186      43.301  49.950  43.759  1.00  0.00           C  
ATOM   3051  HE1 TYR   186      42.848  50.086  44.730  1.00  0.00           H  
ATOM   3052  CZ  TYR   186      44.712  49.843  43.675  1.00  0.00           C  
ATOM   3053  OH  TYR   186      45.472  50.035  44.819  1.00  0.00           O  
ATOM   3054  HH  TYR   186      46.365  50.146  44.486  1.00  0.00           H  
ATOM   3055  CE2 TYR   186      45.334  49.502  42.426  1.00  0.00           C  
ATOM   3056  HE2 TYR   186      46.371  49.209  42.349  1.00  0.00           H  
ATOM   3057  CD2 TYR   186      44.555  49.472  41.254  1.00  0.00           C  
ATOM   3058  HD2 TYR   186      45.022  49.349  40.288  1.00  0.00           H  
ATOM   3059  C   TYR   186      41.614  51.113  37.850  1.00  0.00           C  
ATOM   3060  O   TYR   186      41.967  50.287  36.973  1.00  0.00           O  
ATOM   3061  N   ARG   187      40.537  51.872  37.697  1.00  0.00           N  
ATOM   3062  H   ARG   187      40.364  52.545  38.429  1.00  0.00           H  
ATOM   3063  CA  ARG   187      39.624  51.941  36.520  1.00  0.00           C  
ATOM   3064  HA  ARG   187      39.234  50.952  36.282  1.00  0.00           H  
ATOM   3065  CB  ARG   187      38.413  52.926  36.691  1.00  0.00           C  
ATOM   3066  HB2 ARG   187      38.844  53.923  36.784  1.00  0.00           H  
ATOM   3067  HB3 ARG   187      37.826  52.871  35.775  1.00  0.00           H  
ATOM   3068  CG  ARG   187      37.537  52.512  37.918  1.00  0.00           C  
ATOM   3069  HG2 ARG   187      37.145  51.507  37.762  1.00  0.00           H  
ATOM   3070  HG3 ARG   187      38.100  52.583  38.848  1.00  0.00           H  
ATOM   3071  CD  ARG   187      36.328  53.450  38.015  1.00  0.00           C  
ATOM   3072  HD2 ARG   187      36.547  54.496  38.231  1.00  0.00           H  
ATOM   3073  HD3 ARG   187      35.682  53.365  37.142  1.00  0.00           H  
ATOM   3074  NE  ARG   187      35.468  53.095  39.190  1.00  0.00           N  
ATOM   3075  HE  ARG   187      35.515  52.165  39.580  1.00  0.00           H  
ATOM   3076  CZ  ARG   187      34.284  53.504  39.610  1.00  0.00           C  
ATOM   3077  NH1 ARG   187      33.715  54.618  39.175  1.00  0.00           N  
ATOM   3078 HH11 ARG   187      34.126  55.086  38.380  1.00  0.00           H  
ATOM   3079 HH12 ARG   187      32.819  54.901  39.545  1.00  0.00           H  
ATOM   3080  NH2 ARG   187      33.525  52.783  40.349  1.00  0.00           N  
ATOM   3081 HH21 ARG   187      33.774  51.997  40.931  1.00  0.00           H  
ATOM   3082 HH22 ARG   187      32.615  53.158  40.575  1.00  0.00           H  
ATOM   3083  C   ARG   187      40.529  52.362  35.315  1.00  0.00           C  
ATOM   3084  O   ARG   187      41.151  53.462  35.349  1.00  0.00           O  
ATOM   3085  N   ALA   188      40.413  51.519  34.313  1.00  0.00           N  
ATOM   3086  H   ALA   188      40.168  50.552  34.469  1.00  0.00           H  
ATOM   3087  CA  ALA   188      41.028  51.900  32.994  1.00  0.00           C  
ATOM   3088  HA  ALA   188      42.063  52.231  33.077  1.00  0.00           H  
ATOM   3089  CB  ALA   188      41.026  50.563  32.249  1.00  0.00           C  
ATOM   3090  HB1 ALA   188      41.505  50.648  31.274  1.00  0.00           H  
ATOM   3091  HB2 ALA   188      41.338  49.713  32.857  1.00  0.00           H  
ATOM   3092  HB3 ALA   188      39.987  50.318  32.031  1.00  0.00           H  
ATOM   3093  C   ALA   188      40.345  53.031  32.278  1.00  0.00           C  
ATOM   3094  O   ALA   188      39.103  53.169  32.457  1.00  0.00           O  
ATOM   3095  N   PRO   189      41.036  53.840  31.487  1.00  0.00           N  
ATOM   3096  CD  PRO   189      42.442  53.675  31.021  1.00  0.00           C  
ATOM   3097  HD2 PRO   189      42.727  52.678  30.686  1.00  0.00           H  
ATOM   3098  HD3 PRO   189      43.013  53.844  31.934  1.00  0.00           H  
ATOM   3099  CG  PRO   189      42.718  54.690  29.930  1.00  0.00           C  
ATOM   3100  HG2 PRO   189      42.563  54.245  28.947  1.00  0.00           H  
ATOM   3101  HG3 PRO   189      43.739  55.069  29.987  1.00  0.00           H  
ATOM   3102  CB  PRO   189      41.581  55.738  30.159  1.00  0.00           C  
ATOM   3103  HB2 PRO   189      41.133  56.020  29.206  1.00  0.00           H  
ATOM   3104  HB3 PRO   189      41.941  56.663  30.610  1.00  0.00           H  
ATOM   3105  CA  PRO   189      40.551  55.119  30.994  1.00  0.00           C  
ATOM   3106  HA  PRO   189      40.446  55.857  31.789  1.00  0.00           H  
ATOM   3107  C   PRO   189      39.165  54.980  30.319  1.00  0.00           C  
ATOM   3108  O   PRO   189      38.236  55.773  30.629  1.00  0.00           O  
ATOM   3109  N   GLU   190      39.026  54.010  29.393  1.00  0.00           N  
ATOM   3110  H   GLU   190      39.764  53.324  29.317  1.00  0.00           H  
ATOM   3111  CA  GLU   190      37.706  53.745  28.625  1.00  0.00           C  
ATOM   3112  HA  GLU   190      37.478  54.487  27.860  1.00  0.00           H  
ATOM   3113  CB  GLU   190      37.978  52.403  27.793  1.00  0.00           C  
ATOM   3114  HB2 GLU   190      37.022  52.263  27.287  1.00  0.00           H  
ATOM   3115  HB3 GLU   190      38.715  52.714  27.053  1.00  0.00           H  
ATOM   3116  CG  GLU   190      38.496  51.176  28.399  1.00  0.00           C  
ATOM   3117  HG2 GLU   190      38.213  51.260  29.448  1.00  0.00           H  
ATOM   3118  HG3 GLU   190      37.930  50.366  27.939  1.00  0.00           H  
ATOM   3119  CD  GLU   190      40.028  50.907  28.382  1.00  0.00           C  
ATOM   3120  OE1 GLU   190      40.504  49.756  28.304  1.00  0.00           O  
ATOM   3121  OE2 GLU   190      40.850  51.823  28.651  1.00  0.00           O  
ATOM   3122  C   GLU   190      36.493  53.607  29.503  1.00  0.00           C  
ATOM   3123  O   GLU   190      35.405  53.760  28.983  1.00  0.00           O  
ATOM   3124  N   ILE   191      36.597  53.142  30.766  1.00  0.00           N  
ATOM   3125  H   ILE   191      37.507  52.879  31.117  1.00  0.00           H  
ATOM   3126  CA  ILE   191      35.464  52.946  31.681  1.00  0.00           C  
ATOM   3127  HA  ILE   191      34.770  52.180  31.335  1.00  0.00           H  
ATOM   3128  CB  ILE   191      35.947  52.278  32.965  1.00  0.00           C  
ATOM   3129  HB  ILE   191      36.584  52.985  33.495  1.00  0.00           H  
ATOM   3130  CG2 ILE   191      34.764  52.016  33.944  1.00  0.00           C  
ATOM   3131 HG21 ILE   191      34.198  52.898  34.242  1.00  0.00           H  
ATOM   3132 HG22 ILE   191      34.127  51.270  33.468  1.00  0.00           H  
ATOM   3133 HG23 ILE   191      35.283  51.705  34.851  1.00  0.00           H  
ATOM   3134  CG1 ILE   191      36.665  50.895  32.650  1.00  0.00           C  
ATOM   3135 HG12 ILE   191      35.830  50.215  32.484  1.00  0.00           H  
ATOM   3136 HG13 ILE   191      37.385  50.978  31.836  1.00  0.00           H  
ATOM   3137  CD1 ILE   191      37.346  50.263  33.905  1.00  0.00           C  
ATOM   3138 HD11 ILE   191      38.013  50.979  34.384  1.00  0.00           H  
ATOM   3139 HD12 ILE   191      36.562  50.025  34.624  1.00  0.00           H  
ATOM   3140 HD13 ILE   191      37.770  49.299  33.625  1.00  0.00           H  
ATOM   3141  C   ILE   191      34.631  54.220  31.984  1.00  0.00           C  
ATOM   3142  O   ILE   191      33.405  54.243  31.919  1.00  0.00           O  
ATOM   3143  N   MET   192      35.344  55.302  32.335  1.00  0.00           N  
ATOM   3144  H   MET   192      36.337  55.283  32.516  1.00  0.00           H  
ATOM   3145  CA  MET   192      34.719  56.659  32.554  1.00  0.00           C  
ATOM   3146  HA  MET   192      33.931  56.651  33.307  1.00  0.00           H  
ATOM   3147  CB  MET   192      35.755  57.634  33.041  1.00  0.00           C  
ATOM   3148  HB2 MET   192      36.551  57.799  32.315  1.00  0.00           H  
ATOM   3149  HB3 MET   192      35.138  58.531  33.098  1.00  0.00           H  
ATOM   3150  CG  MET   192      36.345  57.479  34.435  1.00  0.00           C  
ATOM   3151  HG2 MET   192      36.906  58.366  34.730  1.00  0.00           H  
ATOM   3152  HG3 MET   192      35.516  57.515  35.141  1.00  0.00           H  
ATOM   3153  SD  MET   192      37.467  56.081  34.853  1.00  0.00           S  
ATOM   3154  CE  MET   192      38.927  56.508  34.006  1.00  0.00           C  
ATOM   3155  HE1 MET   192      39.711  55.806  34.291  1.00  0.00           H  
ATOM   3156  HE2 MET   192      38.797  56.698  32.941  1.00  0.00           H  
ATOM   3157  HE3 MET   192      39.283  57.488  34.325  1.00  0.00           H  
ATOM   3158  C   MET   192      34.130  57.144  31.236  1.00  0.00           C  
ATOM   3159  O   MET   192      33.122  57.856  31.217  1.00  0.00           O  
ATOM   3160  N   LEU   193      34.684  56.738  30.077  1.00  0.00           N  
ATOM   3161  H   LEU   193      35.462  56.098  30.139  1.00  0.00           H  
ATOM   3162  CA  LEU   193      34.171  57.110  28.775  1.00  0.00           C  
ATOM   3163  HA  LEU   193      33.823  58.142  28.730  1.00  0.00           H  
ATOM   3164  CB  LEU   193      35.301  56.973  27.686  1.00  0.00           C  
ATOM   3165  HB2 LEU   193      35.550  55.911  27.698  1.00  0.00           H  
ATOM   3166  HB3 LEU   193      34.903  57.335  26.739  1.00  0.00           H  
ATOM   3167  CG  LEU   193      36.540  57.791  28.020  1.00  0.00           C  
ATOM   3168  HG  LEU   193      36.967  57.242  28.859  1.00  0.00           H  
ATOM   3169  CD1 LEU   193      37.639  57.625  26.878  1.00  0.00           C  
ATOM   3170 HD11 LEU   193      38.631  57.882  27.249  1.00  0.00           H  
ATOM   3171 HD12 LEU   193      37.611  56.580  26.569  1.00  0.00           H  
ATOM   3172 HD13 LEU   193      37.323  58.285  26.071  1.00  0.00           H  
ATOM   3173  CD2 LEU   193      36.498  59.295  28.288  1.00  0.00           C  
ATOM   3174 HD21 LEU   193      37.539  59.574  28.448  1.00  0.00           H  
ATOM   3175 HD22 LEU   193      36.185  59.752  27.349  1.00  0.00           H  
ATOM   3176 HD23 LEU   193      35.868  59.572  29.134  1.00  0.00           H  
ATOM   3177  C   LEU   193      32.907  56.276  28.349  1.00  0.00           C  
ATOM   3178  O   LEU   193      31.869  56.916  28.085  1.00  0.00           O  
ATOM   3179  N   ASN   194      32.926  54.972  28.269  1.00  0.00           N  
ATOM   3180  H   ASN   194      33.757  54.457  28.525  1.00  0.00           H  
ATOM   3181  CA  ASN   194      31.826  54.170  27.623  1.00  0.00           C  
ATOM   3182  HA  ASN   194      30.805  54.478  27.849  1.00  0.00           H  
ATOM   3183  CB  ASN   194      31.912  54.318  26.046  1.00  0.00           C  
ATOM   3184  HB2 ASN   194      31.160  53.737  25.513  1.00  0.00           H  
ATOM   3185  HB3 ASN   194      31.799  55.376  25.810  1.00  0.00           H  
ATOM   3186  CG  ASN   194      33.327  54.076  25.545  1.00  0.00           C  
ATOM   3187  OD1 ASN   194      34.118  55.004  25.456  1.00  0.00           O  
ATOM   3188  ND2 ASN   194      33.487  52.921  24.997  1.00  0.00           N  
ATOM   3189 HD21 ASN   194      34.437  52.635  24.806  1.00  0.00           H  
ATOM   3190 HD22 ASN   194      32.808  52.174  24.970  1.00  0.00           H  
ATOM   3191  C   ASN   194      31.943  52.719  27.968  1.00  0.00           C  
ATOM   3192  O   ASN   194      30.906  52.039  27.862  1.00  0.00           O  
ATOM   3193  N   SER   195      33.122  52.219  28.295  1.00  0.00           N  
ATOM   3194  H   SER   195      33.916  52.841  28.345  1.00  0.00           H  
ATOM   3195  CA  SER   195      33.353  50.796  28.643  1.00  0.00           C  
ATOM   3196  HA  SER   195      32.965  50.234  27.793  1.00  0.00           H  
ATOM   3197  CB  SER   195      34.904  50.468  28.597  1.00  0.00           C  
ATOM   3198  HB2 SER   195      35.385  50.598  27.627  1.00  0.00           H  
ATOM   3199  HB3 SER   195      35.493  51.127  29.235  1.00  0.00           H  
ATOM   3200  OG  SER   195      35.237  49.152  29.075  1.00  0.00           O  
ATOM   3201  HG  SER   195      34.888  48.454  28.516  1.00  0.00           H  
ATOM   3202  C   SER   195      32.626  50.471  29.931  1.00  0.00           C  
ATOM   3203  O   SER   195      32.753  51.031  30.966  1.00  0.00           O  
ATOM   3204  N   LYS   196      31.889  49.401  30.002  1.00  0.00           N  
ATOM   3205  H   LYS   196      31.864  48.925  29.111  1.00  0.00           H  
ATOM   3206  CA  LYS   196      31.442  48.670  31.267  1.00  0.00           C  
ATOM   3207  HA  LYS   196      31.428  49.399  32.077  1.00  0.00           H  
ATOM   3208  CB  LYS   196      30.073  48.180  30.871  1.00  0.00           C  
ATOM   3209  HB2 LYS   196      30.342  47.407  30.151  1.00  0.00           H  
ATOM   3210  HB3 LYS   196      29.650  47.619  31.704  1.00  0.00           H  
ATOM   3211  CG  LYS   196      29.074  49.257  30.467  1.00  0.00           C  
ATOM   3212  HG2 LYS   196      28.888  49.833  31.373  1.00  0.00           H  
ATOM   3213  HG3 LYS   196      29.494  49.909  29.700  1.00  0.00           H  
ATOM   3214  CD  LYS   196      27.732  48.585  29.982  1.00  0.00           C  
ATOM   3215  HD2 LYS   196      27.489  47.919  30.809  1.00  0.00           H  
ATOM   3216  HD3 LYS   196      26.857  49.232  29.924  1.00  0.00           H  
ATOM   3217  CE  LYS   196      27.944  47.850  28.632  1.00  0.00           C  
ATOM   3218  HE2 LYS   196      28.668  48.360  27.996  1.00  0.00           H  
ATOM   3219  HE3 LYS   196      28.471  46.934  28.898  1.00  0.00           H  
ATOM   3220  NZ  LYS   196      26.680  47.512  27.829  1.00  0.00           N  
ATOM   3221  HZ1 LYS   196      26.296  46.817  28.453  1.00  0.00           H  
ATOM   3222  HZ2 LYS   196      26.111  48.343  27.756  1.00  0.00           H  
ATOM   3223  HZ3 LYS   196      26.926  47.168  26.911  1.00  0.00           H  
ATOM   3224  C   LYS   196      32.412  47.528  31.567  1.00  0.00           C  
ATOM   3225  O   LYS   196      31.957  46.619  32.281  1.00  0.00           O  
ATOM   3226  N   GLY   197      33.659  47.524  31.099  1.00  0.00           N  
ATOM   3227  H   GLY   197      33.898  48.188  30.376  1.00  0.00           H  
ATOM   3228  CA  GLY   197      34.625  46.461  31.450  1.00  0.00           C  
ATOM   3229  HA2 GLY   197      35.620  46.730  31.093  1.00  0.00           H  
ATOM   3230  HA3 GLY   197      34.697  46.426  32.537  1.00  0.00           H  
ATOM   3231  C   GLY   197      34.287  45.114  30.891  1.00  0.00           C  
ATOM   3232  O   GLY   197      34.509  44.095  31.488  1.00  0.00           O  
ATOM   3233  N   TYR   198      33.636  44.986  29.714  1.00  0.00           N  
ATOM   3234  H   TYR   198      33.256  45.777  29.214  1.00  0.00           H  
ATOM   3235  CA  TYR   198      33.450  43.792  28.951  1.00  0.00           C  
ATOM   3236  HA  TYR   198      33.485  43.004  29.704  1.00  0.00           H  
ATOM   3237  CB  TYR   198      32.215  43.892  28.108  1.00  0.00           C  
ATOM   3238  HB2 TYR   198      32.331  44.730  27.420  1.00  0.00           H  
ATOM   3239  HB3 TYR   198      32.025  43.063  27.426  1.00  0.00           H  
ATOM   3240  CG  TYR   198      30.911  44.050  28.877  1.00  0.00           C  
ATOM   3241  CD1 TYR   198      30.837  44.144  30.262  1.00  0.00           C  
ATOM   3242  HD1 TYR   198      31.725  44.046  30.869  1.00  0.00           H  
ATOM   3243  CE1 TYR   198      29.710  44.388  30.987  1.00  0.00           C  
ATOM   3244  HE1 TYR   198      29.617  44.452  32.061  1.00  0.00           H  
ATOM   3245  CZ  TYR   198      28.451  44.470  30.240  1.00  0.00           C  
ATOM   3246  OH  TYR   198      27.237  44.672  30.858  1.00  0.00           O  
ATOM   3247  HH  TYR   198      27.290  44.637  31.816  1.00  0.00           H  
ATOM   3248  CE2 TYR   198      28.496  44.246  28.851  1.00  0.00           C  
ATOM   3249  HE2 TYR   198      27.616  44.069  28.251  1.00  0.00           H  
ATOM   3250  CD2 TYR   198      29.652  44.023  28.148  1.00  0.00           C  
ATOM   3251  HD2 TYR   198      29.639  43.871  27.078  1.00  0.00           H  
ATOM   3252  C   TYR   198      34.648  43.408  28.017  1.00  0.00           C  
ATOM   3253  O   TYR   198      34.765  42.281  27.591  1.00  0.00           O  
ATOM   3254  N   THR   199      35.431  44.445  27.660  1.00  0.00           N  
ATOM   3255  H   THR   199      35.348  45.301  28.189  1.00  0.00           H  
ATOM   3256  CA  THR   199      36.669  44.180  26.946  1.00  0.00           C  
ATOM   3257  HA  THR   199      36.534  43.343  26.261  1.00  0.00           H  
ATOM   3258  CB  THR   199      37.020  45.348  25.997  1.00  0.00           C  
ATOM   3259  HB  THR   199      37.281  46.237  26.572  1.00  0.00           H  
ATOM   3260  CG2 THR   199      38.158  45.091  25.074  1.00  0.00           C  
ATOM   3261 HG21 THR   199      39.122  45.083  25.582  1.00  0.00           H  
ATOM   3262 HG22 THR   199      38.078  44.087  24.656  1.00  0.00           H  
ATOM   3263 HG23 THR   199      38.137  45.905  24.349  1.00  0.00           H  
ATOM   3264  OG1 THR   199      35.938  45.715  25.150  1.00  0.00           O  
ATOM   3265  HG1 THR   199      35.315  46.162  25.728  1.00  0.00           H  
ATOM   3266  C   THR   199      37.831  43.842  27.888  1.00  0.00           C  
ATOM   3267  O   THR   199      37.983  44.384  28.985  1.00  0.00           O  
ATOM   3268  N   LYS   200      38.661  42.810  27.550  1.00  0.00           N  
ATOM   3269  H   LYS   200      38.529  42.283  26.699  1.00  0.00           H  
ATOM   3270  CA  LYS   200      39.818  42.384  28.409  1.00  0.00           C  
ATOM   3271  HA  LYS   200      39.544  42.027  29.402  1.00  0.00           H  
ATOM   3272  CB  LYS   200      40.530  41.180  27.714  1.00  0.00           C  
ATOM   3273  HB2 LYS   200      40.625  41.503  26.678  1.00  0.00           H  
ATOM   3274  HB3 LYS   200      41.509  40.968  28.144  1.00  0.00           H  
ATOM   3275  CG  LYS   200      39.680  39.902  27.700  1.00  0.00           C  
ATOM   3276  HG2 LYS   200      39.857  39.433  28.668  1.00  0.00           H  
ATOM   3277  HG3 LYS   200      38.631  40.104  27.484  1.00  0.00           H  
ATOM   3278  CD  LYS   200      40.290  38.904  26.721  1.00  0.00           C  
ATOM   3279  HD2 LYS   200      40.424  39.413  25.766  1.00  0.00           H  
ATOM   3280  HD3 LYS   200      41.299  38.639  27.038  1.00  0.00           H  
ATOM   3281  CE  LYS   200      39.478  37.621  26.497  1.00  0.00           C  
ATOM   3282  HE2 LYS   200      39.268  37.242  27.497  1.00  0.00           H  
ATOM   3283  HE3 LYS   200      38.519  37.758  25.998  1.00  0.00           H  
ATOM   3284  NZ  LYS   200      40.352  36.671  25.734  1.00  0.00           N  
ATOM   3285  HZ1 LYS   200      41.027  36.304  26.389  1.00  0.00           H  
ATOM   3286  HZ2 LYS   200      39.739  35.953  25.376  1.00  0.00           H  
ATOM   3287  HZ3 LYS   200      40.847  37.010  24.921  1.00  0.00           H  
ATOM   3288  C   LYS   200      40.849  43.407  28.769  1.00  0.00           C  
ATOM   3289  O   LYS   200      41.620  43.280  29.734  1.00  0.00           O  
ATOM   3290  N   SER   201      40.902  44.497  27.963  1.00  0.00           N  
ATOM   3291  H   SER   201      40.123  44.580  27.326  1.00  0.00           H  
ATOM   3292  CA  SER   201      41.868  45.659  28.117  1.00  0.00           C  
ATOM   3293  HA  SER   201      42.871  45.429  27.756  1.00  0.00           H  
ATOM   3294  CB  SER   201      41.409  46.810  27.233  1.00  0.00           C  
ATOM   3295  HB2 SER   201      42.079  47.652  27.406  1.00  0.00           H  
ATOM   3296  HB3 SER   201      41.408  46.492  26.191  1.00  0.00           H  
ATOM   3297  OG  SER   201      40.029  47.142  27.557  1.00  0.00           O  
ATOM   3298  HG  SER   201      40.014  48.099  27.626  1.00  0.00           H  
ATOM   3299  C   SER   201      41.993  46.222  29.484  1.00  0.00           C  
ATOM   3300  O   SER   201      42.974  46.693  29.813  1.00  0.00           O  
ATOM   3301  N   ILE   202      40.924  46.204  30.256  1.00  0.00           N  
ATOM   3302  H   ILE   202      40.080  45.786  29.893  1.00  0.00           H  
ATOM   3303  CA  ILE   202      40.868  46.774  31.546  1.00  0.00           C  
ATOM   3304  HA  ILE   202      41.344  47.751  31.462  1.00  0.00           H  
ATOM   3305  CB  ILE   202      39.407  46.976  31.997  1.00  0.00           C  
ATOM   3306  HB  ILE   202      39.412  47.477  32.965  1.00  0.00           H  
ATOM   3307  CG2 ILE   202      38.763  47.898  30.990  1.00  0.00           C  
ATOM   3308 HG21 ILE   202      39.373  48.758  30.714  1.00  0.00           H  
ATOM   3309 HG22 ILE   202      38.519  47.324  30.096  1.00  0.00           H  
ATOM   3310 HG23 ILE   202      37.820  48.229  31.425  1.00  0.00           H  
ATOM   3311  CG1 ILE   202      38.649  45.663  32.161  1.00  0.00           C  
ATOM   3312 HG12 ILE   202      37.692  45.827  31.666  1.00  0.00           H  
ATOM   3313 HG13 ILE   202      39.167  44.869  31.623  1.00  0.00           H  
ATOM   3314  CD1 ILE   202      38.290  45.369  33.598  1.00  0.00           C  
ATOM   3315 HD11 ILE   202      37.756  44.421  33.663  1.00  0.00           H  
ATOM   3316 HD12 ILE   202      39.149  45.281  34.263  1.00  0.00           H  
ATOM   3317 HD13 ILE   202      37.585  46.129  33.933  1.00  0.00           H  
ATOM   3318  C   ILE   202      41.565  45.996  32.730  1.00  0.00           C  
ATOM   3319  O   ILE   202      42.076  46.600  33.651  1.00  0.00           O  
ATOM   3320  N   ASP   203      41.788  44.663  32.588  1.00  0.00           N  
ATOM   3321  H   ASP   203      41.435  44.094  31.831  1.00  0.00           H  
ATOM   3322  CA  ASP   203      42.670  43.963  33.516  1.00  0.00           C  
ATOM   3323  HA  ASP   203      42.388  44.285  34.518  1.00  0.00           H  
ATOM   3324  CB  ASP   203      42.450  42.469  33.481  1.00  0.00           C  
ATOM   3325  HB2 ASP   203      42.747  42.084  32.505  1.00  0.00           H  
ATOM   3326  HB3 ASP   203      43.086  42.040  34.255  1.00  0.00           H  
ATOM   3327  CG  ASP   203      41.054  41.905  33.786  1.00  0.00           C  
ATOM   3328  OD1 ASP   203      40.252  42.676  34.318  1.00  0.00           O  
ATOM   3329  OD2 ASP   203      40.800  40.734  33.497  1.00  0.00           O  
ATOM   3330  C   ASP   203      44.111  44.152  33.192  1.00  0.00           C  
ATOM   3331  O   ASP   203      44.906  44.308  34.136  1.00  0.00           O  
ATOM   3332  N   ILE   204      44.458  44.368  31.877  1.00  0.00           N  
ATOM   3333  H   ILE   204      43.788  44.052  31.190  1.00  0.00           H  
ATOM   3334  CA  ILE   204      45.842  44.708  31.490  1.00  0.00           C  
ATOM   3335  HA  ILE   204      46.586  44.021  31.893  1.00  0.00           H  
ATOM   3336  CB  ILE   204      45.791  44.702  29.936  1.00  0.00           C  
ATOM   3337  HB  ILE   204      45.011  45.408  29.654  1.00  0.00           H  
ATOM   3338  CG2 ILE   204      47.216  45.163  29.458  1.00  0.00           C  
ATOM   3339 HG21 ILE   204      48.000  44.448  29.709  1.00  0.00           H  
ATOM   3340 HG22 ILE   204      47.128  45.102  28.373  1.00  0.00           H  
ATOM   3341 HG23 ILE   204      47.580  46.140  29.774  1.00  0.00           H  
ATOM   3342  CG1 ILE   204      45.471  43.362  29.294  1.00  0.00           C  
ATOM   3343 HG12 ILE   204      44.400  43.171  29.350  1.00  0.00           H  
ATOM   3344 HG13 ILE   204      45.676  43.143  28.246  1.00  0.00           H  
ATOM   3345  CD1 ILE   204      46.111  42.158  30.021  1.00  0.00           C  
ATOM   3346 HD11 ILE   204      45.738  42.011  31.034  1.00  0.00           H  
ATOM   3347 HD12 ILE   204      45.861  41.191  29.586  1.00  0.00           H  
ATOM   3348 HD13 ILE   204      47.201  42.135  30.027  1.00  0.00           H  
ATOM   3349  C   ILE   204      46.241  46.093  32.049  1.00  0.00           C  
ATOM   3350  O   ILE   204      47.327  46.197  32.568  1.00  0.00           O  
ATOM   3351  N   TRP   205      45.300  47.139  31.929  1.00  0.00           N  
ATOM   3352  H   TRP   205      44.433  47.027  31.424  1.00  0.00           H  
ATOM   3353  CA  TRP   205      45.602  48.431  32.532  1.00  0.00           C  
ATOM   3354  HA  TRP   205      46.526  48.834  32.116  1.00  0.00           H  
ATOM   3355  CB  TRP   205      44.357  49.356  32.304  1.00  0.00           C  
ATOM   3356  HB2 TRP   205      44.339  49.524  31.227  1.00  0.00           H  
ATOM   3357  HB3 TRP   205      43.378  48.946  32.551  1.00  0.00           H  
ATOM   3358  CG  TRP   205      44.411  50.711  33.039  1.00  0.00           C  
ATOM   3359  CD1 TRP   205      43.994  50.992  34.322  1.00  0.00           C  
ATOM   3360  HD1 TRP   205      43.538  50.273  34.986  1.00  0.00           H  
ATOM   3361  NE1 TRP   205      44.149  52.338  34.530  1.00  0.00           N  
ATOM   3362  HE1 TRP   205      43.930  52.689  35.451  1.00  0.00           H  
ATOM   3363  CE2 TRP   205      44.869  52.935  33.547  1.00  0.00           C  
ATOM   3364  CZ2 TRP   205      45.410  54.285  33.369  1.00  0.00           C  
ATOM   3365  HZ2 TRP   205      45.387  55.009  34.170  1.00  0.00           H  
ATOM   3366  CH2 TRP   205      46.100  54.563  32.198  1.00  0.00           C  
ATOM   3367  HH2 TRP   205      46.539  55.537  32.041  1.00  0.00           H  
ATOM   3368  CZ3 TRP   205      46.132  53.666  31.103  1.00  0.00           C  
ATOM   3369  HZ3 TRP   205      46.753  53.879  30.246  1.00  0.00           H  
ATOM   3370  CE3 TRP   205      45.623  52.364  31.278  1.00  0.00           C  
ATOM   3371  HE3 TRP   205      45.698  51.743  30.397  1.00  0.00           H  
ATOM   3372  CD2 TRP   205      44.963  51.957  32.531  1.00  0.00           C  
ATOM   3373  C   TRP   205      45.648  48.289  34.048  1.00  0.00           C  
ATOM   3374  O   TRP   205      46.327  49.013  34.735  1.00  0.00           O  
ATOM   3375  N   SER   206      44.826  47.312  34.619  1.00  0.00           N  
ATOM   3376  H   SER   206      44.070  46.964  34.046  1.00  0.00           H  
ATOM   3377  CA  SER   206      44.917  47.007  36.083  1.00  0.00           C  
ATOM   3378  HA  SER   206      44.844  47.974  36.581  1.00  0.00           H  
ATOM   3379  CB  SER   206      43.809  46.041  36.572  1.00  0.00           C  
ATOM   3380  HB2 SER   206      43.924  45.065  36.098  1.00  0.00           H  
ATOM   3381  HB3 SER   206      43.789  46.009  37.661  1.00  0.00           H  
ATOM   3382  OG  SER   206      42.469  46.560  36.354  1.00  0.00           O  
ATOM   3383  HG  SER   206      42.383  46.626  35.400  1.00  0.00           H  
ATOM   3384  C   SER   206      46.309  46.526  36.541  1.00  0.00           C  
ATOM   3385  O   SER   206      46.837  47.076  37.477  1.00  0.00           O  
ATOM   3386  N   VAL   207      46.859  45.629  35.731  1.00  0.00           N  
ATOM   3387  H   VAL   207      46.402  45.334  34.880  1.00  0.00           H  
ATOM   3388  CA  VAL   207      48.249  45.110  35.957  1.00  0.00           C  
ATOM   3389  HA  VAL   207      48.293  44.814  37.005  1.00  0.00           H  
ATOM   3390  CB  VAL   207      48.645  43.949  35.117  1.00  0.00           C  
ATOM   3391  HB  VAL   207      48.561  44.309  34.091  1.00  0.00           H  
ATOM   3392  CG1 VAL   207      50.153  43.518  35.273  1.00  0.00           C  
ATOM   3393 HG11 VAL   207      50.200  43.216  36.319  1.00  0.00           H  
ATOM   3394 HG12 VAL   207      50.302  42.620  34.673  1.00  0.00           H  
ATOM   3395 HG13 VAL   207      50.771  44.406  35.144  1.00  0.00           H  
ATOM   3396  CG2 VAL   207      47.777  42.693  35.402  1.00  0.00           C  
ATOM   3397 HG21 VAL   207      48.021  41.855  34.750  1.00  0.00           H  
ATOM   3398 HG22 VAL   207      47.762  42.331  36.430  1.00  0.00           H  
ATOM   3399 HG23 VAL   207      46.749  42.965  35.163  1.00  0.00           H  
ATOM   3400  C   VAL   207      49.280  46.297  35.946  1.00  0.00           C  
ATOM   3401  O   VAL   207      50.179  46.440  36.762  1.00  0.00           O  
ATOM   3402  N   GLY   208      49.105  47.253  35.014  1.00  0.00           N  
ATOM   3403  H   GLY   208      48.541  46.963  34.228  1.00  0.00           H  
ATOM   3404  CA  GLY   208      49.880  48.467  34.971  1.00  0.00           C  
ATOM   3405  HA2 GLY   208      50.913  48.178  34.777  1.00  0.00           H  
ATOM   3406  HA3 GLY   208      49.635  49.114  34.129  1.00  0.00           H  
ATOM   3407  C   GLY   208      49.775  49.328  36.278  1.00  0.00           C  
ATOM   3408  O   GLY   208      50.836  49.722  36.863  1.00  0.00           O  
ATOM   3409  N   CYS   209      48.608  49.520  36.811  1.00  0.00           N  
ATOM   3410  H   CYS   209      47.798  49.080  36.398  1.00  0.00           H  
ATOM   3411  CA  CYS   209      48.484  50.252  38.086  1.00  0.00           C  
ATOM   3412  HA  CYS   209      49.029  51.193  38.018  1.00  0.00           H  
ATOM   3413  CB  CYS   209      47.014  50.532  38.329  1.00  0.00           C  
ATOM   3414  HB2 CYS   209      46.396  49.635  38.302  1.00  0.00           H  
ATOM   3415  HB3 CYS   209      46.823  50.915  39.331  1.00  0.00           H  
ATOM   3416  SG  CYS   209      46.301  51.688  37.136  1.00  0.00           S  
ATOM   3417  HG  CYS   209      46.216  50.910  36.052  1.00  0.00           H  
ATOM   3418  C   CYS   209      49.034  49.504  39.293  1.00  0.00           C  
ATOM   3419  O   CYS   209      49.761  50.136  40.064  1.00  0.00           O  
ATOM   3420  N   ILE   210      48.773  48.206  39.375  1.00  0.00           N  
ATOM   3421  H   ILE   210      48.375  47.754  38.564  1.00  0.00           H  
ATOM   3422  CA  ILE   210      49.496  47.314  40.315  1.00  0.00           C  
ATOM   3423  HA  ILE   210      49.200  47.591  41.326  1.00  0.00           H  
ATOM   3424  CB  ILE   210      49.090  45.826  40.058  1.00  0.00           C  
ATOM   3425  HB  ILE   210      48.999  45.585  38.999  1.00  0.00           H  
ATOM   3426  CG2 ILE   210      50.151  44.869  40.705  1.00  0.00           C  
ATOM   3427 HG21 ILE   210      49.929  43.803  40.672  1.00  0.00           H  
ATOM   3428 HG22 ILE   210      51.126  44.953  40.225  1.00  0.00           H  
ATOM   3429 HG23 ILE   210      50.397  45.098  41.742  1.00  0.00           H  
ATOM   3430  CG1 ILE   210      47.682  45.639  40.717  1.00  0.00           C  
ATOM   3431 HG12 ILE   210      47.814  45.267  41.733  1.00  0.00           H  
ATOM   3432 HG13 ILE   210      47.103  46.558  40.815  1.00  0.00           H  
ATOM   3433  CD1 ILE   210      46.805  44.541  40.155  1.00  0.00           C  
ATOM   3434 HD11 ILE   210      46.084  44.203  40.899  1.00  0.00           H  
ATOM   3435 HD12 ILE   210      46.245  44.769  39.248  1.00  0.00           H  
ATOM   3436 HD13 ILE   210      47.310  43.587  40.002  1.00  0.00           H  
ATOM   3437  C   ILE   210      51.001  47.457  40.219  1.00  0.00           C  
ATOM   3438  O   ILE   210      51.642  47.645  41.296  1.00  0.00           O  
ATOM   3439  N   LEU   211      51.601  47.320  39.054  1.00  0.00           N  
ATOM   3440  H   LEU   211      51.008  47.199  38.246  1.00  0.00           H  
ATOM   3441  CA  LEU   211      53.061  47.236  38.931  1.00  0.00           C  
ATOM   3442  HA  LEU   211      53.472  46.429  39.538  1.00  0.00           H  
ATOM   3443  CB  LEU   211      53.343  46.974  37.487  1.00  0.00           C  
ATOM   3444  HB2 LEU   211      53.127  45.925  37.282  1.00  0.00           H  
ATOM   3445  HB3 LEU   211      52.689  47.556  36.838  1.00  0.00           H  
ATOM   3446  CG  LEU   211      54.734  47.218  36.919  1.00  0.00           C  
ATOM   3447  HG  LEU   211      55.032  48.259  37.047  1.00  0.00           H  
ATOM   3448  CD1 LEU   211      55.697  46.258  37.524  1.00  0.00           C  
ATOM   3449 HD11 LEU   211      55.361  45.222  37.478  1.00  0.00           H  
ATOM   3450 HD12 LEU   211      56.653  46.290  37.002  1.00  0.00           H  
ATOM   3451 HD13 LEU   211      55.849  46.436  38.588  1.00  0.00           H  
ATOM   3452  CD2 LEU   211      54.615  47.105  35.416  1.00  0.00           C  
ATOM   3453 HD21 LEU   211      55.538  47.451  34.951  1.00  0.00           H  
ATOM   3454 HD22 LEU   211      54.517  46.060  35.121  1.00  0.00           H  
ATOM   3455 HD23 LEU   211      53.802  47.712  35.019  1.00  0.00           H  
ATOM   3456  C   LEU   211      53.658  48.641  39.380  1.00  0.00           C  
ATOM   3457  O   LEU   211      54.836  48.678  39.882  1.00  0.00           O  
ATOM   3458  N   ALA   212      52.971  49.749  39.124  1.00  0.00           N  
ATOM   3459  H   ALA   212      52.117  49.677  38.590  1.00  0.00           H  
ATOM   3460  CA  ALA   212      53.479  50.953  39.664  1.00  0.00           C  
ATOM   3461  HA  ALA   212      54.483  51.134  39.279  1.00  0.00           H  
ATOM   3462  CB  ALA   212      52.547  52.030  39.170  1.00  0.00           C  
ATOM   3463  HB1 ALA   212      52.813  53.024  39.528  1.00  0.00           H  
ATOM   3464  HB2 ALA   212      52.655  52.156  38.093  1.00  0.00           H  
ATOM   3465  HB3 ALA   212      51.494  51.838  39.374  1.00  0.00           H  
ATOM   3466  C   ALA   212      53.489  50.938  41.187  1.00  0.00           C  
ATOM   3467  O   ALA   212      54.482  51.282  41.876  1.00  0.00           O  
ATOM   3468  N   GLU   213      52.420  50.360  41.840  1.00  0.00           N  
ATOM   3469  H   GLU   213      51.738  49.930  41.231  1.00  0.00           H  
ATOM   3470  CA  GLU   213      52.283  50.244  43.269  1.00  0.00           C  
ATOM   3471  HA  GLU   213      52.503  51.257  43.603  1.00  0.00           H  
ATOM   3472  CB  GLU   213      50.821  49.882  43.601  1.00  0.00           C  
ATOM   3473  HB2 GLU   213      50.262  50.560  42.956  1.00  0.00           H  
ATOM   3474  HB3 GLU   213      50.557  48.920  43.161  1.00  0.00           H  
ATOM   3475  CG  GLU   213      50.417  49.979  45.035  1.00  0.00           C  
ATOM   3476  HG2 GLU   213      50.756  49.078  45.545  1.00  0.00           H  
ATOM   3477  HG3 GLU   213      50.963  50.821  45.463  1.00  0.00           H  
ATOM   3478  CD  GLU   213      48.881  50.163  45.267  1.00  0.00           C  
ATOM   3479  OE1 GLU   213      48.525  50.012  46.486  1.00  0.00           O  
ATOM   3480  OE2 GLU   213      48.074  50.306  44.386  1.00  0.00           O  
ATOM   3481  C   GLU   213      53.359  49.245  43.882  1.00  0.00           C  
ATOM   3482  O   GLU   213      54.150  49.639  44.782  1.00  0.00           O  
ATOM   3483  N   MET   214      53.599  48.082  43.216  1.00  0.00           N  
ATOM   3484  H   MET   214      53.127  47.903  42.341  1.00  0.00           H  
ATOM   3485  CA  MET   214      54.706  47.285  43.480  1.00  0.00           C  
ATOM   3486  HA  MET   214      54.742  47.019  44.537  1.00  0.00           H  
ATOM   3487  CB  MET   214      54.796  46.072  42.554  1.00  0.00           C  
ATOM   3488  HB2 MET   214      54.808  46.460  41.535  1.00  0.00           H  
ATOM   3489  HB3 MET   214      55.784  45.641  42.718  1.00  0.00           H  
ATOM   3490  CG  MET   214      53.614  45.175  42.693  1.00  0.00           C  
ATOM   3491  HG2 MET   214      53.116  45.270  43.658  1.00  0.00           H  
ATOM   3492  HG3 MET   214      52.881  45.476  41.944  1.00  0.00           H  
ATOM   3493  SD  MET   214      53.819  43.370  42.375  1.00  0.00           S  
ATOM   3494  CE  MET   214      54.209  43.378  40.601  1.00  0.00           C  
ATOM   3495  HE1 MET   214      53.345  43.630  39.986  1.00  0.00           H  
ATOM   3496  HE2 MET   214      55.065  43.924  40.207  1.00  0.00           H  
ATOM   3497  HE3 MET   214      54.437  42.369  40.255  1.00  0.00           H  
ATOM   3498  C   MET   214      56.001  48.032  43.351  1.00  0.00           C  
ATOM   3499  O   MET   214      56.863  47.948  44.187  1.00  0.00           O  
ATOM   3500  N   LEU   215      56.207  48.873  42.375  1.00  0.00           N  
ATOM   3501  H   LEU   215      55.498  48.966  41.661  1.00  0.00           H  
ATOM   3502  CA  LEU   215      57.489  49.662  42.354  1.00  0.00           C  
ATOM   3503  HA  LEU   215      58.295  48.952  42.540  1.00  0.00           H  
ATOM   3504  CB  LEU   215      57.782  50.192  40.889  1.00  0.00           C  
ATOM   3505  HB2 LEU   215      56.949  50.859  40.666  1.00  0.00           H  
ATOM   3506  HB3 LEU   215      58.702  50.776  40.907  1.00  0.00           H  
ATOM   3507  CG  LEU   215      57.909  49.283  39.615  1.00  0.00           C  
ATOM   3508  HG  LEU   215      57.270  48.421  39.806  1.00  0.00           H  
ATOM   3509  CD1 LEU   215      57.652  49.834  38.274  1.00  0.00           C  
ATOM   3510 HD11 LEU   215      58.353  50.657  38.133  1.00  0.00           H  
ATOM   3511 HD12 LEU   215      57.658  48.972  37.606  1.00  0.00           H  
ATOM   3512 HD13 LEU   215      56.667  50.301  38.264  1.00  0.00           H  
ATOM   3513  CD2 LEU   215      59.358  48.838  39.517  1.00  0.00           C  
ATOM   3514 HD21 LEU   215      59.389  48.162  38.662  1.00  0.00           H  
ATOM   3515 HD22 LEU   215      59.935  49.717  39.229  1.00  0.00           H  
ATOM   3516 HD23 LEU   215      59.842  48.393  40.386  1.00  0.00           H  
ATOM   3517  C   LEU   215      57.712  50.827  43.377  1.00  0.00           C  
ATOM   3518  O   LEU   215      58.826  51.410  43.428  1.00  0.00           O  
ATOM   3519  N   SER   216      56.734  51.221  44.266  1.00  0.00           N  
ATOM   3520  H   SER   216      55.841  50.752  44.211  1.00  0.00           H  
ATOM   3521  CA  SER   216      56.775  52.387  45.049  1.00  0.00           C  
ATOM   3522  HA  SER   216      57.802  52.711  45.214  1.00  0.00           H  
ATOM   3523  CB  SER   216      56.097  53.444  44.254  1.00  0.00           C  
ATOM   3524  HB2 SER   216      56.204  54.434  44.699  1.00  0.00           H  
ATOM   3525  HB3 SER   216      56.676  53.480  43.331  1.00  0.00           H  
ATOM   3526  OG  SER   216      54.777  53.339  43.865  1.00  0.00           O  
ATOM   3527  HG  SER   216      54.690  52.708  43.147  1.00  0.00           H  
ATOM   3528  C   SER   216      56.034  52.401  46.374  1.00  0.00           C  
ATOM   3529  O   SER   216      55.964  53.367  47.142  1.00  0.00           O  
ATOM   3530  N   ASN   217      55.371  51.219  46.675  1.00  0.00           N  
ATOM   3531  H   ASN   217      55.493  50.518  45.959  1.00  0.00           H  
ATOM   3532  CA  ASN   217      54.465  50.930  47.833  1.00  0.00           C  
ATOM   3533  HA  ASN   217      54.034  49.963  47.575  1.00  0.00           H  
ATOM   3534  CB  ASN   217      55.227  50.727  49.194  1.00  0.00           C  
ATOM   3535  HB2 ASN   217      55.842  51.582  49.477  1.00  0.00           H  
ATOM   3536  HB3 ASN   217      54.556  50.477  50.016  1.00  0.00           H  
ATOM   3537  CG  ASN   217      56.163  49.542  49.183  1.00  0.00           C  
ATOM   3538  OD1 ASN   217      56.852  49.137  48.289  1.00  0.00           O  
ATOM   3539  ND2 ASN   217      56.229  48.839  50.340  1.00  0.00           N  
ATOM   3540 HD21 ASN   217      56.773  47.989  50.377  1.00  0.00           H  
ATOM   3541 HD22 ASN   217      55.724  49.025  51.195  1.00  0.00           H  
ATOM   3542  C   ASN   217      53.318  51.955  48.022  1.00  0.00           C  
ATOM   3543  O   ASN   217      52.924  52.335  49.155  1.00  0.00           O  
ATOM   3544  N   ARG   218      52.872  52.599  46.967  1.00  0.00           N  
ATOM   3545  H   ARG   218      53.296  52.221  46.131  1.00  0.00           H  
ATOM   3546  CA  ARG   218      51.813  53.636  46.792  1.00  0.00           C  
ATOM   3547  HA  ARG   218      51.173  53.418  47.647  1.00  0.00           H  
ATOM   3548  CB  ARG   218      52.464  55.036  47.025  1.00  0.00           C  
ATOM   3549  HB2 ARG   218      51.653  55.737  47.222  1.00  0.00           H  
ATOM   3550  HB3 ARG   218      53.092  54.981  47.914  1.00  0.00           H  
ATOM   3551  CG  ARG   218      53.231  55.710  45.912  1.00  0.00           C  
ATOM   3552  HG2 ARG   218      53.969  54.982  45.574  1.00  0.00           H  
ATOM   3553  HG3 ARG   218      52.596  55.999  45.075  1.00  0.00           H  
ATOM   3554  CD  ARG   218      53.960  56.951  46.341  1.00  0.00           C  
ATOM   3555  HD2 ARG   218      54.314  56.729  47.348  1.00  0.00           H  
ATOM   3556  HD3 ARG   218      54.653  57.302  45.577  1.00  0.00           H  
ATOM   3557  NE  ARG   218      53.137  58.092  46.569  1.00  0.00           N  
ATOM   3558  HE  ARG   218      52.135  57.972  46.600  1.00  0.00           H  
ATOM   3559  CZ  ARG   218      53.457  59.325  46.739  1.00  0.00           C  
ATOM   3560  NH1 ARG   218      52.522  60.148  47.114  1.00  0.00           N  
ATOM   3561 HH11 ARG   218      51.610  59.764  47.317  1.00  0.00           H  
ATOM   3562 HH12 ARG   218      52.781  61.123  47.147  1.00  0.00           H  
ATOM   3563  NH2 ARG   218      54.704  59.742  46.657  1.00  0.00           N  
ATOM   3564 HH21 ARG   218      55.408  59.144  46.249  1.00  0.00           H  
ATOM   3565 HH22 ARG   218      54.920  60.619  47.110  1.00  0.00           H  
ATOM   3566  C   ARG   218      51.079  53.599  45.444  1.00  0.00           C  
ATOM   3567  O   ARG   218      51.715  53.366  44.460  1.00  0.00           O  
ATOM   3568  N   PRO   219      49.732  53.796  45.398  1.00  0.00           N  
ATOM   3569  CD  PRO   219      48.954  54.148  46.497  1.00  0.00           C  
ATOM   3570  HD2 PRO   219      49.452  54.722  47.279  1.00  0.00           H  
ATOM   3571  HD3 PRO   219      48.719  53.247  47.064  1.00  0.00           H  
ATOM   3572  CG  PRO   219      47.635  54.820  45.976  1.00  0.00           C  
ATOM   3573  HG2 PRO   219      47.688  55.907  45.928  1.00  0.00           H  
ATOM   3574  HG3 PRO   219      46.764  54.474  46.533  1.00  0.00           H  
ATOM   3575  CB  PRO   219      47.503  54.229  44.524  1.00  0.00           C  
ATOM   3576  HB2 PRO   219      47.096  55.023  43.898  1.00  0.00           H  
ATOM   3577  HB3 PRO   219      46.882  53.335  44.478  1.00  0.00           H  
ATOM   3578  CA  PRO   219      48.949  53.907  44.149  1.00  0.00           C  
ATOM   3579  HA  PRO   219      48.825  52.928  43.686  1.00  0.00           H  
ATOM   3580  C   PRO   219      49.510  54.966  43.155  1.00  0.00           C  
ATOM   3581  O   PRO   219      50.314  55.778  43.564  1.00  0.00           O  
ATOM   3582  N   ILE   220      49.232  54.775  41.825  1.00  0.00           N  
ATOM   3583  H   ILE   220      48.467  54.158  41.590  1.00  0.00           H  
ATOM   3584  CA  ILE   220      49.676  55.635  40.682  1.00  0.00           C  
ATOM   3585  HA  ILE   220      50.589  56.110  41.039  1.00  0.00           H  
ATOM   3586  CB  ILE   220      50.182  54.783  39.445  1.00  0.00           C  
ATOM   3587  HB  ILE   220      50.993  54.124  39.756  1.00  0.00           H  
ATOM   3588  CG2 ILE   220      49.114  53.820  38.986  1.00  0.00           C  
ATOM   3589 HG21 ILE   220      48.127  54.261  38.846  1.00  0.00           H  
ATOM   3590 HG22 ILE   220      49.436  53.372  38.045  1.00  0.00           H  
ATOM   3591 HG23 ILE   220      49.075  53.126  39.825  1.00  0.00           H  
ATOM   3592  CG1 ILE   220      50.664  55.496  38.123  1.00  0.00           C  
ATOM   3593 HG12 ILE   220      51.021  54.701  37.468  1.00  0.00           H  
ATOM   3594 HG13 ILE   220      49.809  56.037  37.719  1.00  0.00           H  
ATOM   3595  CD1 ILE   220      51.840  56.486  38.346  1.00  0.00           C  
ATOM   3596 HD11 ILE   220      52.142  56.929  37.397  1.00  0.00           H  
ATOM   3597 HD12 ILE   220      51.614  57.316  39.015  1.00  0.00           H  
ATOM   3598 HD13 ILE   220      52.595  55.823  38.771  1.00  0.00           H  
ATOM   3599  C   ILE   220      48.742  56.838  40.452  1.00  0.00           C  
ATOM   3600  O   ILE   220      49.208  57.940  40.126  1.00  0.00           O  
ATOM   3601  N   PHE   221      47.483  56.610  40.553  1.00  0.00           N  
ATOM   3602  H   PHE   221      47.192  55.687  40.841  1.00  0.00           H  
ATOM   3603  CA  PHE   221      46.479  57.610  40.360  1.00  0.00           C  
ATOM   3604  HA  PHE   221      46.937  58.585  40.188  1.00  0.00           H  
ATOM   3605  CB  PHE   221      45.643  57.286  39.103  1.00  0.00           C  
ATOM   3606  HB2 PHE   221      44.921  56.482  39.249  1.00  0.00           H  
ATOM   3607  HB3 PHE   221      44.942  58.047  38.760  1.00  0.00           H  
ATOM   3608  CG  PHE   221      46.459  56.929  37.852  1.00  0.00           C  
ATOM   3609  CD1 PHE   221      47.102  57.969  37.099  1.00  0.00           C  
ATOM   3610  HD1 PHE   221      46.981  58.975  37.472  1.00  0.00           H  
ATOM   3611  CE1 PHE   221      47.834  57.607  35.958  1.00  0.00           C  
ATOM   3612  HE1 PHE   221      48.277  58.437  35.427  1.00  0.00           H  
ATOM   3613  CZ  PHE   221      47.924  56.310  35.574  1.00  0.00           C  
ATOM   3614  HZ  PHE   221      48.450  56.103  34.654  1.00  0.00           H  
ATOM   3615  CE2 PHE   221      47.226  55.277  36.231  1.00  0.00           C  
ATOM   3616  HE2 PHE   221      47.225  54.277  35.823  1.00  0.00           H  
ATOM   3617  CD2 PHE   221      46.468  55.611  37.421  1.00  0.00           C  
ATOM   3618  HD2 PHE   221      45.856  54.840  37.866  1.00  0.00           H  
ATOM   3619  C   PHE   221      45.521  57.843  41.600  1.00  0.00           C  
ATOM   3620  O   PHE   221      44.330  57.785  41.362  1.00  0.00           O  
ATOM   3621  N   PRO   222      45.991  58.066  42.854  1.00  0.00           N  
ATOM   3622  CD  PRO   222      47.401  58.091  43.265  1.00  0.00           C  
ATOM   3623  HD2 PRO   222      48.100  58.546  42.564  1.00  0.00           H  
ATOM   3624  HD3 PRO   222      47.710  57.084  43.548  1.00  0.00           H  
ATOM   3625  CG  PRO   222      47.404  58.914  44.574  1.00  0.00           C  
ATOM   3626  HG2 PRO   222      47.663  59.948  44.347  1.00  0.00           H  
ATOM   3627  HG3 PRO   222      48.180  58.458  45.190  1.00  0.00           H  
ATOM   3628  CB  PRO   222      45.997  58.627  45.218  1.00  0.00           C  
ATOM   3629  HB2 PRO   222      45.742  59.507  45.809  1.00  0.00           H  
ATOM   3630  HB3 PRO   222      45.995  57.713  45.812  1.00  0.00           H  
ATOM   3631  CA  PRO   222      45.131  58.514  44.000  1.00  0.00           C  
ATOM   3632  HA  PRO   222      44.327  57.802  44.186  1.00  0.00           H  
ATOM   3633  C   PRO   222      44.429  59.919  43.778  1.00  0.00           C  
ATOM   3634  O   PRO   222      44.992  60.924  43.326  1.00  0.00           O  
ATOM   3635  N   GLY   223      43.117  59.846  43.925  1.00  0.00           N  
ATOM   3636  H   GLY   223      42.731  58.958  44.214  1.00  0.00           H  
ATOM   3637  CA  GLY   223      42.141  60.881  43.517  1.00  0.00           C  
ATOM   3638  HA2 GLY   223      42.576  61.869  43.662  1.00  0.00           H  
ATOM   3639  HA3 GLY   223      41.815  60.841  42.477  1.00  0.00           H  
ATOM   3640  C   GLY   223      40.887  60.698  44.348  1.00  0.00           C  
ATOM   3641  O   GLY   223      40.828  59.715  45.131  1.00  0.00           O  
ATOM   3642  N   LYS   224      40.068  61.784  44.354  1.00  0.00           N  
ATOM   3643  H   LYS   224      40.362  62.402  43.611  1.00  0.00           H  
ATOM   3644  CA  LYS   224      38.965  62.111  45.262  1.00  0.00           C  
ATOM   3645  HA  LYS   224      38.705  61.229  45.848  1.00  0.00           H  
ATOM   3646  CB  LYS   224      39.363  63.242  46.311  1.00  0.00           C  
ATOM   3647  HB2 LYS   224      38.621  63.314  47.105  1.00  0.00           H  
ATOM   3648  HB3 LYS   224      40.296  62.899  46.758  1.00  0.00           H  
ATOM   3649  CG  LYS   224      39.583  64.562  45.593  1.00  0.00           C  
ATOM   3650  HG2 LYS   224      40.588  64.590  45.172  1.00  0.00           H  
ATOM   3651  HG3 LYS   224      38.774  64.768  44.892  1.00  0.00           H  
ATOM   3652  CD  LYS   224      39.585  65.631  46.705  1.00  0.00           C  
ATOM   3653  HD2 LYS   224      38.595  65.908  47.065  1.00  0.00           H  
ATOM   3654  HD3 LYS   224      40.201  65.337  47.555  1.00  0.00           H  
ATOM   3655  CE  LYS   224      40.248  66.875  46.244  1.00  0.00           C  
ATOM   3656  HE2 LYS   224      39.675  67.254  45.397  1.00  0.00           H  
ATOM   3657  HE3 LYS   224      40.125  67.634  47.017  1.00  0.00           H  
ATOM   3658  NZ  LYS   224      41.714  66.603  45.818  1.00  0.00           N  
ATOM   3659  HZ1 LYS   224      42.204  66.056  46.511  1.00  0.00           H  
ATOM   3660  HZ2 LYS   224      41.745  66.154  44.913  1.00  0.00           H  
ATOM   3661  HZ3 LYS   224      42.346  67.391  45.808  1.00  0.00           H  
ATOM   3662  C   LYS   224      37.557  62.172  44.685  1.00  0.00           C  
ATOM   3663  O   LYS   224      36.579  62.489  45.324  1.00  0.00           O  
ATOM   3664  N   HIE   225      37.411  61.810  43.409  1.00  0.00           N  
ATOM   3665  H   HIE   225      38.237  61.617  42.860  1.00  0.00           H  
ATOM   3666  CA  HIE   225      36.144  61.621  42.633  1.00  0.00           C  
ATOM   3667  HA  HIE   225      35.539  60.995  43.289  1.00  0.00           H  
ATOM   3668  CB  HIE   225      35.378  62.945  42.448  1.00  0.00           C  
ATOM   3669  HB2 HIE   225      34.417  62.746  41.973  1.00  0.00           H  
ATOM   3670  HB3 HIE   225      34.905  63.357  43.340  1.00  0.00           H  
ATOM   3671  CG  HIE   225      36.097  63.972  41.640  1.00  0.00           C  
ATOM   3672  ND1 HIE   225      35.984  63.985  40.262  1.00  0.00           N  
ATOM   3673  CE1 HIE   225      36.596  65.133  39.861  1.00  0.00           C  
ATOM   3674  HE1 HIE   225      36.774  65.401  38.830  1.00  0.00           H  
ATOM   3675  NE2 HIE   225      36.986  65.829  40.973  1.00  0.00           N  
ATOM   3676  HE2 HIE   225      37.492  66.699  40.889  1.00  0.00           H  
ATOM   3677  CD2 HIE   225      36.762  65.087  42.088  1.00  0.00           C  
ATOM   3678  HD2 HIE   225      36.865  65.290  43.144  1.00  0.00           H  
ATOM   3679  C   HIE   225      36.276  60.782  41.399  1.00  0.00           C  
ATOM   3680  O   HIE   225      37.381  60.526  40.959  1.00  0.00           O  
ATOM   3681  N   TYR   226      35.155  60.242  40.841  1.00  0.00           N  
ATOM   3682  H   TYR   226      34.288  60.426  41.325  1.00  0.00           H  
ATOM   3683  CA  TYR   226      35.277  59.391  39.591  1.00  0.00           C  
ATOM   3684  HA  TYR   226      35.974  58.588  39.831  1.00  0.00           H  
ATOM   3685  CB  TYR   226      33.921  58.813  39.421  1.00  0.00           C  
ATOM   3686  HB2 TYR   226      33.483  58.248  40.244  1.00  0.00           H  
ATOM   3687  HB3 TYR   226      33.268  59.657  39.201  1.00  0.00           H  
ATOM   3688  CG  TYR   226      33.704  58.013  38.129  1.00  0.00           C  
ATOM   3689  CD1 TYR   226      34.695  57.119  37.696  1.00  0.00           C  
ATOM   3690  HD1 TYR   226      35.613  57.137  38.264  1.00  0.00           H  
ATOM   3691  CE1 TYR   226      34.484  56.119  36.744  1.00  0.00           C  
ATOM   3692  HE1 TYR   226      35.199  55.352  36.486  1.00  0.00           H  
ATOM   3693  CZ  TYR   226      33.193  56.076  36.086  1.00  0.00           C  
ATOM   3694  OH  TYR   226      32.982  55.025  35.321  1.00  0.00           O  
ATOM   3695  HH  TYR   226      32.046  54.913  35.143  1.00  0.00           H  
ATOM   3696  CE2 TYR   226      32.181  56.928  36.581  1.00  0.00           C  
ATOM   3697  HE2 TYR   226      31.243  56.882  36.048  1.00  0.00           H  
ATOM   3698  CD2 TYR   226      32.405  57.954  37.504  1.00  0.00           C  
ATOM   3699  HD2 TYR   226      31.621  58.601  37.868  1.00  0.00           H  
ATOM   3700  C   TYR   226      35.836  60.198  38.437  1.00  0.00           C  
ATOM   3701  O   TYR   226      36.579  59.576  37.671  1.00  0.00           O  
ATOM   3702  N   LEU   227      35.609  61.469  38.233  1.00  0.00           N  
ATOM   3703  H   LEU   227      35.016  62.005  38.850  1.00  0.00           H  
ATOM   3704  CA  LEU   227      36.060  62.272  37.056  1.00  0.00           C  
ATOM   3705  HA  LEU   227      36.154  61.616  36.192  1.00  0.00           H  
ATOM   3706  CB  LEU   227      35.024  63.477  36.840  1.00  0.00           C  
ATOM   3707  HB2 LEU   227      34.051  63.014  36.672  1.00  0.00           H  
ATOM   3708  HB3 LEU   227      35.018  64.037  37.775  1.00  0.00           H  
ATOM   3709  CG  LEU   227      35.328  64.344  35.676  1.00  0.00           C  
ATOM   3710  HG  LEU   227      36.304  64.816  35.786  1.00  0.00           H  
ATOM   3711  CD1 LEU   227      35.357  63.506  34.337  1.00  0.00           C  
ATOM   3712 HD11 LEU   227      36.126  62.734  34.374  1.00  0.00           H  
ATOM   3713 HD12 LEU   227      34.403  62.994  34.216  1.00  0.00           H  
ATOM   3714 HD13 LEU   227      35.391  64.144  33.454  1.00  0.00           H  
ATOM   3715  CD2 LEU   227      34.297  65.426  35.695  1.00  0.00           C  
ATOM   3716 HD21 LEU   227      34.307  65.962  36.644  1.00  0.00           H  
ATOM   3717 HD22 LEU   227      34.405  66.183  34.917  1.00  0.00           H  
ATOM   3718 HD23 LEU   227      33.274  65.103  35.506  1.00  0.00           H  
ATOM   3719  C   LEU   227      37.536  62.616  37.345  1.00  0.00           C  
ATOM   3720  O   LEU   227      38.378  62.733  36.492  1.00  0.00           O  
ATOM   3721  N   ASP   228      37.921  62.630  38.582  1.00  0.00           N  
ATOM   3722  H   ASP   228      37.242  62.580  39.328  1.00  0.00           H  
ATOM   3723  CA  ASP   228      39.340  62.719  38.937  1.00  0.00           C  
ATOM   3724  HA  ASP   228      39.662  63.683  38.544  1.00  0.00           H  
ATOM   3725  CB  ASP   228      39.372  62.626  40.492  1.00  0.00           C  
ATOM   3726  HB2 ASP   228      38.413  62.961  40.887  1.00  0.00           H  
ATOM   3727  HB3 ASP   228      39.624  61.598  40.749  1.00  0.00           H  
ATOM   3728  CG  ASP   228      40.408  63.549  41.124  1.00  0.00           C  
ATOM   3729  OD1 ASP   228      40.877  64.434  40.396  1.00  0.00           O  
ATOM   3730  OD2 ASP   228      40.865  63.204  42.238  1.00  0.00           O  
ATOM   3731  C   ASP   228      40.262  61.707  38.279  1.00  0.00           C  
ATOM   3732  O   ASP   228      41.468  61.948  38.116  1.00  0.00           O  
ATOM   3733  N   GLN   229      39.782  60.467  38.011  1.00  0.00           N  
ATOM   3734  H   GLN   229      38.800  60.387  38.233  1.00  0.00           H  
ATOM   3735  CA  GLN   229      40.631  59.357  37.572  1.00  0.00           C  
ATOM   3736  HA  GLN   229      41.576  59.476  38.101  1.00  0.00           H  
ATOM   3737  CB  GLN   229      39.917  57.977  37.785  1.00  0.00           C  
ATOM   3738  HB2 GLN   229      39.832  57.724  38.842  1.00  0.00           H  
ATOM   3739  HB3 GLN   229      38.892  58.173  37.468  1.00  0.00           H  
ATOM   3740  CG  GLN   229      40.490  56.744  37.094  1.00  0.00           C  
ATOM   3741  HG2 GLN   229      39.637  56.069  37.025  1.00  0.00           H  
ATOM   3742  HG3 GLN   229      40.825  56.882  36.066  1.00  0.00           H  
ATOM   3743  CD  GLN   229      41.757  56.281  37.787  1.00  0.00           C  
ATOM   3744  OE1 GLN   229      42.270  56.832  38.725  1.00  0.00           O  
ATOM   3745  NE2 GLN   229      42.272  55.118  37.387  1.00  0.00           N  
ATOM   3746 HE21 GLN   229      42.901  54.715  38.067  1.00  0.00           H  
ATOM   3747 HE22 GLN   229      41.873  54.511  36.685  1.00  0.00           H  
ATOM   3748  C   GLN   229      40.992  59.592  36.092  1.00  0.00           C  
ATOM   3749  O   GLN   229      42.150  59.325  35.729  1.00  0.00           O  
ATOM   3750  N   LEU   230      40.073  60.088  35.282  1.00  0.00           N  
ATOM   3751  H   LEU   230      39.160  60.195  35.701  1.00  0.00           H  
ATOM   3752  CA  LEU   230      40.380  60.602  33.992  1.00  0.00           C  
ATOM   3753  HA  LEU   230      40.945  59.857  33.431  1.00  0.00           H  
ATOM   3754  CB  LEU   230      39.097  60.664  33.147  1.00  0.00           C  
ATOM   3755  HB2 LEU   230      38.683  59.658  33.083  1.00  0.00           H  
ATOM   3756  HB3 LEU   230      38.299  61.195  33.666  1.00  0.00           H  
ATOM   3757  CG  LEU   230      39.265  61.141  31.658  1.00  0.00           C  
ATOM   3758  HG  LEU   230      39.686  62.145  31.593  1.00  0.00           H  
ATOM   3759  CD1 LEU   230      40.203  60.125  30.932  1.00  0.00           C  
ATOM   3760 HD11 LEU   230      40.041  60.088  29.855  1.00  0.00           H  
ATOM   3761 HD12 LEU   230      41.257  60.382  31.031  1.00  0.00           H  
ATOM   3762 HD13 LEU   230      39.970  59.093  31.197  1.00  0.00           H  
ATOM   3763  CD2 LEU   230      37.845  61.102  31.013  1.00  0.00           C  
ATOM   3764 HD21 LEU   230      37.391  60.112  31.051  1.00  0.00           H  
ATOM   3765 HD22 LEU   230      37.218  61.834  31.523  1.00  0.00           H  
ATOM   3766 HD23 LEU   230      37.881  61.430  29.974  1.00  0.00           H  
ATOM   3767  C   LEU   230      41.255  61.856  33.983  1.00  0.00           C  
ATOM   3768  O   LEU   230      42.195  62.023  33.191  1.00  0.00           O  
ATOM   3769  N   ASN   231      41.102  62.666  34.992  1.00  0.00           N  
ATOM   3770  H   ASN   231      40.255  62.672  35.543  1.00  0.00           H  
ATOM   3771  CA  ASN   231      42.042  63.730  35.203  1.00  0.00           C  
ATOM   3772  HA  ASN   231      42.176  64.262  34.260  1.00  0.00           H  
ATOM   3773  CB  ASN   231      41.371  64.686  36.240  1.00  0.00           C  
ATOM   3774  HB2 ASN   231      41.111  63.969  37.018  1.00  0.00           H  
ATOM   3775  HB3 ASN   231      42.017  65.465  36.645  1.00  0.00           H  
ATOM   3776  CG  ASN   231      40.076  65.410  35.784  1.00  0.00           C  
ATOM   3777  OD1 ASN   231      39.676  65.462  34.591  1.00  0.00           O  
ATOM   3778  ND2 ASN   231      39.353  65.991  36.757  1.00  0.00           N  
ATOM   3779 HD21 ASN   231      38.535  66.533  36.520  1.00  0.00           H  
ATOM   3780 HD22 ASN   231      39.809  66.194  37.635  1.00  0.00           H  
ATOM   3781  C   ASN   231      43.536  63.408  35.699  1.00  0.00           C  
ATOM   3782  O   ASN   231      44.473  64.045  35.238  1.00  0.00           O  
ATOM   3783  N   HIE   232      43.749  62.476  36.664  1.00  0.00           N  
ATOM   3784  H   HIE   232      42.944  62.104  37.148  1.00  0.00           H  
ATOM   3785  CA  HIE   232      45.035  61.839  36.897  1.00  0.00           C  
ATOM   3786  HA  HIE   232      45.781  62.627  36.999  1.00  0.00           H  
ATOM   3787  CB  HIE   232      45.004  61.049  38.170  1.00  0.00           C  
ATOM   3788  HB2 HIE   232      44.185  60.336  38.080  1.00  0.00           H  
ATOM   3789  HB3 HIE   232      46.008  60.638  38.281  1.00  0.00           H  
ATOM   3790  CG  HIE   232      44.773  61.759  39.477  1.00  0.00           C  
ATOM   3791  ND1 HIE   232      45.601  62.785  39.878  1.00  0.00           N  
ATOM   3792  CE1 HIE   232      45.104  63.172  41.051  1.00  0.00           C  
ATOM   3793  HE1 HIE   232      45.558  63.880  41.729  1.00  0.00           H  
ATOM   3794  NE2 HIE   232      43.871  62.587  41.259  1.00  0.00           N  
ATOM   3795  HE2 HIE   232      43.259  62.765  42.043  1.00  0.00           H  
ATOM   3796  CD2 HIE   232      43.669  61.665  40.278  1.00  0.00           C  
ATOM   3797  HD2 HIE   232      42.776  61.064  40.194  1.00  0.00           H  
ATOM   3798  C   HIE   232      45.625  61.073  35.714  1.00  0.00           C  
ATOM   3799  O   HIE   232      46.845  61.079  35.449  1.00  0.00           O  
ATOM   3800  N   ILE   233      44.782  60.391  34.920  1.00  0.00           N  
ATOM   3801  H   ILE   233      43.870  60.320  35.347  1.00  0.00           H  
ATOM   3802  CA  ILE   233      45.159  59.805  33.611  1.00  0.00           C  
ATOM   3803  HA  ILE   233      46.100  59.263  33.712  1.00  0.00           H  
ATOM   3804  CB  ILE   233      44.079  58.906  33.053  1.00  0.00           C  
ATOM   3805  HB  ILE   233      43.101  59.387  33.087  1.00  0.00           H  
ATOM   3806  CG2 ILE   233      44.273  58.725  31.521  1.00  0.00           C  
ATOM   3807 HG21 ILE   233      43.286  58.386  31.209  1.00  0.00           H  
ATOM   3808 HG22 ILE   233      44.513  59.636  30.972  1.00  0.00           H  
ATOM   3809 HG23 ILE   233      45.048  57.978  31.350  1.00  0.00           H  
ATOM   3810  CG1 ILE   233      44.133  57.599  33.808  1.00  0.00           C  
ATOM   3811 HG12 ILE   233      45.033  57.025  33.587  1.00  0.00           H  
ATOM   3812 HG13 ILE   233      44.199  57.772  34.882  1.00  0.00           H  
ATOM   3813  CD1 ILE   233      42.947  56.668  33.601  1.00  0.00           C  
ATOM   3814 HD11 ILE   233      42.999  55.945  32.787  1.00  0.00           H  
ATOM   3815 HD12 ILE   233      42.874  56.084  34.518  1.00  0.00           H  
ATOM   3816 HD13 ILE   233      42.057  57.280  33.456  1.00  0.00           H  
ATOM   3817  C   ILE   233      45.813  60.845  32.621  1.00  0.00           C  
ATOM   3818  O   ILE   233      46.931  60.653  32.163  1.00  0.00           O  
ATOM   3819  N   LEU   234      45.078  61.959  32.329  1.00  0.00           N  
ATOM   3820  H   LEU   234      44.165  62.078  32.743  1.00  0.00           H  
ATOM   3821  CA  LEU   234      45.630  63.018  31.516  1.00  0.00           C  
ATOM   3822  HA  LEU   234      45.939  62.677  30.528  1.00  0.00           H  
ATOM   3823  CB  LEU   234      44.527  64.103  31.333  1.00  0.00           C  
ATOM   3824  HB2 LEU   234      43.717  63.945  32.045  1.00  0.00           H  
ATOM   3825  HB3 LEU   234      44.970  65.098  31.311  1.00  0.00           H  
ATOM   3826  CG  LEU   234      43.843  64.079  29.963  1.00  0.00           C  
ATOM   3827  HG  LEU   234      44.631  64.162  29.215  1.00  0.00           H  
ATOM   3828  CD1 LEU   234      43.141  62.735  29.643  1.00  0.00           C  
ATOM   3829 HD11 LEU   234      42.341  62.607  30.372  1.00  0.00           H  
ATOM   3830 HD12 LEU   234      42.694  62.642  28.653  1.00  0.00           H  
ATOM   3831 HD13 LEU   234      43.716  61.848  29.911  1.00  0.00           H  
ATOM   3832  CD2 LEU   234      42.784  65.174  29.972  1.00  0.00           C  
ATOM   3833 HD21 LEU   234      41.876  64.958  30.536  1.00  0.00           H  
ATOM   3834 HD22 LEU   234      43.238  66.125  30.253  1.00  0.00           H  
ATOM   3835 HD23 LEU   234      42.356  65.297  28.977  1.00  0.00           H  
ATOM   3836  C   LEU   234      46.861  63.670  32.237  1.00  0.00           C  
ATOM   3837  O   LEU   234      47.828  63.943  31.473  1.00  0.00           O  
ATOM   3838  N   GLY   235      46.895  63.827  33.495  1.00  0.00           N  
ATOM   3839  H   GLY   235      46.083  63.594  34.048  1.00  0.00           H  
ATOM   3840  CA  GLY   235      48.041  64.416  34.196  1.00  0.00           C  
ATOM   3841  HA2 GLY   235      48.183  65.481  34.013  1.00  0.00           H  
ATOM   3842  HA3 GLY   235      47.743  64.306  35.239  1.00  0.00           H  
ATOM   3843  C   GLY   235      49.431  63.666  34.157  1.00  0.00           C  
ATOM   3844  O   GLY   235      50.509  64.386  34.270  1.00  0.00           O  
ATOM   3845  N   ILE   236      49.454  62.352  34.026  1.00  0.00           N  
ATOM   3846  H   ILE   236      48.627  61.813  34.237  1.00  0.00           H  
ATOM   3847  CA  ILE   236      50.639  61.401  33.765  1.00  0.00           C  
ATOM   3848  HA  ILE   236      51.491  62.049  33.971  1.00  0.00           H  
ATOM   3849  CB  ILE   236      50.603  60.202  34.720  1.00  0.00           C  
ATOM   3850  HB  ILE   236      49.822  59.593  34.264  1.00  0.00           H  
ATOM   3851  CG2 ILE   236      51.961  59.433  34.491  1.00  0.00           C  
ATOM   3852 HG21 ILE   236      51.982  58.419  34.891  1.00  0.00           H  
ATOM   3853 HG22 ILE   236      52.193  59.274  33.438  1.00  0.00           H  
ATOM   3854 HG23 ILE   236      52.821  59.983  34.872  1.00  0.00           H  
ATOM   3855  CG1 ILE   236      50.376  60.551  36.184  1.00  0.00           C  
ATOM   3856 HG12 ILE   236      49.385  60.971  36.357  1.00  0.00           H  
ATOM   3857 HG13 ILE   236      50.455  59.573  36.658  1.00  0.00           H  
ATOM   3858  CD1 ILE   236      51.476  61.422  36.760  1.00  0.00           C  
ATOM   3859 HD11 ILE   236      52.026  62.031  36.042  1.00  0.00           H  
ATOM   3860 HD12 ILE   236      51.059  62.186  37.416  1.00  0.00           H  
ATOM   3861 HD13 ILE   236      52.297  60.842  37.181  1.00  0.00           H  
ATOM   3862  C   ILE   236      50.775  61.095  32.291  1.00  0.00           C  
ATOM   3863  O   ILE   236      51.927  61.075  31.797  1.00  0.00           O  
ATOM   3864  N   LEU   237      49.672  60.698  31.578  1.00  0.00           N  
ATOM   3865  H   LEU   237      48.778  60.721  32.047  1.00  0.00           H  
ATOM   3866  CA  LEU   237      49.810  60.254  30.146  1.00  0.00           C  
ATOM   3867  HA  LEU   237      50.776  59.773  29.993  1.00  0.00           H  
ATOM   3868  CB  LEU   237      48.702  59.201  29.835  1.00  0.00           C  
ATOM   3869  HB2 LEU   237      47.807  59.603  30.309  1.00  0.00           H  
ATOM   3870  HB3 LEU   237      48.497  59.016  28.780  1.00  0.00           H  
ATOM   3871  CG  LEU   237      49.004  57.744  30.392  1.00  0.00           C  
ATOM   3872  HG  LEU   237      50.008  57.459  30.076  1.00  0.00           H  
ATOM   3873  CD1 LEU   237      48.847  57.671  31.914  1.00  0.00           C  
ATOM   3874 HD11 LEU   237      49.684  58.173  32.400  1.00  0.00           H  
ATOM   3875 HD12 LEU   237      47.943  58.248  32.107  1.00  0.00           H  
ATOM   3876 HD13 LEU   237      48.834  56.601  32.121  1.00  0.00           H  
ATOM   3877  CD2 LEU   237      48.095  56.710  29.791  1.00  0.00           C  
ATOM   3878 HD21 LEU   237      48.181  55.698  30.186  1.00  0.00           H  
ATOM   3879 HD22 LEU   237      47.060  56.933  30.051  1.00  0.00           H  
ATOM   3880 HD23 LEU   237      48.046  56.863  28.713  1.00  0.00           H  
ATOM   3881  C   LEU   237      49.805  61.442  29.135  1.00  0.00           C  
ATOM   3882  O   LEU   237      50.152  61.222  27.957  1.00  0.00           O  
ATOM   3883  N   GLY   238      49.428  62.692  29.582  1.00  0.00           N  
ATOM   3884  H   GLY   238      49.349  62.846  30.577  1.00  0.00           H  
ATOM   3885  CA  GLY   238      49.089  63.796  28.695  1.00  0.00           C  
ATOM   3886  HA2 GLY   238      49.184  64.735  29.241  1.00  0.00           H  
ATOM   3887  HA3 GLY   238      49.704  63.834  27.795  1.00  0.00           H  
ATOM   3888  C   GLY   238      47.702  63.680  28.024  1.00  0.00           C  
ATOM   3889  O   GLY   238      47.011  62.679  28.247  1.00  0.00           O  
ATOM   3890  N   SER   239      47.244  64.703  27.233  1.00  0.00           N  
ATOM   3891  H   SER   239      47.821  65.530  27.187  1.00  0.00           H  
ATOM   3892  CA  SER   239      46.104  64.638  26.424  1.00  0.00           C  
ATOM   3893  HA  SER   239      45.278  64.231  27.008  1.00  0.00           H  
ATOM   3894  CB  SER   239      45.712  66.079  26.082  1.00  0.00           C  
ATOM   3895  HB2 SER   239      46.630  66.560  25.742  1.00  0.00           H  
ATOM   3896  HB3 SER   239      44.971  66.205  25.293  1.00  0.00           H  
ATOM   3897  OG  SER   239      45.236  66.877  27.121  1.00  0.00           O  
ATOM   3898  HG  SER   239      44.347  67.110  26.842  1.00  0.00           H  
ATOM   3899  C   SER   239      46.406  63.876  25.162  1.00  0.00           C  
ATOM   3900  O   SER   239      47.628  63.821  24.700  1.00  0.00           O  
ATOM   3901  N   PRO   240      45.414  63.178  24.546  1.00  0.00           N  
ATOM   3902  CD  PRO   240      43.937  63.263  24.755  1.00  0.00           C  
ATOM   3903  HD2 PRO   240      43.497  64.227  24.501  1.00  0.00           H  
ATOM   3904  HD3 PRO   240      43.762  62.932  25.779  1.00  0.00           H  
ATOM   3905  CG  PRO   240      43.271  62.236  23.816  1.00  0.00           C  
ATOM   3906  HG2 PRO   240      43.004  62.813  22.931  1.00  0.00           H  
ATOM   3907  HG3 PRO   240      42.410  61.785  24.310  1.00  0.00           H  
ATOM   3908  CB  PRO   240      44.408  61.302  23.471  1.00  0.00           C  
ATOM   3909  HB2 PRO   240      44.219  60.879  22.484  1.00  0.00           H  
ATOM   3910  HB3 PRO   240      44.382  60.497  24.205  1.00  0.00           H  
ATOM   3911  CA  PRO   240      45.758  62.101  23.593  1.00  0.00           C  
ATOM   3912  HA  PRO   240      46.573  61.555  24.069  1.00  0.00           H  
ATOM   3913  C   PRO   240      46.158  62.589  22.212  1.00  0.00           C  
ATOM   3914  O   PRO   240      45.801  63.751  21.735  1.00  0.00           O  
ATOM   3915  N   SER   241      46.769  61.693  21.406  1.00  0.00           N  
ATOM   3916  H   SER   241      47.033  60.861  21.914  1.00  0.00           H  
ATOM   3917  CA  SER   241      46.808  61.791  19.958  1.00  0.00           C  
ATOM   3918  HA  SER   241      47.299  62.741  19.745  1.00  0.00           H  
ATOM   3919  CB  SER   241      47.624  60.606  19.464  1.00  0.00           C  
ATOM   3920  HB2 SER   241      48.624  60.638  19.897  1.00  0.00           H  
ATOM   3921  HB3 SER   241      47.227  59.688  19.897  1.00  0.00           H  
ATOM   3922  OG  SER   241      47.719  60.456  18.048  1.00  0.00           O  
ATOM   3923  HG  SER   241      48.463  59.921  17.760  1.00  0.00           H  
ATOM   3924  C   SER   241      45.412  61.910  19.271  1.00  0.00           C  
ATOM   3925  O   SER   241      44.455  61.260  19.610  1.00  0.00           O  
ATOM   3926  N   GLN   242      45.278  62.813  18.270  1.00  0.00           N  
ATOM   3927  H   GLN   242      46.085  63.399  18.109  1.00  0.00           H  
ATOM   3928  CA  GLN   242      44.001  63.156  17.697  1.00  0.00           C  
ATOM   3929  HA  GLN   242      43.431  63.662  18.477  1.00  0.00           H  
ATOM   3930  CB  GLN   242      44.275  64.266  16.588  1.00  0.00           C  
ATOM   3931  HB2 GLN   242      43.701  65.138  16.901  1.00  0.00           H  
ATOM   3932  HB3 GLN   242      45.318  64.582  16.609  1.00  0.00           H  
ATOM   3933  CG  GLN   242      43.807  63.990  15.195  1.00  0.00           C  
ATOM   3934  HG2 GLN   242      42.780  63.627  15.246  1.00  0.00           H  
ATOM   3935  HG3 GLN   242      43.802  64.982  14.743  1.00  0.00           H  
ATOM   3936  CD  GLN   242      44.578  63.107  14.306  1.00  0.00           C  
ATOM   3937  OE1 GLN   242      45.658  62.675  14.668  1.00  0.00           O  
ATOM   3938  NE2 GLN   242      44.176  62.809  13.074  1.00  0.00           N  
ATOM   3939 HE21 GLN   242      44.664  62.101  12.543  1.00  0.00           H  
ATOM   3940 HE22 GLN   242      43.275  63.162  12.785  1.00  0.00           H  
ATOM   3941  C   GLN   242      43.276  61.925  17.226  1.00  0.00           C  
ATOM   3942  O   GLN   242      42.043  61.998  17.133  1.00  0.00           O  
ATOM   3943  N   GLU   243      43.913  60.813  16.806  1.00  0.00           N  
ATOM   3944  H   GLU   243      44.923  60.820  16.812  1.00  0.00           H  
ATOM   3945  CA  GLU   243      43.174  59.659  16.374  1.00  0.00           C  
ATOM   3946  HA  GLU   243      42.396  60.048  15.718  1.00  0.00           H  
ATOM   3947  CB  GLU   243      44.131  58.847  15.529  1.00  0.00           C  
ATOM   3948  HB2 GLU   243      43.542  58.069  15.042  1.00  0.00           H  
ATOM   3949  HB3 GLU   243      44.601  59.509  14.802  1.00  0.00           H  
ATOM   3950  CG  GLU   243      45.313  58.246  16.386  1.00  0.00           C  
ATOM   3951  HG2 GLU   243      45.648  58.957  17.141  1.00  0.00           H  
ATOM   3952  HG3 GLU   243      44.819  57.509  17.019  1.00  0.00           H  
ATOM   3953  CD  GLU   243      46.369  57.671  15.592  1.00  0.00           C  
ATOM   3954  OE1 GLU   243      46.652  56.466  15.826  1.00  0.00           O  
ATOM   3955  OE2 GLU   243      47.035  58.348  14.765  1.00  0.00           O  
ATOM   3956  C   GLU   243      42.500  58.862  17.529  1.00  0.00           C  
ATOM   3957  O   GLU   243      41.575  58.137  17.344  1.00  0.00           O  
ATOM   3958  N   ASP   244      43.112  59.065  18.680  1.00  0.00           N  
ATOM   3959  H   ASP   244      43.937  59.641  18.762  1.00  0.00           H  
ATOM   3960  CA  ASP   244      42.719  58.401  20.005  1.00  0.00           C  
ATOM   3961  HA  ASP   244      42.309  57.427  19.739  1.00  0.00           H  
ATOM   3962  CB  ASP   244      43.888  58.273  20.977  1.00  0.00           C  
ATOM   3963  HB2 ASP   244      44.381  59.238  21.095  1.00  0.00           H  
ATOM   3964  HB3 ASP   244      43.481  57.974  21.943  1.00  0.00           H  
ATOM   3965  CG  ASP   244      45.013  57.348  20.528  1.00  0.00           C  
ATOM   3966  OD1 ASP   244      46.104  57.236  21.112  1.00  0.00           O  
ATOM   3967  OD2 ASP   244      44.916  56.660  19.475  1.00  0.00           O  
ATOM   3968  C   ASP   244      41.542  59.124  20.606  1.00  0.00           C  
ATOM   3969  O   ASP   244      40.587  58.486  21.027  1.00  0.00           O  
ATOM   3970  N   LEU   245      41.533  60.491  20.347  1.00  0.00           N  
ATOM   3971  H   LEU   245      42.457  60.831  20.120  1.00  0.00           H  
ATOM   3972  CA  LEU   245      40.392  61.303  20.498  1.00  0.00           C  
ATOM   3973  HA  LEU   245      40.022  61.201  21.518  1.00  0.00           H  
ATOM   3974  CB  LEU   245      40.770  62.825  20.335  1.00  0.00           C  
ATOM   3975  HB2 LEU   245      41.731  62.907  20.842  1.00  0.00           H  
ATOM   3976  HB3 LEU   245      41.047  63.104  19.318  1.00  0.00           H  
ATOM   3977  CG  LEU   245      39.745  63.808  20.765  1.00  0.00           C  
ATOM   3978  HG  LEU   245      38.859  63.632  20.154  1.00  0.00           H  
ATOM   3979  CD1 LEU   245      39.418  63.740  22.301  1.00  0.00           C  
ATOM   3980 HD11 LEU   245      38.675  64.505  22.524  1.00  0.00           H  
ATOM   3981 HD12 LEU   245      38.941  62.772  22.459  1.00  0.00           H  
ATOM   3982 HD13 LEU   245      40.350  63.784  22.865  1.00  0.00           H  
ATOM   3983  CD2 LEU   245      40.197  65.249  20.385  1.00  0.00           C  
ATOM   3984 HD21 LEU   245      39.376  65.909  20.664  1.00  0.00           H  
ATOM   3985 HD22 LEU   245      41.123  65.510  20.898  1.00  0.00           H  
ATOM   3986 HD23 LEU   245      40.434  65.398  19.332  1.00  0.00           H  
ATOM   3987  C   LEU   245      39.172  60.973  19.511  1.00  0.00           C  
ATOM   3988  O   LEU   245      38.018  61.073  19.866  1.00  0.00           O  
ATOM   3989  N   ASN   246      39.417  60.550  18.247  1.00  0.00           N  
ATOM   3990  H   ASN   246      40.385  60.420  17.990  1.00  0.00           H  
ATOM   3991  CA  ASN   246      38.449  60.151  17.182  1.00  0.00           C  
ATOM   3992  HA  ASN   246      37.809  61.027  17.285  1.00  0.00           H  
ATOM   3993  CB  ASN   246      39.139  60.233  15.929  1.00  0.00           C  
ATOM   3994  HB2 ASN   246      40.027  59.604  15.987  1.00  0.00           H  
ATOM   3995  HB3 ASN   246      38.426  59.732  15.274  1.00  0.00           H  
ATOM   3996  CG  ASN   246      39.522  61.621  15.384  1.00  0.00           C  
ATOM   3997  OD1 ASN   246      39.067  62.702  15.841  1.00  0.00           O  
ATOM   3998  ND2 ASN   246      40.143  61.579  14.213  1.00  0.00           N  
ATOM   3999 HD21 ASN   246      40.402  62.432  13.736  1.00  0.00           H  
ATOM   4000 HD22 ASN   246      40.426  60.665  13.889  1.00  0.00           H  
ATOM   4001  C   ASN   246      37.806  58.798  17.370  1.00  0.00           C  
ATOM   4002  O   ASN   246      36.614  58.608  17.183  1.00  0.00           O  
ATOM   4003  N   CYS   247      38.585  57.818  17.821  1.00  0.00           N  
ATOM   4004  H   CYS   247      39.578  57.996  17.851  1.00  0.00           H  
ATOM   4005  CA  CYS   247      38.184  56.451  18.194  1.00  0.00           C  
ATOM   4006  HA  CYS   247      37.652  55.890  17.426  1.00  0.00           H  
ATOM   4007  CB  CYS   247      39.523  55.672  18.583  1.00  0.00           C  
ATOM   4008  HB2 CYS   247      40.282  55.819  17.814  1.00  0.00           H  
ATOM   4009  HB3 CYS   247      39.965  55.994  19.526  1.00  0.00           H  
ATOM   4010  SG  CYS   247      39.135  53.929  18.736  1.00  0.00           S  
ATOM   4011  HG  CYS   247      38.449  54.122  19.867  1.00  0.00           H  
ATOM   4012  C   CYS   247      37.201  56.448  19.453  1.00  0.00           C  
ATOM   4013  O   CYS   247      36.547  55.435  19.723  1.00  0.00           O  
ATOM   4014  N   ILE   248      37.075  57.489  20.212  1.00  0.00           N  
ATOM   4015  H   ILE   248      37.413  58.376  19.866  1.00  0.00           H  
ATOM   4016  CA  ILE   248      36.054  57.654  21.273  1.00  0.00           C  
ATOM   4017  HA  ILE   248      35.926  56.667  21.719  1.00  0.00           H  
ATOM   4018  CB  ILE   248      36.237  58.687  22.313  1.00  0.00           C  
ATOM   4019  HB  ILE   248      36.237  59.696  21.900  1.00  0.00           H  
ATOM   4020  CG2 ILE   248      35.080  58.560  23.373  1.00  0.00           C  
ATOM   4021 HG21 ILE   248      35.019  57.546  23.767  1.00  0.00           H  
ATOM   4022 HG22 ILE   248      35.174  59.197  24.253  1.00  0.00           H  
ATOM   4023 HG23 ILE   248      34.124  58.586  22.850  1.00  0.00           H  
ATOM   4024  CG1 ILE   248      37.597  58.450  23.140  1.00  0.00           C  
ATOM   4025 HG12 ILE   248      37.456  57.720  23.937  1.00  0.00           H  
ATOM   4026 HG13 ILE   248      38.365  58.014  22.501  1.00  0.00           H  
ATOM   4027  CD1 ILE   248      38.165  59.607  23.860  1.00  0.00           C  
ATOM   4028 HD11 ILE   248      37.443  60.177  24.443  1.00  0.00           H  
ATOM   4029 HD12 ILE   248      38.982  59.244  24.484  1.00  0.00           H  
ATOM   4030 HD13 ILE   248      38.596  60.266  23.106  1.00  0.00           H  
ATOM   4031  C   ILE   248      34.767  57.917  20.506  1.00  0.00           C  
ATOM   4032  O   ILE   248      34.400  59.054  20.085  1.00  0.00           O  
ATOM   4033  N   ILE   249      33.986  56.845  20.215  1.00  0.00           N  
ATOM   4034  H   ILE   249      34.083  55.954  20.680  1.00  0.00           H  
ATOM   4035  CA  ILE   249      32.765  56.975  19.364  1.00  0.00           C  
ATOM   4036  HA  ILE   249      32.935  57.395  18.373  1.00  0.00           H  
ATOM   4037  CB  ILE   249      32.083  55.559  19.161  1.00  0.00           C  
ATOM   4038  HB  ILE   249      32.160  55.025  20.108  1.00  0.00           H  
ATOM   4039  CG2 ILE   249      30.542  55.603  18.822  1.00  0.00           C  
ATOM   4040 HG21 ILE   249      29.875  56.118  19.513  1.00  0.00           H  
ATOM   4041 HG22 ILE   249      30.303  56.198  17.941  1.00  0.00           H  
ATOM   4042 HG23 ILE   249      30.208  54.581  18.642  1.00  0.00           H  
ATOM   4043  CG1 ILE   249      32.780  54.792  17.982  1.00  0.00           C  
ATOM   4044 HG12 ILE   249      32.422  55.153  17.018  1.00  0.00           H  
ATOM   4045 HG13 ILE   249      33.828  55.092  18.000  1.00  0.00           H  
ATOM   4046  CD1 ILE   249      32.679  53.229  17.985  1.00  0.00           C  
ATOM   4047 HD11 ILE   249      31.637  52.912  17.966  1.00  0.00           H  
ATOM   4048 HD12 ILE   249      33.308  52.863  17.174  1.00  0.00           H  
ATOM   4049 HD13 ILE   249      33.053  52.906  18.957  1.00  0.00           H  
ATOM   4050  C   ILE   249      31.729  57.868  20.072  1.00  0.00           C  
ATOM   4051  O   ILE   249      31.099  58.745  19.418  1.00  0.00           O  
ATOM   4052  N   ASN   250      31.488  57.744  21.372  1.00  0.00           N  
ATOM   4053  H   ASN   250      32.065  57.031  21.795  1.00  0.00           H  
ATOM   4054  CA  ASN   250      30.691  58.570  22.207  1.00  0.00           C  
ATOM   4055  HA  ASN   250      29.717  58.425  21.741  1.00  0.00           H  
ATOM   4056  CB  ASN   250      30.660  57.927  23.612  1.00  0.00           C  
ATOM   4057  HB2 ASN   250      30.330  56.899  23.462  1.00  0.00           H  
ATOM   4058  HB3 ASN   250      31.627  57.961  24.114  1.00  0.00           H  
ATOM   4059  CG  ASN   250      29.828  58.728  24.621  1.00  0.00           C  
ATOM   4060  OD1 ASN   250      29.974  59.931  24.819  1.00  0.00           O  
ATOM   4061  ND2 ASN   250      28.887  58.110  25.264  1.00  0.00           N  
ATOM   4062 HD21 ASN   250      28.495  58.671  26.007  1.00  0.00           H  
ATOM   4063 HD22 ASN   250      28.854  57.101  25.267  1.00  0.00           H  
ATOM   4064  C   ASN   250      31.041  60.047  22.067  1.00  0.00           C  
ATOM   4065  O   ASN   250      32.151  60.537  22.345  1.00  0.00           O  
ATOM   4066  N   MET   251      29.958  60.828  21.833  1.00  0.00           N  
ATOM   4067  H   MET   251      29.077  60.378  21.633  1.00  0.00           H  
ATOM   4068  CA  MET   251      30.137  62.314  21.679  1.00  0.00           C  
ATOM   4069  HA  MET   251      30.995  62.489  21.031  1.00  0.00           H  
ATOM   4070  CB  MET   251      28.962  63.030  20.957  1.00  0.00           C  
ATOM   4071  HB2 MET   251      28.852  62.623  19.952  1.00  0.00           H  
ATOM   4072  HB3 MET   251      28.078  62.877  21.576  1.00  0.00           H  
ATOM   4073  CG  MET   251      29.092  64.503  20.662  1.00  0.00           C  
ATOM   4074  HG2 MET   251      30.072  64.645  20.208  1.00  0.00           H  
ATOM   4075  HG3 MET   251      28.387  64.608  19.837  1.00  0.00           H  
ATOM   4076  SD  MET   251      28.759  65.770  21.854  1.00  0.00           S  
ATOM   4077  CE  MET   251      26.978  65.671  22.217  1.00  0.00           C  
ATOM   4078  HE1 MET   251      26.524  64.809  21.728  1.00  0.00           H  
ATOM   4079  HE2 MET   251      26.871  65.550  23.295  1.00  0.00           H  
ATOM   4080  HE3 MET   251      26.427  66.541  21.861  1.00  0.00           H  
ATOM   4081  C   MET   251      30.405  63.082  22.967  1.00  0.00           C  
ATOM   4082  O   MET   251      31.349  63.828  22.926  1.00  0.00           O  
ATOM   4083  N   LYS   252      29.697  62.845  24.051  1.00  0.00           N  
ATOM   4084  H   LYS   252      29.173  61.991  23.922  1.00  0.00           H  
ATOM   4085  CA  LYS   252      29.889  63.493  25.392  1.00  0.00           C  
ATOM   4086  HA  LYS   252      29.937  64.561  25.177  1.00  0.00           H  
ATOM   4087  CB  LYS   252      28.770  63.205  26.432  1.00  0.00           C  
ATOM   4088  HB2 LYS   252      28.766  62.169  26.771  1.00  0.00           H  
ATOM   4089  HB3 LYS   252      28.940  63.952  27.207  1.00  0.00           H  
ATOM   4090  CG  LYS   252      27.358  63.551  25.869  1.00  0.00           C  
ATOM   4091  HG2 LYS   252      27.329  64.567  25.478  1.00  0.00           H  
ATOM   4092  HG3 LYS   252      27.102  62.877  25.052  1.00  0.00           H  
ATOM   4093  CD  LYS   252      26.254  63.405  26.859  1.00  0.00           C  
ATOM   4094  HD2 LYS   252      25.952  62.361  26.945  1.00  0.00           H  
ATOM   4095  HD3 LYS   252      26.557  63.901  27.781  1.00  0.00           H  
ATOM   4096  CE  LYS   252      24.858  64.066  26.370  1.00  0.00           C  
ATOM   4097  HE2 LYS   252      25.038  65.094  26.057  1.00  0.00           H  
ATOM   4098  HE3 LYS   252      24.526  63.595  25.445  1.00  0.00           H  
ATOM   4099  NZ  LYS   252      23.809  63.921  27.326  1.00  0.00           N  
ATOM   4100  HZ1 LYS   252      23.316  63.063  27.124  1.00  0.00           H  
ATOM   4101  HZ2 LYS   252      24.087  64.017  28.292  1.00  0.00           H  
ATOM   4102  HZ3 LYS   252      23.221  64.720  27.136  1.00  0.00           H  
ATOM   4103  C   LYS   252      31.245  63.223  26.040  1.00  0.00           C  
ATOM   4104  O   LYS   252      31.877  64.077  26.526  1.00  0.00           O  
ATOM   4105  N   ALA   253      31.607  61.919  26.099  1.00  0.00           N  
ATOM   4106  H   ALA   253      31.081  61.174  25.664  1.00  0.00           H  
ATOM   4107  CA  ALA   253      32.937  61.571  26.482  1.00  0.00           C  
ATOM   4108  HA  ALA   253      33.183  61.930  27.481  1.00  0.00           H  
ATOM   4109  CB  ALA   253      33.016  60.054  26.330  1.00  0.00           C  
ATOM   4110  HB1 ALA   253      33.997  59.715  26.661  1.00  0.00           H  
ATOM   4111  HB2 ALA   253      32.261  59.574  26.952  1.00  0.00           H  
ATOM   4112  HB3 ALA   253      32.759  59.741  25.318  1.00  0.00           H  
ATOM   4113  C   ALA   253      34.067  62.165  25.616  1.00  0.00           C  
ATOM   4114  O   ALA   253      35.164  62.487  26.106  1.00  0.00           O  
ATOM   4115  N   ARG   254      33.858  62.277  24.268  1.00  0.00           N  
ATOM   4116  H   ARG   254      32.979  61.977  23.873  1.00  0.00           H  
ATOM   4117  CA  ARG   254      34.796  62.946  23.383  1.00  0.00           C  
ATOM   4118  HA  ARG   254      35.821  62.648  23.607  1.00  0.00           H  
ATOM   4119  CB  ARG   254      34.541  62.718  21.887  1.00  0.00           C  
ATOM   4120  HB2 ARG   254      34.297  61.664  21.758  1.00  0.00           H  
ATOM   4121  HB3 ARG   254      33.696  63.315  21.543  1.00  0.00           H  
ATOM   4122  CG  ARG   254      35.713  63.244  21.000  1.00  0.00           C  
ATOM   4123  HG2 ARG   254      35.818  64.325  21.091  1.00  0.00           H  
ATOM   4124  HG3 ARG   254      36.551  62.623  21.314  1.00  0.00           H  
ATOM   4125  CD  ARG   254      35.498  62.846  19.530  1.00  0.00           C  
ATOM   4126  HD2 ARG   254      36.370  63.175  18.964  1.00  0.00           H  
ATOM   4127  HD3 ARG   254      35.426  61.775  19.341  1.00  0.00           H  
ATOM   4128  NE  ARG   254      34.203  63.296  18.877  1.00  0.00           N  
ATOM   4129  HE  ARG   254      34.094  64.280  18.673  1.00  0.00           H  
ATOM   4130  CZ  ARG   254      33.124  62.451  18.729  1.00  0.00           C  
ATOM   4131  NH1 ARG   254      32.041  63.024  18.318  1.00  0.00           N  
ATOM   4132 HH11 ARG   254      32.007  64.020  18.153  1.00  0.00           H  
ATOM   4133 HH12 ARG   254      31.247  62.411  18.204  1.00  0.00           H  
ATOM   4134  NH2 ARG   254      33.094  61.180  18.995  1.00  0.00           N  
ATOM   4135 HH21 ARG   254      33.926  60.642  19.194  1.00  0.00           H  
ATOM   4136 HH22 ARG   254      32.242  60.663  19.157  1.00  0.00           H  
ATOM   4137  C   ARG   254      34.946  64.434  23.693  1.00  0.00           C  
ATOM   4138  O   ARG   254      36.058  64.969  23.702  1.00  0.00           O  
ATOM   4139  N   ASN   255      33.815  65.123  23.774  1.00  0.00           N  
ATOM   4140  H   ASN   255      32.977  64.560  23.739  1.00  0.00           H  
ATOM   4141  CA  ASN   255      33.690  66.578  23.902  1.00  0.00           C  
ATOM   4142  HA  ASN   255      34.316  67.029  23.132  1.00  0.00           H  
ATOM   4143  CB  ASN   255      32.319  67.120  23.571  1.00  0.00           C  
ATOM   4144  HB2 ASN   255      31.567  66.478  24.030  1.00  0.00           H  
ATOM   4145  HB3 ASN   255      32.278  68.042  24.152  1.00  0.00           H  
ATOM   4146  CG  ASN   255      32.068  67.331  22.063  1.00  0.00           C  
ATOM   4147  OD1 ASN   255      32.583  66.722  21.138  1.00  0.00           O  
ATOM   4148  ND2 ASN   255      31.270  68.412  21.778  1.00  0.00           N  
ATOM   4149 HD21 ASN   255      31.386  68.903  20.903  1.00  0.00           H  
ATOM   4150 HD22 ASN   255      30.742  68.856  22.515  1.00  0.00           H  
ATOM   4151  C   ASN   255      34.157  67.184  25.272  1.00  0.00           C  
ATOM   4152  O   ASN   255      34.631  68.319  25.367  1.00  0.00           O  
ATOM   4153  N   TYR   256      34.113  66.401  26.326  1.00  0.00           N  
ATOM   4154  H   TYR   256      33.518  65.591  26.226  1.00  0.00           H  
ATOM   4155  CA  TYR   256      34.945  66.639  27.527  1.00  0.00           C  
ATOM   4156  HA  TYR   256      34.778  67.676  27.818  1.00  0.00           H  
ATOM   4157  CB  TYR   256      34.632  65.535  28.601  1.00  0.00           C  
ATOM   4158  HB2 TYR   256      33.554  65.619  28.740  1.00  0.00           H  
ATOM   4159  HB3 TYR   256      34.809  64.562  28.143  1.00  0.00           H  
ATOM   4160  CG  TYR   256      35.394  65.611  29.886  1.00  0.00           C  
ATOM   4161  CD1 TYR   256      34.986  66.674  30.782  1.00  0.00           C  
ATOM   4162  HD1 TYR   256      34.160  67.320  30.522  1.00  0.00           H  
ATOM   4163  CE1 TYR   256      35.630  66.880  31.997  1.00  0.00           C  
ATOM   4164  HE1 TYR   256      35.291  67.624  32.703  1.00  0.00           H  
ATOM   4165  CZ  TYR   256      36.783  66.099  32.277  1.00  0.00           C  
ATOM   4166  OH  TYR   256      37.331  66.295  33.464  1.00  0.00           O  
ATOM   4167  HH  TYR   256      38.181  65.893  33.659  1.00  0.00           H  
ATOM   4168  CE2 TYR   256      37.204  65.021  31.401  1.00  0.00           C  
ATOM   4169  HE2 TYR   256      38.037  64.402  31.701  1.00  0.00           H  
ATOM   4170  CD2 TYR   256      36.546  64.813  30.165  1.00  0.00           C  
ATOM   4171  HD2 TYR   256      36.924  64.087  29.461  1.00  0.00           H  
ATOM   4172  C   TYR   256      36.447  66.681  27.165  1.00  0.00           C  
ATOM   4173  O   TYR   256      37.077  67.756  27.470  1.00  0.00           O  
ATOM   4174  N   LEU   257      37.086  65.681  26.448  1.00  0.00           N  
ATOM   4175  H   LEU   257      36.538  64.899  26.120  1.00  0.00           H  
ATOM   4176  CA  LEU   257      38.580  65.829  26.139  1.00  0.00           C  
ATOM   4177  HA  LEU   257      39.102  66.238  27.004  1.00  0.00           H  
ATOM   4178  CB  LEU   257      39.007  64.457  25.788  1.00  0.00           C  
ATOM   4179  HB2 LEU   257      38.335  64.106  25.006  1.00  0.00           H  
ATOM   4180  HB3 LEU   257      40.039  64.475  25.438  1.00  0.00           H  
ATOM   4181  CG  LEU   257      38.861  63.371  26.920  1.00  0.00           C  
ATOM   4182  HG  LEU   257      37.784  63.329  27.086  1.00  0.00           H  
ATOM   4183  CD1 LEU   257      39.439  62.062  26.433  1.00  0.00           C  
ATOM   4184 HD11 LEU   257      38.730  61.607  25.741  1.00  0.00           H  
ATOM   4185 HD12 LEU   257      40.361  62.199  25.867  1.00  0.00           H  
ATOM   4186 HD13 LEU   257      39.626  61.319  27.207  1.00  0.00           H  
ATOM   4187  CD2 LEU   257      39.697  63.732  28.218  1.00  0.00           C  
ATOM   4188 HD21 LEU   257      39.146  64.526  28.722  1.00  0.00           H  
ATOM   4189 HD22 LEU   257      39.820  62.882  28.888  1.00  0.00           H  
ATOM   4190 HD23 LEU   257      40.662  64.113  27.886  1.00  0.00           H  
ATOM   4191  C   LEU   257      38.888  66.859  25.028  1.00  0.00           C  
ATOM   4192  O   LEU   257      39.938  67.445  25.154  1.00  0.00           O  
ATOM   4193  N   GLN   258      38.029  67.136  24.014  1.00  0.00           N  
ATOM   4194  H   GLN   258      37.235  66.516  24.091  1.00  0.00           H  
ATOM   4195  CA  GLN   258      38.173  68.249  23.046  1.00  0.00           C  
ATOM   4196  HA  GLN   258      39.129  68.242  22.523  1.00  0.00           H  
ATOM   4197  CB  GLN   258      36.994  68.079  22.098  1.00  0.00           C  
ATOM   4198  HB2 GLN   258      37.146  67.200  21.471  1.00  0.00           H  
ATOM   4199  HB3 GLN   258      36.106  68.059  22.730  1.00  0.00           H  
ATOM   4200  CG  GLN   258      36.760  69.185  21.076  1.00  0.00           C  
ATOM   4201  HG2 GLN   258      36.500  70.115  21.582  1.00  0.00           H  
ATOM   4202  HG3 GLN   258      37.660  69.380  20.493  1.00  0.00           H  
ATOM   4203  CD  GLN   258      35.569  68.925  20.127  1.00  0.00           C  
ATOM   4204  OE1 GLN   258      35.726  68.163  19.203  1.00  0.00           O  
ATOM   4205  NE2 GLN   258      34.406  69.469  20.433  1.00  0.00           N  
ATOM   4206 HE21 GLN   258      33.576  69.178  19.937  1.00  0.00           H  
ATOM   4207 HE22 GLN   258      34.308  69.983  21.297  1.00  0.00           H  
ATOM   4208  C   GLN   258      38.360  69.610  23.838  1.00  0.00           C  
ATOM   4209  O   GLN   258      39.178  70.433  23.552  1.00  0.00           O  
ATOM   4210  N   SER   259      37.507  69.876  24.864  1.00  0.00           N  
ATOM   4211  H   SER   259      36.718  69.287  25.088  1.00  0.00           H  
ATOM   4212  CA  SER   259      37.585  71.137  25.737  1.00  0.00           C  
ATOM   4213  HA  SER   259      37.757  71.899  24.977  1.00  0.00           H  
ATOM   4214  CB  SER   259      36.202  71.280  26.371  1.00  0.00           C  
ATOM   4215  HB2 SER   259      35.499  71.434  25.551  1.00  0.00           H  
ATOM   4216  HB3 SER   259      35.922  70.389  26.933  1.00  0.00           H  
ATOM   4217  OG  SER   259      36.156  72.279  27.360  1.00  0.00           O  
ATOM   4218  HG  SER   259      36.022  73.140  26.956  1.00  0.00           H  
ATOM   4219  C   SER   259      38.760  71.209  26.659  1.00  0.00           C  
ATOM   4220  O   SER   259      39.191  72.344  27.038  1.00  0.00           O  
ATOM   4221  N   LEU   260      39.357  70.147  27.084  1.00  0.00           N  
ATOM   4222  H   LEU   260      38.952  69.223  27.042  1.00  0.00           H  
ATOM   4223  CA  LEU   260      40.553  70.168  28.040  1.00  0.00           C  
ATOM   4224  HA  LEU   260      40.281  70.875  28.824  1.00  0.00           H  
ATOM   4225  CB  LEU   260      40.668  68.738  28.676  1.00  0.00           C  
ATOM   4226  HB2 LEU   260      40.810  68.093  27.808  1.00  0.00           H  
ATOM   4227  HB3 LEU   260      41.625  68.830  29.190  1.00  0.00           H  
ATOM   4228  CG  LEU   260      39.637  68.394  29.707  1.00  0.00           C  
ATOM   4229  HG  LEU   260      38.651  68.416  29.242  1.00  0.00           H  
ATOM   4230  CD1 LEU   260      39.962  66.980  30.207  1.00  0.00           C  
ATOM   4231 HD11 LEU   260      39.142  66.597  30.814  1.00  0.00           H  
ATOM   4232 HD12 LEU   260      40.162  66.356  29.336  1.00  0.00           H  
ATOM   4233 HD13 LEU   260      40.857  67.013  30.828  1.00  0.00           H  
ATOM   4234  CD2 LEU   260      39.507  69.250  30.990  1.00  0.00           C  
ATOM   4235 HD21 LEU   260      40.465  69.198  31.506  1.00  0.00           H  
ATOM   4236 HD22 LEU   260      39.427  70.310  30.750  1.00  0.00           H  
ATOM   4237 HD23 LEU   260      38.600  69.004  31.542  1.00  0.00           H  
ATOM   4238  C   LEU   260      41.848  70.585  27.254  1.00  0.00           C  
ATOM   4239  O   LEU   260      42.165  70.047  26.224  1.00  0.00           O  
ATOM   4240  N   PRO   261      42.439  71.693  27.735  1.00  0.00           N  
ATOM   4241  CD  PRO   261      42.241  72.265  29.006  1.00  0.00           C  
ATOM   4242  HD2 PRO   261      42.172  71.425  29.697  1.00  0.00           H  
ATOM   4243  HD3 PRO   261      41.368  72.915  29.062  1.00  0.00           H  
ATOM   4244  CG  PRO   261      43.378  73.235  29.316  1.00  0.00           C  
ATOM   4245  HG2 PRO   261      44.001  72.888  30.140  1.00  0.00           H  
ATOM   4246  HG3 PRO   261      42.878  74.171  29.566  1.00  0.00           H  
ATOM   4247  CB  PRO   261      44.109  73.434  28.016  1.00  0.00           C  
ATOM   4248  HB2 PRO   261      45.194  73.515  28.066  1.00  0.00           H  
ATOM   4249  HB3 PRO   261      43.588  74.278  27.565  1.00  0.00           H  
ATOM   4250  CA  PRO   261      43.722  72.199  27.186  1.00  0.00           C  
ATOM   4251  HA  PRO   261      43.642  72.481  26.136  1.00  0.00           H  
ATOM   4252  C   PRO   261      44.742  71.035  27.356  1.00  0.00           C  
ATOM   4253  O   PRO   261      44.835  70.346  28.348  1.00  0.00           O  
ATOM   4254  N   SER   262      45.707  71.017  26.415  1.00  0.00           N  
ATOM   4255  H   SER   262      45.529  71.622  25.627  1.00  0.00           H  
ATOM   4256  CA  SER   262      46.604  69.884  26.137  1.00  0.00           C  
ATOM   4257  HA  SER   262      45.948  69.013  26.158  1.00  0.00           H  
ATOM   4258  CB  SER   262      47.196  69.975  24.795  1.00  0.00           C  
ATOM   4259  HB2 SER   262      46.382  70.239  24.119  1.00  0.00           H  
ATOM   4260  HB3 SER   262      47.890  70.806  24.667  1.00  0.00           H  
ATOM   4261  OG  SER   262      47.988  68.846  24.503  1.00  0.00           O  
ATOM   4262  HG  SER   262      48.625  69.082  23.826  1.00  0.00           H  
ATOM   4263  C   SER   262      47.669  69.639  27.265  1.00  0.00           C  
ATOM   4264  O   SER   262      48.669  70.366  27.383  1.00  0.00           O  
ATOM   4265  N   LYS   263      47.537  68.507  28.067  1.00  0.00           N  
ATOM   4266  H   LYS   263      46.694  67.959  27.975  1.00  0.00           H  
ATOM   4267  CA  LYS   263      48.427  68.044  29.130  1.00  0.00           C  
ATOM   4268  HA  LYS   263      48.893  68.883  29.647  1.00  0.00           H  
ATOM   4269  CB  LYS   263      47.618  67.181  30.201  1.00  0.00           C  
ATOM   4270  HB2 LYS   263      47.351  66.242  29.718  1.00  0.00           H  
ATOM   4271  HB3 LYS   263      48.140  66.879  31.108  1.00  0.00           H  
ATOM   4272  CG  LYS   263      46.242  67.761  30.618  1.00  0.00           C  
ATOM   4273  HG2 LYS   263      45.585  67.657  29.754  1.00  0.00           H  
ATOM   4274  HG3 LYS   263      45.776  67.164  31.402  1.00  0.00           H  
ATOM   4275  CD  LYS   263      46.265  69.243  31.064  1.00  0.00           C  
ATOM   4276  HD2 LYS   263      46.897  69.450  31.928  1.00  0.00           H  
ATOM   4277  HD3 LYS   263      46.494  69.838  30.180  1.00  0.00           H  
ATOM   4278  CE  LYS   263      44.838  69.716  31.552  1.00  0.00           C  
ATOM   4279  HE2 LYS   263      44.340  70.106  30.664  1.00  0.00           H  
ATOM   4280  HE3 LYS   263      44.248  68.839  31.818  1.00  0.00           H  
ATOM   4281  NZ  LYS   263      44.939  70.783  32.608  1.00  0.00           N  
ATOM   4282  HZ1 LYS   263      45.218  71.646  32.163  1.00  0.00           H  
ATOM   4283  HZ2 LYS   263      43.999  70.893  32.960  1.00  0.00           H  
ATOM   4284  HZ3 LYS   263      45.659  70.519  33.265  1.00  0.00           H  
ATOM   4285  C   LYS   263      49.645  67.239  28.583  1.00  0.00           C  
ATOM   4286  O   LYS   263      49.614  66.452  27.687  1.00  0.00           O  
ATOM   4287  N   THR   264      50.836  67.603  29.154  1.00  0.00           N  
ATOM   4288  H   THR   264      50.770  68.169  29.988  1.00  0.00           H  
ATOM   4289  CA  THR   264      52.123  66.936  28.736  1.00  0.00           C  
ATOM   4290  HA  THR   264      51.992  66.730  27.674  1.00  0.00           H  
ATOM   4291  CB  THR   264      53.344  67.890  28.845  1.00  0.00           C  
ATOM   4292  HB  THR   264      54.185  67.383  28.373  1.00  0.00           H  
ATOM   4293  CG2 THR   264      53.149  69.085  27.928  1.00  0.00           C  
ATOM   4294 HG21 THR   264      52.275  69.678  28.195  1.00  0.00           H  
ATOM   4295 HG22 THR   264      54.110  69.596  27.872  1.00  0.00           H  
ATOM   4296 HG23 THR   264      53.014  68.669  26.929  1.00  0.00           H  
ATOM   4297  OG1 THR   264      53.666  68.237  30.153  1.00  0.00           O  
ATOM   4298  HG1 THR   264      54.149  67.510  30.552  1.00  0.00           H  
ATOM   4299  C   THR   264      52.242  65.503  29.308  1.00  0.00           C  
ATOM   4300  O   THR   264      51.966  65.263  30.520  1.00  0.00           O  
ATOM   4301  N   LYS   265      52.717  64.583  28.516  1.00  0.00           N  
ATOM   4302  H   LYS   265      52.966  64.735  27.548  1.00  0.00           H  
ATOM   4303  CA  LYS   265      53.148  63.237  29.045  1.00  0.00           C  
ATOM   4304  HA  LYS   265      52.252  62.762  29.445  1.00  0.00           H  
ATOM   4305  CB  LYS   265      53.598  62.450  27.811  1.00  0.00           C  
ATOM   4306  HB2 LYS   265      52.702  62.412  27.191  1.00  0.00           H  
ATOM   4307  HB3 LYS   265      54.373  62.928  27.213  1.00  0.00           H  
ATOM   4308  CG  LYS   265      54.040  61.045  28.236  1.00  0.00           C  
ATOM   4309  HG2 LYS   265      54.965  61.222  28.784  1.00  0.00           H  
ATOM   4310  HG3 LYS   265      53.209  60.636  28.811  1.00  0.00           H  
ATOM   4311  CD  LYS   265      54.140  60.159  26.948  1.00  0.00           C  
ATOM   4312  HD2 LYS   265      53.251  60.169  26.317  1.00  0.00           H  
ATOM   4313  HD3 LYS   265      54.963  60.571  26.365  1.00  0.00           H  
ATOM   4314  CE  LYS   265      54.651  58.778  27.347  1.00  0.00           C  
ATOM   4315  HE2 LYS   265      55.086  58.267  26.488  1.00  0.00           H  
ATOM   4316  HE3 LYS   265      55.472  58.915  28.050  1.00  0.00           H  
ATOM   4317  NZ  LYS   265      53.641  57.896  28.006  1.00  0.00           N  
ATOM   4318  HZ1 LYS   265      53.812  56.908  28.130  1.00  0.00           H  
ATOM   4319  HZ2 LYS   265      53.530  58.292  28.928  1.00  0.00           H  
ATOM   4320  HZ3 LYS   265      52.747  57.952  27.538  1.00  0.00           H  
ATOM   4321  C   LYS   265      54.295  63.482  30.109  1.00  0.00           C  
ATOM   4322  O   LYS   265      55.308  64.186  29.874  1.00  0.00           O  
ATOM   4323  N   VAL   266      54.192  62.742  31.200  1.00  0.00           N  
ATOM   4324  H   VAL   266      53.411  62.111  31.308  1.00  0.00           H  
ATOM   4325  CA  VAL   266      55.052  62.785  32.385  1.00  0.00           C  
ATOM   4326  HA  VAL   266      55.609  63.721  32.382  1.00  0.00           H  
ATOM   4327  CB  VAL   266      54.352  62.504  33.682  1.00  0.00           C  
ATOM   4328  HB  VAL   266      53.735  61.618  33.527  1.00  0.00           H  
ATOM   4329  CG1 VAL   266      55.211  62.115  34.943  1.00  0.00           C  
ATOM   4330 HG11 VAL   266      55.930  62.899  35.181  1.00  0.00           H  
ATOM   4331 HG12 VAL   266      54.466  61.842  35.691  1.00  0.00           H  
ATOM   4332 HG13 VAL   266      55.676  61.153  34.728  1.00  0.00           H  
ATOM   4333  CG2 VAL   266      53.548  63.754  34.089  1.00  0.00           C  
ATOM   4334 HG21 VAL   266      52.878  63.888  33.240  1.00  0.00           H  
ATOM   4335 HG22 VAL   266      52.966  63.548  34.988  1.00  0.00           H  
ATOM   4336 HG23 VAL   266      54.205  64.623  34.142  1.00  0.00           H  
ATOM   4337  C   VAL   266      56.004  61.630  32.159  1.00  0.00           C  
ATOM   4338  O   VAL   266      55.609  60.522  31.948  1.00  0.00           O  
ATOM   4339  N   ALA   267      57.271  61.917  32.244  1.00  0.00           N  
ATOM   4340  H   ALA   267      57.396  62.907  32.400  1.00  0.00           H  
ATOM   4341  CA  ALA   267      58.464  61.053  32.108  1.00  0.00           C  
ATOM   4342  HA  ALA   267      58.361  60.477  31.189  1.00  0.00           H  
ATOM   4343  CB  ALA   267      59.820  61.848  32.204  1.00  0.00           C  
ATOM   4344  HB1 ALA   267      60.686  61.210  32.031  1.00  0.00           H  
ATOM   4345  HB2 ALA   267      59.859  62.661  31.478  1.00  0.00           H  
ATOM   4346  HB3 ALA   267      59.921  62.351  33.165  1.00  0.00           H  
ATOM   4347  C   ALA   267      58.397  60.023  33.183  1.00  0.00           C  
ATOM   4348  O   ALA   267      58.458  60.300  34.397  1.00  0.00           O  
ATOM   4349  N   TRP   268      58.235  58.736  32.910  1.00  0.00           N  
ATOM   4350  H   TRP   268      58.090  58.412  31.964  1.00  0.00           H  
ATOM   4351  CA  TRP   268      58.030  57.675  33.922  1.00  0.00           C  
ATOM   4352  HA  TRP   268      57.186  57.946  34.556  1.00  0.00           H  
ATOM   4353  CB  TRP   268      57.775  56.304  33.275  1.00  0.00           C  
ATOM   4354  HB2 TRP   268      58.702  56.058  32.758  1.00  0.00           H  
ATOM   4355  HB3 TRP   268      57.744  55.561  34.072  1.00  0.00           H  
ATOM   4356  CG  TRP   268      56.479  56.128  32.630  1.00  0.00           C  
ATOM   4357  CD1 TRP   268      56.266  56.082  31.303  1.00  0.00           C  
ATOM   4358  HD1 TRP   268      57.098  56.265  30.639  1.00  0.00           H  
ATOM   4359  NE1 TRP   268      54.840  55.926  31.099  1.00  0.00           N  
ATOM   4360  HE1 TRP   268      54.390  55.681  30.229  1.00  0.00           H  
ATOM   4361  CE2 TRP   268      54.183  55.717  32.258  1.00  0.00           C  
ATOM   4362  CZ2 TRP   268      52.798  55.700  32.586  1.00  0.00           C  
ATOM   4363  HZ2 TRP   268      52.061  55.750  31.798  1.00  0.00           H  
ATOM   4364  CH2 TRP   268      52.482  55.472  33.988  1.00  0.00           C  
ATOM   4365  HH2 TRP   268      51.441  55.304  34.221  1.00  0.00           H  
ATOM   4366  CZ3 TRP   268      53.424  55.374  34.949  1.00  0.00           C  
ATOM   4367  HZ3 TRP   268      53.094  55.216  35.965  1.00  0.00           H  
ATOM   4368  CE3 TRP   268      54.770  55.675  34.600  1.00  0.00           C  
ATOM   4369  HE3 TRP   268      55.531  55.603  35.363  1.00  0.00           H  
ATOM   4370  CD2 TRP   268      55.193  55.798  33.262  1.00  0.00           C  
ATOM   4371  C   TRP   268      59.267  57.552  34.927  1.00  0.00           C  
ATOM   4372  O   TRP   268      59.047  57.213  36.122  1.00  0.00           O  
ATOM   4373  N   ALA   269      60.564  57.766  34.507  1.00  0.00           N  
ATOM   4374  H   ALA   269      60.739  58.130  33.581  1.00  0.00           H  
ATOM   4375  CA  ALA   269      61.645  57.662  35.431  1.00  0.00           C  
ATOM   4376  HA  ALA   269      61.463  56.651  35.796  1.00  0.00           H  
ATOM   4377  CB  ALA   269      62.962  57.741  34.642  1.00  0.00           C  
ATOM   4378  HB1 ALA   269      63.231  58.778  34.443  1.00  0.00           H  
ATOM   4379  HB2 ALA   269      63.797  57.284  35.173  1.00  0.00           H  
ATOM   4380  HB3 ALA   269      62.833  57.095  33.773  1.00  0.00           H  
ATOM   4381  C   ALA   269      61.613  58.600  36.588  1.00  0.00           C  
ATOM   4382  O   ALA   269      62.249  58.326  37.606  1.00  0.00           O  
ATOM   4383  N   LYS   270      60.885  59.724  36.500  1.00  0.00           N  
ATOM   4384  H   LYS   270      60.355  59.916  35.662  1.00  0.00           H  
ATOM   4385  CA  LYS   270      60.737  60.648  37.649  1.00  0.00           C  
ATOM   4386  HA  LYS   270      61.730  60.993  37.935  1.00  0.00           H  
ATOM   4387  CB  LYS   270      59.926  61.851  37.199  1.00  0.00           C  
ATOM   4388  HB2 LYS   270      58.984  61.425  36.855  1.00  0.00           H  
ATOM   4389  HB3 LYS   270      59.630  62.466  38.049  1.00  0.00           H  
ATOM   4390  CG  LYS   270      60.659  62.582  36.176  1.00  0.00           C  
ATOM   4391  HG2 LYS   270      61.635  62.863  36.574  1.00  0.00           H  
ATOM   4392  HG3 LYS   270      60.923  61.988  35.301  1.00  0.00           H  
ATOM   4393  CD  LYS   270      59.898  63.869  35.655  1.00  0.00           C  
ATOM   4394  HD2 LYS   270      60.532  64.249  34.855  1.00  0.00           H  
ATOM   4395  HD3 LYS   270      59.014  63.472  35.156  1.00  0.00           H  
ATOM   4396  CE  LYS   270      59.548  64.834  36.855  1.00  0.00           C  
ATOM   4397  HE2 LYS   270      58.900  64.329  37.571  1.00  0.00           H  
ATOM   4398  HE3 LYS   270      60.369  65.066  37.534  1.00  0.00           H  
ATOM   4399  NZ  LYS   270      58.881  66.048  36.451  1.00  0.00           N  
ATOM   4400  HZ1 LYS   270      57.963  65.847  36.082  1.00  0.00           H  
ATOM   4401  HZ2 LYS   270      58.783  66.650  37.256  1.00  0.00           H  
ATOM   4402  HZ3 LYS   270      59.306  66.565  35.694  1.00  0.00           H  
ATOM   4403  C   LYS   270      60.014  60.093  38.912  1.00  0.00           C  
ATOM   4404  O   LYS   270      60.297  60.448  40.011  1.00  0.00           O  
ATOM   4405  N   LEU   271      59.218  59.105  38.681  1.00  0.00           N  
ATOM   4406  H   LEU   271      58.976  58.923  37.717  1.00  0.00           H  
ATOM   4407  CA  LEU   271      58.460  58.327  39.797  1.00  0.00           C  
ATOM   4408  HA  LEU   271      57.971  58.894  40.589  1.00  0.00           H  
ATOM   4409  CB  LEU   271      57.340  57.564  39.013  1.00  0.00           C  
ATOM   4410  HB2 LEU   271      57.727  57.304  38.028  1.00  0.00           H  
ATOM   4411  HB3 LEU   271      57.140  56.666  39.597  1.00  0.00           H  
ATOM   4412  CG  LEU   271      56.115  58.462  38.700  1.00  0.00           C  
ATOM   4413  HG  LEU   271      56.372  59.234  37.975  1.00  0.00           H  
ATOM   4414  CD1 LEU   271      55.073  57.587  37.973  1.00  0.00           C  
ATOM   4415 HD11 LEU   271      54.099  58.076  37.990  1.00  0.00           H  
ATOM   4416 HD12 LEU   271      55.489  57.415  36.980  1.00  0.00           H  
ATOM   4417 HD13 LEU   271      54.817  56.709  38.566  1.00  0.00           H  
ATOM   4418  CD2 LEU   271      55.479  59.072  39.889  1.00  0.00           C  
ATOM   4419 HD21 LEU   271      56.230  59.637  40.441  1.00  0.00           H  
ATOM   4420 HD22 LEU   271      54.642  59.692  39.568  1.00  0.00           H  
ATOM   4421 HD23 LEU   271      54.995  58.276  40.456  1.00  0.00           H  
ATOM   4422  C   LEU   271      59.413  57.304  40.479  1.00  0.00           C  
ATOM   4423  O   LEU   271      59.434  57.170  41.689  1.00  0.00           O  
ATOM   4424  N   PHE   272      60.200  56.617  39.635  1.00  0.00           N  
ATOM   4425  H   PHE   272      60.179  56.845  38.651  1.00  0.00           H  
ATOM   4426  CA  PHE   272      60.975  55.329  40.095  1.00  0.00           C  
ATOM   4427  HA  PHE   272      60.946  55.341  41.184  1.00  0.00           H  
ATOM   4428  CB  PHE   272      60.322  54.076  39.701  1.00  0.00           C  
ATOM   4429  HB2 PHE   272      60.833  53.657  38.834  1.00  0.00           H  
ATOM   4430  HB3 PHE   272      60.539  53.356  40.491  1.00  0.00           H  
ATOM   4431  CG  PHE   272      58.854  54.109  39.508  1.00  0.00           C  
ATOM   4432  CD1 PHE   272      57.971  53.764  40.511  1.00  0.00           C  
ATOM   4433  HD1 PHE   272      58.343  53.571  41.507  1.00  0.00           H  
ATOM   4434  CE1 PHE   272      56.597  53.636  40.289  1.00  0.00           C  
ATOM   4435  HE1 PHE   272      55.950  53.457  41.135  1.00  0.00           H  
ATOM   4436  CZ  PHE   272      56.009  53.988  39.062  1.00  0.00           C  
ATOM   4437  HZ  PHE   272      54.951  53.854  38.887  1.00  0.00           H  
ATOM   4438  CE2 PHE   272      56.921  54.329  38.027  1.00  0.00           C  
ATOM   4439  HE2 PHE   272      56.508  54.584  37.062  1.00  0.00           H  
ATOM   4440  CD2 PHE   272      58.280  54.409  38.273  1.00  0.00           C  
ATOM   4441  HD2 PHE   272      58.901  54.787  37.475  1.00  0.00           H  
ATOM   4442  C   PHE   272      62.506  55.415  39.848  1.00  0.00           C  
ATOM   4443  O   PHE   272      63.030  54.571  39.152  1.00  0.00           O  
ATOM   4444  N   PRO   273      63.202  56.407  40.381  1.00  0.00           N  
ATOM   4445  CD  PRO   273      62.737  57.454  41.275  1.00  0.00           C  
ATOM   4446  HD2 PRO   273      62.330  57.015  42.186  1.00  0.00           H  
ATOM   4447  HD3 PRO   273      62.062  58.111  40.728  1.00  0.00           H  
ATOM   4448  CG  PRO   273      63.884  58.339  41.698  1.00  0.00           C  
ATOM   4449  HG2 PRO   273      64.442  57.867  42.507  1.00  0.00           H  
ATOM   4450  HG3 PRO   273      63.547  59.345  41.947  1.00  0.00           H  
ATOM   4451  CB  PRO   273      64.659  58.338  40.446  1.00  0.00           C  
ATOM   4452  HB2 PRO   273      65.648  58.787  40.357  1.00  0.00           H  
ATOM   4453  HB3 PRO   273      64.093  58.968  39.760  1.00  0.00           H  
ATOM   4454  CA  PRO   273      64.521  56.883  39.845  1.00  0.00           C  
ATOM   4455  HA  PRO   273      64.412  56.987  38.765  1.00  0.00           H  
ATOM   4456  C   PRO   273      65.763  55.950  40.182  1.00  0.00           C  
ATOM   4457  O   PRO   273      66.864  56.261  39.805  1.00  0.00           O  
ATOM   4458  N   LYS   274      65.501  54.773  40.784  1.00  0.00           N  
ATOM   4459  H   LYS   274      64.604  54.734  41.248  1.00  0.00           H  
ATOM   4460  CA  LYS   274      66.427  53.671  41.036  1.00  0.00           C  
ATOM   4461  HA  LYS   274      67.428  53.990  40.746  1.00  0.00           H  
ATOM   4462  CB  LYS   274      66.560  53.472  42.517  1.00  0.00           C  
ATOM   4463  HB2 LYS   274      65.585  53.179  42.905  1.00  0.00           H  
ATOM   4464  HB3 LYS   274      67.212  52.646  42.802  1.00  0.00           H  
ATOM   4465  CG  LYS   274      67.008  54.563  43.445  1.00  0.00           C  
ATOM   4466  HG2 LYS   274      66.178  55.267  43.516  1.00  0.00           H  
ATOM   4467  HG3 LYS   274      67.025  54.137  44.448  1.00  0.00           H  
ATOM   4468  CD  LYS   274      68.406  55.105  43.118  1.00  0.00           C  
ATOM   4469  HD2 LYS   274      69.159  54.321  43.191  1.00  0.00           H  
ATOM   4470  HD3 LYS   274      68.317  55.557  42.130  1.00  0.00           H  
ATOM   4471  CE  LYS   274      68.800  56.269  44.033  1.00  0.00           C  
ATOM   4472  HE2 LYS   274      67.999  56.997  44.161  1.00  0.00           H  
ATOM   4473  HE3 LYS   274      68.807  55.896  45.057  1.00  0.00           H  
ATOM   4474  NZ  LYS   274      70.173  56.905  43.566  1.00  0.00           N  
ATOM   4475  HZ1 LYS   274      70.330  57.855  43.871  1.00  0.00           H  
ATOM   4476  HZ2 LYS   274      70.865  56.236  43.872  1.00  0.00           H  
ATOM   4477  HZ3 LYS   274      70.223  57.044  42.566  1.00  0.00           H  
ATOM   4478  C   LYS   274      66.132  52.406  40.220  1.00  0.00           C  
ATOM   4479  O   LYS   274      67.072  51.577  40.023  1.00  0.00           O  
ATOM   4480  N   SER   275      64.942  52.222  39.766  1.00  0.00           N  
ATOM   4481  H   SER   275      64.236  52.826  40.163  1.00  0.00           H  
ATOM   4482  CA  SER   275      64.421  51.020  39.049  1.00  0.00           C  
ATOM   4483  HA  SER   275      64.594  50.126  39.648  1.00  0.00           H  
ATOM   4484  CB  SER   275      62.874  51.181  38.943  1.00  0.00           C  
ATOM   4485  HB2 SER   275      62.621  52.133  38.474  1.00  0.00           H  
ATOM   4486  HB3 SER   275      62.642  50.360  38.265  1.00  0.00           H  
ATOM   4487  OG  SER   275      62.217  51.002  40.202  1.00  0.00           O  
ATOM   4488  HG  SER   275      61.924  50.088  40.221  1.00  0.00           H  
ATOM   4489  C   SER   275      64.997  50.721  37.654  1.00  0.00           C  
ATOM   4490  O   SER   275      65.464  51.541  37.021  1.00  0.00           O  
ATOM   4491  N   ASP   276      65.009  49.463  37.194  1.00  0.00           N  
ATOM   4492  H   ASP   276      64.642  48.818  37.879  1.00  0.00           H  
ATOM   4493  CA  ASP   276      65.294  49.013  35.841  1.00  0.00           C  
ATOM   4494  HA  ASP   276      66.321  49.289  35.599  1.00  0.00           H  
ATOM   4495  CB  ASP   276      65.262  47.454  35.740  1.00  0.00           C  
ATOM   4496  HB2 ASP   276      65.826  47.103  36.604  1.00  0.00           H  
ATOM   4497  HB3 ASP   276      64.229  47.134  35.875  1.00  0.00           H  
ATOM   4498  CG  ASP   276      65.886  46.840  34.524  1.00  0.00           C  
ATOM   4499  OD1 ASP   276      65.980  45.592  34.486  1.00  0.00           O  
ATOM   4500  OD2 ASP   276      66.210  47.484  33.460  1.00  0.00           O  
ATOM   4501  C   ASP   276      64.348  49.647  34.750  1.00  0.00           C  
ATOM   4502  O   ASP   276      63.115  49.571  34.795  1.00  0.00           O  
ATOM   4503  N   SER   277      65.033  50.287  33.718  1.00  0.00           N  
ATOM   4504  H   SER   277      66.033  50.366  33.840  1.00  0.00           H  
ATOM   4505  CA  SER   277      64.261  50.923  32.630  1.00  0.00           C  
ATOM   4506  HA  SER   277      63.580  51.618  33.122  1.00  0.00           H  
ATOM   4507  CB  SER   277      65.125  51.812  31.716  1.00  0.00           C  
ATOM   4508  HB2 SER   277      64.457  52.570  31.309  1.00  0.00           H  
ATOM   4509  HB3 SER   277      65.877  52.290  32.344  1.00  0.00           H  
ATOM   4510  OG  SER   277      65.803  51.183  30.626  1.00  0.00           O  
ATOM   4511  HG  SER   277      65.955  51.891  29.996  1.00  0.00           H  
ATOM   4512  C   SER   277      63.468  49.899  31.804  1.00  0.00           C  
ATOM   4513  O   SER   277      62.546  50.289  31.216  1.00  0.00           O  
ATOM   4514  N   LYS   278      63.793  48.610  31.690  1.00  0.00           N  
ATOM   4515  H   LYS   278      64.627  48.400  32.221  1.00  0.00           H  
ATOM   4516  CA  LYS   278      63.013  47.563  31.086  1.00  0.00           C  
ATOM   4517  HA  LYS   278      62.762  47.834  30.060  1.00  0.00           H  
ATOM   4518  CB  LYS   278      63.850  46.304  31.002  1.00  0.00           C  
ATOM   4519  HB2 LYS   278      64.192  46.015  31.996  1.00  0.00           H  
ATOM   4520  HB3 LYS   278      63.266  45.518  30.525  1.00  0.00           H  
ATOM   4521  CG  LYS   278      65.093  46.534  30.138  1.00  0.00           C  
ATOM   4522  HG2 LYS   278      64.873  46.901  29.136  1.00  0.00           H  
ATOM   4523  HG3 LYS   278      65.782  47.228  30.619  1.00  0.00           H  
ATOM   4524  CD  LYS   278      65.987  45.254  29.935  1.00  0.00           C  
ATOM   4525  HD2 LYS   278      65.391  44.604  29.294  1.00  0.00           H  
ATOM   4526  HD3 LYS   278      66.868  45.544  29.363  1.00  0.00           H  
ATOM   4527  CE  LYS   278      66.498  44.615  31.216  1.00  0.00           C  
ATOM   4528  HE2 LYS   278      65.767  44.255  31.940  1.00  0.00           H  
ATOM   4529  HE3 LYS   278      66.953  43.694  30.852  1.00  0.00           H  
ATOM   4530  NZ  LYS   278      67.351  45.526  32.057  1.00  0.00           N  
ATOM   4531  HZ1 LYS   278      67.969  45.102  32.735  1.00  0.00           H  
ATOM   4532  HZ2 LYS   278      67.995  46.118  31.552  1.00  0.00           H  
ATOM   4533  HZ3 LYS   278      66.766  46.080  32.667  1.00  0.00           H  
ATOM   4534  C   LYS   278      61.686  47.299  31.840  1.00  0.00           C  
ATOM   4535  O   LYS   278      60.772  46.876  31.166  1.00  0.00           O  
ATOM   4536  N   ALA   279      61.487  47.633  33.117  1.00  0.00           N  
ATOM   4537  H   ALA   279      62.204  48.183  33.568  1.00  0.00           H  
ATOM   4538  CA  ALA   279      60.137  47.710  33.783  1.00  0.00           C  
ATOM   4539  HA  ALA   279      59.607  46.826  33.430  1.00  0.00           H  
ATOM   4540  CB  ALA   279      60.454  47.705  35.245  1.00  0.00           C  
ATOM   4541  HB1 ALA   279      61.057  48.564  35.541  1.00  0.00           H  
ATOM   4542  HB2 ALA   279      59.406  47.723  35.545  1.00  0.00           H  
ATOM   4543  HB3 ALA   279      60.876  46.715  35.417  1.00  0.00           H  
ATOM   4544  C   ALA   279      59.339  48.906  33.399  1.00  0.00           C  
ATOM   4545  O   ALA   279      58.153  48.843  33.084  1.00  0.00           O  
ATOM   4546  N   LEU   280      59.954  50.043  33.429  1.00  0.00           N  
ATOM   4547  H   LEU   280      60.791  50.207  33.970  1.00  0.00           H  
ATOM   4548  CA  LEU   280      59.401  51.304  32.766  1.00  0.00           C  
ATOM   4549  HA  LEU   280      58.520  51.559  33.355  1.00  0.00           H  
ATOM   4550  CB  LEU   280      60.417  52.500  32.846  1.00  0.00           C  
ATOM   4551  HB2 LEU   280      61.246  52.210  32.200  1.00  0.00           H  
ATOM   4552  HB3 LEU   280      59.885  53.379  32.480  1.00  0.00           H  
ATOM   4553  CG  LEU   280      61.063  52.689  34.232  1.00  0.00           C  
ATOM   4554  HG  LEU   280      61.795  51.908  34.435  1.00  0.00           H  
ATOM   4555  CD1 LEU   280      61.878  53.895  34.234  1.00  0.00           C  
ATOM   4556 HD11 LEU   280      62.336  53.965  35.220  1.00  0.00           H  
ATOM   4557 HD12 LEU   280      62.676  53.888  33.492  1.00  0.00           H  
ATOM   4558 HD13 LEU   280      61.281  54.801  34.125  1.00  0.00           H  
ATOM   4559  CD2 LEU   280      60.005  52.870  35.294  1.00  0.00           C  
ATOM   4560 HD21 LEU   280      59.186  53.478  34.909  1.00  0.00           H  
ATOM   4561 HD22 LEU   280      59.627  51.907  35.635  1.00  0.00           H  
ATOM   4562 HD23 LEU   280      60.419  53.344  36.183  1.00  0.00           H  
ATOM   4563  C   LEU   280      59.029  51.159  31.322  1.00  0.00           C  
ATOM   4564  O   LEU   280      58.031  51.772  30.919  1.00  0.00           O  
ATOM   4565  N   ASP   281      59.847  50.451  30.507  1.00  0.00           N  
ATOM   4566  H   ASP   281      60.672  50.075  30.951  1.00  0.00           H  
ATOM   4567  CA  ASP   281      59.487  50.121  29.129  1.00  0.00           C  
ATOM   4568  HA  ASP   281      59.192  51.025  28.595  1.00  0.00           H  
ATOM   4569  CB  ASP   281      60.648  49.369  28.392  1.00  0.00           C  
ATOM   4570  HB2 ASP   281      61.614  49.871  28.448  1.00  0.00           H  
ATOM   4571  HB3 ASP   281      60.574  48.394  28.874  1.00  0.00           H  
ATOM   4572  CG  ASP   281      60.223  49.214  26.922  1.00  0.00           C  
ATOM   4573  OD1 ASP   281      60.256  50.189  26.176  1.00  0.00           O  
ATOM   4574  OD2 ASP   281      59.698  48.107  26.605  1.00  0.00           O  
ATOM   4575  C   ASP   281      58.179  49.364  29.086  1.00  0.00           C  
ATOM   4576  O   ASP   281      57.236  49.826  28.383  1.00  0.00           O  
ATOM   4577  N   LEU   282      57.954  48.255  29.866  1.00  0.00           N  
ATOM   4578  H   LEU   282      58.759  48.045  30.439  1.00  0.00           H  
ATOM   4579  CA  LEU   282      56.788  47.404  29.941  1.00  0.00           C  
ATOM   4580  HA  LEU   282      56.513  47.202  28.906  1.00  0.00           H  
ATOM   4581  CB  LEU   282      57.135  46.108  30.683  1.00  0.00           C  
ATOM   4582  HB2 LEU   282      57.938  45.713  30.060  1.00  0.00           H  
ATOM   4583  HB3 LEU   282      57.586  46.398  31.632  1.00  0.00           H  
ATOM   4584  CG  LEU   282      55.999  45.036  30.924  1.00  0.00           C  
ATOM   4585  HG  LEU   282      55.311  45.485  31.641  1.00  0.00           H  
ATOM   4586  CD1 LEU   282      55.281  44.748  29.553  1.00  0.00           C  
ATOM   4587 HD11 LEU   282      56.019  44.631  28.759  1.00  0.00           H  
ATOM   4588 HD12 LEU   282      54.701  43.825  29.577  1.00  0.00           H  
ATOM   4589 HD13 LEU   282      54.646  45.615  29.375  1.00  0.00           H  
ATOM   4590  CD2 LEU   282      56.603  43.767  31.457  1.00  0.00           C  
ATOM   4591 HD21 LEU   282      56.964  43.995  32.460  1.00  0.00           H  
ATOM   4592 HD22 LEU   282      55.827  43.003  31.502  1.00  0.00           H  
ATOM   4593 HD23 LEU   282      57.430  43.607  30.765  1.00  0.00           H  
ATOM   4594  C   LEU   282      55.552  48.203  30.491  1.00  0.00           C  
ATOM   4595  O   LEU   282      54.431  47.928  30.144  1.00  0.00           O  
ATOM   4596  N   LEU   283      55.816  49.113  31.477  1.00  0.00           N  
ATOM   4597  H   LEU   283      56.774  49.345  31.695  1.00  0.00           H  
ATOM   4598  CA  LEU   283      54.783  49.839  32.260  1.00  0.00           C  
ATOM   4599  HA  LEU   283      53.999  49.164  32.604  1.00  0.00           H  
ATOM   4600  CB  LEU   283      55.449  50.517  33.467  1.00  0.00           C  
ATOM   4601  HB2 LEU   283      55.808  49.707  34.103  1.00  0.00           H  
ATOM   4602  HB3 LEU   283      56.279  51.071  33.029  1.00  0.00           H  
ATOM   4603  CG  LEU   283      54.609  51.499  34.329  1.00  0.00           C  
ATOM   4604  HG  LEU   283      54.325  52.382  33.756  1.00  0.00           H  
ATOM   4605  CD1 LEU   283      53.349  50.727  34.877  1.00  0.00           C  
ATOM   4606 HD11 LEU   283      52.681  50.514  34.042  1.00  0.00           H  
ATOM   4607 HD12 LEU   283      53.692  49.852  35.430  1.00  0.00           H  
ATOM   4608 HD13 LEU   283      52.775  51.289  35.615  1.00  0.00           H  
ATOM   4609  CD2 LEU   283      55.460  51.836  35.576  1.00  0.00           C  
ATOM   4610 HD21 LEU   283      55.534  50.874  36.083  1.00  0.00           H  
ATOM   4611 HD22 LEU   283      56.444  52.227  35.318  1.00  0.00           H  
ATOM   4612 HD23 LEU   283      54.829  52.533  36.128  1.00  0.00           H  
ATOM   4613  C   LEU   283      54.073  50.860  31.342  1.00  0.00           C  
ATOM   4614  O   LEU   283      52.906  51.166  31.524  1.00  0.00           O  
ATOM   4615  N   ASP   284      54.851  51.503  30.509  1.00  0.00           N  
ATOM   4616  H   ASP   284      55.815  51.225  30.392  1.00  0.00           H  
ATOM   4617  CA  ASP   284      54.280  52.417  29.513  1.00  0.00           C  
ATOM   4618  HA  ASP   284      53.769  53.206  30.066  1.00  0.00           H  
ATOM   4619  CB  ASP   284      55.293  53.207  28.765  1.00  0.00           C  
ATOM   4620  HB2 ASP   284      56.027  53.558  29.490  1.00  0.00           H  
ATOM   4621  HB3 ASP   284      55.721  52.533  28.022  1.00  0.00           H  
ATOM   4622  CG  ASP   284      54.916  54.524  27.973  1.00  0.00           C  
ATOM   4623  OD1 ASP   284      55.545  54.689  26.916  1.00  0.00           O  
ATOM   4624  OD2 ASP   284      54.098  55.329  28.477  1.00  0.00           O  
ATOM   4625  C   ASP   284      53.264  51.757  28.483  1.00  0.00           C  
ATOM   4626  O   ASP   284      52.338  52.338  27.993  1.00  0.00           O  
ATOM   4627  N   ARG   285      53.564  50.493  28.158  1.00  0.00           N  
ATOM   4628  H   ARG   285      54.401  50.110  28.575  1.00  0.00           H  
ATOM   4629  CA  ARG   285      52.792  49.628  27.268  1.00  0.00           C  
ATOM   4630  HA  ARG   285      52.510  50.131  26.343  1.00  0.00           H  
ATOM   4631  CB  ARG   285      53.705  48.489  26.838  1.00  0.00           C  
ATOM   4632  HB2 ARG   285      54.173  48.024  27.705  1.00  0.00           H  
ATOM   4633  HB3 ARG   285      53.121  47.720  26.331  1.00  0.00           H  
ATOM   4634  CG  ARG   285      54.883  48.891  25.936  1.00  0.00           C  
ATOM   4635  HG2 ARG   285      54.527  49.425  25.055  1.00  0.00           H  
ATOM   4636  HG3 ARG   285      55.492  49.648  26.429  1.00  0.00           H  
ATOM   4637  CD  ARG   285      55.969  47.851  25.599  1.00  0.00           C  
ATOM   4638  HD2 ARG   285      56.191  47.329  26.530  1.00  0.00           H  
ATOM   4639  HD3 ARG   285      55.597  47.218  24.793  1.00  0.00           H  
ATOM   4640  NE  ARG   285      57.159  48.555  25.136  1.00  0.00           N  
ATOM   4641  HE  ARG   285      58.019  48.752  25.627  1.00  0.00           H  
ATOM   4642  CZ  ARG   285      57.368  48.887  23.900  1.00  0.00           C  
ATOM   4643  NH1 ARG   285      56.660  48.740  22.867  1.00  0.00           N  
ATOM   4644 HH11 ARG   285      55.715  48.385  22.878  1.00  0.00           H  
ATOM   4645 HH12 ARG   285      57.052  49.068  21.996  1.00  0.00           H  
ATOM   4646  NH2 ARG   285      58.505  49.383  23.701  1.00  0.00           N  
ATOM   4647 HH21 ARG   285      59.171  49.540  24.443  1.00  0.00           H  
ATOM   4648 HH22 ARG   285      58.810  49.681  22.785  1.00  0.00           H  
ATOM   4649  C   ARG   285      51.585  49.118  27.941  1.00  0.00           C  
ATOM   4650  O   ARG   285      50.605  48.831  27.266  1.00  0.00           O  
ATOM   4651  N   MET   286      51.621  49.009  29.280  1.00  0.00           N  
ATOM   4652  H   MET   286      52.548  48.932  29.674  1.00  0.00           H  
ATOM   4653  CA  MET   286      50.412  48.569  30.039  1.00  0.00           C  
ATOM   4654  HA  MET   286      49.861  47.924  29.354  1.00  0.00           H  
ATOM   4655  CB  MET   286      50.686  47.875  31.278  1.00  0.00           C  
ATOM   4656  HB2 MET   286      51.496  48.316  31.859  1.00  0.00           H  
ATOM   4657  HB3 MET   286      49.782  47.914  31.885  1.00  0.00           H  
ATOM   4658  CG  MET   286      51.123  46.421  31.065  1.00  0.00           C  
ATOM   4659  HG2 MET   286      50.322  45.780  30.697  1.00  0.00           H  
ATOM   4660  HG3 MET   286      51.975  46.367  30.388  1.00  0.00           H  
ATOM   4661  SD  MET   286      51.466  45.843  32.704  1.00  0.00           S  
ATOM   4662  CE  MET   286      52.298  44.345  32.301  1.00  0.00           C  
ATOM   4663  HE1 MET   286      53.232  44.698  31.866  1.00  0.00           H  
ATOM   4664  HE2 MET   286      52.509  43.725  33.172  1.00  0.00           H  
ATOM   4665  HE3 MET   286      51.629  43.878  31.578  1.00  0.00           H  
ATOM   4666  C   MET   286      49.500  49.721  30.330  1.00  0.00           C  
ATOM   4667  O   MET   286      48.301  49.772  30.108  1.00  0.00           O  
ATOM   4668  N   LEU   287      50.141  50.797  30.702  1.00  0.00           N  
ATOM   4669  H   LEU   287      51.133  50.659  30.832  1.00  0.00           H  
ATOM   4670  CA  LEU   287      49.491  52.097  30.828  1.00  0.00           C  
ATOM   4671  HA  LEU   287      48.411  51.950  30.865  1.00  0.00           H  
ATOM   4672  CB  LEU   287      49.960  52.813  32.040  1.00  0.00           C  
ATOM   4673  HB2 LEU   287      51.046  52.903  32.023  1.00  0.00           H  
ATOM   4674  HB3 LEU   287      49.568  53.828  32.100  1.00  0.00           H  
ATOM   4675  CG  LEU   287      49.703  52.072  33.392  1.00  0.00           C  
ATOM   4676  HG  LEU   287      50.346  51.192  33.398  1.00  0.00           H  
ATOM   4677  CD1 LEU   287      50.114  53.023  34.541  1.00  0.00           C  
ATOM   4678 HD11 LEU   287      51.200  53.074  34.466  1.00  0.00           H  
ATOM   4679 HD12 LEU   287      49.594  53.960  34.344  1.00  0.00           H  
ATOM   4680 HD13 LEU   287      49.778  52.672  35.517  1.00  0.00           H  
ATOM   4681  CD2 LEU   287      48.296  51.660  33.557  1.00  0.00           C  
ATOM   4682 HD21 LEU   287      48.076  51.406  34.594  1.00  0.00           H  
ATOM   4683 HD22 LEU   287      47.651  52.494  33.280  1.00  0.00           H  
ATOM   4684 HD23 LEU   287      47.978  50.872  32.874  1.00  0.00           H  
ATOM   4685  C   LEU   287      49.685  52.940  29.533  1.00  0.00           C  
ATOM   4686  O   LEU   287      49.954  54.115  29.558  1.00  0.00           O  
ATOM   4687  N   THR   288      49.212  52.292  28.411  1.00  0.00           N  
ATOM   4688  H   THR   288      48.967  51.346  28.664  1.00  0.00           H  
ATOM   4689  CA  THR   288      48.884  52.906  27.132  1.00  0.00           C  
ATOM   4690  HA  THR   288      49.390  53.870  27.089  1.00  0.00           H  
ATOM   4691  CB  THR   288      49.431  52.061  26.010  1.00  0.00           C  
ATOM   4692  HB  THR   288      49.274  50.995  26.177  1.00  0.00           H  
ATOM   4693  CG2 THR   288      48.889  52.361  24.619  1.00  0.00           C  
ATOM   4694 HG21 THR   288      49.435  51.694  23.952  1.00  0.00           H  
ATOM   4695 HG22 THR   288      47.802  52.318  24.555  1.00  0.00           H  
ATOM   4696 HG23 THR   288      49.021  53.432  24.467  1.00  0.00           H  
ATOM   4697  OG1 THR   288      50.746  52.264  25.789  1.00  0.00           O  
ATOM   4698  HG1 THR   288      51.202  52.105  26.619  1.00  0.00           H  
ATOM   4699  C   THR   288      47.374  53.193  27.104  1.00  0.00           C  
ATOM   4700  O   THR   288      46.493  52.456  27.577  1.00  0.00           O  
ATOM   4701  N   PHE   289      47.007  54.441  26.670  1.00  0.00           N  
ATOM   4702  H   PHE   289      47.644  55.140  26.316  1.00  0.00           H  
ATOM   4703  CA  PHE   289      45.634  54.949  26.853  1.00  0.00           C  
ATOM   4704  HA  PHE   289      45.331  54.723  27.876  1.00  0.00           H  
ATOM   4705  CB  PHE   289      45.786  56.438  26.601  1.00  0.00           C  
ATOM   4706  HB2 PHE   289      46.464  56.840  27.354  1.00  0.00           H  
ATOM   4707  HB3 PHE   289      46.166  56.675  25.607  1.00  0.00           H  
ATOM   4708  CG  PHE   289      44.483  57.245  26.678  1.00  0.00           C  
ATOM   4709  CD1 PHE   289      43.828  57.478  27.908  1.00  0.00           C  
ATOM   4710  HD1 PHE   289      44.149  57.086  28.862  1.00  0.00           H  
ATOM   4711  CE1 PHE   289      42.675  58.313  27.863  1.00  0.00           C  
ATOM   4712  HE1 PHE   289      42.084  58.608  28.718  1.00  0.00           H  
ATOM   4713  CZ  PHE   289      42.077  58.669  26.578  1.00  0.00           C  
ATOM   4714  HZ  PHE   289      41.206  59.307  26.553  1.00  0.00           H  
ATOM   4715  CE2 PHE   289      42.782  58.306  25.401  1.00  0.00           C  
ATOM   4716  HE2 PHE   289      42.375  58.510  24.422  1.00  0.00           H  
ATOM   4717  CD2 PHE   289      44.019  57.688  25.490  1.00  0.00           C  
ATOM   4718  HD2 PHE   289      44.543  57.550  24.556  1.00  0.00           H  
ATOM   4719  C   PHE   289      44.648  54.264  25.885  1.00  0.00           C  
ATOM   4720  O   PHE   289      43.634  53.789  26.398  1.00  0.00           O  
ATOM   4721  N   ASN   290      44.984  54.189  24.596  1.00  0.00           N  
ATOM   4722  H   ASN   290      45.846  54.643  24.332  1.00  0.00           H  
ATOM   4723  CA  ASN   290      44.068  53.532  23.638  1.00  0.00           C  
ATOM   4724  HA  ASN   290      43.057  53.939  23.655  1.00  0.00           H  
ATOM   4725  CB  ASN   290      44.654  53.869  22.238  1.00  0.00           C  
ATOM   4726  HB2 ASN   290      44.478  54.921  22.013  1.00  0.00           H  
ATOM   4727  HB3 ASN   290      45.707  53.590  22.248  1.00  0.00           H  
ATOM   4728  CG  ASN   290      43.940  53.192  21.124  1.00  0.00           C  
ATOM   4729  OD1 ASN   290      44.385  52.098  20.749  1.00  0.00           O  
ATOM   4730  ND2 ASN   290      42.826  53.620  20.643  1.00  0.00           N  
ATOM   4731 HD21 ASN   290      42.425  53.191  19.821  1.00  0.00           H  
ATOM   4732 HD22 ASN   290      42.442  54.442  21.088  1.00  0.00           H  
ATOM   4733  C   ASN   290      44.100  52.012  23.801  1.00  0.00           C  
ATOM   4734  O   ASN   290      45.244  51.519  23.777  1.00  0.00           O  
ATOM   4735  N   PRO   291      43.011  51.271  23.880  1.00  0.00           N  
ATOM   4736  CD  PRO   291      41.687  51.921  24.150  1.00  0.00           C  
ATOM   4737  HD2 PRO   291      41.021  52.156  23.320  1.00  0.00           H  
ATOM   4738  HD3 PRO   291      41.759  52.798  24.794  1.00  0.00           H  
ATOM   4739  CG  PRO   291      40.935  50.789  24.852  1.00  0.00           C  
ATOM   4740  HG2 PRO   291      39.845  50.788  24.839  1.00  0.00           H  
ATOM   4741  HG3 PRO   291      41.224  50.805  25.902  1.00  0.00           H  
ATOM   4742  CB  PRO   291      41.524  49.438  24.432  1.00  0.00           C  
ATOM   4743  HB2 PRO   291      41.171  49.220  23.424  1.00  0.00           H  
ATOM   4744  HB3 PRO   291      41.483  48.715  25.247  1.00  0.00           H  
ATOM   4745  CA  PRO   291      42.977  49.851  24.250  1.00  0.00           C  
ATOM   4746  HA  PRO   291      43.530  49.799  25.188  1.00  0.00           H  
ATOM   4747  C   PRO   291      43.590  48.887  23.186  1.00  0.00           C  
ATOM   4748  O   PRO   291      44.014  47.768  23.521  1.00  0.00           O  
ATOM   4749  N   ASN   292      43.654  49.303  21.967  1.00  0.00           N  
ATOM   4750  H   ASN   292      43.334  50.235  21.747  1.00  0.00           H  
ATOM   4751  CA  ASN   292      44.259  48.474  20.843  1.00  0.00           C  
ATOM   4752  HA  ASN   292      44.121  47.397  20.942  1.00  0.00           H  
ATOM   4753  CB  ASN   292      43.492  48.954  19.574  1.00  0.00           C  
ATOM   4754  HB2 ASN   292      42.423  49.109  19.721  1.00  0.00           H  
ATOM   4755  HB3 ASN   292      43.950  49.905  19.301  1.00  0.00           H  
ATOM   4756  CG  ASN   292      43.614  48.103  18.280  1.00  0.00           C  
ATOM   4757  OD1 ASN   292      43.415  46.914  18.360  1.00  0.00           O  
ATOM   4758  ND2 ASN   292      43.917  48.749  17.177  1.00  0.00           N  
ATOM   4759 HD21 ASN   292      44.052  48.243  16.313  1.00  0.00           H  
ATOM   4760 HD22 ASN   292      44.168  49.727  17.202  1.00  0.00           H  
ATOM   4761  C   ASN   292      45.731  48.622  20.689  1.00  0.00           C  
ATOM   4762  O   ASN   292      46.456  47.718  20.315  1.00  0.00           O  
ATOM   4763  N   LYS   293      46.222  49.810  21.020  1.00  0.00           N  
ATOM   4764  H   LYS   293      45.588  50.562  21.247  1.00  0.00           H  
ATOM   4765  CA  LYS   293      47.653  50.181  21.059  1.00  0.00           C  
ATOM   4766  HA  LYS   293      48.221  49.641  20.301  1.00  0.00           H  
ATOM   4767  CB  LYS   293      47.926  51.642  21.040  1.00  0.00           C  
ATOM   4768  HB2 LYS   293      47.432  52.046  21.925  1.00  0.00           H  
ATOM   4769  HB3 LYS   293      48.985  51.875  21.146  1.00  0.00           H  
ATOM   4770  CG  LYS   293      47.474  52.267  19.669  1.00  0.00           C  
ATOM   4771  HG2 LYS   293      48.205  51.916  18.940  1.00  0.00           H  
ATOM   4772  HG3 LYS   293      46.460  51.988  19.383  1.00  0.00           H  
ATOM   4773  CD  LYS   293      47.605  53.772  19.676  1.00  0.00           C  
ATOM   4774  HD2 LYS   293      47.180  54.202  20.583  1.00  0.00           H  
ATOM   4775  HD3 LYS   293      48.689  53.881  19.665  1.00  0.00           H  
ATOM   4776  CE  LYS   293      47.097  54.288  18.294  1.00  0.00           C  
ATOM   4777  HE2 LYS   293      47.715  53.850  17.510  1.00  0.00           H  
ATOM   4778  HE3 LYS   293      46.082  53.931  18.120  1.00  0.00           H  
ATOM   4779  NZ  LYS   293      47.149  55.746  18.352  1.00  0.00           N  
ATOM   4780  HZ1 LYS   293      46.975  56.183  17.458  1.00  0.00           H  
ATOM   4781  HZ2 LYS   293      46.368  56.171  18.831  1.00  0.00           H  
ATOM   4782  HZ3 LYS   293      48.060  56.025  18.686  1.00  0.00           H  
ATOM   4783  C   LYS   293      48.263  49.713  22.417  1.00  0.00           C  
ATOM   4784  O   LYS   293      49.470  49.626  22.634  1.00  0.00           O  
ATOM   4785  N   ARG   294      47.487  49.312  23.463  1.00  0.00           N  
ATOM   4786  H   ARG   294      46.535  49.640  23.383  1.00  0.00           H  
ATOM   4787  CA  ARG   294      47.840  48.604  24.690  1.00  0.00           C  
ATOM   4788  HA  ARG   294      48.710  49.150  25.054  1.00  0.00           H  
ATOM   4789  CB  ARG   294      46.707  48.753  25.700  1.00  0.00           C  
ATOM   4790  HB2 ARG   294      46.330  49.772  25.619  1.00  0.00           H  
ATOM   4791  HB3 ARG   294      45.870  48.164  25.323  1.00  0.00           H  
ATOM   4792  CG  ARG   294      47.099  48.486  27.155  1.00  0.00           C  
ATOM   4793  HG2 ARG   294      47.580  47.509  27.203  1.00  0.00           H  
ATOM   4794  HG3 ARG   294      47.808  49.308  27.256  1.00  0.00           H  
ATOM   4795  CD  ARG   294      45.929  48.543  28.157  1.00  0.00           C  
ATOM   4796  HD2 ARG   294      45.241  47.706  28.038  1.00  0.00           H  
ATOM   4797  HD3 ARG   294      46.297  48.379  29.169  1.00  0.00           H  
ATOM   4798  NE  ARG   294      45.359  49.854  28.145  1.00  0.00           N  
ATOM   4799  HE  ARG   294      45.905  50.673  27.918  1.00  0.00           H  
ATOM   4800  CZ  ARG   294      44.060  50.166  28.306  1.00  0.00           C  
ATOM   4801  NH1 ARG   294      43.158  49.392  28.808  1.00  0.00           N  
ATOM   4802 HH11 ARG   294      43.385  48.412  28.900  1.00  0.00           H  
ATOM   4803 HH12 ARG   294      42.198  49.703  28.775  1.00  0.00           H  
ATOM   4804  NH2 ARG   294      43.647  51.316  27.968  1.00  0.00           N  
ATOM   4805 HH21 ARG   294      44.220  51.996  27.489  1.00  0.00           H  
ATOM   4806 HH22 ARG   294      42.672  51.569  28.040  1.00  0.00           H  
ATOM   4807  C   ARG   294      48.171  47.085  24.441  1.00  0.00           C  
ATOM   4808  O   ARG   294      47.299  46.404  23.864  1.00  0.00           O  
ATOM   4809  N   ILE   295      49.297  46.624  25.003  1.00  0.00           N  
ATOM   4810  H   ILE   295      49.849  47.297  25.516  1.00  0.00           H  
ATOM   4811  CA  ILE   295      49.864  45.243  24.969  1.00  0.00           C  
ATOM   4812  HA  ILE   295      50.229  44.975  23.978  1.00  0.00           H  
ATOM   4813  CB  ILE   295      51.245  45.237  25.615  1.00  0.00           C  
ATOM   4814  HB  ILE   295      51.795  46.087  25.210  1.00  0.00           H  
ATOM   4815  CG2 ILE   295      51.171  45.411  27.232  1.00  0.00           C  
ATOM   4816 HG21 ILE   295      50.963  44.387  27.543  1.00  0.00           H  
ATOM   4817 HG22 ILE   295      52.206  45.633  27.491  1.00  0.00           H  
ATOM   4818 HG23 ILE   295      50.439  46.143  27.574  1.00  0.00           H  
ATOM   4819  CG1 ILE   295      52.025  43.895  25.323  1.00  0.00           C  
ATOM   4820 HG12 ILE   295      51.665  43.076  25.947  1.00  0.00           H  
ATOM   4821 HG13 ILE   295      51.824  43.634  24.284  1.00  0.00           H  
ATOM   4822  CD1 ILE   295      53.586  44.011  25.539  1.00  0.00           C  
ATOM   4823 HD11 ILE   295      53.800  44.423  26.524  1.00  0.00           H  
ATOM   4824 HD12 ILE   295      54.075  43.042  25.433  1.00  0.00           H  
ATOM   4825 HD13 ILE   295      53.977  44.697  24.788  1.00  0.00           H  
ATOM   4826  C   ILE   295      48.854  44.277  25.466  1.00  0.00           C  
ATOM   4827  O   ILE   295      47.748  44.579  25.965  1.00  0.00           O  
ATOM   4828  N   THR   296      49.199  43.001  25.413  1.00  0.00           N  
ATOM   4829  H   THR   296      50.131  42.825  25.066  1.00  0.00           H  
ATOM   4830  CA  THR   296      48.254  41.906  25.861  1.00  0.00           C  
ATOM   4831  HA  THR   296      47.514  42.348  26.528  1.00  0.00           H  
ATOM   4832  CB  THR   296      47.475  41.278  24.703  1.00  0.00           C  
ATOM   4833  HB  THR   296      46.992  40.371  25.066  1.00  0.00           H  
ATOM   4834  CG2 THR   296      46.423  42.274  24.092  1.00  0.00           C  
ATOM   4835 HG21 THR   296      46.992  43.020  23.536  1.00  0.00           H  
ATOM   4836 HG22 THR   296      45.717  41.673  23.519  1.00  0.00           H  
ATOM   4837 HG23 THR   296      45.876  42.745  24.908  1.00  0.00           H  
ATOM   4838  OG1 THR   296      48.324  40.858  23.681  1.00  0.00           O  
ATOM   4839  HG1 THR   296      48.601  41.641  23.199  1.00  0.00           H  
ATOM   4840  C   THR   296      49.118  40.867  26.635  1.00  0.00           C  
ATOM   4841  O   THR   296      50.316  40.841  26.568  1.00  0.00           O  
ATOM   4842  N   VAL   297      48.469  39.899  27.350  1.00  0.00           N  
ATOM   4843  H   VAL   297      47.467  39.773  27.333  1.00  0.00           H  
ATOM   4844  CA  VAL   297      49.142  39.034  28.357  1.00  0.00           C  
ATOM   4845  HA  VAL   297      49.484  39.773  29.082  1.00  0.00           H  
ATOM   4846  CB  VAL   297      48.260  38.139  29.195  1.00  0.00           C  
ATOM   4847  HB  VAL   297      47.484  38.713  29.700  1.00  0.00           H  
ATOM   4848  CG1 VAL   297      47.432  36.973  28.399  1.00  0.00           C  
ATOM   4849 HG11 VAL   297      48.026  36.151  28.000  1.00  0.00           H  
ATOM   4850 HG12 VAL   297      46.551  36.726  28.991  1.00  0.00           H  
ATOM   4851 HG13 VAL   297      46.940  37.396  27.523  1.00  0.00           H  
ATOM   4852  CG2 VAL   297      48.895  37.317  30.296  1.00  0.00           C  
ATOM   4853 HG21 VAL   297      49.502  36.503  29.902  1.00  0.00           H  
ATOM   4854 HG22 VAL   297      49.478  37.970  30.946  1.00  0.00           H  
ATOM   4855 HG23 VAL   297      48.168  36.771  30.898  1.00  0.00           H  
ATOM   4856  C   VAL   297      50.257  38.203  27.895  1.00  0.00           C  
ATOM   4857  O   VAL   297      51.388  38.360  28.336  1.00  0.00           O  
ATOM   4858  N   GLU   298      50.046  37.495  26.835  1.00  0.00           N  
ATOM   4859  H   GLU   298      49.100  37.481  26.480  1.00  0.00           H  
ATOM   4860  CA  GLU   298      51.049  36.695  26.130  1.00  0.00           C  
ATOM   4861  HA  GLU   298      51.585  36.080  26.853  1.00  0.00           H  
ATOM   4862  CB  GLU   298      50.390  35.704  25.143  1.00  0.00           C  
ATOM   4863  HB2 GLU   298      50.082  36.194  24.219  1.00  0.00           H  
ATOM   4864  HB3 GLU   298      51.128  34.979  24.800  1.00  0.00           H  
ATOM   4865  CG  GLU   298      49.296  34.764  25.700  1.00  0.00           C  
ATOM   4866  HG2 GLU   298      49.368  33.829  25.145  1.00  0.00           H  
ATOM   4867  HG3 GLU   298      49.420  34.551  26.762  1.00  0.00           H  
ATOM   4868  CD  GLU   298      47.876  35.260  25.459  1.00  0.00           C  
ATOM   4869  OE1 GLU   298      46.939  34.389  25.380  1.00  0.00           O  
ATOM   4870  OE2 GLU   298      47.697  36.488  25.106  1.00  0.00           O  
ATOM   4871  C   GLU   298      52.156  37.440  25.465  1.00  0.00           C  
ATOM   4872  O   GLU   298      53.326  37.095  25.518  1.00  0.00           O  
ATOM   4873  N   GLU   299      51.884  38.656  24.999  1.00  0.00           N  
ATOM   4874  H   GLU   299      50.922  38.922  25.151  1.00  0.00           H  
ATOM   4875  CA  GLU   299      52.812  39.598  24.402  1.00  0.00           C  
ATOM   4876  HA  GLU   299      53.389  38.903  23.792  1.00  0.00           H  
ATOM   4877  CB  GLU   299      52.041  40.586  23.530  1.00  0.00           C  
ATOM   4878  HB2 GLU   299      51.462  40.039  22.786  1.00  0.00           H  
ATOM   4879  HB3 GLU   299      51.428  41.141  24.240  1.00  0.00           H  
ATOM   4880  CG  GLU   299      52.965  41.581  22.719  1.00  0.00           C  
ATOM   4881  HG2 GLU   299      52.370  42.263  22.111  1.00  0.00           H  
ATOM   4882  HG3 GLU   299      53.527  42.181  23.435  1.00  0.00           H  
ATOM   4883  CD  GLU   299      53.883  40.815  21.793  1.00  0.00           C  
ATOM   4884  OE1 GLU   299      55.027  41.243  21.576  1.00  0.00           O  
ATOM   4885  OE2 GLU   299      53.456  39.804  21.034  1.00  0.00           O  
ATOM   4886  C   GLU   299      53.650  40.279  25.401  1.00  0.00           C  
ATOM   4887  O   GLU   299      54.914  40.444  25.217  1.00  0.00           O  
ATOM   4888  N   ALA   300      53.134  40.597  26.590  1.00  0.00           N  
ATOM   4889  H   ALA   300      52.151  40.392  26.693  1.00  0.00           H  
ATOM   4890  CA  ALA   300      53.896  41.071  27.711  1.00  0.00           C  
ATOM   4891  HA  ALA   300      54.573  41.883  27.449  1.00  0.00           H  
ATOM   4892  CB  ALA   300      52.864  41.623  28.670  1.00  0.00           C  
ATOM   4893  HB1 ALA   300      52.136  40.868  28.966  1.00  0.00           H  
ATOM   4894  HB2 ALA   300      53.343  41.853  29.621  1.00  0.00           H  
ATOM   4895  HB3 ALA   300      52.405  42.513  28.241  1.00  0.00           H  
ATOM   4896  C   ALA   300      54.795  39.968  28.329  1.00  0.00           C  
ATOM   4897  O   ALA   300      55.793  40.250  28.951  1.00  0.00           O  
ATOM   4898  N   LEU   301      54.396  38.678  28.243  1.00  0.00           N  
ATOM   4899  H   LEU   301      53.532  38.559  27.735  1.00  0.00           H  
ATOM   4900  CA  LEU   301      55.086  37.548  28.732  1.00  0.00           C  
ATOM   4901  HA  LEU   301      55.260  37.765  29.786  1.00  0.00           H  
ATOM   4902  CB  LEU   301      54.255  36.244  28.643  1.00  0.00           C  
ATOM   4903  HB2 LEU   301      53.491  36.338  27.870  1.00  0.00           H  
ATOM   4904  HB3 LEU   301      54.943  35.411  28.495  1.00  0.00           H  
ATOM   4905  CG  LEU   301      53.440  35.994  29.971  1.00  0.00           C  
ATOM   4906  HG  LEU   301      52.973  36.934  30.265  1.00  0.00           H  
ATOM   4907  CD1 LEU   301      52.259  34.982  29.771  1.00  0.00           C  
ATOM   4908 HD11 LEU   301      52.608  33.950  29.756  1.00  0.00           H  
ATOM   4909 HD12 LEU   301      51.568  35.002  30.614  1.00  0.00           H  
ATOM   4910 HD13 LEU   301      51.874  35.227  28.781  1.00  0.00           H  
ATOM   4911  CD2 LEU   301      54.330  35.565  31.063  1.00  0.00           C  
ATOM   4912 HD21 LEU   301      55.146  36.286  31.001  1.00  0.00           H  
ATOM   4913 HD22 LEU   301      53.753  35.464  31.982  1.00  0.00           H  
ATOM   4914 HD23 LEU   301      54.681  34.569  30.794  1.00  0.00           H  
ATOM   4915  C   LEU   301      56.517  37.439  28.168  1.00  0.00           C  
ATOM   4916  O   LEU   301      57.486  37.314  28.826  1.00  0.00           O  
ATOM   4917  N   ALA   302      56.525  37.487  26.799  1.00  0.00           N  
ATOM   4918  H   ALA   302      55.622  37.481  26.346  1.00  0.00           H  
ATOM   4919  CA  ALA   302      57.671  37.722  25.995  1.00  0.00           C  
ATOM   4920  HA  ALA   302      58.390  36.910  26.105  1.00  0.00           H  
ATOM   4921  CB  ALA   302      57.235  37.565  24.536  1.00  0.00           C  
ATOM   4922  HB1 ALA   302      58.029  37.753  23.812  1.00  0.00           H  
ATOM   4923  HB2 ALA   302      56.941  36.552  24.262  1.00  0.00           H  
ATOM   4924  HB3 ALA   302      56.368  38.200  24.353  1.00  0.00           H  
ATOM   4925  C   ALA   302      58.428  39.128  26.095  1.00  0.00           C  
ATOM   4926  O   ALA   302      59.333  39.351  25.319  1.00  0.00           O  
ATOM   4927  N   HIE   303      58.111  40.010  27.058  1.00  0.00           N  
ATOM   4928  H   HIE   303      57.235  39.945  27.558  1.00  0.00           H  
ATOM   4929  CA  HIE   303      58.820  41.222  27.300  1.00  0.00           C  
ATOM   4930  HA  HIE   303      58.963  41.700  26.331  1.00  0.00           H  
ATOM   4931  CB  HIE   303      57.876  42.252  27.906  1.00  0.00           C  
ATOM   4932  HB2 HIE   303      56.983  42.338  27.287  1.00  0.00           H  
ATOM   4933  HB3 HIE   303      57.583  41.851  28.877  1.00  0.00           H  
ATOM   4934  CG  HIE   303      58.557  43.550  27.942  1.00  0.00           C  
ATOM   4935  ND1 HIE   303      59.522  43.888  28.910  1.00  0.00           N  
ATOM   4936  CE1 HIE   303      59.878  45.152  28.607  1.00  0.00           C  
ATOM   4937  HE1 HIE   303      60.757  45.620  29.026  1.00  0.00           H
[truncated: 65,512 more chars]
