# Supplementary material for: Active ingredients and molecular targets of Taraxacum mongolicum against hepatocellular carcinoma: network pharmacology, molecular docking, and molecular dynamics simulation analysis
Source: PeerJ. 2022 Jul 18;10:e13737. doi: 10.7717/peerj.13737 (PMC9302432; doi:10.7717/peerj.13737)
Supplement: Supplemental Information 7 [file peerj-10-13737-s007.zip › Molecular dynamics (MD) simulation data/MAPK3-Austricin data/rmsd_cpx.dat]

#Frame     RMSD_00003
       1       0.0000
       2       0.7843
       3       0.8902
       4       0.9243
       5       0.9164
       6       1.0290
       7       1.0186
       8       1.0788
       9       1.1513
      10       1.1704
      11       1.1378
      12       1.1204
      13       1.1041
      14       1.1228
      15       1.1790
      16       1.2017
      17       1.1897
      18       1.1808
      19       1.2895
      20       1.2762
      21       1.3481
      22       1.4853
      23       1.4360
      24       1.4237
      25       1.5615
      26       1.5461
      27       1.4386
      28       1.5312
      29       1.4883
      30       1.4124
      31       1.4678
      32       1.5166
      33       1.4337
      34       1.3974
      35       1.3596
      36       1.3824
      37       1.4328
      38       1.4177
      39       1.3893
      40       1.3732
      41       1.3670
      42       1.3365
      43       1.2705
      44       1.3514
      45       1.3634
      46       1.3916
      47       1.3744
      48       1.4201
      49       1.5324
      50       1.6064
      51       1.5740
      52       1.5807
      53       1.5623
      54       1.5529
      55       1.5228
      56       1.5201
      57       1.6003
      58       1.6332
      59       1.5753
      60       1.6065
      61       1.5847
      62       1.4702
      63       1.5056
      64       1.4930
      65       1.4674
      66       1.5326
      67       1.5068
      68       1.5420
      69       1.5860
      70       1.5708
      71       1.6007
      72       1.5554
      73       1.5553
      74       1.6065
      75       1.6499
      76       1.7318
      77       1.7175
      78       1.7144
      79       1.7878
      80       1.7471
      81       1.8068
      82       1.7925
      83       1.8168
      84       1.8174
      85       1.7748
      86       1.7425
      87       1.6893
      88       1.7299
      89       1.7166
      90       1.7753
      91       1.8520
      92       1.7541
      93       1.6903
      94       1.7703
      95       1.8030
      96       1.8694
      97       1.7464
      98       1.7022
      99       1.8620
     100       1.8588
     101       1.9469
     102       1.8742
     103       1.8421
     104       1.7117
     105       1.6884
     106       1.6486
     107       1.6001
     108       1.6962
     109       1.7113
     110       1.6615
     111       1.6208
     112       1.6374
     113       1.6645
     114       1.6122
     115       1.5549
     116       1.6033
     117       1.6656
     118       1.7261
     119       1.6672
     120       1.6946
     121       1.7788
     122       1.8128
     123       1.9164
     124       1.8799
     125       1.8266
     126       1.9257
     127       1.8723
     128       1.6790
     129       1.6816
     130       1.5408
     131       1.6503
     132       1.6093
     133       1.5085
     134       1.5761
     135       1.5578
     136       1.4801
     137       1.5844
     138       1.5209
     139       1.4965
     140       1.5052
     141       1.5250
     142       1.5563
     143       1.5836
     144       1.5675
     145       1.6006
     146       1.5711
     147       1.5925
     148       1.5604
     149       1.5661
     150       1.5984
     151       1.6417
     152       1.5667
     153       1.6211
     154       1.6081
     155       1.5874
     156       1.6886
     157       1.7461
     158       1.6994
     159       1.7810
     160       1.7329
     161       1.7486
     162       1.7416
     163       1.7139
     164       1.5982
     165       1.6091
     166       1.5188
     167       1.5628
     168       1.5599
     169       1.5238
     170       1.5296
     171       1.6333
     172       1.6293
     173       1.6068
     174       1.6680
     175       1.6998
     176       1.6477
     177       1.5376
     178       1.5784
     179       1.5750
     180       1.5704
     181       1.7485
     182       1.6103
     183       1.6065
     184       1.6372
     185       1.6789
     186       1.6476
     187       1.5934
     188       1.5317
     189       1.4920
     190       1.5722
     191       1.6041
     192       1.6050
     193       1.6101
     194       1.5805
     195       1.6615
     196       1.6216
     197       1.6630
     198       1.5584
     199       1.5842
     200       1.5883
     201       1.6292
     202       1.6259
     203       1.6577
     204       1.6261
     205       1.6055
     206       1.5731
     207       1.5467
     208       1.5921
     209       1.5901
     210       1.5466
     211       1.5482
     212       1.5901
     213       1.5832
     214       1.5754
     215       1.5432
     216       1.6386
     217       1.6828
     218       1.7014
     219       1.6486
     220       1.5901
     221       1.6207
     222       1.6923
     223       1.6225
     224       1.6589
     225       1.6308
     226       1.6413
     227       1.6388
     228       1.5931
     229       1.5641
     230       1.5643
     231       1.6692
     232       1.6115
     233       1.6137
     234       1.5403
     235       1.5621
     236       1.5262
     237       1.5746
     238       1.5181
     239       1.5135
     240       1.5267
     241       1.5424
     242       1.5221
     243       1.5490
     244       1.6115
     245       1.6748
     246       1.6893
     247       1.6610
     248       1.7520
     249       1.7139
     250       1.6684
     251       1.6582
     252       1.6264
     253       1.6252
     254       1.5570
     255       1.6767
     256       1.6883
     257       1.7952
     258       1.7138
     259       1.6913
     260       1.7191
     261       1.6775
     262       1.6834
     263       1.7688
     264       1.7142
     265       1.7121
     266       1.7222
     267       1.6993
     268       1.7333
     269       1.7818
     270       1.8574
     271       1.7418
     272       1.7125
     273       1.6209
     274       1.5769
     275       1.6690
     276       1.7332
     277       1.7113
     278       1.7482
     279       1.7767
     280       1.6631
     281       1.6172
     282       1.5861
     283       1.6089
     284       1.7004
     285       1.6934
     286       1.6968
     287       1.6619
     288       1.7438
     289       1.8277
     290       1.7634
     291       1.7974
     292       1.7510
     293       1.7504
     294       1.7837
     295       1.7419
     296       1.7534
     297       1.6940
     298       1.6188
     299       1.6939
     300       1.6791
     301       1.6402
     302       1.7289
     303       1.7291
     304       1.6710
     305       1.6287
     306       1.6974
     307       1.7058
     308       1.6343
     309       1.6084
     310       1.5994
     311       1.5975
     312       1.6561
     313       1.6691
     314       1.6713
     315       1.6294
     316       1.5897
     317       1.5264
     318       1.4985
     319       1.4905
     320       1.5393
     321       1.6386
     322       1.6910
     323       1.6492
     324       1.5228
     325       1.4429
     326       1.4608
     327       1.5699
     328       1.5310
     329       1.5644
     330       1.5879
     331       1.5794
     332       1.5743
     333       1.6186
     334       1.6438
     335       1.6168
     336       1.6024
     337       1.5648
     338       1.5420
     339       1.5580
     340       1.5388
     341       1.4983
     342       1.5536
     343       1.5794
     344       1.6518
     345       1.7617
     346       1.7134
     347       1.6431
     348       1.7219
     349       1.7143
     350       1.6428
     351       1.6615
     352       1.6602
     353       1.6449
     354       1.6206
     355       1.5846
     356       1.5370
     357       1.6130
     358       1.6988
     359       1.8039
     360       1.8062
     361       1.8834
     362       1.9480
     363       1.9462
     364       1.8906
     365       1.9084
     366       1.9080
     367       1.9176
     368       1.8982
     369       2.0265
     370       2.0598
     371       1.9639
     372       2.0196
     373       2.0238
     374       1.8979
     375       1.8777
     376       1.9557
     377       1.9468
     378       1.9881
     379       2.1630
     380       2.1851
     381       2.0758
     382       2.1671
     383       2.1681
     384       2.1192
     385       1.9593
     386       2.0621
     387       2.0366
     388       1.9201
     389       1.9773
     390       1.9983
     391       2.0495
     392       2.0418
     393       2.0676
     394       2.1555
     395       2.1237
     396       2.0844
     397       2.0350
     398       2.0262
     399       1.9888
     400       2.0284
     401       2.0117
     402       1.9128
     403       1.9579
     404       1.8931
     405       1.9172
     406       1.8629
     407       1.8605
     408       1.8146
     409       1.8000
     410       1.8548
     411       1.9176
     412       1.9844
     413       1.9370
     414       1.8898
     415       1.8097
     416       1.7641
     417       1.7646
     418       1.7665
     419       1.7857
     420       1.6864
     421       1.6718
     422       1.7572
     423       1.7388
     424       1.8081
     425       1.8579
     426       1.8807
     427       1.8512
     428       1.9601
     429       1.9932
     430       2.0096
     431       1.9324
     432       1.9096
     433       2.0083
     434       1.9806
     435       1.9097
     436       1.8763
     437       1.8265
     438       1.8429
     439       1.8541
     440       1.8118
     441       1.8225
     442       1.7706
     443       1.7732
     444       1.7043
     445       1.6378
     446       1.7000
     447       1.7343
     448       1.6657
     449       1.6731
     450       1.7166
     451       1.7171
     452       1.6934
     453       1.6684
     454       1.6961
     455       1.7102
     456       1.6663
     457       1.7208
     458       1.6349
     459       1.6984
     460       1.7353
     461       1.8017
     462       1.7902
     463       1.7359
     464       1.7138
     465       1.7271
     466       1.6827
     467       1.7652
     468       1.7322
     469       1.7835
     470       1.8845
     471       1.8797
     472       1.7518
     473       1.6681
     474       1.7493
     475       1.7925
     476       1.7719
     477       1.7614
     478       1.7592
     479       1.7483
     480       1.7988
     481       1.7299
     482       1.8059
     483       1.7790
     484       1.7372
     485       1.8226
     486       1.7995
     487       1.8414
     488       1.8519
     489       1.8312
     490       1.8224
     491       1.8878
     492       1.8796
     493       1.9234
     494       1.8546
     495       1.7753
     496       1.7898
     497       1.7135
     498       1.8011
     499       1.7027
     500       1.7624
     501       1.7105
     502       1.8559
     503       1.8459
     504       1.8278
     505       1.7958
     506       1.7922
     507       1.8847
     508       1.7937
     509       1.8125
     510       1.8341
     511       1.8587
     512       1.8556
     513       1.8906
     514       1.8576
     515       1.9061
     516       1.8653
     517       1.8355
     518       1.8912
     519       1.9457
     520       1.9248
     521       1.9022
     522       1.9248
     523       1.7757
     524       1.8007
     525       1.7086
     526       1.7372
     527       1.8547
     528       1.7196
     529       1.8719
     530       1.7832
     531       1.7672
     532       1.7878
     533       1.7855
     534       1.8274
     535       1.7242
     536       1.6993
     537       1.7030
     538       1.6818
     539       1.6894
     540       1.6600
     541       1.6852
     542       1.6736
     543       1.7322
     544       1.7608
     545       1.7977
     546       1.7931
     547       1.7530
     548       1.7558
     549       1.7315
     550       1.7810
     551       1.8227
     552       1.7236
     553       1.7887
     554       1.8443
     555       1.8096
     556       1.7920
     557       1.7818
     558       1.7746
     559       1.7516
     560       1.7269
     561       1.7165
     562       1.6395
     563       1.6345
     564       1.6376
     565       1.6838
     566       1.7309
     567       1.7559
     568       1.6917
     569       1.6711
     570       1.7218
     571       1.7685
     572       1.7289
     573       1.7249
     574       1.7932
     575       1.8190
     576       1.8347
     577       1.9274
     578       1.9100
     579       1.9052
     580       1.9083
     581       1.9330
     582       1.9054
     583       1.9673
     584       2.0114
     585       2.0033
     586       1.9634
     587       1.8292
     588       1.9166
     589       1.8475
     590       1.7976
     591       1.7938
     592       1.8097
     593       1.7327
     594       1.6887
     595       1.7717
     596       1.7682
     597       1.7442
     598       1.7958
     599       1.7890
     600       1.6568
     601       1.6891
     602       1.7160
     603       1.6884
     604       1.6436
     605       1.7930
     606       1.7410
     607       1.7310
     608       1.7349
     609       1.7402
     610       1.7743
     611       1.7412
     612       1.8435
     613       1.7291
     614       1.7601
     615       1.7917
     616       1.7734
     617       1.7902
     618       1.8009
     619       1.8945
     620       1.8841
     621       1.8593
     622       1.9175
     623       1.8860
     624       1.8602
     625       1.8393
     626       1.8599
     627       1.8418
     628       1.7870
     629       1.8778
     630       1.8504
     631       1.8616
     632       1.9282
     633       1.9019
     634       1.9892
     635       2.0096
     636       2.0789
     637       2.0637
     638       2.1666
     639       2.2013
     640       2.1652
     641       2.1715
     642       2.2939
     643       2.2699
     644       2.1614
     645       2.0739
     646       2.0197
     647       1.8898
     648       1.9497
     649       1.9357
     650       1.9255
     651       1.9108
     652       1.9512
     653       1.9033
     654       1.8825
     655       1.8646
     656       1.8964
     657       1.8806
     658       1.9259
     659       1.9148
     660       1.8616
     661       1.8958
     662       1.9868
     663       1.9648
     664       1.9848
     665       2.0094
     666       1.8698
     667       1.9958
     668       1.9975
     669       1.9980
     670       1.8736
     671       1.9739
     672       1.9779
     673       2.1465
     674       1.9920
     675       2.1138
     676       2.1036
     677       2.1122
     678       2.2038
     679       2.1038
     680       2.1294
     681       2.0290
     682       1.8685
     683       1.8947
     684       1.9230
     685       1.7997
     686       1.8110
     687       1.9007
     688       1.7970
     689       1.7463
     690       1.7665
     691       1.7993
     692       1.7805
     693       1.8309
     694       1.8457
     695       1.7971
     696       1.7840
     697       1.7830
     698       1.8725
     699       1.8578
     700       1.8353
     701       1.7841
     702       1.8844
     703       1.9105
     704       1.8663
     705       1.8636
     706       1.8998
     707       1.9028
     708       1.8653
     709       1.8790
     710       1.8475
     711       1.8595
     712       1.9561
     713       1.9388
     714       1.9464
     715       1.8852
     716       1.8584
     717       1.8067
     718       1.8138
     719       1.8136
     720       1.7741
     721       1.8653
     722       1.8849
     723       1.8018
     724       1.7308
     725       1.8390
     726       1.7572
     727       1.7975
     728       1.7933
     729       1.9119
     730       1.8173
     731       1.7935
     732       1.8142
     733       1.8326
     734       1.8071
     735       1.7285
     736       1.8038
     737       1.8364
     738       1.8124
     739       1.7556
     740       1.8269
     741       1.7907
     742       1.8447
     743       1.7463
     744       1.8316
     745       1.8285
     746       1.7718
     747       1.8051
     748       1.7330
     749       1.7276
     750       1.7487
     751       1.7615
     752       1.7741
     753       1.8002
     754       1.7767
     755       1.7989
     756       1.7799
     757       1.8342
     758       1.7877
     759       1.6928
     760       1.7377
     761       1.7390
     762       1.7825
     763       1.8123
     764       1.8145
     765       1.7911
     766       1.7912
     767       1.7672
     768       1.7411
     769       1.8072
     770       1.8105
     771       1.7365
     772       1.7700
     773       1.7635
     774       1.6774
     775       1.7824
     776       1.8541
     777       1.7842
     778       1.7980
     779       1.7517
     780       1.7950
     781       1.7831
     782       1.7969
     783       1.7170
     784       1.7818
     785       1.7503
     786       1.7682
     787       1.7483
     788       1.6853
     789       1.8192
     790       1.8350
     791       1.8251
     792       1.7812
     793       1.7906
     794       1.8429
     795       1.8391
     796       1.8744
     797       1.8422
     798       1.8728
     799       1.8060
     800       1.8583
     801       1.7966
     802       1.8798
     803       1.9142
     804       1.9713
     805       2.0025
     806       1.8623
     807       1.8663
     808       1.8560
     809       1.8144
     810       1.8876
     811       1.9457
     812       1.9499
     813       1.9214
     814       1.9261
     815       1.8886
     816       1.8200
     817       1.9052
     818       1.8686
     819       1.8593
     820       1.7981
     821       1.8643
     822       1.9478
     823       1.8492
     824       1.9723
     825       1.9958
     826       1.9981
     827       1.9983
     828       1.8954
     829       1.8399
     830       1.9154
     831       1.8732
     832       1.9097
     833       1.9481
     834       2.0965
     835       2.1217
     836       1.9450
     837       1.9136
     838       1.9640
     839       1.9289
     840       1.9755
     841       1.9066
     842       1.8989
     843       1.8901
     844       1.8353
     845       1.9018
     846       1.9140
     847       1.8998
     848       1.9772
     849       2.0123
     850       1.8849
     851       1.8974
     852       1.8648
     853       1.9482
     854       1.8225
     855       1.9003
     856       1.8558
     857       1.8670
     858       1.9780
     859       2.0495
     860       1.9321
     861       1.8910
     862       1.9241
     863       1.8780
     864       1.8314
     865       1.8416
     866       1.7915
     867       1.8075
     868       1.6846
     869       1.7675
     870       1.7952
     871       1.8489
     872       1.8729
     873       1.7880
     874       1.8477
     875       1.8642
     876       1.8627
     877       1.9163
     878       1.8845
     879       1.8201
     880       1.7494
     881       1.7957
     882       1.7848
     883       1.7675
     884       1.7701
     885       1.8952
     886       1.7807
     887       1.8395
     888       1.8160
     889       1.8138
     890       1.7705
     891       1.8396
     892       1.8002
     893       1.8581
     894       1.8516
     895       1.9291
     896       1.9296
     897       1.8648
     898       1.9474
     899       1.8770
     900       1.8282
     901       1.9240
     902       1.8801
     903       1.8206
     904       1.7254
     905       1.7952
     906       1.9395
     907       1.8799
     908       1.9307
     909       1.9933
     910       1.9039
     911       1.9708
     912       1.8779
     913       1.8797
     914       1.8938
     915       1.9006
     916       1.7427
     917       1.7614
     918       1.6974
     919       1.7289
     920       1.6904
     921       1.6881
     922       1.7713
     923       1.7245
     924       1.7547
     925       1.7779
     926       1.7863
     927       1.7962
     928       1.8184
     929       1.8059
     930       1.7720
     931       1.8453
     932       1.8261
     933       1.7942
     934       1.8576
     935       1.9538
     936       1.9099
     937       1.8642
     938       1.8130
     939       1.7912
     940       1.8092
     941       1.8321
     942       1.7291
     943       1.8455
     944       1.7936
     945       1.7473
     946       1.7814
     947       1.8145
     948       1.7717
     949       1.9062
     950       1.9235
     951       1.9276
     952       1.9310
     953       1.9952
     954       1.9233
     955       1.8106
     956       1.8277
     957       1.8184
     958       1.8660
     959       1.7820
     960       1.8642
     961       1.9241
     962       1.8344
     963       1.8257
     964       1.8465
     965       1.9117
     966       1.8407
     967       1.8583
     968       1.8951
     969       1.9446
     970       1.9261
     971       1.8895
     972       1.9139
     973       1.9454
     974       1.9675
     975       1.9744
     976       1.9708
     977       1.9185
     978       1.8475
     979       1.8902
     980       1.9130
     981       2.0849
     982       2.0909
     983       1.9486
     984       1.9375
     985       2.0106
     986       1.9406
     987       1.9131
     988       1.8962
     989       1.9632
     990       1.9082
     991       1.8235
     992       1.8896
     993       1.8707
     994       1.9429
     995       1.9405
     996       1.9011
     997       1.8925
     998       1.9469
     999       1.9233
    1000       2.0053
    1001       2.0182
    1002       2.0122
    1003       1.9690
    1004       1.8928
    1005       1.8663
    1006       1.7850
    1007       1.7759
    1008       1.7506
    1009       1.7169
    1010       1.7528
    1011       1.7388
    1012       1.7364
    1013       1.7031
    1014       1.7171
    1015       1.6888
    1016       1.7019
    1017       1.7040
    1018       1.7109
    1019       1.7507
    1020       1.6930
    1021       1.7423
    1022       1.7260
    1023       1.8363
    1024       1.7878
    1025       1.8118
    1026       1.8181
    1027       1.9119
    1028       1.8022
    1029       1.8745
    1030       1.8755
    1031       1.9282
    1032       1.8554
    1033       1.8528
    1034       1.7084
    1035       1.8357
    1036       1.9155
    1037       1.8691
    1038       1.7950
    1039       1.8381
    1040       1.8564
    1041       1.8663
    1042       1.8085
    1043       1.8621
    1044       1.8723
    1045       1.8897
    1046       1.8439
    1047       1.8398
    1048       1.9405
    1049       1.9699
    1050       1.9623
    1051       2.1060
    1052       1.9059
    1053       1.9711
    1054       1.9184
    1055       1.8319
    1056       1.9595
    1057       2.0647
    1058       2.0423
    1059       2.0581
    1060       2.0425
    1061       1.9339
    1062       1.9371
    1063       1.9382
    1064       1.9946
    1065       1.9420
    1066       1.8145
    1067       1.9670
    1068       2.0474
    1069       1.9919
    1070       2.1530
    1071       2.1172
    1072       2.1433
    1073       2.1934
    1074       2.0794
    1075       2.0723
    1076       2.0909
    1077       2.1014
    1078       2.1654
    1079       2.1318
    1080       2.1334
    1081       2.3008
    1082       2.2589
    1083       2.1447
    1084       2.2309
    1085       2.2670
    1086       2.2114
    1087       2.1368
    1088       2.1336
    1089       2.0516
    1090       2.1261
    1091       2.0537
    1092       1.9955
    1093       1.9947
    1094       1.9632
    1095       1.9202
    1096       2.0469
    1097       2.0582
    1098       2.0989
    1099       2.0200
    1100       2.1210
    1101       2.1823
    1102       2.0949
    1103       2.1617
    1104       2.1875
    1105       2.2579
    1106       2.3297
    1107       2.1298
    1108       2.0027
    1109       2.1206
    1110       2.0473
    1111       2.0500
    1112       2.0723
    1113       2.1345
    1114       2.1664
    1115       2.1596
    1116       2.1247
    1117       2.0850
    1118       2.1339
    1119       2.0492
    1120       1.9428
    1121       1.9554
    1122       2.0436
    1123       2.0790
    1124       2.1118
    1125       2.1833
    1126       2.0514
    1127       2.0873
    1128       2.0491
    1129       1.9655
    1130       2.0833
    1131       1.9258
    1132       2.0019
    1133       1.9662
    1134       1.9362
    1135       1.8534
    1136       1.7710
    1137       1.7029
    1138       1.6366
    1139       1.6834
    1140       1.6689
    1141       1.6982
    1142       1.7091
    1143       1.7689
    1144       1.7782
    1145       1.9005
    1146       1.7947
    1147       1.8126
    1148       1.8021
    1149       1.9213
    1150       1.9058
    1151       1.9814
    1152       2.0346
    1153       2.0397
    1154       2.0147
    1155       1.9758
    1156       1.9809
    1157       2.0150
    1158       1.8640
    1159       1.8776
    1160       1.9252
    1161       1.8702
    1162       1.9062
    1163       1.8970
    1164       1.9603
    1165       1.9302
    1166       2.0154
    1167       2.0522
    1168       1.9358
    1169       2.0234
    1170       2.0004
    1171       2.1317
    1172       2.0723
    1173       1.9504
    1174       1.8709
    1175       1.8761
    1176       1.8815
    1177       1.9090
    1178       1.9329
    1179       1.9439
    1180       2.0050
    1181       2.0345
    1182       2.0504
    1183       2.0257
    1184       2.0081
    1185       1.9699
    1186       2.0993
    1187       2.0787
    1188       2.0993
    1189       2.1101
    1190       2.0183
    1191       2.1135
    1192       2.1319
    1193       2.1104
    1194       2.0016
    1195       1.9869
    1196       2.0812
    1197       2.0239
    1198       1.9312
    1199       2.0053
    1200       1.9586
    1201       1.9725
    1202       1.9066
    1203       1.9633
    1204       1.8883
    1205       1.8301
    1206       1.8217
    1207       1.8828
    1208       1.8665
    1209       1.8190
    1210       1.8125
    1211       1.7858
    1212       1.8111
    1213       1.7899
    1214       1.8497
    1215       1.8098
    1216       1.8422
    1217       1.8080
    1218       1.9123
    1219       1.9486
    1220       1.8832
    1221       1.8527
    1222       1.9195
    1223       1.9027
    1224       1.9339
    1225       1.9144
    1226       1.9456
    1227       1.9032
    1228       1.8639
    1229       1.9062
    1230       1.9402
    1231       1.8303
    1232       1.9025
    1233       1.9970
    1234       1.8971
    1235       1.8195
    1236       1.7965
    1237       1.8497
    1238       1.9331
    1239       1.8540
    1240       1.8577
    1241       1.8539
    1242       1.8480
    1243       1.8221
    1244       1.8884
    1245       1.8856
    1246       1.8561
    1247       1.7523
    1248       1.7870
    1249       1.8428
    1250       1.8163
    1251       1.8232
    1252       1.7413
    1253       1.8247
    1254       1.8753
    1255       1.9282
    1256       1.8915
    1257       1.8897
    1258       1.8211
    1259       1.8858
    1260       1.8032
    1261       1.8140
    1262       1.7421
    1263       1.8217
    1264       1.7155
    1265       1.7975
    1266       1.8871
    1267       1.8730
    1268       1.8759
    1269       1.8330
    1270       1.8655
    1271       1.8955
    1272       1.9799
    1273       1.8748
    1274       1.8211
    1275       1.7795
    1276       1.7756
    1277       1.7742
    1278       1.7922
    1279       1.7773
    1280       1.7915
    1281       1.8218
    1282       1.9117
    1283       1.9408
    1284       1.8922
    1285       1.8936
    1286       1.8492
    1287       1.8209
    1288       1.7775
    1289       1.8517
    1290       1.8895
    1291       1.8036
    1292       1.8280
    1293       1.8420
    1294       1.8127
    1295       1.8278
    1296       1.7804
    1297       1.8508
    1298       1.8182
    1299       1.7496
    1300       1.7568
    1301       1.8485
    1302       1.8708
    1303       1.9024
    1304       1.9716
    1305       1.9432
    1306       1.9321
    1307       1.9293
    1308       1.9374
    1309       1.9709
    1310       1.8489
    1311       1.8870
    1312       1.8473
    1313       1.7997
    1314       1.7846
    1315       1.7765
    1316       1.8601
    1317       1.7847
    1318       1.8191
    1319       1.7775
    1320       1.7643
    1321       1.8038
    1322       1.8598
    1323       1.8701
    1324       1.9975
    1325       1.9815
    1326       1.9596
    1327       1.8828
    1328       1.8805
    1329       1.9115
    1330       1.9401
    1331       1.8954
    1332       1.8763
    1333       1.9460
    1334       1.9069
    1335       1.8574
    1336       1.8181
    1337       1.8827
    1338       1.9722
    1339       1.9111
    1340       1.9698
    1341       1.8673
    1342       1.9058
    1343       1.8120
    1344       1.8733
    1345       1.8682
    1346       1.8617
    1347       1.9216
    1348       1.7915
    1349       1.8458
    1350       1.8111
    1351       1.8563
    1352       1.8388
    1353       1.8745
    1354       1.8852
    1355       1.8515
    1356       1.8384
    1357       1.7545
    1358       1.8305
    1359       1.7961
    1360       1.8726
    1361       2.0550
    1362       1.8602
    1363       1.9857
    1364       2.0036
    1365       1.9327
    1366       1.9660
    1367       1.8976
    1368       1.9519
    1369       1.9914
    1370       1.9470
    1371       1.9835
    1372       2.0568
    1373       2.0562
    1374       1.9332
    1375       1.9079
    1376       1.8962
    1377       1.9768
    1378       1.8809
    1379       1.8606
    1380       1.8104
    1381       1.8587
    1382       1.8274
    1383       1.9520
    1384       1.9181
    1385       1.8619
    1386       1.8966
    1387       1.8664
    1388       1.8900
    1389       1.8923
    1390       1.8416
    1391       1.8010
    1392       1.8142
    1393       1.8840
    1394       1.9209
    1395       1.8989
    1396       1.9818
    1397       1.9667
    1398       1.9874
    1399       1.9577
    1400       2.0300
    1401       1.9276
    1402       2.0128
    1403       2.0917
    1404       2.0071
    1405       1.8932
    1406       1.8941
    1407       1.8159
    1408       1.8348
    1409       1.8684
    1410       1.7929
    1411       1.8571
    1412       1.8256
    1413       1.7877
    1414       1.7971
    1415       1.8005
    1416       1.7644
    1417       1.8243
    1418       1.8970
    1419       1.8202
    1420       1.8413
    1421       1.8028
    1422       1.7745
    1423       1.8101
    1424       1.8565
    1425       1.8604
    1426       1.9214
    1427       1.8892
    1428       1.9314
    1429       1.9057
    1430       1.8998
    1431       1.9905
    1432       2.0475
    1433       1.9051
    1434       1.8672
    1435       1.8661
    1436       1.8962
    1437       1.8985
    1438       1.9260
    1439       1.9773
    1440       1.8977
    1441       1.8015
    1442       1.8445
    1443       1.8602
    1444       1.9116
    1445       1.8034
    1446       1.8268
    1447       1.9128
    1448       1.8185
    1449       1.8440
    1450       1.8865
    1451       1.8756
    1452       1.8153
    1453       1.9079
    1454       1.9382
    1455       2.0033
    1456       1.9686
    1457       2.0582
    1458       1.9332
    1459       1.8762
    1460       1.7770
    1461       1.8173
    1462       1.8759
    1463       1.9618
    1464       1.9180
    1465       1.9271
    1466       1.9355
    1467       1.9088
    1468       1.8855
    1469       1.9017
    1470       1.8442
    1471       1.8880
    1472       1.8461
    1473       1.8705
    1474       1.8488
    1475       1.8760
    1476       1.9109
    1477       1.8842
    1478       1.7546
    1479       1.8370
    1480       1.8492
    1481       1.8142
    1482       1.8377
    1483       1.8763
    1484       1.8155
    1485       1.7931
    1486       1.8084
    1487       1.8561
    1488       1.8689
    1489       1.8975
    1490       1.9121
    1491       1.8163
    1492       1.8061
    1493       1.8115
    1494       1.8297
    1495       1.8387
    1496       1.9417
    1497       1.8805
    1498       1.8951
    1499       1.8197
    1500       1.8918
    1501       1.8876
    1502       1.7736
    1503       1.8087
    1504       1.8299
    1505       1.8632
    1506       1.8062
    1507       1.8761
    1508       1.8287
    1509       1.8453
    1510       1.8209
    1511       1.7653
    1512       1.7726
    1513       1.7433
    1514       1.7402
    1515       1.7781
    1516       1.7956
    1517       1.8732
    1518       1.7980
    1519       1.8617
    1520       1.8292
    1521       1.8150
    1522       1.7930
    1523       1.8247
    1524       1.7764
    1525       1.7828
    1526       1.7991
    1527       1.8749
    1528       1.7991
    1529       1.8966
    1530       1.8846
    1531       1.8112
    1532       1.9208
    1533       1.9322
    1534       1.9165
    1535       2.0156
    1536       1.9959
    1537       1.9804
    1538       2.0191
    1539       1.8902
    1540       1.8828
    1541       1.9000
    1542       1.8952
    1543       1.9634
    1544       1.9465
    1545       1.9865
    1546       1.9088
    1547       1.9586
    1548       1.9580
    1549       2.0852
    1550       2.0501
    1551       1.9926
    1552       1.9415
    1553       1.9136
    1554       1.9839
    1555       1.9450
    1556       1.9377
    1557       1.9827
    1558       1.9222
    1559       2.0215
    1560       1.9198
    1561       1.9463
    1562       2.0312
    1563       2.0964
    1564       2.0309
    1565       1.9886
    1566       1.9873
    1567       2.0158
    1568       1.9694
    1569       1.8898
    1570       1.8919
    1571       1.9402
    1572       1.9144
    1573       1.8571
    1574       1.9184
    1575       1.9089
    1576       1.9043
    1577       1.9283
    1578       2.0383
    1579       1.8957
    1580       1.9370
    1581       1.9921
    1582       1.9469
    1583       1.9659
    1584       2.0267
    1585       1.9504
    1586       1.9781
    1587       1.9002
    1588       1.9426
    1589       1.9210
    1590       1.9636
    1591       1.9148
    1592       1.9712
    1593       2.1226
    1594       2.0517
    1595       2.0415
    1596       1.9432
    1597       1.9031
    1598       1.8707
    1599       1.9396
    1600       1.9490
    1601       1.8293
    1602       1.9403
    1603       1.9285
    1604       2.0069
    1605       1.9000
    1606       1.8431
    1607       1.8731
    1608       1.9653
    1609       1.9002
    1610       1.9176
    1611       1.8989
    1612       1.9528
    1613       1.9691
    1614       1.9675
    1615       1.8936
    1616       1.9168
    1617       1.8371
    1618       1.9969
    1619       1.9851
    1620       2.0449
    1621       2.0380
    1622       1.9858
    1623       1.9736
    1624       1.9495
    1625       1.9616
    1626       1.9368
    1627       1.8694
    1628       1.8960
    1629       1.9953
    1630       1.9654
    1631       1.9790
    1632       1.8998
    1633       2.0289
    1634       1.9518
    1635       1.9551
    1636       1.8853
    1637       1.9353
    1638       1.9768
    1639       1.9497
    1640       2.0825
    1641       2.0665
    1642       2.0696
    1643       2.0644
    1644       2.0960
    1645       2.0723
    1646       1.9950
    1647       2.0167
    1648       2.0225
    1649       1.9681
    1650       2.0013
    1651       1.9730
    1652       2.0017
    1653       1.9529
    1654       1.9541
    1655       1.9295
    1656       1.9060
    1657       1.9312
    1658       1.8902
    1659       1.9046
    1660       1.9608
    1661       2.0479
    1662       2.0108
    1663       2.0221
    1664       2.0277
    1665       1.9873
    1666       2.0158
    1667       2.0025
    1668       2.0105
    1669       1.9778
    1670       2.0110
    1671       1.9321
    1672       1.9473
    1673       2.0056
    1674       1.9573
    1675       1.9670
    1676       1.9538
    1677       2.0649
    1678       2.0976
    1679       2.0055
    1680       2.0088
    1681       1.9618
    1682       1.9339
    1683       1.9140
    1684       1.9681
    1685       1.9730
    1686       1.8332
    1687       1.7695
    1688       1.7553
    1689       1.8297
    1690       1.8191
    1691       1.8806
    1692       1.9077
    1693       1.8613
    1694       1.9644
    1695       1.8657
    1696       1.9463
    1697       1.9713
    1698       1.9928
    1699       1.8928
    1700       1.9271
    1701       1.8871
    1702       1.8918
    1703       1.9245
    1704       1.8250
    1705       1.8256
    1706       1.9104
    1707       1.9377
    1708       2.0028
    1709       1.9416
    1710       1.9479
    1711       1.9171
    1712       1.9048
    1713       1.9961
    1714       2.0673
    1715       2.0804
    1716       2.1108
    1717       2.0701
    1718       2.2122
    1719       2.1172
    1720       2.0312
    1721       2.1371
    1722       2.1429
    1723       2.0650
    1724       2.0724
    1725       1.9279
    1726       1.9291
    1727       1.9341
    1728       1.9204
    1729       1.8771
    1730       1.9747
    1731       2.0224
    1732       1.9857
    1733       1.9684
    1734       2.0186
    1735       1.9683
    1736       2.0486
    1737       2.1130
    1738       2.0973
    1739       2.1190
    1740       2.0751
    1741       2.0941
    1742       2.1741
    1743       2.1309
    1744       2.1347
    1745       2.1167
    1746       2.0964
    1747       2.0483
    1748       1.9996
    1749       1.9576
    1750       2.0243
    1751       2.1024
    1752       2.0599
    1753       1.9548
    1754       1.9021
    1755       1.8705
    1756       1.8889
    1757       2.0104
    1758       2.0012
    1759       1.9687
    1760       1.9845
    1761       2.0193
    1762       2.1130
    1763       2.0749
    1764       2.1158
    1765       2.0467
    1766       2.0964
    1767       2.1848
    1768       2.1724
    1769       2.2374
    1770       2.2709
    1771       2.2578
    1772       2.1355
    1773       2.0337
    1774       2.1859
    1775       2.1360
    1776       2.1800
    1777       2.0218
    1778       2.1441
    1779       2.1711
    1780       2.2298
    1781       2.1522
    1782       2.2180
    1783       2.2330
    1784       2.2101
    1785       2.2714
    1786       2.1947
    1787       2.3254
    1788       2.1765
    1789       2.2477
    1790       2.2241
    1791       2.1083
    1792       2.0903
    1793       1.9952
    1794       2.1217
    1795       2.1544
    1796       2.1488
    1797       2.0257
    1798       1.9560
    1799       1.9097
    1800       1.8733
    1801       1.9147
    1802       1.9388
    1803       1.9302
    1804       2.0220
    1805       2.0828
    1806       2.0023
    1807       1.9513
    1808       1.9639
    1809       2.0035
    1810       2.1247
    1811       2.0505
    1812       2.0848
    1813       2.0157
    1814       2.0968
    1815       2.0712
    1816       2.0763
    1817       1.9511
    1818       2.0584
    1819       2.1213
    1820       2.1672
    1821       2.1312
    1822       2.1027
    1823       2.0383
    1824       2.0697
    1825       2.1191
    1826       2.1351
    1827       2.1023
    1828       2.1487
    1829       2.1918
    1830       2.1491
    1831       2.1632
    1832       2.0704
    1833       2.0526
    1834       2.0373
    1835       2.0559
    1836       2.0256
    1837       1.9625
    1838       1.9640
    1839       2.0134
    1840       1.9947
    1841       2.0610
    1842       2.0368
    1843       2.0166
    1844       2.1550
    1845       2.1226
    1846       2.1113
    1847       2.1822
    1848       2.0676
    1849       2.0481
    1850       2.0774
    1851       2.0262
    1852       2.0175
    1853       1.9915
    1854       2.0213
    1855       2.1038
    1856       2.0419
    1857       2.0997
    1858       2.1738
    1859       2.1438
    1860       2.1504
    1861       2.1480
    1862       2.1317
    1863       2.0773
    1864       2.1471
    1865       2.0539
    1866       2.1406
    1867       2.0782
    1868       2.0649
    1869       2.0534
    1870       2.0829
    1871       2.2632
    1872       2.1976
    1873       2.0781
    1874       2.0161
    1875       2.0533
    1876       2.1557
    1877       2.1875
    1878       2.1319
    1879       2.1363
    1880       2.1865
    1881       2.1840
    1882       2.1221
    1883       2.1869
    1884       2.0523
    1885       2.1643
    1886       2.1009
    1887       2.1451
    1888       2.1564
    1889       2.0697
    1890       2.0828
    1891       2.0332
    1892       2.1446
    1893       2.0766
    1894       2.2003
    1895       2.3046
    1896       2.3319
    1897       2.2032
    1898       2.2944
    1899       2.3236
    1900       2.3427
    1901       2.3082
    1902       2.2434
    1903       2.2392
    1904       2.3855
    1905       2.2081
    1906       2.1414
    1907       2.2756
    1908       2.2116
    1909       2.2458
    1910       2.1652
    1911       2.1455
    1912       2.2398
    1913       2.2728
    1914       2.3285
    1915       2.3406
    1916       2.2732
    1917       2.2706
    1918       2.2357
    1919       2.2812
    1920       2.3012
    1921       2.2266
    1922       2.3111
    1923       2.2897
    1924       2.3271
    1925       2.2302
    1926       2.2489
    1927       2.1973
    1928       2.2728
    1929       2.3514
    1930       2.3269
    1931       2.4873
    1932       2.4007
    1933       2.3052
    1934       2.3200
    1935       2.3837
    1936       2.3905
    1937       2.2293
    1938       2.2545
    1939       2.2737
    1940       2.2000
    1941       2.2229
    1942       2.2645
    1943       2.2264
    1944       2.2349
    1945       2.2583
    1946       2.1732
    1947       2.2019
    1948       2.1461
    1949       2.0736
    1950       2.1639
    1951       2.1856
    1952       2.2029
    1953       2.3111
    1954       2.2296
    1955       2.1906
    1956       2.2994
    1957       2.2314
    1958       2.1609
    1959       2.2294
    1960       2.2705
    1961       2.1483
    1962       2.1122
    1963       2.2557
    1964       2.1961
    1965       2.2750
    1966       2.2558
    1967       2.2759
    1968       2.1755
    1969       2.1094
    1970       2.0076
    1971       2.0605
    1972       2.0397
    1973       2.0238
    1974       2.0148
    1975       1.9984
    1976       2.0734
    1977       2.0613
    1978       2.0369
    1979       1.9902
    1980       2.0877
    1981       2.1033
    1982       2.1921
    1983       2.1024
    1984       2.1585
    1985       2.1555
    1986       2.1258
    1987       2.2306
    1988       2.2733
    1989       2.2540
    1990       2.2845
    1991       2.2473
    1992       2.3004
    1993       2.3665
    1994       2.1889
    1995       2.2961
    1996       2.3991
    1997       2.3806
    1998       2.2120
    1999       2.3031
    2000       2.3662
    2001       2.4117
    2002       2.3352
    2003       2.4396
    2004       2.2454
    2005       2.2150
    2006       2.2090
    2007       2.2689
    2008       2.2693
    2009       2.2930
    2010       2.3454
    2011       2.2725
    2012       2.2627
    2013       2.2634
    2014       2.2018
    2015       2.3367
    2016       2.2522
    2017       2.3960
    2018       2.3023
    2019       2.2691
    2020       2.2158
    2021       2.1720
    2022       2.1454
    2023       2.1411
    2024       2.2742
    2025       2.2087
    2026       2.1792
    2027       2.1813
    2028       2.1519
    2029       2.0969
    2030       2.0414
    2031       2.2227
    2032       2.0670
    2033       1.9921
    2034       1.9634
    2035       1.9860
    2036       2.0111
    2037       2.0076
    2038       2.0020
    2039       2.0510
    2040       2.0471
    2041       2.0771
    2042       2.0674
    2043       2.1089
    2044       2.1847
    2045       2.1129
    2046       2.1258
    2047       2.2171
    2048       2.1825
    2049       2.1831
    2050       2.1570
    2051       2.1761
    2052       2.0676
    2053       2.0762
    2054       2.0828
    2055       2.2129
    2056       2.0931
    2057       2.1136
    2058       2.0347
    2059       1.9999
    2060       2.0132
    2061       2.0381
    2062       2.2225
    2063       2.1666
    2064       2.1172
    2065       2.0636
    2066       2.0762
    2067       2.2019
    2068       2.2087
    2069       2.1933
    2070       2.1067
    2071       2.1260
    2072       2.1195
    2073       2.0520
    2074       1.9616
    2075       2.0220
    2076       1.9798
    2077       2.1116
    2078       2.2079
    2079       2.1633
    2080       2.1871
    2081       2.1623
    2082       2.1509
    2083       2.0676
    2084       1.9750
    2085       1.9978
    2086       1.9816
    2087       2.0117
    2088       1.9103
    2089       1.9830
    2090       1.9658
    2091       1.9767
    2092       2.0820
    2093       2.0337
    2094       2.1266
    2095       2.1041
    2096       2.0917
    2097       2.0888
    2098       2.2153
    2099       2.2107
    2100       2.0986
    2101       2.0476
    2102       2.1353
    2103       2.1743
    2104       2.1487
    2105       2.1839
    2106       2.1643
    2107       2.1067
    2108       2.1047
    2109       1.9853
    2110       2.0577
    2111       2.0230
    2112       2.1102
    2113       2.0755
    2114       2.1238
    2115       2.1556
    2116       2.2113
    2117       2.1985
    2118       2.0741
    2119       2.1426
    2120       2.2945
    2121       2.3243
    2122       2.2999
    2123       2.3716
    2124       2.2829
    2125       2.1677
    2126       2.2238
    2127       2.2690
    2128       2.2881
    2129       2.3138
    2130       2.2150
    2131       2.1694
    2132       2.1512
    2133       2.1734
    2134       2.2882
    2135       2.1553
    2136       2.2460
    2137       2.1775
    2138       2.3232
    2139       2.2376
    2140       2.2943
    2141       2.2612
    2142       2.2002
    2143       2.1850
    2144       2.2367
    2145       2.2514
    2146       2.2059
    2147       2.1500
    2148       2.1010
    2149       2.1744
    2150       2.1933
    2151       2.2920
    2152       2.2711
    2153       2.2503
    2154       2.2994
    2155       2.3162
    2156       2.2169
    2157       2.2212
    2158       2.2124
    2159       2.1782
    2160       2.2088
    2161       2.1718
    2162       2.2919
    2163       2.3295
    2164       2.0872
    2165       2.1576
    2166       2.0945
    2167       2.0993
    2168       2.1097
    2169       2.1498
    2170       2.0546
    2171       2.0493
    2172       2.0470
    2173       2.1246
    2174       2.1323
    2175       2.1074
    2176       1.9815
    2177       2.0620
    2178       2.1058
    2179       2.1166
    2180       2.0861
    2181       2.1517
    2182       2.0416
    2183       1.9916
    2184       2.0257
    2185       2.0673
    2186       2.0528
    2187       1.9333
    2188       2.0265
    2189       2.0589
    2190       1.9425
    2191       2.0089
    2192       2.0140
    2193       1.9919
    2194       2.1543
    2195       2.0821
    2196       1.9939
    2197       2.0187
    2198       2.0048
    2199       1.9483
    2200       2.0212
    2201       1.9722
    2202       1.9654
    2203       1.9406
    2204       1.9994
    2205       1.9761
    2206       1.9220
    2207       1.9496
    2208       1.9696
    2209       1.9381
    2210       2.0258
    2211       2.0285
    2212       2.0988
    2213       2.0827
    2214       2.0358
    2215       2.0057
    2216       2.0202
    2217       1.9457
    2218       2.0100
    2219       2.0723
    2220       2.0212
    2221       1.9044
    2222       1.8695
    2223       1.9627
    2224       2.0101
    2225       1.9618
    2226       1.9476
    2227       1.9925
    2228       2.0737
    2229       1.9695
    2230       1.9356
    2231       1.8442
    2232       1.9405
    2233       1.8318
    2234       1.8475
    2235       1.8648
    2236       1.8643
    2237       1.8803
    2238       1.9144
    2239       1.8551
    2240       1.9537
    2241       1.9667
    2242       2.0151
    2243       2.0068
    2244       1.9578
    2245       1.9532
    2246       1.9753
    2247       1.8886
    2248       1.8805
    2249       1.9678
    2250       1.9288
    2251       1.9327
    2252       1.9065
    2253       1.8648
    2254       1.9096
    2255       1.9686
    2256       1.8933
    2257       1.8332
    2258       1.9394
    2259       1.9670
    2260       1.9163
    2261       1.9270
    2262       1.9583
    2263       2.0089
    2264       1.8982
    2265       1.8827
    2266       1.9659
    2267       1.9457
    2268       1.9194
    2269       1.9021
    2270       1.8948
    2271       1.9249
    2272       1.9906
    2273       1.9622
    2274       1.9315
    2275       1.9840
    2276       1.9401
    2277       1.9298
    2278       1.9391
    2279       2.0798
    2280       2.0483
    2281       2.0435
    2282       2.0959
    2283       2.0458
    2284       2.0447
    2285       2.0011
    2286       1.9689
    2287       1.9630
    2288       1.9386
    2289       2.0627
    2290       2.0555
    2291       2.1486
    2292       2.1340
    2293       2.1011
    2294       2.1866
    2295       2.2519
    2296       2.2529
    2297       2.1744
    2298       2.1421
    2299       2.0618
    2300       2.0487
    2301       2.0380
    2302       2.0817
    2303       2.1298
    2304       2.0781
    2305       2.0254
    2306       2.1531
    2307       2.1623
    2308       2.0647
    2309       2.1368
    2310       1.9944
    2311       2.0152
    2312       2.0424
    2313       2.0701
    2314       2.1023
    2315       2.1357
    2316       2.0660
    2317       2.1239
    2318       2.1419
    2319       2.1552
    2320       2.2249
    2321       2.1561
    2322       2.0903
    2323       2.0924
    2324       2.0245
    2325       2.1032
    2326       2.1511
    2327       2.0651
    2328       2.0630
    2329       2.0768
    2330       2.0388
    2331       2.0327
    2332       2.0403
    2333       2.1099
    2334       2.1787
    2335       2.1602
    2336       2.2758
    2337       2.2519
    2338       2.4258
    2339       2.3697
    2340       2.2660
    2341       2.3131
    2342       2.1955
    2343       2.1401
    2344       2.1575
    2345       2.0760
    2346       2.1830
    2347       2.1935
    2348       2.1204
    2349       2.0738
    2350       2.1728
    2351       2.1256
    2352       1.9953
    2353       2.0130
    2354       2.0223
    2355       2.0282
    2356       2.1242
    2357       2.0441
    2358       2.0783
    2359       2.0106
    2360       2.0314
    2361       2.0246
    2362       1.9575
    2363       2.0008
    2364       1.9949
    2365       1.8755
    2366       1.9448
    2367       2.0479
    2368       2.0498
    2369       2.0285
    2370       2.1203
    2371       2.0277
    2372       2.2071
    2373       2.1198
    2374       2.1840
    2375       2.1924
    2376       2.0675
    2377       2.1962
    2378       2.2477
    2379       2.0917
    2380       2.1048
    2381       2.1456
    2382       2.0484
    2383       2.0852
    2384       2.1982
    2385       2.2549
    2386       2.2966
    2387       2.1113
    2388       2.1360
    2389       2.1408
    2390       2.1421
    2391       2.1169
    2392       2.0325
    2393       2.0866
    2394       2.0634
    2395       2.0201
    2396       2.0404
    2397       2.0045
    2398       2.0385
    2399       1.9933
    2400       1.9768
    2401       1.9961
    2402       2.0625
    2403       2.0818
    2404       2.1365
    2405       2.0277
    2406       1.9719
    2407       2.0406
    2408       2.0710
    2409       2.1057
    2410       2.0722
    2411       1.9947
    2412       1.9496
    2413       1.9277
    2414       1.9618
    2415       1.9551
    2416       2.0107
    2417       1.9842
    2418       2.0046
    2419       1.9773
    2420       2.0344
    2421       1.9646
    2422       2.0473
    2423       2.1147
    2424       2.0440
    2425       2.1069
    2426       2.0443
    2427       2.1041
    2428       2.1963
    2429       2.1559
    2430       2.1281
    2431       2.1564
    2432       2.0535
    2433       2.1670
    2434       2.0819
    2435       2.0766
    2436       2.1071
    2437       2.0419
    2438       2.1514
    2439       2.0520
    2440       1.9174
    2441       2.0136
    2442       1.9959
    2443       1.9693
    2444       1.9741
    2445       2.0120
    2446       1.9954
    2447       1.9777
    2448       2.0642
    2449       1.9603
    2450       1.9572
    2451       2.1244
    2452       2.0908
    2453       2.0694
    2454       2.0363
    2455       2.1342
    2456       2.1067
    2457       2.1323
    2458       2.0817
    2459       2.0868
    2460       2.0368
    2461       2.0658
    2462       2.0367
    2463       2.0526
    2464       2.0538
    2465       2.1730
    2466       2.0613
    2467       2.0317
    2468       2.0596
    2469       2.0552
    2470       1.9408
    2471       1.9378
    2472       1.9642
    2473       2.0287
    2474       1.9456
    2475       2.0879
    2476       2.0138
    2477       1.9905
    2478       2.0501
    2479       2.0502
    2480       2.0165
    2481       2.0052
    2482       2.0497
    2483       2.1451
    2484       2.0769
    2485       2.0495
    2486       1.9641
    2487       2.1255
    2488       1.9827
    2489       1.9558
    2490       1.9801
    2491       1.9836
    2492       1.9311
    2493       1.9542
    2494       1.9923
    2495       2.1155
    2496       2.0508
    2497       2.0751
    2498       2.1124
    2499       2.1282
    2500       2.1143
    2501       2.1188
    2502       2.0376
    2503       2.1522
    2504       2.1174
    2505       2.2809
    2506       2.1869
    2507       2.2166
    2508       2.2553
    2509       2.2004
    2510       2.2080
    2511       2.3152
    2512       2.3585
    2513       2.3606
    2514       2.2749
    2515       2.3200
    2516       2.2091
    2517       2.2027
    2518       2.1841
    2519       2.1906
    2520       2.1125
    2521       2.2296
    2522       2.2409
    2523       2.2305
    2524       2.2048
    2525       2.2040
    2526       2.1231
    2527       2.2264
    2528       2.1030
    2529       2.1765
    2530       2.2124
    2531       2.2215
    2532       2.1441
    2533       2.0539
    2534       2.0341
    2535       2.0602
    2536       2.0592
    2537       2.1158
    2538       2.2200
    2539       2.1030
    2540       2.1036
    2541       2.1672
    2542       2.1228
    2543       1.9933
    2544       2.0079
    2545       2.0609
    2546       2.1457
    2547       2.1089
    2548       2.1545
    2549       2.1996
    2550       2.2229
    2551       2.1585
    2552       2.2463
    2553       2.1710
    2554       2.1554
    2555       2.1224
    2556       2.0868
    2557       2.0753
    2558       2.0976
    2559       2.1031
    2560       2.1716
    2561       2.1008
    2562       2.0385
    2563       2.0831
    2564       2.1565
    2565       2.0821
    2566       2.0829
    2567       1.9942
    2568       2.0718
    2569       2.0346
    2570       2.1327
    2571       2.1800
    2572       2.1297
    2573       2.1239
    2574       2.2522
    2575       2.2122
    2576       2.1859
    2577       2.2192
    2578       2.1317
    2579       2.1194
    2580       2.1561
    2581       2.1325
    2582       2.1831
    2583       2.1043
    2584       2.1706
    2585       2.0743
    2586       1.9752
    2587       2.0441
    2588       2.0748
    2589       2.0956
    2590       2.1333
    2591       2.0105
    2592       2.0303
    2593       2.1595
    2594       2.2030
    2595       2.1499
    2596       2.1643
    2597       2.2307
    2598       2.1140
    2599       2.0613
    2600       2.0768
    2601       2.1067
    2602       1.9432
    2603       1.9899
    2604       2.1123
    2605       2.1923
    2606       2.1285
    2607       2.1069
    2608       1.9264
    2609       1.9894
    2610       1.9736
    2611       2.0282
    2612       1.9275
    2613       1.9348
    2614       2.0304
    2615       2.0634
    2616       2.0956
    2617       2.0850
    2618       2.2011
    2619       2.1290
    2620       2.2578
    2621       2.1572
    2622       2.1058
    2623       2.1122
    2624       2.0937
    2625       2.0500
    2626       2.0867
    2627       2.0784
    2628       2.1090
    2629       2.0310
    2630       2.0927
    2631       2.1300
    2632       2.1313
    2633       2.1985
    2634       2.1565
    2635       2.1034
    2636       1.9957
    2637       1.9262
    2638       1.9765
    2639       2.0035
    2640       2.0408
    2641       2.0429
    2642       2.0317
    2643       2.1191
    2644       2.0285
    2645       2.0694
    2646       2.0407
    2647       2.0447
    2648       2.0772
    2649       2.0836
    2650       2.1744
    2651       2.1598
    2652       2.0654
    2653       2.0936
    2654       2.1717
    2655       2.2068
    2656       2.1665
    2657       2.1437
    2658       2.1837
    2659       2.1808
    2660       2.1405
    2661       2.1024
    2662       2.2535
    2663       2.2178
    2664       2.2276
    2665       2.1292
    2666       2.2045
    2667       2.0802
    2668       2.1139
    2669       2.1527
    2670       2.1730
    2671       2.2039
    2672       2.3734
    2673       2.2655
    2674       2.3756
    2675       2.3650
    2676       2.3495
    2677       2.2361
    2678       2.2934
    2679       2.2743
    2680       2.1132
    2681       2.1082
    2682       2.0560
    2683       2.0230
    2684       2.1242
    2685       2.1384
    2686       2.0465
    2687       2.1498
    2688       2.1953
    2689       2.0731
    2690       2.0521
    2691       2.1203
    2692       2.1238
    2693       2.1324
    2694       2.0678
    2695       2.0989
    2696       2.0738
    2697       2.0590
    2698       2.0390
    2699       1.9725
    2700       2.0872
    2701       2.1192
    2702       2.0866
    2703       2.1188
    2704       2.0052
    2705       2.0273
    2706       1.9457
    2707       1.9612
    2708       1.9650
    2709       2.0385
    2710       1.9948
    2711       2.0359
    2712       2.0386
    2713       2.0621
    2714       2.0026
    2715       1.9581
    2716       2.0208
    2717       1.9755
    2718       2.0152
    2719       1.9156
    2720       1.9413
    2721       1.9775
    2722       1.9720
    2723       2.0654
    2724       1.9918
    2725       2.0625
    2726       2.1119
    2727       1.9671
    2728       2.0358
    2729       2.0458
    2730       1.9603
    2731       2.0141
    2732       1.9463
    2733       2.0572
    2734       2.0820
    2735       2.1765
    2736       2.0843
    2737       2.0027
    2738       2.0157
    2739       2.0653
    2740       2.0535
    2741       2.0562
    2742       2.1704
    2743       2.1268
    2744       2.1633
    2745       2.2134
    2746       2.1906
    2747       2.1599
    2748       2.0138
    2749       2.0094
    2750       2.0506
    2751       2.0519
    2752       2.0973
    2753       2.0403
    2754       2.0133
    2755       1.9797
    2756       2.0343
    2757       1.9901
    2758       1.9693
    2759       2.0124
    2760       1.9628
    2761       1.8995
    2762       1.9321
    2763       1.9746
    2764       1.9238
    2765       2.1095
    2766       2.0157
    2767       2.0513
    2768       1.9875
    2769       2.0119
    2770       1.9576
    2771       2.0055
    2772       2.0936
    2773       2.0914
    2774       2.1404
    2775       2.0844
    2776       2.0549
    2777       2.0326
    2778       2.0960
    2779       2.0154
    2780       1.9755
    2781       1.9801
    2782       2.0547
    2783       2.0040
    2784       1.9867
    2785       2.0804
    2786       2.0936
    2787       2.0255
    2788       2.0789
    2789       2.1235
    2790       2.0847
    2791       2.0261
    2792       2.0565
    2793       2.0223
    2794       2.0294
    2795       1.9486
    2796       1.9120
    2797       1.9657
    2798       1.9267
    2799       1.8974
    2800       1.9861
    2801       1.9809
    2802       2.0196
    2803       2.0748
    2804       2.0581
    2805       2.0157
    2806       2.0150
    2807       2.0450
    2808       2.0795
    2809       2.0420
    2810       1.9772
    2811       2.0155
    2812       2.0276
    2813       1.9918
    2814       2.0238
    2815       2.0216
    2816       2.0476
    2817       2.1013
    2818       2.0179
    2819       2.0304
    2820       2.0595
    2821       2.2116
    2822       2.0411
    2823       1.9732
    2824       1.9313
    2825       1.9593
    2826       1.9685
    2827       1.9380
    2828       1.9453
    2829       1.9886
    2830       1.9562
    2831       1.9994
    2832       1.9728
    2833       2.0261
    2834       2.0639
    2835       2.0462
    2836       2.0239
    2837       2.0097
    2838       2.0202
    2839       2.0347
    2840       1.9996
    2841       2.0147
    2842       2.0573
    2843       2.0371
    2844       2.0297
    2845       1.9770
    2846       1.9520
    2847       2.0208
    2848       1.9785
    2849       1.9541
    2850       2.0154
    2851       1.9387
    2852       2.0068
    2853       1.9629
    2854       1.9791
    2855       2.0535
    2856       2.0106
    2857       2.0204
    2858       2.0964
    2859       1.9788
    2860       2.0159
    2861       1.9688
    2862       2.0085
    2863       2.0647
    2864       2.1230
    2865       2.0771
    2866       2.0524
    2867       2.0092
    2868       2.0898
    2869       2.0645
    2870       2.0592
    2871       2.1394
    2872       2.1500
    2873       2.0952
    2874       2.0513
    2875       1.9831
    2876       2.0491
    2877       2.0457
    2878       2.0877
    2879       2.0467
    2880       2.1125
    2881       2.0703
    2882       2.0556
    2883       2.1107
    2884       2.1179
    2885       1.9880
    2886       1.9186
    2887       1.9685
    2888       2.0245
    2889       1.9673
    2890       2.0038
    2891       2.0177
    2892       1.9834
    2893       1.9241
    2894       1.9889
    2895       2.0222
    2896       2.0836
    2897       2.0941
    2898       2.1561
    2899       2.1471
    2900       2.0242
    2901       1.9664
    2902       2.0128
    2903       2.0409
    2904       2.0635
    2905       2.0296
    2906       2.0248
    2907       1.9632
    2908       2.0137
    2909       1.9758
    2910       2.0600
    2911       2.0219
    2912       2.0959
    2913       2.0590
    2914       1.9991
    2915       2.0603
    2916       2.0472
    2917       2.1470
    2918       2.1810
    2919       2.1787
    2920       2.1564
    2921       2.1237
    2922       2.1072
    2923       2.1364
    2924       2.1449
    2925       2.1438
    2926       2.1695
    2927       2.1342
    2928       2.1550
    2929       2.1395
    2930       2.1248
    2931       2.2936
    2932       2.2806
    2933       2.3109
    2934       2.2682
    2935       2.2829
    2936       2.2646
    2937       2.2835
    2938       2.2974
    2939       2.3692
    2940       2.3779
    2941       2.4018
    2942       2.4657
    2943       2.4709
    2944       2.3694
    2945       2.3636
    2946       2.2583
    2947       2.2587
    2948       2.4116
    2949       2.4632
    2950       2.3700
    2951       2.1916
    2952       2.2774
    2953       2.2476
    2954       2.1604
    2955       2.1720
    2956       2.2077
    2957       2.0338
    2958       2.1044
    2959       2.1435
    2960       2.1254
    2961       2.0981
    2962       2.1265
    2963       2.1228
    2964       2.0415
    2965       2.0117
    2966       2.0611
    2967       2.0355
    2968       2.1072
    2969       2.2100
    2970       2.2112
    2971       2.2545
    2972       2.2623
    2973       2.2429
    2974       2.2786
    2975       2.2999
    2976       2.1634
    2977       2.2235
    2978       2.1381
    2979       2.1138
    2980       2.0246
    2981       2.0482
    2982       2.0978
    2983       2.0252
    2984       2.0675
    2985       2.1040
    2986       2.0931
    2987       2.0292
    2988       2.1231
    2989       2.1374
    2990       2.1600
    2991       2.0830
    2992       2.1544
    2993       2.1468
    2994       2.1745
    2995       2.1649
    2996       2.2191
    2997       2.1860
    2998       2.1429
    2999       2.0579
    3000       2.0628
    3001       2.0739
    3002       2.0514
    3003       2.0056
    3004       2.0753
    3005       2.1184
    3006       2.0280
    3007       1.9549
    3008       1.9984
    3009       2.0914
    3010       2.0316
    3011       2.0774
    3012       2.0942
    3013       2.0539
    3014       2.1061
    3015       2.1152
    3016       2.1078
    3017       2.1134
    3018       2.0985
    3019       2.0313
    3020       2.0660
    3021       2.0300
    3022       2.0195
    3023       2.0891
    3024       1.9579
    3025       2.0333
    3026       1.9481
    3027       1.9948
    3028       1.9973
    3029       1.9826
    3030       2.1449
    3031       2.0792
    3032       2.0799
    3033       2.0470
    3034       2.0575
    3035       1.9717
    3036       2.0067
    3037       1.9456
    3038       2.0359
    3039       2.0239
    3040       1.9222
    3041       2.0056
    3042       1.9928
    3043       1.9917
    3044       1.9855
    3045       1.9550
    3046       1.8892
    3047       1.9741
    3048       1.9872
    3049       2.0128
    3050       2.0083
    3051       2.0025
    3052       1.9565
    3053       1.9149
    3054       1.9111
    3055       1.9328
    3056       1.9486
    3057       2.0610
    3058       2.1023
    3059       2.0235
    3060       2.0713
    3061       1.9727
    3062       2.0450
    3063       2.0472
    3064       2.0388
    3065       2.0079
    3066       2.0545
    3067       2.0231
    3068       2.0355
    3069       2.0630
    3070       2.0391
    3071       1.9659
    3072       1.9109
    3073       1.9301
    3074       1.9674
    3075       1.9933
    3076       1.9795
    3077       1.9526
    3078       1.9995
    3079       1.9852
    3080       1.9463
    3081       1.9649
    3082       1.9538
    3083       1.9294
    3084       1.9506
    3085       1.9552
    3086       1.9110
    3087       1.9512
    3088       1.9269
    3089       1.9897
    3090       1.9957
    3091       2.0463
    3092       2.1235
    3093       2.0885
    3094       2.0767
    3095       2.0039
    3096       1.9642
    3097       2.0023
    3098       1.9961
    3099       1.9855
    3100       2.0260
    3101       2.0250
    3102       2.0232
    3103       2.0745
    3104       1.9941
    3105       2.0352
    3106       1.9806
    3107       2.0321
    3108       2.0036
    3109       1.9165
    3110       1.9089
    3111       1.9809
    3112       1.9775
    3113       1.9490
    3114       1.9135
    3115       1.9520
    3116       1.9455
    3117       1.9045
    3118       1.8771
    3119       1.9593
    3120       1.9576
    3121       1.9509
    3122       1.8894
    3123       1.8674
    3124       1.8760
    3125       1.8631
    3126       1.9645
    3127       1.9285
    3128       1.9453
    3129       1.8637
    3130       1.9569
    3131       1.9929
    3132       1.9285
    3133       1.9997
    3134       1.9948
    3135       2.1147
    3136       1.9006
    3137       1.8454
    3138       1.8356
    3139       1.8677
    3140       1.9674
    3141       2.0162
    3142       1.9555
    3143       1.9436
    3144       2.0012
    3145       1.9735
    3146       1.9518
    3147       2.0059
    3148       1.9533
    3149       2.0048
    3150       1.9929
    3151       2.0115
    3152       1.9901
    3153       1.9575
    3154       1.9088
    3155       1.9358
    3156       1.9514
    3157       1.9488
    3158       1.9714
    3159       2.0295
    3160       1.9834
    3161       2.0955
    3162       2.0417
    3163       2.1311
    3164       2.0609
    3165       2.0790
    3166       2.0305
    3167       1.9508
    3168       1.9247
    3169       1.8222
    3170       1.8719
    3171       1.8069
    3172       1.8865
    3173       1.9396
    3174       1.9529
    3175       1.9462
    3176       1.9250
    3177       1.9494
    3178       1.8913
    3179       1.9890
    3180       1.9339
    3181       1.9500
    3182       1.9323
    3183       2.0355
    3184       2.0325
    3185       2.0101
    3186       2.0956
    3187       1.9685
    3188       1.9162
    3189       1.9370
    3190       1.9549
    3191       1.9437
    3192       1.9142
    3193       1.9146
    3194       2.0086
    3195       2.0238
    3196       2.1920
    3197       2.2797
    3198       2.2271
    3199       2.3177
    3200       2.2387
    3201       2.1452
    3202       2.2088
    3203       2.1889
    3204       2.1242
    3205       2.2582
    3206       2.1729
    3207       2.2272
    3208       2.1491
    3209       2.1517
    3210       2.1837
    3211       2.1795
    3212       2.0818
    3213       2.1406
    3214       2.1462
    3215       2.1545
    3216       2.1509
    3217       2.1394
    3218       2.0664
    3219       2.1277
    3220       2.0401
    3221       1.9918
    3222       1.9589
    3223       1.9758
    3224       1.9463
    3225       1.9512
    3226       1.9925
    3227       1.9518
    3228       1.9519
    3229       1.9240
    3230       2.0332
    3231       2.0786
    3232       2.0004
    3233       1.8841
    3234       1.9813
    3235       2.0303
    3236       2.0207
    3237       2.0772
    3238       1.9672
    3239       1.9761
    3240       1.8590
    3241       1.8716
    3242       1.9024
    3243       1.9909
    3244       1.9966
    3245       2.0383
    3246       2.0717
    3247       2.0534
    3248       1.9699
    3249       1.9721
    3250       1.9267
    3251       1.9972
    3252       1.9922
    3253       2.0152
    3254       2.0607
    3255       2.0724
    3256       2.0288
    3257       2.0479
    3258       1.9970
    3259       2.0673
    3260       2.0636
    3261       2.0272
    3262       1.9384
    3263       1.9484
    3264       1.9207
    3265       1.9089
    3266       1.9169
    3267       2.0106
    3268       2.0433
    3269       2.0162
    3270       2.0744
    3271       2.1100
    3272       2.1439
    3273       2.0509
    3274       2.0460
    3275       1.9929
    3276       1.9520
    3277       2.0155
    3278       2.0423
    3279       1.9813
    3280       2.1631
    3281       2.0731
    3282       2.1899
    3283       2.1778
    3284       2.1346
    3285       2.0887
    3286       1.9732
    3287       2.0709
    3288       2.1679
    3289       2.1166
    3290       2.1667
    3291       2.0998
    3292       2.0737
    3293       1.9395
    3294       1.9895
    3295       1.9420
    3296       2.0179
    3297       2.0297
    3298       1.9071
    3299       1.9331
    3300       1.8740
    3301       1.9265
    3302       1.9961
    3303       2.0470
    3304       1.9911
    3305       1.9109
    3306       2.0334
    3307       2.0615
    3308       2.0779
    3309       2.0489
    3310       2.0662
    3311       1.9979
    3312       1.9861
    3313       1.9949
    3314       2.0938
    3315       2.0806
    3316       2.1008
    3317       2.0137
    3318       2.1154
    3319       2.0319
    3320       2.0083
    3321       2.0327
    3322       1.9949
    3323       1.9730
    3324       1.9380
    3325       1.9230
    3326       1.8969
    3327       1.9835
    3328       2.0699
    3329       2.0465
    3330       1.8840
    3331       1.9757
    3332       1.9195
    3333       1.8928
    3334       2.0024
    3335       1.9750
    3336       1.9901
    3337       1.9834
    3338       2.0310
    3339       2.0923
    3340       2.0866
    3341       1.9864
    3342       2.0538
    3343       2.0856
    3344       2.0763
    3345       2.0970
    3346       2.1227
    3347       2.0371
    3348       2.0879
    3349       1.9864
    3350       1.9601
    3351       2.0137
    3352       2.0311
    3353       2.0399
    3354       2.0225
    3355       2.0713
    3356       2.1185
    3357       2.1053
    3358       2.1641
    3359       2.1412
    3360       2.1435
    3361       2.1640
    3362       2.0393
    3363       2.0353
    3364       2.0067
    3365       2.0237
    3366       1.9830
    3367       2.0626
    3368       2.0942
    3369       2.0810
    3370       2.1374
    3371       2.1670
    3372       2.1280
    3373       2.1281
    3374       2.1171
    3375       2.2656
    3376       2.3034
    3377       2.2858
    3378       2.2318
    3379       2.1420
    3380       2.1631
    3381       2.1578
    3382       2.0802
    3383       2.0210
    3384       1.9770
    3385       1.9495
    3386       1.9724
    3387       2.0516
    3388       1.9995
    3389       2.0153
    3390       2.0324
    3391       2.0394
    3392       2.0576
    3393       2.1146
    3394       2.0183
    3395       2.0344
    3396       2.0818
    3397       2.0579
    3398       2.0693
    3399       2.1663
    3400       2.0746
    3401       2.1735
    3402       2.1097
    3403       2.0108
    3404       1.9931
    3405       2.0941
    3406       2.0664
    3407       2.0817
    3408       2.1166
    3409       2.1128
    3410       2.0420
    3411       2.1629
    3412       2.2249
    3413       2.1982
    3414       2.1097
    3415       2.1830
    3416       2.1107
    3417       2.1324
    3418       2.2000
    3419       2.2366
    3420       2.2506
    3421       2.3398
    3422       2.3018
    3423       2.1535
    3424       2.1884
    3425       2.1851
    3426       2.1936
    3427       2.1606
    3428       2.0896
    3429       2.1590
    3430       2.1777
    3431       2.2400
    3432       2.1844
    3433       2.2379
    3434       2.2151
    3435       2.2941
    3436       2.2397
    3437       2.2681
    3438       2.2659
    3439       2.3230
    3440       2.3757
    3441       2.1837
    3442       2.0900
    3443       2.0232
    3444       2.0178
    3445       2.0341
    3446       2.0850
    3447       2.1948
    3448       2.1263
    3449       2.2302
    3450       2.3985
    3451       2.2095
    3452       2.2824
    3453       2.3310
    3454       2.2935
    3455       2.2843
    3456       2.2548
    3457       2.3334
    3458       2.3280
    3459       2.3849
    3460       2.4255
    3461       2.3097
    3462       2.2491
    3463       2.1479
    3464       2.2594
    3465       2.2377
    3466       2.2456
    3467       2.1305
    3468       2.2774
    3469       2.2476
    3470       2.2124
    3471       2.1469
    3472       2.1514
    3473       2.1985
    3474       2.1684
    3475       2.2551
    3476       2.3205
    3477       2.3220
    3478       2.2583
    3479       2.3140
    3480       2.3148
    3481       2.4571
    3482       2.3884
    3483       2.2781
    3484       2.2695
    3485       2.2830
    3486       2.1404
    3487       2.1303
    3488       2.0950
    3489       2.0398
    3490       1.9837
    3491       2.0460
    3492       2.1071
    3493       2.1438
    3494       2.2075
    3495       2.1376
    3496       2.1096
    3497       2.1077
    3498       2.2234
    3499       2.2267
    3500       2.1659
    3501       2.2822
    3502       2.2831
    3503       2.1821
    3504       2.1166
    3505       2.0743
    3506       2.0573
    3507       2.1398
    3508       2.1650
    3509       2.1509
    3510       2.0574
    3511       2.0642
    3512       2.0739
    3513       2.2278
    3514       2.1374
    3515       2.2255
    3516       2.1902
    3517       2.2113
    3518       2.2316
    3519       2.2853
    3520       2.2350
    3521       2.2717
    3522       2.1349
    3523       2.1243
    3524       2.2271
    3525       2.1453
    3526       2.1907
    3527       2.1493
    3528       2.0248
    3529       2.1381
    3530       2.0819
    3531       2.0916
    3532       2.1085
    3533       2.1343
    3534       2.2157
    3535       2.2154
    3536       2.1885
    3537       2.1738
    3538       2.2772
    3539       2.2927
    3540       2.2816
    3541       2.2123
    3542       2.3204
    3543       2.2560
    3544       2.2574
    3545       2.3357
    3546       2.3628
    3547       2.2366
    3548       2.2030
    3549       2.1934
    3550       2.4024
    3551       2.3444
    3552       2.4899
    3553       2.3798
    3554       2.2894
    3555       2.3079
    3556       2.3520
    3557       2.1917
    3558       2.3683
    3559       2.3185
    3560       2.3099
    3561       2.3413
    3562       2.2499
    3563       2.3675
    3564       2.3496
    3565       2.3351
    3566       2.4386
    3567       2.3297
    3568       2.4114
    3569       2.3595
    3570       2.3906
    3571       2.4521
    3572       2.4013
    3573       2.4387
    3574       2.5825
    3575       2.5865
    3576       2.5668
    3577       2.4382
    3578       2.4284
    3579       2.3198
    3580       2.3349
    3581       2.2530
    3582       2.4034
    3583       2.5137
    3584       2.4381
    3585       2.4220
    3586       2.2875
    3587       2.3832
    3588       2.4514
    3589       2.4847
    3590       2.5629
    3591       2.5851
    3592       2.5378
    3593       2.5166
    3594       2.4856
    3595       2.3290
    3596       2.3362
    3597       2.3999
    3598       2.3761
    3599       2.3712
    3600       2.2307
    3601       2.4028
    3602       2.4395
    3603       2.3863
    3604       2.2523
    3605       2.1496
    3606       2.3205
    3607       2.3253
    3608       2.2962
    3609       2.3512
    3610       2.3776
    3611       2.3307
    3612       2.3643
    3613       2.3638
    3614       2.2802
    3615       2.2791
    3616       2.4356
    3617       2.5291
    3618       2.4864
    3619       2.3600
    3620       2.3283
    3621       2.3424
    3622       2.2863
    3623       2.3494
    3624       2.3758
    3625       2.6023
    3626       2.5276
    3627       2.4124
    3628       2.4109
    3629       2.4765
    3630       2.4539
    3631       2.5251
    3632       2.5249
    3633       2.4353
    3634       2.3843
    3635       2.3607
    3636       2.3995
    3637       2.4172
    3638       2.3798
    3639       2.3848
    3640       2.4852
    3641       2.5160
    3642       2.4385
    3643       2.5588
    3644       2.5404
    3645       2.5617
    3646       2.4313
    3647       2.3497
    3648       2.2936
    3649       2.3650
    3650       2.3574
    3651       2.4011
    3652       2.5195
    3653       2.4760
    3654       2.4969
    3655       2.5538
    3656       2.5038
    3657       2.5063
    3658       2.5738
    3659       2.2625
    3660       2.3181
    3661       2.3645
    3662       2.4202
    3663       2.3620
    3664       2.2469
    3665       2.2907
    3666       2.3347
    3667       2.3643
    3668       2.2416
    3669       2.3206
    3670       2.3206
    3671       2.3194
    3672       2.2875
    3673       2.3029
    3674       2.4154
    3675       2.3878
    3676       2.2438
    3677       2.2851
    3678       2.1826
    3679       2.2283
    3680       2.2116
    3681       2.1495
    3682       2.1483
    3683       2.1821
    3684       2.2719
    3685       2.2232
    3686       2.2179
    3687       2.2610
    3688       2.1458
    3689       2.3780
    3690       2.2617
    3691       2.2808
    3692       2.2966
    3693       2.3028
    3694       2.3998
    3695       2.4358
    3696       2.4799
    3697       2.3322
    3698       2.2817
    3699       2.3902
    3700       2.4593
    3701       2.4744
    3702       2.4262
    3703       2.3583
    3704       2.4835
    3705       2.3450
    3706       2.4694
    3707       2.4048
    3708       2.5347
    3709       2.5253
    3710       2.5686
    3711       2.5415
    3712       2.4607
    3713       2.4076
    3714       2.4764
    3715       2.3901
    3716       2.4014
    3717       2.3982
    3718       2.4080
    3719       2.3779
    3720       2.3905
    3721       2.4077
    3722       2.4448
    3723       2.4218
    3724       2.4791
    3725       2.5767
    3726       2.4099
    3727       2.6232
    3728       2.5570
    3729       2.4065
    3730       2.5119
    3731       2.4333
    3732       2.3914
    3733       2.4742
    3734       2.5453
    3735       2.4559
    3736       2.4088
    3737       2.3282
    3738       2.3514
    3739       2.2641
    3740       2.1985
    3741       2.2881
    3742       2.2264
    3743       2.1532
    3744       2.1673
    3745       2.2252
    3746       2.2197
    3747       2.3681
    3748       2.3570
    3749       2.3444
    3750       2.2614
    3751       2.1943
    3752       2.1705
    3753       2.2519
    3754       2.4192
    3755       2.3454
    3756       2.3298
    3757       2.3007
    3758       2.4363
    3759       2.3621
    3760       2.2961
    3761       2.4414
    3762       2.4224
    3763       2.3437
    3764       2.1531
    3765       2.2473
    3766       2.1981
    3767       2.1650
    3768       2.2040
    3769       2.1312
    3770       2.1354
    3771       2.1947
    3772       2.1953
    3773       2.1698
    3774       2.1832
    3775       2.1609
    3776       2.1736
    3777       2.2494
    3778       2.2555
    3779       2.3605
    3780       2.3414
    3781       2.2742
    3782       2.2461
    3783       2.1690
    3784       2.1979
    3785       2.1193
    3786       2.0137
    3787       2.0477
    3788       2.1241
    3789       2.1374
    3790       2.0507
    3791       2.1089
    3792       2.1509
    3793       2.1389
    3794       2.2120
    3795       2.2436
    3796       2.2968
    3797       2.4472
    3798       2.4248
    3799       2.2522
    3800       2.2209
    3801       2.2629
    3802       2.3081
    3803       2.3322
    3804       2.3028
    3805       2.2641
    3806       2.3425
    3807       2.2452
    3808       2.2495
    3809       2.2290
    3810       2.3565
    3811       2.3777
    3812       2.4344
    3813       2.5147
    3814       2.6281
    3815       2.6417
    3816       2.6101
    3817       2.6079
    3818       2.4051
    3819       2.5115
    3820       2.5436
    3821       2.5001
    3822       2.5323
    3823       2.4274
    3824       2.3753
    3825       2.5496
    3826       2.4262
    3827       2.3052
    3828       2.1878
    3829       2.1742
    3830       2.1141
    3831       2.2158
    3832       2.2968
    3833       2.2012
    3834       2.2263
    3835       2.3333
    3836       2.4321
    3837       2.4038
    3838       2.5025
    3839       2.4314
    3840       2.3629
    3841       2.3491
    3842       2.2968
    3843       2.3492
    3844       2.2553
    3845       2.3160
    3846       2.3051
    3847       2.2920
    3848       2.2925
    3849       2.3208
    3850       2.2708
    3851       2.2686
    3852       2.2876
    3853       2.2765
    3854       2.2566
    3855       2.1638
    3856       2.2672
    3857       2.2093
    3858       2.3370
    3859       2.3073
    3860       2.2654
    3861       2.2944
    3862       2.3318
    3863       2.3986
    3864       2.4355
    3865       2.3165
    3866       2.3050
    3867       2.1334
    3868       2.1832
    3869       2.1085
    3870       2.1975
    3871       2.1563
    3872       2.3426
    3873       2.4607
    3874       2.4169
    3875       2.4100
    3876       2.4521
    3877       2.3878
    3878       2.2742
    3879       2.2530
    3880       2.2359
    3881       2.3094
    3882       2.4069
    3883       2.3360
    3884       2.3414
    3885       2.2751
    3886       2.3383
    3887       2.3206
    3888       2.3861
    3889       2.3268
    3890       2.3554
    3891       2.3540
    3892       2.4558
    3893       2.3445
    3894       2.3645
    3895       2.3944
    3896       2.4488
    3897       2.4431
    3898       2.5109
    3899       2.5077
    3900       2.5025
    3901       2.3878
    3902       2.4908
    3903       2.4429
    3904       2.4937
    3905       2.4767
    3906       2.3654
    3907       2.2967
    3908       2.3649
    3909       2.4099
    3910       2.4040
    3911       2.3006
    3912       2.2738
    3913       2.2133
    3914       2.1221
    3915       2.1764
    3916       2.1653
    3917       2.1855
    3918       2.1784
    3919       2.1517
    3920       2.1735
    3921       2.1792
    3922       2.1590
    3923       2.2404
    3924       2.1749
    3925       2.1995
    3926       2.2330
    3927       2.1762
    3928       2.2492
    3929       2.1898
    3930       2.1881
    3931       2.1595
    3932       2.1016
    3933       2.1587
    3934       2.1886
    3935       2.1593
    3936       2.0470
    3937       2.1018
    3938       2.1887
    3939       2.1696
    3940       2.1422
    3941       2.0911
    3942       2.1269
    3943       2.1282
    3944       2.1761
    3945       2.2758
    3946       2.2596
    3947       2.2306
    3948       2.1568
    3949       2.2980
    3950       2.2602
    3951       2.2920
    3952       2.1785
    3953       2.1914
    3954       2.2041
    3955       2.2690
    3956       2.1884
    3957       2.0963
    3958       2.1428
    3959       2.2278
    3960       2.3447
    3961       2.3494
    3962       2.3248
    3963       2.3149
    3964       2.2904
    3965       2.3050
    3966       2.2199
    3967       2.1754
    3968       2.3377
    3969       2.3795
    3970       2.2391
    3971       2.2124
    3972       2.1879
    3973       2.2485
    3974       2.2444
    3975       2.1644
    3976       2.0932
    3977       2.0713
    3978       2.1122
    3979       2.1721
    3980       2.2202
    3981       2.1305
    3982       2.1982
    3983       2.2379
    3984       2.2353
    3985       2.2104
    3986       2.1998
    3987       2.1480
    3988       2.2633
    3989       2.2446
    3990       2.2642
    3991       2.3141
    3992       2.3281
    3993       2.2091
    3994       2.3627
    3995       2.2500
    3996       2.2468
    3997       2.2638
    3998       2.1784
    3999       2.3094
    4000       2.2754
    4001       2.1750
    4002       2.1162
    4003       2.1577
    4004       2.1288
    4005       2.1654
    4006       2.1365
    4007       2.2165
    4008       2.1388
    4009       2.1496
    4010       2.1432
    4011       2.0882
    4012       2.1647
    4013       2.2033
    4014       2.2167
    4015       2.2494
    4016       2.2153
    4017       2.3062
    4018       2.3388
    4019       2.3339
    4020       2.3816
    4021       2.4429
    4022       2.3476
    4023       2.3768
    4024       2.3588
    4025       2.3306
    4026       2.3707
    4027       2.5002
    4028       2.5808
    4029       2.5551
    4030       2.4201
    4031       2.4636
    4032       2.4538
    4033       2.4639
    4034       2.4889
    4035       2.3878
    4036       2.4165
    4037       2.4682
    4038       2.3908
    4039       2.4714
    4040       2.4841
    4041       2.4180
    4042       2.3213
    4043       2.3348
    4044       2.2979
    4045       2.2452
    4046       2.1696
    4047       2.1699
    4048       2.2177
    4049       2.2162
    4050       2.2567
    4051       2.3444
    4052       2.3664
    4053       2.3800
    4054       2.4641
    4055       2.2766
    4056       2.3191
    4057       2.3227
    4058       2.3280
    4059       2.2859
    4060       2.2908
    4061       2.2272
    4062       2.3625
    4063       2.4727
    4064       2.4921
    4065       2.3436
    4066       2.3393
    4067       2.2232
    4068       2.2636
    4069       2.3411
    4070       2.3351
    4071       2.3394
    4072       2.3883
    4073       2.4692
    4074       2.3762
    4075       2.3367
    4076       2.3859
    4077       2.4466
    4078       2.3256
    4079       2.3719
    4080       2.4600
    4081       2.4075
    4082       2.4005
    4083       2.3519
    4084       2.4581
    4085       2.4703
    4086       2.6015
    4087       2.5112
    4088       2.3960
    4089       2.4318
    4090       2.5028
    4091       2.3778
    4092       2.4556
    4093       2.3555
    4094       2.2878
    4095       2.3512
    4096       2.3115
    4097       2.2923
    4098       2.3242
    4099       2.2015
    4100       2.1825
    4101       2.2979
    4102       2.4452
    4103       2.3936
    4104       2.4458
    4105       2.4155
    4106       2.4401
    4107       2.6899
    4108       2.4822
    4109       2.4823
    4110       2.4238
    4111       2.3941
    4112       2.3457
    4113       2.3627
    4114       2.4308
    4115       2.3497
    4116       2.3644
    4117       2.3732
    4118       2.4247
    4119       2.4198
    4120       2.4772
    4121       2.6141
    4122       2.6053
    4123       2.5184
    4124       2.4239
    4125       2.3905
    4126       2.3771
    4127       2.3780
    4128       2.3420
    4129       2.3611
    4130       2.3051
    4131       2.3281
    4132       2.3528
    4133       2.3608
    4134       2.3589
    4135       2.3719
    4136       2.3316
    4137       2.1415
    4138       2.1650
    4139       2.1283
    4140       2.1769
    4141       2.1746
    4142       2.1886
    4143       2.2562
    4144       2.1239
    4145       2.2405
    4146       2.2799
    4147       2.2041
    4148       2.1240
    4149       2.0620
    4150       2.0751
    4151       2.0460
    4152       2.1033
    4153       2.0386
    4154       2.1445
    4155       2.2282
    4156       2.2065
    4157       2.1953
    4158       2.1671
    4159       2.2841
    4160       2.2357
    4161       2.1120
    4162       2.2986
    4163       2.2556
    4164       2.3319
    4165       2.2391
    4166       2.2423
    4167       2.1597
    4168       2.1864
    4169       2.1345
    4170       2.2712
    4171       2.1801
    4172       2.2056
    4173       2.2534
    4174       2.2902
    4175       2.2841
    4176       2.3482
    4177       2.3971
    4178       2.2827
    4179       2.3261
    4180       2.1676
    4181       2.2137
    4182       2.1679
    4183       2.2241
    4184       2.1373
    4185       2.1978
    4186       2.1218
    4187       2.1517
    4188       2.1813
    4189       2.2937
    4190       2.2827
    4191       2.2480
    4192       2.2278
    4193       2.1712
    4194       2.2655
    4195       2.2012
    4196       2.2282
    4197       2.2382
    4198       2.2887
    4199       2.2843
    4200       2.2885
    4201       2.4133
    4202       2.3143
    4203       2.3089
    4204       2.2548
    4205       2.3217
    4206       2.2552
    4207       2.2896
    4208       2.5016
    4209       2.4343
    4210       2.2808
    4211       2.2415
    4212       2.3252
    4213       2.2519
    4214       2.3043
    4215       2.2868
    4216       2.3385
    4217       2.3164
    4218       2.2151
    4219       2.1932
    4220       2.2808
    4221       2.1461
    4222       2.2161
    4223       2.1463
    4224       2.2845
    4225       2.2273
    4226       2.3022
    4227       2.2404
    4228       2.3008
    4229       2.4184
    4230       2.3005
    4231       2.2679
    4232       2.4174
    4233       2.4208
    4234       2.3659
    4235       2.4087
    4236       2.4372
    4237       2.4693
    4238       2.4464
    4239       2.4497
    4240       2.4004
    4241       2.2619
    4242       2.2939
    4243       2.3214
    4244       2.2855
    4245       2.1596
    4246       2.3141
    4247       2.3120
    4248       2.4379
    4249       2.4704
    4250       2.4150
    4251       2.3978
    4252       2.4603
    4253       2.3741
    4254       2.4201
    4255       2.4153
    4256       2.4555
    4257       2.4287
    4258       2.4564
    4259       2.3080
    4260       2.2870
    4261       2.2336
    4262       2.3044
    4263       2.3326
    4264       2.3953
    4265       2.4632
    4266       2.4195
    4267       2.3772
    4268       2.3816
    4269       2.3100
    4270       2.4512
    4271       2.3804
    4272       2.3413
    4273       2.3390
    4274       2.2119
    4275       2.2382
    4276       2.2389
    4277       2.2820
    4278       2.2433
    4279       2.0924
    4280       2.2484
    4281       2.2662
    4282       2.2089
    4283       2.2000
    4284       2.3063
    4285       2.5015
    4286       2.4364
    4287       2.3838
    4288       2.2473
    4289       2.2035
    4290       2.2476
    4291       2.1817
    4292       2.2961
    4293       2.1628
    4294       2.1393
    4295       2.1255
    4296       2.2063
    4297       2.1540
    4298       2.2708
    4299       2.1118
    4300       2.1572
    4301       2.0768
    4302       2.1418
    4303       2.1979
    4304       2.1254
    4305       2.0589
    4306       2.0603
    4307       2.0195
    4308       2.0237
    4309       2.0345
    4310       2.0492
    4311       2.0253
    4312       2.1814
    4313       2.1464
    4314       2.2065
    4315       2.2957
    4316       2.2584
    4317       2.1480
    4318       2.3475
    4319       2.4486
    4320       2.5514
    4321       2.5920
    4322       2.5907
    4323       2.5995
    4324       2.6019
    4325       2.5182
    4326       2.4223
    4327       2.4222
    4328       2.2891
    4329       2.3534
    4330       2.2936
    4331       2.4276
    4332       2.3879
    4333       2.2861
    4334       2.3531
    4335       2.3927
    4336       2.4127
    4337       2.3597
    4338       2.4800
    4339       2.3159
    4340       2.4808
    4341       2.4541
    4342       2.4990
    4343       2.5595
    4344       2.5125
    4345       2.5424
    4346       2.3916
    4347       2.4343
    4348       2.3992
    4349       2.4487
    4350       2.4973
    4351       2.3677
    4352       2.3854
    4353       2.4226
    4354       2.4811
    4355       2.5077
    4356       2.4451
    4357       2.3282
    4358       2.4504
    4359       2.4139
    4360       2.3893
    4361       2.3017
    4362       2.1478
    4363       2.1720
    4364       2.2553
    4365       2.2987
    4366       2.2690
    4367       2.4591
    4368       2.3087
    4369       2.2691
    4370       2.2973
    4371       2.3492
    4372       2.3228
    4373       2.3482
    4374       2.2995
    4375       2.2967
    4376       2.5307
    4377       2.4369
    4378       2.4209
    4379       2.4709
    4380       2.4205
    4381       2.6108
    4382       2.5048
    4383       2.4394
    4384       2.2933
    4385       2.3149
    4386       2.2708
    4387       2.3573
    4388       2.3423
    4389       2.4992
    4390       2.4069
    4391       2.3888
    4392       2.2750
    4393       2.3684
    4394       2.4231
    4395       2.4552
    4396       2.3359
    4397       2.4242
    4398       2.3866
    4399       2.2890
    4400       2.3149
    4401       2.4640
    4402       2.3978
    4403       2.4868
    4404       2.4242
    4405       2.3560
    4406       2.4425
    4407       2.3207
    4408       2.2221
    4409       2.1290
    4410       2.1850
    4411       2.1853
    4412       2.2918
    4413       2.3046
    4414       2.3414
    4415       2.3155
    4416       2.4177
    4417       2.2812
    4418       2.2332
    4419       2.1274
    4420       2.1841
    4421       2.2337
    4422       2.4027
    4423       2.5089
    4424       2.4535
    4425       2.4589
    4426       2.4021
    4427       2.4039
    4428       2.4557
    4429       2.5838
    4430       2.5523
    4431       2.6072
    4432       2.5832
    4433       2.5897
    4434       2.5768
    4435       2.5728
    4436       2.4316
    4437       2.5231
    4438       2.4766
    4439       2.5365
    4440       2.6074
    4441       2.5764
    4442       2.5892
    4443       2.3823
    4444       2.3140
    4445       2.3425
    4446       2.4343
    4447       2.4556
    4448       2.3891
    4449       2.3410
    4450       2.3059
    4451       2.2455
    4452       2.2280
    4453       2.2190
    4454       2.3082
    4455       2.3851
    4456       2.4003
    4457       2.2432
    4458       2.3635
    4459       2.2835
    4460       2.3220
    4461       2.3059
    4462       2.2776
    4463       2.1710
    4464       2.3514
    4465       2.2753
    4466       2.2961
    4467       2.2439
    4468       2.2681
    4469       2.1013
    4470       2.1533
    4471       2.0625
    4472       2.1735
    4473       2.1127
    4474       2.1794
    4475       2.2072
    4476       2.1888
    4477       2.1513
    4478       2.0962
    4479       2.1521
    4480       2.2171
    4481       2.2284
    4482       2.2549
    4483       2.1406
    4484       2.2099
    4485       2.2231
    4486       2.1690
    4487       2.2255
    4488       2.1915
    4489       2.2367
    4490       2.4449
    4491       2.3453
    4492       2.2926
    4493       2.3044
    4494       2.3551
    4495       2.2937
    4496       2.1959
    4497       2.2634
    4498       2.2810
    4499       2.3170
    4500       2.3270
    4501       2.2767
    4502       2.2472
    4503       2.3095
    4504       2.3046
    4505       2.2475
    4506       2.3156
    4507       2.4829
    4508       2.4812
    4509       2.4928
    4510       2.4055
    4511       2.3834
    4512       2.3868
    4513       2.3494
    4514       2.3198
    4515       2.3158
    4516       2.2141
    4517       2.3115
    4518       2.3311
    4519       2.4598
    4520       2.3636
    4521       2.4010
    4522       2.3172
    4523       2.2800
    4524       2.3790
    4525       2.2774
    4526       2.2106
    4527       2.1646
    4528       2.2240
    4529       2.3357
    4530       2.1955
    4531       2.1737
    4532       2.2921
    4533       2.3013
    4534       2.2884
    4535       2.3072
    4536       2.3384
    4537       2.4985
    4538       2.5687
    4539       2.6648
    4540       2.6467
    4541       2.4609
    4542       2.5084
    4543       2.5421
    4544       2.4822
    4545       2.5137
    4546       2.4053
    4547       2.2549
    4548       2.3093
    4549       2.3468
    4550       2.2424
    4551       2.3813
    4552       2.2977
    4553       2.2091
    4554       2.2123
    4555       2.2473
    4556       2.2948
    4557       2.2303
    4558       2.2159
    4559       2.2714
    4560       2.1935
    4561       2.2509
    4562       2.1929
    4563       2.2522
    4564       2.2161
    4565       2.2346
    4566       2.2518
    4567       2.2190
    4568       2.2763
    4569       2.2415
    4570       2.3010
    4571       2.1908
    4572       2.2127
    4573       2.3262
    4574       2.2210
    4575       2.0933
    4576       2.1186
    4577       2.1399
    4578       2.1433
    4579       2.1752
    4580       2.1471
    4581       2.1745
    4582       2.2535
    4583       2.2757
    4584       2.2937
    4585       2.3661
    4586       2.3720
    4587       2.3273
    4588       2.3960
    4589       2.4297
    4590       2.3715
    4591       2.4651
    4592       2.2857
    4593       2.2824
    4594       2.3628
    4595       2.2128
    4596       2.1905
    4597       2.1599
    4598       2.3269
    4599       2.3190
    4600       2.3106
    4601       2.3543
    4602       2.2620
    4603       2.3119
    4604       2.2471
    4605       2.3602
    4606       2.2642
    4607       2.1664
    4608       2.2365
    4609       2.3660
    4610       2.4306
    4611       2.3370
    4612       2.3912
    4613       2.3096
    4614       2.2706
    4615       2.3826
    4616       2.3070
    4617       2.3569
    4618       2.3490
    4619       2.3817
    4620       2.3690
    4621       2.3460
    4622       2.2685
    4623       2.3095
    4624       2.4351
    4625       2.5669
    4626       2.4586
    4627       2.4316
    4628       2.4892
    4629       2.3580
    4630       2.4413
    4631       2.5391
    4632       2.3656
    4633       2.4631
    4634       2.4518
    4635       2.5687
    4636       2.4579
    4637       2.4302
    4638       2.3600
    4639       2.4163
    4640       2.4733
    4641       2.4783
    4642       2.5234
    4643       2.4600
    4644       2.4644
    4645       2.3910
    4646       2.3810
    4647       2.4348
    4648       2.2649
    4649       2.3711
    4650       2.2896
    4651       2.4323
    4652       2.3868
    4653       2.4739
    4654       2.4805
    4655       2.4961
    4656       2.5186
    4657       2.4519
    4658       2.2662
    4659       2.2175
    4660       2.3649
    4661       2.3180
    4662       2.3341
    4663       2.4463
    4664       2.3175
    4665       2.3116
    4666       2.2739
    4667       2.2141
    4668       2.3036
    4669       2.3970
    4670       2.3030
    4671       2.3897
    4672       2.4406
    4673       2.4171
    4674       2.4999
    4675       2.4113
    4676       2.4922
    4677       2.4952
    4678       2.4154
    4679       2.4432
    4680       2.4449
    4681       2.3638
    4682       2.2183
    4683       2.2826
    4684       2.3758
    4685       2.2258
    4686       2.2893
    4687       2.2684
    4688       2.3655
    4689       2.3313
    4690       2.3248
    4691       2.3840
    4692       2.2706
    4693       2.2949
    4694       2.2539
    4695       2.2985
    4696       2.2269
    4697       2.0869
    4698       2.2340
    4699       2.2404
    4700       2.2345
    4701       2.2693
    4702       2.2320
    4703       2.1795
    4704       2.2365
    4705       2.4535
    4706       2.3326
    4707       2.2853
    4708       2.3093
    4709       2.2839
    4710       2.4178
    4711       2.3060
    4712       2.3086
    4713       2.3512
    4714       2.2064
    4715       2.3302
    4716       2.4580
    4717       2.4192
    4718       2.4599
    4719       2.3543
    4720       2.2055
    4721       2.2333
    4722       2.2526
    4723       2.3125
    4724       2.2880
    4725       2.2870
    4726       2.1599
    4727       2.0571
    4728       2.1780
    4729       2.2260
    4730       2.2623
    4731       2.2739
    4732       2.4058
    4733       2.3749
    4734       2.3260
    4735       2.3371
    4736       2.3846
    4737       2.3523
    4738       2.3330
    4739       2.2862
    4740       2.3494
    4741       2.3910
    4742       2.4731
    4743       2.3743
    4744       2.2691
    4745       2.4272
    4746       2.4332
    4747       2.5057
    4748       2.4064
    4749       2.3514
    4750       2.2543
    4751       2.2137
    4752       2.2213
    4753       2.3393
    4754       2.3166
    4755       2.3857
    4756       2.2604
    4757       2.2708
    4758       2.2906
    4759       2.2188
    4760       2.2766
    4761       2.2773
    4762       2.3045
    4763       2.3555
    4764       2.2605
    4765       2.2320
    4766       2.3408
    4767       2.2919
    4768       2.2222
    4769       2.3095
    4770       2.4414
    4771       2.4299
    4772       2.3884
    4773       2.3642
    4774       2.3857
    4775       2.4653
    4776       2.4388
    4777       2.4415
    4778       2.4860
    4779       2.3306
    4780       2.2965
    4781       2.3413
    4782       2.4248
    4783       2.3967
    4784       2.3280
    4785       2.3837
    4786       2.3328
    4787       2.4483
    4788       2.4172
    4789       2.4824
    4790       2.3275
    4791       2.2964
    4792       2.3573
    4793       2.2654
    4794       2.1908
    4795       2.1410
    4796       2.1067
    4797       2.0924
    4798       2.2094
    4799       2.0876
    4800       2.2021
    4801       2.2582
    4802       2.3642
    4803       2.4071
    4804       2.3962
    4805       2.4046
    4806       2.3850
    4807       2.3775
    4808       2.3828
    4809       2.4201
    4810       2.3485
    4811       2.4017
    4812       2.2842
    4813       2.2150
    4814       2.2596
    4815       2.1948
    4816       2.2920
    4817       2.2673
    4818       2.3170
    4819       2.2797
    4820       2.2753
    4821       2.1878
    4822       2.1679
    4823       2.1169
    4824       2.1658
    4825       2.1692
    4826       2.1762
    4827       2.1850
    4828       2.2119
    4829       2.1460
    4830       2.2899
    4831       2.1849
    4832       2.2820
    4833       2.1880
    4834       2.0882
    4835       2.0917
    4836       2.1680
    4837       2.2350
    4838       2.1279
    4839       2.1374
    4840       2.1775
    4841       2.2746
    4842       2.3597
    4843       2.3419
    4844       2.3419
    4845       2.3180
    4846       2.3803
    4847       2.3186
    4848       2.4599
    4849       2.3525
    4850       2.2210
    4851       2.2079
    4852       2.3636
    4853       2.4068
    4854       2.4578
    4855       2.3240
    4856       2.3351
    4857       2.4298
    4858       2.4086
    4859       2.4753
    4860       2.3566
    4861       2.2942
    4862       2.2393
    4863       2.2384
    4864       2.2952
    4865       2.2195
    4866       2.2028
    4867       2.2833
    4868       2.2470
    4869       2.4095
    4870       2.4195
    4871       2.3673
    4872       2.3123
    4873       2.3445
    4874       2.3187
    4875       2.3428
    4876       2.3614
    4877       2.2818
    4878       2.3245
    4879       2.2339
    4880       2.2727
    4881       2.1961
    4882       2.1922
    4883       2.1232
    4884       2.2369
    4885       2.2470
    4886       2.3281
    4887       2.3428
    4888       2.3806
    4889       2.2960
    4890       2.2784
    4891       2.3006
    4892       2.2285
    4893       2.3960
    4894       2.2959
    4895       2.2659
    4896       2.2658
    4897       2.2073
    4898       2.2408
    4899       2.1925
    4900       2.1959
    4901       2.1816
    4902       2.1062
    4903       2.2381
    4904       2.2810
    4905       2.2942
    4906       2.2063
    4907       2.1951
    4908       2.2736
    4909       2.3833
    4910       2.2727
    4911       2.2670
    4912       2.3080
    4913       2.3647
    4914       2.3747
    4915       2.3296
    4916       2.3402
    4917       2.2731
    4918       2.1353
    4919       2.2292
    4920       2.2296
    4921       2.2305
    4922       2.2723
    4923       2.2794
    4924       2.2245
    4925       2.2363
    4926       2.2230
    4927       2.3062
    4928       2.3419
    4929       2.3307
    4930       2.4469
    4931       2.4327
    4932       2.5175
    4933       2.3159
    4934       2.3168
    4935       2.3111
    4936       2.3212
    4937       2.2794
    4938       2.4226
    4939       2.3652
    4940       2.4258
    4941       2.4231
    4942       2.3934
    4943       2.3692
    4944       2.4759
    4945       2.5568
    4946       2.5881
    4947       2.5422
    4948       2.3666
    4949       2.3657
    4950       2.3202
    4951       2.2797
    4952       2.4509
    4953       2.4673
    4954       2.6636
    4955       2.7037
    4956       2.6051
    4957       2.5880
    4958       2.3980
    4959       2.4535
    4960       2.3025
    4961       2.3693
    4962       2.5860
    4963       2.5059
    4964       2.4455
    4965       2.3139
    4966       2.4245
    4967       2.2917
    4968       2.3005
    4969       2.3296
    4970       2.3577
    4971       2.3202
    4972       2.4216
    4973       2.3566
    4974       2.3738
    4975       2.3342
    4976       2.3017
    4977       2.2611
    4978       2.2600
    4979       2.5248
    4980       2.5413
    4981       2.5415
    4982       2.4420
    4983       2.4216
    4984       2.3834
    4985       2.4609
    4986       2.3192
    4987       2.3479
    4988       2.3326
    4989       2.3058
    4990       2.2481
    4991       2.3738
    4992       2.4914
    4993       2.5387
    4994       2.3853
    4995       2.3243
    4996       2.4352
    4997       2.4071
    4998       2.2938
    4999       2.2613
    5000       2.2668
