# Supplementary material for: Active ingredients and molecular targets of Taraxacum mongolicum against hepatocellular carcinoma: network pharmacology, molecular docking, and molecular dynamics simulation analysis
Source: PeerJ. 2022 Jul 18;10:e13737. doi: 10.7717/peerj.13737 (PMC9302432; doi:10.7717/peerj.13737)
Supplement: Supplemental Information 7 [file peerj-10-13737-s007.zip › Molecular dynamics (MD) simulation data/MAPK3-Austricin data/rmsd_ligand.dat]

#Frame     RMSD_00002
       1       0.0000
       2       0.2273
       3       0.2257
       4       0.1368
       5       0.1644
       6       0.3014
       7       0.2249
       8       0.2284
       9       0.1894
      10       0.2726
      11       0.1887
      12       0.1692
      13       0.2806
      14       0.2554
      15       0.1676
      16       0.1956
      17       0.2394
      18       0.1462
      19       0.2327
      20       0.2134
      21       0.2135
      22       0.2237
      23       0.1835
      24       0.2453
      25       0.1806
      26       0.1644
      27       0.2093
      28       0.2003
      29       0.2633
      30       0.2051
      31       0.2212
      32       0.1919
      33       0.2734
      34       0.2902
      35       0.2596
      36       0.1729
      37       0.2448
      38       0.1872
      39       0.1880
      40       0.2040
      41       0.1518
      42       0.1430
      43       0.1479
      44       0.2116
      45       0.1329
      46       0.1638
      47       0.1986
      48       0.2597
      49       0.2118
      50       0.1973
      51       0.2836
      52       0.1973
      53       0.1926
      54       0.1875
      55       0.2138
      56       0.2600
      57       0.1860
      58       0.1934
      59       0.1982
      60       0.1867
      61       0.2344
      62       0.1939
      63       0.2434
      64       0.1954
      65       0.2075
      66       0.1783
      67       0.2877
      68       0.1953
      69       0.2609
      70       0.2004
      71       0.2870
      72       0.1950
      73       0.1310
      74       0.1716
      75       0.1522
      76       0.1285
      77       0.2311
      78       0.3192
      79       0.1644
      80       0.2333
      81       0.2676
      82       0.1332
      83       0.2089
      84       0.2072
      85       0.1676
      86       0.2292
      87       0.2564
      88       0.1862
      89       0.1927
      90       0.2230
      91       0.1616
      92       0.1911
      93       0.1436
      94       0.1361
      95       0.1787
      96       0.1635
      97       0.1888
      98       0.2402
      99       0.2392
     100       0.1692
     101       0.1493
     102       0.1440
     103       0.2051
     104       0.2537
     105       0.2052
     106       0.1822
     107       0.2155
     108       0.1571
     109       0.1739
     110       0.2902
     111       0.1580
     112       0.1735
     113       0.1756
     114       0.1931
     115       0.1547
     116       0.1746
     117       0.2257
     118       0.1425
     119       0.1494
     120       0.1705
     121       0.1789
     122       0.1587
     123       0.2520
     124       0.2087
     125       0.2240
     126       0.1953
     127       0.1822
     128       0.1742
     129       0.2439
     130       0.2013
     131       0.1446
     132       0.1836
     133       0.1803
     134       0.1337
     135       0.1542
     136       0.1430
     137       0.1725
     138       0.1840
     139       0.1512
     140       0.2581
     141       0.2215
     142       0.2283
     143       0.2499
     144       0.1571
     145       0.2375
     146       0.1548
     147       0.2370
     148       0.1354
     149       0.1547
     150       0.2637
     151       0.1702
     152       0.1789
     153       0.2117
     154       0.1227
     155       0.1349
     156       0.1242
     157       0.2020
     158       0.2040
     159       0.1996
     160       0.1259
     161       0.1947
     162       0.1857
     163       0.1211
     164       0.2117
     165       0.1417
     166       0.2674
     167       0.1562
     168       0.1470
     169       0.1764
     170       0.1808
     171       0.2332
     172       0.1980
     173       0.1929
     174       0.1919
     175       0.1607
     176       0.1770
     177       0.1530
     178       0.2052
     179       0.1581
     180       0.2742
     181       0.2209
     182       0.1585
     183       0.2381
     184       0.2786
     185       0.1749
     186       0.2295
     187       0.1893
     188       0.1296
     189       0.2121
     190       0.2465
     191       0.2520
     192       0.1802
     193       0.1771
     194       0.1797
     195       0.1913
     196       0.1903
     197       0.1598
     198       0.2547
     199       0.2048
     200       0.1932
     201       0.2333
     202       0.1308
     203       0.1458
     204       0.2601
     205       0.1716
     206       0.1930
     207       0.1683
     208       0.2405
     209       0.2598
     210       0.2184
     211       0.2383
     212       0.1785
     213       0.1621
     214       0.2761
     215       0.1838
     216       0.2096
     217       0.1881
     218       0.2010
     219       0.3306
     220       0.1468
     221       0.1901
     222       0.1736
     223       0.2650
     224       0.2064
     225       0.2504
     226       0.1682
     227       0.1909
     228       0.1789
     229       0.1946
     230       0.2512
     231       0.1868
     232       0.2704
     233       0.1662
     234       0.1568
     235       0.2764
     236       0.2043
     237       0.1359
     238       0.1643
     239       0.1658
     240       0.1818
     241       0.2183
     242       0.1703
     243       0.1692
     244       0.1305
     245       0.1246
     246       0.1740
     247       0.2322
     248       0.2513
     249       0.1853
     250       0.1784
     251       0.2152
     252       0.1219
     253       0.1454
     254       0.1960
     255       0.1962
     256       0.2007
     257       0.2059
     258       0.1774
     259       0.2164
     260       0.2272
     261       0.2305
     262       0.2327
     263       0.2473
     264       0.2211
     265       0.1657
     266       0.2115
     267       0.1617
     268       0.1951
     269       0.1686
     270       0.2599
     271       0.3149
     272       0.2131
     273       0.2336
     274       0.1762
     275       0.1690
     276       0.1660
     277       0.1819
     278       0.2156
     279       0.2848
     280       0.1694
     281       0.1915
     282       0.1857
     283       0.2367
     284       0.1495
     285       0.1916
     286       0.1778
     287       0.1961
     288       0.1594
     289       0.2376
     290       0.1772
     291       0.1931
     292       0.1704
     293       0.2292
     294       0.1589
     295       0.2376
     296       0.1326
     297       0.1680
     298       0.1280
     299       0.1782
     300       0.1647
     301       0.1387
     302       0.2378
     303       0.2311
     304       0.1639
     305       0.1468
     306       0.1585
     307       0.2702
     308       0.1939
     309       0.1770
     310       0.1821
     311       0.1520
     312       0.1914
     313       0.1864
     314       0.1805
     315       0.1903
     316       0.1748
     317       0.1512
     318       0.2287
     319       0.1952
     320       0.1925
     321       0.2145
     322       0.1211
     323       0.2227
     324       0.1428
     325       0.1975
     326       0.1752
     327       0.1299
     328       0.1905
     329       0.1801
     330       0.1916
     331       0.1793
     332       0.1162
     333       0.1577
     334       0.1504
     335       0.2177
     336       0.2465
     337       0.1938
     338       0.2040
     339       0.1143
     340       0.2358
     341       0.2021
     342       0.2694
     343       0.1669
     344       0.1817
     345       0.1417
     346       0.1640
     347       0.1777
     348       0.1719
     349       0.2005
     350       0.1523
     351       0.2410
     352       0.1338
     353       0.1878
     354       0.1877
     355       0.1130
     356       0.2081
     357       0.2346
     358       0.2355
     359       0.2190
     360       0.2194
     361       0.2433
     362       0.2794
     363       0.1849
     364       0.1466
     365       0.1912
     366       0.1986
     367       0.1472
     368       0.1359
     369       0.1871
     370       0.1848
     371       0.1829
     372       0.1433
     373       0.2098
     374       0.3571
     375       0.1922
     376       0.1755
     377       0.1336
     378       0.1461
     379       0.1652
     380       0.1903
     381       0.1930
     382       0.2305
     383       0.1690
     384       0.1628
     385       0.1907
     386       0.1916
     387       0.1535
     388       0.1758
     389       0.2160
     390       0.2123
     391       0.2342
     392       0.1816
     393       0.1331
     394       0.1672
     395       0.1740
     396       0.1673
     397       0.2333
     398       0.1858
     399       0.1782
     400       0.2550
     401       0.1842
     402       0.1676
     403       0.1556
     404       0.1833
     405       0.1848
     406       0.2240
     407       0.1375
     408       0.2559
     409       0.1676
     410       0.1674
     411       0.1750
     412       0.1874
     413       0.1988
     414       0.2716
     415       0.1554
     416       0.2022
     417       0.1771
     418       0.1808
     419       0.3092
     420       0.2131
     421       0.1772
     422       0.1303
     423       0.2080
     424       0.1634
     425       0.1775
     426       0.1926
     427       0.2683
     428       0.1684
     429       0.1816
     430       0.2293
     431       0.1812
     432       0.1499
     433       0.1812
     434       0.2039
     435       0.2035
     436       0.1880
     437       0.1781
     438       0.2539
     439       0.1753
     440       0.2401
     441       0.2379
     442       0.1763
     443       0.1727
     444       0.1531
     445       0.1185
     446       0.1512
     447       0.1929
     448       0.2242
     449       0.2013
     450       0.1694
     451       0.1592
     452       0.1791
     453       0.2071
     454       0.1523
     455       0.2691
     456       0.1716
     457       0.1915
     458       0.1970
     459       0.2298
     460       0.1832
     461       0.1994
     462       0.1931
     463       0.2075
     464       0.1771
     465       0.2441
     466       0.2104
     467       0.1834
     468       0.3405
     469       0.1890
     470       0.2173
     471       0.1864
     472       0.1986
     473       0.1852
     474       0.1710
     475       0.2407
     476       0.3072
     477       0.1682
     478       0.1423
     479       0.1453
     480       0.2006
     481       0.1733
     482       0.2505
     483       0.1968
     484       0.2161
     485       0.2467
     486       0.2412
     487       0.1982
     488       0.2134
     489       0.1706
     490       0.2017
     491       0.1555
     492       0.1349
     493       0.1547
     494       0.2010
     495       0.1572
     496       0.1304
     497       0.1756
     498       0.1495
     499       0.1285
     500       0.2381
     501       0.1555
     502       0.1740
     503       0.2155
     504       0.1249
     505       0.2288
     506       0.1699
     507       0.1830
     508       0.1620
     509       0.2111
     510       0.2217
     511       0.1719
     512       0.1743
     513       0.1911
     514       0.1887
     515       0.1482
     516       0.2328
     517       0.2467
     518       0.1507
     519       0.1920
     520       0.1893
     521       0.2252
     522       0.2081
     523       0.1802
     524       0.1851
     525       0.1658
     526       0.1532
     527       0.2247
     528       0.1831
     529       0.2236
     530       0.1758
     531       0.1816
     532       0.1520
     533       0.2466
     534       0.1179
     535       0.1295
     536       0.1959
     537       0.1474
     538       0.1828
     539       0.1745
     540       0.2333
     541       0.2480
     542       0.1650
     543       0.1706
     544       0.2320
     545       0.1369
     546       0.2303
     547       0.1766
     548       0.2064
     549       0.1777
     550       0.1324
     551       0.1677
     552       0.1150
     553       0.1649
     554       0.1807
     555       0.1937
     556       0.1969
     557       0.1689
     558       0.1459
     559       0.2051
     560       0.2360
     561       0.1577
     562       0.1452
     563       0.1463
     564       0.1616
     565       0.2801
     566       0.1363
     567       0.1721
     568       0.1572
     569       0.1168
     570       0.1464
     571       0.1949
     572       0.1800
     573       0.1843
     574       0.1789
     575       0.1640
     576       0.1709
     577       0.1665
     578       0.1382
     579       0.1715
     580       0.1463
     581       0.2386
     582       0.1792
     583       0.1759
     584       0.1322
     585       0.1689
     586       0.2099
     587       0.1679
     588       0.1351
     589       0.1657
     590       0.1907
     591       0.1351
     592       0.1602
     593       0.1738
     594       0.1865
     595       0.1743
     596       0.1553
     597       0.2159
     598       0.1981
     599       0.2212
     600       0.1588
     601       0.2163
     602       0.2150
     603       0.1961
     604       0.2009
     605       0.2704
     606       0.2309
     607       0.1858
     608       0.2035
     609       0.2328
     610       0.1823
     611       0.2166
     612       0.1412
     613       0.1538
     614       0.1825
     615       0.1399
     616       0.2159
     617       0.2352
     618       0.2016
     619       0.2410
     620       0.2048
     621       0.2236
     622       0.2047
     623       0.1976
     624       0.2077
     625       0.1966
     626       0.1612
     627       0.1374
     628       0.1777
     629       0.1996
     630       0.2779
     631       0.1872
     632       0.2260
     633       0.1724
     634       0.1578
     635       0.1454
     636       0.2582
     637       0.1726
     638       0.1825
     639       0.2178
     640       0.3383
     641       0.2106
     642       0.1483
     643       0.1671
     644       0.1263
     645       0.1776
     646       0.1816
     647       0.2025
     648       0.2165
     649       0.2031
     650       0.2523
     651       0.2177
     652       0.2203
     653       0.2833
     654       0.2503
     655       0.1630
     656       0.1728
     657       0.1786
     658       0.1698
     659       0.1723
     660       0.1951
     661       0.1790
     662       0.1915
     663       0.2150
     664       0.1842
     665       0.2451
     666       0.2345
     667       0.1852
     668       0.2384
     669       0.1882
     670       0.2810
     671       0.2369
     672       0.1414
     673       0.2307
     674       0.1884
     675       0.1730
     676       0.1927
     677       0.2423
     678       0.1663
     679       0.2851
     680       0.1358
     681       0.1669
     682       0.2538
     683       0.1991
     684       0.2569
     685       0.1755
     686       0.2174
     687       0.1679
     688       0.2804
     689       0.1749
     690       0.2619
     691       0.2152
     692       0.2378
     693       0.1527
     694       0.1954
     695       0.2270
     696       0.1936
     697       0.1710
     698       0.1744
     699       0.2061
     700       0.1684
     701       0.2266
     702       0.2426
     703       0.2096
     704       0.2528
     705       0.1905
     706       0.1891
     707       0.2046
     708       0.1641
     709       0.1977
     710       0.2377
     711       0.1713
     712       0.1872
     713       0.2310
     714       0.1999
     715       0.2384
     716       0.2012
     717       0.2605
     718       0.1735
     719       0.1847
     720       0.2541
     721       0.1984
     722       0.1901
     723       0.1858
     724       0.1594
     725       0.1782
     726       0.1098
     727       0.1892
     728       0.2215
     729       0.2353
     730       0.1829
     731       0.2246
     732       0.2197
     733       0.1677
     734       0.1880
     735       0.2195
     736       0.1574
     737       0.2376
     738       0.1402
     739       0.2306
     740       0.2275
     741       0.1449
     742       0.2323
     743       0.1779
     744       0.1800
     745       0.1707
     746       0.2362
     747       0.1555
     748       0.2121
     749       0.1363
     750       0.2183
     751       0.1848
     752       0.2823
     753       0.2194
     754       0.1754
     755       0.1421
     756       0.2206
     757       0.1357
     758       0.1896
     759       0.2646
     760       0.2541
     761       0.2315
     762       0.2053
     763       0.1514
     764       0.1657
     765       0.2577
     766       0.3424
     767       0.1482
     768       0.2296
     769       0.2127
     770       0.2067
     771       0.1918
     772       0.2395
     773       0.1936
     774       0.2235
     775       0.1790
     776       0.1967
     777       0.1764
     778       0.1659
     779       0.1394
     780       0.2406
     781       0.2121
     782       0.2181
     783       0.1867
     784       0.2703
     785       0.2517
     786       0.1755
     787       0.1627
     788       0.1508
     789       0.1691
     790       0.1264
     791       0.1705
     792       0.2196
     793       0.1115
     794       0.2111
     795       0.1808
     796       0.2300
     797       0.1379
     798       0.2096
     799       0.2162
     800       0.2358
     801       0.1973
     802       0.1707
     803       0.1702
     804       0.1432
     805       0.1905
     806       0.1264
     807       0.1942
     808       0.1899
     809       0.1973
     810       0.2379
     811       0.1960
     812       0.2413
     813       0.1707
     814       0.1510
     815       0.2170
     816       0.1671
     817       0.1187
     818       0.1802
     819       0.1758
     820       0.1636
     821       0.2579
     822       0.2202
     823       0.2149
     824       0.2124
     825       0.2500
     826       0.2074
     827       0.2273
     828       0.3322
     829       0.2477
     830       0.1656
     831       0.2492
     832       0.2449
     833       0.1882
     834       0.2029
     835       0.1555
     836       0.2171
     837       0.2013
     838       0.2885
     839       0.1582
     840       0.1413
     841       0.2348
     842       0.1196
     843       0.2195
     844       0.2421
     845       0.2218
     846       0.1666
     847       0.1980
     848       0.1538
     849       0.1556
     850       0.1892
     851       0.2315
     852       0.2429
     853       0.2452
     854       0.1459
     855       0.1711
     856       0.1801
     857       0.2157
     858       0.2544
     859       0.2099
     860       0.1971
     861       0.2141
     862       0.2326
     863       0.2522
     864       0.2366
     865       0.1337
     866       0.1788
     867       0.1847
     868       0.1386
     869       0.2146
     870       0.1608
     871       0.1524
     872       0.1856
     873       0.1298
     874       0.2090
     875       0.2337
     876       0.1632
     877       0.2284
     878       0.2004
     879       0.2148
     880       0.2819
     881       0.1269
     882       0.1108
     883       0.1315
     884       0.1881
     885       0.1554
     886       0.1902
     887       0.2399
     888       0.1436
     889       0.1712
     890       0.1803
     891       0.1615
     892       0.2306
     893       0.2488
     894       0.2245
     895       0.1274
     896       0.1845
     897       0.1709
     898       0.2234
     899       0.3520
     900       0.1444
     901       0.1339
     902       0.1874
     903       0.2213
     904       0.1828
     905       0.1482
     906       0.2208
     907       0.1540
     908       0.1390
     909       0.2538
     910       0.2516
     911       0.2190
     912       0.2200
     913       0.1925
     914       0.2490
     915       0.2256
     916       0.2051
     917       0.2295
     918       0.1991
     919       0.2729
     920       0.2180
     921       0.2078
     922       0.2012
     923       0.2392
     924       0.2224
     925       0.3262
     926       0.2411
     927       0.2464
     928       0.2272
     929       0.3056
     930       0.1735
     931       0.2228
     932       0.1385
     933       0.1594
     934       0.1459
     935       0.1493
     936       0.2595
     937       0.3796
     938       0.3057
     939       0.2582
     940       0.4244
     941       0.1793
     942       0.2183
     943       0.1949
     944       0.2084
     945       0.2476
     946       0.1851
     947       0.1628
     948       0.1832
     949       0.2557
     950       0.3146
     951       0.1513
     952       0.1929
     953       0.1651
     954       0.1326
     955       0.1744
     956       0.1464
     957       0.2223
     958       0.1752
     959       0.1562
     960       0.1302
     961       0.2387
     962       0.1978
     963       0.1727
     964       0.1737
     965       0.2467
     966       0.1231
     967       0.1901
     968       0.1663
     969       0.2078
     970       0.2700
     971       0.1663
     972       0.1962
     973       0.2046
     974       0.1890
     975       0.1557
     976       0.1211
     977       0.2347
     978       0.3637
     979       0.2871
     980       0.2368
     981       0.2365
     982       0.2701
     983       0.2718
     984       0.2617
     985       0.1965
     986       0.1905
     987       0.3069
     988       0.2105
     989       0.2109
     990       0.2829
     991       0.2306
     992       0.1949
     993       0.1773
     994       0.1968
     995       0.1588
     996       0.1684
     997       0.1932
     998       0.1894
     999       0.1947
    1000       0.2035
    1001       0.1988
    1002       0.2052
    1003       0.1615
    1004       0.2017
    1005       0.2127
    1006       0.2639
    1007       0.2054
    1008       0.1544
    1009       0.2517
    1010       0.1726
    1011       0.2025
    1012       0.1915
    1013       0.2668
    1014       0.2358
    1015       0.2323
    1016       0.1466
    1017       0.1833
    1018       0.2347
    1019       0.2355
    1020       0.1559
    1021       0.2503
    1022       0.1853
    1023       0.2306
    1024       0.2012
    1025       0.2133
    1026       0.3180
    1027       0.1726
    1028       0.1991
    1029       0.1551
    1030       0.1839
    1031       0.2513
    1032       0.2043
    1033       0.1049
    1034       0.1480
    1035       0.1890
    1036       0.1402
    1037       0.1412
    1038       0.1907
    1039       0.1444
    1040       0.1625
    1041       0.1784
    1042       0.1640
    1043       0.2387
    1044       0.2131
    1045       0.1710
    1046       0.1487
    1047       0.1342
    1048       0.1843
    1049       0.2548
    1050       0.1260
    1051       0.2618
    1052       0.2952
    1053       0.1510
    1054       0.2307
    1055       0.1880
    1056       0.1283
    1057       0.1470
    1058       0.2683
    1059       0.1925
    1060       0.1377
    1061       0.1953
    1062       0.1794
    1063       0.1822
    1064       0.1945
    1065       0.1824
    1066       0.1301
    1067       0.2739
    1068       0.2365
    1069       0.1760
    1070       0.2614
    1071       0.2093
    1072       0.1672
    1073       0.2192
    1074       0.1729
    1075       0.2167
    1076       0.1878
    1077       0.1305
    1078       0.1693
    1079       0.2295
    1080       0.1809
    1081       0.1615
    1082       0.1233
    1083       0.1979
    1084       0.1998
    1085       0.1717
    1086       0.1483
    1087       0.1873
    1088       0.1590
    1089       0.1930
    1090       0.1724
    1091       0.2802
    1092       0.1833
    1093       0.1564
    1094       0.2496
    1095       0.1855
    1096       0.2336
    1097       0.1713
    1098       0.1552
    1099       0.1852
    1100       0.1806
    1101       0.2206
    1102       0.1909
    1103       0.1531
    1104       0.2324
    1105       0.1669
    1106       0.2173
    1107       0.1687
    1108       0.1679
    1109       0.3686
    1110       0.2479
    1111       0.2866
    1112       0.2504
    1113       0.2445
    1114       0.2158
    1115       0.2212
    1116       0.1496
    1117       0.1800
    1118       0.2449
    1119       0.1475
    1120       0.1955
    1121       0.2786
    1122       0.1748
    1123       0.1653
    1124       0.1928
    1125       0.2698
    1126       0.2570
    1127       0.2364
    1128       0.2398
    1129       0.1779
    1130       0.1440
    1131       0.1594
    1132       0.1476
    1133       0.1954
    1134       0.2643
    1135       0.2175
    1136       0.2544
    1137       0.2045
    1138       0.2176
    1139       0.1954
    1140       0.1877
    1141       0.1995
    1142       0.1719
    1143       0.2050
    1144       0.2640
    1145       0.1570
    1146       0.1808
    1147       0.1329
    1148       0.1934
    1149       0.2221
    1150       0.2603
    1151       0.1708
    1152       0.2025
    1153       0.2349
    1154       0.1907
    1155       0.2386
    1156       0.2289
    1157       0.1925
    1158       0.2372
    1159       0.1892
    1160       0.2557
    1161       0.2586
    1162       0.1675
    1163       0.2166
    1164       0.1781
    1165       0.1787
    1166       0.2095
    1167       0.1590
    1168       0.1998
    1169       0.1730
    1170       0.2974
    1171       0.2703
    1172       0.2400
    1173       0.2147
    1174       0.2283
    1175       0.1543
    1176       0.3054
    1177       0.2075
    1178       0.2163
    1179       0.2182
    1180       0.2775
    1181       0.1862
    1182       0.1710
    1183       0.1957
    1184       0.1978
    1185       0.1427
    1186       0.2631
    1187       0.2331
    1188       0.2401
    1189       0.1777
    1190       0.1592
    1191       0.1447
    1192       0.1747
    1193       0.1757
    1194       0.1937
    1195       0.1784
    1196       0.2304
    1197       0.1854
    1198       0.1654
    1199       0.2104
    1200       0.1738
    1201       0.2491
    1202       0.1904
    1203       0.1980
    1204       0.2359
    1205       0.1554
    1206       0.2029
    1207       0.2284
    1208       0.1441
    1209       0.1864
    1210       0.1912
    1211       0.2337
    1212       0.1671
    1213       0.1593
    1214       0.0987
    1215       0.1464
    1216       0.1632
    1217       0.1451
    1218       0.2154
    1219       0.1938
    1220       0.1595
    1221       0.2249
    1222       0.1612
    1223       0.1471
    1224       0.1580
    1225       0.1506
    1226       0.1143
    1227       0.1666
    1228       0.1816
    1229       0.1468
    1230       0.1349
    1231       0.1621
    1232       0.1689
    1233       0.1774
    1234       0.1944
    1235       0.2176
    1236       0.1393
    1237       0.2355
    1238       0.1951
    1239       0.3027
    1240       0.2723
    1241       0.1870
    1242       0.1600
    1243       0.1474
    1244       0.1788
    1245       0.1682
    1246       0.1626
    1247       0.2185
    1248       0.2443
    1249       0.1606
    1250       0.1705
    1251       0.1690
    1252       0.2433
    1253       0.2152
    1254       0.2282
    1255       0.2673
    1256       0.1285
    1257       0.1597
    1258       0.1569
    1259       0.1347
    1260       0.1906
    1261       0.1754
    1262       0.1282
    1263       0.1567
    1264       0.2099
    1265       0.2623
    1266       0.2402
    1267       0.1513
    1268       0.1595
    1269       0.1715
    1270       0.2183
    1271       0.2594
    1272       0.1624
    1273       0.1379
    1274       0.1662
    1275       0.1421
    1276       0.2073
    1277       0.1498
    1278       0.1716
    1279       0.2270
    1280       0.1901
    1281       0.1481
    1282       0.2018
    1283       0.1697
    1284       0.1637
    1285       0.1611
    1286       0.1332
    1287       0.1567
    1288       0.1523
    1289       0.2238
    1290       0.1918
    1291       0.1638
    1292       0.1638
    1293       0.1733
    1294       0.1722
    1295       0.1381
    1296       0.1531
    1297       0.2189
    1298       0.1687
    1299       0.2907
    1300       0.1762
    1301       0.2853
    1302       0.1894
    1303       0.2244
    1304       0.1944
    1305       0.2530
    1306       0.2357
    1307       0.1550
    1308       0.1541
    1309       0.1696
    1310       0.2303
    1311       0.2234
    1312       0.1818
    1313       0.1695
    1314       0.1477
    1315       0.2049
    1316       0.1438
    1317       0.1724
    1318       0.1674
    1319       0.1803
    1320       0.1944
    1321       0.1686
    1322       0.2253
    1323       0.1670
    1324       0.1822
    1325       0.2304
    1326       0.1955
    1327       0.2184
    1328       0.1249
    1329       0.1805
    1330       0.2307
    1331       0.2438
    1332       0.2126
    1333       0.1973
    1334       0.1849
    1335       0.1787
    1336       0.1767
    1337       0.1311
    1338       0.1855
    1339       0.2327
    1340       0.2518
    1341       0.2339
    1342       0.1702
    1343       0.2613
    1344       0.2395
    1345       0.1304
    1346       0.2251
    1347       0.2594
    1348       0.2561
    1349       0.1533
    1350       0.1493
    1351       0.1780
    1352       0.1537
    1353       0.1338
    1354       0.1766
    1355       0.1886
    1356       0.1674
    1357       0.1793
    1358       0.1853
    1359       0.1591
    1360       0.1696
    1361       0.1410
    1362       0.1495
    1363       0.1774
    1364       0.2187
    1365       0.1663
    1366       0.1919
    1367       0.1938
    1368       0.2207
    1369       0.1923
    1370       0.1647
    1371       0.1737
    1372       0.1925
    1373       0.2214
    1374       0.2204
    1375       0.1904
    1376       0.1169
    1377       0.2509
    1378       0.1913
    1379       0.2440
    1380       0.1582
    1381       0.2271
    1382       0.1844
    1383       0.1747
    1384       0.3338
    1385       0.1390
    1386       0.1880
    1387       0.2328
    1388       0.1662
    1389       0.1807
    1390       0.1925
    1391       0.2686
    1392       0.1619
    1393       0.2264
    1394       0.1581
    1395       0.1653
    1396       0.2551
    1397       0.1602
    1398       0.2151
    1399       0.2090
    1400       0.2599
    1401       0.1206
    1402       0.2054
    1403       0.1817
    1404       0.1333
    1405       0.1785
    1406       0.1300
    1407       0.2080
    1408       0.1765
    1409       0.1468
    1410       0.1333
    1411       0.1617
    1412       0.1441
    1413       0.1979
    1414       0.1841
    1415       0.1598
    1416       0.1501
    1417       0.2249
    1418       0.1456
    1419       0.2097
    1420       0.1058
    1421       0.1776
    1422       0.1708
    1423       0.1846
    1424       0.1753
    1425       0.1914
    1426       0.1309
    1427       0.2664
    1428       0.2236
    1429       0.2070
    1430       0.1794
    1431       0.2277
    1432       0.1846
    1433       0.1657
    1434       0.1811
    1435       0.1616
    1436       0.1662
    1437       0.1477
    1438       0.1615
    1439       0.1482
    1440       0.2338
    1441       0.1300
    1442       0.1347
    1443       0.1899
    1444       0.1741
    1445       0.1838
    1446       0.2291
    1447       0.1569
    1448       0.1763
    1449       0.1785
    1450       0.1161
    1451       0.1449
    1452       0.1790
    1453       0.1975
    1454       0.1494
    1455       0.1564
    1456       0.1507
    1457       0.2144
    1458       0.1730
    1459       0.2325
    1460       0.2009
    1461       0.2553
    1462       0.1403
    1463       0.2252
    1464       0.2296
    1465       0.2267
    1466       0.1568
    1467       0.2067
    1468       0.1556
    1469       0.1480
    1470       0.1281
    1471       0.1872
    1472       0.1181
    1473       0.1208
    1474       0.1806
    1475       0.1687
    1476       0.1855
    1477       0.2138
    1478       0.1542
    1479       0.1808
    1480       0.1983
    1481       0.2647
    1482       0.2238
    1483       0.1937
    1484       0.2335
    1485       0.1772
    1486       0.1826
    1487       0.1568
    1488       0.1781
    1489       0.1757
    1490       0.2018
    1491       0.1798
    1492       0.2170
    1493       0.1774
    1494       0.2395
    1495       0.1429
    1496       0.1692
    1497       0.1222
    1498       0.1570
    1499       0.1358
    1500       0.1713
    1501       0.1606
    1502       0.1663
    1503       0.1793
    1504       0.1546
    1505       0.2139
    1506       0.1689
    1507       0.1522
    1508       0.1673
    1509       0.1222
    1510       0.1708
    1511       0.1793
    1512       0.2190
    1513       0.1350
    1514       0.2115
    1515       0.2473
    1516       0.1456
    1517       0.2057
    1518       0.1789
    1519       0.1641
    1520       0.1781
    1521       0.1943
    1522       0.1338
    1523       0.1721
    1524       0.1928
    1525       0.2133
    1526       0.1631
    1527       0.1739
    1528       0.1914
    1529       0.1579
    1530       0.1407
    1531       0.1580
    1532       0.1635
    1533       0.1548
    1534       0.1212
    1535       0.1669
    1536       0.2384
    1537       0.1832
    1538       0.3090
    1539       0.1858
    1540       0.1032
    1541       0.1402
    1542       0.2354
    1543       0.1756
    1544       0.2133
    1545       0.1894
    1546       0.1963
    1547       0.1700
    1548       0.1603
    1549       0.2270
    1550       0.2078
    1551       0.2112
    1552       0.1407
    1553       0.1483
    1554       0.2955
    1555       0.1764
    1556       0.1815
    1557       0.1346
    1558       0.2683
    1559       0.1403
    1560       0.2025
    1561       0.1300
    1562       0.1531
    1563       0.1468
    1564       0.2244
    1565       0.1886
    1566       0.1848
    1567       0.1661
    1568       0.1510
    1569       0.1734
    1570       0.1824
    1571       0.1351
    1572       0.1579
    1573       0.1475
    1574       0.1944
    1575       0.2059
    1576       0.1526
    1577       0.2137
    1578       0.2310
    1579       0.1774
    1580       0.1785
    1581       0.2067
    1582       0.1736
    1583       0.1778
    1584       0.1378
    1585       0.1584
    1586       0.1860
    1587       0.1706
    1588       0.1655
    1589       0.1158
    1590       0.1945
    1591       0.1811
    1592       0.1641
    1593       0.2100
    1594       0.1961
    1595       0.1586
    1596       0.1121
    1597       0.1409
    1598       0.1800
    1599       0.2584
    1600       0.1870
    1601       0.2031
    1602       0.2112
    1603       0.1362
    1604       0.2749
    1605       0.2274
    1606       0.2280
    1607       0.1418
    1608       0.2370
    1609       0.1499
    1610       0.1605
    1611       0.2873
    1612       0.2201
    1613       0.2407
    1614       0.2191
    1615       0.1444
    1616       0.1802
    1617       0.1901
    1618       0.1394
    1619       0.1994
    1620       0.1722
    1621       0.1425
    1622       0.1608
    1623       0.1947
    1624       0.1164
    1625       0.2081
    1626       0.1727
    1627       0.2553
    1628       0.1431
    1629       0.1403
    1630       0.1465
    1631       0.1650
    1632       0.1532
    1633       0.1887
    1634       0.1756
    1635       0.2501
    1636       0.2301
    1637       0.2394
    1638       0.1761
    1639       0.1500
    1640       0.1989
    1641       0.2204
    1642       0.2768
    1643       0.2013
    1644       0.2119
    1645       0.2482
    1646       0.1602
    1647       0.1722
    1648       0.1247
    1649       0.1654
    1650       0.1421
    1651       0.1552
    1652       0.1512
    1653       0.1849
    1654       0.1943
    1655       0.1830
    1656       0.1321
    1657       0.1420
    1658       0.1327
    1659       0.2180
    1660       0.1667
    1661       0.1694
    1662       0.1486
    1663       0.2200
    1664       0.1316
    1665       0.1730
    1666       0.1642
    1667       0.1182
    1668       0.1533
    1669       0.2888
    1670       0.1834
    1671       0.1559
    1672       0.1291
    1673       0.1862
    1674       0.2127
    1675       0.2371
    1676       0.1673
    1677       0.1534
    1678       0.2208
    1679       0.2166
    1680       0.2015
    1681       0.1566
    1682       0.2049
    1683       0.2410
    1684       0.2032
    1685       0.1340
    1686       0.2016
    1687       0.1951
    1688       0.2240
    1689       0.1454
    1690       0.2107
    1691       0.2133
    1692       0.2118
    1693       0.2113
    1694       0.2705
    1695       0.1801
    1696       0.1370
    1697       0.2199
    1698       0.1906
    1699       0.2989
    1700       0.1800
    1701       0.2604
    1702       0.1333
    1703       0.1136
    1704       0.2007
    1705       0.1823
    1706       0.2584
    1707       0.1600
    1708       0.1830
    1709       0.1195
    1710       0.2030
    1711       0.2048
    1712       0.2092
    1713       0.1639
    1714       0.1457
    1715       0.2410
    1716       0.1966
    1717       0.1735
    1718       0.1382
    1719       0.1493
    1720       0.1647
    1721       0.2160
    1722       0.1533
    1723       0.1629
    1724       0.1914
    1725       0.1409
    1726       0.1325
    1727       0.1624
    1728       0.2098
    1729       0.2052
    1730       0.2044
    1731       0.1390
    1732       0.2603
    1733       0.2402
    1734       0.1752
    1735       0.1730
    1736       0.1200
    1737       0.2478
    1738       0.1873
    1739       0.1696
    1740       0.1766
    1741       0.2072
    1742       0.1781
    1743       0.1787
    1744       0.2229
    1745       0.2454
    1746       0.2121
    1747       0.1218
    1748       0.2012
    1749       0.2119
    1750       0.1364
    1751       0.2251
    1752       0.1648
    1753       0.1769
    1754       0.1943
    1755       0.1230
    1756       0.2024
    1757       0.1930
    1758       0.1529
    1759       0.2393
    1760       0.2002
    1761       0.2267
    1762       0.1146
    1763       0.1402
    1764       0.1610
    1765       0.1414
    1766       0.1552
    1767       0.1823
    1768       0.2005
    1769       0.1954
    1770       0.2079
    1771       0.1682
    1772       0.1845
    1773       0.1846
    1774       0.2253
    1775       0.1931
    1776       0.2123
    1777       0.2599
    1778       0.1572
    1779       0.2116
    1780       0.1467
    1781       0.2105
    1782       0.1878
    1783       0.1864
    1784       0.1667
    1785       0.1877
    1786       0.1919
    1787       0.1897
    1788       0.1799
    1789       0.1131
    1790       0.1597
    1791       0.2330
    1792       0.1337
    1793       0.1881
    1794       0.1796
    1795       0.1655
    1796       0.1628
    1797       0.1723
    1798       0.1883
    1799       0.2193
    1800       0.1953
    1801       0.2576
    1802       0.1839
    1803       0.1270
    1804       0.1695
    1805       0.1243
    1806       0.2002
    1807       0.1513
    1808       0.2300
    1809       0.1449
    1810       0.2051
    1811       0.1700
    1812       0.1598
    1813       0.1561
    1814       0.1900
    1815       0.1684
    1816       0.1973
    1817       0.1332
    1818       0.1613
    1819       0.1561
    1820       0.1965
    1821       0.2151
    1822       0.2046
    1823       0.2094
    1824       0.1937
    1825       0.2979
    1826       0.1919
    1827       0.2076
    1828       0.1755
    1829       0.1503
    1830       0.1809
    1831       0.1788
    1832       0.1867
    1833       0.1478
    1834       0.1681
    1835       0.1912
    1836       0.1608
    1837       0.1723
    1838       0.1283
    1839       0.2032
    1840       0.2354
    1841       0.2110
    1842       0.2761
    1843       0.1713
    1844       0.0892
    1845       0.2600
    1846       0.1817
    1847       0.1616
    1848       0.1571
    1849       0.1388
    1850       0.1405
    1851       0.1883
    1852       0.2839
    1853       0.2425
    1854       0.1835
    1855       0.1542
    1856       0.1922
    1857       0.2695
    1858       0.1500
    1859       0.1688
    1860       0.1618
    1861       0.1846
    1862       0.1699
    1863       0.1481
    1864       0.1953
    1865       0.1961
    1866       0.1815
    1867       0.1535
    1868       0.2183
    1869       0.1798
    1870       0.1837
    1871       0.2473
    1872       0.1967
    1873       0.1280
    1874       0.1430
    1875       0.1347
    1876       0.1422
    1877       0.1387
    1878       0.1938
    1879       0.1992
    1880       0.1755
    1881       0.2564
    1882       0.1799
    1883       0.1996
    1884       0.2163
    1885       0.1907
    1886       0.3296
    1887       0.1816
    1888       0.1709
    1889       0.2398
    1890       0.1782
    1891       0.2029
    1892       0.2092
    1893       0.1681
    1894       0.1678
    1895       0.1675
    1896       0.2082
    1897       0.1615
    1898       0.1563
    1899       0.1993
    1900       0.1746
    1901       0.1796
    1902       0.2382
    1903       0.2025
    1904       0.2347
    1905       0.2328
    1906       0.1961
    1907       0.2608
    1908       0.1447
    1909       0.1790
    1910       0.2075
    1911       0.2055
    1912       0.2149
    1913       0.1958
    1914       0.2383
    1915       0.1696
    1916       0.1966
    1917       0.1816
    1918       0.1547
    1919       0.2518
    1920       0.1105
    1921       0.1395
    1922       0.2151
    1923       0.2181
    1924       0.1979
    1925       0.1679
    1926       0.2076
    1927       0.2122
    1928       0.1858
    1929       0.2625
    1930       0.1698
    1931       0.1812
    1932       0.1941
    1933       0.2865
    1934       0.1811
    1935       0.1920
    1936       0.1154
    1937       0.1692
    1938       0.2006
    1939       0.1589
    1940       0.1532
    1941       0.2681
    1942       0.2364
    1943       0.2315
    1944       0.1905
    1945       0.2899
    1946       0.1848
    1947       0.1620
    1948       0.2277
    1949       0.2285
    1950       0.1599
    1951       0.2227
    1952       0.1577
    1953       0.3345
    1954       0.2318
    1955       0.1608
    1956       0.1727
    1957       0.1824
    1958       0.1246
    1959       0.1898
    1960       0.1977
    1961       0.1746
    1962       0.1494
    1963       0.1471
    1964       0.1324
    1965       0.1241
    1966       0.2697
    1967       0.1805
    1968       0.1496
    1969       0.1711
    1970       0.1519
    1971       0.2467
    1972       0.1716
    1973       0.1480
    1974       0.1620
    1975       0.2080
    1976       0.1980
    1977       0.1921
    1978       0.1279
    1979       0.2504
    1980       0.1640
    1981       0.1159
    1982       0.1393
    1983       0.2115
    1984       0.1913
    1985       0.2425
    1986       0.1740
    1987       0.2049
    1988       0.1551
    1989       0.1921
    1990       0.1541
    1991       0.1611
    1992       0.2316
    1993       0.1721
    1994       0.1690
    1995       0.2770
    1996       0.3256
    1997       0.1543
    1998       0.1634
    1999       0.3042
    2000       0.2180
    2001       0.1892
    2002       0.2232
    2003       0.2318
    2004       0.1881
    2005       0.1962
    2006       0.1445
    2007       0.2802
    2008       0.1619
    2009       0.1513
    2010       0.1510
    2011       0.1402
    2012       0.1540
    2013       0.2262
    2014       0.1649
    2015       0.1775
    2016       0.2300
    2017       0.1678
    2018       0.2060
    2019       0.2416
    2020       0.2105
    2021       0.2419
    2022       0.1519
    2023       0.2413
    2024       0.1644
    2025       0.1591
    2026       0.2943
    2027       0.2469
    2028       0.2300
    2029       0.2027
    2030       0.2645
    2031       0.1794
    2032       0.1804
    2033       0.1971
    2034       0.0964
    2035       0.2608
    2036       0.2321
    2037       0.1571
    2038       0.2177
    2039       0.2192
    2040       0.2355
    2041       0.3355
    2042       0.1804
    2043       0.2826
    2044       0.2574
    2045       0.1917
    2046       0.2458
    2047       0.2233
    2048       0.2336
    2049       0.2356
    2050       0.2033
    2051       0.1956
    2052       0.2017
    2053       0.2354
    2054       0.3012
    2055       0.2136
    2056       0.2488
    2057       0.1529
    2058       0.1869
    2059       0.2107
    2060       0.1826
    2061       0.1887
    2062       0.1808
    2063       0.2514
    2064       0.2264
    2065       0.2283
    2066       0.3038
    2067       0.2142
    2068       0.1869
    2069       0.2453
    2070       0.2304
    2071       0.2304
    2072       0.2891
    2073       0.2306
    2074       0.1788
    2075       0.1870
    2076       0.2855
    2077       0.3009
    2078       0.2293
    2079       0.2165
    2080       0.2138
    2081       0.1878
    2082       0.2039
    2083       0.1821
    2084       0.3324
    2085       0.2200
    2086       0.2111
    2087       0.2252
    2088       0.2099
    2089       0.1830
    2090       0.2384
    2091       0.2045
    2092       0.2613
    2093       0.2684
    2094       0.2041
    2095       0.2006
    2096       0.2291
    2097       0.1716
    2098       0.2468
    2099       0.2983
    2100       0.2310
    2101       0.1899
    2102       0.2511
    2103       0.2366
    2104       0.1875
    2105       0.2077
    2106       0.1897
    2107       0.2582
    2108       0.1703
    2109       0.1762
    2110       0.2300
    2111       0.2530
    2112       0.1586
    2113       0.2002
    2114       0.2583
    2115       0.1673
    2116       0.2035
    2117       0.2158
    2118       0.2189
    2119       0.2252
    2120       0.2267
    2121       0.1780
    2122       0.2016
    2123       0.2142
    2124       0.2037
    2125       0.1823
    2126       0.2204
    2127       0.2215
    2128       0.2395
    2129       0.2198
    2130       0.2081
    2131       0.3250
    2132       0.1898
    2133       0.2017
    2134       0.1782
    2135       0.1673
    2136       0.1719
    2137       0.1443
    2138       0.1832
    2139       0.1513
    2140       0.1761
    2141       0.1977
    2142       0.2688
    2143       0.1898
    2144       0.1562
    2145       0.2172
    2146       0.2262
    2147       0.1945
    2148       0.1314
    2149       0.1492
    2150       0.1345
    2151       0.2596
    2152       0.1554
    2153       0.1468
    2154       0.1224
    2155       0.1407
    2156       0.1873
    2157       0.1752
    2158       0.1525
    2159       0.1875
    2160       0.2060
    2161       0.1783
    2162       0.1789
    2163       0.1341
    2164       0.1598
    2165       0.2307
    2166       0.1578
    2167       0.2018
    2168       0.2901
    2169       0.2490
    2170       0.2684
    2171       0.2036
    2172       0.2273
    2173       0.2565
    2174       0.2754
    2175       0.1677
    2176       0.1905
    2177       0.2042
    2178       0.2737
    2179       0.2698
    2180       0.1723
    2181       0.2934
    2182       0.2243
    2183       0.2595
    2184       0.2613
    2185       0.3162
    2186       0.3000
    2187       0.1529
    2188       0.1987
    2189       0.2067
    2190       0.2082
    2191       0.1361
    2192       0.1952
    2193       0.2440
    2194       0.2148
    2195       0.1781
    2196       0.1557
    2197       0.1817
    2198       0.1619
    2199       0.1328
    2200       0.1521
    2201       0.2293
    2202       0.1851
    2203       0.1217
    2204       0.1697
    2205       0.1667
    2206       0.2598
    2207       0.2414
    2208       0.2261
    2209       0.2846
    2210       0.1920
    2211       0.1796
    2212       0.1991
    2213       0.2331
    2214       0.2131
    2215       0.2053
    2216       0.1590
    2217       0.1863
    2218       0.1768
    2219       0.1604
    2220       0.1723
    2221       0.1398
    2222       0.1510
    2223       0.1908
    2224       0.2211
    2225       0.1499
    2226       0.2152
    2227       0.1590
    2228       0.1547
    2229       0.1566
    2230       0.2281
    2231       0.2096
    2232       0.2128
    2233       0.1251
    2234       0.1836
    2235       0.2106
    2236       0.2092
    2237       0.1529
    2238       0.1513
    2239       0.2108
    2240       0.2201
    2241       0.2305
    2242       0.2309
    2243       0.1631
    2244       0.2364
    2245       0.1931
    2246       0.2011
    2247       0.1871
    2248       0.2433
    2249       0.1424
    2250       0.2051
    2251       0.1468
    2252       0.1760
    2253       0.2305
    2254       0.2470
    2255       0.1409
    2256       0.2376
    2257       0.1670
    2258       0.1794
    2259       0.1903
    2260       0.1086
    2261       0.1435
    2262       0.1541
    2263       0.1311
    2264       0.1649
    2265       0.1866
    2266       0.2023
    2267       0.1804
    2268       0.1593
    2269       0.1586
    2270       0.2834
    2271       0.1359
    2272       0.1268
    2273       0.2452
    2274       0.2514
    2275       0.2596
    2276       0.1359
    2277       0.2198
    2278       0.1552
    2279       0.1734
    2280       0.2617
    2281       0.1452
    2282       0.2143
    2283       0.2463
    2284       0.2173
    2285       0.1343
    2286       0.2405
    2287       0.1435
    2288       0.1469
    2289       0.1103
    2290       0.1878
    2291       0.2172
    2292       0.2023
    2293       0.2487
    2294       0.1709
    2295       0.2097
    2296       0.3015
    2297       0.1342
    2298       0.1126
    2299       0.2443
    2300       0.2977
    2301       0.2783
    2302       0.2703
    2303       0.2143
    2304       0.2511
    2305       0.2534
    2306       0.2661
    2307       0.1671
    2308       0.1929
    2309       0.2332
    2310       0.1827
    2311       0.1779
    2312       0.2158
    2313       0.2745
    2314       0.1412
    2315       0.2988
    2316       0.2075
    2317       0.1359
    2318       0.2467
    2319       0.1736
    2320       0.1599
    2321       0.1166
    2322       0.1650
    2323       0.2690
    2324       0.2410
    2325       0.2151
    2326       0.2679
    2327       0.1438
    2328       0.2483
    2329       0.1983
    2330       0.2078
    2331       0.2043
    2332       0.2448
    2333       0.2014
    2334       0.2195
    2335       0.1754
    2336       0.2724
    2337       0.2464
    2338       0.2957
    2339       0.2094
    2340       0.1763
    2341       0.2178
    2342       0.2050
    2343       0.2071
    2344       0.1815
    2345       0.1807
    2346       0.2266
    2347       0.2226
    2348       0.2482
    2349       0.2936
    2350       0.2696
    2351       0.2537
    2352       0.1907
    2353       0.2579
    2354       0.2891
    2355       0.2267
    2356       0.1806
    2357       0.1746
    2358       0.2265
    2359       0.2342
    2360       0.2005
    2361       0.1779
    2362       0.3019
    2363       0.1583
    2364       0.1627
    2365       0.2153
    2366       0.1430
    2367       0.1818
    2368       0.2021
    2369       0.3151
    2370       0.1620
    2371       0.2040
    2372       0.1988
    2373       0.2325
    2374       0.3086
    2375       0.2298
    2376       0.3139
    2377       0.2086
    2378       0.2759
    2379       0.2826
    2380       0.1464
    2381       0.1747
    2382       0.1727
    2383       0.1422
    2384       0.1582
    2385       0.2397
    2386       0.1543
    2387       0.1692
    2388       0.1739
    2389       0.1797
    2390       0.1556
    2391       0.1333
    2392       0.2476
    2393       0.1520
    2394       0.1621
    2395       0.2302
    2396       0.1419
    2397       0.1785
    2398       0.2066
    2399       0.2403
    2400       0.1851
    2401       0.1990
    2402       0.1956
    2403       0.2058
    2404       0.1957
    2405       0.1799
    2406       0.2139
    2407       0.2828
    2408       0.2896
    2409       0.2838
    2410       0.2897
    2411       0.1855
    2412       0.2218
    2413       0.1900
    2414       0.1651
    2415       0.1989
    2416       0.2583
    2417       0.1930
    2418       0.1609
    2419       0.1518
    2420       0.2183
    2421       0.1741
    2422       0.1824
    2423       0.2730
    2424       0.1751
    2425       0.1432
    2426       0.1960
    2427       0.2090
    2428       0.1744
    2429       0.2481
    2430       0.2079
    2431       0.2198
    2432       0.1795
    2433       0.2355
    2434       0.2105
    2435       0.2714
    2436       0.2412
    2437       0.1534
    2438       0.2172
    2439       0.1832
    2440       0.1826
    2441       0.1811
    2442       0.2735
    2443       0.1703
    2444       0.2493
    2445       0.2096
    2446       0.3402
    2447       0.2461
    2448       0.2421
    2449       0.2361
    2450       0.2390
    2451       0.2073
    2452       0.2057
    2453       0.1472
    2454       0.1963
    2455       0.1551
    2456       0.2455
    2457       0.1953
    2458       0.2202
    2459       0.2274
    2460       0.1485
    2461       0.1853
    2462       0.2453
    2463       0.2353
    2464       0.1923
    2465       0.2256
    2466       0.1582
    2467       0.1762
    2468       0.1425
    2469       0.2374
    2470       0.1171
    2471       0.2164
    2472       0.2099
    2473       0.2340
    2474       0.2136
    2475       0.2237
    2476       0.1687
    2477       0.2108
    2478       0.1631
    2479       0.2174
    2480       0.1978
    2481       0.2223
    2482       0.1741
    2483       0.2257
    2484       0.2884
    2485       0.2096
    2486       0.3187
    2487       0.1850
    2488       0.2030
    2489       0.1628
    2490       0.2275
    2491       0.1385
    2492       0.1766
    2493       0.1623
    2494       0.1789
    2495       0.2450
    2496       0.2279
    2497       0.2853
    2498       0.2017
    2499       0.2319
    2500       0.1823
    2501       0.2287
    2502       0.1692
    2503       0.2159
    2504       0.1629
    2505       0.1995
    2506       0.2272
    2507       0.1167
    2508       0.2364
    2509       0.1967
    2510       0.2699
    2511       0.3185
    2512       0.1961
    2513       0.2481
    2514       0.1641
    2515       0.2183
    2516       0.2711
    2517       0.1379
    2518       0.2029
    2519       0.1998
    2520       0.2006
    2521       0.2375
    2522       0.1470
    2523       0.3004
    2524       0.2280
    2525       0.1524
    2526       0.2008
    2527       0.1596
    2528       0.1766
    2529       0.2084
    2530       0.2282
    2531       0.2402
    2532       0.2342
    2533       0.1891
    2534       0.2219
    2535       0.1861
    2536       0.2212
    2537       0.2424
    2538       0.2241
    2539       0.2450
    2540       0.2341
    2541       0.1995
    2542       0.1994
    2543       0.2165
    2544       0.2210
    2545       0.2557
    2546       0.1590
    2547       0.1606
    2548       0.2914
    2549       0.2484
    2550       0.2240
    2551       0.2104
    2552       0.1516
    2553       0.2379
    2554       0.1760
    2555       0.1855
    2556       0.2261
    2557       0.2157
    2558       0.2261
    2559       0.2214
    2560       0.1538
    2561       0.1805
    2562       0.1971
    2563       0.1716
    2564       0.2907
    2565       0.1806
    2566       0.1711
    2567       0.2093
    2568       0.2098
    2569       0.2089
    2570       0.1703
    2571       0.1847
    2572       0.2483
    2573       0.1939
    2574       0.2236
    2575       0.2890
    2576       0.1994
    2577       0.1407
    2578       0.1579
    2579       0.1856
    2580       0.2089
    2581       0.2304
    2582       0.2530
    2583       0.1126
    2584       0.2214
    2585       0.1659
    2586       0.1587
    2587       0.2174
    2588       0.2261
    2589       0.2244
    2590       0.1806
    2591       0.2134
    2592       0.2936
    2593       0.1966
    2594       0.1448
    2595       0.2019
    2596       0.1469
    2597       0.1616
    2598       0.1779
    2599       0.1657
    2600       0.1337
    2601       0.1452
    2602       0.1579
    2603       0.1368
    2604       0.1546
    2605       0.1463
    2606       0.1890
    2607       0.1791
    2608       0.1443
    2609       0.2032
    2610       0.1481
    2611       0.2137
    2612       0.1634
    2613       0.2062
    2614       0.1767
    2615       0.1718
    2616       0.2131
    2617       0.1382
    2618       0.2025
    2619       0.2097
    2620       0.2573
    2621       0.1725
    2622       0.2836
    2623       0.1989
    2624       0.2070
    2625       0.2835
    2626       0.1350
    2627       0.2366
    2628       0.1485
    2629       0.1905
    2630       0.1749
    2631       0.2113
    2632       0.1612
    2633       0.1155
    2634       0.1675
    2635       0.2065
    2636       0.2055
    2637       0.2577
    2638       0.2198
    2639       0.2748
    2640       0.2221
    2641       0.1663
    2642       0.1549
    2643       0.1726
    2644       0.1728
    2645       0.1473
    2646       0.1784
    2647       0.1281
    2648       0.2109
    2649       0.3687
    2650       0.1909
    2651       0.1864
    2652       0.2452
    2653       0.2990
    2654       0.1412
    2655       0.2049
    2656       0.2215
    2657       0.2197
    2658       0.2635
    2659       0.2345
    2660       0.3276
    2661       0.2162
    2662       0.1778
    2663       0.2082
    2664       0.1331
    2665       0.2222
    2666       0.2465
    2667       0.1587
    2668       0.1630
    2669       0.1890
    2670       0.1647
    2671       0.1641
    2672       0.2329
    2673       0.2213
    2674       0.1913
    2675       0.2290
    2676       0.2115
    2677       0.1809
    2678       0.1321
    2679       0.2412
    2680       0.2173
    2681       0.1928
    2682       0.1765
    2683       0.1708
    2684       0.1774
    2685       0.1583
    2686       0.2258
    2687       0.1700
    2688       0.1615
    2689       0.1567
    2690       0.1790
    2691       0.1545
    2692       0.1673
    2693       0.2329
    2694       0.1859
    2695       0.1782
    2696       0.1618
    2697       0.2124
    2698       0.2329
    2699       0.1613
    2700       0.1113
    2701       0.2259
    2702       0.2230
    2703       0.2095
    2704       0.2555
    2705       0.2001
    2706       0.1666
    2707       0.2062
    2708       0.1820
    2709       0.1466
    2710       0.2075
    2711       0.1456
    2712       0.1672
    2713       0.1667
    2714       0.2068
    2715       0.3479
    2716       0.2433
    2717       0.1558
    2718       0.2205
    2719       0.2575
    2720       0.1739
    2721       0.2385
    2722       0.2413
    2723       0.1529
    2724       0.1926
    2725       0.1942
    2726       0.1402
    2727       0.2069
    2728       0.1904
    2729       0.1668
    2730       0.2088
    2731       0.2374
    2732       0.1924
    2733       0.1918
    2734       0.2279
    2735       0.1848
    2736       0.1431
    2737       0.1919
    2738       0.1954
    2739       0.2013
    2740       0.2398
    2741       0.1559
    2742       0.1369
    2743       0.1922
    2744       0.1909
    2745       0.2031
    2746       0.2354
    2747       0.1815
    2748       0.1878
    2749       0.1953
    2750       0.2712
    2751       0.2325
    2752       0.2361
    2753       0.1827
    2754       0.2200
    2755       0.2044
    2756       0.1932
    2757       0.3244
    2758       0.1548
    2759       0.2137
    2760       0.2402
    2761       0.2226
    2762       0.2750
    2763       0.1610
    2764       0.1237
    2765       0.1533
    2766       0.2414
    2767       0.1921
    2768       0.2070
    2769       0.2134
    2770       0.2038
    2771       0.2640
    2772       0.2112
    2773       0.1220
    2774       0.1462
    2775       0.2851
    2776       0.2827
    2777       0.2073
    2778       0.1612
    2779       0.2903
    2780       0.2590
    2781       0.2989
    2782       0.1773
    2783       0.2154
    2784       0.1699
    2785       0.1689
    2786       0.1853
    2787       0.1569
    2788       0.2265
    2789       0.2146
    2790       0.1658
    2791       0.2027
    2792       0.1855
    2793       0.2644
    2794       0.2021
    2795       0.2118
    2796       0.2273
    2797       0.1968
    2798       0.1255
    2799       0.2047
    2800       0.1438
    2801       0.1993
    2802       0.1828
    2803       0.1468
    2804       0.1887
    2805       0.1574
    2806       0.1506
    2807       0.2092
    2808       0.2016
    2809       0.2328
    2810       0.2097
    2811       0.1780
    2812       0.1818
    2813       0.2730
    2814       0.1702
    2815       0.1895
    2816       0.2208
    2817       0.2177
    2818       0.1846
    2819       0.2728
    2820       0.2139
    2821       0.1540
    2822       0.1957
    2823       0.1879
    2824       0.3106
    2825       0.3121
    2826       0.1926
    2827       0.2323
    2828       0.2013
    2829       0.1515
    2830       0.1804
    2831       0.2467
    2832       0.2006
    2833       0.2480
    2834       0.2315
    2835       0.1675
    2836       0.2610
    2837       0.1895
    2838       0.2115
    2839       0.2858
    2840       0.3057
    2841       0.1996
    2842       0.2783
    2843       0.1775
    2844       0.1752
    2845       0.2473
    2846       0.1906
    2847       0.1631
    2848       0.1723
    2849       0.1661
    2850       0.2660
    2851       0.1784
    2852       0.1784
    2853       0.2253
    2854       0.1787
    2855       0.1940
    2856       0.1991
    2857       0.1940
    2858       0.2250
    2859       0.1891
    2860       0.1768
    2861       0.1766
    2862       0.2222
    2863       0.1541
    2864       0.1918
    2865       0.1646
    2866       0.1482
    2867       0.1687
    2868       0.1890
    2869       0.2441
    2870       0.2013
    2871       0.1808
    2872       0.1502
    2873       0.1190
    2874       0.2111
    2875       0.1300
    2876       0.2845
    2877       0.2065
    2878       0.3012
    2879       0.1500
    2880       0.1122
    2881       0.2438
    2882       0.1534
    2883       0.1766
    2884       0.1485
    2885       0.2474
    2886       0.1594
    2887       0.2643
    2888       0.2214
    2889       0.1615
    2890       0.3439
    2891       0.1830
    2892       0.1815
    2893       0.1816
    2894       0.2012
    2895       0.2111
    2896       0.1833
    2897       0.1825
    2898       0.2056
    2899       0.1983
    2900       0.1510
    2901       0.2639
    2902       0.1227
    2903       0.1560
    2904       0.1577
    2905       0.1513
    2906       0.1992
    2907       0.1491
    2908       0.1621
    2909       0.1786
    2910       0.2263
    2911       0.1679
    2912       0.2040
    2913       0.1588
    2914       0.1709
    2915       0.1496
    2916       0.1986
    2917       0.1774
    2918       0.1410
    2919       0.1417
    2920       0.1366
    2921       0.1248
    2922       0.1797
    2923       0.3031
    2924       0.1281
    2925       0.1251
    2926       0.1577
    2927       0.1684
    2928       0.1692
    2929       0.1760
    2930       0.2179
    2931       0.1777
    2932       0.2261
    2933       0.1979
    2934       0.1878
    2935       0.2595
    2936       0.2175
    2937       0.2181
    2938       0.1789
    2939       0.1510
    2940       0.2023
    2941       0.2336
    2942       0.2394
    2943       0.1463
    2944       0.1593
    2945       0.1430
    2946       0.1849
    2947       0.1805
    2948       0.1509
    2949       0.3284
    2950       0.2186
    2951       0.2752
    2952       0.1457
    2953       0.2398
    2954       0.1350
    2955       0.1840
    2956       0.1531
    2957       0.1704
    2958       0.2181
    2959       0.1347
    2960       0.1801
    2961       0.1359
    2962       0.1284
    2963       0.2469
    2964       0.1667
    2965       0.2129
    2966       0.2171
    2967       0.2143
    2968       0.1437
    2969       0.1401
    2970       0.1233
    2971       0.1824
    2972       0.1371
    2973       0.1843
    2974       0.1311
    2975       0.1844
    2976       0.2263
    2977       0.1753
    2978       0.1602
    2979       0.2868
    2980       0.2147
    2981       0.1255
    2982       0.1503
    2983       0.2083
    2984       0.1472
    2985       0.2109
    2986       0.1769
    2987       0.1528
    2988       0.2348
    2989       0.1418
    2990       0.1877
    2991       0.1651
    2992       0.1521
    2993       0.2492
    2994       0.2623
    2995       0.2253
    2996       0.3664
    2997       0.3424
    2998       0.1839
    2999       0.1916
    3000       0.1916
    3001       0.3104
    3002       0.2306
    3003       0.1621
    3004       0.1858
    3005       0.1888
    3006       0.1568
    3007       0.1714
    3008       0.1659
    3009       0.1771
    3010       0.1867
    3011       0.1807
    3012       0.2144
    3013       0.1868
    3014       0.3159
    3015       0.2072
    3016       0.1596
    3017       0.1891
    3018       0.2740
    3019       0.2525
    3020       0.1675
    3021       0.1503
    3022       0.1692
    3023       0.1563
    3024       0.1807
    3025       0.1826
    3026       0.1426
    3027       0.2967
    3028       0.1700
    3029       0.1358
    3030       0.2186
    3031       0.1662
    3032       0.1670
    3033       0.1789
    3034       0.1819
    3035       0.2404
    3036       0.1902
    3037       0.1477
    3038       0.1734
    3039       0.1472
    3040       0.1651
    3041       0.1310
    3042       0.1909
    3043       0.1506
    3044       0.1820
    3045       0.1073
    3046       0.1551
    3047       0.2594
    3048       0.2508
    3049       0.0956
    3050       0.1457
    3051       0.1689
    3052       0.2395
    3053       0.1421
    3054       0.1871
    3055       0.1328
    3056       0.1693
    3057       0.1551
    3058       0.1300
    3059       0.1387
    3060       0.1848
    3061       0.1638
    3062       0.1428
    3063       0.1590
    3064       0.1489
    3065       0.2027
    3066       0.1625
    3067       0.1423
    3068       0.1718
    3069       0.1350
    3070       0.1563
    3071       0.1582
    3072       0.1533
    3073       0.1525
    3074       0.1796
    3075       0.2516
    3076       0.1455
    3077       0.1368
    3078       0.1702
    3079       0.1710
    3080       0.1829
    3081       0.2258
    3082       0.1534
    3083       0.1873
    3084       0.1307
    3085       0.1564
    3086       0.1167
    3087       0.2234
    3088       0.1371
    3089       0.2303
    3090       0.1369
    3091       0.1427
    3092       0.1843
    3093       0.1548
    3094       0.2125
    3095       0.2064
    3096       0.1674
    3097       0.1805
    3098       0.2511
    3099       0.1563
    3100       0.1947
    3101       0.2032
    3102       0.1452
    3103       0.1976
    3104       0.2176
    3105       0.2439
    3106       0.1844
    3107       0.1386
    3108       0.1584
    3109       0.1242
    3110       0.1934
    3111       0.2196
    3112       0.1322
    3113       0.2485
    3114       0.2453
    3115       0.2057
    3116       0.1967
    3117       0.1702
    3118       0.2229
    3119       0.2396
    3120       0.1487
    3121       0.1387
    3122       0.1721
    3123       0.2414
    3124       0.2581
    3125       0.2307
    3126       0.1488
    3127       0.1348
    3128       0.1666
    3129       0.2462
    3130       0.1895
    3131       0.1946
    3132       0.2156
    3133       0.1781
    3134       0.2454
    3135       0.1081
    3136       0.2374
    3137       0.1702
    3138       0.2173
    3139       0.2092
    3140       0.1982
    3141       0.1926
    3142       0.1818
    3143       0.1957
    3144       0.2053
    3145       0.1363
    3146       0.2032
    3147       0.1783
    3148       0.1907
    3149       0.1661
    3150       0.1696
    3151       0.1491
    3152       0.2156
    3153       0.1717
    3154       0.1518
    3155       0.1867
    3156       0.1372
    3157       0.1452
    3158       0.2668
    3159       0.1736
    3160       0.2390
    3161       0.1908
    3162       0.1715
    3163       0.1955
    3164       0.1592
    3165       0.1926
    3166       0.2069
    3167       0.1472
    3168       0.1904
    3169       0.2173
    3170       0.1823
    3171       0.1777
    3172       0.2858
    3173       0.2011
    3174       0.1435
    3175       0.1735
    3176       0.2436
    3177       0.2236
    3178       0.1906
    3179       0.1835
    3180       0.1701
    3181       0.2463
    3182       0.2227
    3183       0.3660
    3184       0.1635
    3185       0.2153
    3186       0.2119
    3187       0.2862
    3188       0.1742
    3189       0.1613
    3190       0.2250
    3191       0.1474
    3192       0.2929
    3193       0.1687
    3194       0.1330
    3195       0.1617
    3196       0.2305
    3197       0.1647
    3198       0.1466
    3199       0.2896
    3200       0.2132
    3201       0.1434
    3202       0.1854
    3203       0.1379
    3204       0.2315
    3205       0.1694
    3206       0.2108
    3207       0.1633
    3208       0.1400
    3209       0.2023
    3210       0.1713
    3211       0.1551
    3212       0.1625
    3213       0.1736
    3214       0.2106
    3215       0.2304
    3216       0.1188
    3217       0.2291
    3218       0.1402
    3219       0.1681
    3220       0.1638
    3221       0.1964
    3222       0.2031
    3223       0.1601
    3224       0.1885
    3225       0.1710
    3226       0.1702
    3227       0.1633
    3228       0.1824
    3229       0.1725
    3230       0.1820
    3231       0.2257
    3232       0.1631
    3233       0.1412
    3234       0.1384
    3235       0.1576
    3236       0.1523
    3237       0.2120
    3238       0.2429
    3239       0.1522
    3240       0.1692
    3241       0.1838
    3242       0.1712
    3243       0.2007
    3244       0.1285
    3245       0.2233
    3246       0.1450
    3247       0.1440
    3248       0.1871
    3249       0.1171
    3250       0.1391
    3251       0.1740
    3252       0.2090
    3253       0.1453
    3254       0.1377
    3255       0.1652
    3256       0.1652
    3257       0.1879
    3258       0.2516
    3259       0.1845
    3260       0.1116
    3261       0.2227
    3262       0.1510
    3263       0.1749
    3264       0.2763
    3265       0.1987
    3266       0.2100
    3267       0.1943
    3268       0.1703
    3269       0.1618
    3270       0.2138
    3271       0.2400
    3272       0.2052
    3273       0.1736
    3274       0.1602
    3275       0.2708
    3276       0.1665
    3277       0.2542
    3278       0.1847
    3279       0.1841
    3280       0.2251
    3281       0.2405
    3282       0.1502
    3283       0.1524
    3284       0.1301
    3285       0.1416
    3286       0.1620
    3287       0.1385
    3288       0.2216
    3289       0.2005
    3290       0.1711
    3291       0.1496
    3292       0.2085
    3293       0.1733
    3294       0.1681
    3295       0.1851
    3296       0.1519
    3297       0.1550
    3298       0.1941
    3299       0.1781
    3300       0.2083
    3301       0.1823
    3302       0.1492
    3303       0.1452
    3304       0.2218
    3305       0.1844
    3306       0.2200
    3307       0.2601
    3308       0.2146
    3309       0.2399
    3310       0.1616
    3311       0.1685
    3312       0.1289
    3313       0.2342
    3314       0.2119
    3315       0.1548
    3316       0.1942
    3317       0.1833
    3318       0.2111
    3319       0.1461
    3320       0.1878
    3321       0.1488
    3322       0.1598
    3323       0.2068
    3324       0.1732
    3325       0.1231
    3326       0.1549
    3327       0.2528
    3328       0.1843
    3329       0.2168
    3330       0.1620
    3331       0.1821
    3332       0.1868
    3333       0.1995
    3334       0.2408
    3335       0.1457
    3336       0.1605
    3337       0.1906
    3338       0.2086
    3339       0.1856
    3340       0.1154
    3341       0.3015
    3342       0.1396
    3343       0.2009
    3344       0.1616
    3345       0.1659
    3346       0.1969
    3347       0.1692
    3348       0.2317
    3349       0.1727
    3350       0.2694
    3351       0.1830
    3352       0.3690
    3353       0.1668
    3354       0.2267
    3355       0.1641
    3356       0.2020
    3357       0.1081
    3358       0.2368
    3359       0.1075
    3360       0.1379
    3361       0.1963
    3362       0.1753
    3363       0.1758
    3364       0.2276
    3365       0.1958
    3366       0.2059
    3367       0.1906
    3368       0.2005
    3369       0.2053
    3370       0.2170
    3371       0.1774
    3372       0.3275
    3373       0.1886
    3374       0.2108
    3375       0.2318
    3376       0.2709
    3377       0.1551
    3378       0.1877
    3379       0.1596
    3380       0.2173
    3381       0.2883
    3382       0.1744
    3383       0.2162
    3384       0.1664
    3385       0.1599
    3386       0.2024
    3387       0.1966
    3388       0.2575
    3389       0.2037
    3390       0.1992
    3391       0.1303
    3392       0.1969
    3393       0.2331
    3394       0.1751
    3395       0.1977
    3396       0.1287
    3397       0.1796
    3398       0.1780
    3399       0.1297
    3400       0.2410
    3401       0.2069
    3402       0.2151
    3403       0.1393
    3404       0.2407
    3405       0.1543
    3406       0.1934
    3407       0.1945
    3408       0.1842
    3409       0.1990
    3410       0.1830
    3411       0.2305
    3412       0.1767
    3413       0.1308
    3414       0.2124
    3415       0.1679
    3416       0.2805
    3417       0.2280
    3418       0.2743
    3419       0.2707
    3420       0.1590
    3421       0.2268
    3422       0.2145
    3423       0.2139
    3424       0.1776
    3425       0.2726
    3426       0.2092
    3427       0.3042
    3428       0.1367
    3429       0.2354
    3430       0.2020
    3431       0.1584
    3432       0.2079
    3433       0.1774
    3434       0.1270
    3435       0.2039
    3436       0.1344
    3437       0.1502
    3438       0.2304
    3439       0.1592
    3440       0.2097
    3441       0.2298
    3442       0.2003
    3443       0.1429
    3444       0.1849
    3445       0.2547
    3446       0.1637
    3447       0.2572
    3448       0.1845
    3449       0.1973
    3450       0.1459
    3451       0.2210
    3452       0.1713
    3453       0.1562
    3454       0.1897
    3455       0.1720
    3456       0.1963
    3457       0.2036
    3458       0.1611
    3459       0.1543
    3460       0.1746
    3461       0.1342
    3462       0.1465
    3463       0.1650
    3464       0.1680
    3465       0.1985
    3466       0.1658
    3467       0.2545
    3468       0.1704
    3469       0.2295
    3470       0.1964
    3471       0.1688
    3472       0.2113
    3473       0.2484
    3474       0.2009
    3475       0.2572
    3476       0.2039
    3477       0.3089
    3478       0.2745
    3479       0.2623
    3480       0.1123
    3481       0.2003
    3482       0.2028
    3483       0.2313
    3484       0.1604
    3485       0.1893
    3486       0.1719
    3487       0.2096
    3488       0.1970
    3489       0.1701
    3490       0.1702
    3491       0.2070
    3492       0.2183
    3493       0.1713
    3494       0.1872
    3495       0.1668
    3496       0.2016
    3497       0.1666
    3498       0.1889
    3499       0.2651
    3500       0.1934
    3501       0.1760
    3502       0.2342
    3503       0.2135
    3504       0.1924
    3505       0.1644
    3506       0.1980
    3507       0.2369
    3508       0.1843
    3509       0.1538
    3510       0.1147
    3511       0.1968
    3512       0.1332
    3513       0.1051
    3514       0.1727
    3515       0.1899
    3516       0.1516
    3517       0.1870
    3518       0.1474
    3519       0.1520
    3520       0.2966
    3521       0.3484
    3522       0.1769
    3523       0.1789
    3524       0.1883
    3525       0.1624
    3526       0.1845
    3527       0.1599
    3528       0.2260
    3529       0.2851
    3530       0.2018
    3531       0.1793
    3532       0.2075
    3533       0.1941
    3534       0.2306
    3535       0.2078
    3536       0.2054
    3537       0.1354
    3538       0.2532
    3539       0.1775
    3540       0.1793
    3541       0.2335
    3542       0.1754
    3543       0.1670
    3544       0.2046
    3545       0.1607
    3546       0.2176
    3547       0.1747
    3548       0.1312
    3549       0.1882
    3550       0.2641
    3551       0.1948
    3552       0.2156
    3553       0.2068
    3554       0.2048
    3555       0.1870
    3556       0.2129
    3557       0.1612
    3558       0.2320
    3559       0.1843
    3560       0.1205
    3561       0.1777
    3562       0.2288
    3563       0.1419
    3564       0.1414
    3565       0.1951
    3566       0.1668
    3567       0.1848
    3568       0.1925
    3569       0.1142
    3570       0.1881
    3571       0.1916
    3572       0.1530
    3573       0.2392
    3574       0.1858
    3575       0.1524
    3576       0.1748
    3577       0.1727
    3578       0.1796
    3579       0.1666
    3580       0.2944
    3581       0.1865
    3582       0.1493
    3583       0.1308
    3584       0.1870
    3585       0.2016
    3586       0.2205
    3587       0.2436
    3588       0.2201
    3589       0.2395
    3590       0.1767
    3591       0.2647
    3592       0.1937
    3593       0.1442
    3594       0.1641
    3595       0.1685
    3596       0.1455
    3597       0.1312
    3598       0.1864
    3599       0.2056
    3600       0.1665
    3601       0.1844
    3602       0.1572
    3603       0.2214
    3604       0.1985
    3605       0.1264
    3606       0.1916
    3607       0.1610
    3608       0.2316
    3609       0.1270
    3610       0.1708
    3611       0.1378
    3612       0.2058
    3613       0.1572
    3614       0.1517
    3615       0.1546
    3616       0.2181
    3617       0.2344
    3618       0.1989
    3619       0.2152
    3620       0.2438
    3621       0.1863
    3622       0.2278
    3623       0.1860
    3624       0.1699
    3625       0.1926
    3626       0.1992
    3627       0.2348
    3628       0.1556
    3629       0.2155
    3630       0.1766
    3631       0.1885
    3632       0.3019
    3633       0.2234
    3634       0.2132
    3635       0.1455
    3636       0.1723
    3637       0.1563
    3638       0.1927
    3639       0.2014
    3640       0.1470
    3641       0.2200
    3642       0.2221
    3643       0.2029
    3644       0.2595
    3645       0.1793
    3646       0.1615
    3647       0.1082
    3648       0.2068
    3649       0.1978
    3650       0.1637
    3651       0.2019
    3652       0.1253
    3653       0.1301
    3654       0.1667
    3655       0.1354
    3656       0.1427
    3657       0.1764
    3658       0.1382
    3659       0.2080
    3660       0.1185
    3661       0.1715
    3662       0.2323
    3663       0.1587
    3664       0.2418
    3665       0.1422
    3666       0.1752
    3667       0.2838
    3668       0.1678
    3669       0.1264
    3670       0.1877
    3671       0.1653
    3672       0.1663
    3673       0.1745
    3674       0.1836
    3675       0.2183
    3676       0.2316
    3677       0.2475
    3678       0.1849
    3679       0.1317
    3680       0.1612
    3681       0.1973
    3682       0.1699
    3683       0.2084
    3684       0.1090
    3685       0.1477
    3686       0.1363
    3687       0.2038
    3688       0.2524
    3689       0.2029
    3690       0.1838
    3691       0.1375
    3692       0.1807
    3693       0.1837
    3694       0.1728
    3695       0.2923
    3696       0.1970
    3697       0.1359
    3698       0.1568
    3699       0.1836
    3700       0.2094
    3701       0.1727
    3702       0.1323
    3703       0.1907
    3704       0.1723
    3705       0.1697
    3706       0.1786
    3707       0.2317
    3708       0.1402
    3709       0.1828
    3710       0.1514
    3711       0.1537
    3712       0.2367
    3713       0.2064
    3714       0.1538
    3715       0.1918
    3716       0.2261
    3717       0.2585
    3718       0.1817
    3719       0.1666
    3720       0.1212
    3721       0.1677
    3722       0.1822
    3723       0.1395
    3724       0.2032
    3725       0.1736
    3726       0.1082
    3727       0.1756
    3728       0.2988
    3729       0.1768
    3730       0.1354
    3731       0.2057
    3732       0.1592
    3733       0.2153
    3734       0.1754
    3735       0.2048
    3736       0.1768
    3737       0.1616
    3738       0.2252
    3739       0.2781
    3740       0.1967
    3741       0.2427
    3742       0.1642
    3743       0.2227
    3744       0.2180
    3745       0.3392
    3746       0.1456
    3747       0.2132
    3748       0.1895
    3749       0.1711
    3750       0.2645
    3751       0.2189
    3752       0.2017
    3753       0.1669
    3754       0.1909
    3755       0.1586
    3756       0.1213
    3757       0.1707
    3758       0.1650
    3759       0.1500
    3760       0.1548
    3761       0.1569
    3762       0.2173
    3763       0.1937
    3764       0.2378
    3765       0.2144
    3766       0.1945
    3767       0.2219
    3768       0.2009
    3769       0.2878
    3770       0.1338
    3771       0.2161
    3772       0.1818
    3773       0.2584
    3774       0.1679
    3775       0.2718
    3776       0.2691
    3777       0.2299
    3778       0.2738
    3779       0.1828
    3780       0.1630
    3781       0.1929
    3782       0.1730
    3783       0.2579
    3784       0.3347
    3785       0.2310
    3786       0.1740
    3787       0.1717
    3788       0.1919
    3789       0.1732
    3790       0.1532
    3791       0.2489
    3792       0.1875
    3793       0.1824
    3794       0.2331
    3795       0.1733
    3796       0.1914
    3797       0.2157
    3798       0.1708
    3799       0.1806
    3800       0.2047
    3801       0.2248
    3802       0.1560
    3803       0.1572
    3804       0.1717
    3805       0.1672
    3806       0.2182
    3807       0.1649
    3808       0.2441
    3809       0.1522
    3810       0.1722
    3811       0.1778
    3812       0.1676
    3813       0.1206
    3814       0.1588
    3815       0.1441
    3816       0.3025
    3817       0.2156
    3818       0.2328
    3819       0.2215
    3820       0.1648
    3821       0.1933
    3822       0.1477
    3823       0.1833
    3824       0.1904
    3825       0.2946
    3826       0.2071
    3827       0.2240
    3828       0.2000
    3829       0.2011
    3830       0.1564
    3831       0.1398
    3832       0.2225
    3833       0.1930
    3834       0.1855
    3835       0.1403
    3836       0.1523
    3837       0.2138
    3838       0.1683
    3839       0.1616
    3840       0.2061
    3841       0.2601
    3842       0.1342
    3843       0.2187
    3844       0.1992
    3845       0.1608
    3846       0.2428
    3847       0.1590
    3848       0.2261
    3849       0.1909
    3850       0.1957
    3851       0.2083
    3852       0.2056
    3853       0.2272
    3854       0.2522
    3855       0.2573
    3856       0.1363
    3857       0.1510
    3858       0.1404
    3859       0.2092
    3860       0.2157
    3861       0.1895
    3862       0.2328
    3863       0.2129
    3864       0.1838
    3865       0.1783
    3866       0.1691
    3867       0.1882
    3868       0.1328
    3869       0.1438
    3870       0.2160
    3871       0.2349
    3872       0.1652
    3873       0.1966
    3874       0.1833
    3875       0.1670
    3876       0.1922
    3877       0.1561
    3878       0.1971
    3879       0.1723
    3880       0.2108
    3881       0.1819
    3882       0.1507
    3883       0.1786
    3884       0.1812
    3885       0.1432
    3886       0.2474
    3887       0.2491
    3888       0.1692
    3889       0.1240
    3890       0.2089
    3891       0.2102
    3892       0.2201
    3893       0.2107
    3894       0.1982
    3895       0.1948
    3896       0.1531
    3897       0.1694
    3898       0.1640
    3899       0.1696
    3900       0.2441
    3901       0.1372
    3902       0.2287
    3903       0.1372
    3904       0.1734
    3905       0.1710
    3906       0.2092
    3907       0.1677
    3908       0.2462
    3909       0.1846
    3910       0.2588
    3911       0.1649
    3912       0.2947
    3913       0.1809
    3914       0.2418
    3915       0.1959
    3916       0.2485
    3917       0.1929
    3918       0.2713
    3919       0.2462
    3920       0.2032
    3921       0.1839
    3922       0.1920
    3923       0.1511
    3924       0.2590
    3925       0.1712
    3926       0.1863
    3927       0.3710
    3928       0.2953
    3929       0.2409
    3930       0.2493
    3931       0.2301
    3932       0.1148
    3933       0.2456
    3934       0.1937
    3935       0.2437
    3936       0.2174
    3937       0.2216
    3938       0.2276
    3939       0.1784
    3940       0.1984
    3941       0.1911
    3942       0.2741
    3943       0.2950
    3944       0.3270
    3945       0.2646
    3946       0.2012
    3947       0.2773
    3948       0.1428
    3949       0.2146
    3950       0.2372
    3951       0.1819
    3952       0.1319
    3953       0.1563
    3954       0.1735
    3955       0.1591
    3956       0.2144
    3957       0.1829
    3958       0.2158
    3959       0.2034
    3960       0.2358
    3961       0.2083
    3962       0.2179
    3963       0.2021
    3964       0.1501
    3965       0.2200
    3966       0.1851
    3967       0.1878
    3968       0.2173
    3969       0.1600
    3970       0.2171
    3971       0.1081
    3972       0.1842
    3973       0.1668
    3974       0.1540
    3975       0.1692
    3976       0.2050
    3977       0.2712
    3978       0.1924
    3979       0.1295
    3980       0.1870
    3981       0.2700
    3982       0.1700
    3983       0.2578
    3984       0.2053
    3985       0.1260
    3986       0.2451
    3987       0.1603
    3988       0.1826
    3989       0.2098
    3990       0.3027
    3991       0.2809
    3992       0.2100
    3993       0.2976
    3994       0.2289
    3995       0.2188
    3996       0.2698
    3997       0.2573
    3998       0.2212
    3999       0.1483
    4000       0.1543
    4001       0.1855
    4002       0.1606
    4003       0.2686
    4004       0.2116
    4005       0.2836
    4006       0.2012
    4007       0.2228
    4008       0.2380
    4009       0.2385
    4010       0.1671
    4011       0.2050
    4012       0.2045
    4013       0.2737
    4014       0.1670
    4015       0.2229
    4016       0.2440
    4017       0.1627
    4018       0.1785
    4019       0.1870
    4020       0.1923
    4021       0.2072
    4022       0.2235
    4023       0.1950
    4024       0.2262
    4025       0.2281
    4026       0.1799
    4027       0.1975
    4028       0.2284
    4029       0.1992
    4030       0.1844
    4031       0.1959
    4032       0.2183
    4033       0.2002
    4034       0.2578
    4035       0.1990
    4036       0.1802
    4037       0.2267
    4038       0.2284
    4039       0.1656
    4040       0.2092
    4041       0.2178
    4042       0.2727
    4043       0.1534
    4044       0.2606
    4045       0.1786
    4046       0.2429
    4047       0.3021
    4048       0.2638
    4049       0.2614
    4050       0.2289
    4051       0.1986
    4052       0.3055
    4053       0.1734
    4054       0.2704
    4055       0.1503
    4056       0.1996
    4057       0.2975
    4058       0.2090
    4059       0.2699
    4060       0.1587
    4061       0.1789
    4062       0.1645
    4063       0.1866
    4064       0.2383
    4065       0.2320
    4066       0.1732
    4067       0.1380
    4068       0.2059
    4069       0.1406
    4070       0.1770
    4071       0.1946
    4072       0.1470
    4073       0.1972
    4074       0.3220
    4075       0.1824
    4076       0.1748
    4077       0.1793
    4078       0.1552
    4079       0.2259
    4080       0.2051
    4081       0.2471
    4082       0.2601
    4083       0.1591
    4084       0.1713
    4085       0.1787
    4086       0.1383
    4087       0.1748
    4088       0.1451
    4089       0.2414
    4090       0.1312
    4091       0.1859
    4092       0.1902
    4093       0.2008
    4094       0.2453
    4095       0.1377
    4096       0.2130
    4097       0.2056
    4098       0.1273
    4099       0.1488
    4100       0.1159
    4101       0.2032
    4102       0.2639
    4103       0.1594
    4104       0.2596
    4105       0.2058
    4106       0.2323
    4107       0.2566
    4108       0.1870
    4109       0.2652
    4110       0.1941
    4111       0.2565
    4112       0.1575
    4113       0.1866
    4114       0.2173
    4115       0.1228
    4116       0.2200
    4117       0.2023
    4118       0.2697
    4119       0.2179
    4120       0.1578
    4121       0.1817
    4122       0.1755
    4123       0.2136
    4124       0.1842
    4125       0.2206
    4126       0.1630
    4127       0.1467
    4128       0.1687
    4129       0.2259
    4130       0.1417
    4131       0.1498
    4132       0.1936
    4133       0.2262
    4134       0.2520
    4135       0.3061
    4136       0.3244
    4137       0.1960
    4138       0.1980
    4139       0.1954
    4140       0.1623
    4141       0.2093
    4142       0.2111
    4143       0.1601
    4144       0.2238
    4145       0.2806
    4146       0.2368
    4147       0.1890
    4148       0.1649
    4149       0.1421
    4150       0.2907
    4151       0.1686
    4152       0.2401
    4153       0.2147
    4154       0.1079
    4155       0.2021
    4156       0.1989
    4157       0.1138
    4158       0.1691
    4159       0.2328
    4160       0.1557
    4161       0.1860
    4162       0.1784
    4163       0.2144
    4164       0.1331
    4165       0.1685
    4166       0.1568
    4167       0.1508
    4168       0.1974
    4169       0.2439
    4170       0.1627
    4171       0.1946
    4172       0.1616
    4173       0.1861
    4174       0.3728
    4175       0.2178
    4176       0.2194
    4177       0.1331
    4178       0.1484
    4179       0.3059
    4180       0.1734
    4181       0.1689
    4182       0.1275
    4183       0.1953
    4184       0.2293
    4185       0.2522
    4186       0.2148
    4187       0.1944
    4188       0.1984
    4189       0.1988
    4190       0.1322
    4191       0.2038
    4192       0.1979
    4193       0.2236
    4194       0.2319
    4195       0.2165
    4196       0.2790
    4197       0.1906
    4198       0.2036
    4199       0.2096
    4200       0.1253
    4201       0.1547
    4202       0.2926
    4203       0.1453
    4204       0.2262
    4205       0.1948
    4206       0.2388
    4207       0.1725
    4208       0.1415
    4209       0.1799
    4210       0.2077
    4211       0.1917
    4212       0.2143
    4213       0.2742
    4214       0.2018
    4215       0.1866
    4216       0.2210
    4217       0.3061
    4218       0.1183
    4219       0.1685
    4220       0.2547
    4221       0.1660
    4222       0.2114
    4223       0.1548
    4224       0.1424
    4225       0.1848
    4226       0.1653
    4227       0.2656
    4228       0.3386
    4229       0.2322
    4230       0.1401
    4231       0.1832
    4232       0.1749
    4233       0.1383
    4234       0.1348
    4235       0.1955
    4236       0.2254
    4237       0.1610
    4238       0.1534
    4239       0.1748
    4240       0.2571
    4241       0.1996
    4242       0.2102
    4243       0.1986
    4244       0.2045
    4245       0.1696
    4246       0.1503
    4247       0.1666
    4248       0.2284
    4249       0.2857
    4250       0.1810
    4251       0.2751
    4252       0.1846
    4253       0.1742
    4254       0.3640
    4255       0.2012
    4256       0.2511
    4257       0.1917
    4258       0.1778
    4259       0.2199
    4260       0.1537
    4261       0.2145
    4262       0.1570
    4263       0.1875
    4264       0.1491
    4265       0.1478
    4266       0.1918
    4267       0.2224
    4268       0.1846
    4269       0.1690
    4270       0.2474
    4271       0.1611
    4272       0.2428
    4273       0.2201
    4274       0.1451
    4275       0.2080
    4276       0.1826
    4277       0.2135
    4278       0.1375
    4279       0.1968
    4280       0.1848
    4281       0.1260
    4282       0.1362
    4283       0.1488
    4284       0.2072
    4285       0.2371
    4286       0.1673
    4287       0.2159
    4288       0.1644
    4289       0.1527
    4290       0.1895
    4291       0.1945
    4292       0.2116
    4293       0.2084
    4294       0.2347
    4295       0.2130
    4296       0.1274
    4297       0.1455
    4298       0.1710
    4299       0.1677
    4300       0.1744
    4301       0.1578
    4302       0.1739
    4303       0.2007
    4304       0.1688
    4305       0.2042
    4306       0.1867
    4307       0.2351
    4308       0.1454
    4309       0.1560
    4310       0.1742
    4311       0.2085
    4312       0.1566
    4313       0.1487
    4314       0.1542
    4315       0.2073
    4316       0.2118
    4317       0.1952
    4318       0.1888
    4319       0.2545
    4320       0.1636
    4321       0.2203
    4322       0.1428
    4323       0.3367
    4324       0.1875
    4325       0.2174
    4326       0.2600
    4327       0.2050
    4328       0.1812
    4329       0.2020
    4330       0.2043
    4331       0.3124
    4332       0.1549
    4333       0.2264
    4334       0.1681
    4335       0.2401
    4336       0.1781
    4337       0.1469
    4338       0.2418
    4339       0.2250
    4340       0.1844
    4341       0.1625
    4342       0.1831
    4343       0.1661
    4344       0.1830
    4345       0.3372
    4346       0.2023
    4347       0.2388
    4348       0.1650
    4349       0.2696
    4350       0.1424
    4351       0.1939
    4352       0.2799
    4353       0.1707
    4354       0.2479
    4355       0.1833
    4356       0.1375
    4357       0.1745
    4358       0.1953
    4359       0.1542
    4360       0.1811
    4361       0.1616
    4362       0.1751
    4363       0.1864
    4364       0.1910
    4365       0.2435
    4366       0.1783
    4367       0.1452
    4368       0.2095
    4369       0.1627
    4370       0.2293
    4371       0.1098
    4372       0.2877
    4373       0.1958
    4374       0.1418
    4375       0.2181
    4376       0.1796
    4377       0.1337
    4378       0.1546
    4379       0.1068
    4380       0.1913
    4381       0.2642
    4382       0.2232
    4383       0.1749
    4384       0.2888
    4385       0.2551
    4386       0.1725
    4387       0.1830
    4388       0.1888
    4389       0.2760
    4390       0.1535
    4391       0.2357
    4392       0.1710
    4393       0.2545
    4394       0.1134
    4395       0.2055
    4396       0.2208
    4397       0.2803
    4398       0.1255
    4399       0.1389
    4400       0.1495
    4401       0.1363
    4402       0.2097
    4403       0.2764
    4404       0.1585
    4405       0.2301
    4406       0.2430
    4407       0.1391
    4408       0.1663
    4409       0.1891
    4410       0.1341
    4411       0.2247
    4412       0.1949
    4413       0.1566
    4414       0.1828
    4415       0.1426
    4416       0.2086
    4417       0.1914
    4418       0.1513
    4419       0.3466
    4420       0.1524
    4421       0.1620
    4422       0.1711
    4423       0.2362
    4424       0.1826
    4425       0.1211
    4426       0.2618
    4427       0.1864
    4428       0.2286
    4429       0.3041
    4430       0.1994
    4431       0.1359
    4432       0.1944
    4433       0.2223
    4434       0.2948
    4435       0.1878
    4436       0.1682
    4437       0.1376
    4438       0.1881
    4439       0.1900
    4440       0.1288
    4441       0.3403
    4442       0.1920
    4443       0.1303
    4444       0.1826
    4445       0.1851
    4446       0.1665
    4447       0.1823
    4448       0.1635
    4449       0.1791
    4450       0.2099
    4451       0.2808
    4452       0.2545
    4453       0.1634
    4454       0.2850
    4455       0.2921
    4456       0.2813
    4457       0.1794
    4458       0.2771
    4459       0.2813
    4460       0.1911
    4461       0.3259
    4462       0.2206
    4463       0.2869
    4464       0.2353
    4465       0.1692
    4466       0.1842
    4467       0.1985
    4468       0.2792
    4469       0.1602
    4470       0.1852
    4471       0.2046
    4472       0.1734
    4473       0.2189
    4474       0.1686
    4475       0.1781
    4476       0.1888
    4477       0.1976
    4478       0.2071
    4479       0.1275
    4480       0.1580
    4481       0.1507
    4482       0.1806
    4483       0.2157
    4484       0.2217
    4485       0.1496
    4486       0.1783
    4487       0.2357
    4488       0.1670
    4489       0.2160
    4490       0.2126
    4491       0.1405
    4492       0.1678
    4493       0.1840
    4494       0.2187
    4495       0.1965
    4496       0.1367
    4497       0.1623
    4498       0.1193
    4499       0.2953
    4500       0.1413
    4501       0.2123
    4502       0.1502
    4503       0.1619
    4504       0.1307
    4505       0.1448
    4506       0.2615
    4507       0.1614
    4508       0.1658
    4509       0.1652
    4510       0.1491
    4511       0.1972
    4512       0.1582
    4513       0.2195
    4514       0.1650
    4515       0.2517
    4516       0.2340
    4517       0.1675
    4518       0.1741
    4519       0.1961
    4520       0.1865
    4521       0.2535
    4522       0.1651
    4523       0.2668
    4524       0.1334
    4525       0.1810
    4526       0.1417
    4527       0.2924
    4528       0.1569
    4529       0.1323
    4530       0.1634
    4531       0.1635
    4532       0.1768
    4533       0.2065
    4534       0.1745
    4535       0.1703
    4536       0.1878
    4537       0.1345
    4538       0.2063
    4539       0.1790
    4540       0.2840
    4541       0.1940
    4542       0.1852
    4543       0.1810
    4544       0.1537
    4545       0.2275
    4546       0.1559
    4547       0.1885
    4548       0.1986
    4549       0.2019
    4550       0.1407
    4551       0.1821
    4552       0.1547
    4553       0.2228
    4554       0.2057
    4555       0.1937
    4556       0.1975
    4557       0.1798
    4558       0.2377
    4559       0.1755
    4560       0.3103
    4561       0.2251
    4562       0.2312
    4563       0.1671
    4564       0.1586
    4565       0.1671
    4566       0.1623
    4567       0.2588
    4568       0.1431
    4569       0.1033
    4570       0.1588
    4571       0.2496
    4572       0.1776
    4573       0.1719
    4574       0.1895
    4575       0.1770
    4576       0.2000
    4577       0.1534
    4578       0.1961
    4579       0.1089
    4580       0.2023
    4581       0.2790
    4582       0.1548
    4583       0.2554
    4584       0.1563
    4585       0.1889
    4586       0.1780
    4587       0.2011
    4588       0.2015
    4589       0.2855
    4590       0.1902
    4591       0.1498
    4592       0.1280
    4593       0.1616
    4594       0.1928
    4595       0.1456
    4596       0.1430
    4597       0.2117
    4598       0.1698
    4599       0.1649
    4600       0.1782
    4601       0.1227
    4602       0.1924
    4603       0.1551
    4604       0.2834
    4605       0.2099
    4606       0.1585
    4607       0.2273
    4608       0.1769
    4609       0.2414
    4610       0.1597
    4611       0.1465
    4612       0.1778
    4613       0.1628
    4614       0.2366
    4615       0.1475
    4616       0.1530
    4617       0.2281
    4618       0.2083
    4619       0.2277
    4620       0.2385
    4621       0.1534
    4622       0.2700
    4623       0.2198
    4624       0.1704
    4625       0.2056
    4626       0.1591
    4627       0.1615
    4628       0.2576
    4629       0.2294
    4630       0.1496
    4631       0.1745
    4632       0.1731
    4633       0.2004
    4634       0.1434
    4635       0.1459
    4636       0.1409
    4637       0.1628
    4638       0.1644
    4639       0.1426
    4640       0.1787
    4641       0.2256
    4642       0.1657
    4643       0.1595
    4644       0.1725
    4645       0.1545
    4646       0.2404
    4647       0.2126
    4648       0.2203
    4649       0.2760
    4650       0.1491
    4651       0.1694
    4652       0.1752
    4653       0.1350
    4654       0.2591
    4655       0.1806
    4656       0.1832
    4657       0.2224
    4658       0.1427
    4659       0.1624
    4660       0.2002
    4661       0.1588
    4662       0.1667
    4663       0.2461
    4664       0.2275
    4665       0.1943
    4666       0.2014
    4667       0.1694
    4668       0.1304
    4669       0.1562
    4670       0.1580
    4671       0.1571
    4672       0.2038
    4673       0.1868
    4674       0.1457
    4675       0.2498
    4676       0.2014
    4677       0.1955
    4678       0.1735
    4679       0.1453
    4680       0.2048
    4681       0.1929
    4682       0.3394
    4683       0.1779
    4684       0.1637
    4685       0.1893
    4686       0.1907
    4687       0.2446
    4688       0.2166
    4689       0.1768
    4690       0.1902
    4691       0.1499
    4692       0.2393
    4693       0.1346
    4694       0.1889
    4695       0.1682
    4696       0.1247
    4697       0.3486
    4698       0.2210
    4699       0.1621
    4700       0.2548
    4701       0.2474
    4702       0.1367
    4703       0.2312
    4704       0.2485
    4705       0.2388
    4706       0.2902
    4707       0.2158
    4708       0.2210
    4709       0.3899
    4710       0.2269
    4711       0.1996
    4712       0.1932
    4713       0.2866
    4714       0.2328
    4715       0.1525
    4716       0.1884
    4717       0.1579
    4718       0.1485
    4719       0.1904
    4720       0.2145
    4721       0.1989
    4722       0.1525
    4723       0.2167
    4724       0.1410
    4725       0.1914
    4726       0.2311
    4727       0.1635
    4728       0.1675
    4729       0.1255
    4730       0.1418
    4731       0.1960
    4732       0.1390
    4733       0.2835
    4734       0.2328
    4735       0.2842
    4736       0.1914
    4737       0.1976
    4738       0.2167
    4739       0.1957
    4740       0.1592
    4741       0.1731
    4742       0.1817
    4743       0.2513
    4744       0.1894
    4745       0.1631
    4746       0.1926
    4747       0.1810
    4748       0.2151
    4749       0.1726
    4750       0.2629
    4751       0.1444
    4752       0.1189
    4753       0.1588
    4754       0.1726
    4755       0.1700
    4756       0.2046
    4757       0.1871
    4758       0.1572
    4759       0.1723
    4760       0.1146
    4761       0.2286
    4762       0.1732
    4763       0.1682
    4764       0.2085
    4765       0.2265
    4766       0.1555
    4767       0.1424
    4768       0.1269
    4769       0.2275
    4770       0.1850
    4771       0.1151
    4772       0.1719
    4773       0.2028
    4774       0.2030
    4775       0.1861
    4776       0.2547
    4777       0.1605
    4778       0.1865
    4779       0.1954
    4780       0.2001
    4781       0.1345
    4782       0.1940
    4783       0.2943
    4784       0.1435
    4785       0.1955
    4786       0.1611
    4787       0.1112
    4788       0.1607
    4789       0.1811
    4790       0.1535
    4791       0.1244
    4792       0.1983
    4793       0.1844
    4794       0.2111
    4795       0.1762
    4796       0.1878
    4797       0.1978
    4798       0.1584
    4799       0.1585
    4800       0.2137
    4801       0.1669
    4802       0.1421
    4803       0.2428
    4804       0.1742
    4805       0.1849
    4806       0.2404
    4807       0.2467
    4808       0.2271
    4809       0.1085
    4810       0.2299
    4811       0.1650
    4812       0.2688
    4813       0.1771
    4814       0.1518
    4815       0.2132
    4816       0.1785
    4817       0.1362
    4818       0.2540
    4819       0.1475
    4820       0.1345
    4821       0.1567
    4822       0.2172
    4823       0.2310
    4824       0.1906
    4825       0.1954
    4826       0.1384
    4827       0.2270
    4828       0.1670
    4829       0.2737
    4830       0.2434
    4831       0.2137
    4832       0.1872
    4833       0.2473
    4834       0.2031
    4835       0.1643
    4836       0.1384
    4837       0.2445
    4838       0.2480
    4839       0.1510
    4840       0.1026
    4841       0.2226
    4842       0.1469
    4843       0.2552
    4844       0.1318
    4845       0.2350
    4846       0.1410
    4847       0.1477
    4848       0.1856
    4849       0.2333
    4850       0.1542
    4851       0.1492
    4852       0.1385
    4853       0.1532
    4854       0.1999
    4855       0.2416
    4856       0.1662
    4857       0.1889
    4858       0.1609
    4859       0.1350
    4860       0.3651
    4861       0.1606
    4862       0.2372
    4863       0.1738
    4864       0.2351
    4865       0.1573
    4866       0.2407
    4867       0.1264
    4868       0.2829
    4869       0.2871
    4870       0.1944
    4871       0.1942
    4872       0.1889
    4873       0.2084
    4874       0.2028
    4875       0.1431
    4876       0.1979
    4877       0.1709
    4878       0.1601
    4879       0.2856
    4880       0.1888
    4881       0.2156
    4882       0.1642
    4883       0.2422
    4884       0.1509
    4885       0.1792
    4886       0.1262
    4887       0.2315
    4888       0.1754
    4889       0.1470
    4890       0.2175
    4891       0.1961
    4892       0.1839
    4893       0.2414
    4894       0.1643
    4895       0.1528
    4896       0.1742
    4897       0.1852
    4898       0.1559
    4899       0.1969
    4900       0.2673
    4901       0.1562
    4902       0.1968
    4903       0.1401
    4904       0.1421
    4905       0.2043
    4906       0.1674
    4907       0.1793
    4908       0.1498
    4909       0.2073
    4910       0.2213
    4911       0.1743
    4912       0.2603
    4913       0.1796
    4914       0.2149
    4915       0.2475
    4916       0.1321
    4917       0.2459
    4918       0.1370
    4919       0.1854
    4920       0.1976
    4921       0.1662
    4922       0.1812
    4923       0.1560
    4924       0.1053
    4925       0.1692
    4926       0.1755
    4927       0.2333
    4928       0.1840
    4929       0.2099
    4930       0.2132
    4931       0.2987
    4932       0.2865
    4933       0.1210
    4934       0.2555
    4935       0.1755
    4936       0.1902
    4937       0.1465
    4938       0.2277
    4939       0.2136
    4940       0.1861
    4941       0.2611
    4942       0.2032
    4943       0.1278
    4944       0.2744
    4945       0.1600
    4946       0.1749
    4947       0.2055
    4948       0.2447
    4949       0.2273
    4950       0.2533
    4951       0.1803
    4952       0.2269
    4953       0.1284
    4954       0.1997
    4955       0.2573
    4956       0.2174
    4957       0.1636
    4958       0.1934
    4959       0.2445
    4960       0.2101
    4961       0.2023
    4962       0.2587
    4963       0.2122
    4964       0.2966
    4965       0.1456
    4966       0.1838
    4967       0.1780
    4968       0.2685
    4969       0.2156
    4970       0.1973
    4971       0.1883
    4972       0.1779
    4973       0.2422
    4974       0.1581
    4975       0.2035
    4976       0.2020
    4977       0.1286
    4978       0.1597
    4979       0.1632
    4980       0.1987
    4981       0.2323
    4982       0.1191
    4983       0.2033
    4984       0.2486
    4985       0.2312
    4986       0.2325
    4987       0.2313
    4988       0.2053
    4989       0.2078
    4990       0.1895
    4991       0.1931
    4992       0.2523
    4993       0.1976
    4994       0.1951
    4995       0.1884
    4996       0.2323
    4997       0.2629
    4998       0.2068
    4999       0.2614
    5000       0.2227
