# Supplementary material for: Active ingredients and molecular targets of Taraxacum mongolicum against hepatocellular carcinoma: network pharmacology, molecular docking, and molecular dynamics simulation analysis
Source: PeerJ. 2022 Jul 18;10:e13737. doi: 10.7717/peerj.13737 (PMC9302432; doi:10.7717/peerj.13737)
Supplement: Supplemental Information 7 [file peerj-10-13737-s007.zip › Molecular dynamics (MD) simulation data/MAPK3-Austricin data/rmsd_protein.dat]

#Frame     RMSD_00001
       1       0.0000
       2       0.6188
       3       0.6986
       4       0.7339
       5       0.6911
       6       0.8213
       7       0.7934
       8       0.8508
       9       1.0089
      10       1.0101
      11       0.9623
      12       0.9464
      13       0.8924
      14       0.9395
      15       0.9649
      16       0.9815
      17       0.9771
      18       0.9897
      19       1.0879
      20       1.1016
      21       1.1752
      22       1.3286
      23       1.2735
      24       1.2603
      25       1.3765
      26       1.3418
      27       1.2502
      28       1.3512
      29       1.2892
      30       1.2460
      31       1.2265
      32       1.3208
      33       1.2347
      34       1.1794
      35       1.1185
      36       1.1545
      37       1.2091
      38       1.1862
      39       1.1350
      40       1.0753
      41       1.0901
      42       1.0379
      43       0.9756
      44       1.0501
      45       1.0718
      46       1.1078
      47       1.1252
      48       1.1372
      49       1.2744
      50       1.3463
      51       1.3170
      52       1.3237
      53       1.2590
      54       1.2840
      55       1.2736
      56       1.2535
      57       1.3530
      58       1.3934
      59       1.3256
      60       1.3565
      61       1.2988
      62       1.1779
      63       1.2073
      64       1.1854
      65       1.1214
      66       1.2574
      67       1.2331
      68       1.2346
      69       1.2890
      70       1.2766
      71       1.2994
      72       1.2205
      73       1.2534
      74       1.2833
      75       1.3267
      76       1.4332
      77       1.3811
      78       1.4226
      79       1.4856
      80       1.4298
      81       1.5367
      82       1.5222
      83       1.5403
      84       1.5271
      85       1.4983
      86       1.4394
      87       1.3944
      88       1.4241
      89       1.4192
      90       1.4928
      91       1.5723
      92       1.4666
      93       1.4325
      94       1.5175
      95       1.5694
      96       1.5989
      97       1.4674
      98       1.4328
      99       1.6352
     100       1.6369
     101       1.7502
     102       1.6645
     103       1.6010
     104       1.4462
     105       1.4410
     106       1.4074
     107       1.3157
     108       1.4420
     109       1.4338
     110       1.4149
     111       1.3239
     112       1.3140
     113       1.3429
     114       1.2931
     115       1.1956
     116       1.2733
     117       1.3405
     118       1.4432
     119       1.3547
     120       1.3821
     121       1.4663
     122       1.5472
     123       1.6512
     124       1.5943
     125       1.5609
     126       1.6641
     127       1.6270
     128       1.3958
     129       1.3626
     130       1.2143
     131       1.3477
     132       1.2985
     133       1.1645
     134       1.2518
     135       1.2247
     136       1.1398
     137       1.2485
     138       1.1842
     139       1.1528
     140       1.2289
     141       1.2212
     142       1.2727
     143       1.2677
     144       1.2431
     145       1.2826
     146       1.2328
     147       1.2410
     148       1.2150
     149       1.2137
     150       1.2385
     151       1.3099
     152       1.1865
     153       1.2251
     154       1.2423
     155       1.2153
     156       1.3545
     157       1.4008
     158       1.3583
     159       1.4815
     160       1.4019
     161       1.4475
     162       1.4248
     163       1.3673
     164       1.2584
     165       1.2759
     166       1.1501
     167       1.2416
     168       1.2333
     169       1.1515
     170       1.1830
     171       1.2681
     172       1.2804
     173       1.2619
     174       1.2880
     175       1.3818
     176       1.2993
     177       1.1457
     178       1.2060
     179       1.2032
     180       1.1679
     181       1.4112
     182       1.2623
     183       1.2744
     184       1.3203
     185       1.3385
     186       1.3118
     187       1.2443
     188       1.1594
     189       1.0836
     190       1.1872
     191       1.2369
     192       1.2034
     193       1.1947
     194       1.2129
     195       1.3138
     196       1.2747
     197       1.3338
     198       1.2246
     199       1.2258
     200       1.2236
     201       1.2935
     202       1.3222
     203       1.3696
     204       1.3134
     205       1.2648
     206       1.2160
     207       1.1606
     208       1.2973
     209       1.2635
     210       1.2188
     211       1.1971
     212       1.2263
     213       1.2479
     214       1.2376
     215       1.1996
     216       1.3303
     217       1.3154
     218       1.3500
     219       1.2350
     220       1.1676
     221       1.1864
     222       1.2827
     223       1.2252
     224       1.3227
     225       1.2905
     226       1.2535
     227       1.2707
     228       1.2351
     229       1.1929
     230       1.1917
     231       1.2967
     232       1.2599
     233       1.2643
     234       1.2106
     235       1.2500
     236       1.1462
     237       1.2059
     238       1.1295
     239       1.1102
     240       1.1165
     241       1.1218
     242       1.0900
     243       1.1548
     244       1.2061
     245       1.2508
     246       1.2957
     247       1.2833
     248       1.4190
     249       1.3733
     250       1.3187
     251       1.3122
     252       1.2989
     253       1.2568
     254       1.1763
     255       1.3442
     256       1.3586
     257       1.5046
     258       1.4284
     259       1.3606
     260       1.3777
     261       1.3097
     262       1.2960
     263       1.3941
     264       1.3543
     265       1.3560
     266       1.3615
     267       1.3057
     268       1.3599
     269       1.4418
     270       1.4858
     271       1.3629
     272       1.3206
     273       1.2101
     274       1.1438
     275       1.2435
     276       1.3544
     277       1.3517
     278       1.4022
     279       1.4265
     280       1.2812
     281       1.2462
     282       1.2116
     283       1.2547
     284       1.3298
     285       1.3363
     286       1.3302
     287       1.3151
     288       1.3877
     289       1.5363
     290       1.4590
     291       1.5003
     292       1.4207
     293       1.4507
     294       1.4602
     295       1.4185
     296       1.4306
     297       1.3412
     298       1.2654
     299       1.3673
     300       1.3364
     301       1.2903
     302       1.4268
     303       1.4266
     304       1.3623
     305       1.2984
     306       1.3765
     307       1.3620
     308       1.3120
     309       1.2702
     310       1.2778
     311       1.2672
     312       1.3613
     313       1.3362
     314       1.3622
     315       1.2924
     316       1.2429
     317       1.1915
     318       1.1616
     319       1.1470
     320       1.1785
     321       1.3099
     322       1.3628
     323       1.3459
     324       1.1970
     325       1.0514
     326       1.0770
     327       1.2366
     328       1.1983
     329       1.2488
     330       1.2501
     331       1.2690
     332       1.2543
     333       1.3016
     334       1.3451
     335       1.3100
     336       1.2897
     337       1.2609
     338       1.2085
     339       1.2154
     340       1.1984
     341       1.1337
     342       1.1958
     343       1.2246
     344       1.3154
     345       1.4967
     346       1.4327
     347       1.3522
     348       1.4666
     349       1.4450
     350       1.3398
     351       1.3494
     352       1.3659
     353       1.3586
     354       1.3077
     355       1.2764
     356       1.2033
     357       1.3115
     358       1.4062
     359       1.5550
     360       1.5415
     361       1.6572
     362       1.7036
     363       1.7203
     364       1.6696
     365       1.6607
     366       1.6417
     367       1.6484
     368       1.6282
     369       1.7664
     370       1.8022
     371       1.6926
     372       1.7751
     373       1.7785
     374       1.6483
     375       1.6276
     376       1.7200
     377       1.7091
     378       1.7397
     379       1.9463
     380       1.9655
     381       1.8351
     382       1.9188
     383       1.9243
     384       1.8932
     385       1.7023
     386       1.8184
     387       1.7625
     388       1.6442
     389       1.7277
     390       1.7460
     391       1.8001
     392       1.8011
     393       1.8418
     394       1.9463
     395       1.8909
     396       1.8386
     397       1.7729
     398       1.7733
     399       1.7381
     400       1.7553
     401       1.7215
     402       1.5964
     403       1.6471
     404       1.5390
     405       1.5754
     406       1.5205
     407       1.5473
     408       1.4733
     409       1.4430
     410       1.5336
     411       1.5983
     412       1.6402
     413       1.6298
     414       1.5371
     415       1.4566
     416       1.4240
     417       1.4462
     418       1.3891
     419       1.3578
     420       1.2780
     421       1.2835
     422       1.3956
     423       1.3489
     424       1.4341
     425       1.4885
     426       1.5411
     427       1.5206
     428       1.6394
     429       1.6593
     430       1.6997
     431       1.5961
     432       1.5919
     433       1.6498
     434       1.6648
     435       1.5920
     436       1.5012
     437       1.4587
     438       1.4916
     439       1.4919
     440       1.4526
     441       1.4595
     442       1.3995
     443       1.4123
     444       1.3782
     445       1.2663
     446       1.3109
     447       1.4054
     448       1.2902
     449       1.3089
     450       1.3134
     451       1.3315
     452       1.3085
     453       1.3092
     454       1.3104
     455       1.3884
     456       1.3239
     457       1.4008
     458       1.3162
     459       1.3577
     460       1.4102
     461       1.4685
     462       1.4460
     463       1.4015
     464       1.3669
     465       1.3814
     466       1.3182
     467       1.4203
     468       1.4147
     469       1.4571
     470       1.5562
     471       1.5504
     472       1.3856
     473       1.3156
     474       1.3865
     475       1.4585
     476       1.4261
     477       1.4275
     478       1.4447
     479       1.4375
     480       1.5043
     481       1.4253
     482       1.5040
     483       1.4727
     484       1.4400
     485       1.5382
     486       1.5168
     487       1.5560
     488       1.5741
     489       1.5420
     490       1.5209
     491       1.5970
     492       1.6055
     493       1.6035
     494       1.4931
     495       1.4134
     496       1.4355
     497       1.3422
     498       1.4704
     499       1.3865
     500       1.4143
     501       1.3551
     502       1.5456
     503       1.5043
     504       1.4781
     505       1.4119
     506       1.4411
     507       1.5297
     508       1.4330
     509       1.4247
     510       1.5050
     511       1.5156
     512       1.5282
     513       1.5699
     514       1.4689
     515       1.5685
     516       1.5084
     517       1.4716
     518       1.5493
     519       1.6166
     520       1.5872
     521       1.5758
     522       1.6034
     523       1.4487
     524       1.4716
     525       1.3056
     526       1.3674
     527       1.4928
     528       1.3268
     529       1.5089
     530       1.3866
     531       1.3708
     532       1.4021
     533       1.4364
     534       1.4531
     535       1.3535
     536       1.3257
     537       1.3151
     538       1.2930
     539       1.2729
     540       1.2555
     541       1.2778
     542       1.2657
     543       1.3718
     544       1.3566
     545       1.4269
     546       1.4617
     547       1.4022
     548       1.3721
     549       1.3219
     550       1.4150
     551       1.4560
     552       1.3664
     553       1.4143
     554       1.4762
     555       1.4657
     556       1.4263
     557       1.4041
     558       1.4082
     559       1.3612
     560       1.3638
     561       1.3379
     562       1.2335
     563       1.2277
     564       1.2456
     565       1.3237
     566       1.3716
     567       1.4242
     568       1.3244
     569       1.2648
     570       1.3379
     571       1.4094
     572       1.3724
     573       1.3371
     574       1.4109
     575       1.4624
     576       1.4861
     577       1.6049
     578       1.5275
     579       1.5342
     580       1.5438
     581       1.5903
     582       1.5551
     583       1.5932
     584       1.6668
     585       1.6812
     586       1.6246
     587       1.4685
     588       1.5410
     589       1.4278
     590       1.4063
     591       1.3846
     592       1.4115
     593       1.3023
     594       1.2550
     595       1.3362
     596       1.3698
     597       1.3183
     598       1.3660
     599       1.3608
     600       1.2109
     601       1.2215
     602       1.2630
     603       1.2434
     604       1.2006
     605       1.3497
     606       1.2943
     607       1.2928
     608       1.2893
     609       1.3075
     610       1.3474
     611       1.2830
     612       1.4349
     613       1.3033
     614       1.3021
     615       1.3566
     616       1.3524
     617       1.3597
     618       1.3845
     619       1.4961
     620       1.4459
     621       1.4201
     622       1.4991
     623       1.4734
     624       1.4332
     625       1.3960
     626       1.3969
     627       1.4112
     628       1.3393
     629       1.4534
     630       1.4250
     631       1.4271
     632       1.5378
     633       1.4907
     634       1.5863
     635       1.6226
     636       1.7069
     637       1.6434
     638       1.7548
     639       1.8199
     640       1.7498
     641       1.7721
     642       1.9155
     643       1.8740
     644       1.7631
     645       1.6906
     646       1.6252
     647       1.4452
     648       1.5049
     649       1.5061
     650       1.4688
     651       1.4576
     652       1.5010
     653       1.5054
     654       1.4455
     655       1.4198
     656       1.4862
     657       1.4703
     658       1.4847
     659       1.4926
     660       1.4331
     661       1.4485
     662       1.5538
     663       1.5330
     664       1.5570
     665       1.6367
     666       1.4629
     667       1.5978
     668       1.6300
     669       1.6017
     670       1.4457
     671       1.5933
     672       1.6008
     673       1.7827
     674       1.6100
     675       1.7486
     676       1.7603
     677       1.7640
     678       1.8705
     679       1.7361
     680       1.7766
     681       1.6846
     682       1.4877
     683       1.5281
     684       1.5219
     685       1.3959
     686       1.4223
     687       1.5283
     688       1.4072
     689       1.3257
     690       1.3453
     691       1.4001
     692       1.3768
     693       1.4540
     694       1.4436
     695       1.4039
     696       1.4025
     697       1.3743
     698       1.5316
     699       1.4939
     700       1.4528
     701       1.3986
     702       1.5098
     703       1.5361
     704       1.4949
     705       1.5065
     706       1.5313
     707       1.5315
     708       1.4603
     709       1.4993
     710       1.4527
     711       1.4499
     712       1.5770
     713       1.5150
     714       1.5377
     715       1.4569
     716       1.4521
     717       1.3717
     718       1.3859
     719       1.3888
     720       1.3416
     721       1.4459
     722       1.4768
     723       1.3725
     724       1.2993
     725       1.3967
     726       1.3221
     727       1.3795
     728       1.3505
     729       1.4925
     730       1.3719
     731       1.3655
     732       1.3811
     733       1.3967
     734       1.3461
     735       1.2587
     736       1.3789
     737       1.4190
     738       1.3744
     739       1.3247
     740       1.3964
     741       1.3558
     742       1.3924
     743       1.2913
     744       1.3813
     745       1.3900
     746       1.3404
     747       1.3585
     748       1.2875
     749       1.2923
     750       1.2705
     751       1.2947
     752       1.3271
     753       1.3396
     754       1.3028
     755       1.3382
     756       1.3062
     757       1.3686
     758       1.3366
     759       1.2417
     760       1.2649
     761       1.2766
     762       1.3212
     763       1.3821
     764       1.3259
     765       1.3140
     766       1.2942
     767       1.2988
     768       1.2562
     769       1.3300
     770       1.3424
     771       1.2735
     772       1.3213
     773       1.2865
     774       1.2025
     775       1.2997
     776       1.3600
     777       1.2764
     778       1.3243
     779       1.2583
     780       1.3201
     781       1.2971
     782       1.3301
     783       1.2057
     784       1.2958
     785       1.2771
     786       1.2692
     787       1.2649
     788       1.1768
     789       1.3354
     790       1.3670
     791       1.3549
     792       1.2976
     793       1.2822
     794       1.3449
     795       1.3451
     796       1.3417
     797       1.3355
     798       1.3809
     799       1.3186
     800       1.3781
     801       1.3400
     802       1.3962
     803       1.4788
     804       1.5220
     805       1.5543
     806       1.3779
     807       1.3994
     808       1.3779
     809       1.3480
     810       1.4079
     811       1.4792
     812       1.4884
     813       1.4573
     814       1.4752
     815       1.4219
     816       1.3340
     817       1.4523
     818       1.4160
     819       1.3721
     820       1.3240
     821       1.4452
     822       1.5282
     823       1.4137
     824       1.5513
     825       1.5959
     826       1.6052
     827       1.5514
     828       1.4474
     829       1.3786
     830       1.4749
     831       1.4613
     832       1.4853
     833       1.5600
     834       1.7003
     835       1.7606
     836       1.5426
     837       1.5107
     838       1.5538
     839       1.5191
     840       1.5747
     841       1.4742
     842       1.4842
     843       1.4504
     844       1.3887
     845       1.4434
     846       1.4813
     847       1.4481
     848       1.5470
     849       1.6110
     850       1.4501
     851       1.4684
     852       1.4170
     853       1.5328
     854       1.3733
     855       1.4426
     856       1.4150
     857       1.4637
     858       1.5785
     859       1.6408
     860       1.5255
     861       1.4439
     862       1.4946
     863       1.4144
     864       1.3691
     865       1.3929
     866       1.2740
     867       1.3295
     868       1.1847
     869       1.2883
     870       1.3223
     871       1.3759
     872       1.4265
     873       1.3134
     874       1.3835
     875       1.4011
     876       1.4179
     877       1.4723
     878       1.4341
     879       1.3579
     880       1.2761
     881       1.3144
     882       1.3090
     883       1.3148
     884       1.3281
     885       1.4655
     886       1.3057
     887       1.4027
     888       1.3193
     889       1.3536
     890       1.2910
     891       1.3891
     892       1.3391
     893       1.4012
     894       1.3986
     895       1.5006
     896       1.4872
     897       1.4517
     898       1.5299
     899       1.4459
     900       1.4056
     901       1.5082
     902       1.4416
     903       1.3508
     904       1.2413
     905       1.2998
     906       1.4880
     907       1.4090
     908       1.4813
     909       1.5827
     910       1.4838
     911       1.5346
     912       1.4450
     913       1.4821
     914       1.4551
     915       1.4828
     916       1.2825
     917       1.2894
     918       1.2202
     919       1.2741
     920       1.2315
     921       1.2078
     922       1.3175
     923       1.2361
     924       1.2837
     925       1.3071
     926       1.3157
     927       1.3651
     928       1.3776
     929       1.3653
     930       1.3100
     931       1.3997
     932       1.3882
     933       1.3559
     934       1.4480
     935       1.5695
     936       1.5027
     937       1.4541
     938       1.3891
     939       1.3945
     940       1.4292
     941       1.4083
     942       1.2951
     943       1.4121
     944       1.3638
     945       1.3119
     946       1.3456
     947       1.3781
     948       1.2969
     949       1.4697
     950       1.5084
     951       1.4850
     952       1.5021
     953       1.5836
     954       1.4977
     955       1.4037
     956       1.3817
     957       1.3772
     958       1.4292
     959       1.3314
     960       1.4259
     961       1.5171
     962       1.4263
     963       1.3896
     964       1.3872
     965       1.4807
     966       1.3982
     967       1.4348
     968       1.4732
     969       1.5406
     970       1.5129
     971       1.4449
     972       1.5110
     973       1.5190
     974       1.5356
     975       1.5946
     976       1.5853
     977       1.4912
     978       1.3932
     979       1.4402
     980       1.4742
     981       1.6770
     982       1.6747
     983       1.5031
     984       1.5073
     985       1.5885
     986       1.4969
     987       1.4593
     988       1.4309
     989       1.5178
     990       1.4485
     991       1.3549
     992       1.4326
     993       1.4167
     994       1.4968
     995       1.4739
     996       1.4337
     997       1.4429
     998       1.4968
     999       1.4834
    1000       1.5614
    1001       1.5649
    1002       1.5904
    1003       1.5059
    1004       1.3986
    1005       1.3816
    1006       1.2763
    1007       1.2341
    1008       1.2471
    1009       1.1949
    1010       1.2472
    1011       1.2460
    1012       1.2201
    1013       1.1793
    1014       1.1938
    1015       1.1830
    1016       1.1899
    1017       1.1618
    1018       1.1537
    1019       1.2260
    1020       1.1546
    1021       1.2368
    1022       1.1892
    1023       1.3932
    1024       1.3156
    1025       1.3677
    1026       1.3411
    1027       1.4996
    1028       1.3418
    1029       1.4680
    1030       1.4433
    1031       1.5352
    1032       1.4379
    1033       1.4270
    1034       1.2466
    1035       1.4022
    1036       1.5020
    1037       1.4037
    1038       1.3304
    1039       1.4060
    1040       1.4351
    1041       1.4498
    1042       1.3368
    1043       1.4292
    1044       1.4373
    1045       1.4689
    1046       1.4158
    1047       1.3973
    1048       1.5255
    1049       1.5820
    1050       1.5553
    1051       1.7531
    1052       1.5307
    1053       1.6246
    1054       1.5364
    1055       1.4358
    1056       1.6076
    1057       1.7336
    1058       1.6666
    1059       1.7124
    1060       1.6977
    1061       1.5246
    1062       1.5605
    1063       1.5703
    1064       1.6274
    1065       1.5584
    1066       1.4119
    1067       1.5951
    1068       1.6536
    1069       1.6202
    1070       1.7903
    1071       1.7269
    1072       1.7766
    1073       1.8043
    1074       1.7108
    1075       1.7050
    1076       1.7162
    1077       1.7209
    1078       1.8034
    1079       1.7372
    1080       1.7871
    1081       1.9680
    1082       1.9315
    1083       1.7931
    1084       1.9116
    1085       1.9333
    1086       1.8628
    1087       1.8037
    1088       1.7909
    1089       1.7010
    1090       1.7807
    1091       1.7051
    1092       1.6351
    1093       1.6118
    1094       1.5565
    1095       1.5112
    1096       1.6689
    1097       1.6824
    1098       1.6961
    1099       1.6265
    1100       1.7520
    1101       1.8302
    1102       1.7393
    1103       1.8341
    1104       1.8615
    1105       1.9476
    1106       1.9808
    1107       1.7847
    1108       1.5930
    1109       1.7322
    1110       1.6420
    1111       1.6409
    1112       1.6694
    1113       1.7543
    1114       1.7890
    1115       1.7858
    1116       1.7439
    1117       1.6619
    1118       1.7446
    1119       1.6661
    1120       1.5268
    1121       1.5290
    1122       1.6441
    1123       1.6707
    1124       1.7402
    1125       1.8157
    1126       1.6324
    1127       1.6999
    1128       1.6660
    1129       1.5579
    1130       1.7060
    1131       1.4862
    1132       1.5782
    1133       1.5715
    1134       1.5171
    1135       1.4267
    1136       1.3226
    1137       1.2068
    1138       1.1541
    1139       1.2088
    1140       1.1713
    1141       1.1859
    1142       1.2167
    1143       1.3002
    1144       1.3156
    1145       1.4462
    1146       1.3092
    1147       1.3187
    1148       1.3360
    1149       1.4924
    1150       1.4991
    1151       1.6052
    1152       1.6398
    1153       1.6471
    1154       1.5860
    1155       1.5611
    1156       1.5538
    1157       1.5677
    1158       1.4014
    1159       1.4077
    1160       1.4934
    1161       1.3825
    1162       1.4277
    1163       1.4235
    1164       1.4994
    1165       1.4876
    1166       1.5662
    1167       1.6316
    1168       1.4871
    1169       1.6004
    1170       1.5579
    1171       1.7145
    1172       1.6402
    1173       1.5192
    1174       1.3965
    1175       1.4091
    1176       1.3986
    1177       1.4174
    1178       1.4510
    1179       1.4840
    1180       1.5271
    1181       1.5843
    1182       1.6292
    1183       1.5789
    1184       1.5738
    1185       1.5385
    1186       1.7004
    1187       1.6425
    1188       1.6815
    1189       1.6837
    1190       1.5824
    1191       1.7064
    1192       1.7272
    1193       1.6540
    1194       1.5410
    1195       1.5432
    1196       1.6627
    1197       1.5952
    1198       1.4947
    1199       1.5945
    1200       1.4949
    1201       1.4924
    1202       1.4023
    1203       1.4412
    1204       1.3845
    1205       1.2863
    1206       1.3013
    1207       1.3405
    1208       1.3250
    1209       1.2663
    1210       1.2136
    1211       1.2193
    1212       1.2261
    1213       1.2001
    1214       1.2930
    1215       1.2576
    1216       1.2662
    1217       1.2448
    1218       1.3836
    1219       1.4632
    1220       1.3639
    1221       1.3482
    1222       1.3776
    1223       1.4137
    1224       1.4459
    1225       1.3708
    1226       1.4112
    1227       1.3348
    1228       1.3229
    1229       1.3302
    1230       1.4067
    1231       1.2666
    1232       1.3423
    1233       1.4937
    1234       1.3725
    1235       1.2553
    1236       1.2494
    1237       1.3138
    1238       1.4243
    1239       1.3641
    1240       1.3380
    1241       1.3223
    1242       1.3063
    1243       1.2836
    1244       1.3745
    1245       1.3426
    1246       1.3647
    1247       1.2016
    1248       1.2271
    1249       1.2601
    1250       1.2031
    1251       1.2427
    1252       1.1855
    1253       1.2843
    1254       1.3625
    1255       1.4452
    1256       1.3264
    1257       1.3241
    1258       1.2613
    1259       1.3505
    1260       1.2135
    1261       1.2210
    1262       1.1883
    1263       1.2313
    1264       1.1232
    1265       1.2256
    1266       1.3596
    1267       1.2795
    1268       1.2690
    1269       1.2572
    1270       1.3086
    1271       1.3329
    1272       1.4366
    1273       1.2961
    1274       1.3301
    1275       1.2100
    1276       1.1783
    1277       1.1788
    1278       1.1867
    1279       1.2149
    1280       1.1958
    1281       1.2668
    1282       1.3303
    1283       1.3624
    1284       1.3052
    1285       1.2832
    1286       1.2649
    1287       1.1908
    1288       1.1595
    1289       1.2636
    1290       1.3571
    1291       1.2305
    1292       1.2538
    1293       1.2641
    1294       1.2103
    1295       1.2473
    1296       1.2167
    1297       1.3352
    1298       1.2795
    1299       1.2116
    1300       1.2054
    1301       1.3623
    1302       1.3605
    1303       1.3666
    1304       1.4411
    1305       1.3920
    1306       1.3850
    1307       1.3899
    1308       1.4328
    1309       1.4372
    1310       1.2860
    1311       1.3396
    1312       1.2844
    1313       1.1785
    1314       1.1989
    1315       1.1281
    1316       1.2447
    1317       1.1898
    1318       1.2182
    1319       1.1538
    1320       1.1487
    1321       1.1586
    1322       1.2653
    1323       1.2148
    1324       1.4987
    1325       1.4589
    1326       1.3318
    1327       1.3045
    1328       1.2883
    1329       1.3457
    1330       1.3888
    1331       1.3234
    1332       1.3211
    1333       1.3820
    1334       1.3611
    1335       1.3112
    1336       1.2598
    1337       1.2913
    1338       1.4402
    1339       1.3837
    1340       1.4289
    1341       1.3090
    1342       1.3559
    1343       1.2429
    1344       1.3650
    1345       1.3418
    1346       1.3013
    1347       1.4036
    1348       1.1837
    1349       1.3483
    1350       1.2756
    1351       1.3201
    1352       1.3120
    1353       1.3660
    1354       1.3323
    1355       1.3444
    1356       1.2908
    1357       1.2133
    1358       1.3076
    1359       1.2637
    1360       1.3752
    1361       1.5993
    1362       1.3288
    1363       1.4805
    1364       1.5084
    1365       1.3945
    1366       1.4245
    1367       1.3529
    1368       1.4267
    1369       1.4280
    1370       1.4173
    1371       1.4486
    1372       1.5572
    1373       1.5366
    1374       1.4093
    1375       1.3766
    1376       1.3663
    1377       1.4886
    1378       1.3593
    1379       1.3147
    1380       1.2245
    1381       1.2873
    1382       1.2703
    1383       1.3885
    1384       1.3479
    1385       1.3480
    1386       1.3905
    1387       1.3545
    1388       1.3289
    1389       1.3059
    1390       1.2595
    1391       1.2306
    1392       1.2374
    1393       1.3341
    1394       1.4013
    1395       1.3632
    1396       1.4541
    1397       1.4567
    1398       1.4860
    1399       1.4501
    1400       1.5106
    1401       1.3615
    1402       1.5263
    1403       1.6068
    1404       1.4950
    1405       1.3352
    1406       1.3162
    1407       1.2444
    1408       1.2822
    1409       1.2754
    1410       1.2097
    1411       1.2586
    1412       1.2342
    1413       1.2353
    1414       1.2564
    1415       1.2559
    1416       1.1853
    1417       1.2377
    1418       1.3133
    1419       1.2766
    1420       1.2663
    1421       1.1974
    1422       1.2104
    1423       1.2296
    1424       1.3496
    1425       1.3531
    1426       1.3916
    1427       1.3410
    1428       1.3671
    1429       1.3475
    1430       1.3673
    1431       1.4461
    1432       1.5167
    1433       1.3899
    1434       1.3088
    1435       1.3063
    1436       1.3376
    1437       1.3718
    1438       1.3846
    1439       1.4688
    1440       1.3244
    1441       1.1831
    1442       1.2646
    1443       1.2477
    1444       1.3206
    1445       1.2062
    1446       1.2609
    1447       1.3646
    1448       1.2257
    1449       1.2805
    1450       1.3140
    1451       1.3225
    1452       1.2784
    1453       1.3581
    1454       1.3894
    1455       1.4702
    1456       1.4277
    1457       1.5443
    1458       1.4553
    1459       1.3374
    1460       1.1786
    1461       1.2335
    1462       1.3047
    1463       1.3811
    1464       1.3721
    1465       1.3748
    1466       1.3897
    1467       1.3468
    1468       1.3813
    1469       1.3820
    1470       1.3131
    1471       1.3412
    1472       1.2499
    1473       1.2885
    1474       1.2769
    1475       1.2794
    1476       1.3319
    1477       1.3209
    1478       1.1392
    1479       1.2899
    1480       1.2777
    1481       1.2142
    1482       1.2482
    1483       1.3248
    1484       1.2738
    1485       1.2297
    1486       1.2489
    1487       1.2848
    1488       1.3041
    1489       1.3168
    1490       1.3418
    1491       1.2371
    1492       1.2171
    1493       1.2405
    1494       1.2281
    1495       1.2710
    1496       1.3843
    1497       1.3030
    1498       1.3170
    1499       1.2111
    1500       1.2619
    1501       1.2712
    1502       1.1405
    1503       1.1407
    1504       1.2041
    1505       1.2540
    1506       1.2092
    1507       1.2859
    1508       1.1951
    1509       1.2519
    1510       1.1969
    1511       1.1361
    1512       1.1279
    1513       1.1072
    1514       1.1592
    1515       1.1703
    1516       1.1908
    1517       1.3221
    1518       1.2525
    1519       1.3000
    1520       1.2711
    1521       1.2381
    1522       1.2253
    1523       1.2134
    1524       1.2230
    1525       1.1820
    1526       1.2679
    1527       1.3705
    1528       1.2457
    1529       1.3184
    1530       1.4055
    1531       1.2122
    1532       1.3966
    1533       1.3701
    1534       1.3423
    1535       1.4721
    1536       1.3842
    1537       1.4097
    1538       1.4921
    1539       1.3057
    1540       1.2966
    1541       1.3089
    1542       1.3341
    1543       1.4166
    1544       1.3740
    1545       1.4424
    1546       1.3694
    1547       1.4045
    1548       1.4064
    1549       1.5700
    1550       1.5228
    1551       1.4759
    1552       1.4297
    1553       1.4291
    1554       1.5088
    1555       1.4319
    1556       1.4395
    1557       1.4726
    1558       1.3854
    1559       1.5237
    1560       1.4307
    1561       1.4441
    1562       1.5541
    1563       1.6474
    1564       1.5440
    1565       1.5024
    1566       1.4926
    1567       1.5360
    1568       1.5030
    1569       1.3864
    1570       1.3612
    1571       1.3961
    1572       1.3521
    1573       1.3292
    1574       1.3676
    1575       1.3771
    1576       1.3838
    1577       1.3812
    1578       1.5186
    1579       1.3295
    1580       1.3672
    1581       1.4633
    1582       1.3983
    1583       1.4064
    1584       1.4723
    1585       1.4088
    1586       1.4868
    1587       1.3661
    1588       1.4182
    1589       1.3710
    1590       1.4476
    1591       1.3655
    1592       1.4150
    1593       1.6170
    1594       1.5581
    1595       1.5189
    1596       1.4361
    1597       1.3343
    1598       1.3022
    1599       1.3489
    1600       1.3576
    1601       1.1889
    1602       1.3713
    1603       1.3861
    1604       1.4626
    1605       1.3615
    1606       1.2693
    1607       1.3044
    1608       1.3661
    1609       1.3583
    1610       1.3673
    1611       1.3566
    1612       1.4160
    1613       1.4152
    1614       1.4147
    1615       1.3290
    1616       1.3622
    1617       1.2651
    1618       1.4706
    1619       1.4224
    1620       1.4968
    1621       1.4657
    1622       1.4303
    1623       1.4295
    1624       1.3634
    1625       1.3812
    1626       1.3769
    1627       1.3100
    1628       1.3494
    1629       1.4410
    1630       1.3906
    1631       1.3775
    1632       1.3436
    1633       1.4873
    1634       1.3860
    1635       1.4315
    1636       1.3036
    1637       1.3787
    1638       1.4184
    1639       1.3593
    1640       1.5223
    1641       1.5494
    1642       1.5326
    1643       1.5502
    1644       1.5471
    1645       1.5395
    1646       1.4353
    1647       1.4607
    1648       1.4560
    1649       1.4212
    1650       1.4700
    1651       1.4122
    1652       1.4202
    1653       1.3836
    1654       1.3968
    1655       1.3686
    1656       1.3279
    1657       1.3554
    1658       1.2989
    1659       1.2894
    1660       1.3803
    1661       1.5237
    1662       1.4444
    1663       1.4318
    1664       1.4499
    1665       1.3862
    1666       1.4203
    1667       1.4533
    1668       1.4306
    1669       1.4029
    1670       1.4238
    1671       1.3609
    1672       1.3690
    1673       1.4723
    1674       1.4106
    1675       1.4640
    1676       1.3949
    1677       1.4773
    1678       1.5772
    1679       1.4603
    1680       1.4099
    1681       1.3575
    1682       1.3214
    1683       1.3327
    1684       1.3753
    1685       1.3682
    1686       1.1783
    1687       1.1308
    1688       1.1144
    1689       1.2149
    1690       1.2440
    1691       1.2897
    1692       1.3266
    1693       1.2309
    1694       1.3631
    1695       1.2597
    1696       1.3400
    1697       1.3537
    1698       1.3980
    1699       1.3059
    1700       1.3192
    1701       1.2802
    1702       1.2749
    1703       1.2934
    1704       1.2098
    1705       1.2188
    1706       1.3207
    1707       1.3588
    1708       1.4099
    1709       1.3394
    1710       1.3398
    1711       1.3149
    1712       1.2714
    1713       1.3413
    1714       1.4486
    1715       1.4740
    1716       1.4976
    1717       1.4820
    1718       1.6126
    1719       1.5062
    1720       1.4272
    1721       1.5357
    1722       1.5884
    1723       1.4603
    1724       1.4876
    1725       1.3529
    1726       1.3247
    1727       1.3167
    1728       1.3305
    1729       1.2566
    1730       1.3839
    1731       1.4590
    1732       1.4210
    1733       1.4507
    1734       1.4611
    1735       1.3846
    1736       1.4900
    1737       1.5858
    1738       1.5802
    1739       1.6549
    1740       1.5540
    1741       1.5985
    1742       1.6938
    1743       1.6807
    1744       1.6582
    1745       1.6384
    1746       1.6259
    1747       1.5441
    1748       1.4989
    1749       1.4500
    1750       1.5803
    1751       1.6486
    1752       1.6192
    1753       1.5029
    1754       1.4691
    1755       1.3824
    1756       1.4324
    1757       1.5100
    1758       1.4354
    1759       1.4749
    1760       1.5038
    1761       1.5434
    1762       1.5914
    1763       1.5577
    1764       1.6144
    1765       1.5218
    1766       1.5699
    1767       1.7029
    1768       1.6680
    1769       1.7277
    1770       1.8022
    1771       1.7944
    1772       1.6413
    1773       1.5169
    1774       1.6941
    1775       1.6397
    1776       1.7064
    1777       1.4837
    1778       1.6293
    1779       1.7317
    1780       1.7869
    1781       1.6845
    1782       1.7563
    1783       1.8020
    1784       1.7572
    1785       1.8628
    1786       1.7399
    1787       1.8989
    1788       1.7066
    1789       1.7797
    1790       1.7474
    1791       1.6075
    1792       1.5881
    1793       1.4515
    1794       1.6111
    1795       1.6450
    1796       1.5716
    1797       1.4756
    1798       1.3899
    1799       1.3323
    1800       1.2847
    1801       1.3142
    1802       1.3684
    1803       1.3869
    1804       1.5084
    1805       1.5492
    1806       1.4380
    1807       1.4126
    1808       1.5222
    1809       1.5154
    1810       1.6763
    1811       1.5745
    1812       1.5892
    1813       1.5259
    1814       1.5994
    1815       1.5080
    1816       1.5635
    1817       1.4139
    1818       1.5261
    1819       1.6597
    1820       1.7009
    1821       1.6467
    1822       1.5876
    1823       1.5173
    1824       1.5806
    1825       1.6263
    1826       1.6349
    1827       1.6016
    1828       1.6828
    1829       1.7471
    1830       1.6349
    1831       1.6938
    1832       1.5547
    1833       1.5366
    1834       1.5652
    1835       1.5417
    1836       1.5695
    1837       1.4960
    1838       1.4814
    1839       1.4998
    1840       1.4767
    1841       1.6198
    1842       1.6554
    1843       1.5842
    1844       1.7007
    1845       1.6659
    1846       1.6702
    1847       1.7234
    1848       1.6239
    1849       1.5973
    1850       1.6261
    1851       1.5839
    1852       1.5575
    1853       1.5511
    1854       1.5682
    1855       1.6630
    1856       1.5882
    1857       1.6427
    1858       1.7490
    1859       1.7225
    1860       1.7030
    1861       1.7195
    1862       1.7068
    1863       1.5953
    1864       1.6956
    1865       1.5872
    1866       1.6769
    1867       1.6153
    1868       1.6140
    1869       1.5774
    1870       1.5973
    1871       1.7980
    1872       1.7407
    1873       1.5886
    1874       1.5137
    1875       1.5459
    1876       1.6911
    1877       1.7504
    1878       1.6478
    1879       1.6611
    1880       1.7172
    1881       1.6692
    1882       1.6042
    1883       1.7164
    1884       1.5574
    1885       1.6996
    1886       1.6233
    1887       1.6855
    1888       1.6629
    1889       1.5691
    1890       1.5886
    1891       1.5752
    1892       1.6730
    1893       1.6026
    1894       1.7349
    1895       1.8679
    1896       1.8960
    1897       1.7445
    1898       1.8709
    1899       1.8753
    1900       1.9041
    1901       1.8557
    1902       1.7797
    1903       1.7597
    1904       1.9488
    1905       1.7579
    1906       1.6712
    1907       1.8417
    1908       1.7662
    1909       1.8103
    1910       1.6880
    1911       1.6787
    1912       1.7918
    1913       1.8042
    1914       1.8721
    1915       1.9170
    1916       1.8350
    1917       1.8185
    1918       1.8090
    1919       1.8703
    1920       1.8847
    1921       1.8054
    1922       1.9118
    1923       1.9444
    1924       1.9630
    1925       1.8358
    1926       1.8423
    1927       1.7770
    1928       1.8636
    1929       1.9343
    1930       1.9070
    1931       2.1199
    1932       2.0271
    1933       1.9002
    1934       1.9217
    1935       2.0250
    1936       2.0215
    1937       1.8268
    1938       1.8772
    1939       1.9055
    1940       1.8019
    1941       1.8311
    1942       1.8804
    1943       1.8051
    1944       1.8402
    1945       1.9042
    1946       1.7891
    1947       1.7895
    1948       1.7237
    1949       1.6606
    1950       1.7738
    1951       1.8075
    1952       1.8017
    1953       1.9092
    1954       1.8478
    1955       1.8028
    1956       1.8902
    1957       1.8420
    1958       1.7495
    1959       1.8308
    1960       1.9035
    1961       1.7360
    1962       1.7300
    1963       1.8851
    1964       1.8311
    1965       1.8753
    1966       1.8314
    1967       1.8879
    1968       1.7430
    1969       1.6853
    1970       1.6132
    1971       1.6734
    1972       1.6295
    1973       1.6082
    1974       1.5942
    1975       1.5513
    1976       1.6315
    1977       1.6229
    1978       1.6108
    1979       1.5364
    1980       1.6580
    1981       1.6822
    1982       1.7643
    1983       1.6571
    1984       1.7334
    1985       1.7064
    1986       1.6720
    1987       1.7767
    1988       1.8655
    1989       1.8801
    1990       1.8927
    1991       1.8721
    1992       1.9027
    1993       1.9682
    1994       1.7707
    1995       1.8996
    1996       2.0066
    1997       1.9964
    1998       1.8021
    1999       1.8872
    2000       1.9850
    2001       2.0228
    2002       1.9334
    2003       2.0863
    2004       1.8703
    2005       1.8212
    2006       1.8240
    2007       1.8927
    2008       1.8759
    2009       1.9318
    2010       2.0010
    2011       1.8869
    2012       1.8774
    2013       1.8607
    2014       1.8029
    2015       1.9821
    2016       1.8860
    2017       2.0261
    2018       1.9451
    2019       1.9039
    2020       1.8511
    2021       1.7879
    2022       1.7637
    2023       1.7586
    2024       1.8956
    2025       1.8499
    2026       1.7910
    2027       1.8091
    2028       1.7413
    2029       1.6576
    2030       1.5755
    2031       1.7829
    2032       1.6579
    2033       1.5361
    2034       1.5110
    2035       1.5492
    2036       1.5600
    2037       1.5627
    2038       1.5386
    2039       1.5921
    2040       1.6161
    2041       1.6675
    2042       1.6623
    2043       1.7091
    2044       1.7870
    2045       1.7091
    2046       1.7348
    2047       1.8378
    2048       1.8220
    2049       1.8167
    2050       1.7965
    2051       1.7909
    2052       1.6724
    2053       1.6657
    2054       1.6914
    2055       1.8295
    2056       1.6717
    2057       1.6951
    2058       1.5765
    2059       1.5561
    2060       1.5957
    2061       1.6707
    2062       1.8462
    2063       1.7716
    2064       1.7117
    2065       1.6125
    2066       1.6196
    2067       1.7710
    2068       1.7700
    2069       1.7391
    2070       1.6380
    2071       1.6577
    2072       1.7068
    2073       1.6369
    2074       1.5213
    2075       1.5761
    2076       1.5144
    2077       1.6971
    2078       1.7864
    2079       1.7855
    2080       1.7887
    2081       1.7438
    2082       1.7865
    2083       1.6339
    2084       1.5275
    2085       1.5606
    2086       1.5564
    2087       1.5912
    2088       1.4514
    2089       1.5663
    2090       1.5268
    2091       1.5132
    2092       1.6592
    2093       1.6444
    2094       1.7889
    2095       1.7131
    2096       1.7289
    2097       1.7395
    2098       1.8567
    2099       1.8150
    2100       1.6985
    2101       1.6203
    2102       1.7249
    2103       1.7240
    2104       1.7196
    2105       1.7683
    2106       1.7447
    2107       1.7055
    2108       1.6530
    2109       1.5554
    2110       1.6581
    2111       1.6183
    2112       1.6837
    2113       1.6646
    2114       1.7257
    2115       1.7639
    2116       1.8315
    2117       1.8105
    2118       1.6887
    2119       1.7642
    2120       1.9274
    2121       1.9736
    2122       1.9635
    2123       2.0252
    2124       1.9021
    2125       1.7724
    2126       1.8576
    2127       1.8875
    2128       1.9643
    2129       1.9536
    2130       1.8707
    2131       1.8195
    2132       1.7907
    2133       1.8418
    2134       1.9363
    2135       1.7663
    2136       1.8921
    2137       1.7875
    2138       1.9858
    2139       1.8394
    2140       1.9276
    2141       1.8942
    2142       1.8062
    2143       1.8173
    2144       1.8463
    2145       1.8522
    2146       1.8207
    2147       1.7235
    2148       1.6895
    2149       1.7881
    2150       1.7756
    2151       1.9182
    2152       1.9046
    2153       1.8479
    2154       1.8866
    2155       1.9376
    2156       1.8200
    2157       1.8008
    2158       1.8046
    2159       1.7996
    2160       1.8214
    2161       1.7787
    2162       1.9369
    2163       1.9854
    2164       1.6996
    2165       1.7717
    2166       1.7255
    2167       1.7304
    2168       1.7279
    2169       1.8190
    2170       1.6983
    2171       1.6853
    2172       1.6918
    2173       1.7490
    2174       1.7667
    2175       1.7410
    2176       1.5999
    2177       1.6733
    2178       1.7528
    2179       1.7477
    2180       1.7092
    2181       1.7784
    2182       1.6587
    2183       1.6116
    2184       1.6747
    2185       1.7153
    2186       1.6686
    2187       1.5211
    2188       1.6217
    2189       1.6879
    2190       1.5312
    2191       1.6118
    2192       1.6038
    2193       1.5433
    2194       1.7604
    2195       1.6707
    2196       1.5535
    2197       1.5646
    2198       1.5603
    2199       1.5458
    2200       1.5944
    2201       1.5304
    2202       1.5107
    2203       1.5102
    2204       1.5847
    2205       1.5379
    2206       1.5069
    2207       1.5497
    2208       1.5478
    2209       1.5152
    2210       1.6136
    2211       1.5906
    2212       1.6979
    2213       1.6607
    2214       1.5935
    2215       1.5391
    2216       1.5909
    2217       1.4893
    2218       1.6154
    2219       1.6414
    2220       1.6154
    2221       1.5000
    2222       1.4460
    2223       1.5567
    2224       1.6003
    2225       1.5306
    2226       1.5371
    2227       1.5523
    2228       1.6509
    2229       1.5542
    2230       1.4969
    2231       1.4233
    2232       1.5400
    2233       1.3984
    2234       1.4023
    2235       1.4364
    2236       1.4126
    2237       1.4265
    2238       1.4701
    2239       1.4178
    2240       1.5286
    2241       1.5466
    2242       1.6374
    2243       1.6013
    2244       1.5542
    2245       1.5225
    2246       1.5518
    2247       1.4847
    2248       1.4526
    2249       1.5595
    2250       1.5128
    2251       1.5417
    2252       1.5223
    2253       1.5146
    2254       1.5478
    2255       1.6028
    2256       1.4654
    2257       1.4215
    2258       1.5288
    2259       1.5931
    2260       1.5197
    2261       1.5323
    2262       1.6068
    2263       1.6732
    2264       1.5529
    2265       1.4950
    2266       1.5918
    2267       1.5704
    2268       1.5328
    2269       1.5254
    2270       1.4964
    2271       1.5348
    2272       1.5939
    2273       1.5882
    2274       1.5344
    2275       1.5835
    2276       1.5513
    2277       1.5230
    2278       1.5305
    2279       1.7291
    2280       1.6734
    2281       1.6812
    2282       1.7325
    2283       1.6506
    2284       1.6521
    2285       1.6102
    2286       1.6082
    2287       1.6182
    2288       1.5913
    2289       1.6921
    2290       1.6964
    2291       1.7745
    2292       1.7579
    2293       1.7206
    2294       1.8089
    2295       1.9004
    2296       1.8972
    2297       1.7840
    2298       1.7758
    2299       1.6595
    2300       1.6484
    2301       1.6387
    2302       1.7051
    2303       1.7373
    2304       1.6659
    2305       1.6305
    2306       1.7605
    2307       1.8170
    2308       1.6920
    2309       1.7861
    2310       1.6244
    2311       1.6394
    2312       1.6708
    2313       1.7016
    2314       1.7697
    2315       1.7441
    2316       1.6940
    2317       1.7666
    2318       1.7777
    2319       1.8086
    2320       1.8748
    2321       1.7815
    2322       1.7268
    2323       1.7228
    2324       1.5958
    2325       1.7127
    2326       1.7737
    2327       1.6989
    2328       1.6902
    2329       1.7176
    2330       1.6540
    2331       1.6469
    2332       1.6931
    2333       1.7695
    2334       1.8526
    2335       1.8197
    2336       1.9432
    2337       1.9245
    2338       2.1337
    2339       2.0362
    2340       1.9118
    2341       1.9912
    2342       1.8707
    2343       1.7982
    2344       1.7953
    2345       1.6821
    2346       1.8169
    2347       1.8502
    2348       1.7698
    2349       1.7397
    2350       1.8640
    2351       1.7956
    2352       1.6514
    2353       1.6612
    2354       1.6581
    2355       1.6674
    2356       1.8090
    2357       1.6916
    2358       1.7440
    2359       1.6532
    2360       1.6549
    2361       1.6480
    2362       1.5665
    2363       1.6389
    2364       1.6105
    2365       1.4608
    2366       1.5353
    2367       1.6693
    2368       1.6696
    2369       1.6621
    2370       1.7805
    2371       1.6472
    2372       1.8667
    2373       1.7663
    2374       1.8442
    2375       1.8493
    2376       1.7421
    2377       1.8912
    2378       1.9243
    2379       1.7648
    2380       1.7907
    2381       1.8132
    2382       1.6643
    2383       1.7361
    2384       1.8338
    2385       1.9152
    2386       1.9738
    2387       1.7556
    2388       1.8077
    2389       1.7969
    2390       1.7890
    2391       1.7747
    2392       1.6825
    2393       1.7566
    2394       1.6961
    2395       1.6422
    2396       1.6726
    2397       1.6265
    2398       1.6382
    2399       1.5588
    2400       1.5991
    2401       1.6087
    2402       1.7028
    2403       1.7293
    2404       1.7812
    2405       1.6636
    2406       1.6032
    2407       1.6813
    2408       1.7017
    2409       1.7508
    2410       1.7111
    2411       1.6033
    2412       1.5263
    2413       1.5138
    2414       1.5644
    2415       1.5438
    2416       1.6156
    2417       1.5988
    2418       1.6131
    2419       1.5977
    2420       1.6104
    2421       1.5429
    2422       1.6546
    2423       1.7046
    2424       1.6261
    2425       1.7206
    2426       1.6298
    2427       1.6820
    2428       1.8078
    2429       1.7661
    2430       1.7507
    2431       1.7521
    2432       1.6137
    2433       1.7680
    2434       1.6673
    2435       1.6896
    2436       1.7256
    2437       1.6062
    2438       1.7688
    2439       1.6298
    2440       1.4879
    2441       1.6171
    2442       1.6160
    2443       1.5695
    2444       1.5500
    2445       1.5836
    2446       1.5620
    2447       1.5726
    2448       1.6790
    2449       1.5294
    2450       1.5401
    2451       1.7236
    2452       1.6882
    2453       1.6598
    2454       1.6082
    2455       1.6662
    2456       1.6878
    2457       1.7001
    2458       1.6360
    2459       1.6672
    2460       1.6166
    2461       1.6433
    2462       1.6188
    2463       1.6082
    2464       1.6056
    2465       1.7456
    2466       1.6493
    2467       1.5791
    2468       1.6126
    2469       1.6300
    2470       1.4803
    2471       1.4772
    2472       1.4951
    2473       1.5943
    2474       1.4805
    2475       1.6254
    2476       1.5626
    2477       1.5314
    2478       1.5975
    2479       1.6447
    2480       1.5787
    2481       1.5378
    2482       1.5926
    2483       1.7148
    2484       1.6716
    2485       1.6530
    2486       1.5420
    2487       1.6987
    2488       1.5592
    2489       1.4996
    2490       1.5185
    2491       1.5432
    2492       1.4836
    2493       1.4673
    2494       1.5369
    2495       1.6974
    2496       1.5853
    2497       1.6215
    2498       1.6689
    2499       1.6697
    2500       1.6581
    2501       1.6312
    2502       1.5564
    2503       1.7023
    2504       1.6293
    2505       1.8649
    2506       1.7401
    2507       1.7882
    2508       1.8324
    2509       1.7865
    2510       1.7584
    2511       1.8972
    2512       1.9395
    2513       1.9383
    2514       1.8556
    2515       1.8743
    2516       1.7820
    2517       1.7638
    2518       1.7555
    2519       1.7540
    2520       1.6725
    2521       1.8112
    2522       1.8244
    2523       1.8124
    2524       1.7863
    2525       1.7811
    2526       1.6452
    2527       1.7932
    2528       1.6580
    2529       1.7395
    2530       1.7789
    2531       1.7983
    2532       1.7103
    2533       1.6375
    2534       1.5680
    2535       1.6347
    2536       1.6263
    2537       1.6991
    2538       1.8173
    2539       1.6763
    2540       1.6854
    2541       1.7792
    2542       1.7390
    2543       1.6010
    2544       1.5689
    2545       1.6435
    2546       1.7315
    2547       1.6918
    2548       1.7521
    2549       1.8388
    2550       1.8447
    2551       1.7475
    2552       1.8498
    2553       1.7351
    2554       1.7405
    2555       1.6837
    2556       1.6491
    2557       1.6125
    2558       1.6424
    2559       1.6673
    2560       1.7718
    2561       1.6875
    2562       1.6170
    2563       1.6396
    2564       1.7515
    2565       1.6867
    2566       1.6810
    2567       1.5700
    2568       1.6580
    2569       1.6360
    2570       1.7250
    2571       1.7899
    2572       1.7323
    2573       1.7364
    2574       1.9045
    2575       1.8791
    2576       1.8268
    2577       1.8807
    2578       1.7528
    2579       1.7173
    2580       1.7414
    2581       1.7003
    2582       1.7844
    2583       1.7235
    2584       1.8015
    2585       1.6579
    2586       1.5391
    2587       1.6692
    2588       1.6498
    2589       1.6941
    2590       1.7483
    2591       1.5935
    2592       1.6072
    2593       1.7788
    2594       1.8277
    2595       1.7557
    2596       1.7671
    2597       1.8473
    2598       1.7492
    2599       1.6485
    2600       1.6477
    2601       1.7121
    2602       1.5018
    2603       1.5314
    2604       1.6752
    2605       1.7643
    2606       1.7177
    2607       1.7014
    2608       1.4865
    2609       1.5785
    2610       1.5547
    2611       1.6082
    2612       1.5016
    2613       1.4972
    2614       1.5879
    2615       1.6386
    2616       1.6981
    2617       1.6951
    2618       1.8290
    2619       1.7307
    2620       1.9170
    2621       1.7708
    2622       1.7469
    2623       1.7511
    2624       1.6920
    2625       1.6504
    2626       1.6941
    2627       1.7057
    2628       1.7568
    2629       1.6316
    2630       1.6829
    2631       1.7671
    2632       1.7585
    2633       1.8336
    2634       1.8021
    2635       1.7436
    2636       1.6023
    2637       1.5372
    2638       1.5625
    2639       1.6114
    2640       1.6818
    2641       1.6722
    2642       1.6824
    2643       1.7556
    2644       1.6616
    2645       1.6821
    2646       1.6534
    2647       1.6232
    2648       1.6831
    2649       1.6898
    2650       1.7758
    2651       1.7893
    2652       1.6456
    2653       1.7064
    2654       1.7717
    2655       1.8607
    2656       1.7539
    2657       1.7685
    2658       1.8075
    2659       1.8188
    2660       1.7383
    2661       1.7284
    2662       1.8841
    2663       1.8458
    2664       1.8605
    2665       1.7499
    2666       1.8046
    2667       1.6805
    2668       1.7541
    2669       1.7564
    2670       1.7964
    2671       1.8216
    2672       2.0549
    2673       1.9259
    2674       2.0537
    2675       2.0461
    2676       2.0256
    2677       1.9060
    2678       1.9446
    2679       1.9386
    2680       1.7739
    2681       1.7743
    2682       1.6952
    2683       1.6246
    2684       1.7479
    2685       1.7650
    2686       1.6675
    2687       1.8150
    2688       1.8434
    2689       1.7233
    2690       1.6808
    2691       1.7818
    2692       1.7734
    2693       1.7892
    2694       1.6703
    2695       1.7320
    2696       1.7217
    2697       1.7248
    2698       1.6867
    2699       1.5739
    2700       1.7095
    2701       1.7196
    2702       1.7172
    2703       1.7779
    2704       1.6472
    2705       1.6419
    2706       1.5719
    2707       1.5883
    2708       1.5864
    2709       1.6699
    2710       1.5643
    2711       1.6495
    2712       1.6432
    2713       1.6613
    2714       1.6248
    2715       1.5602
    2716       1.6431
    2717       1.5777
    2718       1.6013
    2719       1.5015
    2720       1.5052
    2721       1.5875
    2722       1.5933
    2723       1.7178
    2724       1.6103
    2725       1.7138
    2726       1.7563
    2727       1.5980
    2728       1.6941
    2729       1.6929
    2730       1.5880
    2731       1.6025
    2732       1.5630
    2733       1.7034
    2734       1.7040
    2735       1.8592
    2736       1.7092
    2737       1.6131
    2738       1.6210
    2739       1.7194
    2740       1.6733
    2741       1.6471
    2742       1.8210
    2743       1.7810
    2744       1.8138
    2745       1.8797
    2746       1.8394
    2747       1.7954
    2748       1.6268
    2749       1.6531
    2750       1.6901
    2751       1.6966
    2752       1.7710
    2753       1.6667
    2754       1.6158
    2755       1.5970
    2756       1.6369
    2757       1.5978
    2758       1.5949
    2759       1.6275
    2760       1.5913
    2761       1.5028
    2762       1.5445
    2763       1.6091
    2764       1.5468
    2765       1.8133
    2766       1.7017
    2767       1.7066
    2768       1.6379
    2769       1.6498
    2770       1.5949
    2771       1.6415
    2772       1.7427
    2773       1.7254
    2774       1.7981
    2775       1.7036
    2776       1.6803
    2777       1.6505
    2778       1.7517
    2779       1.6520
    2780       1.6204
    2781       1.6084
    2782       1.6751
    2783       1.5896
    2784       1.5829
    2785       1.6982
    2786       1.7039
    2787       1.6186
    2788       1.6922
    2789       1.7308
    2790       1.7085
    2791       1.6335
    2792       1.6787
    2793       1.6406
    2794       1.6505
    2795       1.5559
    2796       1.5018
    2797       1.5457
    2798       1.4984
    2799       1.4770
    2800       1.5922
    2801       1.5884
    2802       1.6350
    2803       1.7109
    2804       1.6860
    2805       1.5996
    2806       1.6128
    2807       1.6476
    2808       1.6832
    2809       1.6549
    2810       1.5809
    2811       1.5988
    2812       1.6516
    2813       1.6220
    2814       1.6631
    2815       1.6247
    2816       1.7014
    2817       1.7491
    2818       1.6336
    2819       1.6744
    2820       1.7042
    2821       1.8921
    2822       1.6711
    2823       1.5527
    2824       1.5538
    2825       1.5652
    2826       1.5915
    2827       1.5138
    2828       1.5289
    2829       1.5823
    2830       1.5496
    2831       1.6235
    2832       1.5900
    2833       1.6128
    2834       1.6901
    2835       1.6717
    2836       1.6520
    2837       1.6110
    2838       1.6530
    2839       1.6595
    2840       1.6458
    2841       1.6204
    2842       1.6831
    2843       1.6443
    2844       1.6495
    2845       1.5682
    2846       1.5494
    2847       1.6360
    2848       1.6064
    2849       1.5613
    2850       1.6314
    2851       1.5308
    2852       1.6328
    2853       1.5742
    2854       1.5783
    2855       1.6564
    2856       1.6612
    2857       1.6483
    2858       1.7526
    2859       1.6449
    2860       1.6549
    2861       1.5951
    2862       1.6354
    2863       1.7145
    2864       1.7876
    2865       1.7583
    2866       1.7188
    2867       1.6539
    2868       1.7667
    2869       1.7314
    2870       1.7119
    2871       1.7838
    2872       1.7981
    2873       1.7536
    2874       1.7089
    2875       1.6188
    2876       1.6992
    2877       1.6610
    2878       1.7466
    2879       1.6717
    2880       1.7510
    2881       1.6846
    2882       1.6574
    2883       1.7153
    2884       1.7300
    2885       1.5878
    2886       1.5046
    2887       1.5666
    2888       1.6428
    2889       1.5511
    2890       1.5926
    2891       1.6291
    2892       1.6013
    2893       1.5149
    2894       1.5961
    2895       1.6421
    2896       1.7004
    2897       1.7395
    2898       1.7823
    2899       1.7858
    2900       1.6110
    2901       1.5886
    2902       1.6322
    2903       1.6130
    2904       1.6657
    2905       1.6303
    2906       1.6609
    2907       1.5888
    2908       1.6760
    2909       1.5939
    2910       1.6901
    2911       1.6430
    2912       1.7440
    2913       1.6909
    2914       1.6271
    2915       1.6787
    2916       1.6518
    2917       1.7672
    2918       1.8104
    2919       1.7929
    2920       1.7722
    2921       1.7709
    2922       1.7287
    2923       1.7323
    2924       1.7714
    2925       1.7610
    2926       1.7773
    2927       1.7469
    2928       1.7533
    2929       1.7584
    2930       1.7701
    2931       1.9192
    2932       1.8877
    2933       1.9404
    2934       1.8735
    2935       1.9154
    2936       1.8497
    2937       1.8699
    2938       1.8881
    2939       2.0077
    2940       1.9615
    2941       2.0261
    2942       2.0884
    2943       2.1097
    2944       1.9961
    2945       1.9823
    2946       1.8563
    2947       1.8670
    2948       2.0303
    2949       2.1338
    2950       2.0343
    2951       1.7688
    2952       1.8925
    2953       1.8606
    2954       1.7393
    2955       1.7803
    2956       1.8322
    2957       1.6234
    2958       1.6854
    2959       1.7661
    2960       1.7477
    2961       1.6899
    2962       1.7170
    2963       1.7191
    2964       1.6367
    2965       1.5752
    2966       1.6236
    2967       1.6169
    2968       1.7042
    2969       1.8314
    2970       1.8186
    2971       1.8504
    2972       1.9038
    2973       1.8393
    2974       1.9157
    2975       1.9201
    2976       1.7579
    2977       1.8039
    2978       1.7176
    2979       1.6802
    2980       1.6012
    2981       1.6542
    2982       1.7085
    2983       1.6251
    2984       1.6683
    2985       1.6973
    2986       1.6939
    2987       1.6022
    2988       1.7204
    2989       1.7188
    2990       1.7461
    2991       1.6714
    2992       1.7692
    2993       1.7582
    2994       1.7912
    2995       1.7877
    2996       1.8344
    2997       1.8237
    2998       1.7938
    2999       1.6944
    3000       1.6735
    3001       1.6832
    3002       1.6057
    3003       1.6058
    3004       1.6616
    3005       1.7064
    3006       1.6332
    3007       1.5150
    3008       1.5894
    3009       1.6962
    3010       1.6459
    3011       1.6850
    3012       1.6991
    3013       1.6619
    3014       1.7324
    3015       1.7556
    3016       1.7275
    3017       1.7190
    3018       1.7508
    3019       1.6374
    3020       1.6548
    3021       1.6106
    3022       1.6092
    3023       1.7016
    3024       1.5616
    3025       1.6335
    3026       1.5061
    3027       1.6006
    3028       1.5834
    3029       1.5600
    3030       1.7478
    3031       1.6970
    3032       1.6896
    3033       1.6666
    3034       1.6645
    3035       1.5870
    3036       1.5976
    3037       1.5508
    3038       1.6291
    3039       1.6063
    3040       1.4525
    3041       1.5810
    3042       1.5707
    3043       1.5513
    3044       1.5477
    3045       1.5025
    3046       1.4435
    3047       1.5308
    3048       1.5607
    3049       1.6058
    3050       1.6082
    3051       1.5967
    3052       1.5503
    3053       1.4785
    3054       1.4764
    3055       1.4894
    3056       1.4968
    3057       1.6524
    3058       1.7091
    3059       1.6300
    3060       1.6802
    3061       1.5794
    3062       1.6856
    3063       1.6888
    3064       1.6679
    3065       1.6471
    3066       1.6962
    3067       1.6303
    3068       1.6858
    3069       1.7027
    3070       1.6676
    3071       1.5958
    3072       1.5346
    3073       1.5316
    3074       1.5790
    3075       1.6308
    3076       1.6235
    3077       1.5566
    3078       1.6116
    3079       1.5510
    3080       1.5356
    3081       1.5619
    3082       1.5364
    3083       1.5070
    3084       1.5798
    3085       1.5331
    3086       1.4786
    3087       1.5146
    3088       1.4889
    3089       1.5686
    3090       1.5577
    3091       1.6164
    3092       1.7239
    3093       1.6556
    3094       1.6711
    3095       1.5941
    3096       1.5171
    3097       1.5928
    3098       1.5697
    3099       1.5772
    3100       1.6386
    3101       1.6054
    3102       1.5954
    3103       1.6619
    3104       1.5916
    3105       1.6334
    3106       1.5711
    3107       1.6417
    3108       1.5955
    3109       1.4959
    3110       1.4258
    3111       1.5167
    3112       1.5768
    3113       1.5480
    3114       1.5123
    3115       1.5702
    3116       1.5445
    3117       1.4877
    3118       1.4666
    3119       1.5515
    3120       1.5948
    3121       1.5676
    3122       1.4859
    3123       1.4473
    3124       1.4395
    3125       1.4177
    3126       1.5799
    3127       1.5356
    3128       1.5236
    3129       1.4488
    3130       1.5821
    3131       1.6525
    3132       1.5461
    3133       1.6088
    3134       1.6237
    3135       1.7749
    3136       1.5116
    3137       1.4470
    3138       1.4220
    3139       1.4449
    3140       1.5726
    3141       1.6605
    3142       1.5849
    3143       1.5648
    3144       1.6350
    3145       1.6082
    3146       1.5236
    3147       1.5893
    3148       1.5307
    3149       1.6155
    3150       1.6000
    3151       1.6490
    3152       1.6114
    3153       1.5922
    3154       1.5270
    3155       1.5661
    3156       1.5932
    3157       1.5833
    3158       1.6237
    3159       1.6389
    3160       1.6097
    3161       1.7231
    3162       1.6357
    3163       1.7385
    3164       1.6718
    3165       1.7182
    3166       1.6454
    3167       1.5650
    3168       1.5139
    3169       1.3593
    3170       1.4583
    3171       1.3644
    3172       1.4787
    3173       1.5261
    3174       1.5295
    3175       1.5342
    3176       1.4860
    3177       1.5368
    3178       1.4804
    3179       1.5932
    3180       1.5376
    3181       1.5899
    3182       1.5350
    3183       1.6760
    3184       1.6492
    3185       1.6536
    3186       1.7561
    3187       1.6115
    3188       1.5311
    3189       1.5524
    3190       1.5714
    3191       1.5574
    3192       1.5098
    3193       1.5245
    3194       1.6233
    3195       1.6338
    3196       1.8352
    3197       1.9436
    3198       1.8865
    3199       1.9737
    3200       1.8959
    3201       1.7820
    3202       1.8929
    3203       1.8551
    3204       1.7784
    3205       1.9349
    3206       1.8211
    3207       1.8859
    3208       1.7723
    3209       1.8166
    3210       1.8331
    3211       1.8234
    3212       1.7483
    3213       1.7680
    3214       1.7866
    3215       1.7927
    3216       1.8048
    3217       1.8049
    3218       1.7035
    3219       1.7679
    3220       1.6676
    3221       1.6145
    3222       1.5745
    3223       1.6041
    3224       1.5507
    3225       1.5677
    3226       1.6118
    3227       1.5554
    3228       1.5559
    3229       1.4968
    3230       1.6288
    3231       1.6727
    3232       1.5834
    3233       1.4540
    3234       1.5469
    3235       1.6525
    3236       1.6148
    3237       1.6830
    3238       1.6001
    3239       1.6053
    3240       1.4420
    3241       1.4666
    3242       1.4944
    3243       1.5577
    3244       1.5700
    3245       1.6122
    3246       1.6642
    3247       1.6391
    3248       1.5648
    3249       1.5326
    3250       1.5017
    3251       1.5659
    3252       1.5623
    3253       1.5789
    3254       1.6476
    3255       1.6319
    3256       1.5870
    3257       1.5991
    3258       1.5640
    3259       1.6358
    3260       1.6381
    3261       1.5673
    3262       1.4953
    3263       1.4815
    3264       1.4519
    3265       1.4432
    3266       1.4695
    3267       1.5605
    3268       1.6202
    3269       1.5902
    3270       1.7044
    3271       1.7288
    3272       1.7945
    3273       1.6687
    3274       1.6379
    3275       1.5867
    3276       1.5237
    3277       1.5838
    3278       1.6161
    3279       1.5558
    3280       1.7924
    3281       1.6340
    3282       1.7961
    3283       1.7609
    3284       1.7336
    3285       1.6906
    3286       1.5506
    3287       1.6490
    3288       1.7815
    3289       1.7176
    3290       1.7466
    3291       1.6855
    3292       1.6800
    3293       1.4885
    3294       1.5543
    3295       1.5021
    3296       1.5876
    3297       1.6090
    3298       1.4773
    3299       1.5112
    3300       1.4559
    3301       1.5137
    3302       1.5871
    3303       1.6321
    3304       1.5764
    3305       1.4618
    3306       1.6008
    3307       1.6652
    3308       1.6754
    3309       1.6557
    3310       1.6662
    3311       1.5812
    3312       1.5572
    3313       1.5947
    3314       1.6852
    3315       1.6619
    3316       1.6818
    3317       1.5724
    3318       1.7101
    3319       1.6123
    3320       1.5959
    3321       1.6237
    3322       1.5614
    3323       1.5260
    3324       1.5203
    3325       1.4584
    3326       1.4562
    3327       1.5676
    3328       1.6810
    3329       1.6787
    3330       1.4518
    3331       1.5550
    3332       1.5009
    3333       1.4557
    3334       1.5919
    3335       1.5660
    3336       1.5732
    3337       1.6049
    3338       1.6719
    3339       1.7315
    3340       1.7156
    3341       1.5917
    3342       1.6531
    3343       1.6907
    3344       1.6953
    3345       1.7056
    3346       1.7279
    3347       1.6461
    3348       1.6805
    3349       1.5726
    3350       1.5223
    3351       1.5565
    3352       1.5792
    3353       1.6493
    3354       1.6046
    3355       1.6913
    3356       1.7232
    3357       1.7215
    3358       1.7753
    3359       1.7736
    3360       1.7736
    3361       1.7745
    3362       1.6340
    3363       1.6238
    3364       1.5693
    3365       1.5995
    3366       1.5626
    3367       1.6483
    3368       1.7031
    3369       1.6617
    3370       1.7832
    3371       1.8030
    3372       1.7363
    3373       1.6923
    3374       1.6960
    3375       1.8715
    3376       1.9170
    3377       1.9007
    3378       1.8504
    3379       1.7680
    3380       1.8001
    3381       1.7897
    3382       1.6862
    3383       1.6079
    3384       1.5546
    3385       1.5284
    3386       1.5714
    3387       1.6400
    3388       1.5915
    3389       1.6317
    3390       1.6627
    3391       1.6548
    3392       1.6880
    3393       1.7644
    3394       1.6392
    3395       1.6346
    3396       1.6855
    3397       1.6535
    3398       1.6510
    3399       1.7715
    3400       1.6855
    3401       1.7927
    3402       1.7046
    3403       1.6120
    3404       1.5768
    3405       1.7247
    3406       1.6803
    3407       1.7064
    3408       1.7437
    3409       1.7282
    3410       1.6429
    3411       1.7902
    3412       1.8466
    3413       1.7852
    3414       1.6995
    3415       1.7927
    3416       1.6859
    3417       1.7295
    3418       1.8271
    3419       1.8602
    3420       1.8528
    3421       1.9448
    3422       1.9205
    3423       1.7572
    3424       1.8076
    3425       1.7590
    3426       1.7819
    3427       1.7681
    3428       1.6870
    3429       1.7839
    3430       1.7875
    3431       1.8658
    3432       1.8027
    3433       1.8597
    3434       1.8552
    3435       1.9025
    3436       1.8899
    3437       1.8649
    3438       1.8968
    3439       1.9217
    3440       1.9860
    3441       1.7699
    3442       1.6588
    3443       1.5992
    3444       1.5937
    3445       1.6034
    3446       1.6718
    3447       1.8085
    3448       1.7134
    3449       1.7723
    3450       1.9749
    3451       1.7869
    3452       1.8530
    3453       1.9240
    3454       1.8928
    3455       1.8523
    3456       1.8203
    3457       1.9517
    3458       1.9389
    3459       1.9839
    3460       2.0427
    3461       1.9191
    3462       1.8675
    3463       1.7436
    3464       1.8608
    3465       1.8715
    3466       1.8522
    3467       1.6987
    3468       1.8815
    3469       1.8301
    3470       1.7996
    3471       1.7657
    3472       1.7579
    3473       1.7738
    3474       1.7606
    3475       1.8358
    3476       1.9093
    3477       1.9493
    3478       1.8821
    3479       1.9380
    3480       1.9530
    3481       2.1030
    3482       2.0085
    3483       1.8710
    3484       1.8887
    3485       1.9263
    3486       1.7309
    3487       1.7304
    3488       1.6633
    3489       1.5732
    3490       1.5348
    3491       1.6349
    3492       1.7270
    3493       1.7512
    3494       1.8069
    3495       1.7322
    3496       1.6857
    3497       1.7040
    3498       1.8688
    3499       1.8935
    3500       1.7927
    3501       1.9391
    3502       1.9152
    3503       1.7861
    3504       1.6958
    3505       1.6761
    3506       1.6530
    3507       1.7789
    3508       1.7940
    3509       1.7487
    3510       1.6232
    3511       1.6399
    3512       1.6597
    3513       1.8333
    3514       1.7613
    3515       1.8458
    3516       1.8223
    3517       1.8449
    3518       1.8532
    3519       1.9456
    3520       1.8419
    3521       1.8941
    3522       1.7482
    3523       1.7409
    3524       1.8709
    3525       1.7853
    3526       1.8080
    3527       1.7405
    3528       1.5941
    3529       1.7510
    3530       1.6737
    3531       1.7086
    3532       1.7060
    3533       1.7391
    3534       1.8487
    3535       1.8389
    3536       1.8239
    3537       1.8116
    3538       1.8944
    3539       1.9081
    3540       1.9013
    3541       1.8116
    3542       1.9526
    3543       1.8481
    3544       1.8503
    3545       1.9478
    3546       1.9757
    3547       1.8589
    3548       1.8110
    3549       1.7926
    3550       1.9943
    3551       1.9686
    3552       2.1399
    3553       1.9940
    3554       1.9152
    3555       1.9153
    3556       1.9678
    3557       1.7872
    3558       2.0177
    3559       1.9276
    3560       1.9248
    3561       1.9602
    3562       1.8602
    3563       1.9955
    3564       2.0096
    3565       1.9898
    3566       2.1138
    3567       1.9788
    3568       2.0654
    3569       1.9969
    3570       2.0599
    3571       2.1341
    3572       2.0575
    3573       2.1016
    3574       2.2364
    3575       2.2548
    3576       2.2346
    3577       2.0854
    3578       2.0909
    3579       2.0044
    3580       1.9657
    3581       1.8845
    3582       2.0897
    3583       2.1887
    3584       2.1069
    3585       2.0964
    3586       1.9229
    3587       2.0329
    3588       2.1032
    3589       2.1454
    3590       2.2483
    3591       2.2292
    3592       2.2002
    3593       2.1694
    3594       2.1298
    3595       1.9949
    3596       1.9963
    3597       2.0865
    3598       2.0472
    3599       2.0431
    3600       1.8490
    3601       2.0537
    3602       2.0907
    3603       2.0019
    3604       1.8818
    3605       1.7672
    3606       1.9297
    3607       1.9591
    3608       1.9552
    3609       1.9811
    3610       2.0418
    3611       1.9738
    3612       2.0310
    3613       2.0114
    3614       1.9137
    3615       1.9220
    3616       2.1182
    3617       2.2383
    3618       2.1530
    3619       2.0049
    3620       1.9862
    3621       1.9737
    3622       1.9343
    3623       1.9989
    3624       2.0049
    3625       2.2793
    3626       2.1892
    3627       2.0497
    3628       2.0396
    3629       2.1188
    3630       2.1112
    3631       2.1959
    3632       2.1824
    3633       2.1088
    3634       2.0258
    3635       2.0110
    3636       2.0438
    3637       2.0753
    3638       2.0170
    3639       2.0144
    3640       2.1745
    3641       2.1713
    3642       2.1164
    3643       2.2531
    3644       2.2202
    3645       2.2620
    3646       2.1224
    3647       2.0324
    3648       1.9583
    3649       2.0294
    3650       2.0135
    3651       2.0765
    3652       2.2102
    3653       2.1464
    3654       2.1848
    3655       2.2367
    3656       2.1960
    3657       2.1911
    3658       2.3028
    3659       1.9155
    3660       2.0130
    3661       2.0681
    3662       2.1374
    3663       2.0560
    3664       1.9282
    3665       1.9577
    3666       1.9956
    3667       2.0621
    3668       1.9317
    3669       2.0159
    3670       1.9938
    3671       1.9852
    3672       1.9428
    3673       1.9784
    3674       2.1254
    3675       2.0860
    3676       1.9332
    3677       1.9572
    3678       1.8209
    3679       1.8896
    3680       1.8705
    3681       1.7842
    3682       1.7803
    3683       1.7970
    3684       1.9546
    3685       1.8911
    3686       1.8740
    3687       1.9434
    3688       1.8138
    3689       2.1008
    3690       1.9283
    3691       1.9470
    3692       1.9397
    3693       1.9481
    3694       2.0455
    3695       2.1062
    3696       2.1669
    3697       1.9556
    3698       1.8703
    3699       2.0111
    3700       2.1221
    3701       2.1308
    3702       2.0515
    3703       2.0080
    3704       2.1483
    3705       1.9985
    3706       2.1168
    3707       2.0688
    3708       2.1801
    3709       2.1726
    3710       2.2259
    3711       2.1691
    3712       2.1109
    3713       2.0116
    3714       2.0975
    3715       2.0036
    3716       2.0302
    3717       2.0208
    3718       2.0071
    3719       1.9953
    3720       1.9972
    3721       2.0687
    3722       2.0931
    3723       2.0497
    3724       2.1071
    3725       2.2022
    3726       2.0537
    3727       2.2916
    3728       2.2296
    3729       2.0516
    3730       2.1738
    3731       2.0402
    3732       2.0295
    3733       2.1001
    3734       2.2207
    3735       2.1401
    3736       2.0344
    3737       1.9631
    3738       1.9918
    3739       1.9020
    3740       1.8185
    3741       1.9220
    3742       1.8574
    3743       1.7552
    3744       1.7793
    3745       1.8433
    3746       1.8287
    3747       1.9985
    3748       1.9492
    3749       1.9487
    3750       1.8888
    3751       1.7949
    3752       1.7701
    3753       1.8606
    3754       2.0691
    3755       1.9912
    3756       1.9844
    3757       1.9530
    3758       2.0971
    3759       1.9880
    3760       1.9267
    3761       2.0823
    3762       2.0617
    3763       1.9584
    3764       1.7326
    3765       1.8766
    3766       1.8110
    3767       1.7409
    3768       1.7683
    3769       1.6951
    3770       1.6990
    3771       1.7848
    3772       1.7801
    3773       1.7624
    3774       1.7889
    3775       1.7545
    3776       1.7534
    3777       1.8449
    3778       1.8954
    3779       1.9845
    3780       1.9521
    3781       1.8745
    3782       1.8419
    3783       1.7499
    3784       1.7802
    3785       1.7128
    3786       1.5899
    3787       1.6124
    3788       1.6691
    3789       1.6975
    3790       1.5962
    3791       1.6704
    3792       1.7227
    3793       1.6962
    3794       1.8229
    3795       1.8721
    3796       1.8969
    3797       2.0590
    3798       2.0621
    3799       1.8667
    3800       1.8174
    3801       1.8462
    3802       1.9337
    3803       1.9498
    3804       1.9223
    3805       1.8785
    3806       1.9329
    3807       1.8681
    3808       1.8620
    3809       1.8546
    3810       2.0239
    3811       2.0228
    3812       2.1102
    3813       2.1889
    3814       2.3586
    3815       2.3666
    3816       2.3303
    3817       2.3306
    3818       2.0689
    3819       2.2000
    3820       2.2421
    3821       2.1572
    3822       2.2328
    3823       2.0991
    3824       2.0338
    3825       2.1997
    3826       2.0825
    3827       1.9557
    3828       1.8108
    3829       1.7780
    3830       1.7352
    3831       1.8727
    3832       1.9345
    3833       1.8410
    3834       1.8653
    3835       1.9793
    3836       2.0846
    3837       2.0889
    3838       2.1770
    3839       2.1004
    3840       2.0474
    3841       1.9978
    3842       1.9320
    3843       1.9971
    3844       1.9001
    3845       1.9550
    3846       1.9146
    3847       1.9026
    3848       1.9130
    3849       1.9550
    3850       1.9142
    3851       1.9162
    3852       1.9544
    3853       1.9162
    3854       1.9303
    3855       1.8031
    3856       1.9072
    3857       1.8797
    3858       1.9792
    3859       1.9662
    3860       1.9144
    3861       1.9547
    3862       2.0134
    3863       2.0695
    3864       2.1396
    3865       2.0009
    3866       1.9593
    3867       1.7505
    3868       1.8114
    3869       1.7228
    3870       1.8492
    3871       1.7901
    3872       2.0196
    3873       2.1548
    3874       2.1391
    3875       2.1178
    3876       2.1630
    3877       2.0458
    3878       1.9231
    3879       1.9007
    3880       1.8937
    3881       1.9678
    3882       2.0751
    3883       1.9923
    3884       2.0101
    3885       1.9263
    3886       1.9942
    3887       1.9909
    3888       2.0724
    3889       1.9881
    3890       2.0167
    3891       1.9995
    3892       2.1033
    3893       2.0085
    3894       1.9915
    3895       2.0251
    3896       2.1203
    3897       2.1086
    3898       2.2023
    3899       2.2055
    3900       2.2118
    3901       2.0852
    3902       2.1842
    3903       2.1183
    3904       2.1837
    3905       2.1421
    3906       2.0065
    3907       1.9041
    3908       1.9775
    3909       2.0545
    3910       2.0684
    3911       1.9362
    3912       1.8890
    3913       1.8411
    3914       1.7235
    3915       1.7974
    3916       1.7560
    3917       1.7747
    3918       1.7930
    3919       1.7640
    3920       1.8144
    3921       1.8048
    3922       1.7664
    3923       1.8924
    3924       1.7940
    3925       1.8112
    3926       1.8660
    3927       1.7718
    3928       1.9004
    3929       1.7946
    3930       1.7874
    3931       1.7836
    3932       1.7036
    3933       1.7779
    3934       1.8168
    3935       1.7856
    3936       1.6255
    3937       1.6865
    3938       1.7969
    3939       1.7624
    3940       1.7255
    3941       1.6772
    3942       1.7119
    3943       1.7007
    3944       1.7341
    3945       1.8971
    3946       1.8640
    3947       1.8426
    3948       1.7837
    3949       1.9293
    3950       1.8822
    3951       1.9455
    3952       1.7737
    3953       1.8342
    3954       1.8186
    3955       1.8621
    3956       1.8021
    3957       1.6698
    3958       1.7353
    3959       1.8427
    3960       1.9836
    3961       1.9841
    3962       1.9563
    3963       1.9539
    3964       1.9457
    3965       1.9601
    3966       1.8269
    3967       1.7875
    3968       2.0044
    3969       2.0514
    3970       1.8825
    3971       1.8348
    3972       1.7925
    3973       1.8627
    3974       1.8489
    3975       1.7541
    3976       1.6824
    3977       1.6240
    3978       1.6837
    3979       1.7771
    3980       1.8666
    3981       1.7095
    3982       1.8113
    3983       1.8505
    3984       1.8347
    3985       1.8234
    3986       1.8437
    3987       1.7726
    3988       1.9202
    3989       1.8559
    3990       1.8929
    3991       1.9151
    3992       1.9664
    3993       1.7906
    3994       1.9821
    3995       1.8413
    3996       1.8729
    3997       1.8767
    3998       1.7891
    3999       1.9629
    4000       1.9134
    4001       1.7976
    4002       1.7294
    4003       1.7890
    4004       1.7215
    4005       1.7691
    4006       1.7305
    4007       1.8105
    4008       1.7430
    4009       1.7149
    4010       1.7377
    4011       1.6735
    4012       1.7593
    4013       1.8036
    4014       1.8590
    4015       1.8649
    4016       1.8221
    4017       1.9309
    4018       1.9724
    4019       1.9717
    4020       2.0449
    4021       2.1051
    4022       2.0132
    4023       2.0008
    4024       2.0074
    4025       1.9805
    4026       2.0235
    4027       2.2120
    4028       2.2663
    4029       2.2588
    4030       2.1196
    4031       2.1442
    4032       2.1240
    4033       2.1693
    4034       2.2098
    4035       2.0882
    4036       2.0940
    4037       2.1899
    4038       2.0788
    4039       2.1708
    4040       2.1634
    4041       2.0776
    4042       1.9646
    4043       1.9920
    4044       1.9731
    4045       1.8800
    4046       1.7957
    4047       1.8010
    4048       1.8602
    4049       1.8844
    4050       1.9208
    4051       1.9776
    4052       2.0357
    4053       2.0439
    4054       2.1448
    4055       1.9632
    4056       1.9740
    4057       1.9638
    4058       1.9673
    4059       1.9616
    4060       1.9579
    4061       1.8946
    4062       2.0235
    4063       2.1474
    4064       2.1703
    4065       1.9753
    4066       1.9842
    4067       1.8938
    4068       1.9159
    4069       2.0074
    4070       1.9970
    4071       2.0033
    4072       2.0437
    4073       2.0973
    4074       1.9843
    4075       1.9565
    4076       2.0345
    4077       2.1203
    4078       1.9233
    4079       2.0291
    4080       2.1092
    4081       2.0511
    4082       2.0609
    4083       2.0147
    4084       2.1118
    4085       2.1568
    4086       2.3125
    4087       2.1958
    4088       2.0772
    4089       2.1096
    4090       2.1814
    4091       2.0268
    4092       2.0895
    4093       1.9957
    4094       1.8804
    4095       1.9895
    4096       1.9145
    4097       1.9274
    4098       1.9442
    4099       1.7963
    4100       1.7901
    4101       1.9147
    4102       2.0730
    4103       2.0007
    4104       2.0985
    4105       2.0572
    4106       2.0873
    4107       2.3411
    4108       2.1136
    4109       2.1310
    4110       2.0394
    4111       2.0230
    4112       1.9663
    4113       1.9357
    4114       2.0259
    4115       1.9440
    4116       1.9875
    4117       1.9620
    4118       2.0438
    4119       2.0646
    4120       2.1388
    4121       2.2719
    4122       2.2659
    4123       2.1447
    4124       2.0229
    4125       1.9991
    4126       1.9826
    4127       2.0182
    4128       2.0057
    4129       1.9963
    4130       1.9139
    4131       1.9514
    4132       1.9878
    4133       2.0114
    4134       2.0410
    4135       2.0550
    4136       2.0065
    4137       1.7830
    4138       1.7819
    4139       1.7285
    4140       1.8263
    4141       1.7882
    4142       1.8127
    4143       1.9025
    4144       1.7682
    4145       1.9198
    4146       1.9253
    4147       1.8319
    4148       1.7539
    4149       1.6742
    4150       1.6674
    4151       1.6061
    4152       1.6607
    4153       1.6054
    4154       1.7790
    4155       1.8511
    4156       1.8256
    4157       1.7794
    4158       1.6876
    4159       1.8400
    4160       1.7689
    4161       1.6330
    4162       1.8398
    4163       1.8051
    4164       1.8866
    4165       1.7873
    4166       1.7887
    4167       1.7126
    4168       1.7541
    4169       1.6536
    4170       1.7724
    4171       1.7044
    4172       1.7508
    4173       1.7917
    4174       1.8394
    4175       1.8356
    4176       1.8651
    4177       1.9496
    4178       1.8173
    4179       1.8665
    4180       1.7118
    4181       1.7840
    4182       1.7349
    4183       1.7574
    4184       1.6649
    4185       1.7529
    4186       1.6694
    4187       1.6915
    4188       1.7060
    4189       1.7955
    4190       1.8116
    4191       1.7716
    4192       1.7605
    4193       1.7050
    4194       1.8056
    4195       1.7139
    4196       1.7227
    4197       1.7663
    4198       1.8452
    4199       1.8560
    4200       1.8632
    4201       2.0197
    4202       1.8940
    4203       1.8825
    4204       1.8225
    4205       1.9301
    4206       1.8375
    4207       1.8971
    4208       2.1037
    4209       2.0565
    4210       1.8772
    4211       1.8426
    4212       1.9250
    4213       1.8352
    4214       1.8930
    4215       1.8857
    4216       1.9251
    4217       1.8888
    4218       1.7727
    4219       1.7547
    4220       1.8702
    4221       1.7432
    4222       1.8331
    4223       1.7428
    4224       1.9003
    4225       1.8166
    4226       1.9034
    4227       1.8455
    4228       1.9227
    4229       2.0422
    4230       1.9386
    4231       1.9048
    4232       2.0569
    4233       2.0203
    4234       1.9678
    4235       1.9832
    4236       2.0522
    4237       2.0911
    4238       2.0462
    4239       2.0653
    4240       2.0309
    4241       1.8857
    4242       1.9112
    4243       1.9350
    4244       1.8918
    4245       1.7461
    4246       1.9345
    4247       1.8985
    4248       2.0721
    4249       2.0992
    4250       2.0480
    4251       2.0138
    4252       2.1327
    4253       2.0404
    4254       2.0269
    4255       2.0426
    4256       2.1038
    4257       2.0560
    4258       2.1198
    4259       1.9461
    4260       1.9056
    4261       1.8555
    4262       1.9081
    4263       1.9150
    4264       2.0277
    4265       2.1273
    4266       2.0323
    4267       2.0038
    4268       2.0102
    4269       1.9255
    4270       2.0793
    4271       1.9883
    4272       1.9701
    4273       1.9634
    4274       1.8113
    4275       1.8180
    4276       1.8598
    4277       1.9386
    4278       1.8668
    4279       1.6672
    4280       1.8835
    4281       1.8697
    4282       1.8043
    4283       1.7782
    4284       1.9367
    4285       2.1633
    4286       2.0908
    4287       2.0402
    4288       1.8879
    4289       1.8204
    4290       1.8475
    4291       1.7676
    4292       1.9046
    4293       1.7430
    4294       1.7188
    4295       1.7274
    4296       1.8222
    4297       1.6985
    4298       1.8352
    4299       1.6347
    4300       1.7300
    4301       1.6693
    4302       1.7047
    4303       1.7775
    4304       1.6722
    4305       1.6127
    4306       1.6113
    4307       1.5692
    4308       1.5512
    4309       1.5728
    4310       1.5881
    4311       1.5657
    4312       1.7692
    4313       1.7385
    4314       1.8273
    4315       1.9186
    4316       1.9016
    4317       1.7486
    4318       1.9604
    4319       2.1150
    4320       2.1868
    4321       2.2657
    4322       2.2733
    4323       2.2935
    4324       2.2837
    4325       2.1960
    4326       2.0818
    4327       2.0657
    4328       1.9313
    4329       2.0002
    4330       1.9339
    4331       2.0958
    4332       2.0280
    4333       1.8914
    4334       1.9925
    4335       2.0582
    4336       2.0809
    4337       2.0430
    4338       2.1484
    4339       1.9502
    4340       2.1740
    4341       2.1439
    4342       2.1894
    4343       2.2392
    4344       2.2019
    4345       2.1930
    4346       2.0606
    4347       2.0908
    4348       2.0655
    4349       2.0738
    4350       2.1745
    4351       2.0117
    4352       2.0165
    4353       2.0536
    4354       2.1145
    4355       2.1669
    4356       2.0791
    4357       1.9632
    4358       2.0962
    4359       2.0715
    4360       2.0416
    4361       1.9417
    4362       1.7534
    4363       1.7811
    4364       1.8867
    4365       1.9257
    4366       1.8995
    4367       2.1218
    4368       1.9557
    4369       1.8998
    4370       1.9406
    4371       2.0105
    4372       1.9664
    4373       1.9593
    4374       1.9393
    4375       1.9485
    4376       2.2173
    4377       2.1196
    4378       2.0976
    4379       2.1595
    4380       2.0902
    4381       2.3285
    4382       2.1857
    4383       2.0920
    4384       1.9276
    4385       1.9929
    4386       1.9182
    4387       1.9892
    4388       1.9743
    4389       2.1429
    4390       2.0614
    4391       2.0332
    4392       1.8703
    4393       1.9958
    4394       2.0488
    4395       2.0756
    4396       1.9243
    4397       2.0471
    4398       1.9997
    4399       1.9044
    4400       1.8981
    4401       2.0947
    4402       2.0543
    4403       2.1514
    4404       2.0702
    4405       1.9969
    4406       2.0712
    4407       1.9284
    4408       1.8420
    4409       1.7423
    4410       1.7885
    4411       1.7693
    4412       1.8831
    4413       1.9367
    4414       1.9940
    4415       1.9430
    4416       2.0456
    4417       1.9142
    4418       1.8119
    4419       1.7091
    4420       1.7864
    4421       1.8794
    4422       2.0622
    4423       2.1671
    4424       2.1187
    4425       2.1547
    4426       2.0645
    4427       2.1025
    4428       2.1611
    4429       2.2983
    4430       2.2500
    4431       2.3045
    4432       2.2760
    4433       2.2760
    4434       2.2798
    4435       2.2877
    4436       2.1415
    4437       2.2146
    4438       2.1505
    4439       2.2269
    4440       2.3204
    4441       2.2990
    4442       2.3270
    4443       2.0820
    4444       2.0134
    4445       2.0381
    4446       2.1318
    4447       2.1303
    4448       2.0529
    4449       2.0174
    4450       1.9695
    4451       1.9322
    4452       1.8927
    4453       1.8707
    4454       1.9597
    4455       2.0383
    4456       2.0344
    4457       1.8840
    4458       2.0421
    4459       1.9379
    4460       1.9673
    4461       1.9705
    4462       1.9146
    4463       1.7898
    4464       2.0206
    4465       1.9503
    4466       1.9716
    4467       1.9141
    4468       1.9627
    4469       1.7420
    4470       1.7865
    4471       1.6838
    4472       1.8352
    4473       1.7341
    4474       1.8083
    4475       1.8524
    4476       1.8238
    4477       1.7889
    4478       1.7321
    4479       1.8175
    4480       1.8515
    4481       1.8660
    4482       1.9053
    4483       1.7474
    4484       1.8683
    4485       1.8364
    4486       1.7757
    4487       1.8774
    4488       1.8335
    4489       1.8666
    4490       2.1217
    4491       2.0002
    4492       1.9601
    4493       1.9923
    4494       2.0172
    4495       1.9506
    4496       1.8291
    4497       1.9147
    4498       1.9147
    4499       1.9731
    4500       1.9776
    4501       1.9494
    4502       1.8941
    4503       1.9772
    4504       1.9879
    4505       1.9053
    4506       1.9833
    4507       2.1597
    4508       2.1588
    4509       2.1837
    4510       2.0832
    4511       2.0803
    4512       2.0718
    4513       2.0394
    4514       2.0149
    4515       2.0116
    4516       1.8911
    4517       1.9722
    4518       2.0062
    4519       2.1558
    4520       2.0110
    4521       2.0882
    4522       1.9891
    4523       1.9343
    4524       2.0851
    4525       1.9422
    4526       1.8467
    4527       1.7550
    4528       1.8845
    4529       2.0145
    4530       1.8413
    4531       1.7957
    4532       1.9404
    4533       1.9641
    4534       1.9659
    4535       1.9569
    4536       2.0135
    4537       2.1965
    4538       2.2593
    4539       2.3627
    4540       2.3657
    4541       2.1249
    4542       2.1992
    4543       2.2243
    4544       2.1426
    4545       2.2082
    4546       2.0898
    4547       1.9081
    4548       1.9573
    4549       2.0269
    4550       1.9066
    4551       2.0724
    4552       1.9868
    4553       1.8699
    4554       1.8845
    4555       1.9303
    4556       1.9838
    4557       1.8625
    4558       1.8315
    4559       1.8805
    4560       1.8092
    4561       1.8794
    4562       1.8369
    4563       1.8703
    4564       1.7969
    4565       1.8212
    4566       1.8568
    4567       1.8378
    4568       1.8691
    4569       1.8266
    4570       1.9015
    4571       1.7643
    4572       1.8191
    4573       1.9425
    4574       1.8235
    4575       1.6282
    4576       1.6904
    4577       1.7166
    4578       1.7160
    4579       1.7369
    4580       1.7048
    4581       1.7540
    4582       1.8669
    4583       1.8966
    4584       1.9303
    4585       1.9995
    4586       1.9956
    4587       1.9842
    4588       2.0510
    4589       2.1048
    4590       2.0162
    4591       2.1359
    4592       1.9761
    4593       1.9546
    4594       2.0359
    4595       1.8492
    4596       1.8157
    4597       1.7722
    4598       1.9594
    4599       1.9837
    4600       1.9531
    4601       2.0125
    4602       1.8915
    4603       1.9689
    4604       1.8623
    4605       1.9873
    4606       1.8542
    4607       1.7531
    4608       1.8688
    4609       2.0350
    4610       2.1139
    4611       2.0005
    4612       2.0923
    4613       1.9359
    4614       1.8893
    4615       2.0359
    4616       1.9665
    4617       2.0406
    4618       2.0153
    4619       2.0614
    4620       2.0183
    4621       1.9987
    4622       1.9016
    4623       1.9410
    4624       2.0850
    4625       2.2411
    4626       2.1510
    4627       2.1077
    4628       2.1604
    4629       2.0059
    4630       2.0936
    4631       2.2035
    4632       2.0262
    4633       2.1191
    4634       2.1156
    4635       2.2386
    4636       2.1292
    4637       2.0750
    4638       1.9799
    4639       2.0658
    4640       2.1301
    4641       2.1247
    4642       2.1914
    4643       2.1398
    4644       2.1458
    4645       2.0579
    4646       2.0361
    4647       2.0860
    4648       1.9188
    4649       2.0417
    4650       1.9377
    4651       2.0883
    4652       2.0309
    4653       2.1566
    4654       2.1599
    4655       2.1795
    4656       2.2363
    4657       2.1132
    4658       1.9258
    4659       1.8193
    4660       2.0156
    4661       1.9587
    4662       1.9533
    4663       2.0914
    4664       1.9616
    4665       1.9806
    4666       1.8942
    4667       1.8395
    4668       1.9300
    4669       2.0416
    4670       1.9332
    4671       2.0676
    4672       2.0970
    4673       2.0803
    4674       2.1798
    4675       2.0634
    4676       2.1461
    4677       2.1672
    4678       2.0966
    4679       2.1196
    4680       2.0875
    4681       2.0211
    4682       1.8458
    4683       1.9144
    4684       2.0285
    4685       1.8254
    4686       1.8933
    4687       1.8776
    4688       1.9897
    4689       1.9608
    4690       1.9275
    4691       2.0153
    4692       1.8850
    4693       1.9110
    4694       1.8537
    4695       1.9251
    4696       1.8368
    4697       1.6549
    4698       1.8229
    4699       1.8581
    4700       1.8623
    4701       1.9061
    4702       1.8380
    4703       1.7730
    4704       1.8457
    4705       2.0973
    4706       1.9677
    4707       1.9132
    4708       1.9288
    4709       1.8881
    4710       2.0655
    4711       1.9092
    4712       1.9534
    4713       1.9846
    4714       1.8166
    4715       1.9589
    4716       2.1129
    4717       2.0702
    4718       2.0917
    4719       1.9771
    4720       1.8624
    4721       1.8667
    4722       1.8866
    4723       1.9577
    4724       1.9227
    4725       1.9110
    4726       1.7656
    4727       1.6626
    4728       1.7540
    4729       1.8148
    4730       1.8795
    4731       1.9048
    4732       2.0726
    4733       2.0598
    4734       1.9781
    4735       2.0029
    4736       2.0449
    4737       1.9738
    4738       1.9676
    4739       1.9125
    4740       1.9961
    4741       2.0320
    4742       2.1413
    4743       2.0101
    4744       1.8675
    4745       2.0636
    4746       2.0661
    4747       2.1611
    4748       2.0512
    4749       1.9687
    4750       1.8439
    4751       1.7969
    4752       1.8321
    4753       1.9592
    4754       1.9298
    4755       2.0003
    4756       1.8775
    4757       1.9059
    4758       1.9211
    4759       1.8394
    4760       1.8977
    4761       1.8706
    4762       1.9278
    4763       1.9695
    4764       1.8797
    4765       1.8576
    4766       1.9589
    4767       1.9233
    4768       1.8035
    4769       1.8991
    4770       2.0683
    4771       2.0996
    4772       2.0527
    4773       2.0353
    4774       2.0533
    4775       2.1434
    4776       2.1335
    4777       2.1068
    4778       2.1371
    4779       1.9501
    4780       1.9497
    4781       2.0025
    4782       2.0814
    4783       2.0524
    4784       1.9932
    4785       2.0439
    4786       2.0162
    4787       2.1333
    4788       2.1018
    4789       2.1584
    4790       1.9892
    4791       1.9346
    4792       2.0420
    4793       1.8802
    4794       1.8374
    4795       1.7444
    4796       1.7249
    4797       1.6974
    4798       1.8335
    4799       1.6895
    4800       1.8277
    4801       1.8929
    4802       2.0214
    4803       2.0618
    4804       2.0615
    4805       2.0762
    4806       2.0649
    4807       2.0358
    4808       2.0718
    4809       2.0827
    4810       1.9853
    4811       2.0321
    4812       1.8956
    4813       1.8298
    4814       1.8920
    4815       1.8277
    4816       1.9340
    4817       1.8932
    4818       1.9630
    4819       1.8892
    4820       1.8872
    4821       1.7995
    4822       1.7759
    4823       1.7213
    4824       1.7724
    4825       1.7975
    4826       1.7467
    4827       1.8054
    4828       1.7823
    4829       1.6945
    4830       1.9052
    4831       1.7571
    4832       1.8909
    4833       1.7609
    4834       1.6554
    4835       1.6622
    4836       1.7430
    4837       1.8280
    4838       1.7291
    4839       1.7555
    4840       1.7649
    4841       1.8672
    4842       1.9509
    4843       1.9659
    4844       1.9742
    4845       1.9486
    4846       2.0218
    4847       1.9746
    4848       2.1373
    4849       2.0397
    4850       1.8512
    4851       1.8307
    4852       2.0226
    4853       2.0413
    4854       2.0804
    4855       1.9076
    4856       1.9407
    4857       2.0451
    4858       2.0350
    4859       2.0953
    4860       1.9539
    4861       1.9047
    4862       1.8291
    4863       1.8375
    4864       1.9044
    4865       1.8282
    4866       1.8281
    4867       1.9402
    4868       1.8615
    4869       2.0207
    4870       2.0437
    4871       1.9995
    4872       1.9122
    4873       1.9468
    4874       1.9292
    4875       1.9833
    4876       1.9897
    4877       1.8986
    4878       1.9581
    4879       1.8609
    4880       1.9113
    4881       1.8198
    4882       1.8323
    4883       1.7187
    4884       1.8595
    4885       1.8543
    4886       1.9391
    4887       1.9771
    4888       2.0130
    4889       1.9256
    4890       1.9217
    4891       1.9573
    4892       1.8662
    4893       2.0520
    4894       1.9599
    4895       1.9146
    4896       1.8846
    4897       1.8336
    4898       1.8545
    4899       1.8075
    4900       1.7989
    4901       1.7849
    4902       1.7034
    4903       1.8840
    4904       1.9371
    4905       1.9510
    4906       1.8326
    4907       1.8394
    4908       1.9172
    4909       2.0302
    4910       1.9330
    4911       1.8822
    4912       1.9698
    4913       2.0446
    4914       2.0301
    4915       2.0000
    4916       2.0030
    4917       1.9272
    4918       1.7902
    4919       1.8793
    4920       1.8705
    4921       1.8700
    4922       1.9540
    4923       1.9511
    4924       1.8949
    4925       1.9142
    4926       1.8766
    4927       1.9970
    4928       2.0175
    4929       2.0015
    4930       2.1293
    4931       2.1212
    4932       2.2182
    4933       1.9806
    4934       2.0013
    4935       1.9766
    4936       1.9740
    4937       1.9471
    4938       2.1065
    4939       2.0619
    4940       2.1156
    4941       2.0851
    4942       2.0739
    4943       2.0554
    4944       2.1481
    4945       2.2341
    4946       2.2647
    4947       2.2455
    4948       2.0189
    4949       2.0227
    4950       1.9755
    4951       1.9266
    4952       2.1266
    4953       2.1415
    4954       2.3463
    4955       2.4039
    4956       2.2981
    4957       2.2830
    4958       2.0562
    4959       2.1156
    4960       1.9466
    4961       2.0257
    4962       2.2613
    4963       2.1891
    4964       2.1187
    4965       1.9515
    4966       2.0903
    4967       1.9471
    4968       1.9452
    4969       1.9864
    4970       2.0021
    4971       1.9766
    4972       2.0829
    4973       1.9936
    4974       2.0105
    4975       1.9580
    4976       1.9383
    4977       1.8777
    4978       1.8738
    4979       2.1713
    4980       2.2299
    4981       2.2161
    4982       2.1043
    4983       2.0924
    4984       2.0438
    4985       2.1452
    4986       1.9534
    4987       1.9920
    4988       1.9694
    4989       1.9467
    4990       1.8774
    4991       2.0212
    4992       2.1543
    4993       2.1835
    4994       2.0660
    4995       1.9822
    4996       2.1231
    4997       2.0852
    4998       1.9154
    4999       1.8980
    5000       1.8856
