# Supplementary material for: Active ingredients and molecular targets of Taraxacum mongolicum against hepatocellular carcinoma: network pharmacology, molecular docking, and molecular dynamics simulation analysis
Source: PeerJ. 2022 Jul 18;10:e13737. doi: 10.7717/peerj.13737 (PMC9302432; doi:10.7717/peerj.13737)
Supplement: Supplemental Information 7 [file peerj-10-13737-s007.zip › Molecular dynamics (MD) simulation data/MAPK3-Austricin data/rmsf_protein.dat]

#Res        AtomicFlx
   1.000       5.2802
   2.000       3.9177
   3.000       2.9223
   4.000       1.7864
   5.000       1.4051
   6.000       1.4778
   7.000       1.4769
   8.000       1.6550
   9.000       1.8192
  10.000       1.5537
  11.000       1.3563
  12.000       1.0413
  13.000       1.0814
  14.000       0.9418
  15.000       1.2601
  16.000       1.4838
  17.000       1.2105
  18.000       0.9508
  19.000       1.0694
  20.000       1.1373
  21.000       1.0027
  22.000       1.0675
  23.000       1.0943
  24.000       1.1080
  25.000       1.3457
  26.000       1.4601
  27.000       1.7559
  28.000       1.9422
  29.000       1.3311
  30.000       1.2765
  31.000       1.1643
  32.000       0.9734
  33.000       0.8143
  34.000       0.7784
  35.000       0.7889
  36.000       0.9503
  37.000       1.0284
  38.000       1.4095
  39.000       1.4781
  40.000       1.4065
  41.000       1.4373
  42.000       1.2111
  43.000       0.9223
  44.000       0.7554
  45.000       0.6594
  46.000       0.5848
  47.000       0.8419
  48.000       0.8242
  49.000       0.8638
  50.000       0.8838
  51.000       0.8255
  52.000       0.8872
  53.000       1.1444
  54.000       0.9294
  55.000       0.8471
  56.000       0.8775
  57.000       0.7833
  58.000       0.6679
  59.000       0.6863
  60.000       0.6606
  61.000       0.6183
  62.000       0.6067
  63.000       0.6009
  64.000       0.6515
  65.000       0.6827
  66.000       0.6445
  67.000       0.6201
  68.000       0.7055
  69.000       0.7467
  70.000       0.7564
  71.000       0.7060
  72.000       0.7972
  73.000       0.6504
  74.000       0.7333
  75.000       0.5391
  76.000       0.5475
  77.000       0.6202
  78.000       0.7638
  79.000       0.7752
  80.000       0.7540
  81.000       0.6158
  82.000       0.5327
  83.000       0.5869
  84.000       0.7029
  85.000       0.9228
  86.000       1.1079
  87.000       1.0922
  88.000       0.9406
  89.000       1.2374
  90.000       1.1649
  91.000       0.8668
  92.000       0.9300
  93.000       0.8062
  94.000       0.6337
  95.000       0.5647
  96.000       0.5627
  97.000       0.5616
  98.000       0.7368
  99.000       0.8738
 100.000       0.7231
 101.000       0.7424
 102.000       0.7838
 103.000       0.7112
 104.000       0.7500
 105.000       0.6670
 106.000       0.6951
 107.000       0.7667
 108.000       0.7093
 109.000       0.6921
 110.000       0.8471
 111.000       0.9999
 112.000       0.9447
 113.000       0.8425
 114.000       0.6962
 115.000       0.7080
 116.000       0.6181
 117.000       0.7047
 118.000       0.6562
 119.000       0.4993
 120.000       0.4761
 121.000       0.5143
 122.000       0.4749
 123.000       0.4081
 124.000       0.4312
 125.000       0.4458
 126.000       0.4184
 127.000       0.4093
 128.000       0.4793
 129.000       0.5203
 130.000       0.4637
 131.000       0.4967
 132.000       0.5672
 133.000       0.5443
 134.000       0.5143
 135.000       0.6539
 136.000       0.7207
 137.000       0.6548
 138.000       0.5796
 139.000       0.4930
 140.000       0.4949
 141.000       0.5099
 142.000       0.5851
 143.000       0.5501
 144.000       0.5710
 145.000       0.6039
 146.000       0.6695
 147.000       0.6187
 148.000       0.6177
 149.000       0.5997
 150.000       0.6512
 151.000       0.9755
 152.000       1.4134
 153.000       1.1221
 154.000       0.9411
 155.000       0.7096
 156.000       0.5572
 157.000       0.5431
 158.000       0.5051
 159.000       0.5669
 160.000       0.6273
 161.000       0.6280
 162.000       0.7268
 163.000       0.6060
 164.000       0.5862
 165.000       0.5764
 166.000       0.6063
 167.000       0.6168
 168.000       0.6798
 169.000       0.6942
 170.000       0.9099
 171.000       0.8199
 172.000       0.6501
 173.000       0.7435
 174.000       0.7336
 175.000       0.8288
 176.000       0.7447
 177.000       0.8053
 178.000       0.8461
 179.000       1.0157
 180.000       0.7807
 181.000       0.9977
 182.000       0.7458
 183.000       0.7444
 184.000       0.6948
 185.000       0.6742
 186.000       0.5793
 187.000       0.5497
 188.000       0.4682
 189.000       0.5036
 190.000       0.5308
 191.000       0.5307
 192.000       0.5847
 193.000       0.6114
 194.000       0.6934
 195.000       0.5711
 196.000       0.5843
 197.000       0.5495
 198.000       0.5478
 199.000       0.5376
 200.000       0.5492
 201.000       0.5008
 202.000       0.4166
 203.000       0.3901
 204.000       0.3612
 205.000       0.3651
 206.000       0.4193
 207.000       0.4034
 208.000       0.3965
 209.000       0.4311
 210.000       0.4509
 211.000       0.4201
 212.000       0.4751
 213.000       0.5154
 214.000       0.5150
 215.000       0.5755
 216.000       0.6469
 217.000       0.6478
 218.000       0.7319
 219.000       0.6592
 220.000       0.5846
 221.000       0.6330
 222.000       0.8101
 223.000       1.0552
 224.000       1.0463
 225.000       0.8958
 226.000       0.8051
 227.000       1.0035
 228.000       0.9150
 229.000       0.7597
 230.000       0.6989
 231.000       0.7932
 232.000       0.7576
 233.000       0.6315
 234.000       0.7213
 235.000       0.7919
 236.000       0.6998
 237.000       0.6428
 238.000       0.7554
 239.000       0.9294
 240.000       1.1817
 241.000       1.5142
 242.000       1.6560
 243.000       1.6987
 244.000       1.5258
 245.000       1.4818
 246.000       1.6664
 247.000       1.5804
 248.000       1.2621
 249.000       1.8056
 250.000       1.2515
 251.000       1.5703
 252.000       1.3477
 253.000       0.9015
 254.000       1.2969
 255.000       1.6375
 256.000       1.3258
 257.000       1.0748
 258.000       1.6339
 259.000       1.8575
 260.000       1.5513
 261.000       1.6848
 262.000       1.4475
 263.000       1.1755
 264.000       1.0303
 265.000       0.8196
 266.000       0.8485
 267.000       0.8759
 268.000       0.7055
 269.000       0.8667
 270.000       0.9497
 271.000       0.8409
 272.000       0.7808
 273.000       0.9998
 274.000       1.0168
 275.000       0.7526
 276.000       0.7149
 277.000       0.7080
 278.000       0.6196
 279.000       0.4951
 280.000       0.4951
 281.000       0.5218
 282.000       0.4327
 283.000       0.4033
 284.000       0.4287
 285.000       0.4052
 286.000       0.3723
 287.000       0.4081
 288.000       0.5851
 289.000       0.6428
 290.000       0.6299
 291.000       0.6103
 292.000       0.7368
 293.000       0.6563
 294.000       0.4468
 295.000       0.4109
 296.000       0.4831
 297.000       0.4568
 298.000       0.5632
 299.000       0.5316
 300.000       0.4456
 301.000       0.4841
 302.000       0.5929
 303.000       0.5477
 304.000       0.6321
 305.000       0.5337
 306.000       0.6313
 307.000       0.8966
 308.000       1.0782
 309.000       0.8169
 310.000       1.0226
 311.000       1.3825
 312.000       2.0314
 313.000       2.0792
 314.000       1.3900
 315.000       1.2266
 316.000       0.8852
 317.000       0.9652
 318.000       1.0610
 319.000       1.5165
 320.000       1.2395
 321.000       0.8954
 322.000       0.8976
 323.000       0.9457
 324.000       0.8889
 325.000       0.9623
 326.000       0.7929
 327.000       0.9700
 328.000       0.8303
 329.000       0.8265
 330.000       1.0192
 331.000       0.9647
 332.000       1.0002
 333.000       0.8531
 334.000       0.8742
 335.000       0.8404
 336.000       0.7151
 337.000       0.6682
 338.000       0.7373
 339.000       0.7303
 340.000       0.6025
 341.000       0.6689
 342.000       0.8470
 343.000       0.8276
 344.000       0.7833
 345.000       0.9904
 346.000       1.1959
 347.000       1.1736
 348.000       1.4403
 349.000       2.0045
 350.000       2.9014
