# Supplementary material for: Active ingredients and molecular targets of Taraxacum mongolicum against hepatocellular carcinoma: network pharmacology, molecular docking, and molecular dynamics simulation analysis
Source: PeerJ. 2022 Jul 18;10:e13737. doi: 10.7717/peerj.13737 (PMC9302432; doi:10.7717/peerj.13737)
Supplement: Supplemental Information 7 [file peerj-10-13737-s007.zip › Molecular dynamics (MD) simulation data/PTEN-Sonchuside_A data/avghb-acceptor.dat]

#Acceptor            DonorH         Donor   Frames         Frac      AvgDist       AvgAng
MOL_315@O2       TYR_171@HH    TYR_171@OH     4418       0.8836       2.7617     163.6615
MOL_315@O6       ARG_166@HE    ARG_166@NE      911       0.1822       2.8975     155.0664
MOL_315@O7       ARG_166@HE    ARG_166@NE      779       0.1558       2.8898     157.0834
MOL_315@H30      ARG_166@HE    ARG_166@NE      392       0.0784       2.9028     153.2622
MOL_315@O8       ARG_167@HE    ARG_167@NE       87       0.0174       2.8975     154.8238
MOL_315@O8     ARG_167@HH21   ARG_167@NH2       85       0.0170       2.8847     152.2600
MOL_315@H30    ARG_166@HH21   ARG_166@NH2       82       0.0164       2.8953     146.7222
MOL_315@O7     ARG_166@HH21   ARG_166@NH2       77       0.0154       2.8944     151.8361
MOL_315@H28     TYR_170@HB2    TYR_170@CB       76       0.0152       2.9396     144.1271
MOL_315@H23     TYR_170@HB2    TYR_170@CB       70       0.0140       2.9425     145.0372
MOL_315@H27     ARG_166@HB3    ARG_166@CB       62       0.0124       2.9508     142.6109
MOL_315@O6     ARG_166@HH21   ARG_166@NH2       58       0.0116       2.8957     151.0168
MOL_315@H31      ARG_166@HE    ARG_166@NE       50       0.0100       2.9219     153.2779
MOL_315@O7     GLN_143@HE21   GLN_143@NE2       27       0.0054       2.8852     158.1337
MOL_315@H25     ARG_166@HB3    ARG_166@CB       22       0.0044       2.9502     141.8018
MOL_315@H18      ARG_167@HE    ARG_167@NE       19       0.0038       2.8415     150.1993
MOL_315@O5     GLN_143@HE22   GLN_143@NE2       19       0.0038       2.8988     152.6934
MOL_315@H17      ARG_167@HE    ARG_167@NE       14       0.0028       2.7760     157.1418
MOL_315@H16      ARG_167@HE    ARG_167@NE       13       0.0026       2.8136     146.1494
MOL_315@O1       TYR_171@HH    TYR_171@OH       13       0.0026       2.8405     153.2670
MOL_315@H11     PHE_273@HB3    PHE_273@CB       13       0.0026       2.9236     143.7372
MOL_315@H10     PHE_273@HB3    PHE_273@CB       13       0.0026       2.9450     144.2215
MOL_315@O7     ARG_167@HH21   ARG_167@NH2       11       0.0022       2.8926     149.5585
MOL_315@H32    ARG_167@HH21   ARG_167@NH2        9       0.0018       2.8898     149.0194
MOL_315@H12     PHE_273@HB3    PHE_273@CB        9       0.0018       2.9511     144.1743
MOL_315@H12    LEU_281@HD12   LEU_281@CD1        6       0.0012       2.9370     140.6750
MOL_315@H28      ARG_167@HA    ARG_167@CA        6       0.0012       2.9501     141.6269
MOL_315@H26    GLN_143@HE22   GLN_143@NE2        5       0.0010       2.8804     149.2253
MOL_315@O7     GLN_143@HE22   GLN_143@NE2        5       0.0010       2.8949     147.7413
MOL_315@H31    GLN_143@HE21   GLN_143@NE2        5       0.0010       2.8954     145.9579
MOL_315@O7     ASN_286@HD21   ASN_286@ND2        5       0.0010       2.9114     157.9499
MOL_315@H31    ARG_166@HH21   ARG_166@NH2        5       0.0010       2.9658     152.4830
MOL_315@H25     ARG_167@HB2    ARG_167@CB        4       0.0008       2.8706     138.0049
MOL_315@H24    GLN_143@HE22   GLN_143@NE2        4       0.0008       2.8888     140.5716
MOL_315@H11    LEU_281@HD11   LEU_281@CD1        4       0.0008       2.9255     139.3351
MOL_315@H29     TYR_170@HB2    TYR_170@CB        4       0.0008       2.9363     153.9744
MOL_315@H27     GLN_143@HB2    GLN_143@CB        4       0.0008       2.9464     141.0975
MOL_315@H10    LEU_281@HD11   LEU_281@CD1        4       0.0008       2.9478     139.4514
MOL_315@H25      ARG_167@HE    ARG_167@NE        4       0.0008       2.9639     144.5367
MOL_315@H31    ASN_286@HD21   ASN_286@ND2        3       0.0006       2.8769     145.9119
MOL_315@H25      ARG_167@HA    ARG_167@CA        3       0.0006       2.9118     138.9912
MOL_315@O5     GLN_143@HE21   GLN_143@NE2        3       0.0006       2.9170     144.8596
MOL_315@H27     TYR_170@HB2    TYR_170@CB        3       0.0006       2.9439     144.1051
MOL_315@H12    LEU_281@HD11   LEU_281@CD1        3       0.0006       2.9637     144.3319
MOL_315@H12      LEU_281@HG    LEU_281@CG        3       0.0006       2.9653     144.2689
MOL_315@H10    LEU_281@HD12   LEU_281@CD1        3       0.0006       2.9913     143.5995
MOL_315@H32     ARG_166@HB2    ARG_166@CB        2       0.0004       2.7743     136.9733
MOL_315@H25      ARG_166@HE    ARG_166@NE        2       0.0004       2.8463     147.9883
MOL_315@H30     GLN_143@HB2    GLN_143@CB        2       0.0004       2.8581     149.7579
MOL_315@H28     TYR_170@HD1   TYR_170@CD1        2       0.0004       2.8735     137.2583
MOL_315@H30      GLN_143@HA    GLN_143@CA        2       0.0004       2.8909     136.4388
MOL_315@H27     GLN_143@HG3    GLN_143@CG        2       0.0004       2.8959     136.0512
MOL_315@H18    ARG_167@HH21   ARG_167@NH2        2       0.0004       2.8996     136.7629
MOL_315@H28     GLN_143@HB2    GLN_143@CB        2       0.0004       2.9009     143.6507
MOL_315@H11    LEU_281@HD13   LEU_281@CD1        2       0.0004       2.9185     147.7787
MOL_315@H23      ARG_167@HA    ARG_167@CA        2       0.0004       2.9201     139.4858
MOL_315@H23     TYR_170@HD1   TYR_170@CD1        2       0.0004       2.9236     137.3351
MOL_315@H24     GLN_143@HG2    GLN_143@CG        2       0.0004       2.9258     142.3565
MOL_315@H27    GLN_143@HE22   GLN_143@NE2        2       0.0004       2.9302     144.3339
MOL_315@H10     TYR_170@HE2   TYR_170@CE2        2       0.0004       2.9337     136.0957
MOL_315@H24     GLN_143@HB2    GLN_143@CB        2       0.0004       2.9376     135.9211
MOL_315@H11     TYR_170@HE2   TYR_170@CE2        2       0.0004       2.9584     144.5987
MOL_315@H22      ARG_167@HA    ARG_167@CA        2       0.0004       2.9635     142.5312
MOL_315@H28     ARG_166@HB3    ARG_166@CB        2       0.0004       2.9757     139.0476
MOL_315@H3     LEU_281@HD13   LEU_281@CD1        2       0.0004       2.9869     144.0586
MOL_315@H10    LEU_281@HD13   LEU_281@CD1        2       0.0004       2.9897     142.8490
MOL_315@H30     GLN_143@HG3    GLN_143@CG        1       0.0002       2.6550     144.6104
MOL_315@H30     ARG_166@HB3    ARG_166@CB        1       0.0002       2.7680     138.8503
MOL_315@H30    LEU_146@HD11   LEU_146@CD1        1       0.0002       2.7792     135.8251
MOL_315@H1     LEU_281@HD22   LEU_281@CD2        1       0.0002       2.8325     137.8627
MOL_315@H29     GLN_143@HB2    GLN_143@CB        1       0.0002       2.8599     147.7155
MOL_315@H18     ARG_167@HG3    ARG_167@CG        1       0.0002       2.8603     137.6542
MOL_315@H27    LEU_146@HD11   LEU_146@CD1        1       0.0002       2.8645     135.8170
MOL_315@H25    ARG_167@HH21   ARG_167@NH2        1       0.0002       2.8718     137.0244
MOL_315@H12    LEU_281@HD13   LEU_281@CD1        1       0.0002       2.8756     139.5802
MOL_315@H30    LEU_146@HD12   LEU_146@CD1        1       0.0002       2.8790     135.8816
MOL_315@O7     ASN_286@HD22   ASN_286@ND2        1       0.0002       2.9124     140.6321
MOL_315@H29    LEU_146@HD13   LEU_146@CD1        1       0.0002       2.9138     139.0029
MOL_315@H28     TYR_170@HE1   TYR_170@CE1        1       0.0002       2.9178     137.9490
MOL_315@H11      ILE_274@HA    ILE_274@CA        1       0.0002       2.9216     138.1102
MOL_315@H12      ILE_274@HA    ILE_274@CA        1       0.0002       2.9284     138.5296
MOL_315@H11    LEU_281@HD12   LEU_281@CD1        1       0.0002       2.9323     137.5032
MOL_315@H2     LEU_281@HD12   LEU_281@CD1        1       0.0002       2.9330     140.2674
MOL_315@H11      LEU_281@HG    LEU_281@CG        1       0.0002       2.9376     138.9667
MOL_315@H3       LEU_281@HG    LEU_281@CG        1       0.0002       2.9429     137.3348
MOL_315@H17    ARG_167@HH21   ARG_167@NH2        1       0.0002       2.9461     149.4448
MOL_315@H22      ARG_167@HE    ARG_167@NE        1       0.0002       2.9465     141.6934
MOL_315@H10      LEU_281@HG    LEU_281@CG        1       0.0002       2.9496     137.7828
MOL_315@H22     ARG_167@HB2    ARG_167@CB        1       0.0002       2.9500     146.4390
MOL_315@H12       THR_282@H     THR_282@N        1       0.0002       2.9627     161.7400
MOL_315@H3     LEU_281@HD22   LEU_281@CD2        1       0.0002       2.9631     136.6569
MOL_315@H12     TYR_171@HE1   TYR_171@CE1        1       0.0002       2.9667     138.9749
MOL_315@H2     LEU_283@HD21   LEU_283@CD2        1       0.0002       2.9675     141.6626
MOL_315@H28     TYR_170@HB3    TYR_170@CB        1       0.0002       2.9699     139.4670
MOL_315@H25     TYR_170@HB2    TYR_170@CB        1       0.0002       2.9773     138.6176
MOL_315@O3       ARG_167@HE    ARG_167@NE        1       0.0002       2.9793     160.7731
MOL_315@H6      ARG_167@HG3    ARG_167@CG        1       0.0002       2.9834     155.9792
MOL_315@H30    GLN_143@HE21   GLN_143@NE2        1       0.0002       2.9851     144.9871
MOL_315@H29     TYR_170@HD1   TYR_170@CD1        1       0.0002       2.9861     157.9114
MOL_315@H3     LEU_281@HD21   LEU_281@CD2        1       0.0002       2.9868     163.4565
MOL_315@H22     ARG_167@HG3    ARG_167@CG        1       0.0002       2.9872     135.5937
MOL_315@H10      ILE_274@HA    ILE_274@CA        1       0.0002       2.9904     144.8191
MOL_315@H2     LEU_281@HD13   LEU_281@CD1        1       0.0002       2.9946     139.1144
MOL_315@H10    LEU_281@HD21   LEU_281@CD2        1       0.0002       2.9959     139.5840
MOL_315@H24     GLN_143@HG3    GLN_143@CG        1       0.0002       2.9996     136.9623
