# Supplementary material for: Active ingredients and molecular targets of Taraxacum mongolicum against hepatocellular carcinoma: network pharmacology, molecular docking, and molecular dynamics simulation analysis
Source: PeerJ. 2022 Jul 18;10:e13737. doi: 10.7717/peerj.13737 (PMC9302432; doi:10.7717/peerj.13737)
Supplement: Supplemental Information 7 [file peerj-10-13737-s007.zip › Molecular dynamics (MD) simulation data/PTEN-Sonchuside_A data/avghb-donor.dat]

#Acceptor            DonorH         Donor   Frames         Frac      AvgDist       AvgAng
GLN_143@OE1     MOL_315@H30    MOL_315@O6     1430       0.2860       2.7002     162.0861
GLN_143@OE1     MOL_315@H29    MOL_315@O5      359       0.0718       2.7768     161.6773
ASP_287@OD1     MOL_315@H32    MOL_315@O8      303       0.0606       2.6771     164.1089
ASP_287@OD2     MOL_315@H32    MOL_315@O8       94       0.0188       2.6697     162.9014
TYR_170@HB2     MOL_315@H28   MOL_315@C21       77       0.0154       2.9304     142.9523
TYR_170@HB2     MOL_315@H23   MOL_315@C17       50       0.0100       2.9435     144.9211
GLN_143@OE1     MOL_315@H31    MOL_315@O7       49       0.0098       2.7812     161.2048
ARG_166@O       MOL_315@H29    MOL_315@O5       34       0.0068       2.7406     160.7363
ARG_166@HB3     MOL_315@H27   MOL_315@C21       30       0.0060       2.9543     147.1593
ASP_287@OD1     MOL_315@H31    MOL_315@O7       28       0.0056       2.6871     162.7087
PHE_273@HB3     MOL_315@H11   MOL_315@C10       15       0.0030       2.9379     144.0107
ARG_166@HH21    MOL_315@H30    MOL_315@O6       13       0.0026       2.9085     143.9630
PHE_273@HB3     MOL_315@H10   MOL_315@C10       13       0.0026       2.9242     139.4402
ARG_166@HB3     MOL_315@H25   MOL_315@C19       13       0.0026       2.9560     141.7465
ARG_167@HE      MOL_315@H18   MOL_315@C14       12       0.0024       2.8649     147.0687
PHE_273@HB3     MOL_315@H12   MOL_315@C10       12       0.0024       2.9379     145.7232
PRO_163@O       MOL_315@H31    MOL_315@O7        9       0.0018       2.8415     155.8070
GLN_143@HE22    MOL_315@H24   MOL_315@C18        8       0.0016       2.9153     141.8879
ARG_167@HE      MOL_315@H16   MOL_315@C14        7       0.0014       2.7760     146.8008
ARG_167@HE      MOL_315@H17   MOL_315@C14        7       0.0014       2.7925     142.5023
TYR_170@HB2     MOL_315@H22   MOL_315@C16        7       0.0014       2.9655     142.0948
ARG_167@HB2     MOL_315@H25   MOL_315@C19        7       0.0014       2.9657     145.4331
LEU_281@HD13     MOL_315@H3    MOL_315@C3        6       0.0012       2.9436     138.2203
TYR_170@HE2      MOL_315@H4    MOL_315@C4        6       0.0012       2.9578     143.2726
LEU_281@HD13    MOL_315@H11   MOL_315@C10        6       0.0012       2.9654     139.3405
GLN_143@HE21    MOL_315@H24   MOL_315@C18        5       0.0010       2.8668     142.1136
LEU_281@HD12    MOL_315@H12   MOL_315@C10        4       0.0008       2.9428     136.8944
TYR_170@HD1     MOL_315@H23   MOL_315@C17        4       0.0008       2.9523     142.1115
LEU_281@HD11     MOL_315@H3    MOL_315@C3        4       0.0008       2.9738     141.4745
LEU_281@HD11    MOL_315@H10   MOL_315@C10        4       0.0008       2.9751     138.1006
LEU_281@HD11    MOL_315@H12   MOL_315@C10        3       0.0006       2.8910     142.2090
GLN_143@HB2     MOL_315@H28   MOL_315@C21        3       0.0006       2.8987     139.4857
LEU_281@HD12    MOL_315@H11   MOL_315@C10        3       0.0006       2.9368     140.5529
ARG_167@HA      MOL_315@H22   MOL_315@C16        3       0.0006       2.9368     143.6235
ARG_166@NH2     MOL_315@H30    MOL_315@O6        3       0.0006       2.9390     157.0345
GLN_143@HB2     MOL_315@H27   MOL_315@C21        3       0.0006       2.9528     141.1511
LEU_281@HD12     MOL_315@H3    MOL_315@C3        3       0.0006       2.9632     144.3566
LEU_281@HD13    MOL_315@H10   MOL_315@C10        3       0.0006       2.9699     141.5077
TYR_170@HD1     MOL_315@H28   MOL_315@C21        3       0.0006       2.9701     142.5272
LEU_281@HG      MOL_315@H12   MOL_315@C10        3       0.0006       2.9750     140.1963
GLN_143@HB2     MOL_315@H29    MOL_315@O5        2       0.0004       2.7974     140.8706
GLN_143@HE22    MOL_315@H26   MOL_315@C20        2       0.0004       2.8391     149.4385
ARG_166@HB2     MOL_315@H32    MOL_315@O8        2       0.0004       2.8433     141.9636
LEU_146@HD13    MOL_315@H30    MOL_315@O6        2       0.0004       2.8682     144.5750
LEU_283@HD22     MOL_315@H2    MOL_315@C2        2       0.0004       2.8777     139.1124
LEU_146@HD12    MOL_315@H29    MOL_315@O5        2       0.0004       2.8868     143.7136
LEU_283@HD21     MOL_315@H2    MOL_315@C2        2       0.0004       2.9019     140.5175
ARG_167@HA      MOL_315@H25   MOL_315@C19        2       0.0004       2.9074     146.1505
LEU_281@HD11    MOL_315@H11   MOL_315@C10        2       0.0004       2.9257     142.4116
LEU_283@HD23     MOL_315@H2    MOL_315@C2        2       0.0004       2.9330     144.5764
LEU_281@HD22     MOL_315@H1    MOL_315@C1        2       0.0004       2.9517     144.6448
TYR_170@HB2     MOL_315@H27   MOL_315@C21        2       0.0004       2.9620     147.5565
LEU_281@HD13     MOL_315@H1    MOL_315@C1        2       0.0004       2.9624     148.6984
ARG_166@HB2     MOL_315@H25   MOL_315@C19        2       0.0004       2.9692     141.3604
ALA_142@HB3     MOL_315@H28   MOL_315@C21        2       0.0004       2.9709     139.5483
ALA_142@HB2     MOL_315@H28   MOL_315@C21        2       0.0004       2.9813     136.6265
LEU_281@HD12    MOL_315@H10   MOL_315@C10        2       0.0004       2.9921     141.1751
ASP_287@OD2     MOL_315@H31    MOL_315@O7        1       0.0002       2.5399     166.2707
ARG_166@HB3     MOL_315@H30    MOL_315@O6        1       0.0002       2.7052     139.3975
ASN_286@HD21    MOL_315@H31    MOL_315@O7        1       0.0002       2.7439     146.9457
ASN_286@O       MOL_315@H31    MOL_315@O7        1       0.0002       2.8170     141.1990
LEU_146@HD11    MOL_315@H29    MOL_315@O5        1       0.0002       2.8334     136.3545
GLN_143@NE2     MOL_315@H29    MOL_315@O5        1       0.0002       2.8431     161.1783
LEU_281@HD21     MOL_315@H3    MOL_315@C3        1       0.0002       2.8670     141.5249
ARG_167@HG3      MOL_315@H6    MOL_315@C5        1       0.0002       2.8777     139.4258
GLN_143@HE21    MOL_315@H30    MOL_315@O6        1       0.0002       2.8803     135.0609
LEU_146@HD12    MOL_315@H30    MOL_315@O6        1       0.0002       2.8921     152.3489
LEU_281@HD22     MOL_315@H3    MOL_315@C3        1       0.0002       2.8930     135.1483
LEU_281@HD21    MOL_315@H11   MOL_315@C10        1       0.0002       2.9055     149.3862
ARG_167@HA      MOL_315@H28   MOL_315@C21        1       0.0002       2.9055     137.7546
ARG_166@HB3     MOL_315@H28   MOL_315@C21        1       0.0002       2.9171     135.2300
GLN_143@HE22    MOL_315@H29    MOL_315@O5        1       0.0002       2.9233     147.4240
LEU_146@HD13    MOL_315@H28   MOL_315@C21        1       0.0002       2.9259     137.1245
GLN_143@HB2     MOL_315@H24   MOL_315@C18        1       0.0002       2.9284     136.4113
LEU_146@HD13    MOL_315@H29    MOL_315@O5        1       0.0002       2.9294     158.5672
GLN_143@HA      MOL_315@H30    MOL_315@O6        1       0.0002       2.9303     136.4796
TYR_170@H       MOL_315@H28   MOL_315@C21        1       0.0002       2.9343     144.1399
TYR_170@HE1     MOL_315@H23   MOL_315@C17        1       0.0002       2.9349     153.4810
LEU_281@HD23    MOL_315@H12   MOL_315@C10        1       0.0002       2.9364     137.2235
GLN_143@HE21    MOL_315@H29    MOL_315@O5        1       0.0002       2.9404     139.9333
TYR_170@HB2     MOL_315@H29    MOL_315@O5        1       0.0002       2.9411     147.4985
ARG_167@HG3      MOL_315@H9    MOL_315@C7        1       0.0002       2.9459     139.2803
LEU_146@HD11    MOL_315@H27   MOL_315@C21        1       0.0002       2.9524     141.4086
ALA_142@HB1     MOL_315@H28   MOL_315@C21        1       0.0002       2.9533     136.7323
TYR_170@HH       MOL_315@H7    MOL_315@C6        1       0.0002       2.9542     135.7683
ALA_142@HB2     MOL_315@H29    MOL_315@O5        1       0.0002       2.9574     136.2321
LEU_281@HB2      MOL_315@H3    MOL_315@C3        1       0.0002       2.9601     138.9777
GLN_143@HG3     MOL_315@H28   MOL_315@C21        1       0.0002       2.9612     137.2656
ARG_166@HB3     MOL_315@H32    MOL_315@O8        1       0.0002       2.9648     137.8586
GLN_143@HG3     MOL_315@H27   MOL_315@C21        1       0.0002       2.9651     149.4067
GLN_143@HE21    MOL_315@H26   MOL_315@C20        1       0.0002       2.9665     143.6437
ARG_167@HA      MOL_315@H23   MOL_315@C17        1       0.0002       2.9669     145.4567
LEU_281@HD13    MOL_315@H19   MOL_315@C15        1       0.0002       2.9684     142.5891
LEU_281@HG      MOL_315@H11   MOL_315@C10        1       0.0002       2.9705     150.1249
LEU_281@HG       MOL_315@H3    MOL_315@C3        1       0.0002       2.9722     139.9727
GLN_143@HB2     MOL_315@H30    MOL_315@O6        1       0.0002       2.9742     158.7767
LEU_281@HD22    MOL_315@H11   MOL_315@C10        1       0.0002       2.9743     135.0034
TYR_170@HE1     MOL_315@H28   MOL_315@C21        1       0.0002       2.9760     143.1231
TYR_171@HE1     MOL_315@H11   MOL_315@C10        1       0.0002       2.9783     143.5879
GLN_143@HG3     MOL_315@H24   MOL_315@C18        1       0.0002       2.9817     135.1653
ARG_166@HB3     MOL_315@H23   MOL_315@C17        1       0.0002       2.9832     139.1682
LEU_281@HD21    MOL_315@H12   MOL_315@C10        1       0.0002       2.9846     143.6147
TYR_171@HE1     MOL_315@H10   MOL_315@C10        1       0.0002       2.9892     137.6877
GLN_143@HG2     MOL_315@H24   MOL_315@C18        1       0.0002       2.9899     139.2887
LEU_281@HD23    MOL_315@H11   MOL_315@C10        1       0.0002       2.9914     139.9283
ILE_274@HA      MOL_315@H12   MOL_315@C10        1       0.0002       2.9931     145.8380
LEU_146@HD13    MOL_315@H27   MOL_315@C21        1       0.0002       2.9948     145.6467
LEU_146@HD12    MOL_315@H27   MOL_315@C21        1       0.0002       2.9965     154.7925
ARG_167@HG3     MOL_315@H25   MOL_315@C19        1       0.0002       2.9992     138.8604
