# Supplementary material for: Active ingredients and molecular targets of Taraxacum mongolicum against hepatocellular carcinoma: network pharmacology, molecular docking, and molecular dynamics simulation analysis
Source: PeerJ. 2022 Jul 18;10:e13737. doi: 10.7717/peerj.13737 (PMC9302432; doi:10.7717/peerj.13737)
Supplement: Supplemental Information 7 [file peerj-10-13737-s007.zip › Molecular dynamics (MD) simulation data/PTEN-Sonchuside_A data/cpx.pdb]

ATOM      1  N   GLU     1     -29.284 -38.213 -10.903  1.00  0.00
ATOM      2  H1  GLU     1     -29.619 -37.304 -11.187  1.00  0.00
ATOM      3  H2  GLU     1     -28.438 -38.421 -11.413  1.00  0.00
ATOM      4  H3  GLU     1     -29.290 -38.260  -9.894  1.00  0.00
ATOM      5  CA  GLU     1     -30.286 -39.244 -11.356  1.00  0.00
ATOM      6  HA  GLU     1     -29.758 -39.894 -12.053  1.00  0.00
ATOM      7  CB  GLU     1     -30.959 -40.130 -10.259  1.00  0.00
ATOM      8  HB2 GLU     1     -32.022 -40.075 -10.493  1.00  0.00
ATOM      9  HB3 GLU     1     -30.592 -41.134 -10.471  1.00  0.00
ATOM     10  CG  GLU     1     -30.744 -39.809  -8.761  1.00  0.00
ATOM     11  HG2 GLU     1     -31.026 -40.711  -8.218  1.00  0.00
ATOM     12  HG3 GLU     1     -29.682 -39.614  -8.613  1.00  0.00
ATOM     13  CD  GLU     1     -31.561 -38.619  -8.236  1.00  0.00
ATOM     14  OE1 GLU     1     -31.447 -37.524  -8.828  1.00  0.00
ATOM     15  OE2 GLU     1     -32.276 -38.815  -7.231  1.00  0.00
ATOM     16  C   GLU     1     -31.288 -38.568 -12.324  1.00  0.00
ATOM     17  O   GLU     1     -31.427 -39.094 -13.425  1.00  0.00
ATOM     18  N   ILE     2     -31.977 -37.468 -11.944  1.00  0.00
ATOM     19  H   ILE     2     -31.971 -37.254 -10.957  1.00  0.00
ATOM     20  CA  ILE     2     -32.847 -36.666 -12.829  1.00  0.00
ATOM     21  HA  ILE     2     -33.596 -37.259 -13.354  1.00  0.00
ATOM     22  CB  ILE     2     -33.547 -35.450 -12.115  1.00  0.00
ATOM     23  HB  ILE     2     -34.537 -35.781 -11.800  1.00  0.00
ATOM     24  CG2 ILE     2     -32.768 -34.926 -10.894  1.00  0.00
ATOM     25 HG21 ILE     2     -31.778 -34.595 -11.209  1.00  0.00
ATOM     26 HG22 ILE     2     -33.307 -34.089 -10.451  1.00  0.00
ATOM     27 HG23 ILE     2     -32.667 -35.723 -10.158  1.00  0.00
ATOM     28  CG1 ILE     2     -33.945 -34.262 -13.041  1.00  0.00
ATOM     29 HG12 ILE     2     -33.018 -33.779 -13.348  1.00  0.00
ATOM     30 HG13 ILE     2     -34.435 -34.694 -13.913  1.00  0.00
ATOM     31  CD1 ILE     2     -34.873 -33.224 -12.395  1.00  0.00
ATOM     32 HD11 ILE     2     -34.383 -32.791 -11.523  1.00  0.00
ATOM     33 HD12 ILE     2     -35.095 -32.436 -13.115  1.00  0.00
ATOM     34 HD13 ILE     2     -35.801 -33.707 -12.088  1.00  0.00
ATOM     35  C   ILE     2     -32.133 -36.203 -14.114  1.00  0.00
ATOM     36  O   ILE     2     -32.662 -36.415 -15.207  1.00  0.00
ATOM     37  N   VAL     3     -30.925 -35.639 -13.945  1.00  0.00
ATOM     38  H   VAL     3     -30.664 -35.395 -13.000  1.00  0.00
ATOM     39  CA  VAL     3     -30.012 -35.285 -15.029  1.00  0.00
ATOM     40  HA  VAL     3     -30.453 -34.631 -15.781  1.00  0.00
ATOM     41  CB  VAL     3     -28.701 -34.630 -14.508  1.00  0.00
ATOM     42  HB  VAL     3     -27.955 -34.669 -15.302  1.00  0.00
ATOM     43  CG1 VAL     3     -28.932 -33.168 -14.094  1.00  0.00
ATOM     44 HG11 VAL     3     -29.678 -33.128 -13.300  1.00  0.00
ATOM     45 HG12 VAL     3     -27.996 -32.739 -13.735  1.00  0.00
ATOM     46 HG13 VAL     3     -29.286 -32.598 -14.953  1.00  0.00
ATOM     47  CG2 VAL     3     -28.000 -35.410 -13.374  1.00  0.00
ATOM     48 HG21 VAL     3     -27.736 -36.407 -13.727  1.00  0.00
ATOM     49 HG22 VAL     3     -27.096 -34.881 -13.073  1.00  0.00
ATOM     50 HG23 VAL     3     -28.672 -35.494 -12.520  1.00  0.00
ATOM     51  C   VAL     3     -29.654 -36.484 -15.930  1.00  0.00
ATOM     52  O   VAL     3     -29.732 -36.333 -17.146  1.00  0.00
ATOM     53  N   SER     4     -29.349 -37.652 -15.332  1.00  0.00
ATOM     54  H   SER     4     -29.223 -37.626 -14.330  1.00  0.00
ATOM     55  CA  SER     4     -29.024 -38.892 -16.041  1.00  0.00
ATOM     56  HA  SER     4     -28.340 -38.684 -16.864  1.00  0.00
ATOM     57  CB  SER     4     -28.344 -39.893 -15.072  1.00  0.00
ATOM     58  HB2 SER     4     -27.650 -40.489 -15.665  1.00  0.00
ATOM     59  HB3 SER     4     -27.786 -39.303 -14.344  1.00  0.00
ATOM     60  OG  SER     4     -29.243 -40.752 -14.394  1.00  0.00
ATOM     61  HG  SER     4     -28.750 -41.339 -13.816  1.00  0.00
ATOM     62  C   SER     4     -30.216 -39.499 -16.811  1.00  0.00
ATOM     63  O   SER     4     -29.987 -40.091 -17.863  1.00  0.00
ATOM     64  N   ARG     5     -31.448 -39.327 -16.289  1.00  0.00
ATOM     65  H   ARG     5     -31.484 -38.834 -15.408  1.00  0.00
ATOM     66  CA  ARG     5     -32.684 -39.933 -16.798  1.00  0.00
ATOM     67  HA  ARG     5     -32.527 -40.996 -16.983  1.00  0.00
ATOM     68  CB  ARG     5     -33.827 -39.774 -15.765  1.00  0.00
ATOM     69  HB2 ARG     5     -33.433 -40.076 -14.794  1.00  0.00
ATOM     70  HB3 ARG     5     -34.095 -38.718 -15.736  1.00  0.00
ATOM     71  CG  ARG     5     -35.081 -40.614 -16.095  1.00  0.00
ATOM     72  HG2 ARG     5     -34.760 -41.396 -16.783  1.00  0.00
ATOM     73  HG3 ARG     5     -35.409 -41.066 -15.159  1.00  0.00
ATOM     74  CD  ARG     5     -36.249 -39.826 -16.722  1.00  0.00
ATOM     75  HD2 ARG     5     -36.767 -39.264 -15.944  1.00  0.00
ATOM     76  HD3 ARG     5     -35.860 -39.135 -17.470  1.00  0.00
ATOM     77  NE  ARG     5     -37.216 -40.735 -17.373  1.00  0.00
ATOM     78  HE  ARG     5     -36.757 -41.515 -17.821  1.00  0.00
ATOM     79  CZ  ARG     5     -38.560 -40.654 -17.441  1.00  0.00
ATOM     80  NH1 ARG     5     -39.221 -41.579 -18.150  1.00  0.00
ATOM     81 HH11 ARG     5     -38.709 -42.314 -18.617  1.00  0.00
ATOM     82 HH12 ARG     5     -40.228 -41.537 -18.214  1.00  0.00
ATOM     83  NH2 ARG     5     -39.262 -39.686 -16.833  1.00  0.00
ATOM     84 HH21 ARG     5     -38.781 -38.978 -16.297  1.00  0.00
ATOM     85 HH22 ARG     5     -40.269 -39.669 -16.914  1.00  0.00
ATOM     86  C   ARG     5     -33.094 -39.473 -18.206  1.00  0.00
ATOM     87  O   ARG     5     -33.812 -40.209 -18.884  1.00  0.00
ATOM     88  N   ASN     6     -32.594 -38.301 -18.629  1.00  0.00
ATOM     89  H   ASN     6     -32.130 -37.734 -17.933  1.00  0.00
ATOM     90  CA  ASN     6     -32.732 -37.764 -19.980  1.00  0.00
ATOM     91  HA  ASN     6     -33.782 -37.609 -20.229  1.00  0.00
ATOM     92  CB  ASN     6     -32.002 -36.401 -20.043  1.00  0.00
ATOM     93  HB2 ASN     6     -32.179 -35.871 -19.107  1.00  0.00
ATOM     94  HB3 ASN     6     -30.934 -36.584 -20.159  1.00  0.00
ATOM     95  CG  ASN     6     -32.476 -35.522 -21.200  1.00  0.00
ATOM     96  OD1 ASN     6     -31.814 -35.440 -22.232  1.00  0.00
ATOM     97  ND2 ASN     6     -33.623 -34.864 -21.025  1.00  0.00
ATOM     98 HD21 ASN     6     -33.978 -34.270 -21.761  1.00  0.00
ATOM     99 HD22 ASN     6     -34.131 -34.963 -20.158  1.00  0.00
ATOM    100  C   ASN     6     -32.203 -38.728 -21.061  1.00  0.00
ATOM    101  O   ASN     6     -32.887 -38.926 -22.060  1.00  0.00
ATOM    102  N   LYS     7     -31.026 -39.325 -20.811  1.00  0.00
ATOM    103  H   LYS     7     -30.581 -39.069 -19.941  1.00  0.00
ATOM    104  CA  LYS     7     -30.310 -40.221 -21.718  1.00  0.00
ATOM    105  HA  LYS     7     -30.431 -39.902 -22.753  1.00  0.00
ATOM    106  CB  LYS     7     -28.814 -40.180 -21.362  1.00  0.00
ATOM    107  HB2 LYS     7     -28.713 -40.309 -20.284  1.00  0.00
ATOM    108  HB3 LYS     7     -28.316 -41.003 -21.874  1.00  0.00
ATOM    109  CG  LYS     7     -28.165 -38.847 -21.782  1.00  0.00
ATOM    110  HG2 LYS     7     -27.967 -38.913 -22.852  1.00  0.00
ATOM    111  HG3 LYS     7     -28.900 -38.064 -21.597  1.00  0.00
ATOM    112  CD  LYS     7     -26.862 -38.512 -21.040  1.00  0.00
ATOM    113  HD2 LYS     7     -26.187 -39.350 -21.211  1.00  0.00
ATOM    114  HD3 LYS     7     -26.458 -37.618 -21.516  1.00  0.00
ATOM    115  CE  LYS     7     -27.004 -38.268 -19.528  1.00  0.00
ATOM    116  HE2 LYS     7     -27.450 -39.151 -19.071  1.00  0.00
ATOM    117  HE3 LYS     7     -26.013 -38.102 -19.105  1.00  0.00
ATOM    118  NZ  LYS     7     -27.852 -37.099 -19.262  1.00  0.00
ATOM    119  HZ1 LYS     7     -28.770 -37.253 -19.653  1.00  0.00
ATOM    120  HZ2 LYS     7     -27.930 -36.960 -18.265  1.00  0.00
ATOM    121  HZ3 LYS     7     -27.439 -36.280 -19.685  1.00  0.00
ATOM    122  C   LYS     7     -30.840 -41.657 -21.725  1.00  0.00
ATOM    123  O   LYS     7     -31.410 -42.124 -20.737  1.00  0.00
ATOM    124  N   ARG     8     -30.567 -42.339 -22.848  1.00  0.00
ATOM    125  H   ARG     8     -30.323 -41.798 -23.665  1.00  0.00
ATOM    126  CA  ARG     8     -30.652 -43.786 -22.979  1.00  0.00
ATOM    127  HA  ARG     8     -31.496 -44.167 -22.405  1.00  0.00
ATOM    128  CB  ARG     8     -30.854 -44.161 -24.460  1.00  0.00
ATOM    129  HB2 ARG     8     -30.261 -43.486 -25.077  1.00  0.00
ATOM    130  HB3 ARG     8     -30.514 -45.185 -24.613  1.00  0.00
ATOM    131  CG  ARG     8     -32.332 -44.049 -24.855  1.00  0.00
ATOM    132  HG2 ARG     8     -32.850 -44.891 -24.397  1.00  0.00
ATOM    133  HG3 ARG     8     -32.707 -43.118 -24.430  1.00  0.00
ATOM    134  CD  ARG     8     -32.582 -44.057 -26.367  1.00  0.00
ATOM    135  HD2 ARG     8     -32.025 -43.246 -26.836  1.00  0.00
ATOM    136  HD3 ARG     8     -32.259 -45.009 -26.788  1.00  0.00
ATOM    137  NE  ARG     8     -34.014 -43.875 -26.656  1.00  0.00
ATOM    138  HE  ARG     8     -34.570 -43.639 -25.847  1.00  0.00
ATOM    139  CZ  ARG     8     -34.630 -43.990 -27.847  1.00  0.00
ATOM    140  NH1 ARG     8     -33.960 -44.282 -28.972  1.00  0.00
ATOM    141 HH11 ARG     8     -32.960 -44.423 -28.939  1.00  0.00
ATOM    142 HH12 ARG     8     -34.458 -44.360 -29.847  1.00  0.00
ATOM    143  NH2 ARG     8     -35.955 -43.804 -27.908  1.00  0.00
ATOM    144 HH21 ARG     8     -36.470 -43.582 -27.068  1.00  0.00
ATOM    145 HH22 ARG     8     -36.433 -43.887 -28.794  1.00  0.00
ATOM    146  C   ARG     8     -29.372 -44.390 -22.396  1.00  0.00
ATOM    147  O   ARG     8     -28.288 -44.225 -22.955  1.00  0.00
ATOM    148  N   ARG     9     -29.551 -45.067 -21.258  1.00  0.00
ATOM    149  H   ARG     9     -30.457 -44.988 -20.819  1.00  0.00
ATOM    150  CA  ARG     9     -28.527 -45.858 -20.590  1.00  0.00
ATOM    151  HA  ARG     9     -27.531 -45.518 -20.872  1.00  0.00
ATOM    152  CB  ARG     9     -28.693 -45.688 -19.065  1.00  0.00
ATOM    153  HB2 ARG     9     -29.655 -46.113 -18.779  1.00  0.00
ATOM    154  HB3 ARG     9     -27.892 -46.239 -18.573  1.00  0.00
ATOM    155  CG  ARG     9     -28.637 -44.203 -18.634  1.00  0.00
ATOM    156  HG2 ARG     9     -27.794 -44.103 -17.950  1.00  0.00
ATOM    157  HG3 ARG     9     -28.445 -43.619 -19.534  1.00  0.00
ATOM    158  CD  ARG     9     -29.918 -43.685 -17.949  1.00  0.00
ATOM    159  HD2 ARG     9     -29.934 -42.597 -18.021  1.00  0.00
ATOM    160  HD3 ARG     9     -30.781 -44.096 -18.473  1.00  0.00
ATOM    161  NE  ARG     9     -30.003 -44.066 -16.526  1.00  0.00
ATOM    162  HE  ARG     9     -29.143 -44.439 -16.150  1.00  0.00
ATOM    163  CZ  ARG     9     -31.070 -43.963 -15.711  1.00  0.00
ATOM    164  NH1 ARG     9     -32.280 -43.588 -16.153  1.00  0.00
ATOM    165 HH11 ARG     9     -32.412 -43.371 -17.131  1.00  0.00
ATOM    166 HH12 ARG     9     -33.053 -43.524 -15.506  1.00  0.00
ATOM    167  NH2 ARG     9     -30.922 -44.251 -14.413  1.00  0.00
ATOM    168 HH21 ARG     9     -30.020 -44.540 -14.063  1.00  0.00
ATOM    169 HH22 ARG     9     -31.713 -44.178 -13.789  1.00  0.00
ATOM    170  C   ARG     9     -28.689 -47.312 -21.049  1.00  0.00
ATOM    171  O   ARG     9     -29.816 -47.743 -21.304  1.00  0.00
ATOM    172  N   TYR    10     -27.556 -48.023 -21.164  1.00  0.00
ATOM    173  H   TYR    10     -26.708 -47.518 -20.950  1.00  0.00
ATOM    174  CA  TYR    10     -27.439 -49.380 -21.694  1.00  0.00
ATOM    175  HA  TYR    10     -27.788 -49.409 -22.726  1.00  0.00
ATOM    176  CB  TYR    10     -25.963 -49.836 -21.658  1.00  0.00
ATOM    177  HB2 TYR    10     -25.376 -48.994 -22.024  1.00  0.00
ATOM    178  HB3 TYR    10     -25.701 -50.037 -20.619  1.00  0.00
ATOM    179  CG  TYR    10     -25.666 -51.065 -22.502  1.00  0.00
ATOM    180  CD1 TYR    10     -25.511 -50.935 -23.898  1.00  0.00
ATOM    181  HD1 TYR    10     -25.575 -49.949 -24.359  1.00  0.00
ATOM    182  CE1 TYR    10     -25.275 -52.072 -24.696  1.00  0.00
ATOM    183  HE1 TYR    10     -25.153 -51.966 -25.774  1.00  0.00
ATOM    184  CZ  TYR    10     -25.200 -53.346 -24.101  1.00  0.00
ATOM    185  OH  TYR    10     -24.985 -54.452 -24.871  1.00  0.00
ATOM    186  HH  TYR    10     -24.899 -54.248 -25.805  1.00  0.00
ATOM    187  CE2 TYR    10     -25.344 -53.477 -22.706  1.00  0.00
ATOM    188  HE2 TYR    10     -25.283 -54.463 -22.245  1.00  0.00
ATOM    189  CD2 TYR    10     -25.566 -52.339 -21.907  1.00  0.00
ATOM    190  HD2 TYR    10     -25.661 -52.442 -20.826  1.00  0.00
ATOM    191  C   TYR    10     -28.394 -50.364 -20.998  1.00  0.00
ATOM    192  O   TYR    10     -29.217 -50.958 -21.691  1.00  0.00
ATOM    193  N   GLN    11     -28.322 -50.441 -19.652  1.00  0.00
ATOM    194  H   GLN    11     -27.465 -50.079 -19.260  1.00  0.00
ATOM    195  CA  GLN    11     -29.253 -51.157 -18.757  1.00  0.00
ATOM    196  HA  GLN    11     -28.782 -51.332 -17.790  1.00  0.00
ATOM    197  CB  GLN    11     -30.531 -50.311 -18.539  1.00  0.00
ATOM    198  HB2 GLN    11     -30.934 -50.059 -19.520  1.00  0.00
ATOM    199  HB3 GLN    11     -31.250 -50.927 -17.999  1.00  0.00
ATOM    200  CG  GLN    11     -30.264 -49.014 -17.743  1.00  0.00
ATOM    201  HG2 GLN    11     -29.862 -49.275 -16.764  1.00  0.00
ATOM    202  HG3 GLN    11     -29.521 -48.443 -18.300  1.00  0.00
ATOM    203  CD  GLN    11     -31.508 -48.139 -17.545  1.00  0.00
ATOM    204  OE1 GLN    11     -31.684 -47.543 -16.484  1.00  0.00
ATOM    205  NE2 GLN    11     -32.366 -48.032 -18.562  1.00  0.00
ATOM    206 HE21 GLN    11     -33.194 -47.463 -18.462  1.00  0.00
ATOM    207 HE22 GLN    11     -32.183 -48.521 -19.427  1.00  0.00
ATOM    208  C   GLN    11     -29.535 -52.622 -19.157  1.00  0.00
ATOM    209  O   GLN    11     -30.644 -53.117 -18.961  1.00  0.00
ATOM    210  N   GLU    12     -28.517 -53.266 -19.745  1.00  0.00
ATOM    211  H   GLU    12     -27.638 -52.769 -19.755  1.00  0.00
ATOM    212  CA  GLU    12     -28.581 -54.570 -20.392  1.00  0.00
ATOM    213  HA  GLU    12     -29.413 -55.148 -19.988  1.00  0.00
ATOM    214  CB  GLU    12     -28.794 -54.394 -21.911  1.00  0.00
ATOM    215  HB2 GLU    12     -28.152 -53.574 -22.233  1.00  0.00
ATOM    216  HB3 GLU    12     -28.470 -55.318 -22.391  1.00  0.00
ATOM    217  CG  GLU    12     -30.254 -54.092 -22.310  1.00  0.00
ATOM    218  HG2 GLU    12     -30.858 -54.917 -21.932  1.00  0.00
ATOM    219  HG3 GLU    12     -30.534 -53.172 -21.797  1.00  0.00
ATOM    220  CD  GLU    12     -30.495 -53.930 -23.821  1.00  0.00
ATOM    221  OE1 GLU    12     -31.689 -53.834 -24.180  1.00  0.00
ATOM    222  OE2 GLU    12     -29.516 -53.902 -24.602  1.00  0.00
ATOM    223  C   GLU    12     -27.300 -55.358 -20.115  1.00  0.00
ATOM    224  O   GLU    12     -26.261 -54.777 -19.796  1.00  0.00
ATOM    225  N   ASP    13     -27.419 -56.690 -20.237  1.00  0.00
ATOM    226  H   ASP    13     -28.367 -57.019 -20.346  1.00  0.00
ATOM    227  CA  ASP    13     -26.360 -57.681 -20.006  1.00  0.00
ATOM    228  HA  ASP    13     -26.841 -58.657 -19.945  1.00  0.00
ATOM    229  CB  ASP    13     -25.240 -57.744 -21.095  1.00  0.00
ATOM    230  HB2 ASP    13     -24.564 -56.894 -21.002  1.00  0.00
ATOM    231  HB3 ASP    13     -24.734 -58.649 -20.758  1.00  0.00
ATOM    232  CG  ASP    13     -25.659 -57.909 -22.575  1.00  0.00
ATOM    233  OD1 ASP    13     -26.694 -57.352 -23.000  1.00  0.00
ATOM    234  OD2 ASP    13     -24.832 -58.481 -23.319  1.00  0.00
ATOM    235  C   ASP    13     -25.789 -57.603 -18.568  1.00  0.00
ATOM    236  O   ASP    13     -24.606 -57.870 -18.356  1.00  0.00
ATOM    237  N   GLY    14     -26.651 -57.219 -17.609  1.00  0.00
ATOM    238  H   GLY    14     -27.600 -57.038 -17.905  1.00  0.00
ATOM    239  CA  GLY    14     -26.321 -57.047 -16.196  1.00  0.00
ATOM    240  HA2 GLY    14     -27.241 -57.158 -15.623  1.00  0.00
ATOM    241  HA3 GLY    14     -25.623 -57.837 -15.918  1.00  0.00
ATOM    242  C   GLY    14     -25.688 -55.681 -15.869  1.00  0.00
ATOM    243  O   GLY    14     -25.294 -55.498 -14.719  1.00  0.00
ATOM    244  N   PHE    15     -25.578 -54.741 -16.831  1.00  0.00
ATOM    245  H   PHE    15     -25.938 -54.974 -17.745  1.00  0.00
ATOM    246  CA  PHE    15     -24.899 -53.451 -16.659  1.00  0.00
ATOM    247  HA  PHE    15     -24.641 -53.303 -15.610  1.00  0.00
ATOM    248  CB  PHE    15     -23.599 -53.416 -17.498  1.00  0.00
ATOM    249  HB2 PHE    15     -23.854 -54.085 -18.320  1.00  0.00
ATOM    250  HB3 PHE    15     -23.323 -52.440 -17.897  1.00  0.00
ATOM    251  CG  PHE    15     -22.351 -53.987 -16.844  1.00  0.00
ATOM    252  CD1 PHE    15     -22.005 -53.654 -15.513  1.00  0.00
ATOM    253  HD1 PHE    15     -22.679 -53.039 -14.916  1.00  0.00
ATOM    254  CE1 PHE    15     -20.813 -54.107 -14.968  1.00  0.00
ATOM    255  HE1 PHE    15     -20.573 -53.881 -13.929  1.00  0.00
ATOM    256  CZ  PHE    15     -19.927 -54.845 -15.740  1.00  0.00
ATOM    257  HZ  PHE    15     -18.996 -55.201 -15.299  1.00  0.00
ATOM    258  CE2 PHE    15     -20.221 -55.131 -17.066  1.00  0.00
ATOM    259  HE2 PHE    15     -19.508 -55.693 -17.669  1.00  0.00
ATOM    260  CD2 PHE    15     -21.419 -54.704 -17.625  1.00  0.00
ATOM    261  HD2 PHE    15     -21.641 -54.922 -18.669  1.00  0.00
ATOM    262  C   PHE    15     -25.776 -52.238 -16.998  1.00  0.00
ATOM    263  O   PHE    15     -26.191 -52.082 -18.144  1.00  0.00
ATOM    264  N   ASP    16     -25.950 -51.364 -15.993  1.00  0.00
ATOM    265  H   ASP    16     -25.676 -51.719 -15.088  1.00  0.00
ATOM    266  CA  ASP    16     -26.569 -50.042 -16.061  1.00  0.00
ATOM    267  HA  ASP    16     -27.191 -50.000 -16.955  1.00  0.00
ATOM    268  CB  ASP    16     -27.456 -49.707 -14.821  1.00  0.00
ATOM    269  HB2 ASP    16     -27.649 -48.652 -15.017  1.00  0.00
ATOM    270  HB3 ASP    16     -28.389 -50.266 -14.892  1.00  0.00
ATOM    271  CG  ASP    16     -26.865 -49.867 -13.397  1.00  0.00
ATOM    272  OD1 ASP    16     -25.979 -50.724 -13.179  1.00  0.00
ATOM    273  OD2 ASP    16     -27.415 -49.190 -12.501  1.00  0.00
ATOM    274  C   ASP    16     -25.476 -48.978 -16.280  1.00  0.00
ATOM    275  O   ASP    16     -24.958 -48.415 -15.316  1.00  0.00
ATOM    276  N   LEU    17     -25.134 -48.728 -17.552  1.00  0.00
ATOM    277  H   LEU    17     -25.621 -49.231 -18.281  1.00  0.00
ATOM    278  CA  LEU    17     -24.102 -47.765 -17.943  1.00  0.00
ATOM    279  HA  LEU    17     -23.629 -47.332 -17.062  1.00  0.00
ATOM    280  CB  LEU    17     -23.024 -48.494 -18.774  1.00  0.00
ATOM    281  HB2 LEU    17     -23.630 -49.036 -19.500  1.00  0.00
ATOM    282  HB3 LEU    17     -22.367 -47.799 -19.297  1.00  0.00
ATOM    283  CG  LEU    17     -22.174 -49.495 -17.965  1.00  0.00
ATOM    284  HG  LEU    17     -22.841 -50.155 -17.410  1.00  0.00
ATOM    285  CD1 LEU    17     -21.281 -50.334 -18.898  1.00  0.00
ATOM    286 HD11 LEU    17     -20.613 -49.675 -19.453  1.00  0.00
ATOM    287 HD12 LEU    17     -20.691 -51.033 -18.305  1.00  0.00
ATOM    288 HD13 LEU    17     -21.906 -50.889 -19.597  1.00  0.00
ATOM    289  CD2 LEU    17     -21.365 -48.819 -16.839  1.00  0.00
ATOM    290 HD21 LEU    17     -22.047 -48.326 -16.146  1.00  0.00
ATOM    291 HD22 LEU    17     -20.786 -49.572 -16.304  1.00  0.00
ATOM    292 HD23 LEU    17     -20.689 -48.080 -17.270  1.00  0.00
ATOM    293  C   LEU    17     -24.727 -46.656 -18.786  1.00  0.00
ATOM    294  O   LEU    17     -25.500 -46.964 -19.687  1.00  0.00
ATOM    295  N   ASP    18     -24.337 -45.395 -18.536  1.00  0.00
ATOM    296  H   ASP    18     -23.848 -45.211 -17.672  1.00  0.00
ATOM    297  CA  ASP    18     -24.682 -44.259 -19.394  1.00  0.00
ATOM    298  HA  ASP    18     -25.726 -44.341 -19.697  1.00  0.00
ATOM    299  CB  ASP    18     -24.484 -42.907 -18.659  1.00  0.00
ATOM    300  HB2 ASP    18     -24.961 -42.932 -17.679  1.00  0.00
ATOM    301  HB3 ASP    18     -23.401 -42.883 -18.535  1.00  0.00
ATOM    302  CG  ASP    18     -24.940 -41.651 -19.418  1.00  0.00
ATOM    303  OD1 ASP    18     -25.807 -41.775 -20.312  1.00  0.00
ATOM    304  OD2 ASP    18     -24.492 -40.557 -19.012  1.00  0.00
ATOM    305  C   ASP    18     -23.868 -44.361 -20.700  1.00  0.00
ATOM    306  O   ASP    18     -22.710 -43.941 -20.728  1.00  0.00
ATOM    307  N   LEU    19     -24.476 -44.990 -21.719  1.00  0.00
ATOM    308  H   LEU    19     -25.450 -45.221 -21.589  1.00  0.00
ATOM    309  CA  LEU    19     -23.813 -45.446 -22.938  1.00  0.00
ATOM    310  HA  LEU    19     -23.189 -44.655 -23.354  1.00  0.00
ATOM    311  CB  LEU    19     -22.909 -46.663 -22.595  1.00  0.00
ATOM    312  HB2 LEU    19     -22.294 -46.250 -21.796  1.00  0.00
ATOM    313  HB3 LEU    19     -23.493 -47.498 -22.209  1.00  0.00
ATOM    314  CG  LEU    19     -22.000 -47.158 -23.740  1.00  0.00
ATOM    315  HG  LEU    19     -21.831 -46.331 -24.430  1.00  0.00
ATOM    316  CD1 LEU    19     -20.645 -47.666 -23.204  1.00  0.00
ATOM    317 HD11 LEU    19     -20.814 -48.493 -22.514  1.00  0.00
ATOM    318 HD12 LEU    19     -20.029 -48.007 -24.036  1.00  0.00
ATOM    319 HD13 LEU    19     -20.134 -46.857 -22.682  1.00  0.00
ATOM    320  CD2 LEU    19     -22.688 -48.206 -24.644  1.00  0.00
ATOM    321 HD21 LEU    19     -23.580 -47.769 -25.094  1.00  0.00
ATOM    322 HD22 LEU    19     -22.000 -48.516 -25.430  1.00  0.00
ATOM    323 HD23 LEU    19     -22.970 -49.073 -24.046  1.00  0.00
ATOM    324  C   LEU    19     -24.870 -45.743 -24.018  1.00  0.00
ATOM    325  O   LEU    19     -25.932 -46.277 -23.699  1.00  0.00
ATOM    326  N   THR    20     -24.552 -45.391 -25.275  1.00  0.00
ATOM    327  H   THR    20     -23.625 -45.008 -25.395  1.00  0.00
ATOM    328  CA  THR    20     -25.400 -45.548 -26.463  1.00  0.00
ATOM    329  HA  THR    20     -26.037 -46.425 -26.344  1.00  0.00
ATOM    330  CB  THR    20     -26.307 -44.297 -26.661  1.00  0.00
ATOM    331  HB  THR    20     -25.647 -43.437 -26.548  1.00  0.00
ATOM    332  CG2 THR    20     -27.071 -44.185 -27.994  1.00  0.00
ATOM    333 HG21 THR    20     -27.732 -45.044 -28.108  1.00  0.00
ATOM    334 HG22 THR    20     -27.662 -43.269 -27.999  1.00  0.00
ATOM    335 HG23 THR    20     -26.360 -44.162 -28.820  1.00  0.00
ATOM    336  OG1 THR    20     -27.300 -44.269 -25.661  1.00  0.00
ATOM    337  HG1 THR    20     -27.857 -43.497 -25.785  1.00  0.00
ATOM    338  C   THR    20     -24.503 -45.672 -27.708  1.00  0.00
ATOM    339  O   THR    20     -23.447 -45.047 -27.756  1.00  0.00
ATOM    340  N   TYR    21     -24.967 -46.432 -28.712  1.00  0.00
ATOM    341  H   TYR    21     -25.818 -46.947 -28.534  1.00  0.00
ATOM    342  CA  TYR    21     -24.331 -46.575 -30.021  1.00  0.00
ATOM    343  HA  TYR    21     -23.289 -46.258 -29.976  1.00  0.00
ATOM    344  CB  TYR    21     -24.378 -48.062 -30.447  1.00  0.00
ATOM    345  HB2 TYR    21     -25.420 -48.382 -30.429  1.00  0.00
ATOM    346  HB3 TYR    21     -24.021 -48.045 -31.477  1.00  0.00
ATOM    347  CG  TYR    21     -23.535 -49.035 -29.635  1.00  0.00
ATOM    348  CD1 TYR    21     -23.914 -49.402 -28.325  1.00  0.00
ATOM    349  HD1 TYR    21     -24.795 -48.948 -27.871  1.00  0.00
ATOM    350  CE1 TYR    21     -23.160 -50.349 -27.605  1.00  0.00
ATOM    351  HE1 TYR    21     -23.449 -50.612 -26.588  1.00  0.00
ATOM    352  CZ  TYR    21     -22.035 -50.955 -28.197  1.00  0.00
ATOM    353  OH  TYR    21     -21.321 -51.890 -27.505  1.00  0.00
ATOM    354  HH  TYR    21     -21.673 -52.057 -26.628  1.00  0.00
ATOM    355  CE2 TYR    21     -21.651 -50.593 -29.503  1.00  0.00
ATOM    356  HE2 TYR    21     -20.781 -51.060 -29.965  1.00  0.00
ATOM    357  CD2 TYR    21     -22.392 -49.627 -30.212  1.00  0.00
ATOM    358  HD2 TYR    21     -22.083 -49.331 -31.215  1.00  0.00
ATOM    359  C   TYR    21     -25.087 -45.699 -31.036  1.00  0.00
ATOM    360  O   TYR    21     -26.197 -46.061 -31.426  1.00  0.00
ATOM    361  N   ILE    22     -24.478 -44.576 -31.458  1.00  0.00
ATOM    362  H   ILE    22     -23.659 -44.279 -30.947  1.00  0.00
ATOM    363  CA  ILE    22     -24.978 -43.710 -32.542  1.00  0.00
ATOM    364  HA  ILE    22     -26.045 -43.508 -32.451  1.00  0.00
ATOM    365  CB  ILE    22     -24.192 -42.354 -32.599  1.00  0.00
ATOM    366  HB  ILE    22     -23.193 -42.574 -32.223  1.00  0.00
ATOM    367  CG2 ILE    22     -24.083 -41.673 -33.983  1.00  0.00
ATOM    368 HG21 ILE    22     -25.082 -41.452 -34.360  1.00  0.00
ATOM    369 HG22 ILE    22     -23.518 -40.746 -33.889  1.00  0.00
ATOM    370 HG23 ILE    22     -23.573 -42.340 -34.678  1.00  0.00
ATOM    371  CG1 ILE    22     -24.749 -41.305 -31.610  1.00  0.00
ATOM    372 HG12 ILE    22     -24.052 -40.468 -31.642  1.00  0.00
ATOM    373 HG13 ILE    22     -25.710 -40.993 -32.019  1.00  0.00
ATOM    374  CD1 ILE    22     -24.935 -41.759 -30.158  1.00  0.00
ATOM    375 HD11 ILE    22     -23.974 -42.071 -29.748  1.00  0.00
ATOM    376 HD12 ILE    22     -25.331 -40.933 -29.567  1.00  0.00
ATOM    377 HD13 ILE    22     -25.632 -42.596 -30.125  1.00  0.00
ATOM    378  C   ILE    22     -24.934 -44.444 -33.902  1.00  0.00
ATOM    379  O   ILE    22     -25.909 -44.418 -34.652  1.00  0.00
ATOM    380  N   TYR    23     -23.817 -45.148 -34.120  1.00  0.00
ATOM    381  H   TYR    23     -23.035 -44.862 -33.549  1.00  0.00
ATOM    382  CA  TYR    23     -23.603 -46.200 -35.111  1.00  0.00
ATOM    383  HA  TYR    23     -24.555 -46.589 -35.473  1.00  0.00
ATOM    384  CB  TYR    23     -22.826 -45.600 -36.309  1.00  0.00
ATOM    385  HB2 TYR    23     -22.006 -44.988 -35.932  1.00  0.00
ATOM    386  HB3 TYR    23     -22.422 -46.447 -36.863  1.00  0.00
ATOM    387  CG  TYR    23     -23.701 -44.763 -37.230  1.00  0.00
ATOM    388  CD1 TYR    23     -24.690 -45.389 -38.017  1.00  0.00
ATOM    389  HD1 TYR    23     -24.793 -46.474 -37.992  1.00  0.00
ATOM    390  CE1 TYR    23     -25.542 -44.620 -38.832  1.00  0.00
ATOM    391  HE1 TYR    23     -26.309 -45.110 -39.433  1.00  0.00
ATOM    392  CZ  TYR    23     -25.413 -43.219 -38.862  1.00  0.00
ATOM    393  OH  TYR    23     -26.238 -42.482 -39.659  1.00  0.00
ATOM    394  HH  TYR    23     -26.863 -43.020 -40.151  1.00  0.00
ATOM    395  CE2 TYR    23     -24.426 -42.588 -38.080  1.00  0.00
ATOM    396  HE2 TYR    23     -24.330 -41.502 -38.094  1.00  0.00
ATOM    397  CD2 TYR    23     -23.563 -43.361 -37.279  1.00  0.00
ATOM    398  HD2 TYR    23     -22.783 -42.875 -36.692  1.00  0.00
ATOM    399  C   TYR    23     -22.863 -47.345 -34.385  1.00  0.00
ATOM    400  O   TYR    23     -22.337 -47.107 -33.297  1.00  0.00
ATOM    401  N   PRO    24     -22.823 -48.578 -34.945  1.00  0.00
ATOM    402  CD  PRO    24     -23.432 -48.998 -36.206  1.00  0.00
ATOM    403  HD2 PRO    24     -23.306 -48.205 -36.943  1.00  0.00
ATOM    404  HD3 PRO    24     -24.495 -49.178 -36.045  1.00  0.00
ATOM    405  CG  PRO    24     -22.678 -50.268 -36.578  1.00  0.00
ATOM    406  HG2 PRO    24     -21.753 -50.034 -37.105  1.00  0.00
ATOM    407  HG3 PRO    24     -23.293 -50.920 -37.197  1.00  0.00
ATOM    408  CB  PRO    24     -22.400 -50.907 -35.226  1.00  0.00
ATOM    409  HB2 PRO    24     -21.522 -51.552 -35.236  1.00  0.00
ATOM    410  HB3 PRO    24     -23.269 -51.482 -34.904  1.00  0.00
ATOM    411  CA  PRO    24     -22.169 -49.725 -34.269  1.00  0.00
ATOM    412  HA  PRO    24     -22.723 -49.902 -33.347  1.00  0.00
ATOM    413  C   PRO    24     -20.676 -49.522 -33.940  1.00  0.00
ATOM    414  O   PRO    24     -20.213 -49.988 -32.900  1.00  0.00
ATOM    415  N   ASN    25     -19.979 -48.785 -34.817  1.00  0.00
ATOM    416  H   ASN    25     -20.434 -48.620 -35.703  1.00  0.00
ATOM    417  CA  ASN    25     -18.592 -48.351 -34.659  1.00  0.00
ATOM    418  HA  ASN    25     -18.023 -49.117 -34.132  1.00  0.00
ATOM    419  CB  ASN    25     -17.936 -48.112 -36.050  1.00  0.00
ATOM    420  HB2 ASN    25     -17.129 -47.393 -35.907  1.00  0.00
ATOM    421  HB3 ASN    25     -17.518 -49.070 -36.360  1.00  0.00
ATOM    422  CG  ASN    25     -18.862 -47.596 -37.165  1.00  0.00
ATOM    423  OD1 ASN    25     -19.174 -48.323 -38.104  1.00  0.00
ATOM    424  ND2 ASN    25     -19.318 -46.347 -37.067  1.00  0.00
ATOM    425 HD21 ASN    25     -19.928 -45.978 -37.782  1.00  0.00
ATOM    426 HD22 ASN    25     -19.051 -45.776 -36.278  1.00  0.00
ATOM    427  C   ASN    25     -18.404 -47.149 -33.709  1.00  0.00
ATOM    428  O   ASN    25     -17.291 -46.978 -33.227  1.00  0.00
ATOM    429  N   ILE    26     -19.441 -46.331 -33.452  1.00  0.00
ATOM    430  H   ILE    26     -20.348 -46.575 -33.822  1.00  0.00
ATOM    431  CA  ILE    26     -19.319 -45.097 -32.662  1.00  0.00
ATOM    432  HA  ILE    26     -18.309 -44.966 -32.273  1.00  0.00
ATOM    433  CB  ILE    26     -19.730 -43.833 -33.476  1.00  0.00
ATOM    434  HB  ILE    26     -20.748 -43.992 -33.833  1.00  0.00
ATOM    435  CG2 ILE    26     -19.670 -42.521 -32.658  1.00  0.00
ATOM    436 HG21 ILE    26     -18.653 -42.361 -32.301  1.00  0.00
ATOM    437 HG22 ILE    26     -19.969 -41.684 -33.290  1.00  0.00
ATOM    438 HG23 ILE    26     -20.346 -42.592 -31.806  1.00  0.00
ATOM    439  CG1 ILE    26     -18.901 -43.653 -34.768  1.00  0.00
ATOM    440 HG12 ILE    26     -17.991 -43.112 -34.510  1.00  0.00
ATOM    441 HG13 ILE    26     -18.640 -44.644 -35.140  1.00  0.00
ATOM    442  CD1 ILE    26     -19.664 -42.882 -35.856  1.00  0.00
ATOM    443 HD11 ILE    26     -19.924 -41.891 -35.485  1.00  0.00
ATOM    444 HD12 ILE    26     -19.036 -42.784 -36.741  1.00  0.00
ATOM    445 HD13 ILE    26     -20.574 -43.423 -36.115  1.00  0.00
ATOM    446  C   ILE    26     -20.224 -45.176 -31.419  1.00  0.00
ATOM    447  O   ILE    26     -21.446 -45.078 -31.535  1.00  0.00
ATOM    448  N   ILE    27     -19.592 -45.297 -30.246  1.00  0.00
ATOM    449  H   ILE    27     -18.597 -45.468 -30.286  1.00  0.00
ATOM    450  CA  ILE    27     -20.232 -45.245 -28.938  1.00  0.00
ATOM    451  HA  ILE    27     -21.305 -45.426 -28.999  1.00  0.00
ATOM    452  CB  ILE    27     -19.586 -46.276 -27.961  1.00  0.00
ATOM    453  HB  ILE    27     -18.505 -46.157 -28.031  1.00  0.00
ATOM    454  CG2 ILE    27     -20.029 -46.100 -26.494  1.00  0.00
ATOM    455 HG21 ILE    27     -21.110 -46.219 -26.424  1.00  0.00
ATOM    456 HG22 ILE    27     -19.540 -46.851 -25.874  1.00  0.00
ATOM    457 HG23 ILE    27     -19.750 -45.105 -26.147  1.00  0.00
ATOM    458  CG1 ILE    27     -19.872 -47.724 -28.426  1.00  0.00
ATOM    459 HG12 ILE    27     -20.942 -47.892 -28.302  1.00  0.00
ATOM    460 HG13 ILE    27     -19.617 -47.774 -29.485  1.00  0.00
ATOM    461  CD1 ILE    27     -19.092 -48.805 -27.660  1.00  0.00
ATOM    462 HD11 ILE    27     -19.347 -48.756 -26.601  1.00  0.00
ATOM    463 HD12 ILE    27     -19.353 -49.788 -28.051  1.00  0.00
ATOM    464 HD13 ILE    27     -18.022 -48.638 -27.784  1.00  0.00
ATOM    465  C   ILE    27     -20.121 -43.815 -28.362  1.00  0.00
ATOM    466  O   ILE    27     -19.045 -43.221 -28.391  1.00  0.00
ATOM    467  N   ALA    28     -21.237 -43.312 -27.817  1.00  0.00
ATOM    468  H   ALA    28     -22.079 -43.847 -27.976  1.00  0.00
ATOM    469  CA  ALA    28     -21.331 -42.092 -27.016  1.00  0.00
ATOM    470  HA  ALA    28     -20.421 -41.492 -27.011  1.00  0.00
ATOM    471  CB  ALA    28     -22.482 -41.233 -27.560  1.00  0.00
ATOM    472  HB1 ALA    28     -23.402 -41.817 -27.563  1.00  0.00
ATOM    473  HB2 ALA    28     -22.611 -40.355 -26.927  1.00  0.00
ATOM    474  HB3 ALA    28     -22.250 -40.916 -28.577  1.00  0.00
ATOM    475  C   ALA    28     -21.625 -42.503 -25.568  1.00  0.00
ATOM    476  O   ALA    28     -22.466 -43.375 -25.358  1.00  0.00
ATOM    477  N   MET    29     -20.939 -41.886 -24.595  1.00  0.00
ATOM    478  H   MET    29     -20.296 -41.149 -24.845  1.00  0.00
ATOM    479  CA  MET    29     -21.008 -42.302 -23.191  1.00  0.00
ATOM    480  HA  MET    29     -22.036 -42.544 -22.921  1.00  0.00
ATOM    481  CB  MET    29     -20.131 -43.558 -22.974  1.00  0.00
ATOM    482  HB2 MET    29     -20.101 -43.744 -21.900  1.00  0.00
ATOM    483  HB3 MET    29     -20.634 -44.387 -23.472  1.00  0.00
ATOM    484  CG  MET    29     -18.695 -43.432 -23.512  1.00  0.00
ATOM    485  HG2 MET    29     -18.757 -43.470 -24.600  1.00  0.00
ATOM    486  HG3 MET    29     -18.323 -42.455 -23.203  1.00  0.00
ATOM    487  SD  MET    29     -17.554 -44.710 -22.938  1.00  0.00
ATOM    488  CE  MET    29     -17.254 -44.124 -21.258  1.00  0.00
ATOM    489  HE1 MET    29     -18.196 -44.091 -20.710  1.00  0.00
ATOM    490  HE2 MET    29     -16.565 -44.801 -20.754  1.00  0.00
ATOM    491  HE3 MET    29     -16.820 -43.125 -21.293  1.00  0.00
ATOM    492  C   MET    29     -20.618 -41.167 -22.234  1.00  0.00
ATOM    493  O   MET    29     -19.981 -40.200 -22.648  1.00  0.00
ATOM    494  N   GLY    30     -21.006 -41.326 -20.957  1.00  0.00
ATOM    495  H   GLY    30     -21.567 -42.140 -20.749  1.00  0.00
ATOM    496  CA  GLY    30     -20.676 -40.412 -19.861  1.00  0.00
ATOM    497  HA2 GLY    30     -20.744 -39.385 -20.219  1.00  0.00
ATOM    498  HA3 GLY    30     -21.385 -40.560 -19.046  1.00  0.00
ATOM    499  C   GLY    30     -19.253 -40.666 -19.338  1.00  0.00
ATOM    500  O   GLY    30     -18.627 -41.672 -19.670  1.00  0.00
ATOM    501  N   PHE    31     -18.757 -39.732 -18.508  1.00  0.00
ATOM    502  H   PHE    31     -19.375 -38.960 -18.303  1.00  0.00
ATOM    503  CA  PHE    31     -17.401 -39.706 -17.948  1.00  0.00
ATOM    504  HA  PHE    31     -16.651 -39.755 -18.738  1.00  0.00
ATOM    505  CB  PHE    31     -17.225 -38.375 -17.182  1.00  0.00
ATOM    506  HB2 PHE    31     -17.345 -37.598 -17.937  1.00  0.00
ATOM    507  HB3 PHE    31     -17.989 -38.256 -16.414  1.00  0.00
ATOM    508  CG  PHE    31     -15.884 -38.123 -16.506  1.00  0.00
ATOM    509  CD1 PHE    31     -14.756 -37.754 -17.265  1.00  0.00
ATOM    510  HD1 PHE    31     -14.847 -37.632 -18.344  1.00  0.00
ATOM    511  CE1 PHE    31     -13.531 -37.546 -16.643  1.00  0.00
ATOM    512  HE1 PHE    31     -12.669 -37.234 -17.233  1.00  0.00
ATOM    513  CZ  PHE    31     -13.403 -37.734 -15.273  1.00  0.00
ATOM    514  HZ  PHE    31     -12.440 -37.564 -14.792  1.00  0.00
ATOM    515  CE2 PHE    31     -14.496 -38.137 -14.516  1.00  0.00
ATOM    516  HE2 PHE    31     -14.385 -38.294 -13.443  1.00  0.00
ATOM    517  CD2 PHE    31     -15.730 -38.340 -15.124  1.00  0.00
ATOM    518  HD2 PHE    31     -16.583 -38.668 -14.530  1.00  0.00
ATOM    519  C   PHE    31     -17.116 -40.925 -17.044  1.00  0.00
ATOM    520  O   PHE    31     -17.807 -41.068 -16.034  1.00  0.00
ATOM    521  N   PRO    32     -16.109 -41.764 -17.397  1.00  0.00
ATOM    522  CD  PRO    32     -15.381 -41.755 -18.661  1.00  0.00
ATOM    523  HD2 PRO    32     -14.642 -40.954 -18.634  1.00  0.00
ATOM    524  HD3 PRO    32     -16.087 -41.570 -19.470  1.00  0.00
ATOM    525  CG  PRO    32     -14.745 -43.132 -18.751  1.00  0.00
ATOM    526  HG2 PRO    32     -13.831 -43.094 -19.344  1.00  0.00
ATOM    527  HG3 PRO    32     -15.438 -43.846 -19.197  1.00  0.00
ATOM    528  CB  PRO    32     -14.455 -43.490 -17.311  1.00  0.00
ATOM    529  HB2 PRO    32     -13.465 -43.114 -17.054  1.00  0.00
ATOM    530  HB3 PRO    32     -14.499 -44.562 -17.116  1.00  0.00
ATOM    531  CA  PRO    32     -15.529 -42.757 -16.473  1.00  0.00
ATOM    532  HA  PRO    32     -16.313 -43.448 -16.163  1.00  0.00
ATOM    533  C   PRO    32     -14.931 -42.070 -15.232  1.00  0.00
ATOM    534  O   PRO    32     -13.882 -41.435 -15.332  1.00  0.00
ATOM    535  N   ALA    33     -15.643 -42.178 -14.103  1.00  0.00
ATOM    536  H   ALA    33     -16.506 -42.701 -14.140  1.00  0.00
ATOM    537  CA  ALA    33     -15.261 -41.565 -12.839  1.00  0.00
ATOM    538  HA  ALA    33     -14.391 -40.920 -12.963  1.00  0.00
ATOM    539  CB  ALA    33     -16.428 -40.718 -12.315  1.00  0.00
ATOM    540  HB1 ALA    33     -17.304 -41.352 -12.177  1.00  0.00
ATOM    541  HB2 ALA    33     -16.152 -40.268 -11.361  1.00  0.00
ATOM    542  HB3 ALA    33     -16.658 -39.932 -13.034  1.00  0.00
ATOM    543  C   ALA    33     -14.889 -42.645 -11.824  1.00  0.00
ATOM    544  O   ALA    33     -15.690 -43.542 -11.560  1.00  0.00
ATOM    545  N   GLU    34     -13.689 -42.497 -11.243  1.00  0.00
ATOM    546  H   GLU    34     -13.020 -41.911 -11.721  1.00  0.00
ATOM    547  CA  GLU    34     -13.257 -43.200 -10.035  1.00  0.00
ATOM    548  HA  GLU    34     -13.413 -44.274 -10.138  1.00  0.00
ATOM    549  CB  GLU    34     -11.746 -42.937  -9.822  1.00  0.00
ATOM    550  HB2 GLU    34     -11.252 -43.531 -10.591  1.00  0.00
ATOM    551  HB3 GLU    34     -11.617 -41.878 -10.043  1.00  0.00
ATOM    552  CG  GLU    34     -11.119 -43.256  -8.441  1.00  0.00
ATOM    553  HG2 GLU    34     -10.143 -42.774  -8.389  1.00  0.00
ATOM    554  HG3 GLU    34     -11.785 -42.807  -7.704  1.00  0.00
ATOM    555  CD  GLU    34     -10.966 -44.755  -8.146  1.00  0.00
ATOM    556  OE1 GLU    34      -9.805 -45.220  -8.128  1.00  0.00
ATOM    557  OE2 GLU    34     -12.003 -45.413  -7.911  1.00  0.00
ATOM    558  C   GLU    34     -14.124 -42.787  -8.836  1.00  0.00
ATOM    559  O   GLU    34     -14.643 -43.649  -8.128  1.00  0.00
ATOM    560  N   ARG    35     -14.293 -41.465  -8.678  1.00  0.00
ATOM    561  H   ARG    35     -13.782 -40.854  -9.299  1.00  0.00
ATOM    562  CA  ARG    35     -15.103 -40.864  -7.634  1.00  0.00
ATOM    563  HA  ARG    35     -15.329 -41.591  -6.854  1.00  0.00
ATOM    564  CB  ARG    35     -14.313 -39.702  -7.009  1.00  0.00
ATOM    565  HB2 ARG    35     -13.310 -40.064  -6.780  1.00  0.00
ATOM    566  HB3 ARG    35     -14.251 -38.904  -7.748  1.00  0.00
ATOM    567  CG  ARG    35     -14.966 -39.164  -5.730  1.00  0.00
ATOM    568  HG2 ARG    35     -15.956 -38.787  -5.986  1.00  0.00
ATOM    569  HG3 ARG    35     -15.063 -39.989  -5.024  1.00  0.00
ATOM    570  CD  ARG    35     -14.142 -38.041  -5.092  1.00  0.00
ATOM    571  HD2 ARG    35     -13.092 -38.334  -5.066  1.00  0.00
ATOM    572  HD3 ARG    35     -14.250 -37.133  -5.685  1.00  0.00
ATOM    573  NE  ARG    35     -14.588 -37.763  -3.719  1.00  0.00
ATOM    574  HE  ARG    35     -15.355 -38.337  -3.401  1.00  0.00
ATOM    575  CZ  ARG    35     -14.084 -36.842  -2.878  1.00  0.00
ATOM    576  NH1 ARG    35     -13.102 -36.003  -3.245  1.00  0.00
ATOM    577 HH11 ARG    35     -12.721 -36.054  -4.179  1.00  0.00
ATOM    578 HH12 ARG    35     -12.749 -35.324  -2.585  1.00  0.00
ATOM    579  NH2 ARG    35     -14.577 -36.763  -1.636  1.00  0.00
ATOM    580 HH21 ARG    35     -15.315 -37.390  -1.348  1.00  0.00
ATOM    581 HH22 ARG    35     -14.209 -36.077  -0.993  1.00  0.00
ATOM    582  C   ARG    35     -16.446 -40.416  -8.220  1.00  0.00
ATOM    583  O   ARG    35     -16.499 -39.414  -8.935  1.00  0.00
ATOM    584  N   LEU    36     -17.504 -41.169  -7.883  1.00  0.00
ATOM    585  H   LEU    36     -17.324 -42.035  -7.395  1.00  0.00
ATOM    586  CA  LEU    36     -18.883 -40.847  -8.235  1.00  0.00
ATOM    587  HA  LEU    36     -18.912 -40.378  -9.218  1.00  0.00
ATOM    588  CB  LEU    36     -19.752 -42.131  -8.273  1.00  0.00
ATOM    589  HB2 LEU    36     -19.654 -42.468  -7.241  1.00  0.00
ATOM    590  HB3 LEU    36     -20.796 -41.898  -8.481  1.00  0.00
ATOM    591  CG  LEU    36     -19.274 -43.249  -9.227  1.00  0.00
ATOM    592  HG  LEU    36     -20.115 -43.919  -9.405  1.00  0.00
ATOM    593  CD1 LEU    36     -18.763 -42.707 -10.561  1.00  0.00
ATOM    594 HD11 LEU    36     -17.921 -42.038 -10.383  1.00  0.00
ATOM    595 HD12 LEU    36     -18.441 -43.536 -11.191  1.00  0.00
ATOM    596 HD13 LEU    36     -19.562 -42.160 -11.062  1.00  0.00
ATOM    597  CD2 LEU    36     -18.244 -44.203  -8.590  1.00  0.00
ATOM    598 HD21 LEU    36     -18.686 -44.686  -7.718  1.00  0.00
ATOM    599 HD22 LEU    36     -17.953 -44.962  -9.316  1.00  0.00
ATOM    600 HD23 LEU    36     -17.364 -43.637  -8.285  1.00  0.00
ATOM    601  C   LEU    36     -19.420 -39.822  -7.226  1.00  0.00
ATOM    602  O   LEU    36     -19.820 -40.204  -6.127  1.00  0.00
ATOM    603  N   GLU    37     -19.383 -38.540  -7.615  1.00  0.00
ATOM    604  H   GLU    37     -18.922 -38.339  -8.491  1.00  0.00
ATOM    605  CA  GLU    37     -19.892 -37.421  -6.829  1.00  0.00
ATOM    606  HA  GLU    37     -20.576 -37.788  -6.064  1.00  0.00
ATOM    607  CB  GLU    37     -18.729 -36.675  -6.136  1.00  0.00
ATOM    608  HB2 GLU    37     -19.192 -35.891  -5.537  1.00  0.00
ATOM    609  HB3 GLU    37     -18.258 -37.404  -5.477  1.00  0.00
ATOM    610  CG  GLU    37     -17.657 -36.050  -7.065  1.00  0.00
ATOM    611  HG2 GLU    37     -16.918 -36.822  -7.279  1.00  0.00
ATOM    612  HG3 GLU    37     -18.144 -35.747  -7.992  1.00  0.00
ATOM    613  CD  GLU    37     -16.962 -34.838  -6.434  1.00  0.00
ATOM    614  OE1 GLU    37     -16.951 -33.776  -7.096  1.00  0.00
ATOM    615  OE2 GLU    37     -16.442 -34.981  -5.306  1.00  0.00
ATOM    616  C   GLU    37     -20.709 -36.493  -7.735  1.00  0.00
ATOM    617  O   GLU    37     -20.320 -36.259  -8.881  1.00  0.00
ATOM    618  N   GLY    38     -21.817 -35.963  -7.189  1.00  0.00
ATOM    619  H   GLY    38     -22.032 -36.233  -6.240  1.00  0.00
ATOM    620  CA  GLY    38     -22.721 -35.034  -7.868  1.00  0.00
ATOM    621  HA2 GLY    38     -23.548 -34.783  -7.203  1.00  0.00
ATOM    622  HA3 GLY    38     -22.177 -34.126  -8.130  1.00  0.00
ATOM    623  C   GLY    38     -23.284 -35.666  -9.148  1.00  0.00
ATOM    624  O   GLY    38     -24.044 -36.632  -9.088  1.00  0.00
ATOM    625  N   VAL    39     -22.887 -35.099 -10.296  1.00  0.00
ATOM    626  H   VAL    39     -22.325 -34.264 -10.205  1.00  0.00
ATOM    627  CA  VAL    39     -23.270 -35.534 -11.640  1.00  0.00
ATOM    628  HA  VAL    39     -24.232 -36.043 -11.699  1.00  0.00
ATOM    629  CB  VAL    39     -23.289 -34.322 -12.613  1.00  0.00
ATOM    630  HB  VAL    39     -23.486 -34.690 -13.620  1.00  0.00
ATOM    631  CG1 VAL    39     -24.372 -33.302 -12.219  1.00  0.00
ATOM    632 HG11 VAL    39     -24.176 -32.934 -11.212  1.00  0.00
ATOM    633 HG12 VAL    39     -24.358 -32.467 -12.920  1.00  0.00
ATOM    634 HG13 VAL    39     -25.350 -33.782 -12.246  1.00  0.00
ATOM    635  CG2 VAL    39     -21.924 -33.628 -12.777  1.00  0.00
ATOM    636 HG21 VAL    39     -21.198 -34.341 -13.167  1.00  0.00
ATOM    637 HG22 VAL    39     -22.021 -32.793 -13.471  1.00  0.00
ATOM    638 HG23 VAL    39     -21.586 -33.258 -11.809  1.00  0.00
ATOM    639  C   VAL    39     -22.389 -36.665 -12.235  1.00  0.00
ATOM    640  O   VAL    39     -22.668 -37.086 -13.358  1.00  0.00
ATOM    641  N   TYR    40     -21.386 -37.175 -11.493  1.00  0.00
ATOM    642  H   TYR    40     -21.127 -36.685 -10.648  1.00  0.00
ATOM    643  CA  TYR    40     -20.626 -38.378 -11.862  1.00  0.00
ATOM    644  HA  TYR    40     -20.594 -38.472 -12.947  1.00  0.00
ATOM    645  CB  TYR    40     -19.180 -38.298 -11.332  1.00  0.00
ATOM    646  HB2 TYR    40     -19.297 -38.217 -10.251  1.00  0.00
ATOM    647  HB3 TYR    40     -18.702 -39.247 -11.575  1.00  0.00
ATOM    648  CG  TYR    40     -18.316 -37.153 -11.835  1.00  0.00
ATOM    649  CD1 TYR    40     -18.398 -36.706 -13.173  1.00  0.00
ATOM    650  HD1 TYR    40     -19.106 -37.173 -13.857  1.00  0.00
ATOM    651  CE1 TYR    40     -17.569 -35.661 -13.623  1.00  0.00
ATOM    652  HE1 TYR    40     -17.636 -35.323 -14.657  1.00  0.00
ATOM    653  CZ  TYR    40     -16.657 -35.052 -12.741  1.00  0.00
ATOM    654  OH  TYR    40     -15.865 -34.032 -13.183  1.00  0.00
ATOM    655  HH  TYR    40     -16.014 -33.815 -14.106  1.00  0.00
ATOM    656  CE2 TYR    40     -16.565 -35.499 -11.408  1.00  0.00
ATOM    657  HE2 TYR    40     -15.857 -35.032 -10.724  1.00  0.00
ATOM    658  CD2 TYR    40     -17.388 -36.550 -10.960  1.00  0.00
ATOM    659  HD2 TYR    40     -17.310 -36.903  -9.931  1.00  0.00
ATOM    660  C   TYR    40     -21.324 -39.626 -11.301  1.00  0.00
ATOM    661  O   TYR    40     -21.568 -39.688 -10.095  1.00  0.00
ATOM    662  N   ARG    41     -21.642 -40.581 -12.195  1.00  0.00
ATOM    663  H   ARG    41     -21.346 -40.434 -13.149  1.00  0.00
ATOM    664  CA  ARG    41     -22.440 -41.774 -11.891  1.00  0.00
ATOM    665  HA  ARG    41     -22.460 -41.954 -10.816  1.00  0.00
ATOM    666  CB  ARG    41     -23.891 -41.557 -12.383  1.00  0.00
ATOM    667  HB2 ARG    41     -23.822 -41.341 -13.449  1.00  0.00
ATOM    668  HB3 ARG    41     -24.407 -42.506 -12.238  1.00  0.00
ATOM    669  CG  ARG    41     -24.683 -40.426 -11.677  1.00  0.00
ATOM    670  HG2 ARG    41     -23.957 -39.815 -11.141  1.00  0.00
ATOM    671  HG3 ARG    41     -25.153 -39.830 -12.459  1.00  0.00
ATOM    672  CD  ARG    41     -25.760 -40.923 -10.694  1.00  0.00
ATOM    673  HD2 ARG    41     -25.313 -41.646 -10.011  1.00  0.00
ATOM    674  HD3 ARG    41     -26.143 -40.075 -10.126  1.00  0.00
ATOM    675  NE  ARG    41     -26.886 -41.569 -11.396  1.00  0.00
ATOM    676  HE  ARG    41     -26.887 -41.412 -12.394  1.00  0.00
ATOM    677  CZ  ARG    41     -27.874 -42.310 -10.862  1.00  0.00
ATOM    678  NH1 ARG    41     -27.996 -42.499  -9.540  1.00  0.00
ATOM    679 HH11 ARG    41     -27.330 -42.076  -8.909  1.00  0.00
ATOM    680 HH12 ARG    41     -28.753 -43.063  -9.181  1.00  0.00
ATOM    681  NH2 ARG    41     -28.758 -42.881 -11.689  1.00  0.00
ATOM    682 HH21 ARG    41     -28.671 -42.748 -12.686  1.00  0.00
ATOM    683 HH22 ARG    41     -29.509 -43.442 -11.312  1.00  0.00
ATOM    684  C   ARG    41     -21.867 -43.077 -12.496  1.00  0.00
ATOM    685  O   ARG    41     -22.200 -44.137 -11.968  1.00  0.00
ATOM    686  N   ASN    42     -21.044 -43.008 -13.565  1.00  0.00
ATOM    687  H   ASN    42     -20.834 -42.092 -13.934  1.00  0.00
ATOM    688  CA  ASN    42     -20.465 -44.184 -14.242  1.00  0.00
ATOM    689  HA  ASN    42     -21.147 -45.031 -14.166  1.00  0.00
ATOM    690  CB  ASN    42     -20.227 -43.873 -15.740  1.00  0.00
ATOM    691  HB2 ASN    42     -19.922 -42.828 -15.803  1.00  0.00
ATOM    692  HB3 ASN    42     -19.413 -44.510 -16.085  1.00  0.00
ATOM    693  CG  ASN    42     -21.435 -44.086 -16.654  1.00  0.00
ATOM    694  OD1 ASN    42     -22.572 -44.236 -16.208  1.00  0.00
ATOM    695  ND2 ASN    42     -21.173 -44.108 -17.963  1.00  0.00
ATOM    696 HD21 ASN    42     -21.925 -44.245 -18.623  1.00  0.00
ATOM    697 HD22 ASN    42     -20.224 -43.988 -18.287  1.00  0.00
ATOM    698  C   ASN    42     -19.143 -44.605 -13.590  1.00  0.00
ATOM    699  O   ASN    42     -18.140 -43.903 -13.730  1.00  0.00
ATOM    700  N   ASN    43     -19.182 -45.769 -12.924  1.00  0.00
ATOM    701  H   ASN    43     -20.095 -46.199 -12.878  1.00  0.00
ATOM    702  CA  ASN    43     -18.056 -46.454 -12.278  1.00  0.00
ATOM    703  HA  ASN    43     -17.541 -45.753 -11.621  1.00  0.00
ATOM    704  CB  ASN    43     -18.530 -47.677 -11.430  1.00  0.00
ATOM    705  HB2 ASN    43     -18.483 -48.568 -12.057  1.00  0.00
ATOM    706  HB3 ASN    43     -17.797 -47.759 -10.628  1.00  0.00
ATOM    707  CG  ASN    43     -19.931 -47.589 -10.807  1.00  0.00
ATOM    708  OD1 ASN    43     -20.930 -47.542 -11.523  1.00  0.00
ATOM    709  ND2 ASN    43     -20.020 -47.615  -9.478  1.00  0.00
ATOM    710 HD21 ASN    43     -20.926 -47.559  -9.034  1.00  0.00
ATOM    711 HD22 ASN    43     -19.181 -47.690  -8.920  1.00  0.00
ATOM    712  C   ASN    43     -17.075 -46.966 -13.350  1.00  0.00
ATOM    713  O   ASN    43     -17.536 -47.706 -14.219  1.00  0.00
ATOM    714  N   ILE    44     -15.777 -46.598 -13.280  1.00  0.00
ATOM    715  H   ILE    44     -15.513 -45.974 -12.531  1.00  0.00
ATOM    716  CA  ILE    44     -14.756 -46.955 -14.288  1.00  0.00
ATOM    717  HA  ILE    44     -15.052 -46.574 -15.265  1.00  0.00
ATOM    718  CB  ILE    44     -13.314 -46.445 -13.944  1.00  0.00
ATOM    719  HB  ILE    44     -13.170 -46.633 -12.880  1.00  0.00
ATOM    720  CG2 ILE    44     -12.155 -47.100 -14.747  1.00  0.00
ATOM    721 HG21 ILE    44     -12.298 -46.912 -15.811  1.00  0.00
ATOM    722 HG22 ILE    44     -11.204 -46.673 -14.428  1.00  0.00
ATOM    723 HG23 ILE    44     -12.149 -48.175 -14.566  1.00  0.00
ATOM    724  CG1 ILE    44     -13.238 -44.921 -14.132  1.00  0.00
ATOM    725 HG12 ILE    44     -13.313 -44.736 -15.204  1.00  0.00
ATOM    726 HG13 ILE    44     -14.110 -44.502 -13.630  1.00  0.00
ATOM    727  CD1 ILE    44     -11.965 -44.258 -13.586  1.00  0.00
ATOM    728 HD11 ILE    44     -11.093 -44.676 -14.088  1.00  0.00
ATOM    729 HD12 ILE    44     -12.008 -43.184 -13.767  1.00  0.00
ATOM    730 HD13 ILE    44     -11.890 -44.442 -12.514  1.00  0.00
ATOM    731  C   ILE    44     -14.679 -48.456 -14.604  1.00  0.00
ATOM    732  O   ILE    44     -14.757 -48.808 -15.777  1.00  0.00
ATOM    733  N   ASP    45     -14.538 -49.290 -13.559  1.00  0.00
ATOM    734  H   ASP    45     -14.476 -48.857 -12.649  1.00  0.00
ATOM    735  CA  ASP    45     -14.360 -50.744 -13.651  1.00  0.00
ATOM    736  HA  ASP    45     -13.473 -50.946 -14.252  1.00  0.00
ATOM    737  CB  ASP    45     -14.188 -51.423 -12.271  1.00  0.00
ATOM    738  HB2 ASP    45     -15.174 -51.241 -11.844  1.00  0.00
ATOM    739  HB3 ASP    45     -14.026 -52.497 -12.364  1.00  0.00
ATOM    740  CG  ASP    45     -13.112 -50.820 -11.352  1.00  0.00
ATOM    741  OD1 ASP    45     -12.099 -50.299 -11.872  1.00  0.00
ATOM    742  OD2 ASP    45     -13.255 -51.025 -10.126  1.00  0.00
ATOM    743  C   ASP    45     -15.480 -51.445 -14.429  1.00  0.00
ATOM    744  O   ASP    45     -15.182 -52.333 -15.221  1.00  0.00
ATOM    745  N   ASP    46     -16.730 -50.993 -14.233  1.00  0.00
ATOM    746  H   ASP    46     -16.859 -50.333 -13.479  1.00  0.00
ATOM    747  CA  ASP    46     -17.916 -51.466 -14.952  1.00  0.00
ATOM    748  HA  ASP    46     -17.939 -52.554 -14.892  1.00  0.00
ATOM    749  CB  ASP    46     -19.249 -50.911 -14.388  1.00  0.00
ATOM    750  HB2 ASP    46     -19.198 -49.837 -14.567  1.00  0.00
ATOM    751  HB3 ASP    46     -20.040 -51.344 -15.000  1.00  0.00
ATOM    752  CG  ASP    46     -19.552 -51.169 -12.899  1.00  0.00
ATOM    753  OD1 ASP    46     -18.740 -51.812 -12.197  1.00  0.00
ATOM    754  OD2 ASP    46     -20.638 -50.719 -12.477  1.00  0.00
ATOM    755  C   ASP    46     -17.833 -51.184 -16.459  1.00  0.00
ATOM    756  O   ASP    46     -18.202 -52.060 -17.241  1.00  0.00
ATOM    757  N   VAL    47     -17.309 -50.002 -16.836  1.00  0.00
ATOM    758  H   VAL    47     -17.093 -49.324 -16.119  1.00  0.00
ATOM    759  CA  VAL    47     -17.076 -49.632 -18.232  1.00  0.00
ATOM    760  HA  VAL    47     -17.933 -49.929 -18.837  1.00  0.00
ATOM    761  CB  VAL    47     -16.800 -48.117 -18.469  1.00  0.00
ATOM    762  HB  VAL    47     -15.750 -47.916 -18.258  1.00  0.00
ATOM    763  CG1 VAL    47     -17.117 -47.717 -19.921  1.00  0.00
ATOM    764 HG11 VAL    47     -18.167 -47.917 -20.132  1.00  0.00
ATOM    765 HG12 VAL    47     -16.915 -46.655 -20.058  1.00  0.00
ATOM    766 HG13 VAL    47     -16.493 -48.296 -20.602  1.00  0.00
ATOM    767  CG2 VAL    47     -17.580 -47.180 -17.537  1.00  0.00
ATOM    768 HG21 VAL    47     -17.315 -47.394 -16.501  1.00  0.00
ATOM    769 HG22 VAL    47     -17.330 -46.145 -17.769  1.00  0.00
ATOM    770 HG23 VAL    47     -18.650 -47.335 -17.678  1.00  0.00
ATOM    771  C   VAL    47     -15.886 -50.407 -18.839  1.00  0.00
ATOM    772  O   VAL    47     -15.988 -50.793 -19.997  1.00  0.00
ATOM    773  N   VAL    48     -14.808 -50.653 -18.065  1.00  0.00
ATOM    774  H   VAL    48     -14.802 -50.252 -17.138  1.00  0.00
ATOM    775  CA  VAL    48     -13.636 -51.431 -18.496  1.00  0.00
ATOM    776  HA  VAL    48     -13.231 -51.059 -19.437  1.00  0.00
ATOM    777  CB  VAL    48     -12.486 -51.474 -17.441  1.00  0.00
ATOM    778  HB  VAL    48     -12.901 -51.885 -16.521  1.00  0.00
ATOM    779  CG1 VAL    48     -11.274 -52.326 -17.885  1.00  0.00
ATOM    780 HG11 VAL    48     -10.858 -51.915 -18.805  1.00  0.00
ATOM    781 HG12 VAL    48     -10.513 -52.311 -17.104  1.00  0.00
ATOM    782 HG13 VAL    48     -11.595 -53.353 -18.059  1.00  0.00
ATOM    783  CG2 VAL    48     -11.982 -50.079 -17.033  1.00  0.00
ATOM    784 HG21 VAL    48     -12.803 -49.508 -16.600  1.00  0.00
ATOM    785 HG22 VAL    48     -11.184 -50.181 -16.298  1.00  0.00
ATOM    786 HG23 VAL    48     -11.602 -49.558 -17.912  1.00  0.00
ATOM    787  C   VAL    48     -14.035 -52.880 -18.820  1.00  0.00
ATOM    788  O   VAL    48     -13.781 -53.324 -19.936  1.00  0.00
ATOM    789  N   ARG    49     -14.710 -53.549 -17.867  1.00  0.00
ATOM    790  H   ARG    49     -14.793 -53.085 -16.974  1.00  0.00
ATOM    791  CA  ARG    49     -15.299 -54.882 -18.015  1.00  0.00
ATOM    792  HA  ARG    49     -14.512 -55.620 -18.172  1.00  0.00
ATOM    793  CB  ARG    49     -16.084 -55.263 -16.747  1.00  0.00
ATOM    794  HB2 ARG    49     -16.841 -54.491 -16.612  1.00  0.00
ATOM    795  HB3 ARG    49     -16.570 -56.214 -16.962  1.00  0.00
ATOM    796  CG  ARG    49     -15.251 -55.393 -15.462  1.00  0.00
ATOM    797  HG2 ARG    49     -14.703 -56.335 -15.483  1.00  0.00
ATOM    798  HG3 ARG    49     -14.545 -54.564 -15.406  1.00  0.00
ATOM    799  CD  ARG    49     -16.174 -55.364 -14.232  1.00  0.00
ATOM    800  HD2 ARG    49     -16.888 -54.551 -14.360  1.00  0.00
ATOM    801  HD3 ARG    49     -16.709 -56.313 -14.184  1.00  0.00
ATOM    802  NE  ARG    49     -15.455 -55.164 -12.964  1.00  0.00
ATOM    803  HE  ARG    49     -14.452 -55.276 -13.004  1.00  0.00
ATOM    804  CZ  ARG    49     -16.021 -54.859 -11.779  1.00  0.00
ATOM    805  NH1 ARG    49     -17.351 -54.759 -11.626  1.00  0.00
ATOM    806 HH11 ARG    49     -17.960 -54.915 -12.416  1.00  0.00
ATOM    807 HH12 ARG    49     -17.736 -54.528 -10.721  1.00  0.00
ATOM    808  NH2 ARG    49     -15.236 -54.638 -10.718  1.00  0.00
ATOM    809 HH21 ARG    49     -14.233 -54.701 -10.814  1.00  0.00
ATOM    810 HH22 ARG    49     -15.651 -54.409  -9.826  1.00  0.00
ATOM    811  C   ARG    49     -16.243 -54.966 -19.221  1.00  0.00
ATOM    812  O   ARG    49     -16.096 -55.893 -20.009  1.00  0.00
ATOM    813  N   PHE    50     -17.157 -53.986 -19.357  1.00  0.00
ATOM    814  H   PHE    50     -17.271 -53.359 -18.574  1.00  0.00
ATOM    815  CA  PHE    50     -18.081 -53.863 -20.484  1.00  0.00
ATOM    816  HA  PHE    50     -18.634 -54.794 -20.608  1.00  0.00
ATOM    817  CB  PHE    50     -19.089 -52.718 -20.244  1.00  0.00
ATOM    818  HB2 PHE    50     -19.716 -53.157 -19.468  1.00  0.00
ATOM    819  HB3 PHE    50     -18.701 -51.760 -19.898  1.00  0.00
ATOM    820  CG  PHE    50     -20.001 -52.418 -21.423  1.00  0.00
ATOM    821  CD1 PHE    50     -21.121 -53.240 -21.659  1.00  0.00
ATOM    822  HD1 PHE    50     -21.412 -53.992 -20.925  1.00  0.00
ATOM    823  CE1 PHE    50     -21.854 -53.091 -22.827  1.00  0.00
ATOM    824  HE1 PHE    50     -22.731 -53.717 -22.993  1.00  0.00
ATOM    825  CZ  PHE    50     -21.479 -52.154 -23.781  1.00  0.00
ATOM    826  HZ  PHE    50     -22.067 -52.043 -24.692  1.00  0.00
ATOM    827  CE2 PHE    50     -20.359 -51.360 -23.577  1.00  0.00
ATOM    828  HE2 PHE    50     -20.061 -50.640 -24.339  1.00  0.00
ATOM    829  CD2 PHE    50     -19.619 -51.480 -22.408  1.00  0.00
ATOM    830  HD2 PHE    50     -18.743 -50.850 -22.250  1.00  0.00
ATOM    831  C   PHE    50     -17.373 -53.736 -21.842  1.00  0.00
ATOM    832  O   PHE    50     -17.672 -54.518 -22.743  1.00  0.00
ATOM    833  N   LEU    51     -16.455 -52.758 -21.950  1.00  0.00
ATOM    834  H   LEU    51     -16.350 -52.143 -21.155  1.00  0.00
ATOM    835  CA  LEU    51     -15.677 -52.473 -23.154  1.00  0.00
ATOM    836  HA  LEU    51     -16.357 -52.289 -23.986  1.00  0.00
ATOM    837  CB  LEU    51     -14.774 -51.229 -22.969  1.00  0.00
ATOM    838  HB2 LEU    51     -14.411 -51.363 -21.950  1.00  0.00
ATOM    839  HB3 LEU    51     -13.931 -51.249 -23.660  1.00  0.00
ATOM    840  CG  LEU    51     -15.501 -49.869 -23.082  1.00  0.00
ATOM    841  HG  LEU    51     -16.369 -49.877 -22.423  1.00  0.00
ATOM    842  CD1 LEU    51     -14.558 -48.712 -22.678  1.00  0.00
ATOM    843 HD11 LEU    51     -13.690 -48.703 -23.337  1.00  0.00
ATOM    844 HD12 LEU    51     -15.088 -47.764 -22.764  1.00  0.00
ATOM    845 HD13 LEU    51     -14.231 -48.852 -21.648  1.00  0.00
ATOM    846  CD2 LEU    51     -16.123 -49.645 -24.479  1.00  0.00
ATOM    847 HD21 LEU    51     -16.849 -50.432 -24.684  1.00  0.00
ATOM    848 HD22 LEU    51     -16.621 -48.676 -24.504  1.00  0.00
ATOM    849 HD23 LEU    51     -15.338 -49.670 -25.235  1.00  0.00
ATOM    850  C   LEU    51     -14.848 -53.683 -23.586  1.00  0.00
ATOM    851  O   LEU    51     -14.951 -54.051 -24.748  1.00  0.00
ATOM    852  N   ASP    52     -14.114 -54.308 -22.648  1.00  0.00
ATOM    853  H   ASP    52     -14.050 -53.854 -21.748  1.00  0.00
ATOM    854  CA  ASP    52     -13.320 -55.521 -22.873  1.00  0.00
ATOM    855  HA  ASP    52     -12.693 -55.352 -23.749  1.00  0.00
ATOM    856  CB  ASP    52     -12.409 -55.921 -21.680  1.00  0.00
ATOM    857  HB2 ASP    52     -13.127 -56.126 -20.886  1.00  0.00
ATOM    858  HB3 ASP    52     -11.893 -56.843 -21.949  1.00  0.00
ATOM    859  CG  ASP    52     -11.383 -54.884 -21.188  1.00  0.00
ATOM    860  OD1 ASP    52     -11.195 -53.849 -21.861  1.00  0.00
ATOM    861  OD2 ASP    52     -10.741 -55.177 -20.156  1.00  0.00
ATOM    862  C   ASP    52     -14.176 -56.731 -23.280  1.00  0.00
ATOM    863  O   ASP    52     -13.842 -57.390 -24.261  1.00  0.00
ATOM    864  N   SER    53     -15.264 -57.007 -22.540  1.00  0.00
ATOM    865  H   SER    53     -15.413 -56.460 -21.704  1.00  0.00
ATOM    866  CA  SER    53     -16.140 -58.159 -22.784  1.00  0.00
ATOM    867  HA  SER    53     -15.539 -59.062 -22.887  1.00  0.00
ATOM    868  CB  SER    53     -17.125 -58.353 -21.611  1.00  0.00
ATOM    869  HB2 SER    53     -17.590 -59.332 -21.727  1.00  0.00
ATOM    870  HB3 SER    53     -16.548 -58.332 -20.687  1.00  0.00
ATOM    871  OG  SER    53     -18.129 -57.358 -21.562  1.00  0.00
ATOM    872  HG  SER    53     -18.711 -57.527 -20.817  1.00  0.00
ATOM    873  C   SER    53     -16.846 -58.131 -24.152  1.00  0.00
ATOM    874  O   SER    53     -16.956 -59.183 -24.781  1.00  0.00
ATOM    875  N   LYS    54     -17.274 -56.938 -24.597  1.00  0.00
ATOM    876  H   LYS    54     -17.192 -56.147 -23.974  1.00  0.00
ATOM    877  CA  LYS    54     -17.914 -56.735 -25.894  1.00  0.00
ATOM    878  HA  LYS    54     -18.508 -57.609 -26.161  1.00  0.00
ATOM    879  CB  LYS    54     -18.848 -55.503 -25.827  1.00  0.00
ATOM    880  HB2 LYS    54     -18.204 -54.643 -25.642  1.00  0.00
ATOM    881  HB3 LYS    54     -19.301 -55.411 -26.814  1.00  0.00
ATOM    882  CG  LYS    54     -19.961 -55.555 -24.752  1.00  0.00
ATOM    883  HG2 LYS    54     -19.606 -56.248 -23.990  1.00  0.00
ATOM    884  HG3 LYS    54     -20.015 -54.551 -24.332  1.00  0.00
ATOM    885  CD  LYS    54     -21.361 -55.989 -25.228  1.00  0.00
ATOM    886  HD2 LYS    54     -22.047 -55.807 -24.401  1.00  0.00
ATOM    887  HD3 LYS    54     -21.624 -55.344 -26.067  1.00  0.00
ATOM    888  CE  LYS    54     -21.462 -57.460 -25.662  1.00  0.00
ATOM    889  HE2 LYS    54     -20.870 -57.592 -26.567  1.00  0.00
ATOM    890  HE3 LYS    54     -21.052 -58.082 -24.866  1.00  0.00
ATOM    891  NZ  LYS    54     -22.858 -57.857 -25.926  1.00  0.00
ATOM    892  HZ1 LYS    54     -23.238 -57.281 -26.664  1.00  0.00
ATOM    893  HZ2 LYS    54     -22.885 -58.827 -26.208  1.00  0.00
ATOM    894  HZ3 LYS    54     -23.407 -57.735 -25.087  1.00  0.00
ATOM    895  C   LYS    54     -16.871 -56.581 -27.022  1.00  0.00
ATOM    896  O   LYS    54     -17.077 -57.148 -28.093  1.00  0.00
ATOM    897  N   HIE    55     -15.789 -55.815 -26.772  1.00  0.00
ATOM    898  H   HIE    55     -15.681 -55.505 -25.817  1.00  0.00
ATOM    899  CA  HIE    55     -14.801 -55.370 -27.766  1.00  0.00
ATOM    900  HA  HIE    55     -14.733 -56.096 -28.576  1.00  0.00
ATOM    901  CB  HIE    55     -15.228 -53.997 -28.363  1.00  0.00
ATOM    902  HB2 HIE    55     -15.073 -53.232 -27.602  1.00  0.00
ATOM    903  HB3 HIE    55     -14.591 -53.788 -29.223  1.00  0.00
ATOM    904  CG  HIE    55     -16.653 -53.853 -28.836  1.00  0.00
ATOM    905  ND1 HIE    55     -17.159 -54.506 -29.946  1.00  0.00
ATOM    906  CE1 HIE    55     -18.445 -54.157 -30.052  1.00  0.00
ATOM    907  HE1 HIE    55     -18.987 -54.604 -30.885  1.00  0.00
ATOM    908  NE2 HIE    55     -18.842 -53.312 -29.107  1.00  0.00
ATOM    909  HE2 HIE    55     -19.741 -52.883 -28.937  1.00  0.00
ATOM    910  CD2 HIE    55     -17.699 -53.110 -28.332  1.00  0.00
ATOM    911  HD2 HIE    55     -17.735 -52.441 -27.473  1.00  0.00
ATOM    912  C   HIE    55     -13.394 -55.263 -27.134  1.00  0.00
ATOM    913  O   HIE    55     -12.933 -54.151 -26.868  1.00  0.00
ATOM    914  N   LYS    56     -12.715 -56.398 -26.889  1.00  0.00
ATOM    915  H   LYS    56     -13.187 -57.284 -26.998  1.00  0.00
ATOM    916  CA  LYS    56     -11.346 -56.398 -26.347  1.00  0.00
ATOM    917  HA  LYS    56     -11.274 -55.652 -25.556  1.00  0.00
ATOM    918  CB  LYS    56     -10.961 -57.776 -25.763  1.00  0.00
ATOM    919  HB2 LYS    56      -9.934 -57.678 -25.411  1.00  0.00
ATOM    920  HB3 LYS    56     -11.622 -57.939 -24.912  1.00  0.00
ATOM    921  CG  LYS    56     -11.061 -58.972 -26.726  1.00  0.00
ATOM    922  HG2 LYS    56     -12.094 -59.056 -27.064  1.00  0.00
ATOM    923  HG3 LYS    56     -10.413 -58.780 -27.581  1.00  0.00
ATOM    924  CD  LYS    56     -10.638 -60.280 -26.049  1.00  0.00
ATOM    925  HD2 LYS    56      -9.618 -60.157 -25.685  1.00  0.00
ATOM    926  HD3 LYS    56     -11.306 -60.454 -25.205  1.00  0.00
ATOM    927  CE  LYS    56     -10.698 -61.479 -27.005  1.00  0.00
ATOM    928  HE2 LYS    56     -11.728 -61.600 -27.341  1.00  0.00
ATOM    929  HE3 LYS    56     -10.060 -61.267 -27.863  1.00  0.00
ATOM    930  NZ  LYS    56     -10.246 -62.719 -26.351  1.00  0.00
ATOM    931  HZ1 LYS    56     -10.838 -62.916 -25.556  1.00  0.00
ATOM    932  HZ2 LYS    56     -10.299 -63.485 -27.008  1.00  0.00
ATOM    933  HZ3 LYS    56      -9.291 -62.607 -26.040  1.00  0.00
ATOM    934  C   LYS    56     -10.316 -55.922 -27.382  1.00  0.00
ATOM    935  O   LYS    56     -10.343 -56.383 -28.520  1.00  0.00
ATOM    936  N   ASN    57      -9.414 -55.028 -26.942  1.00  0.00
ATOM    937  H   ASN    57      -9.617 -54.631 -26.036  1.00  0.00
ATOM    938  CA  ASN    57      -8.279 -54.482 -27.706  1.00  0.00
ATOM    939  HA  ASN    57      -7.752 -53.754 -27.089  1.00  0.00
ATOM    940  CB  ASN    57      -7.271 -55.597 -28.133  1.00  0.00
ATOM    941  HB2 ASN    57      -7.724 -56.145 -28.959  1.00  0.00
ATOM    942  HB3 ASN    57      -6.371 -55.092 -28.484  1.00  0.00
ATOM    943  CG  ASN    57      -6.876 -56.599 -27.036  1.00  0.00
ATOM    944  OD1 ASN    57      -6.873 -57.806 -27.270  1.00  0.00
ATOM    945  ND2 ASN    57      -6.535 -56.115 -25.839  1.00  0.00
ATOM    946 HD21 ASN    57      -6.271 -56.749 -25.098  1.00  0.00
ATOM    947 HD22 ASN    57      -6.543 -55.118 -25.680  1.00  0.00
ATOM    948  C   ASN    57      -8.700 -53.605 -28.915  1.00  0.00
ATOM    949  O   ASN    57      -7.902 -53.442 -29.838  1.00  0.00
ATOM    950  N   HIE    58      -9.938 -53.074 -28.904  1.00  0.00
ATOM    951  H   HIE    58     -10.456 -53.161 -28.042  1.00  0.00
ATOM    952  CA  HIE    58     -10.591 -52.422 -30.045  1.00  0.00
ATOM    953  HA  HIE    58      -9.845 -52.001 -30.719  1.00  0.00
ATOM    954  CB  HIE    58     -11.430 -53.471 -30.826  1.00  0.00
ATOM    955  HB2 HIE    58     -12.157 -53.858 -30.112  1.00  0.00
ATOM    956  HB3 HIE    58     -11.953 -52.981 -31.647  1.00  0.00
ATOM    957  CG  HIE    58     -10.727 -54.664 -31.415  1.00  0.00
ATOM    958  ND1 HIE    58     -11.238 -55.943 -31.296  1.00  0.00
ATOM    959  CE1 HIE    58     -10.409 -56.763 -31.942  1.00  0.00
ATOM    960  HE1 HIE    58     -10.678 -57.819 -31.926  1.00  0.00
ATOM    961  NE2 HIE    58      -9.383 -56.135 -32.501  1.00  0.00
ATOM    962  HE2 HIE    58      -8.612 -56.488 -33.049  1.00  0.00
ATOM    963  CD2 HIE    58      -9.580 -54.795 -32.167  1.00  0.00
ATOM    964  HD2 HIE    58      -8.870 -54.040 -32.503  1.00  0.00
ATOM    965  C   HIE    58     -11.503 -51.252 -29.610  1.00  0.00
ATOM    966  O   HIE    58     -12.648 -51.223 -30.066  1.00  0.00
ATOM    967  N   TYR    59     -11.044 -50.304 -28.760  1.00  0.00
ATOM    968  H   TYR    59     -10.159 -50.458 -28.298  1.00  0.00
ATOM    969  CA  TYR    59     -11.966 -49.297 -28.192  1.00  0.00
ATOM    970  HA  TYR    59     -12.725 -49.040 -28.931  1.00  0.00
ATOM    971  CB  TYR    59     -12.670 -49.840 -26.931  1.00  0.00
ATOM    972  HB2 TYR    59     -13.252 -48.984 -26.589  1.00  0.00
ATOM    973  HB3 TYR    59     -13.345 -50.638 -27.240  1.00  0.00
ATOM    974  CG  TYR    59     -11.790 -50.333 -25.804  1.00  0.00
ATOM    975  CD1 TYR    59     -11.075 -51.546 -25.904  1.00  0.00
ATOM    976  HD1 TYR    59     -11.140 -52.130 -26.822  1.00  0.00
ATOM    977  CE1 TYR    59     -10.284 -52.003 -24.834  1.00  0.00
ATOM    978  HE1 TYR    59      -9.700 -52.918 -24.929  1.00  0.00
ATOM    979  CZ  TYR    59     -10.223 -51.250 -23.649  1.00  0.00
ATOM    980  OH  TYR    59      -9.478 -51.684 -22.596  1.00  0.00
ATOM    981  HH  TYR    59      -9.034 -52.517 -22.769  1.00  0.00
ATOM    982  CE2 TYR    59     -10.964 -50.061 -23.540  1.00  0.00
ATOM    983  HE2 TYR    59     -10.929 -49.495 -22.609  1.00  0.00
ATOM    984  CD2 TYR    59     -11.741 -49.601 -24.610  1.00  0.00
ATOM    985  HD2 TYR    59     -12.307 -48.674 -24.514  1.00  0.00
ATOM    986  C   TYR    59     -11.526 -47.814 -28.139  1.00  0.00
ATOM    987  O   TYR    59     -12.424 -46.983 -28.273  1.00  0.00
ATOM    988  N   LYS    60     -10.221 -47.490 -28.010  1.00  0.00
ATOM    989  H   LYS    60      -9.650 -48.270 -27.716  1.00  0.00
ATOM    990  CA  LYS    60      -9.588 -46.146 -28.098  1.00  0.00
ATOM    991  HA  LYS    60      -8.771 -46.064 -27.381  1.00  0.00
ATOM    992  CB  LYS    60      -9.018 -45.937 -29.526  1.00  0.00
ATOM    993  HB2 LYS    60      -8.394 -46.804 -29.742  1.00  0.00
ATOM    994  HB3 LYS    60      -9.872 -45.926 -30.203  1.00  0.00
ATOM    995  CG  LYS    60      -8.189 -44.644 -29.721  1.00  0.00
ATOM    996  HG2 LYS    60      -8.861 -43.804 -29.547  1.00  0.00
ATOM    997  HG3 LYS    60      -7.408 -44.647 -28.961  1.00  0.00
ATOM    998  CD  LYS    60      -7.549 -44.508 -31.112  1.00  0.00
ATOM    999  HD2 LYS    60      -8.319 -44.734 -31.850  1.00  0.00
ATOM   1000  HD3 LYS    60      -7.230 -43.472 -31.226  1.00  0.00
ATOM   1001  CE  LYS    60      -6.346 -45.441 -31.325  1.00  0.00
ATOM   1002  HE2 LYS    60      -5.609 -45.237 -30.548  1.00  0.00
ATOM   1003  HE3 LYS    60      -6.689 -46.472 -31.237  1.00  0.00
ATOM   1004  NZ  LYS    60      -5.732 -45.239 -32.649  1.00  0.00
ATOM   1005  HZ1 LYS    60      -5.413 -44.284 -32.730  1.00  0.00
ATOM   1006  HZ2 LYS    60      -4.947 -45.866 -32.755  1.00  0.00
ATOM   1007  HZ3 LYS    60      -6.414 -45.429 -33.369  1.00  0.00
ATOM   1008  C   LYS    60     -10.467 -44.955 -27.646  1.00  0.00
ATOM   1009  O   LYS    60     -11.030 -44.260 -28.493  1.00  0.00
ATOM   1010  N   ILE    61     -10.644 -44.793 -26.326  1.00  0.00
ATOM   1011  H   ILE    61     -10.098 -45.344 -25.679  1.00  0.00
ATOM   1012  CA  ILE    61     -11.643 -43.873 -25.782  1.00  0.00
ATOM   1013  HA  ILE    61     -12.527 -43.879 -26.420  1.00  0.00
ATOM   1014  CB  ILE    61     -12.059 -44.204 -24.316  1.00  0.00
ATOM   1015  HB  ILE    61     -11.272 -43.868 -23.641  1.00  0.00
ATOM   1016  CG2 ILE    61     -13.381 -43.500 -23.954  1.00  0.00
ATOM   1017 HG21 ILE    61     -14.169 -43.836 -24.628  1.00  0.00
ATOM   1018 HG22 ILE    61     -13.654 -43.744 -22.927  1.00  0.00
ATOM   1019 HG23 ILE    61     -13.257 -42.421 -24.050  1.00  0.00
ATOM   1020  CG1 ILE    61     -12.215 -45.719 -24.045  1.00  0.00
ATOM   1021 HG12 ILE    61     -12.868 -45.828 -23.179  1.00  0.00
ATOM   1022 HG13 ILE    61     -12.696 -46.157 -24.920  1.00  0.00
ATOM   1023  CD1 ILE    61     -10.885 -46.441 -23.777  1.00  0.00
ATOM   1024 HD11 ILE    61     -10.404 -46.004 -22.902  1.00  0.00
ATOM   1025 HD12 ILE    61     -11.075 -47.499 -23.596  1.00  0.00
ATOM   1026 HD13 ILE    61     -10.231 -46.333 -24.643  1.00  0.00
ATOM   1027  C   ILE    61     -11.131 -42.411 -25.826  1.00  0.00
ATOM   1028  O   ILE    61     -10.028 -42.150 -25.352  1.00  0.00
ATOM   1029  N   TYR    62     -11.933 -41.491 -26.389  1.00  0.00
ATOM   1030  H   TYR    62     -12.801 -41.823 -26.783  1.00  0.00
ATOM   1031  CA  TYR    62     -11.605 -40.069 -26.529  1.00  0.00
ATOM   1032  HA  TYR    62     -10.523 -39.938 -26.531  1.00  0.00
ATOM   1033  CB  TYR    62     -12.172 -39.512 -27.854  1.00  0.00
ATOM   1034  HB2 TYR    62     -13.246 -39.693 -27.819  1.00  0.00
ATOM   1035  HB3 TYR    62     -11.986 -38.438 -27.879  1.00  0.00
ATOM   1036  CG  TYR    62     -11.591 -40.156 -29.102  1.00  0.00
ATOM   1037  CD1 TYR    62     -12.148 -41.350 -29.607  1.00  0.00
ATOM   1038  HD1 TYR    62     -13.039 -41.771 -29.140  1.00  0.00
ATOM   1039  CE1 TYR    62     -11.559 -41.997 -30.708  1.00  0.00
ATOM   1040  HE1 TYR    62     -11.996 -42.918 -31.095  1.00  0.00
ATOM   1041  CZ  TYR    62     -10.418 -41.448 -31.321  1.00  0.00
ATOM   1042  OH  TYR    62      -9.826 -42.113 -32.354  1.00  0.00
ATOM   1043  HH  TYR    62     -10.270 -42.935 -32.574  1.00  0.00
ATOM   1044  CE2 TYR    62      -9.887 -40.230 -30.854  1.00  0.00
ATOM   1045  HE2 TYR    62      -9.023 -39.786 -31.348  1.00  0.00
ATOM   1046  CD2 TYR    62     -10.474 -39.585 -29.747  1.00  0.00
ATOM   1047  HD2 TYR    62     -10.065 -38.641 -29.386  1.00  0.00
ATOM   1048  C   TYR    62     -12.129 -39.266 -25.327  1.00  0.00
ATOM   1049  O   TYR    62     -13.341 -39.230 -25.110  1.00  0.00
ATOM   1050  N   ASN    63     -11.206 -38.621 -24.594  1.00  0.00
ATOM   1051  H   ASN    63     -10.240 -38.793 -24.835  1.00  0.00
ATOM   1052  CA  ASN    63     -11.491 -37.771 -23.438  1.00  0.00
ATOM   1053  HA  ASN    63     -12.469 -38.012 -23.022  1.00  0.00
ATOM   1054  CB  ASN    63     -10.413 -38.011 -22.344  1.00  0.00
ATOM   1055  HB2 ASN    63     -10.271 -39.088 -22.250  1.00  0.00
ATOM   1056  HB3 ASN    63      -9.487 -37.553 -22.692  1.00  0.00
ATOM   1057  CG  ASN    63     -10.755 -37.437 -20.959  1.00  0.00
ATOM   1058  OD1 ASN    63     -11.534 -36.497 -20.833  1.00  0.00
ATOM   1059  ND2 ASN    63     -10.173 -38.005 -19.901  1.00  0.00
ATOM   1060 HD21 ASN    63     -10.370 -37.658 -18.973  1.00  0.00
ATOM   1061 HD22 ASN    63      -9.538 -38.779 -20.033  1.00  0.00
ATOM   1062  C   ASN    63     -11.573 -36.299 -23.877  1.00  0.00
ATOM   1063  O   ASN    63     -10.542 -35.678 -24.142  1.00  0.00
ATOM   1064  N   LEU    64     -12.812 -35.777 -23.903  1.00  0.00
ATOM   1065  H   LEU    64     -13.575 -36.419 -23.742  1.00  0.00
ATOM   1066  CA  LEU    64     -13.132 -34.382 -24.212  1.00  0.00
ATOM   1067  HA  LEU    64     -12.323 -33.932 -24.787  1.00  0.00
ATOM   1068  CB  LEU    64     -14.432 -34.308 -25.047  1.00  0.00
ATOM   1069  HB2 LEU    64     -15.180 -34.664 -24.339  1.00  0.00
ATOM   1070  HB3 LEU    64     -14.647 -33.272 -25.311  1.00  0.00
ATOM   1071  CG  LEU    64     -14.471 -35.182 -26.320  1.00  0.00
ATOM   1072  HG  LEU    64     -14.319 -36.226 -26.044  1.00  0.00
ATOM   1073  CD1 LEU    64     -15.831 -35.030 -27.019  1.00  0.00
ATOM   1074 HD11 LEU    64     -15.983 -33.987 -27.295  1.00  0.00
ATOM   1075 HD12 LEU    64     -15.850 -35.649 -27.916  1.00  0.00
ATOM   1076 HD13 LEU    64     -16.625 -35.346 -26.342  1.00  0.00
ATOM   1077  CD2 LEU    64     -13.308 -34.888 -27.282  1.00  0.00
ATOM   1078 HD21 LEU    64     -12.361 -35.079 -26.777  1.00  0.00
ATOM   1079 HD22 LEU    64     -13.388 -35.532 -28.158  1.00  0.00
ATOM   1080 HD23 LEU    64     -13.349 -33.844 -27.594  1.00  0.00
ATOM   1081  C   LEU    64     -13.264 -33.501 -22.951  1.00  0.00
ATOM   1082  O   LEU    64     -13.533 -32.310 -23.105  1.00  0.00
ATOM   1083  N   CYS    65     -13.074 -34.060 -21.739  1.00  0.00
ATOM   1084  H   CYS    65     -12.943 -35.060 -21.693  1.00  0.00
ATOM   1085  CA  CYS    65     -13.097 -33.304 -20.484  1.00  0.00
ATOM   1086  HA  CYS    65     -13.896 -32.565 -20.548  1.00  0.00
ATOM   1087  CB  CYS    65     -13.332 -34.177 -19.233  1.00  0.00
ATOM   1088  HB2 CYS    65     -12.702 -35.066 -19.229  1.00  0.00
ATOM   1089  HB3 CYS    65     -13.178 -33.619 -18.309  1.00  0.00
ATOM   1090  SG  CYS    65     -15.036 -34.771 -19.182  1.00  0.00
ATOM   1091  HG  CYS    65     -14.912 -35.452 -18.046  1.00  0.00
ATOM   1092  C   CYS    65     -11.790 -32.528 -20.288  1.00  0.00
ATOM   1093  O   CYS    65     -10.741 -33.146 -20.100  1.00  0.00
ATOM   1094  N   ALA    66     -11.906 -31.192 -20.249  1.00  0.00
ATOM   1095  H   ALA    66     -12.725 -30.775 -20.667  1.00  0.00
ATOM   1096  CA  ALA    66     -10.894 -30.306 -19.674  1.00  0.00
ATOM   1097  HA  ALA    66      -9.900 -30.721 -19.839  1.00  0.00
ATOM   1098  CB  ALA    66     -10.978 -28.942 -20.372  1.00  0.00
ATOM   1099  HB1 ALA    66     -11.965 -28.509 -20.208  1.00  0.00
ATOM   1100  HB2 ALA    66     -10.218 -28.277 -19.963  1.00  0.00
ATOM   1101  HB3 ALA    66     -10.811 -29.070 -21.442  1.00  0.00
ATOM   1102  C   ALA    66     -11.079 -30.142 -18.152  1.00  0.00
ATOM   1103  O   ALA    66     -10.108 -29.818 -17.471  1.00  0.00
ATOM   1104  N   GLU    67     -12.315 -30.369 -17.665  1.00  0.00
ATOM   1105  H   GLU    67     -12.998 -30.600 -18.372  1.00  0.00
ATOM   1106  CA  GLU    67     -12.775 -30.194 -16.286  1.00  0.00
ATOM   1107  HA  GLU    67     -12.670 -29.157 -15.968  1.00  0.00
ATOM   1108  CB  GLU    67     -14.275 -30.581 -16.227  1.00  0.00
ATOM   1109  HB2 GLU    67     -14.784 -29.893 -16.902  1.00  0.00
ATOM   1110  HB3 GLU    67     -14.335 -31.593 -16.627  1.00  0.00
ATOM   1111  CG  GLU    67     -14.953 -30.535 -14.836  1.00  0.00
ATOM   1112  HG2 GLU    67     -15.909 -31.053 -14.921  1.00  0.00
ATOM   1113  HG3 GLU    67     -14.284 -31.111 -14.197  1.00  0.00
ATOM   1114  CD  GLU    67     -15.177 -29.142 -14.220  1.00  0.00
ATOM   1115  OE1 GLU    67     -14.909 -28.122 -14.893  1.00  0.00
ATOM   1116  OE2 GLU    67     -15.667 -29.128 -13.070  1.00  0.00
ATOM   1117  C   GLU    67     -11.926 -30.934 -15.237  1.00  0.00
ATOM   1118  O   GLU    67     -11.364 -30.289 -14.352  1.00  0.00
ATOM   1119  N   ARG    68     -11.846 -32.266 -15.373  1.00  0.00
ATOM   1120  H   ARG    68     -12.425 -32.689 -16.084  1.00  0.00
ATOM   1121  CA  ARG    68     -11.014 -33.138 -14.549  1.00  0.00
ATOM   1122  HA  ARG    68     -10.179 -32.565 -14.145  1.00  0.00
ATOM   1123  CB  ARG    68     -11.818 -33.735 -13.372  1.00  0.00
ATOM   1124  HB2 ARG    68     -12.699 -34.215 -13.799  1.00  0.00
ATOM   1125  HB3 ARG    68     -11.185 -34.489 -12.905  1.00  0.00
ATOM   1126  CG  ARG    68     -12.256 -32.709 -12.316  1.00  0.00
ATOM   1127  HG2 ARG    68     -11.382 -32.125 -12.028  1.00  0.00
ATOM   1128  HG3 ARG    68     -12.998 -32.052 -12.769  1.00  0.00
ATOM   1129  CD  ARG    68     -12.856 -33.377 -11.073  1.00  0.00
ATOM   1130  HD2 ARG    68     -13.625 -34.084 -11.385  1.00  0.00
ATOM   1131  HD3 ARG    68     -12.068 -33.910 -10.540  1.00  0.00
ATOM   1132  NE  ARG    68     -13.462 -32.394 -10.159  1.00  0.00
ATOM   1133  HE  ARG    68     -13.458 -31.440 -10.491  1.00  0.00
ATOM   1134  CZ  ARG    68     -14.012 -32.653  -8.959  1.00  0.00
ATOM   1135  NH1 ARG    68     -14.555 -31.650  -8.259  1.00  0.00
ATOM   1136 HH11 ARG    68     -14.547 -30.713  -8.636  1.00  0.00
ATOM   1137 HH12 ARG    68     -14.970 -31.835  -7.357  1.00  0.00
ATOM   1138  NH2 ARG    68     -14.041 -33.892  -8.445  1.00  0.00
ATOM   1139 HH21 ARG    68     -13.642 -34.660  -8.965  1.00  0.00
ATOM   1140 HH22 ARG    68     -14.462 -34.051  -7.541  1.00  0.00
ATOM   1141  C   ARG    68     -10.446 -34.262 -15.417  1.00  0.00
ATOM   1142  O   ARG    68     -11.111 -34.735 -16.341  1.00  0.00
ATOM   1143  N   HIE    69      -9.230 -34.690 -15.052  1.00  0.00
ATOM   1144  H   HIE    69      -8.739 -34.130 -14.370  1.00  0.00
ATOM   1145  CA  HIE    69      -8.561 -35.868 -15.590  1.00  0.00
ATOM   1146  HA  HIE    69      -8.899 -36.066 -16.607  1.00  0.00
ATOM   1147  CB  HIE    69      -7.033 -35.619 -15.616  1.00  0.00
ATOM   1148  HB2 HIE    69      -6.531 -36.508 -15.996  1.00  0.00
ATOM   1149  HB3 HIE    69      -6.833 -34.778 -16.280  1.00  0.00
ATOM   1150  CG  HIE    69      -6.382 -35.288 -14.288  1.00  0.00
ATOM   1151  ND1 HIE    69      -6.348 -34.008 -13.755  1.00  0.00
ATOM   1152  CE1 HIE    69      -5.707 -34.085 -12.585  1.00  0.00
ATOM   1153  HE1 HIE    69      -5.606 -33.147 -12.039  1.00  0.00
ATOM   1154  NE2 HIE    69      -5.299 -35.313 -12.289  1.00  0.00
ATOM   1155  HE2 HIE    69      -4.799 -35.669 -11.487  1.00  0.00
ATOM   1156  CD2 HIE    69      -5.721 -36.082 -13.376  1.00  0.00
ATOM   1157  HD2 HIE    69      -5.508 -37.151 -13.403  1.00  0.00
ATOM   1158  C   HIE    69      -8.913 -37.086 -14.721  1.00  0.00
ATOM   1159  O   HIE    69      -8.901 -36.970 -13.494  1.00  0.00
ATOM   1160  N   TYR    70      -9.180 -38.233 -15.367  1.00  0.00
ATOM   1161  H   TYR    70      -9.429 -38.195 -16.345  1.00  0.00
ATOM   1162  CA  TYR    70      -9.258 -39.523 -14.681  1.00  0.00
ATOM   1163  HA  TYR    70      -9.394 -39.354 -13.613  1.00  0.00
ATOM   1164  CB  TYR    70     -10.441 -40.375 -15.202  1.00  0.00
ATOM   1165  HB2 TYR    70     -10.548 -41.236 -14.542  1.00  0.00
ATOM   1166  HB3 TYR    70     -11.262 -39.680 -15.028  1.00  0.00
ATOM   1167  CG  TYR    70     -10.470 -40.842 -16.654  1.00  0.00
ATOM   1168  CD1 TYR    70      -9.457 -41.657 -17.211  1.00  0.00
ATOM   1169  HD1 TYR    70      -8.591 -41.914 -16.601  1.00  0.00
ATOM   1170  CE1 TYR    70      -9.555 -42.135 -18.531  1.00  0.00
ATOM   1171  HE1 TYR    70      -8.742 -42.717 -18.966  1.00  0.00
ATOM   1172  CZ  TYR    70     -10.694 -41.837 -19.297  1.00  0.00
ATOM   1173  OH  TYR    70     -10.828 -42.313 -20.569  1.00  0.00
ATOM   1174  HH  TYR    70     -10.081 -42.847 -20.850  1.00  0.00
ATOM   1175  CE2 TYR    70     -11.717 -41.061 -18.732  1.00  0.00
ATOM   1176  HE2 TYR    70     -12.613 -40.862 -19.320  1.00  0.00
ATOM   1177  CD2 TYR    70     -11.601 -40.544 -17.434  1.00  0.00
ATOM   1178  HD2 TYR    70     -12.389 -39.910 -17.028  1.00  0.00
ATOM   1179  C   TYR    70      -7.917 -40.258 -14.764  1.00  0.00
ATOM   1180  O   TYR    70      -7.071 -39.945 -15.605  1.00  0.00
ATOM   1181  N   ASP    71      -7.799 -41.269 -13.895  1.00  0.00
ATOM   1182  H   ASP    71      -8.528 -41.307 -13.197  1.00  0.00
ATOM   1183  CA  ASP    71      -6.690 -42.217 -13.792  1.00  0.00
ATOM   1184  HA  ASP    71      -5.756 -41.659 -13.857  1.00  0.00
ATOM   1185  CB  ASP    71      -6.692 -43.034 -12.462  1.00  0.00
ATOM   1186  HB2 ASP    71      -6.905 -44.096 -12.583  1.00  0.00
ATOM   1187  HB3 ASP    71      -5.643 -42.902 -12.197  1.00  0.00
ATOM   1188  CG  ASP    71      -7.579 -42.457 -11.346  1.00  0.00
ATOM   1189  OD1 ASP    71      -7.149 -41.464 -10.717  1.00  0.00
ATOM   1190  OD2 ASP    71      -8.750 -42.887 -11.279  1.00  0.00
ATOM   1191  C   ASP    71      -6.677 -43.132 -15.029  1.00  0.00
ATOM   1192  O   ASP    71      -7.513 -44.032 -15.135  1.00  0.00
ATOM   1193  N   THR    72      -5.772 -42.831 -15.972  1.00  0.00
ATOM   1194  H   THR    72      -5.188 -42.025 -15.800  1.00  0.00
ATOM   1195  CA  THR    72      -5.630 -43.530 -17.250  1.00  0.00
ATOM   1196  HA  THR    72      -6.593 -43.822 -17.669  1.00  0.00
ATOM   1197  CB  THR    72      -4.901 -42.608 -18.273  1.00  0.00
ATOM   1198  HB  THR    72      -5.466 -41.677 -18.315  1.00  0.00
ATOM   1199  CG2 THR    72      -3.430 -42.300 -17.934  1.00  0.00
ATOM   1200 HG21 THR    72      -2.864 -43.230 -17.892  1.00  0.00
ATOM   1201 HG22 THR    72      -3.007 -41.652 -18.702  1.00  0.00
ATOM   1202 HG23 THR    72      -3.377 -41.799 -16.967  1.00  0.00
ATOM   1203  OG1 THR    72      -4.919 -43.143 -19.585  1.00  0.00
ATOM   1204  HG1 THR    72      -4.461 -42.545 -20.181  1.00  0.00
ATOM   1205  C   THR    72      -4.893 -44.885 -17.090  1.00  0.00
ATOM   1206  O   THR    72      -4.418 -45.202 -15.998  1.00  0.00
ATOM   1207  N   ALA    73      -4.830 -45.661 -18.185  1.00  0.00
ATOM   1208  H   ALA    73      -5.424 -45.351 -18.941  1.00  0.00
ATOM   1209  CA  ALA    73      -4.153 -46.958 -18.319  1.00  0.00
ATOM   1210  HA  ALA    73      -4.231 -47.149 -19.389  1.00  0.00
ATOM   1211  CB  ALA    73      -2.660 -46.855 -17.944  1.00  0.00
ATOM   1212  HB1 ALA    73      -2.565 -46.673 -16.873  1.00  0.00
ATOM   1213  HB2 ALA    73      -2.156 -47.787 -18.199  1.00  0.00
ATOM   1214  HB3 ALA    73      -2.203 -46.032 -18.494  1.00  0.00
ATOM   1215  C   ALA    73      -4.848 -48.135 -17.610  1.00  0.00
ATOM   1216  O   ALA    73      -4.318 -49.245 -17.662  1.00  0.00
ATOM   1217  N   LYS    74      -6.034 -47.904 -17.012  1.00  0.00
ATOM   1218  H   LYS    74      -6.310 -46.940 -16.887  1.00  0.00
ATOM   1219  CA  LYS    74      -6.914 -48.953 -16.486  1.00  0.00
ATOM   1220  HA  LYS    74      -6.358 -49.617 -15.824  1.00  0.00
ATOM   1221  CB  LYS    74      -8.067 -48.303 -15.680  1.00  0.00
ATOM   1222  HB2 LYS    74      -7.671 -47.365 -15.292  1.00  0.00
ATOM   1223  HB3 LYS    74      -8.857 -48.093 -16.402  1.00  0.00
ATOM   1224  CG  LYS    74      -8.643 -49.138 -14.516  1.00  0.00
ATOM   1225  HG2 LYS    74      -7.852 -49.175 -13.767  1.00  0.00
ATOM   1226  HG3 LYS    74      -9.481 -48.558 -14.130  1.00  0.00
ATOM   1227  CD  LYS    74      -9.115 -50.574 -14.838  1.00  0.00
ATOM   1228  HD2 LYS    74      -9.987 -50.754 -14.210  1.00  0.00
ATOM   1229  HD3 LYS    74      -9.417 -50.566 -15.885  1.00  0.00
ATOM   1230  CE  LYS    74      -8.078 -51.694 -14.611  1.00  0.00
ATOM   1231  HE2 LYS    74      -8.502 -52.627 -14.984  1.00  0.00
ATOM   1232  HE3 LYS    74      -7.184 -51.447 -15.184  1.00  0.00
ATOM   1233  NZ  LYS    74      -7.723 -51.850 -13.190  1.00  0.00
ATOM   1234  HZ1 LYS    74      -8.551 -52.079 -12.659  1.00  0.00
ATOM   1235  HZ2 LYS    74      -7.044 -52.592 -13.092  1.00  0.00
ATOM   1236  HZ3 LYS    74      -7.330 -50.986 -12.844  1.00  0.00
ATOM   1237  C   LYS    74      -7.438 -49.801 -17.662  1.00  0.00
ATOM   1238  O   LYS    74      -7.266 -51.020 -17.677  1.00  0.00
ATOM   1239  N   PHE    75      -7.991 -49.098 -18.661  1.00  0.00
ATOM   1240  H   PHE    75      -8.219 -48.138 -18.444  1.00  0.00
ATOM   1241  CA  PHE    75      -8.267 -49.587 -20.005  1.00  0.00
ATOM   1242  HA  PHE    75      -8.900 -50.474 -19.981  1.00  0.00
ATOM   1243  CB  PHE    75      -9.013 -48.470 -20.759  1.00  0.00
ATOM   1244  HB2 PHE    75      -8.385 -47.597 -20.935  1.00  0.00
ATOM   1245  HB3 PHE    75      -9.293 -48.915 -21.714  1.00  0.00
ATOM   1246  CG  PHE    75     -10.302 -47.959 -20.121  1.00  0.00
ATOM   1247  CD1 PHE    75     -11.506 -48.696 -20.178  1.00  0.00
ATOM   1248  HD1 PHE    75     -11.527 -49.668 -20.670  1.00  0.00
ATOM   1249  CE1 PHE    75     -12.663 -48.181 -19.607  1.00  0.00
ATOM   1250  HE1 PHE    75     -13.603 -48.721 -19.719  1.00  0.00
ATOM   1251  CZ  PHE    75     -12.628 -46.989 -18.898  1.00  0.00
ATOM   1252  HZ  PHE    75     -13.541 -46.599 -18.447  1.00  0.00
ATOM   1253  CE2 PHE    75     -11.435 -46.293 -18.762  1.00  0.00
ATOM   1254  HE2 PHE    75     -11.409 -45.372 -18.179  1.00  0.00
ATOM   1255  CD2 PHE    75     -10.276 -46.766 -19.365  1.00  0.00
ATOM   1256  HD2 PHE    75      -9.341 -46.216 -19.256  1.00  0.00
ATOM   1257  C   PHE    75      -6.939 -49.902 -20.723  1.00  0.00
ATOM   1258  O   PHE    75      -6.013 -49.093 -20.651  1.00  0.00
ATOM   1259  N   ASN    76      -6.872 -51.056 -21.407  1.00  0.00
ATOM   1260  H   ASN    76      -7.684 -51.656 -21.375  1.00  0.00
ATOM   1261  CA  ASN    76      -5.691 -51.520 -22.151  1.00  0.00
ATOM   1262  HA  ASN    76      -4.818 -51.515 -21.499  1.00  0.00
ATOM   1263  CB  ASN    76      -5.912 -52.964 -22.672  1.00  0.00
ATOM   1264  HB2 ASN    76      -6.852 -52.952 -23.224  1.00  0.00
ATOM   1265  HB3 ASN    76      -5.091 -53.173 -23.358  1.00  0.00
ATOM   1266  CG  ASN    76      -5.973 -54.085 -21.624  1.00  0.00
ATOM   1267  OD1 ASN    76      -6.007 -55.254 -22.000  1.00  0.00
ATOM   1268  ND2 ASN    76      -5.988 -53.770 -20.326  1.00  0.00
ATOM   1269 HD21 ASN    76      -6.028 -54.503 -19.632  1.00  0.00
ATOM   1270 HD22 ASN    76      -5.959 -52.800 -20.044  1.00  0.00
ATOM   1271  C   ASN    76      -5.346 -50.602 -23.335  1.00  0.00
ATOM   1272  O   ASN    76      -4.166 -50.331 -23.554  1.00  0.00
ATOM   1273  N   CYS    77      -6.379 -50.143 -24.064  1.00  0.00
ATOM   1274  H   CYS    77      -7.296 -50.511 -23.856  1.00  0.00
ATOM   1275  CA  CYS    77      -6.236 -49.245 -25.207  1.00  0.00
ATOM   1276  HA  CYS    77      -5.337 -49.505 -25.767  1.00  0.00
ATOM   1277  CB  CYS    77      -7.453 -49.357 -26.149  1.00  0.00
ATOM   1278  HB2 CYS    77      -7.755 -50.393 -26.304  1.00  0.00
ATOM   1279  HB3 CYS    77      -8.304 -48.781 -25.786  1.00  0.00
ATOM   1280  SG  CYS    77      -7.061 -48.694 -27.796  1.00  0.00
ATOM   1281  HG  CYS    77      -8.256 -48.930 -28.329  1.00  0.00
ATOM   1282  C   CYS    77      -5.979 -47.798 -24.739  1.00  0.00
ATOM   1283  O   CYS    77      -6.436 -47.409 -23.662  1.00  0.00
ATOM   1284  N   ARG    78      -5.243 -47.040 -25.568  1.00  0.00
ATOM   1285  H   ARG    78      -4.911 -47.497 -26.405  1.00  0.00
ATOM   1286  CA  ARG    78      -4.860 -45.645 -25.340  1.00  0.00
ATOM   1287  HA  ARG    78      -4.308 -45.554 -24.405  1.00  0.00
ATOM   1288  CB  ARG    78      -3.959 -45.161 -26.493  1.00  0.00
ATOM   1289  HB2 ARG    78      -4.569 -45.166 -27.397  1.00  0.00
ATOM   1290  HB3 ARG    78      -3.665 -44.138 -26.259  1.00  0.00
ATOM   1291  CG  ARG    78      -2.702 -46.015 -26.719  1.00  0.00
ATOM   1292  HG2 ARG    78      -2.119 -46.018 -25.798  1.00  0.00
ATOM   1293  HG3 ARG    78      -3.016 -47.032 -26.952  1.00  0.00
ATOM   1294  CD  ARG    78      -1.841 -45.470 -27.867  1.00  0.00
ATOM   1295  HD2 ARG    78      -2.473 -45.306 -28.740  1.00  0.00
ATOM   1296  HD3 ARG    78      -1.394 -44.525 -27.560  1.00  0.00
ATOM   1297  NE  ARG    78      -0.764 -46.404 -28.234  1.00  0.00
ATOM   1298  HE  ARG    78      -0.663 -47.192 -27.610  1.00  0.00
ATOM   1299  CZ  ARG    78       0.071 -46.306 -29.286  1.00  0.00
ATOM   1300  NH1 ARG    78       0.013 -45.282 -30.153  1.00  0.00
ATOM   1301 HH11 ARG    78      -0.675 -44.554 -30.024  1.00  0.00
ATOM   1302 HH12 ARG    78       0.657 -45.245 -30.930  1.00  0.00
ATOM   1303  NH2 ARG    78       0.987 -47.263 -29.475  1.00  0.00
ATOM   1304 HH21 ARG    78       1.041 -48.040 -28.832  1.00  0.00
ATOM   1305 HH22 ARG    78       1.620 -47.204 -30.259  1.00  0.00
ATOM   1306  C   ARG    78      -6.071 -44.711 -25.218  1.00  0.00
ATOM   1307  O   ARG    78      -7.039 -44.861 -25.965  1.00  0.00
ATOM   1308  N   VAL    79      -5.960 -43.746 -24.297  1.00  0.00
ATOM   1309  H   VAL    79      -5.131 -43.737 -23.719  1.00  0.00
ATOM   1310  CA  VAL    79      -6.974 -42.727 -24.066  1.00  0.00
ATOM   1311  HA  VAL    79      -7.944 -43.014 -24.473  1.00  0.00
ATOM   1312  CB  VAL    79      -7.142 -42.418 -22.552  1.00  0.00
ATOM   1313  HB  VAL    79      -6.176 -42.086 -22.171  1.00  0.00
ATOM   1314  CG1 VAL    79      -8.204 -41.333 -22.275  1.00  0.00
ATOM   1315 HG11 VAL    79      -9.170 -41.664 -22.655  1.00  0.00
ATOM   1316 HG12 VAL    79      -8.276 -41.160 -21.201  1.00  0.00
ATOM   1317 HG13 VAL    79      -7.916 -40.407 -22.773  1.00  0.00
ATOM   1318  CG2 VAL    79      -7.488 -43.692 -21.758  1.00  0.00
ATOM   1319 HG21 VAL    79      -6.688 -44.423 -21.877  1.00  0.00
ATOM   1320 HG22 VAL    79      -7.599 -43.444 -20.702  1.00  0.00
ATOM   1321 HG23 VAL    79      -8.422 -44.112 -22.132  1.00  0.00
ATOM   1322  C   VAL    79      -6.543 -41.460 -24.823  1.00  0.00
ATOM   1323  O   VAL    79      -5.709 -40.700 -24.328  1.00  0.00
ATOM   1324  N   ALA    80      -7.095 -41.283 -26.035  1.00  0.00
ATOM   1325  H   ALA    80      -7.667 -42.031 -26.399  1.00  0.00
ATOM   1326  CA  ALA    80      -6.878 -40.104 -26.874  1.00  0.00
ATOM   1327  HA  ALA    80      -5.813 -39.927 -27.022  1.00  0.00
ATOM   1328  CB  ALA    80      -7.528 -40.352 -28.240  1.00  0.00
ATOM   1329  HB1 ALA    80      -8.597 -40.522 -28.109  1.00  0.00
ATOM   1330  HB2 ALA    80      -7.374 -39.483 -28.879  1.00  0.00
ATOM   1331  HB3 ALA    80      -7.076 -41.228 -28.704  1.00  0.00
ATOM   1332  C   ALA    80      -7.452 -38.847 -26.202  1.00  0.00
ATOM   1333  O   ALA    80      -8.552 -38.909 -25.658  1.00  0.00
ATOM   1334  N   GLN    81      -6.688 -37.746 -26.212  1.00  0.00
ATOM   1335  H   GLN    81      -5.774 -37.793 -26.639  1.00  0.00
ATOM   1336  CA  GLN    81      -7.062 -36.522 -25.509  1.00  0.00
ATOM   1337  HA  GLN    81      -8.040 -36.647 -25.044  1.00  0.00
ATOM   1338  CB  GLN    81      -6.032 -36.197 -24.410  1.00  0.00
ATOM   1339  HB2 GLN    81      -5.035 -36.253 -24.847  1.00  0.00
ATOM   1340  HB3 GLN    81      -6.217 -35.183 -24.056  1.00  0.00
ATOM   1341  CG  GLN    81      -6.129 -37.182 -23.223  1.00  0.00
ATOM   1342  HG2 GLN    81      -7.146 -37.573 -23.198  1.00  0.00
ATOM   1343  HG3 GLN    81      -5.429 -38.002 -23.382  1.00  0.00
ATOM   1344  CD  GLN    81      -5.822 -36.533 -21.874  1.00  0.00
ATOM   1345  OE1 GLN    81      -4.833 -36.869 -21.228  1.00  0.00
ATOM   1346  NE2 GLN    81      -6.680 -35.610 -21.434  1.00  0.00
ATOM   1347 HE21 GLN    81      -6.517 -35.155 -20.547  1.00  0.00
ATOM   1348 HE22 GLN    81      -7.489 -35.371 -21.990  1.00  0.00
ATOM   1349  C   GLN    81      -7.284 -35.373 -26.492  1.00  0.00
ATOM   1350  O   GLN    81      -6.361 -34.968 -27.198  1.00  0.00
ATOM   1351  N   TYR    82      -8.529 -34.876 -26.479  1.00  0.00
ATOM   1352  H   TYR    82      -9.185 -35.393 -25.910  1.00  0.00
ATOM   1353  CA  TYR    82      -9.027 -33.744 -27.253  1.00  0.00
ATOM   1354  HA  TYR    82      -8.205 -33.139 -27.636  1.00  0.00
ATOM   1355  CB  TYR    82      -9.832 -34.306 -28.455  1.00  0.00
ATOM   1356  HB2 TYR    82     -10.481 -35.091 -28.066  1.00  0.00
ATOM   1357  HB3 TYR    82     -10.441 -33.479 -28.820  1.00  0.00
ATOM   1358  CG  TYR    82      -8.996 -34.860 -29.594  1.00  0.00
ATOM   1359  CD1 TYR    82      -8.521 -36.190 -29.583  1.00  0.00
ATOM   1360  HD1 TYR    82      -8.748 -36.842 -28.739  1.00  0.00
ATOM   1361  CE1 TYR    82      -7.754 -36.675 -30.662  1.00  0.00
ATOM   1362  HE1 TYR    82      -7.382 -37.699 -30.649  1.00  0.00
ATOM   1363  CZ  TYR    82      -7.459 -35.832 -31.752  1.00  0.00
ATOM   1364  OH  TYR    82      -6.729 -36.293 -32.805  1.00  0.00
ATOM   1365  HH  TYR    82      -6.463 -37.210 -32.704  1.00  0.00
ATOM   1366  CE2 TYR    82      -7.929 -34.506 -31.763  1.00  0.00
ATOM   1367  HE2 TYR    82      -7.695 -33.849 -32.600  1.00  0.00
ATOM   1368  CD2 TYR    82      -8.702 -34.030 -30.691  1.00  0.00
ATOM   1369  HD2 TYR    82      -9.081 -33.008 -30.704  1.00  0.00
ATOM   1370  C   TYR    82      -9.856 -32.803 -26.338  1.00  0.00
ATOM   1371  O   TYR    82     -10.996 -32.505 -26.686  1.00  0.00
ATOM   1372  N   PRO    83      -9.324 -32.392 -25.156  1.00  0.00
ATOM   1373  CD  PRO    83      -7.934 -32.549 -24.718  1.00  0.00
ATOM   1374  HD2 PRO    83      -7.281 -32.303 -25.555  1.00  0.00
ATOM   1375  HD3 PRO    83      -7.780 -33.589 -24.432  1.00  0.00
ATOM   1376  CG  PRO    83      -7.766 -31.595 -23.547  1.00  0.00
ATOM   1377  HG2 PRO    83      -7.500 -30.592 -23.882  1.00  0.00
ATOM   1378  HG3 PRO    83      -7.015 -31.954 -22.843  1.00  0.00
ATOM   1379  CB  PRO    83      -9.148 -31.622 -22.924  1.00  0.00
ATOM   1380  HB2 PRO    83      -9.349 -30.726 -22.337  1.00  0.00
ATOM   1381  HB3 PRO    83      -9.275 -32.504 -22.296  1.00  0.00
ATOM   1382  CA  PRO    83     -10.109 -31.688 -24.121  1.00  0.00
ATOM   1383  HA  PRO    83     -10.969 -32.319 -23.897  1.00  0.00
ATOM   1384  C   PRO    83     -10.594 -30.282 -24.519  1.00  0.00
ATOM   1385  O   PRO    83      -9.852 -29.540 -25.165  1.00  0.00
ATOM   1386  N   PHE    84     -11.815 -29.937 -24.078  1.00  0.00
ATOM   1387  H   PHE    84     -12.427 -30.695 -23.811  1.00  0.00
ATOM   1388  CA  PHE    84     -12.374 -28.586 -24.150  1.00  0.00
ATOM   1389  HA  PHE    84     -11.614 -27.868 -23.842  1.00  0.00
ATOM   1390  CB  PHE    84     -12.838 -28.231 -25.585  1.00  0.00
ATOM   1391  HB2 PHE    84     -13.142 -27.184 -25.609  1.00  0.00
ATOM   1392  HB3 PHE    84     -11.975 -28.373 -26.236  1.00  0.00
ATOM   1393  CG  PHE    84     -13.979 -29.029 -26.195  1.00  0.00
ATOM   1394  CD1 PHE    84     -13.764 -30.340 -26.668  1.00  0.00
ATOM   1395  HD1 PHE    84     -12.779 -30.797 -26.570  1.00  0.00
ATOM   1396  CE1 PHE    84     -14.803 -31.048 -27.257  1.00  0.00
ATOM   1397  HE1 PHE    84     -14.632 -32.062 -27.618  1.00  0.00
ATOM   1398  CZ  PHE    84     -16.056 -30.468 -27.387  1.00  0.00
ATOM   1399  HZ  PHE    84     -16.857 -31.017 -27.882  1.00  0.00
ATOM   1400  CE2 PHE    84     -16.293 -29.194 -26.890  1.00  0.00
ATOM   1401  HE2 PHE    84     -17.285 -28.754 -26.991  1.00  0.00
ATOM   1402  CD2 PHE    84     -15.277 -28.481 -26.268  1.00  0.00
ATOM   1403  HD2 PHE    84     -15.483 -27.501 -25.838  1.00  0.00
ATOM   1404  C   PHE    84     -13.433 -28.364 -23.054  1.00  0.00
ATOM   1405  O   PHE    84     -13.933 -29.327 -22.471  1.00  0.00
ATOM   1406  N   GLU    85     -13.688 -27.079 -22.751  1.00  0.00
ATOM   1407  H   GLU    85     -13.252 -26.399 -23.357  1.00  0.00
ATOM   1408  CA  GLU    85     -14.459 -26.593 -21.599  1.00  0.00
ATOM   1409  HA  GLU    85     -14.088 -27.036 -20.675  1.00  0.00
ATOM   1410  CB  GLU    85     -14.307 -25.057 -21.507  1.00  0.00
ATOM   1411  HB2 GLU    85     -14.657 -24.654 -22.457  1.00  0.00
ATOM   1412  HB3 GLU    85     -14.971 -24.728 -20.707  1.00  0.00
ATOM   1413  CG  GLU    85     -12.874 -24.548 -21.229  1.00  0.00
ATOM   1414  HG2 GLU    85     -12.176 -25.137 -21.824  1.00  0.00
ATOM   1415  HG3 GLU    85     -12.847 -23.510 -21.561  1.00  0.00
ATOM   1416  CD  GLU    85     -12.474 -24.622 -19.748  1.00  0.00
ATOM   1417  OE1 GLU    85     -12.211 -25.748 -19.271  1.00  0.00
ATOM   1418  OE2 GLU    85     -12.411 -23.543 -19.117  1.00  0.00
ATOM   1419  C   GLU    85     -15.949 -26.973 -21.605  1.00  0.00
ATOM   1420  O   GLU    85     -16.554 -27.085 -22.671  1.00  0.00
ATOM   1421  N   ASP    86     -16.503 -27.126 -20.388  1.00  0.00
ATOM   1422  H   ASP    86     -15.862 -27.028 -19.614  1.00  0.00
ATOM   1423  CA  ASP    86     -17.890 -27.504 -20.099  1.00  0.00
ATOM   1424  HA  ASP    86     -18.141 -28.428 -20.619  1.00  0.00
ATOM   1425  CB  ASP    86     -18.073 -27.728 -18.574  1.00  0.00
ATOM   1426  HB2 ASP    86     -17.237 -28.291 -18.158  1.00  0.00
ATOM   1427  HB3 ASP    86     -18.020 -26.694 -18.233  1.00  0.00
ATOM   1428  CG  ASP    86     -19.399 -28.356 -18.104  1.00  0.00
ATOM   1429  OD1 ASP    86     -20.034 -29.094 -18.890  1.00  0.00
ATOM   1430  OD2 ASP    86     -19.689 -28.204 -16.897  1.00  0.00
ATOM   1431  C   ASP    86     -18.898 -26.471 -20.643  1.00  0.00
ATOM   1432  O   ASP    86     -18.696 -25.273 -20.444  1.00  0.00
ATOM   1433  N   HIE    87     -19.953 -26.965 -21.319  1.00  0.00
ATOM   1434  H   HIE    87     -19.905 -27.959 -21.490  1.00  0.00
ATOM   1435  CA  HIE    87     -21.045 -26.200 -21.947  1.00  0.00
ATOM   1436  HA  HIE    87     -21.683 -26.879 -22.512  1.00  0.00
ATOM   1437  CB  HIE    87     -21.910 -25.475 -20.887  1.00  0.00
ATOM   1438  HB2 HIE    87     -21.241 -24.841 -20.305  1.00  0.00
ATOM   1439  HB3 HIE    87     -22.681 -24.859 -21.350  1.00  0.00
ATOM   1440  CG  HIE    87     -22.611 -26.378 -19.906  1.00  0.00
ATOM   1441  ND1 HIE    87     -22.195 -26.528 -18.596  1.00  0.00
ATOM   1442  CE1 HIE    87     -23.042 -27.376 -18.006  1.00  0.00
ATOM   1443  HE1 HIE    87     -22.829 -27.609 -16.963  1.00  0.00
ATOM   1444  NE2 HIE    87     -24.012 -27.792 -18.811  1.00  0.00
ATOM   1445  HE2 HIE    87     -24.786 -28.419 -18.645  1.00  0.00
ATOM   1446  CD2 HIE    87     -23.745 -27.153 -20.024  1.00  0.00
ATOM   1447  HD2 HIE    87     -24.401 -27.312 -20.880  1.00  0.00
ATOM   1448  C   HIE    87     -20.613 -25.233 -23.072  1.00  0.00
ATOM   1449  O   HIE    87     -21.428 -24.418 -23.501  1.00  0.00
ATOM   1450  N   ASN    88     -19.361 -25.336 -23.543  1.00  0.00
ATOM   1451  H   ASN    88     -18.779 -26.054 -23.136  1.00  0.00
ATOM   1452  CA  ASN    88     -18.780 -24.474 -24.573  1.00  0.00
ATOM   1453  HA  ASN    88     -19.500 -23.726 -24.905  1.00  0.00
ATOM   1454  CB  ASN    88     -17.557 -23.748 -23.964  1.00  0.00
ATOM   1455  HB2 ASN    88     -16.965 -24.484 -23.420  1.00  0.00
ATOM   1456  HB3 ASN    88     -16.956 -23.321 -24.767  1.00  0.00
ATOM   1457  CG  ASN    88     -17.953 -22.625 -22.997  1.00  0.00
ATOM   1458  OD1 ASN    88     -18.610 -21.663 -23.390  1.00  0.00
ATOM   1459  ND2 ASN    88     -17.544 -22.731 -21.733  1.00  0.00
ATOM   1460 HD21 ASN    88     -17.784 -22.012 -21.066  1.00  0.00
ATOM   1461 HD22 ASN    88     -16.996 -23.530 -21.448  1.00  0.00
ATOM   1462  C   ASN    88     -18.376 -25.339 -25.778  1.00  0.00
ATOM   1463  O   ASN    88     -18.068 -26.521 -25.602  1.00  0.00
ATOM   1464  N   PRO    89     -18.372 -24.735 -26.989  1.00  0.00
ATOM   1465  CD  PRO    89     -18.772 -23.357 -27.275  1.00  0.00
ATOM   1466  HD2 PRO    89     -18.331 -22.705 -26.521  1.00  0.00
ATOM   1467  HD3 PRO    89     -19.859 -23.293 -27.219  1.00  0.00
ATOM   1468  CG  PRO    89     -18.245 -23.072 -28.675  1.00  0.00
ATOM   1469  HG2 PRO    89     -17.234 -22.665 -28.639  1.00  0.00
ATOM   1470  HG3 PRO    89     -18.897 -22.378 -29.206  1.00  0.00
ATOM   1471  CB  PRO    89     -18.268 -24.440 -29.324  1.00  0.00
ATOM   1472  HB2 PRO    89     -17.522 -24.464 -30.119  1.00  0.00
ATOM   1473  HB3 PRO    89     -19.238 -24.728 -29.728  1.00  0.00
ATOM   1474  CA  PRO    89     -17.862 -25.404 -28.197  1.00  0.00
ATOM   1475  HA  PRO    89     -18.343 -26.379 -28.276  1.00  0.00
ATOM   1476  C   PRO    89     -16.329 -25.589 -28.151  1.00  0.00
ATOM   1477  O   PRO    89     -15.654 -24.902 -27.379  1.00  0.00
ATOM   1478  N   PRO    90     -15.798 -26.483 -29.011  1.00  0.00
ATOM   1479  CD  PRO    90     -16.540 -27.333 -29.949  1.00  0.00
ATOM   1480  HD2 PRO    90     -17.238 -26.706 -30.504  1.00  0.00
ATOM   1481  HD3 PRO    90     -17.095 -28.076 -29.376  1.00  0.00
ATOM   1482  CG  PRO    90     -15.481 -27.963 -30.844  1.00  0.00
ATOM   1483  HG2 PRO    90     -15.335 -27.374 -31.749  1.00  0.00
ATOM   1484  HG3 PRO    90     -15.756 -28.982 -31.115  1.00  0.00
ATOM   1485  CB  PRO    90     -14.239 -27.951 -29.967  1.00  0.00
ATOM   1486  HB2 PRO    90     -13.368 -27.917 -30.621  1.00  0.00
ATOM   1487  HB3 PRO    90     -14.147 -28.796 -29.284  1.00  0.00
ATOM   1488  CA  PRO    90     -14.345 -26.640 -29.169  1.00  0.00
ATOM   1489  HA  PRO    90     -13.891 -26.697 -28.180  1.00  0.00
ATOM   1490  C   PRO    90     -13.740 -25.457 -29.942  1.00  0.00
ATOM   1491  O   PRO    90     -14.469 -24.742 -30.631  1.00  0.00
ATOM   1492  N   GLN    91     -12.405 -25.324 -29.890  1.00  0.00
ATOM   1493  H   GLN    91     -11.895 -25.736 -29.122  1.00  0.00
ATOM   1494  CA  GLN    91     -11.656 -24.551 -30.887  1.00  0.00
ATOM   1495  HA  GLN    91     -12.018 -23.523 -30.913  1.00  0.00
ATOM   1496  CB  GLN    91     -10.158 -24.537 -30.524  1.00  0.00
ATOM   1497  HB2 GLN    91      -9.853 -25.563 -30.320  1.00  0.00
ATOM   1498  HB3 GLN    91      -9.608 -24.159 -31.385  1.00  0.00
ATOM   1499  CG  GLN    91      -9.856 -23.660 -29.298  1.00  0.00
ATOM   1500  HG2 GLN    91     -10.027 -22.615 -29.555  1.00  0.00
ATOM   1501  HG3 GLN    91     -10.526 -23.949 -28.488  1.00  0.00
ATOM   1502  CD  GLN    91      -8.414 -23.815 -28.817  1.00  0.00
ATOM   1503  OE1 GLN    91      -7.500 -23.183 -29.340  1.00  0.00
ATOM   1504  NE2 GLN    91      -8.206 -24.660 -27.806  1.00  0.00
ATOM   1505 HE21 GLN    91      -7.270 -24.798 -27.451  1.00  0.00
ATOM   1506 HE22 GLN    91      -8.985 -25.158 -27.400  1.00  0.00
ATOM   1507  C   GLN    91     -11.883 -25.152 -32.284  1.00  0.00
ATOM   1508  O   GLN    91     -11.921 -26.377 -32.398  1.00  0.00
ATOM   1509  N   LEU    92     -12.072 -24.301 -33.306  1.00  0.00
ATOM   1510  H   LEU    92     -12.045 -23.312 -33.103  1.00  0.00
ATOM   1511  CA  LEU    92     -12.426 -24.724 -34.670  1.00  0.00
ATOM   1512  HA  LEU    92     -13.369 -25.270 -34.668  1.00  0.00
ATOM   1513  CB  LEU    92     -12.583 -23.468 -35.564  1.00  0.00
ATOM   1514  HB2 LEU    92     -13.189 -22.890 -34.867  1.00  0.00
ATOM   1515  HB3 LEU    92     -11.646 -22.943 -35.751  1.00  0.00
ATOM   1516  CG  LEU    92     -13.352 -23.641 -36.895  1.00  0.00
ATOM   1517  HG  LEU    92     -13.520 -22.641 -37.294  1.00  0.00
ATOM   1518  CD1 LEU    92     -12.630 -24.499 -37.950  1.00  0.00
ATOM   1519 HD11 LEU    92     -12.462 -25.500 -37.552  1.00  0.00
ATOM   1520 HD12 LEU    92     -13.244 -24.564 -38.848  1.00  0.00
ATOM   1521 HD13 LEU    92     -11.672 -24.041 -38.198  1.00  0.00
ATOM   1522  CD2 LEU    92     -14.822 -24.055 -36.693  1.00  0.00
ATOM   1523 HD21 LEU    92     -15.338 -23.292 -36.110  1.00  0.00
ATOM   1524 HD22 LEU    92     -15.307 -24.160 -37.663  1.00  0.00
ATOM   1525 HD23 LEU    92     -14.862 -25.006 -36.162  1.00  0.00
ATOM   1526  C   LEU    92     -11.424 -25.737 -35.254  1.00  0.00
ATOM   1527  O   LEU    92     -11.840 -26.757 -35.803  1.00  0.00
ATOM   1528  N   GLU    93     -10.126 -25.452 -35.054  1.00  0.00
ATOM   1529  H   GLU    93      -9.929 -24.547 -34.651  1.00  0.00
ATOM   1530  CA  GLU    93      -9.000 -26.282 -35.477  1.00  0.00
ATOM   1531  HA  GLU    93      -9.152 -26.636 -36.496  1.00  0.00
ATOM   1532  CB  GLU    93      -7.704 -25.447 -35.434  1.00  0.00
ATOM   1533  HB2 GLU    93      -7.503 -25.202 -34.391  1.00  0.00
ATOM   1534  HB3 GLU    93      -6.897 -26.068 -35.823  1.00  0.00
ATOM   1535  CG  GLU    93      -7.794 -24.148 -36.258  1.00  0.00
ATOM   1536  HG2 GLU    93      -8.358 -24.342 -37.170  1.00  0.00
ATOM   1537  HG3 GLU    93      -8.328 -23.419 -35.649  1.00  0.00
ATOM   1538  CD  GLU    93      -6.412 -23.596 -36.620  1.00  0.00
ATOM   1539  OE1 GLU    93      -5.853 -24.084 -37.627  1.00  0.00
ATOM   1540  OE2 GLU    93      -5.945 -22.682 -35.905  1.00  0.00
ATOM   1541  C   GLU    93      -8.834 -27.604 -34.701  1.00  0.00
ATOM   1542  O   GLU    93      -7.990 -28.401 -35.102  1.00  0.00
ATOM   1543  N   LEU    94      -9.629 -27.838 -33.640  1.00  0.00
ATOM   1544  H   LEU    94     -10.189 -27.070 -33.298  1.00  0.00
ATOM   1545  CA  LEU    94      -9.682 -29.113 -32.918  1.00  0.00
ATOM   1546  HA  LEU    94      -8.684 -29.543 -32.837  1.00  0.00
ATOM   1547  CB  LEU    94     -10.238 -28.878 -31.490  1.00  0.00
ATOM   1548  HB2 LEU    94      -9.645 -28.032 -31.143  1.00  0.00
ATOM   1549  HB3 LEU    94     -11.288 -28.589 -31.543  1.00  0.00
ATOM   1550  CG  LEU    94     -10.078 -30.058 -30.503  1.00  0.00
ATOM   1551  HG  LEU    94     -10.616 -30.917 -30.904  1.00  0.00
ATOM   1552  CD1 LEU    94      -8.601 -30.429 -30.298  1.00  0.00
ATOM   1553 HD11 LEU    94      -8.062 -29.570 -29.897  1.00  0.00
ATOM   1554 HD12 LEU    94      -8.529 -31.262 -29.598  1.00  0.00
ATOM   1555 HD13 LEU    94      -8.163 -30.718 -31.253  1.00  0.00
ATOM   1556  CD2 LEU    94     -10.770 -29.761 -29.155  1.00  0.00
ATOM   1557 HD21 LEU    94     -11.834 -29.591 -29.322  1.00  0.00
ATOM   1558 HD22 LEU    94     -10.639 -30.610 -28.484  1.00  0.00
ATOM   1559 HD23 LEU    94     -10.327 -28.872 -28.706  1.00  0.00
ATOM   1560  C   LEU    94     -10.527 -30.164 -33.659  1.00  0.00
ATOM   1561  O   LEU    94     -10.233 -31.354 -33.534  1.00  0.00
ATOM   1562  N   ILE    95     -11.556 -29.713 -34.401  1.00  0.00
ATOM   1563  H   ILE    95     -11.662 -28.713 -34.492  1.00  0.00
ATOM   1564  CA  ILE    95     -12.569 -30.575 -35.005  1.00  0.00
ATOM   1565  HA  ILE    95     -12.872 -31.355 -34.307  1.00  0.00
ATOM   1566  CB  ILE    95     -13.828 -29.792 -35.487  1.00  0.00
ATOM   1567  HB  ILE    95     -13.512 -29.088 -36.257  1.00  0.00
ATOM   1568  CG2 ILE    95     -14.921 -30.724 -36.059  1.00  0.00
ATOM   1569 HG21 ILE    95     -15.238 -31.428 -35.290  1.00  0.00
ATOM   1570 HG22 ILE    95     -15.776 -30.128 -36.380  1.00  0.00
ATOM   1571 HG23 ILE    95     -14.521 -31.274 -36.911  1.00  0.00
ATOM   1572  CG1 ILE    95     -14.431 -28.923 -34.358  1.00  0.00
ATOM   1573 HG12 ILE    95     -14.804 -29.602 -33.591  1.00  0.00
ATOM   1574 HG13 ILE    95     -13.622 -28.320 -33.946  1.00  0.00
ATOM   1575  CD1 ILE    95     -15.569 -28.003 -34.824  1.00  0.00
ATOM   1576 HD11 ILE    95     -16.379 -28.606 -35.235  1.00  0.00
ATOM   1577 HD12 ILE    95     -15.940 -27.426 -33.977  1.00  0.00
ATOM   1578 HD13 ILE    95     -15.197 -27.324 -35.591  1.00  0.00
ATOM   1579  C   ILE    95     -12.023 -31.411 -36.179  1.00  0.00
ATOM   1580  O   ILE    95     -12.265 -32.617 -36.183  1.00  0.00
ATOM   1581  N   LYS    96     -11.300 -30.790 -37.136  1.00  0.00
ATOM   1582  H   LYS    96     -11.248 -29.781 -37.127  1.00  0.00
ATOM   1583  CA  LYS    96     -10.774 -31.505 -38.308  1.00  0.00
ATOM   1584  HA  LYS    96     -11.569 -32.123 -38.725  1.00  0.00
ATOM   1585  CB  LYS    96     -10.257 -30.548 -39.415  1.00  0.00
ATOM   1586  HB2 LYS    96     -11.033 -29.802 -39.584  1.00  0.00
ATOM   1587  HB3 LYS    96      -9.363 -30.060 -39.028  1.00  0.00
ATOM   1588  CG  LYS    96      -9.921 -31.256 -40.752  1.00  0.00
ATOM   1589  HG2 LYS    96      -9.739 -32.307 -40.530  1.00  0.00
ATOM   1590  HG3 LYS    96     -10.794 -31.168 -41.398  1.00  0.00
ATOM   1591  CD  LYS    96      -8.692 -30.662 -41.466  1.00  0.00
ATOM   1592  HD2 LYS    96      -8.976 -29.672 -41.822  1.00  0.00
ATOM   1593  HD3 LYS    96      -7.903 -30.567 -40.719  1.00  0.00
ATOM   1594  CE  LYS    96      -8.179 -31.505 -42.650  1.00  0.00
ATOM   1595  HE2 LYS    96      -7.235 -31.071 -42.979  1.00  0.00
ATOM   1596  HE3 LYS    96      -8.005 -32.517 -42.284  1.00  0.00
ATOM   1597  NZ  LYS    96      -9.121 -31.548 -43.783  1.00  0.00
ATOM   1598  HZ1 LYS    96      -9.282 -30.611 -44.123  1.00  0.00
ATOM   1599  HZ2 LYS    96      -8.731 -32.112 -44.524  1.00  0.00
ATOM   1600  HZ3 LYS    96      -9.996 -31.950 -43.478  1.00  0.00
ATOM   1601  C   LYS    96      -9.763 -32.616 -37.942  1.00  0.00
ATOM   1602  O   LYS    96     -10.031 -33.750 -38.333  1.00  0.00
ATOM   1603  N   PRO    97      -8.687 -32.332 -37.162  1.00  0.00
ATOM   1604  CD  PRO    97      -8.270 -31.034 -36.633  1.00  0.00
ATOM   1605  HD2 PRO    97      -8.789 -30.854 -35.692  1.00  0.00
ATOM   1606  HD3 PRO    97      -8.540 -30.258 -37.350  1.00  0.00
ATOM   1607  CG  PRO    97      -6.767 -31.161 -36.455  1.00  0.00
ATOM   1608  HG2 PRO    97      -6.395 -30.461 -35.707  1.00  0.00
ATOM   1609  HG3 PRO    97      -6.241 -30.999 -37.396  1.00  0.00
ATOM   1610  CB  PRO    97      -6.618 -32.597 -35.992  1.00  0.00
ATOM   1611  HB2 PRO    97      -6.756 -32.710 -34.917  1.00  0.00
ATOM   1612  HB3 PRO    97      -5.637 -32.979 -36.274  1.00  0.00
ATOM   1613  CA  PRO    97      -7.718 -33.368 -36.745  1.00  0.00
ATOM   1614  HA  PRO    97      -7.298 -33.791 -37.657  1.00  0.00
ATOM   1615  C   PRO    97      -8.309 -34.496 -35.883  1.00  0.00
ATOM   1616  O   PRO    97      -7.857 -35.632 -36.021  1.00  0.00
ATOM   1617  N   PHE    98      -9.324 -34.177 -35.054  1.00  0.00
ATOM   1618  H   PHE    98      -9.461 -33.197 -34.854  1.00  0.00
ATOM   1619  CA  PHE    98     -10.142 -35.155 -34.331  1.00  0.00
ATOM   1620  HA  PHE    98      -9.495 -35.796 -33.733  1.00  0.00
ATOM   1621  CB  PHE    98     -11.155 -34.455 -33.388  1.00  0.00
ATOM   1622  HB2 PHE    98     -10.504 -34.203 -32.551  1.00  0.00
ATOM   1623  HB3 PHE    98     -11.649 -33.553 -33.748  1.00  0.00
ATOM   1624  CG  PHE    98     -12.247 -35.358 -32.834  1.00  0.00
ATOM   1625  CD1 PHE    98     -11.962 -36.234 -31.765  1.00  0.00
ATOM   1626  HD1 PHE    98     -11.004 -36.171 -31.249  1.00  0.00
ATOM   1627  CE1 PHE    98     -12.902 -37.176 -31.371  1.00  0.00
ATOM   1628  HE1 PHE    98     -12.692 -37.829 -30.524  1.00  0.00
ATOM   1629  CZ  PHE    98     -14.106 -37.288 -32.052  1.00  0.00
ATOM   1630  HZ  PHE    98     -14.841 -38.023 -31.725  1.00  0.00
ATOM   1631  CE2 PHE    98     -14.377 -36.473 -33.142  1.00  0.00
ATOM   1632  HE2 PHE    98     -15.307 -36.600 -33.696  1.00  0.00
ATOM   1633  CD2 PHE    98     -13.469 -35.499 -33.527  1.00  0.00
ATOM   1634  HD2 PHE    98     -13.698 -34.841 -34.365  1.00  0.00
ATOM   1635  C   PHE    98     -10.834 -36.154 -35.263  1.00  0.00
ATOM   1636  O   PHE    98     -10.712 -37.359 -35.050  1.00  0.00
ATOM   1637  N   CYS    99     -11.547 -35.614 -36.265  1.00  0.00
ATOM   1638  H   CYS    99     -11.605 -34.606 -36.300  1.00  0.00
ATOM   1639  CA  CYS    99     -12.309 -36.385 -37.241  1.00  0.00
ATOM   1640  HA  CYS    99     -12.974 -37.064 -36.708  1.00  0.00
ATOM   1641  CB  CYS    99     -13.154 -35.496 -38.168  1.00  0.00
ATOM   1642  HB2 CYS    99     -12.548 -34.729 -38.650  1.00  0.00
ATOM   1643  HB3 CYS    99     -13.667 -36.084 -38.929  1.00  0.00
ATOM   1644  SG  CYS    99     -14.448 -34.615 -37.256  1.00  0.00
ATOM   1645  HG  CYS    99     -14.953 -33.980 -38.310  1.00  0.00
ATOM   1646  C   CYS    99     -11.403 -37.300 -38.076  1.00  0.00
ATOM   1647  O   CYS    99     -11.816 -38.423 -38.348  1.00  0.00
ATOM   1648  N   GLU   100     -10.184 -36.836 -38.414  1.00  0.00
ATOM   1649  H   GLU   100     -10.000 -35.855 -38.259  1.00  0.00
ATOM   1650  CA  GLU   100      -9.166 -37.633 -39.102  1.00  0.00
ATOM   1651  HA  GLU   100      -9.623 -38.147 -39.947  1.00  0.00
ATOM   1652  CB  GLU   100      -8.013 -36.752 -39.626  1.00  0.00
ATOM   1653  HB2 GLU   100      -7.504 -36.327 -38.761  1.00  0.00
ATOM   1654  HB3 GLU   100      -7.325 -37.399 -40.171  1.00  0.00
ATOM   1655  CG  GLU   100      -8.491 -35.613 -40.553  1.00  0.00
ATOM   1656  HG2 GLU   100      -9.461 -35.937 -40.930  1.00  0.00
ATOM   1657  HG3 GLU   100      -8.618 -34.712 -39.953  1.00  0.00
ATOM   1658  CD  GLU   100      -7.561 -35.314 -41.731  1.00  0.00
ATOM   1659  OE1 GLU   100      -6.343 -35.157 -41.493  1.00  0.00
ATOM   1660  OE2 GLU   100      -8.097 -35.209 -42.857  1.00  0.00
ATOM   1661  C   GLU   100      -8.628 -38.794 -38.251  1.00  0.00
ATOM   1662  O   GLU   100      -8.509 -39.891 -38.791  1.00  0.00
ATOM   1663  N   ASP   101      -8.351 -38.556 -36.953  1.00  0.00
ATOM   1664  H   ASP   101      -8.326 -37.587 -36.670  1.00  0.00
ATOM   1665  CA  ASP   101      -7.908 -39.576 -35.990  1.00  0.00
ATOM   1666  HA  ASP   101      -7.093 -40.150 -36.430  1.00  0.00
ATOM   1667  CB  ASP   101      -7.408 -38.941 -34.657  1.00  0.00
ATOM   1668  HB2 ASP   101      -6.627 -38.298 -35.063  1.00  0.00
ATOM   1669  HB3 ASP   101      -8.196 -38.325 -34.223  1.00  0.00
ATOM   1670  CG  ASP   101      -6.804 -39.857 -33.559  1.00  0.00
ATOM   1671  OD1 ASP   101      -7.304 -40.978 -33.321  1.00  0.00
ATOM   1672  OD2 ASP   101      -5.907 -39.354 -32.849  1.00  0.00
ATOM   1673  C   ASP   101      -8.980 -40.665 -35.811  1.00  0.00
ATOM   1674  O   ASP   101      -8.661 -41.843 -35.982  1.00  0.00
ATOM   1675  N   LEU   102     -10.221 -40.244 -35.504  1.00  0.00
ATOM   1676  H   LEU   102     -10.333 -39.258 -35.315  1.00  0.00
ATOM   1677  CA  LEU   102     -11.379 -41.121 -35.322  1.00  0.00
ATOM   1678  HA  LEU   102     -11.169 -41.860 -34.549  1.00  0.00
ATOM   1679  CB  LEU   102     -12.615 -40.289 -34.889  1.00  0.00
ATOM   1680  HB2 LEU   102     -12.159 -39.419 -34.416  1.00  0.00
ATOM   1681  HB3 LEU   102     -13.180 -39.971 -35.765  1.00  0.00
ATOM   1682  CG  LEU   102     -13.568 -40.982 -33.884  1.00  0.00
ATOM   1683  HG  LEU   102     -13.063 -41.055 -32.921  1.00  0.00
ATOM   1684  CD1 LEU   102     -14.876 -40.190 -33.718  1.00  0.00
ATOM   1685 HD11 LEU   102     -15.382 -40.116 -34.681  1.00  0.00
ATOM   1686 HD12 LEU   102     -15.524 -40.702 -33.006  1.00  0.00
ATOM   1687 HD13 LEU   102     -14.651 -39.189 -33.349  1.00  0.00
ATOM   1688  CD2 LEU   102     -13.885 -42.440 -34.221  1.00  0.00
ATOM   1689 HD21 LEU   102     -12.962 -43.019 -34.236  1.00  0.00
ATOM   1690 HD22 LEU   102     -14.558 -42.850 -33.468  1.00  0.00
ATOM   1691 HD23 LEU   102     -14.362 -42.492 -35.200  1.00  0.00
ATOM   1692  C   LEU   102     -11.661 -41.963 -36.579  1.00  0.00
ATOM   1693  O   LEU   102     -11.792 -43.181 -36.458  1.00  0.00
ATOM   1694  N   ASP   103     -11.695 -41.304 -37.754  1.00  0.00
ATOM   1695  H   ASP   103     -11.642 -40.296 -37.707  1.00  0.00
ATOM   1696  CA  ASP   103     -11.885 -41.929 -39.064  1.00  0.00
ATOM   1697  HA  ASP   103     -12.836 -42.461 -39.060  1.00  0.00
ATOM   1698  CB  ASP   103     -11.895 -40.905 -40.226  1.00  0.00
ATOM   1699  HB2 ASP   103     -12.548 -40.057 -40.020  1.00  0.00
ATOM   1700  HB3 ASP   103     -10.856 -40.577 -40.200  1.00  0.00
ATOM   1701  CG  ASP   103     -12.219 -41.475 -41.620  1.00  0.00
ATOM   1702  OD1 ASP   103     -13.076 -42.386 -41.707  1.00  0.00
ATOM   1703  OD2 ASP   103     -11.709 -40.880 -42.594  1.00  0.00
ATOM   1704  C   ASP   103     -10.832 -43.006 -39.344  1.00  0.00
ATOM   1705  O   ASP   103     -11.217 -44.139 -39.606  1.00  0.00
ATOM   1706  N   GLN   104      -9.544 -42.624 -39.264  1.00  0.00
ATOM   1707  H   GLN   104      -9.395 -41.636 -39.118  1.00  0.00
ATOM   1708  CA  GLN   104      -8.376 -43.476 -39.494  1.00  0.00
ATOM   1709  HA  GLN   104      -8.353 -43.824 -40.527  1.00  0.00
ATOM   1710  CB  GLN   104      -7.092 -42.652 -39.220  1.00  0.00
ATOM   1711  HB2 GLN   104      -7.099 -41.856 -39.964  1.00  0.00
ATOM   1712  HB3 GLN   104      -7.234 -42.223 -38.228  1.00  0.00
ATOM   1713  CG  GLN   104      -5.735 -43.393 -39.271  1.00  0.00
ATOM   1714  HG2 GLN   104      -5.001 -42.688 -38.881  1.00  0.00
ATOM   1715  HG3 GLN   104      -5.801 -44.254 -38.605  1.00  0.00
ATOM   1716  CD  GLN   104      -5.266 -43.875 -40.652  1.00  0.00
ATOM   1717  OE1 GLN   104      -4.185 -44.446 -40.759  1.00  0.00
ATOM   1718  NE2 GLN   104      -6.033 -43.637 -41.719  1.00  0.00
ATOM   1719 HE21 GLN   104      -5.734 -43.950 -42.632  1.00  0.00
ATOM   1720 HE22 GLN   104      -6.908 -43.146 -41.608  1.00  0.00
ATOM   1721  C   GLN   104      -8.437 -44.784 -38.696  1.00  0.00
ATOM   1722  O   GLN   104      -8.425 -45.852 -39.300  1.00  0.00
ATOM   1723  N   TRP   105      -8.607 -44.653 -37.373  1.00  0.00
ATOM   1724  H   TRP   105      -8.441 -43.727 -37.005  1.00  0.00
ATOM   1725  CA  TRP   105      -8.856 -45.737 -36.431  1.00  0.00
ATOM   1726  HA  TRP   105      -8.021 -46.437 -36.411  1.00  0.00
ATOM   1727  CB  TRP   105      -9.016 -45.122 -35.029  1.00  0.00
ATOM   1728  HB2 TRP   105      -8.047 -44.822 -34.629  1.00  0.00
ATOM   1729  HB3 TRP   105      -9.646 -44.241 -35.154  1.00  0.00
ATOM   1730  CG  TRP   105      -9.667 -45.968 -33.982  1.00  0.00
ATOM   1731  CD1 TRP   105     -10.925 -45.781 -33.525  1.00  0.00
ATOM   1732  HD1 TRP   105     -11.489 -44.943 -33.933  1.00  0.00
ATOM   1733  NE1 TRP   105     -11.224 -46.748 -32.594  1.00  0.00
ATOM   1734  HE1 TRP   105     -12.111 -46.793 -32.113  1.00  0.00
ATOM   1735  CE2 TRP   105     -10.168 -47.608 -32.404  1.00  0.00
ATOM   1736  CZ2 TRP   105      -9.978 -48.707 -31.558  1.00  0.00
ATOM   1737  HZ2 TRP   105     -10.821 -48.982 -30.924  1.00  0.00
ATOM   1738  CH2 TRP   105      -8.747 -49.384 -31.566  1.00  0.00
ATOM   1739  HH2 TRP   105      -8.554 -50.219 -30.893  1.00  0.00
ATOM   1740  CZ3 TRP   105      -7.738 -48.980 -32.459  1.00  0.00
ATOM   1741  HZ3 TRP   105      -6.778 -49.494 -32.507  1.00  0.00
ATOM   1742  CE3 TRP   105      -7.948 -47.886 -33.325  1.00  0.00
ATOM   1743  HE3 TRP   105      -7.126 -47.651 -34.001  1.00  0.00
ATOM   1744  CD2 TRP   105      -9.156 -47.151 -33.296  1.00  0.00
ATOM   1745  C   TRP   105     -10.017 -46.673 -36.829  1.00  0.00
ATOM   1746  O   TRP   105      -9.780 -47.869 -36.970  1.00  0.00
ATOM   1747  N   LEU   106     -11.231 -46.128 -37.023  1.00  0.00
ATOM   1748  H   LEU   106     -11.348 -45.140 -36.847  1.00  0.00
ATOM   1749  CA  LEU   106     -12.417 -46.917 -37.383  1.00  0.00
ATOM   1750  HA  LEU   106     -12.511 -47.769 -36.709  1.00  0.00
ATOM   1751  CB  LEU   106     -13.696 -46.056 -37.273  1.00  0.00
ATOM   1752  HB2 LEU   106     -13.454 -45.147 -37.823  1.00  0.00
ATOM   1753  HB3 LEU   106     -14.516 -46.573 -37.770  1.00  0.00
ATOM   1754  CG  LEU   106     -14.116 -45.690 -35.836  1.00  0.00
ATOM   1755  HG  LEU   106     -13.338 -45.079 -35.378  1.00  0.00
ATOM   1756  CD1 LEU   106     -15.436 -44.904 -35.861  1.00  0.00
ATOM   1757 HD11 LEU   106     -16.215 -45.515 -36.318  1.00  0.00
ATOM   1758 HD12 LEU   106     -15.727 -44.649 -34.842  1.00  0.00
ATOM   1759 HD13 LEU   106     -15.304 -43.990 -36.441  1.00  0.00
ATOM   1760  CD2 LEU   106     -14.250 -46.922 -34.936  1.00  0.00
ATOM   1761 HD21 LEU   106     -13.293 -47.441 -34.885  1.00  0.00
ATOM   1762 HD22 LEU   106     -14.548 -46.611 -33.935  1.00  0.00
ATOM   1763 HD23 LEU   106     -15.005 -47.592 -35.347  1.00  0.00
ATOM   1764  C   LEU   106     -12.341 -47.570 -38.774  1.00  0.00
ATOM   1765  O   LEU   106     -12.860 -48.673 -38.935  1.00  0.00
ATOM   1766  N   SER   107     -11.702 -46.893 -39.741  1.00  0.00
ATOM   1767  H   SER   107     -11.401 -45.957 -39.511  1.00  0.00
ATOM   1768  CA  SER   107     -11.545 -47.353 -41.121  1.00  0.00
ATOM   1769  HA  SER   107     -12.465 -47.825 -41.466  1.00  0.00
ATOM   1770  CB  SER   107     -11.230 -46.153 -42.042  1.00  0.00
ATOM   1771  HB2 SER   107     -11.422 -46.465 -43.068  1.00  0.00
ATOM   1772  HB3 SER   107     -11.911 -45.345 -41.775  1.00  0.00
ATOM   1773  OG  SER   107      -9.893 -45.700 -41.929  1.00  0.00
ATOM   1774  HG  SER   107      -9.756 -44.957 -42.521  1.00  0.00
ATOM   1775  C   SER   107     -10.530 -48.500 -41.288  1.00  0.00
ATOM   1776  O   SER   107     -10.701 -49.284 -42.221  1.00  0.00
ATOM   1777  N   GLU   108      -9.515 -48.583 -40.404  1.00  0.00
ATOM   1778  H   GLU   108      -9.455 -47.849 -39.713  1.00  0.00
ATOM   1779  CA  GLU   108      -8.457 -49.602 -40.431  1.00  0.00
ATOM   1780  HA  GLU   108      -7.930 -49.563 -41.385  1.00  0.00
ATOM   1781  CB  GLU   108      -7.440 -49.355 -39.295  1.00  0.00
ATOM   1782  HB2 GLU   108      -8.010 -49.019 -38.429  1.00  0.00
ATOM   1783  HB3 GLU   108      -6.976 -50.316 -39.073  1.00  0.00
ATOM   1784  CG  GLU   108      -6.343 -48.318 -39.623  1.00  0.00
ATOM   1785  HG2 GLU   108      -5.698 -48.772 -40.376  1.00  0.00
ATOM   1786  HG3 GLU   108      -6.839 -47.446 -40.049  1.00  0.00
ATOM   1787  CD  GLU   108      -5.493 -47.885 -38.413  1.00  0.00
ATOM   1788  OE1 GLU   108      -4.826 -46.836 -38.541  1.00  0.00
ATOM   1789  OE2 GLU   108      -5.501 -48.591 -37.378  1.00  0.00
ATOM   1790  C   GLU   108      -8.968 -51.052 -40.359  1.00  0.00
ATOM   1791  O   GLU   108      -8.488 -51.882 -41.130  1.00  0.00
ATOM   1792  N   ASP   109      -9.909 -51.324 -39.441  1.00  0.00
ATOM   1793  H   ASP   109     -10.260 -50.555 -38.889  1.00  0.00
ATOM   1794  CA  ASP   109     -10.417 -52.668 -39.161  1.00  0.00
ATOM   1795  HA  ASP   109     -10.203 -53.330 -40.000  1.00  0.00
ATOM   1796  CB  ASP   109      -9.735 -53.242 -37.891  1.00  0.00
ATOM   1797  HB2 ASP   109      -8.657 -53.086 -37.939  1.00  0.00
ATOM   1798  HB3 ASP   109     -10.162 -52.594 -37.125  1.00  0.00
ATOM   1799  CG  ASP   109     -10.025 -54.711 -37.539  1.00  0.00
ATOM   1800  OD1 ASP   109     -10.231 -55.519 -38.471  1.00  0.00
ATOM   1801  OD2 ASP   109      -9.914 -55.033 -36.335  1.00  0.00
ATOM   1802  C   ASP   109     -11.944 -52.600 -38.994  1.00  0.00
ATOM   1803  O   ASP   109     -12.437 -51.646 -38.391  1.00  0.00
ATOM   1804  N   ASP   110     -12.659 -53.633 -39.483  1.00  0.00
ATOM   1805  H   ASP   110     -12.166 -54.297 -40.063  1.00  0.00
ATOM   1806  CA  ASP   110     -14.111 -53.804 -39.306  1.00  0.00
ATOM   1807  HA  ASP   110     -14.604 -52.926 -39.723  1.00  0.00
ATOM   1808  CB  ASP   110     -14.695 -55.073 -39.989  1.00  0.00
ATOM   1809  HB2 ASP   110     -13.957 -55.850 -39.788  1.00  0.00
ATOM   1810  HB3 ASP   110     -15.618 -55.302 -39.456  1.00  0.00
ATOM   1811  CG  ASP   110     -14.977 -55.014 -41.497  1.00  0.00
ATOM   1812  OD1 ASP   110     -14.681 -53.985 -42.144  1.00  0.00
ATOM   1813  OD2 ASP   110     -15.522 -56.028 -41.986  1.00  0.00
ATOM   1814  C   ASP   110     -14.566 -53.815 -37.840  1.00  0.00
ATOM   1815  O   ASP   110     -15.592 -53.203 -37.543  1.00  0.00
ATOM   1816  N   ASN   111     -13.817 -54.507 -36.964  1.00  0.00
ATOM   1817  H   ASN   111     -13.021 -55.023 -37.312  1.00  0.00
ATOM   1818  CA  ASN   111     -14.168 -54.643 -35.549  1.00  0.00
ATOM   1819  HA  ASN   111     -15.252 -54.618 -35.434  1.00  0.00
ATOM   1820  CB  ASN   111     -13.642 -55.985 -34.985  1.00  0.00
ATOM   1821  HB2 ASN   111     -13.634 -56.717 -35.792  1.00  0.00
ATOM   1822  HB3 ASN   111     -12.627 -55.842 -34.616  1.00  0.00
ATOM   1823  CG  ASN   111     -14.509 -56.527 -33.839  1.00  0.00
ATOM   1824  OD1 ASN   111     -15.549 -57.139 -34.069  1.00  0.00
ATOM   1825  ND2 ASN   111     -14.087 -56.296 -32.595  1.00  0.00
ATOM   1826 HD21 ASN   111     -14.626 -56.634 -31.811  1.00  0.00
ATOM   1827 HD22 ASN   111     -13.230 -55.784 -32.443  1.00  0.00
ATOM   1828  C   ASN   111     -13.700 -53.459 -34.680  1.00  0.00
ATOM   1829  O   ASN   111     -14.035 -53.449 -33.495  1.00  0.00
ATOM   1830  N   HIE   112     -12.976 -52.470 -35.239  1.00  0.00
ATOM   1831  H   HIE   112     -12.556 -52.611 -36.146  1.00  0.00
ATOM   1832  CA  HIE   112     -12.652 -51.243 -34.507  1.00  0.00
ATOM   1833  HA  HIE   112     -12.256 -51.513 -33.528  1.00  0.00
ATOM   1834  CB  HIE   112     -11.607 -50.376 -35.239  1.00  0.00
ATOM   1835  HB2 HIE   112     -11.812 -50.375 -36.310  1.00  0.00
ATOM   1836  HB3 HIE   112     -11.636 -49.353 -34.863  1.00  0.00
ATOM   1837  CG  HIE   112     -10.186 -50.857 -35.072  1.00  0.00
ATOM   1838  ND1 HIE   112      -9.115 -50.272 -35.720  1.00  0.00
ATOM   1839  CE1 HIE   112      -8.013 -50.930 -35.357  1.00  0.00
ATOM   1840  HE1 HIE   112      -7.081 -50.581 -35.802  1.00  0.00
ATOM   1841  NE2 HIE   112      -8.254 -51.914 -34.500  1.00  0.00
ATOM   1842  HE2 HIE   112      -7.630 -52.568 -34.049  1.00  0.00
ATOM   1843  CD2 HIE   112      -9.639 -51.875 -34.322  1.00  0.00
ATOM   1844  HD2 HIE   112     -10.124 -52.593 -33.661  1.00  0.00
ATOM   1845  C   HIE   112     -13.918 -50.452 -34.160  1.00  0.00
ATOM   1846  O   HIE   112     -14.751 -50.193 -35.028  1.00  0.00
ATOM   1847  N   VAL   113     -14.022 -50.136 -32.866  1.00  0.00
ATOM   1848  H   VAL   113     -13.287 -50.490 -32.270  1.00  0.00
ATOM   1849  CA  VAL   113     -15.082 -49.351 -32.260  1.00  0.00
ATOM   1850  HA  VAL   113     -15.755 -48.910 -32.995  1.00  0.00
ATOM   1851  CB  VAL   113     -15.920 -50.221 -31.276  1.00  0.00
ATOM   1852  HB  VAL   113     -15.209 -50.732 -30.628  1.00  0.00
ATOM   1853  CG1 VAL   113     -16.931 -49.440 -30.414  1.00  0.00
ATOM   1854 HG11 VAL   113     -17.643 -48.929 -31.062  1.00  0.00
ATOM   1855 HG12 VAL   113     -17.465 -50.132 -29.763  1.00  0.00
ATOM   1856 HG13 VAL   113     -16.401 -48.706 -29.807  1.00  0.00
ATOM   1857  CG2 VAL   113     -16.669 -51.337 -32.026  1.00  0.00
ATOM   1858 HG21 VAL   113     -15.950 -51.980 -32.534  1.00  0.00
ATOM   1859 HG22 VAL   113     -17.246 -51.929 -31.316  1.00  0.00
ATOM   1860 HG23 VAL   113     -17.342 -50.894 -32.760  1.00  0.00
ATOM   1861  C   VAL   113     -14.403 -48.193 -31.510  1.00  0.00
ATOM   1862  O   VAL   113     -13.269 -48.335 -31.060  1.00  0.00
ATOM   1863  N   ALA   114     -15.089 -47.051 -31.430  1.00  0.00
ATOM   1864  H   ALA   114     -16.009 -47.040 -31.846  1.00  0.00
ATOM   1865  CA  ALA   114     -14.609 -45.839 -30.785  1.00  0.00
ATOM   1866  HA  ALA   114     -13.656 -45.968 -30.272  1.00  0.00
ATOM   1867  CB  ALA   114     -14.448 -44.752 -31.849  1.00  0.00
ATOM   1868  HB1 ALA   114     -15.397 -44.605 -32.366  1.00  0.00
ATOM   1869  HB2 ALA   114     -14.146 -43.819 -31.373  1.00  0.00
ATOM   1870  HB3 ALA   114     -13.687 -45.056 -32.568  1.00  0.00
ATOM   1871  C   ALA   114     -15.635 -45.407 -29.747  1.00  0.00
ATOM   1872  O   ALA   114     -16.821 -45.357 -30.063  1.00  0.00
ATOM   1873  N   ALA   115     -15.154 -45.065 -28.549  1.00  0.00
ATOM   1874  H   ALA   115     -14.180 -45.255 -28.360  1.00  0.00
ATOM   1875  CA  ALA   115     -15.966 -44.494 -27.483  1.00  0.00
ATOM   1876  HA  ALA   115     -17.025 -44.476 -27.740  1.00  0.00
ATOM   1877  CB  ALA   115     -15.782 -45.348 -26.226  1.00  0.00
ATOM   1878  HB1 ALA   115     -14.728 -45.368 -25.951  1.00  0.00
ATOM   1879  HB2 ALA   115     -16.363 -44.921 -25.408  1.00  0.00
ATOM   1880  HB3 ALA   115     -16.125 -46.364 -26.423  1.00  0.00
ATOM   1881  C   ALA   115     -15.551 -43.035 -27.276  1.00  0.00
ATOM   1882  O   ALA   115     -14.363 -42.758 -27.170  1.00  0.00
ATOM   1883  N   ILE   116     -16.521 -42.115 -27.255  1.00  0.00
ATOM   1884  H   ILE   116     -17.473 -42.427 -27.385  1.00  0.00
ATOM   1885  CA  ILE   116     -16.281 -40.686 -27.055  1.00  0.00
ATOM   1886  HA  ILE   116     -15.222 -40.507 -26.869  1.00  0.00
ATOM   1887  CB  ILE   116     -16.748 -39.824 -28.273  1.00  0.00
ATOM   1888  HB  ILE   116     -17.793 -40.062 -28.472  1.00  0.00
ATOM   1889  CG2 ILE   116     -16.606 -38.305 -28.015  1.00  0.00
ATOM   1890 HG21 ILE   116     -15.561 -38.066 -27.817  1.00  0.00
ATOM   1891 HG22 ILE   116     -16.944 -37.754 -28.892  1.00  0.00
ATOM   1892 HG23 ILE   116     -17.212 -38.024 -27.154  1.00  0.00
ATOM   1893  CG1 ILE   116     -15.985 -40.162 -29.581  1.00  0.00
ATOM   1894 HG12 ILE   116     -16.142 -39.319 -30.253  1.00  0.00
ATOM   1895 HG13 ILE   116     -14.930 -40.221 -29.313  1.00  0.00
ATOM   1896  CD1 ILE   116     -16.409 -41.462 -30.283  1.00  0.00
ATOM   1897 HD11 ILE   116     -17.464 -41.403 -30.552  1.00  0.00
ATOM   1898 HD12 ILE   116     -15.812 -41.600 -31.185  1.00  0.00
ATOM   1899 HD13 ILE   116     -16.252 -42.306 -29.611  1.00  0.00
ATOM   1900  C   ILE   116     -17.070 -40.268 -25.808  1.00  0.00
ATOM   1901  O   ILE   116     -18.241 -40.635 -25.684  1.00  0.00
ATOM   1902  N   HIE   117     -16.417 -39.509 -24.912  1.00  0.00
ATOM   1903  H   HIE   117     -15.441 -39.298 -25.066  1.00  0.00
ATOM   1904  CA  HIE   117     -17.027 -39.080 -23.660  1.00  0.00
ATOM   1905  HA  HIE   117     -18.111 -39.048 -23.765  1.00  0.00
ATOM   1906  CB  HIE   117     -16.668 -40.073 -22.526  1.00  0.00
ATOM   1907  HB2 HIE   117     -17.410 -40.057 -21.728  1.00  0.00
ATOM   1908  HB3 HIE   117     -16.636 -41.068 -22.971  1.00  0.00
ATOM   1909  CG  HIE   117     -15.331 -39.849 -21.875  1.00  0.00
ATOM   1910  ND1 HIE   117     -15.146 -38.980 -20.814  1.00  0.00
ATOM   1911  CE1 HIE   117     -13.839 -38.964 -20.552  1.00  0.00
ATOM   1912  HE1 HIE   117     -13.525 -38.302 -19.745  1.00  0.00
ATOM   1913  NE2 HIE   117     -13.139 -39.773 -21.335  1.00  0.00
ATOM   1914  HE2 HIE   117     -12.148 -39.967 -21.364  1.00  0.00
ATOM   1915  CD2 HIE   117     -14.087 -40.347 -22.170  1.00  0.00
ATOM   1916  HD2 HIE   117     -13.782 -41.078 -22.919  1.00  0.00
ATOM   1917  C   HIE   117     -16.669 -37.637 -23.298  1.00  0.00
ATOM   1918  O   HIE   117     -15.581 -37.146 -23.602  1.00  0.00
ATOM   1919  N   CYS   118     -17.598 -37.061 -22.532  1.00  0.00
ATOM   1920  H   CYS   118     -18.514 -37.477 -22.619  1.00  0.00
ATOM   1921  CA  CYS   118     -17.462 -35.855 -21.732  1.00  0.00
ATOM   1922  HA  CYS   118     -16.416 -35.717 -21.458  1.00  0.00
ATOM   1923  CB  CYS   118     -17.935 -34.612 -22.513  1.00  0.00
ATOM   1924  HB2 CYS   118     -17.666 -33.696 -21.987  1.00  0.00
ATOM   1925  HB3 CYS   118     -17.505 -34.595 -23.514  1.00  0.00
ATOM   1926  SG  CYS   118     -19.739 -34.553 -22.738  1.00  0.00
ATOM   1927  HG  CYS   118     -19.757 -33.408 -23.414  1.00  0.00
ATOM   1928  C   CYS   118     -18.181 -36.124 -20.390  1.00  0.00
ATOM   1929  O   CYS   118     -18.504 -37.281 -20.118  1.00  0.00
ATOM   1930  N   LYS   119     -18.407 -35.083 -19.565  1.00  0.00
ATOM   1931  H   LYS   119     -18.025 -34.199 -19.870  1.00  0.00
ATOM   1932  CA  LYS   119     -19.018 -35.156 -18.222  1.00  0.00
ATOM   1933  HA  LYS   119     -18.378 -35.717 -17.541  1.00  0.00
ATOM   1934  CB  LYS   119     -19.193 -33.726 -17.669  1.00  0.00
ATOM   1935  HB2 LYS   119     -18.189 -33.306 -17.608  1.00  0.00
ATOM   1936  HB3 LYS   119     -19.768 -33.185 -18.421  1.00  0.00
ATOM   1937  CG  LYS   119     -19.888 -33.596 -16.299  1.00  0.00
ATOM   1938  HG2 LYS   119     -20.906 -33.970 -16.408  1.00  0.00
ATOM   1939  HG3 LYS   119     -19.345 -34.224 -15.592  1.00  0.00
ATOM   1940  CD  LYS   119     -19.927 -32.149 -15.775  1.00  0.00
ATOM   1941  HD2 LYS   119     -20.293 -31.523 -16.588  1.00  0.00
ATOM   1942  HD3 LYS   119     -20.639 -32.125 -14.950  1.00  0.00
ATOM   1943  CE  LYS   119     -18.566 -31.619 -15.293  1.00  0.00
ATOM   1944  HE2 LYS   119     -18.166 -32.319 -14.560  1.00  0.00
ATOM   1945  HE3 LYS   119     -17.895 -31.568 -16.150  1.00  0.00
ATOM   1946  NZ  LYS   119     -18.685 -30.282 -14.682  1.00  0.00
ATOM   1947  HZ1 LYS   119     -19.307 -30.329 -13.887  1.00  0.00
ATOM   1948  HZ2 LYS   119     -17.774 -29.968 -14.379  1.00  0.00
ATOM   1949  HZ3 LYS   119     -19.056 -29.633 -15.361  1.00  0.00
ATOM   1950  C   LYS   119     -20.319 -35.980 -18.145  1.00  0.00
ATOM   1951  O   LYS   119     -20.433 -36.837 -17.269  1.00  0.00
ATOM   1952  N   ALA   120     -21.243 -35.719 -19.084  1.00  0.00
ATOM   1953  H   ALA   120     -21.037 -34.965 -19.723  1.00  0.00
ATOM   1954  CA  ALA   120     -22.539 -36.389 -19.196  1.00  0.00
ATOM   1955  HA  ALA   120     -22.580 -37.197 -18.465  1.00  0.00
ATOM   1956  CB  ALA   120     -23.640 -35.369 -18.863  1.00  0.00
ATOM   1957  HB1 ALA   120     -23.617 -34.558 -19.591  1.00  0.00
ATOM   1958  HB2 ALA   120     -24.613 -35.860 -18.896  1.00  0.00
ATOM   1959  HB3 ALA   120     -23.472 -34.965 -17.865  1.00  0.00
ATOM   1960  C   ALA   120     -22.762 -37.024 -20.580  1.00  0.00
ATOM   1961  O   ALA   120     -23.856 -37.526 -20.828  1.00  0.00
ATOM   1962  N   GLY   121     -21.742 -36.997 -21.459  1.00  0.00
ATOM   1963  H   GLY   121     -20.896 -36.534 -21.159  1.00  0.00
ATOM   1964  CA  GLY   121     -21.774 -37.584 -22.800  1.00  0.00
ATOM   1965  HA2 GLY   121     -20.779 -37.478 -23.231  1.00  0.00
ATOM   1966  HA3 GLY   121     -22.012 -38.642 -22.692  1.00  0.00
ATOM   1967  C   GLY   121     -22.799 -36.935 -23.743  1.00  0.00
ATOM   1968  O   GLY   121     -23.229 -37.601 -24.680  1.00  0.00
ATOM   1969  N   LYS   122     -23.226 -35.690 -23.473  1.00  0.00
ATOM   1970  H   LYS   122     -22.788 -35.228 -22.689  1.00  0.00
ATOM   1971  CA  LYS   122     -24.360 -35.034 -24.118  1.00  0.00
ATOM   1972  HA  LYS   122     -24.928 -35.740 -24.724  1.00  0.00
ATOM   1973  CB  LYS   122     -25.284 -34.479 -23.010  1.00  0.00
ATOM   1974  HB2 LYS   122     -25.488 -35.306 -22.331  1.00  0.00
ATOM   1975  HB3 LYS   122     -24.716 -33.711 -22.486  1.00  0.00
ATOM   1976  CG  LYS   122     -26.615 -33.883 -23.508  1.00  0.00
ATOM   1977  HG2 LYS   122     -26.423 -32.879 -23.887  1.00  0.00
ATOM   1978  HG3 LYS   122     -26.993 -34.510 -24.316  1.00  0.00
ATOM   1979  CD  LYS   122     -27.662 -33.814 -22.379  1.00  0.00
ATOM   1980  HD2 LYS   122     -27.833 -34.836 -22.042  1.00  0.00
ATOM   1981  HD3 LYS   122     -27.218 -33.235 -21.570  1.00  0.00
ATOM   1982  CE  LYS   122     -29.002 -33.179 -22.788  1.00  0.00
ATOM   1983  HE2 LYS   122     -29.310 -33.621 -23.736  1.00  0.00
ATOM   1984  HE3 LYS   122     -29.738 -33.418 -22.020  1.00  0.00
ATOM   1985  NZ  LYS   122     -28.905 -31.717 -22.937  1.00  0.00
ATOM   1986  HZ1 LYS   122     -28.224 -31.496 -23.649  1.00  0.00
ATOM   1987  HZ2 LYS   122     -29.805 -31.345 -23.205  1.00  0.00
ATOM   1988  HZ3 LYS   122     -28.620 -31.307 -22.059  1.00  0.00
ATOM   1989  C   LYS   122     -23.877 -34.010 -25.159  1.00  0.00
ATOM   1990  O   LYS   122     -23.707 -34.391 -26.316  1.00  0.00
ATOM   1991  N   GLY   123     -23.694 -32.743 -24.747  1.00  0.00
ATOM   1992  H   GLY   123     -23.768 -32.583 -23.752  1.00  0.00
ATOM   1993  CA  GLY   123     -23.401 -31.599 -25.614  1.00  0.00
ATOM   1994  HA2 GLY   123     -24.221 -31.491 -26.324  1.00  0.00
ATOM   1995  HA3 GLY   123     -23.341 -30.707 -24.991  1.00  0.00
ATOM   1996  C   GLY   123     -22.086 -31.756 -26.390  1.00  0.00
ATOM   1997  O   GLY   123     -22.130 -31.900 -27.610  1.00  0.00
ATOM   1998  N   ARG   124     -20.939 -31.725 -25.684  1.00  0.00
ATOM   1999  H   ARG   124     -21.041 -31.617 -24.685  1.00  0.00
ATOM   2000  CA  ARG   124     -19.578 -31.780 -26.245  1.00  0.00
ATOM   2001  HA  ARG   124     -19.411 -30.926 -26.902  1.00  0.00
ATOM   2002  CB  ARG   124     -18.537 -31.740 -25.112  1.00  0.00
ATOM   2003  HB2 ARG   124     -18.820 -32.509 -24.393  1.00  0.00
ATOM   2004  HB3 ARG   124     -17.575 -31.995 -25.556  1.00  0.00
ATOM   2005  CG  ARG   124     -18.427 -30.387 -24.396  1.00  0.00
ATOM   2006  HG2 ARG   124     -18.149 -29.637 -25.136  1.00  0.00
ATOM   2007  HG3 ARG   124     -19.406 -30.144 -23.984  1.00  0.00
ATOM   2008  CD  ARG   124     -17.384 -30.402 -23.265  1.00  0.00
ATOM   2009  HD2 ARG   124     -16.538 -31.017 -23.573  1.00  0.00
ATOM   2010  HD3 ARG   124     -17.045 -29.382 -23.084  1.00  0.00
ATOM   2011  NE  ARG   124     -17.931 -30.946 -22.012  1.00  0.00
ATOM   2012  HE  ARG   124     -18.880 -31.287 -22.078  1.00  0.00
ATOM   2013  CZ  ARG   124     -17.297 -31.040 -20.831  1.00  0.00
ATOM   2014  NH1 ARG   124     -16.008 -30.716 -20.670  1.00  0.00
ATOM   2015 HH11 ARG   124     -15.471 -30.384 -21.459  1.00  0.00
ATOM   2016 HH12 ARG   124     -15.578 -30.805 -19.760  1.00  0.00
ATOM   2017  NH2 ARG   124     -17.984 -31.460 -19.768  1.00  0.00
ATOM   2018 HH21 ARG   124     -18.961 -31.699 -19.864  1.00  0.00
ATOM   2019 HH22 ARG   124     -17.525 -31.537 -18.872  1.00  0.00
ATOM   2020  C   ARG   124     -19.309 -33.013 -27.121  1.00  0.00
ATOM   2021  O   ARG   124     -18.780 -32.858 -28.221  1.00  0.00
ATOM   2022  N   THR   125     -19.709 -34.199 -26.631  1.00  0.00
ATOM   2023  H   THR   125     -20.047 -34.205 -25.679  1.00  0.00
ATOM   2024  CA  THR   125     -19.664 -35.469 -27.360  1.00  0.00
ATOM   2025  HA  THR   125     -18.650 -35.714 -27.677  1.00  0.00
ATOM   2026  CB  THR   125     -20.199 -36.624 -26.475  1.00  0.00
ATOM   2027  HB  THR   125     -21.148 -36.267 -26.075  1.00  0.00
ATOM   2028  CG2 THR   125     -20.409 -37.992 -27.148  1.00  0.00
ATOM   2029 HG21 THR   125     -19.460 -38.350 -27.548  1.00  0.00
ATOM   2030 HG22 THR   125     -20.785 -38.705 -26.414  1.00  0.00
ATOM   2031 HG23 THR   125     -21.130 -37.892 -27.959  1.00  0.00
ATOM   2032  OG1 THR   125     -19.309 -36.810 -25.395  1.00  0.00
ATOM   2033  HG1 THR   125     -19.628 -37.523 -24.837  1.00  0.00
ATOM   2034  C   THR   125     -20.489 -35.425 -28.658  1.00  0.00
ATOM   2035  O   THR   125     -20.021 -35.939 -29.670  1.00  0.00
ATOM   2036  N   GLY   126     -21.657 -34.761 -28.607  1.00  0.00
ATOM   2037  H   GLY   126     -21.928 -34.397 -27.705  1.00  0.00
ATOM   2038  CA  GLY   126     -22.545 -34.532 -29.739  1.00  0.00
ATOM   2039  HA2 GLY   126     -22.820 -35.496 -30.167  1.00  0.00
ATOM   2040  HA3 GLY   126     -23.441 -34.024 -29.382  1.00  0.00
ATOM   2041  C   GLY   126     -21.886 -33.677 -30.822  1.00  0.00
ATOM   2042  O   GLY   126     -21.953 -34.068 -31.981  1.00  0.00
ATOM   2043  N   VAL   127     -21.216 -32.564 -30.465  1.00  0.00
ATOM   2044  H   VAL   127     -21.223 -32.304 -29.489  1.00  0.00
ATOM   2045  CA  VAL   127     -20.514 -31.688 -31.415  1.00  0.00
ATOM   2046  HA  VAL   127     -21.185 -31.326 -32.194  1.00  0.00
ATOM   2047  CB  VAL   127     -19.839 -30.461 -30.730  1.00  0.00
ATOM   2048  HB  VAL   127     -19.147 -30.850 -29.983  1.00  0.00
ATOM   2049  CG1 VAL   127     -19.077 -29.535 -31.706  1.00  0.00
ATOM   2050 HG11 VAL   127     -19.769 -29.145 -32.453  1.00  0.00
ATOM   2051 HG12 VAL   127     -18.636 -28.706 -31.152  1.00  0.00
ATOM   2052 HG13 VAL   127     -18.288 -30.100 -32.202  1.00  0.00
ATOM   2053  CG2 VAL   127     -20.857 -29.627 -29.949  1.00  0.00
ATOM   2054 HG21 VAL   127     -21.317 -30.244 -29.177  1.00  0.00
ATOM   2055 HG22 VAL   127     -20.353 -28.780 -29.484  1.00  0.00
ATOM   2056 HG23 VAL   127     -21.627 -29.263 -30.629  1.00  0.00
ATOM   2057  C   VAL   127     -19.425 -32.434 -32.207  1.00  0.00
ATOM   2058  O   VAL   127     -19.397 -32.329 -33.433  1.00  0.00
ATOM   2059  N   MET   128     -18.582 -33.190 -31.484  1.00  0.00
ATOM   2060  H   MET   128     -18.659 -33.136 -30.478  1.00  0.00
ATOM   2061  CA  MET   128     -17.482 -33.962 -32.054  1.00  0.00
ATOM   2062  HA  MET   128     -16.958 -33.367 -32.802  1.00  0.00
ATOM   2063  CB  MET   128     -16.480 -34.358 -30.949  1.00  0.00
ATOM   2064  HB2 MET   128     -17.028 -34.958 -30.223  1.00  0.00
ATOM   2065  HB3 MET   128     -15.712 -34.971 -31.420  1.00  0.00
ATOM   2066  CG  MET   128     -15.818 -33.165 -30.234  1.00  0.00
ATOM   2067  HG2 MET   128     -16.575 -32.733 -29.580  1.00  0.00
ATOM   2068  HG3 MET   128     -15.007 -33.573 -29.630  1.00  0.00
ATOM   2069  SD  MET   128     -15.158 -31.868 -31.323  1.00  0.00
ATOM   2070  CE  MET   128     -13.458 -31.734 -30.728  1.00  0.00
ATOM   2071  HE1 MET   128     -12.955 -32.694 -30.845  1.00  0.00
ATOM   2072  HE2 MET   128     -12.930 -30.974 -31.304  1.00  0.00
ATOM   2073  HE3 MET   128     -13.462 -31.453 -29.675  1.00  0.00
ATOM   2074  C   MET   128     -17.951 -35.169 -32.879  1.00  0.00
ATOM   2075  O   MET   128     -17.444 -35.347 -33.986  1.00  0.00
ATOM   2076  N   ILE   129     -18.932 -35.939 -32.370  1.00  0.00
ATOM   2077  H   ILE   129     -19.190 -35.803 -31.403  1.00  0.00
ATOM   2078  CA  ILE   129     -19.540 -37.054 -33.102  1.00  0.00
ATOM   2079  HA  ILE   129     -18.772 -37.684 -33.550  1.00  0.00
ATOM   2080  CB  ILE   129     -20.496 -37.936 -32.236  1.00  0.00
ATOM   2081  HB  ILE   129     -21.059 -37.252 -31.601  1.00  0.00
ATOM   2082  CG2 ILE   129     -21.482 -38.827 -33.038  1.00  0.00
ATOM   2083 HG21 ILE   129     -20.920 -39.512 -33.673  1.00  0.00
ATOM   2084 HG22 ILE   129     -22.100 -39.399 -32.346  1.00  0.00
ATOM   2085 HG23 ILE   129     -22.119 -38.197 -33.659  1.00  0.00
ATOM   2086  CG1 ILE   129     -19.658 -38.811 -31.273  1.00  0.00
ATOM   2087 HG12 ILE   129     -19.078 -39.499 -31.888  1.00  0.00
ATOM   2088 HG13 ILE   129     -18.981 -38.143 -30.740  1.00  0.00
ATOM   2089  CD1 ILE   129     -20.492 -39.608 -30.261  1.00  0.00
ATOM   2090 HD11 ILE   129     -21.169 -40.277 -30.793  1.00  0.00
ATOM   2091 HD12 ILE   129     -19.829 -40.194 -29.625  1.00  0.00
ATOM   2092 HD13 ILE   129     -21.072 -38.920 -29.645  1.00  0.00
ATOM   2093  C   ILE   129     -20.246 -36.596 -34.387  1.00  0.00
ATOM   2094  O   ILE   129     -19.939 -37.161 -35.431  1.00  0.00
ATOM   2095  N   CYS   130     -21.123 -35.576 -34.295  1.00  0.00
ATOM   2096  H   CYS   130     -21.310 -35.225 -33.367  1.00  0.00
ATOM   2097  CA  CYS   130     -21.878 -35.007 -35.421  1.00  0.00
ATOM   2098  HA  CYS   130     -22.463 -35.806 -35.876  1.00  0.00
ATOM   2099  CB  CYS   130     -22.832 -33.868 -35.014  1.00  0.00
ATOM   2100  HB2 CYS   130     -22.341 -33.118 -34.394  1.00  0.00
ATOM   2101  HB3 CYS   130     -23.289 -33.383 -35.876  1.00  0.00
ATOM   2102  SG  CYS   130     -24.198 -34.521 -34.024  1.00  0.00
ATOM   2103  HG  CYS   130     -24.808 -33.353 -33.842  1.00  0.00
ATOM   2104  C   CYS   130     -20.963 -34.508 -36.543  1.00  0.00
ATOM   2105  O   CYS   130     -21.243 -34.815 -37.698  1.00  0.00
ATOM   2106  N   ALA   131     -19.867 -33.817 -36.179  1.00  0.00
ATOM   2107  H   ALA   131     -19.813 -33.522 -35.214  1.00  0.00
ATOM   2108  CA  ALA   131     -18.808 -33.395 -37.093  1.00  0.00
ATOM   2109  HA  ALA   131     -19.273 -32.766 -37.852  1.00  0.00
ATOM   2110  CB  ALA   131     -17.778 -32.558 -36.327  1.00  0.00
ATOM   2111  HB1 ALA   131     -17.298 -33.177 -35.569  1.00  0.00
ATOM   2112  HB2 ALA   131     -17.025 -32.184 -37.021  1.00  0.00
ATOM   2113  HB3 ALA   131     -18.278 -31.717 -35.846  1.00  0.00
ATOM   2114  C   ALA   131     -18.125 -34.562 -37.823  1.00  0.00
ATOM   2115  O   ALA   131     -17.884 -34.438 -39.023  1.00  0.00
ATOM   2116  N   TYR   132     -17.874 -35.682 -37.115  1.00  0.00
ATOM   2117  H   TYR   132     -17.902 -35.617 -36.107  1.00  0.00
ATOM   2118  CA  TYR   132     -17.369 -36.918 -37.717  1.00  0.00
ATOM   2119  HA  TYR   132     -16.578 -36.669 -38.425  1.00  0.00
ATOM   2120  CB  TYR   132     -16.797 -37.895 -36.658  1.00  0.00
ATOM   2121  HB2 TYR   132     -15.907 -37.384 -36.291  1.00  0.00
ATOM   2122  HB3 TYR   132     -17.505 -38.025 -35.839  1.00  0.00
ATOM   2123  CG  TYR   132     -16.406 -39.263 -37.214  1.00  0.00
ATOM   2124  CD1 TYR   132     -15.521 -39.353 -38.311  1.00  0.00
ATOM   2125  HD1 TYR   132     -15.018 -38.457 -38.675  1.00  0.00
ATOM   2126  CE1 TYR   132     -15.288 -40.593 -38.933  1.00  0.00
ATOM   2127  HE1 TYR   132     -14.650 -40.643 -39.815  1.00  0.00
ATOM   2128  CZ  TYR   132     -15.873 -41.763 -38.422  1.00  0.00
ATOM   2129  OH  TYR   132     -15.624 -42.967 -39.016  1.00  0.00
ATOM   2130  HH  TYR   132     -15.037 -42.898 -39.773  1.00  0.00
ATOM   2131  CE2 TYR   132     -16.715 -41.686 -37.297  1.00  0.00
ATOM   2132  HE2 TYR   132     -17.154 -42.595 -36.887  1.00  0.00
ATOM   2133  CD2 TYR   132     -16.991 -40.439 -36.701  1.00  0.00
ATOM   2134  HD2 TYR   132     -17.658 -40.382 -35.841  1.00  0.00
ATOM   2135  C   TYR   132     -18.377 -37.584 -38.676  1.00  0.00
ATOM   2136  O   TYR   132     -17.937 -38.114 -39.694  1.00  0.00
ATOM   2137  N   LEU   133     -19.693 -37.516 -38.394  1.00  0.00
ATOM   2138  H   LEU   133     -19.983 -37.167 -37.492  1.00  0.00
ATOM   2139  CA  LEU   133     -20.724 -38.026 -39.308  1.00  0.00
ATOM   2140  HA  LEU   133     -20.491 -39.062 -39.554  1.00  0.00
ATOM   2141  CB  LEU   133     -22.145 -37.970 -38.696  1.00  0.00
ATOM   2142  HB2 LEU   133     -22.253 -36.889 -38.607  1.00  0.00
ATOM   2143  HB3 LEU   133     -22.899 -38.355 -39.383  1.00  0.00
ATOM   2144  CG  LEU   133     -22.333 -38.622 -37.309  1.00  0.00
ATOM   2145  HG  LEU   133     -21.704 -38.092 -36.593  1.00  0.00
ATOM   2146  CD1 LEU   133     -23.802 -38.565 -36.843  1.00  0.00
ATOM   2147 HD11 LEU   133     -24.431 -39.095 -37.558  1.00  0.00
ATOM   2148 HD12 LEU   133     -23.891 -39.034 -35.863  1.00  0.00
ATOM   2149 HD13 LEU   133     -24.123 -37.525 -36.778  1.00  0.00
ATOM   2150  CD2 LEU   133     -21.743 -40.039 -37.210  1.00  0.00
ATOM   2151 HD21 LEU   133     -20.672 -40.002 -37.410  1.00  0.00
ATOM   2152 HD22 LEU   133     -21.912 -40.434 -36.208  1.00  0.00
ATOM   2153 HD23 LEU   133     -22.226 -40.686 -37.942  1.00  0.00
ATOM   2154  C   LEU   133     -20.704 -37.298 -40.666  1.00  0.00
ATOM   2155  O   LEU   133     -20.872 -37.956 -41.690  1.00  0.00
ATOM   2156  N   LEU   134     -20.436 -35.979 -40.655  1.00  0.00
ATOM   2157  H   LEU   134     -20.406 -35.512 -39.760  1.00  0.00
ATOM   2158  CA  LEU   134     -20.271 -35.172 -41.865  1.00  0.00
ATOM   2159  HA  LEU   134     -21.044 -35.439 -42.585  1.00  0.00
ATOM   2160  CB  LEU   134     -20.384 -33.662 -41.557  1.00  0.00
ATOM   2161  HB2 LEU   134     -19.468 -33.508 -40.987  1.00  0.00
ATOM   2162  HB3 LEU   134     -20.348 -33.066 -42.469  1.00  0.00
ATOM   2163  CG  LEU   134     -21.597 -33.228 -40.707  1.00  0.00
ATOM   2164  HG  LEU   134     -21.472 -33.616 -39.696  1.00  0.00
ATOM   2165  CD1 LEU   134     -21.717 -31.701 -40.656  1.00  0.00
ATOM   2166 HD11 LEU   134     -21.843 -31.312 -41.666  1.00  0.00
ATOM   2167 HD12 LEU   134     -22.580 -31.424 -40.051  1.00  0.00
ATOM   2168 HD13 LEU   134     -20.814 -31.280 -40.215  1.00  0.00
ATOM   2169  CD2 LEU   134     -22.922 -33.885 -41.121  1.00  0.00
ATOM   2170 HD21 LEU   134     -22.836 -34.968 -41.027  1.00  0.00
ATOM   2171 HD22 LEU   134     -23.723 -33.527 -40.475  1.00  0.00
ATOM   2172 HD23 LEU   134     -23.148 -33.628 -42.156  1.00  0.00
ATOM   2173  C   LEU   134     -18.945 -35.464 -42.588  1.00  0.00
ATOM   2174  O   LEU   134     -18.948 -35.541 -43.816  1.00  0.00
ATOM   2175  N   HIE   135     -17.853 -35.634 -41.817  1.00  0.00
ATOM   2176  H   HIE   135     -17.985 -35.494 -40.826  1.00  0.00
ATOM   2177  CA  HIE   135     -16.504 -35.949 -42.301  1.00  0.00
ATOM   2178  HA  HIE   135     -16.155 -35.176 -42.986  1.00  0.00
ATOM   2179  CB  HIE   135     -15.540 -36.017 -41.103  1.00  0.00
ATOM   2180  HB2 HIE   135     -15.611 -35.070 -40.568  1.00  0.00
ATOM   2181  HB3 HIE   135     -15.805 -36.834 -40.432  1.00  0.00
ATOM   2182  CG  HIE   135     -14.087 -36.204 -41.458  1.00  0.00
ATOM   2183  ND1 HIE   135     -13.288 -35.164 -41.939  1.00  0.00
ATOM   2184  CE1 HIE   135     -12.086 -35.705 -42.090  1.00  0.00
ATOM   2185  HE1 HIE   135     -11.309 -35.040 -42.468  1.00  0.00
ATOM   2186  NE2 HIE   135     -12.044 -36.993 -41.744  1.00  0.00
ATOM   2187  HE2 HIE   135     -11.250 -37.617 -41.762  1.00  0.00
ATOM   2188  CD2 HIE   135     -13.319 -37.343 -41.341  1.00  0.00
ATOM   2189  HD2 HIE   135     -13.528 -38.363 -41.018  1.00  0.00
ATOM   2190  C   HIE   135     -16.444 -37.261 -43.093  1.00  0.00
ATOM   2191  O   HIE   135     -15.861 -37.287 -44.175  1.00  0.00
ATOM   2192  N   ARG   136     -17.066 -38.307 -42.529  1.00  0.00
ATOM   2193  H   ARG   136     -17.440 -38.159 -41.602  1.00  0.00
ATOM   2194  CA  ARG   136     -17.165 -39.643 -43.110  1.00  0.00
ATOM   2195  HA  ARG   136     -16.194 -39.992 -43.461  1.00  0.00
ATOM   2196  CB  ARG   136     -17.664 -40.601 -42.004  1.00  0.00
ATOM   2197  HB2 ARG   136     -17.429 -40.125 -41.052  1.00  0.00
ATOM   2198  HB3 ARG   136     -18.746 -40.669 -42.118  1.00  0.00
ATOM   2199  CG  ARG   136     -17.057 -42.011 -42.034  1.00  0.00
ATOM   2200  HG2 ARG   136     -16.010 -41.879 -42.305  1.00  0.00
ATOM   2201  HG3 ARG   136     -17.123 -42.386 -41.013  1.00  0.00
ATOM   2202  CD  ARG   136     -17.710 -43.019 -42.992  1.00  0.00
ATOM   2203  HD2 ARG   136     -18.729 -43.224 -42.664  1.00  0.00
ATOM   2204  HD3 ARG   136     -17.729 -42.603 -43.999  1.00  0.00
ATOM   2205  NE  ARG   136     -16.958 -44.288 -43.019  1.00  0.00
ATOM   2206  HE  ARG   136     -16.422 -44.421 -43.865  1.00  0.00
ATOM   2207  CZ  ARG   136     -16.917 -45.249 -42.073  1.00  0.00
ATOM   2208  NH1 ARG   136     -17.634 -45.186 -40.939  1.00  0.00
ATOM   2209 HH11 ARG   136     -18.236 -44.393 -40.769  1.00  0.00
ATOM   2210 HH12 ARG   136     -17.568 -45.932 -40.261  1.00  0.00
ATOM   2211  NH2 ARG   136     -16.125 -46.311 -42.268  1.00  0.00
ATOM   2212 HH21 ARG   136     -15.574 -46.378 -43.112  1.00  0.00
ATOM   2213 HH22 ARG   136     -16.082 -47.040 -41.570  1.00  0.00
ATOM   2214  C   ARG   136     -18.068 -39.665 -44.360  1.00  0.00
ATOM   2215  O   ARG   136     -17.804 -40.446 -45.272  1.00  0.00
ATOM   2216  N   GLY   137     -19.082 -38.782 -44.392  1.00  0.00
ATOM   2217  H   GLY   137     -19.183 -38.171 -43.594  1.00  0.00
ATOM   2218  CA  GLY   137     -20.037 -38.650 -45.493  1.00  0.00
ATOM   2219  HA2 GLY   137     -20.228 -37.592 -45.671  1.00  0.00
ATOM   2220  HA3 GLY   137     -19.607 -39.097 -46.390  1.00  0.00
ATOM   2221  C   GLY   137     -21.365 -39.351 -45.173  1.00  0.00
ATOM   2222  O   GLY   137     -22.151 -39.592 -46.088  1.00  0.00
ATOM   2223  N   LYS   138     -21.617 -39.678 -43.894  1.00  0.00
ATOM   2224  H   LYS   138     -20.863 -39.507 -43.244  1.00  0.00
ATOM   2225  CA  LYS   138     -22.837 -40.311 -43.391  1.00  0.00
ATOM   2226  HA  LYS   138     -23.074 -41.207 -43.965  1.00  0.00
ATOM   2227  CB  LYS   138     -22.603 -40.716 -41.916  1.00  0.00
ATOM   2228  HB2 LYS   138     -21.527 -40.805 -41.767  1.00  0.00
ATOM   2229  HB3 LYS   138     -22.991 -39.913 -41.289  1.00  0.00
ATOM   2230  CG  LYS   138     -23.282 -42.034 -41.534  1.00  0.00
ATOM   2231  HG2 LYS   138     -23.302 -42.099 -40.446  1.00  0.00
ATOM   2232  HG3 LYS   138     -24.303 -42.009 -41.915  1.00  0.00
ATOM   2233  CD  LYS   138     -22.549 -43.264 -42.109  1.00  0.00
ATOM   2234  HD2 LYS   138     -22.143 -42.970 -43.077  1.00  0.00
ATOM   2235  HD3 LYS   138     -21.731 -43.496 -41.427  1.00  0.00
ATOM   2236  CE  LYS   138     -23.438 -44.505 -42.282  1.00  0.00
ATOM   2237  HE2 LYS   138     -22.794 -45.362 -42.479  1.00  0.00
ATOM   2238  HE3 LYS   138     -23.983 -44.667 -41.352  1.00  0.00
ATOM   2239  NZ  LYS   138     -24.397 -44.344 -43.393  1.00  0.00
ATOM   2240  HZ1 LYS   138     -23.892 -44.194 -44.255  1.00  0.00
ATOM   2241  HZ2 LYS   138     -24.961 -45.178 -43.474  1.00  0.00
ATOM   2242  HZ3 LYS   138     -24.994 -43.550 -43.210  1.00  0.00
ATOM   2243  C   LYS   138     -24.077 -39.404 -43.531  1.00  0.00
ATOM   2244  O   LYS   138     -25.156 -39.906 -43.844  1.00  0.00
ATOM   2245  N   PHE   139     -23.869 -38.092 -43.330  1.00  0.00
ATOM   2246  H   PHE   139     -22.967 -37.852 -42.944  1.00  0.00
ATOM   2247  CA  PHE   139     -24.831 -37.016 -43.567  1.00  0.00
ATOM   2248  HA  PHE   139     -25.659 -37.381 -44.175  1.00  0.00
ATOM   2249  CB  PHE   139     -25.393 -36.508 -42.223  1.00  0.00
ATOM   2250  HB2 PHE   139     -24.621 -36.151 -41.541  1.00  0.00
ATOM   2251  HB3 PHE   139     -26.068 -35.688 -42.468  1.00  0.00
ATOM   2252  CG  PHE   139     -26.212 -37.529 -41.455  1.00  0.00
ATOM   2253  CD1 PHE   139     -27.437 -37.998 -41.974  1.00  0.00
ATOM   2254  HD1 PHE   139     -27.839 -37.578 -42.896  1.00  0.00
ATOM   2255  CE1 PHE   139     -28.131 -38.998 -41.307  1.00  0.00
ATOM   2256  HE1 PHE   139     -29.079 -39.357 -41.708  1.00  0.00
ATOM   2257  CZ  PHE   139     -27.623 -39.541 -40.135  1.00  0.00
ATOM   2258  HZ  PHE   139     -28.175 -40.332 -39.627  1.00  0.00
ATOM   2259  CE2 PHE   139     -26.422 -39.085 -39.609  1.00  0.00
ATOM   2260  HE2 PHE   139     -26.038 -39.510 -38.682  1.00  0.00
ATOM   2261  CD2 PHE   139     -25.711 -38.089 -40.263  1.00  0.00
ATOM   2262  HD2 PHE   139     -24.763 -37.738 -39.855  1.00  0.00
ATOM   2263  C   PHE   139     -24.139 -35.889 -44.352  1.00  0.00
ATOM   2264  O   PHE   139     -22.909 -35.825 -44.384  1.00  0.00
ATOM   2265  N   LEU   140     -24.953 -35.035 -44.992  1.00  0.00
ATOM   2266  H   LEU   140     -25.945 -35.161 -44.850  1.00  0.00
ATOM   2267  CA  LEU   140     -24.511 -33.991 -45.922  1.00  0.00
ATOM   2268  HA  LEU   140     -23.427 -34.020 -46.030  1.00  0.00
ATOM   2269  CB  LEU   140     -25.152 -34.219 -47.311  1.00  0.00
ATOM   2270  HB2 LEU   140     -26.214 -34.163 -47.074  1.00  0.00
ATOM   2271  HB3 LEU   140     -24.894 -33.423 -48.010  1.00  0.00
ATOM   2272  CG  LEU   140     -24.838 -35.594 -47.955  1.00  0.00
ATOM   2273  HG  LEU   140     -23.812 -35.861 -47.700  1.00  0.00
ATOM   2274  CD1 LEU   140     -25.798 -36.705 -47.463  1.00  0.00
ATOM   2275 HD11 LEU   140     -26.824 -36.439 -47.718  1.00  0.00
ATOM   2276 HD12 LEU   140     -25.538 -37.649 -47.942  1.00  0.00
ATOM   2277 HD13 LEU   140     -25.709 -36.810 -46.382  1.00  0.00
ATOM   2278  CD2 LEU   140     -24.802 -35.505 -49.496  1.00  0.00
ATOM   2279 HD21 LEU   140     -24.031 -34.798 -49.802  1.00  0.00
ATOM   2280 HD22 LEU   140     -24.579 -36.488 -49.912  1.00  0.00
ATOM   2281 HD23 LEU   140     -25.771 -35.166 -49.864  1.00  0.00
ATOM   2282  C   LEU   140     -24.831 -32.573 -45.415  1.00  0.00
ATOM   2283  O   LEU   140     -24.226 -31.622 -45.912  1.00  0.00
ATOM   2284  N   LYS   141     -25.744 -32.448 -44.438  1.00  0.00
ATOM   2285  H   LYS   141     -26.296 -33.267 -44.227  1.00  0.00
ATOM   2286  CA  LYS   141     -26.075 -31.197 -43.761  1.00  0.00
ATOM   2287  HA  LYS   141     -25.259 -30.486 -43.890  1.00  0.00
ATOM   2288  CB  LYS   141     -27.367 -30.577 -44.342  1.00  0.00
ATOM   2289  HB2 LYS   141     -27.976 -31.383 -44.752  1.00  0.00
ATOM   2290  HB3 LYS   141     -27.907 -30.092 -43.529  1.00  0.00
ATOM   2291  CG  LYS   141     -27.069 -29.548 -45.445  1.00  0.00
ATOM   2292  HG2 LYS   141     -26.306 -28.870 -45.062  1.00  0.00
ATOM   2293  HG3 LYS   141     -26.673 -30.092 -46.302  1.00  0.00
ATOM   2294  CD  LYS   141     -28.306 -28.738 -45.878  1.00  0.00
ATOM   2295  HD2 LYS   141     -28.872 -29.357 -46.574  1.00  0.00
ATOM   2296  HD3 LYS   141     -28.904 -28.556 -44.985  1.00  0.00
ATOM   2297  CE  LYS   141     -27.963 -27.394 -46.548  1.00  0.00
ATOM   2298  HE2 LYS   141     -27.185 -27.575 -47.289  1.00  0.00
ATOM   2299  HE3 LYS   141     -28.860 -27.026 -47.046  1.00  0.00
ATOM   2300  NZ  LYS   141     -27.492 -26.386 -45.576  1.00  0.00
ATOM   2301  HZ1 LYS   141     -26.661 -26.726 -45.114  1.00  0.00
ATOM   2302  HZ2 LYS   141     -27.280 -25.525 -46.060  1.00  0.00
ATOM   2303  HZ3 LYS   141     -28.213 -26.218 -44.889  1.00  0.00
ATOM   2304  C   LYS   141     -26.145 -31.395 -42.245  1.00  0.00
ATOM   2305  O   LYS   141     -26.499 -32.472 -41.764  1.00  0.00
ATOM   2306  N   ALA   142     -25.776 -30.316 -41.536  1.00  0.00
ATOM   2307  H   ALA   142     -25.518 -29.506 -42.082  1.00  0.00
ATOM   2308  CA  ALA   142     -25.612 -30.255 -40.087  1.00  0.00
ATOM   2309  HA  ALA   142     -24.873 -31.016 -39.837  1.00  0.00
ATOM   2310  CB  ALA   142     -25.044 -28.881 -39.718  1.00  0.00
ATOM   2311  HB1 ALA   142     -25.777 -28.109 -39.954  1.00  0.00
ATOM   2312  HB2 ALA   142     -24.820 -28.854 -38.652  1.00  0.00
ATOM   2313  HB3 ALA   142     -24.131 -28.700 -40.285  1.00  0.00
ATOM   2314  C   ALA   142     -26.875 -30.575 -39.276  1.00  0.00
ATOM   2315  O   ALA   142     -26.741 -31.269 -38.271  1.00  0.00
ATOM   2316  N   GLN   143     -28.063 -30.122 -39.731  1.00  0.00
ATOM   2317  H   GLN   143     -28.051 -29.466 -40.498  1.00  0.00
ATOM   2318  CA  GLN   143     -29.357 -30.450 -39.115  1.00  0.00
ATOM   2319  HA  GLN   143     -29.353 -30.106 -38.081  1.00  0.00
ATOM   2320  CB  GLN   143     -30.542 -29.784 -39.853  1.00  0.00
ATOM   2321  HB2 GLN   143     -30.259 -29.706 -40.903  1.00  0.00
ATOM   2322  HB3 GLN   143     -31.395 -30.456 -39.756  1.00  0.00
ATOM   2323  CG  GLN   143     -30.924 -28.390 -39.320  1.00  0.00
ATOM   2324  HG2 GLN   143     -30.918 -28.422 -38.230  1.00  0.00
ATOM   2325  HG3 GLN   143     -30.178 -27.674 -39.666  1.00  0.00
ATOM   2326  CD  GLN   143     -32.308 -27.922 -39.789  1.00  0.00
ATOM   2327  OE1 GLN   143     -32.990 -28.598 -40.556  1.00  0.00
ATOM   2328  NE2 GLN   143     -32.740 -26.749 -39.325  1.00  0.00
ATOM   2329 HE21 GLN   143     -33.645 -26.400 -39.607  1.00  0.00
ATOM   2330 HE22 GLN   143     -32.160 -26.214 -38.694  1.00  0.00
ATOM   2331  C   GLN   143     -29.620 -31.956 -38.993  1.00  0.00
ATOM   2332  O   GLN   143     -30.010 -32.395 -37.915  1.00  0.00
ATOM   2333  N   GLU   144     -29.375 -32.705 -40.084  1.00  0.00
ATOM   2334  H   GLU   144     -29.060 -32.212 -40.907  1.00  0.00
ATOM   2335  CA  GLU   144     -29.559 -34.156 -40.171  1.00  0.00
ATOM   2336  HA  GLU   144     -30.615 -34.399 -40.054  1.00  0.00
ATOM   2337  CB  GLU   144     -29.079 -34.688 -41.535  1.00  0.00
ATOM   2338  HB2 GLU   144     -27.993 -34.595 -41.533  1.00  0.00
ATOM   2339  HB3 GLU   144     -29.353 -35.743 -41.563  1.00  0.00
ATOM   2340  CG  GLU   144     -29.652 -33.976 -42.774  1.00  0.00
ATOM   2341  HG2 GLU   144     -30.736 -34.088 -42.766  1.00  0.00
ATOM   2342  HG3 GLU   144     -29.396 -32.919 -42.699  1.00  0.00
ATOM   2343  CD  GLU   144     -29.088 -34.548 -44.083  1.00  0.00
ATOM   2344  OE1 GLU   144     -29.906 -34.826 -44.986  1.00  0.00
ATOM   2345  OE2 GLU   144     -27.850 -34.696 -44.178  1.00  0.00
ATOM   2346  C   GLU   144     -28.805 -34.902 -39.064  1.00  0.00
ATOM   2347  O   GLU   144     -29.432 -35.655 -38.328  1.00  0.00
ATOM   2348  N   ALA   145     -27.491 -34.637 -38.960  1.00  0.00
ATOM   2349  H   ALA   145     -27.100 -34.024 -39.661  1.00  0.00
ATOM   2350  CA  ALA   145     -26.588 -35.229 -37.976  1.00  0.00
ATOM   2351  HA  ALA   145     -26.695 -36.311 -38.047  1.00  0.00
ATOM   2352  CB  ALA   145     -25.143 -34.855 -38.328  1.00  0.00
ATOM   2353  HB1 ALA   145     -25.018 -33.775 -38.252  1.00  0.00
ATOM   2354  HB2 ALA   145     -24.461 -35.349 -37.636  1.00  0.00
ATOM   2355  HB3 ALA   145     -24.922 -35.175 -39.346  1.00  0.00
ATOM   2356  C   ALA   145     -26.918 -34.835 -36.530  1.00  0.00
ATOM   2357  O   ALA   145     -26.931 -35.716 -35.673  1.00  0.00
ATOM   2358  N   LEU   146     -27.198 -33.540 -36.297  1.00  0.00
ATOM   2359  H   LEU   146     -27.089 -32.914 -37.082  1.00  0.00
ATOM   2360  CA  LEU   146     -27.580 -32.969 -35.000  1.00  0.00
ATOM   2361  HA  LEU   146     -26.809 -33.169 -34.256  1.00  0.00
ATOM   2362  CB  LEU   146     -27.745 -31.439 -35.142  1.00  0.00
ATOM   2363  HB2 LEU   146     -28.232 -31.352 -36.113  1.00  0.00
ATOM   2364  HB3 LEU   146     -28.396 -31.026 -34.371  1.00  0.00
ATOM   2365  CG  LEU   146     -26.414 -30.660 -35.163  1.00  0.00
ATOM   2366  HG  LEU   146     -25.719 -31.176 -35.826  1.00  0.00
ATOM   2367  CD1 LEU   146     -26.621 -29.216 -35.660  1.00  0.00
ATOM   2368 HD11 LEU   146     -27.315 -28.699 -34.998  1.00  0.00
ATOM   2369 HD12 LEU   146     -25.665 -28.692 -35.664  1.00  0.00
ATOM   2370 HD13 LEU   146     -27.029 -29.234 -36.671  1.00  0.00
ATOM   2371  CD2 LEU   146     -25.699 -30.711 -33.799  1.00  0.00
ATOM   2372 HD21 LEU   146     -25.484 -31.748 -33.539  1.00  0.00
ATOM   2373 HD22 LEU   146     -24.766 -30.150 -33.856  1.00  0.00
ATOM   2374 HD23 LEU   146     -26.340 -30.271 -33.035  1.00  0.00
ATOM   2375  C   LEU   146     -28.862 -33.590 -34.429  1.00  0.00
ATOM   2376  O   LEU   146     -28.867 -34.001 -33.268  1.00  0.00
ATOM   2377  N   ASP   147     -29.906 -33.657 -35.269  1.00  0.00
ATOM   2378  H   ASP   147     -29.805 -33.188 -36.158  1.00  0.00
ATOM   2379  CA  ASP   147     -31.205 -34.238 -34.936  1.00  0.00
ATOM   2380  HA  ASP   147     -31.468 -33.928 -33.925  1.00  0.00
ATOM   2381  CB  ASP   147     -32.343 -33.807 -35.898  1.00  0.00
ATOM   2382  HB2 ASP   147     -32.023 -34.252 -36.840  1.00  0.00
ATOM   2383  HB3 ASP   147     -33.279 -34.266 -35.579  1.00  0.00
ATOM   2384  CG  ASP   147     -32.554 -32.289 -36.092  1.00  0.00
ATOM   2385  OD1 ASP   147     -32.046 -31.483 -35.276  1.00  0.00
ATOM   2386  OD2 ASP   147     -33.317 -31.954 -37.025  1.00  0.00
ATOM   2387  C   ASP   147     -31.127 -35.767 -34.824  1.00  0.00
ATOM   2388  O   ASP   147     -31.725 -36.307 -33.897  1.00  0.00
ATOM   2389  N   PHE   148     -30.350 -36.426 -35.708  1.00  0.00
ATOM   2390  H   PHE   148     -30.022 -35.901 -36.506  1.00  0.00
ATOM   2391  CA  PHE   148     -30.075 -37.866 -35.663  1.00  0.00
ATOM   2392  HA  PHE   148     -31.019 -38.410 -35.629  1.00  0.00
ATOM   2393  CB  PHE   148     -29.278 -38.336 -36.901  1.00  0.00
ATOM   2394  HB2 PHE   148     -29.737 -38.075 -37.854  1.00  0.00
ATOM   2395  HB3 PHE   148     -28.324 -37.817 -36.804  1.00  0.00
ATOM   2396  CG  PHE   148     -28.960 -39.823 -36.964  1.00  0.00
ATOM   2397  CD1 PHE   148     -27.789 -40.345 -36.371  1.00  0.00
ATOM   2398  HD1 PHE   148     -27.065 -39.674 -35.909  1.00  0.00
ATOM   2399  CE1 PHE   148     -27.561 -41.715 -36.377  1.00  0.00
ATOM   2400  HE1 PHE   148     -26.647 -42.111 -35.935  1.00  0.00
ATOM   2401  CZ  PHE   148     -28.490 -42.579 -36.942  1.00  0.00
ATOM   2402  HZ  PHE   148     -28.295 -43.651 -36.948  1.00  0.00
ATOM   2403  CE2 PHE   148     -29.662 -42.083 -37.497  1.00  0.00
ATOM   2404  HE2 PHE   148     -30.386 -42.770 -37.935  1.00  0.00
ATOM   2405  CD2 PHE   148     -29.913 -40.718 -37.495  1.00  0.00
ATOM   2406  HD2 PHE   148     -30.848 -40.335 -37.904  1.00  0.00
ATOM   2407  C   PHE   148     -29.404 -38.290 -34.352  1.00  0.00
ATOM   2408  O   PHE   148     -29.923 -39.201 -33.716  1.00  0.00
ATOM   2409  N   TYR   149     -28.324 -37.592 -33.948  1.00  0.00
ATOM   2410  H   TYR   149     -27.926 -36.955 -34.623  1.00  0.00
ATOM   2411  CA  TYR   149     -27.636 -37.764 -32.662  1.00  0.00
ATOM   2412  HA  TYR   149     -27.227 -38.772 -32.591  1.00  0.00
ATOM   2413  CB  TYR   149     -26.474 -36.749 -32.537  1.00  0.00
ATOM   2414  HB2 TYR   149     -25.734 -36.941 -33.313  1.00  0.00
ATOM   2415  HB3 TYR   149     -26.945 -35.783 -32.716  1.00  0.00
ATOM   2416  CG  TYR   149     -25.790 -36.735 -31.176  1.00  0.00
ATOM   2417  CD1 TYR   149     -26.181 -35.817 -30.177  1.00  0.00
ATOM   2418  HD1 TYR   149     -26.914 -35.043 -30.407  1.00  0.00
ATOM   2419  CE1 TYR   149     -25.626 -35.900 -28.885  1.00  0.00
ATOM   2420  HE1 TYR   149     -25.946 -35.209 -28.105  1.00  0.00
ATOM   2421  CZ  TYR   149     -24.674 -36.899 -28.595  1.00  0.00
ATOM   2422  OH  TYR   149     -24.125 -36.991 -27.354  1.00  0.00
ATOM   2423  HH  TYR   149     -24.456 -36.325 -26.747  1.00  0.00
ATOM   2424  CE2 TYR   149     -24.261 -37.796 -29.597  1.00  0.00
ATOM   2425  HE2 TYR   149     -23.519 -38.563 -29.374  1.00  0.00
ATOM   2426  CD2 TYR   149     -24.808 -37.701 -30.890  1.00  0.00
ATOM   2427  HD2 TYR   149     -24.471 -38.378 -31.675  1.00  0.00
ATOM   2428  C   TYR   149     -28.592 -37.671 -31.462  1.00  0.00
ATOM   2429  O   TYR   149     -28.533 -38.527 -30.579  1.00  0.00
ATOM   2430  N   GLY   150     -29.465 -36.650 -31.487  1.00  0.00
ATOM   2431  H   GLY   150     -29.398 -36.002 -32.259  1.00  0.00
ATOM   2432  CA  GLY   150     -30.492 -36.421 -30.480  1.00  0.00
ATOM   2433  HA2 GLY   150     -30.014 -36.345 -29.504  1.00  0.00
ATOM   2434  HA3 GLY   150     -31.002 -35.485 -30.707  1.00  0.00
ATOM   2435  C   GLY   150     -31.522 -37.554 -30.444  1.00  0.00
ATOM   2436  O   GLY   150     -31.939 -37.918 -29.353  1.00  0.00
ATOM   2437  N   GLU   151     -31.906 -38.128 -31.596  1.00  0.00
ATOM   2438  H   GLU   151     -31.603 -37.688 -32.453  1.00  0.00
ATOM   2439  CA  GLU   151     -32.838 -39.254 -31.685  1.00  0.00
ATOM   2440  HA  GLU   151     -33.684 -39.084 -31.019  1.00  0.00
ATOM   2441  CB  GLU   151     -33.367 -39.410 -33.125  1.00  0.00
ATOM   2442  HB2 GLU   151     -32.512 -39.362 -33.799  1.00  0.00
ATOM   2443  HB3 GLU   151     -33.834 -40.392 -33.201  1.00  0.00
ATOM   2444  CG  GLU   151     -34.391 -38.321 -33.515  1.00  0.00
ATOM   2445  HG2 GLU   151     -35.237 -38.418 -32.835  1.00  0.00
ATOM   2446  HG3 GLU   151     -33.887 -37.372 -33.334  1.00  0.00
ATOM   2447  CD  GLU   151     -34.893 -38.365 -34.967  1.00  0.00
ATOM   2448  OE1 GLU   151     -34.584 -39.339 -35.690  1.00  0.00
ATOM   2449  OE2 GLU   151     -35.613 -37.408 -35.328  1.00  0.00
ATOM   2450  C   GLU   151     -32.274 -40.580 -31.145  1.00  0.00
ATOM   2451  O   GLU   151     -32.987 -41.238 -30.387  1.00  0.00
ATOM   2452  N   VAL   152     -31.030 -40.953 -31.520  1.00  0.00
ATOM   2453  H   VAL   152     -30.514 -40.375 -32.168  1.00  0.00
ATOM   2454  CA  VAL   152     -30.414 -42.214 -31.063  1.00  0.00
ATOM   2455  HA  VAL   152     -31.131 -43.035 -31.084  1.00  0.00
ATOM   2456  CB  VAL   152     -29.113 -42.666 -31.810  1.00  0.00
ATOM   2457  HB  VAL   152     -28.250 -42.440 -31.184  1.00  0.00
ATOM   2458  CG1 VAL   152     -29.152 -44.176 -32.103  1.00  0.00
ATOM   2459 HG11 VAL   152     -30.015 -44.403 -32.729  1.00  0.00
ATOM   2460 HG12 VAL   152     -28.240 -44.470 -32.622  1.00  0.00
ATOM   2461 HG13 VAL   152     -29.229 -44.727 -31.166  1.00  0.00
ATOM   2462  CG2 VAL   152     -28.768 -41.898 -33.089  1.00  0.00
ATOM   2463 HG21 VAL   152     -28.629 -40.843 -32.853  1.00  0.00
ATOM   2464 HG22 VAL   152     -27.849 -42.299 -33.517  1.00  0.00
ATOM   2465 HG23 VAL   152     -29.580 -42.005 -33.808  1.00  0.00
ATOM   2466  C   VAL   152     -30.062 -42.181 -29.563  1.00  0.00
ATOM   2467  O   VAL   152     -30.222 -43.198 -28.890  1.00  0.00
ATOM   2468  N   ARG   153     -29.619 -41.007 -29.081  1.00  0.00
ATOM   2469  H   ARG   153     -29.342 -40.322 -29.769  1.00  0.00
ATOM   2470  CA  ARG   153     -29.382 -40.707 -27.670  1.00  0.00
ATOM   2471  HA  ARG   153     -29.282 -41.620 -27.083  1.00  0.00
ATOM   2472  CB  ARG   153     -28.059 -39.914 -27.578  1.00  0.00
ATOM   2473  HB2 ARG   153     -27.382 -40.352 -28.311  1.00  0.00
ATOM   2474  HB3 ARG   153     -28.290 -38.888 -27.865  1.00  0.00
ATOM   2475  CG  ARG   153     -27.388 -39.920 -26.192  1.00  0.00
ATOM   2476  HG2 ARG   153     -27.617 -38.978 -25.693  1.00  0.00
ATOM   2477  HG3 ARG   153     -27.799 -40.747 -25.613  1.00  0.00
ATOM   2478  CD  ARG   153     -25.862 -40.082 -26.306  1.00  0.00
ATOM   2479  HD2 ARG   153     -25.652 -41.076 -26.701  1.00  0.00
ATOM   2480  HD3 ARG   153     -25.489 -39.330 -27.001  1.00  0.00
ATOM   2481  NE  ARG   153     -25.161 -39.927 -25.023  1.00  0.00
ATOM   2482  HE  ARG   153     -24.632 -39.068 -24.974  1.00  0.00
ATOM   2483  CZ  ARG   153     -25.140 -40.757 -23.962  1.00  0.00
ATOM   2484  NH1 ARG   153     -25.838 -41.900 -23.906  1.00  0.00
ATOM   2485 HH11 ARG   153     -26.416 -42.174 -24.687  1.00  0.00
ATOM   2486 HH12 ARG   153     -25.782 -42.482 -23.083  1.00  0.00
ATOM   2487  NH2 ARG   153     -24.388 -40.419 -22.911  1.00  0.00
ATOM   2488 HH21 ARG   153     -23.856 -39.560 -22.930  1.00  0.00
ATOM   2489 HH22 ARG   153     -24.354 -41.024 -22.103  1.00  0.00
ATOM   2490  C   ARG   153     -30.623 -40.016 -27.070  1.00  0.00
ATOM   2491  O   ARG   153     -31.694 -40.104 -27.670  1.00  0.00
ATOM   2492  N   THR   154     -30.495 -39.394 -25.883  1.00  0.00
ATOM   2493  H   THR   154     -29.621 -39.567 -25.408  1.00  0.00
ATOM   2494  CA  THR   154     -31.578 -38.730 -25.134  1.00  0.00
ATOM   2495  HA  THR   154     -31.452 -38.765 -24.052  1.00  0.00
ATOM   2496  CB  THR   154     -31.814 -37.249 -25.561  1.00  0.00
ATOM   2497  HB  THR   154     -32.508 -36.804 -24.848  1.00  0.00
ATOM   2498  CG2 THR   154     -30.520 -36.426 -25.597  1.00  0.00
ATOM   2499 HG21 THR   154     -29.826 -36.871 -26.310  1.00  0.00
ATOM   2500 HG22 THR   154     -30.747 -35.404 -25.901  1.00  0.00
ATOM   2501 HG23 THR   154     -30.066 -36.418 -24.606  1.00  0.00
ATOM   2502  OG1 THR   154     -32.525 -37.066 -26.767  1.00  0.00
ATOM   2503  HG1 THR   154     -32.619 -36.127 -26.944  1.00  0.00
ATOM   2504  C   THR   154     -32.865 -39.599 -25.044  1.00  0.00
ATOM   2505  O   THR   154     -32.753 -40.723 -24.566  1.00  0.00
ATOM   2506  N   ARG   155     -34.013 -39.083 -25.500  1.00  0.00
ATOM   2507  H   ARG   155     -33.878 -38.143 -25.845  1.00  0.00
ATOM   2508  CA  ARG   155     -35.364 -39.662 -25.565  1.00  0.00
ATOM   2509  HA  ARG   155     -35.342 -40.557 -26.187  1.00  0.00
ATOM   2510  CB  ARG   155     -35.887 -40.050 -24.154  1.00  0.00
ATOM   2511  HB2 ARG   155     -35.358 -39.423 -23.436  1.00  0.00
ATOM   2512  HB3 ARG   155     -36.950 -39.809 -24.132  1.00  0.00
ATOM   2513  CG  ARG   155     -35.690 -41.532 -23.784  1.00  0.00
ATOM   2514  HG2 ARG   155     -36.436 -42.111 -24.329  1.00  0.00
ATOM   2515  HG3 ARG   155     -34.693 -41.825 -24.112  1.00  0.00
ATOM   2516  CD  ARG   155     -35.833 -41.801 -22.277  1.00  0.00
ATOM   2517  HD2 ARG   155     -35.192 -41.112 -21.728  1.00  0.00
ATOM   2518  HD3 ARG   155     -36.871 -41.644 -21.982  1.00  0.00
ATOM   2519  NE  ARG   155     -35.447 -43.184 -21.931  1.00  0.00
ATOM   2520  HE  ARG   155     -34.499 -43.255 -21.590  1.00  0.00
ATOM   2521  CZ  ARG   155     -36.188 -44.308 -22.012  1.00  0.00
ATOM   2522  NH1 ARG   155     -37.470 -44.304 -22.412  1.00  0.00
ATOM   2523 HH11 ARG   155     -37.914 -43.433 -22.666  1.00  0.00
ATOM   2524 HH12 ARG   155     -37.985 -45.172 -22.457  1.00  0.00
ATOM   2525  NH2 ARG   155     -35.622 -45.477 -21.685  1.00  0.00
ATOM   2526 HH21 ARG   155     -34.658 -45.501 -21.385  1.00  0.00
ATOM   2527 HH22 ARG   155     -36.162 -46.329 -21.740  1.00  0.00
ATOM   2528  C   ARG   155     -36.285 -38.589 -26.184  1.00  0.00
ATOM   2529  O   ARG   155     -37.191 -38.914 -26.949  1.00  0.00
ATOM   2530  N   ASP   156     -36.006 -37.332 -25.814  1.00  0.00
ATOM   2531  H   ASP   156     -35.207 -37.315 -25.197  1.00  0.00
ATOM   2532  CA  ASP   156     -36.690 -36.073 -26.095  1.00  0.00
ATOM   2533  HA  ASP   156     -37.741 -36.278 -26.300  1.00  0.00
ATOM   2534  CB  ASP   156     -36.601 -35.076 -24.895  1.00  0.00
ATOM   2535  HB2 ASP   156     -36.711 -34.129 -25.423  1.00  0.00
ATOM   2536  HB3 ASP   156     -37.459 -35.228 -24.240  1.00  0.00
ATOM   2537  CG  ASP   156     -35.304 -35.048 -24.049  1.00  0.00
ATOM   2538  OD1 ASP   156     -34.809 -36.120 -23.635  1.00  0.00
ATOM   2539  OD2 ASP   156     -34.873 -33.923 -23.721  1.00  0.00
ATOM   2540  C   ASP   156     -36.176 -35.376 -27.372  1.00  0.00
ATOM   2541  O   ASP   156     -36.753 -34.360 -27.763  1.00  0.00
ATOM   2542  N   LYS   157     -35.111 -35.915 -27.992  1.00  0.00
ATOM   2543  H   LYS   157     -34.647 -36.630 -27.450  1.00  0.00
ATOM   2544  CA  LYS   157     -34.462 -35.442 -29.222  1.00  0.00
ATOM   2545  HA  LYS   157     -33.669 -36.137 -29.497  1.00  0.00
ATOM   2546  CB  LYS   157     -35.462 -35.341 -30.401  1.00  0.00
ATOM   2547  HB2 LYS   157     -36.176 -34.552 -30.165  1.00  0.00
ATOM   2548  HB3 LYS   157     -34.899 -35.065 -31.292  1.00  0.00
ATOM   2549  CG  LYS   157     -36.219 -36.659 -30.659  1.00  0.00
ATOM   2550  HG2 LYS   157     -35.471 -37.420 -30.882  1.00  0.00
ATOM   2551  HG3 LYS   157     -36.735 -36.918 -29.735  1.00  0.00
ATOM   2552  CD  LYS   157     -37.234 -36.588 -31.809  1.00  0.00
ATOM   2553  HD2 LYS   157     -36.730 -36.140 -32.665  1.00  0.00
ATOM   2554  HD3 LYS   157     -37.526 -37.609 -32.054  1.00  0.00
ATOM   2555  CE  LYS   157     -38.488 -35.765 -31.463  1.00  0.00
ATOM   2556  HE2 LYS   157     -38.937 -36.183 -30.562  1.00  0.00
ATOM   2557  HE3 LYS   157     -38.183 -34.736 -31.273  1.00  0.00
ATOM   2558  NZ  LYS   157     -39.472 -35.791 -32.559  1.00  0.00
ATOM   2559  HZ1 LYS   157     -39.755 -36.745 -32.735  1.00  0.00
ATOM   2560  HZ2 LYS   157     -40.280 -35.243 -32.299  1.00  0.00
ATOM   2561  HZ3 LYS   157     -39.056 -35.403 -33.394  1.00  0.00
ATOM   2562  C   LYS   157     -33.599 -34.172 -29.042  1.00  0.00
ATOM   2563  O   LYS   157     -33.110 -33.639 -30.038  1.00  0.00
ATOM   2564  N   LYS   158     -33.387 -33.734 -27.787  1.00  0.00
ATOM   2565  H   LYS   158     -33.852 -34.249 -27.053  1.00  0.00
ATOM   2566  CA  LYS   158     -32.603 -32.552 -27.417  1.00  0.00
ATOM   2567  HA  LYS   158     -32.622 -31.816 -28.221  1.00  0.00
ATOM   2568  CB  LYS   158     -33.211 -31.912 -26.147  1.00  0.00
ATOM   2569  HB2 LYS   158     -33.076 -32.632 -25.340  1.00  0.00
ATOM   2570  HB3 LYS   158     -32.624 -31.018 -25.937  1.00  0.00
ATOM   2571  CG  LYS   158     -34.697 -31.536 -26.255  1.00  0.00
ATOM   2572  HG2 LYS   158     -34.826 -30.903 -27.133  1.00  0.00
ATOM   2573  HG3 LYS   158     -35.273 -32.453 -26.381  1.00  0.00
ATOM   2574  CD  LYS   158     -35.193 -30.786 -25.003  1.00  0.00
ATOM   2575  HD2 LYS   158     -34.756 -31.285 -24.138  1.00  0.00
ATOM   2576  HD3 LYS   158     -34.808 -29.768 -25.067  1.00  0.00
ATOM   2577  CE  LYS   158     -36.724 -30.747 -24.853  1.00  0.00
ATOM   2578  HE2 LYS   158     -37.089 -31.774 -24.862  1.00  0.00
ATOM   2579  HE3 LYS   158     -36.956 -30.289 -23.892  1.00  0.00
ATOM   2580  NZ  LYS   158     -37.378 -29.984 -25.931  1.00  0.00
ATOM   2581  HZ1 LYS   158     -37.164 -30.409 -26.822  1.00  0.00
ATOM   2582  HZ2 LYS   158     -38.378 -29.988 -25.788  1.00  0.00
ATOM   2583  HZ3 LYS   158     -37.041 -29.032 -25.922  1.00  0.00
ATOM   2584  C   LYS   158     -31.120 -32.925 -27.208  1.00  0.00
ATOM   2585  O   LYS   158     -30.589 -32.733 -26.111  1.00  0.00
ATOM   2586  N   GLY   159     -30.485 -33.477 -28.258  1.00  0.00
ATOM   2587  H   GLY   159     -31.009 -33.536 -29.119  1.00  0.00
ATOM   2588  CA  GLY   159     -29.112 -33.990 -28.244  1.00  0.00
ATOM   2589  HA2 GLY   159     -29.032 -34.758 -27.475  1.00  0.00
ATOM   2590  HA3 GLY   159     -28.890 -34.427 -29.218  1.00  0.00
ATOM   2591  C   GLY   159     -28.096 -32.884 -27.951  1.00  0.00
ATOM   2592  O   GLY   159     -27.411 -32.933 -26.928  1.00  0.00
ATOM   2593  N   VAL   160     -28.032 -31.888 -28.847  1.00  0.00
ATOM   2594  H   VAL   160     -28.614 -31.967 -29.668  1.00  0.00
ATOM   2595  CA  VAL   160     -27.189 -30.705 -28.708  1.00  0.00
ATOM   2596  HA  VAL   160     -26.552 -30.778 -27.827  1.00  0.00
ATOM   2597  CB  VAL   160     -26.287 -30.487 -29.957  1.00  0.00
ATOM   2598  HB  VAL   160     -26.936 -30.291 -30.811  1.00  0.00
ATOM   2599  CG1 VAL   160     -25.306 -29.311 -29.776  1.00  0.00
ATOM   2600 HG11 VAL   160     -24.657 -29.507 -28.923  1.00  0.00
ATOM   2601 HG12 VAL   160     -24.700 -29.201 -30.675  1.00  0.00
ATOM   2602 HG13 VAL   160     -25.867 -28.393 -29.602  1.00  0.00
ATOM   2603  CG2 VAL   160     -25.482 -31.755 -30.304  1.00  0.00
ATOM   2604 HG21 VAL   160     -26.168 -32.575 -30.515  1.00  0.00
ATOM   2605 HG22 VAL   160     -24.864 -31.565 -31.181  1.00  0.00
ATOM   2606 HG23 VAL   160     -24.844 -32.023 -29.462  1.00  0.00
ATOM   2607  C   VAL   160     -28.138 -29.507 -28.546  1.00  0.00
ATOM   2608  O   VAL   160     -28.908 -29.211 -29.458  1.00  0.00
ATOM   2609  N   THR   161     -28.110 -28.879 -27.363  1.00  0.00
ATOM   2610  H   THR   161     -27.398 -29.142 -26.697  1.00  0.00
ATOM   2611  CA  THR   161     -29.077 -27.852 -26.975  1.00  0.00
ATOM   2612  HA  THR   161     -29.981 -27.883 -27.583  1.00  0.00
ATOM   2613  CB  THR   161     -29.475 -28.012 -25.487  1.00  0.00
ATOM   2614  HB  THR   161     -30.139 -27.188 -25.227  1.00  0.00
ATOM   2615  CG2 THR   161     -30.180 -29.343 -25.206  1.00  0.00
ATOM   2616 HG21 THR   161     -29.517 -30.168 -25.465  1.00  0.00
ATOM   2617 HG22 THR   161     -30.437 -29.403 -24.148  1.00  0.00
ATOM   2618 HG23 THR   161     -31.089 -29.407 -25.804  1.00  0.00
ATOM   2619  OG1 THR   161     -28.374 -27.893 -24.601  1.00  0.00
ATOM   2620  HG1 THR   161     -28.678 -28.000 -23.697  1.00  0.00
ATOM   2621  C   THR   161     -28.543 -26.423 -27.180  1.00  0.00
ATOM   2622  O   THR   161     -29.305 -25.574 -27.642  1.00  0.00
ATOM   2623  N   ILE   162     -27.268 -26.177 -26.831  1.00  0.00
ATOM   2624  H   ILE   162     -26.720 -26.953 -26.487  1.00  0.00
ATOM   2625  CA  ILE   162     -26.642 -24.855 -26.884  1.00  0.00
ATOM   2626  HA  ILE   162     -27.309 -24.068 -26.534  1.00  0.00
ATOM   2627  CB  ILE   162     -25.337 -24.849 -26.029  1.00  0.00
ATOM   2628  HB  ILE   162     -24.843 -25.803 -26.210  1.00  0.00
ATOM   2629  CG2 ILE   162     -24.354 -23.693 -26.334  1.00  0.00
ATOM   2630 HG21 ILE   162     -24.848 -22.738 -26.153  1.00  0.00
ATOM   2631 HG22 ILE   162     -23.480 -23.778 -25.688  1.00  0.00
ATOM   2632 HG23 ILE   162     -24.041 -23.747 -27.377  1.00  0.00
ATOM   2633  CG1 ILE   162     -25.714 -24.827 -24.531  1.00  0.00
ATOM   2634 HG12 ILE   162     -26.150 -23.849 -24.327  1.00  0.00
ATOM   2635 HG13 ILE   162     -26.469 -25.599 -24.382  1.00  0.00
ATOM   2636  CD1 ILE   162     -24.540 -25.070 -23.578  1.00  0.00
ATOM   2637 HD11 ILE   162     -23.785 -24.298 -23.726  1.00  0.00
ATOM   2638 HD12 ILE   162     -24.895 -25.038 -22.548  1.00  0.00
ATOM   2639 HD13 ILE   162     -24.103 -26.048 -23.781  1.00  0.00
ATOM   2640  C   ILE   162     -26.326 -24.475 -28.347  1.00  0.00
ATOM   2641  O   ILE   162     -25.631 -25.247 -29.007  1.00  0.00
ATOM   2642  N   PRO   163     -26.840 -23.324 -28.843  1.00  0.00
ATOM   2643  CD  PRO   163     -27.676 -22.359 -28.133  1.00  0.00
ATOM   2644  HD2 PRO   163     -27.215 -22.149 -27.168  1.00  0.00
ATOM   2645  HD3 PRO   163     -28.658 -22.805 -27.976  1.00  0.00
ATOM   2646  CG  PRO   163     -27.732 -21.131 -29.035  1.00  0.00
ATOM   2647  HG2 PRO   163     -26.915 -20.445 -28.811  1.00  0.00
ATOM   2648  HG3 PRO   163     -28.683 -20.610 -28.925  1.00  0.00
ATOM   2649  CB  PRO   163     -27.596 -21.719 -30.423  1.00  0.00
ATOM   2650  HB2 PRO   163     -27.187 -21.034 -31.166  1.00  0.00
ATOM   2651  HB3 PRO   163     -28.578 -22.063 -30.748  1.00  0.00
ATOM   2652  CA  PRO   163     -26.655 -22.916 -30.244  1.00  0.00
ATOM   2653  HA  PRO   163     -27.045 -23.733 -30.851  1.00  0.00
ATOM   2654  C   PRO   163     -25.209 -22.604 -30.672  1.00  0.00
ATOM   2655  O   PRO   163     -24.952 -22.677 -31.870  1.00  0.00
ATOM   2656  N   SER   164     -24.288 -22.322 -29.729  1.00  0.00
ATOM   2657  H   SER   164     -24.612 -22.092 -28.800  1.00  0.00
ATOM   2658  CA  SER   164     -22.846 -22.248 -30.002  1.00  0.00
ATOM   2659  HA  SER   164     -22.677 -21.635 -30.888  1.00  0.00
ATOM   2660  CB  SER   164     -22.083 -21.626 -28.822  1.00  0.00
ATOM   2661  HB2 SER   164     -22.523 -21.976 -27.888  1.00  0.00
ATOM   2662  HB3 SER   164     -21.039 -21.935 -28.870  1.00  0.00
ATOM   2663  OG  SER   164     -22.160 -20.223 -28.879  1.00  0.00
ATOM   2664  HG  SER   164     -21.680 -19.846 -28.138  1.00  0.00
ATOM   2665  C   SER   164     -22.240 -23.610 -30.354  1.00  0.00
ATOM   2666  O   SER   164     -21.486 -23.701 -31.318  1.00  0.00
ATOM   2667  N   GLN   165     -22.612 -24.650 -29.595  1.00  0.00
ATOM   2668  H   GLN   165     -23.103 -24.444 -28.737  1.00  0.00
ATOM   2669  CA  GLN   165     -22.244 -26.035 -29.866  1.00  0.00
ATOM   2670  HA  GLN   165     -21.168 -26.121 -30.019  1.00  0.00
ATOM   2671  CB  GLN   165     -22.640 -26.907 -28.662  1.00  0.00
ATOM   2672  HB2 GLN   165     -23.673 -26.677 -28.401  1.00  0.00
ATOM   2673  HB3 GLN   165     -22.566 -27.953 -28.960  1.00  0.00
ATOM   2674  CG  GLN   165     -21.734 -26.656 -27.442  1.00  0.00
ATOM   2675  HG2 GLN   165     -20.698 -26.677 -27.780  1.00  0.00
ATOM   2676  HG3 GLN   165     -21.960 -25.674 -27.027  1.00  0.00
ATOM   2677  CD  GLN   165     -21.911 -27.703 -26.343  1.00  0.00
ATOM   2678  OE1 GLN   165     -22.947 -28.356 -26.248  1.00  0.00
ATOM   2679  NE2 GLN   165     -20.895 -27.859 -25.494  1.00  0.00
ATOM   2680 HE21 GLN   165     -20.963 -28.538 -24.750  1.00  0.00
ATOM   2681 HE22 GLN   165     -20.062 -27.297 -25.599  1.00  0.00
ATOM   2682  C   GLN   165     -22.821 -26.556 -31.190  1.00  0.00
ATOM   2683  O   GLN   165     -22.089 -27.200 -31.942  1.00  0.00
ATOM   2684  N   ARG   166     -24.084 -26.192 -31.484  1.00  0.00
ATOM   2685  H   ARG   166     -24.639 -25.800 -30.737  1.00  0.00
ATOM   2686  CA  ARG   166     -24.731 -26.436 -32.774  1.00  0.00
ATOM   2687  HA  ARG   166     -24.655 -27.495 -33.020  1.00  0.00
ATOM   2688  CB  ARG   166     -26.223 -26.042 -32.743  1.00  0.00
ATOM   2689  HB2 ARG   166     -26.276 -24.978 -32.514  1.00  0.00
ATOM   2690  HB3 ARG   166     -26.629 -26.220 -33.739  1.00  0.00
ATOM   2691  CG  ARG   166     -27.044 -26.831 -31.706  1.00  0.00
ATOM   2692  HG2 ARG   166     -26.915 -27.886 -31.948  1.00  0.00
ATOM   2693  HG3 ARG   166     -26.596 -26.624 -30.734  1.00  0.00
ATOM   2694  CD  ARG   166     -28.546 -26.495 -31.660  1.00  0.00
ATOM   2695  HD2 ARG   166     -28.974 -26.974 -30.780  1.00  0.00
ATOM   2696  HD3 ARG   166     -28.650 -25.414 -31.571  1.00  0.00
ATOM   2697  NE  ARG   166     -29.290 -26.945 -32.852  1.00  0.00
ATOM   2698  HE  ARG   166     -29.490 -26.199 -33.502  1.00  0.00
ATOM   2699  CZ  ARG   166     -29.700 -28.192 -33.158  1.00  0.00
ATOM   2700  NH1 ARG   166     -29.446 -29.250 -32.378  1.00  0.00
ATOM   2701 HH11 ARG   166     -28.927 -29.128 -31.520  1.00  0.00
ATOM   2702 HH12 ARG   166     -29.775 -30.165 -32.651  1.00  0.00
ATOM   2703  NH2 ARG   166     -30.404 -28.395 -34.277  1.00  0.00
ATOM   2704 HH21 ARG   166     -30.622 -27.616 -34.881  1.00  0.00
ATOM   2705 HH22 ARG   166     -30.714 -29.327 -34.513  1.00  0.00
ATOM   2706  C   ARG   166     -23.991 -25.742 -33.925  1.00  0.00
ATOM   2707  O   ARG   166     -23.613 -26.440 -34.859  1.00  0.00
ATOM   2708  N   ARG   167     -23.750 -24.421 -33.805  1.00  0.00
ATOM   2709  H   ARG   167     -24.182 -23.997 -32.996  1.00  0.00
ATOM   2710  CA  ARG   167     -23.064 -23.546 -34.769  1.00  0.00
ATOM   2711  HA  ARG   167     -23.654 -23.450 -35.681  1.00  0.00
ATOM   2712  CB  ARG   167     -22.882 -22.139 -34.146  1.00  0.00
ATOM   2713  HB2 ARG   167     -23.857 -21.658 -34.223  1.00  0.00
ATOM   2714  HB3 ARG   167     -22.645 -22.313 -33.096  1.00  0.00
ATOM   2715  CG  ARG   167     -21.802 -21.221 -34.774  1.00  0.00
ATOM   2716  HG2 ARG   167     -20.864 -21.776 -34.757  1.00  0.00
ATOM   2717  HG3 ARG   167     -22.099 -21.042 -35.807  1.00  0.00
ATOM   2718  CD  ARG   167     -21.615 -19.881 -34.057  1.00  0.00
ATOM   2719  HD2 ARG   167     -21.274 -20.073 -33.040  1.00  0.00
ATOM   2720  HD3 ARG   167     -20.861 -19.301 -34.589  1.00  0.00
ATOM   2721  NE  ARG   167     -22.854 -19.098 -33.998  1.00  0.00
ATOM   2722  HE  ARG   167     -23.155 -18.753 -34.898  1.00  0.00
ATOM   2723  CZ  ARG   167     -23.593 -18.800 -32.918  1.00  0.00
ATOM   2724  NH1 ARG   167     -23.222 -19.056 -31.660  1.00  0.00
ATOM   2725 HH11 ARG   167     -22.334 -19.502 -31.479  1.00  0.00
ATOM   2726 HH12 ARG   167     -23.832 -18.803 -30.896  1.00  0.00
ATOM   2727  NH2 ARG   167     -24.769 -18.220 -33.117  1.00  0.00
ATOM   2728 HH21 ARG   167     -25.077 -18.019 -34.058  1.00  0.00
ATOM   2729 HH22 ARG   167     -25.351 -17.982 -32.327  1.00  0.00
ATOM   2730  C   ARG   167     -21.745 -24.094 -35.327  1.00  0.00
ATOM   2731  O   ARG   167     -21.514 -23.956 -36.527  1.00  0.00
ATOM   2732  N   TYR   168     -20.912 -24.684 -34.456  1.00  0.00
ATOM   2733  H   TYR   168     -21.142 -24.619 -33.475  1.00  0.00
ATOM   2734  CA  TYR   168     -19.617 -25.253 -34.828  1.00  0.00
ATOM   2735  HA  TYR   168     -19.088 -24.574 -35.497  1.00  0.00
ATOM   2736  CB  TYR   168     -18.757 -25.471 -33.565  1.00  0.00
ATOM   2737  HB2 TYR   168     -19.450 -25.758 -32.774  1.00  0.00
ATOM   2738  HB3 TYR   168     -18.062 -26.289 -33.752  1.00  0.00
ATOM   2739  CG  TYR   168     -17.980 -24.233 -33.135  1.00  0.00
ATOM   2740  CD1 TYR   168     -18.650 -23.061 -32.724  1.00  0.00
ATOM   2741  HD1 TYR   168     -19.740 -23.048 -32.713  1.00  0.00
ATOM   2742  CE1 TYR   168     -17.929 -21.919 -32.331  1.00  0.00
ATOM   2743  HE1 TYR   168     -18.457 -21.033 -31.980  1.00  0.00
ATOM   2744  CZ  TYR   168     -16.524 -21.928 -32.377  1.00  0.00
ATOM   2745  OH  TYR   168     -15.826 -20.815 -32.013  1.00  0.00
ATOM   2746  HH  TYR   168     -16.393 -20.088 -31.744  1.00  0.00
ATOM   2747  CE2 TYR   168     -15.847 -23.082 -32.814  1.00  0.00
ATOM   2748  HE2 TYR   168     -14.758 -23.082 -32.871  1.00  0.00
ATOM   2749  CD2 TYR   168     -16.570 -24.233 -33.177  1.00  0.00
ATOM   2750  HD2 TYR   168     -16.041 -25.132 -33.493  1.00  0.00
ATOM   2751  C   TYR   168     -19.719 -26.504 -35.722  1.00  0.00
ATOM   2752  O   TYR   168     -18.771 -26.772 -36.460  1.00  0.00
ATOM   2753  N   VAL   169     -20.870 -27.199 -35.706  1.00  0.00
ATOM   2754  H   VAL   169     -21.537 -26.990 -34.977  1.00  0.00
ATOM   2755  CA  VAL   169     -21.174 -28.290 -36.634  1.00  0.00
ATOM   2756  HA  VAL   169     -20.290 -28.887 -36.858  1.00  0.00
ATOM   2757  CB  VAL   169     -22.290 -29.235 -36.096  1.00  0.00
ATOM   2758  HB  VAL   169     -23.180 -28.625 -35.940  1.00  0.00
ATOM   2759  CG1 VAL   169     -22.630 -30.408 -37.037  1.00  0.00
ATOM   2760 HG11 VAL   169     -21.741 -31.019 -37.193  1.00  0.00
ATOM   2761 HG12 VAL   169     -23.415 -31.018 -36.590  1.00  0.00
ATOM   2762 HG13 VAL   169     -22.975 -30.018 -37.995  1.00  0.00
ATOM   2763  CG2 VAL   169     -21.922 -29.797 -34.710  1.00  0.00
ATOM   2764 HG21 VAL   169     -21.794 -28.975 -34.006  1.00  0.00
ATOM   2765 HG22 VAL   169     -22.719 -30.453 -34.360  1.00  0.00
ATOM   2766 HG23 VAL   169     -20.993 -30.362 -34.781  1.00  0.00
ATOM   2767  C   VAL   169     -21.572 -27.754 -38.030  1.00  0.00
ATOM   2768  O   VAL   169     -21.140 -28.345 -39.018  1.00  0.00
ATOM   2769  N   TYR   170     -22.315 -26.628 -38.104  1.00  0.00
ATOM   2770  H   TYR   170     -22.728 -26.281 -37.250  1.00  0.00
ATOM   2771  CA  TYR   170     -22.618 -25.924 -39.364  1.00  0.00
ATOM   2772  HA  TYR   170     -22.965 -26.651 -40.098  1.00  0.00
ATOM   2773  CB  TYR   170     -23.705 -24.841 -39.190  1.00  0.00
ATOM   2774  HB2 TYR   170     -23.339 -24.121 -38.457  1.00  0.00
ATOM   2775  HB3 TYR   170     -23.768 -24.363 -40.168  1.00  0.00
ATOM   2776  CG  TYR   170     -25.080 -25.329 -38.776  1.00  0.00
ATOM   2777  CD1 TYR   170     -25.317 -25.603 -37.422  1.00  0.00
ATOM   2778  HD1 TYR   170     -24.513 -25.448 -36.702  1.00  0.00
ATOM   2779  CE1 TYR   170     -26.567 -26.070 -36.988  1.00  0.00
ATOM   2780  HE1 TYR   170     -26.733 -26.300 -35.936  1.00  0.00
ATOM   2781  CZ  TYR   170     -27.608 -26.240 -37.917  1.00  0.00
ATOM   2782  OH  TYR   170     -28.811 -26.711 -37.486  1.00  0.00
ATOM   2783  HH  TYR   170     -28.828 -26.889 -36.543  1.00  0.00
ATOM   2784  CE2 TYR   170     -27.397 -25.924 -39.275  1.00  0.00
ATOM   2785  HE2 TYR   170     -28.211 -26.030 -39.992  1.00  0.00
ATOM   2786  CD2 TYR   170     -26.132 -25.470 -39.706  1.00  0.00
ATOM   2787  HD2 TYR   170     -25.968 -25.229 -40.756  1.00  0.00
ATOM   2788  C   TYR   170     -21.368 -25.286 -39.991  1.00  0.00
ATOM   2789  O   TYR   170     -21.246 -25.324 -41.213  1.00  0.00
ATOM   2790  N   TYR   171     -20.454 -24.756 -39.154  1.00  0.00
ATOM   2791  H   TYR   171     -20.720 -24.661 -38.184  1.00  0.00
ATOM   2792  CA  TYR   171     -19.122 -24.296 -39.557  1.00  0.00
ATOM   2793  HA  TYR   171     -19.220 -23.497 -40.292  1.00  0.00
ATOM   2794  CB  TYR   171     -18.327 -23.758 -38.345  1.00  0.00
ATOM   2795  HB2 TYR   171     -18.552 -24.527 -37.606  1.00  0.00
ATOM   2796  HB3 TYR   171     -17.268 -23.799 -38.599  1.00  0.00
ATOM   2797  CG  TYR   171     -18.657 -22.392 -37.771  1.00  0.00
ATOM   2798  CD1 TYR   171     -19.354 -21.418 -38.515  1.00  0.00
ATOM   2799  HD1 TYR   171     -19.781 -21.675 -39.484  1.00  0.00
ATOM   2800  CE1 TYR   171     -19.498 -20.117 -38.007  1.00  0.00
ATOM   2801  HE1 TYR   171     -20.025 -19.368 -38.598  1.00  0.00
ATOM   2802  CZ  TYR   171     -18.985 -19.781 -36.742  1.00  0.00
ATOM   2803  OH  TYR   171     -19.110 -18.507 -36.271  1.00  0.00
ATOM   2804  HH  TYR   171     -19.564 -17.923 -36.884  1.00  0.00
ATOM   2805  CE2 TYR   171     -18.328 -20.759 -35.974  1.00  0.00
ATOM   2806  HE2 TYR   171     -17.951 -20.516 -34.981  1.00  0.00
ATOM   2807  CD2 TYR   171     -18.158 -22.057 -36.493  1.00  0.00
ATOM   2808  HD2 TYR   171     -17.637 -22.814 -35.907  1.00  0.00
ATOM   2809  C   TYR   171     -18.301 -25.413 -40.203  1.00  0.00
ATOM   2810  O   TYR   171     -17.732 -25.190 -41.268  1.00  0.00
ATOM   2811  N   TYR   172     -18.260 -26.592 -39.561  1.00  0.00
ATOM   2812  H   TYR   172     -18.658 -26.671 -38.636  1.00  0.00
ATOM   2813  CA  TYR   172     -17.496 -27.717 -40.082  1.00  0.00
ATOM   2814  HA  TYR   172     -16.543 -27.361 -40.474  1.00  0.00
ATOM   2815  CB  TYR   172     -17.217 -28.753 -38.977  1.00  0.00
ATOM   2816  HB2 TYR   172     -16.868 -28.183 -38.116  1.00  0.00
ATOM   2817  HB3 TYR   172     -18.132 -29.285 -38.714  1.00  0.00
ATOM   2818  CG  TYR   172     -16.152 -29.752 -39.386  1.00  0.00
ATOM   2819  CD1 TYR   172     -14.862 -29.286 -39.718  1.00  0.00
ATOM   2820  HD1 TYR   172     -14.619 -28.231 -39.591  1.00  0.00
ATOM   2821  CE1 TYR   172     -13.894 -30.175 -40.210  1.00  0.00
ATOM   2822  HE1 TYR   172     -12.909 -29.803 -40.493  1.00  0.00
ATOM   2823  CZ  TYR   172     -14.188 -31.544 -40.325  1.00  0.00
ATOM   2824  OH  TYR   172     -13.240 -32.395 -40.811  1.00  0.00
ATOM   2825  HH  TYR   172     -12.420 -31.952 -41.040  1.00  0.00
ATOM   2826  CE2 TYR   172     -15.460 -32.019 -39.951  1.00  0.00
ATOM   2827  HE2 TYR   172     -15.678 -33.085 -40.015  1.00  0.00
ATOM   2828  CD2 TYR   172     -16.447 -31.125 -39.497  1.00  0.00
ATOM   2829  HD2 TYR   172     -17.437 -31.495 -39.232  1.00  0.00
ATOM   2830  C   TYR   172     -18.122 -28.329 -41.348  1.00  0.00
ATOM   2831  O   TYR   172     -17.370 -28.671 -42.257  1.00  0.00
ATOM   2832  N   SER   173     -19.466 -28.362 -41.430  1.00  0.00
ATOM   2833  H   SER   173     -19.980 -28.159 -40.584  1.00  0.00
ATOM   2834  CA  SER   173     -20.223 -28.724 -42.634  1.00  0.00
ATOM   2835  HA  SER   173     -19.964 -29.736 -42.945  1.00  0.00
ATOM   2836  CB  SER   173     -21.740 -28.668 -42.349  1.00  0.00
ATOM   2837  HB2 SER   173     -21.941 -29.241 -41.444  1.00  0.00
ATOM   2838  HB3 SER   173     -22.021 -27.627 -42.189  1.00  0.00
ATOM   2839  OG  SER   173     -22.494 -29.201 -43.422  1.00  0.00
ATOM   2840  HG  SER   173     -23.429 -29.151 -43.212  1.00  0.00
ATOM   2841  C   SER   173     -19.879 -27.816 -43.823  1.00  0.00
ATOM   2842  O   SER   173     -19.594 -28.334 -44.900  1.00  0.00
ATOM   2843  N   TYR   174     -19.873 -26.492 -43.573  1.00  0.00
ATOM   2844  H   TYR   174     -20.261 -26.228 -42.678  1.00  0.00
ATOM   2845  CA  TYR   174     -19.500 -25.431 -44.507  1.00  0.00
ATOM   2846  HA  TYR   174     -20.131 -25.466 -45.395  1.00  0.00
ATOM   2847  CB  TYR   174     -19.691 -24.056 -43.818  1.00  0.00
ATOM   2848  HB2 TYR   174     -20.756 -24.012 -43.592  1.00  0.00
ATOM   2849  HB3 TYR   174     -19.124 -24.096 -42.888  1.00  0.00
ATOM   2850  CG  TYR   174     -19.289 -22.818 -44.604  1.00  0.00
ATOM   2851  CD1 TYR   174     -17.930 -22.451 -44.720  1.00  0.00
ATOM   2852  HD1 TYR   174     -17.165 -23.056 -44.233  1.00  0.00
ATOM   2853  CE1 TYR   174     -17.562 -21.312 -45.459  1.00  0.00
ATOM   2854  HE1 TYR   174     -16.511 -21.043 -45.560  1.00  0.00
ATOM   2855  CZ  TYR   174     -18.553 -20.517 -46.065  1.00  0.00
ATOM   2856  OH  TYR   174     -18.193 -19.419 -46.789  1.00  0.00
ATOM   2857  HH  TYR   174     -17.243 -19.284 -46.819  1.00  0.00
ATOM   2858  CE2 TYR   174     -19.913 -20.860 -45.926  1.00  0.00
ATOM   2859  HE2 TYR   174     -20.682 -20.235 -46.381  1.00  0.00
ATOM   2860  CD2 TYR   174     -20.279 -22.010 -45.200  1.00  0.00
ATOM   2861  HD2 TYR   174     -21.331 -22.278 -45.097  1.00  0.00
ATOM   2862  C   TYR   174     -18.093 -25.638 -45.094  1.00  0.00
ATOM   2863  O   TYR   174     -17.952 -25.571 -46.311  1.00  0.00
ATOM   2864  N   LEU   175     -17.097 -25.930 -44.239  1.00  0.00
ATOM   2865  H   LEU   175     -17.300 -25.889 -43.250  1.00  0.00
ATOM   2866  CA  LEU   175     -15.723 -26.228 -44.655  1.00  0.00
ATOM   2867  HA  LEU   175     -15.335 -25.410 -45.262  1.00  0.00
ATOM   2868  CB  LEU   175     -14.812 -26.402 -43.422  1.00  0.00
ATOM   2869  HB2 LEU   175     -15.370 -27.125 -42.827  1.00  0.00
ATOM   2870  HB3 LEU   175     -13.850 -26.830 -43.704  1.00  0.00
ATOM   2871  CG  LEU   175     -14.581 -25.121 -42.592  1.00  0.00
ATOM   2872  HG  LEU   175     -15.544 -24.657 -42.377  1.00  0.00
ATOM   2873  CD1 LEU   175     -13.868 -25.462 -41.268  1.00  0.00
ATOM   2874 HD11 LEU   175     -12.905 -25.925 -41.482  1.00  0.00
ATOM   2875 HD12 LEU   175     -13.712 -24.549 -40.693  1.00  0.00
ATOM   2876 HD13 LEU   175     -14.483 -26.153 -40.691  1.00  0.00
ATOM   2877  CD2 LEU   175     -13.834 -24.033 -43.386  1.00  0.00
ATOM   2878 HD21 LEU   175     -14.415 -23.762 -44.267  1.00  0.00
ATOM   2879 HD22 LEU   175     -13.697 -23.153 -42.757  1.00  0.00
ATOM   2880 HD23 LEU   175     -12.860 -24.413 -43.696  1.00  0.00
ATOM   2881  C   LEU   175     -15.630 -27.470 -45.559  1.00  0.00
ATOM   2882  O   LEU   175     -14.958 -27.398 -46.584  1.00  0.00
ATOM   2883  N   LEU   176     -16.321 -28.561 -45.183  1.00  0.00
ATOM   2884  H   LEU   176     -16.813 -28.509 -44.303  1.00  0.00
ATOM   2885  CA  LEU   176     -16.339 -29.831 -45.916  1.00  0.00
ATOM   2886  HA  LEU   176     -15.320 -30.174 -46.092  1.00  0.00
ATOM   2887  CB  LEU   176     -17.088 -30.907 -45.095  1.00  0.00
ATOM   2888  HB2 LEU   176     -18.003 -30.379 -44.828  1.00  0.00
ATOM   2889  HB3 LEU   176     -17.335 -31.776 -45.705  1.00  0.00
ATOM   2890  CG  LEU   176     -16.367 -31.369 -43.809  1.00  0.00
ATOM   2891  HG  LEU   176     -15.993 -30.495 -43.276  1.00  0.00
ATOM   2892  CD1 LEU   176     -17.340 -32.146 -42.901  1.00  0.00
ATOM   2893 HD11 LEU   176     -17.714 -33.021 -43.433  1.00  0.00
ATOM   2894 HD12 LEU   176     -16.819 -32.466 -41.999  1.00  0.00
ATOM   2895 HD13 LEU   176     -18.176 -31.502 -42.628  1.00  0.00
ATOM   2896  CD2 LEU   176     -15.077 -32.161 -44.108  1.00  0.00
ATOM   2897 HD21 LEU   176     -14.387 -31.533 -44.672  1.00  0.00
ATOM   2898 HD22 LEU   176     -14.609 -32.462 -43.171  1.00  0.00
ATOM   2899 HD23 LEU   176     -15.322 -33.048 -44.693  1.00  0.00
ATOM   2900  C   LEU   176     -16.952 -29.705 -47.323  1.00  0.00
ATOM   2901  O   LEU   176     -16.306 -30.105 -48.291  1.00  0.00
ATOM   2902  N   LYS   177     -18.172 -29.147 -47.408  1.00  0.00
ATOM   2903  H   LYS   177     -18.620 -28.901 -46.537  1.00  0.00
ATOM   2904  CA  LYS   177     -18.945 -29.018 -48.649  1.00  0.00
ATOM   2905  HA  LYS   177     -18.879 -29.937 -49.232  1.00  0.00
ATOM   2906  CB  LYS   177     -20.431 -28.754 -48.309  1.00  0.00
ATOM   2907  HB2 LYS   177     -20.972 -28.819 -49.253  1.00  0.00
ATOM   2908  HB3 LYS   177     -20.740 -29.571 -47.657  1.00  0.00
ATOM   2909  CG  LYS   177     -20.746 -27.403 -47.627  1.00  0.00
ATOM   2910  HG2 LYS   177     -21.559 -27.603 -46.930  1.00  0.00
ATOM   2911  HG3 LYS   177     -19.849 -27.133 -47.070  1.00  0.00
ATOM   2912  CD  LYS   177     -21.142 -26.239 -48.558  1.00  0.00
ATOM   2913  HD2 LYS   177     -21.157 -25.343 -47.938  1.00  0.00
ATOM   2914  HD3 LYS   177     -20.346 -26.155 -49.298  1.00  0.00
ATOM   2915  CE  LYS   177     -22.494 -26.389 -49.275  1.00  0.00
ATOM   2916  HE2 LYS   177     -22.619 -25.534 -49.940  1.00  0.00
ATOM   2917  HE3 LYS   177     -22.463 -27.305 -49.864  1.00  0.00
ATOM   2918  NZ  LYS   177     -23.626 -26.449 -48.334  1.00  0.00
ATOM   2919  HZ1 LYS   177     -23.655 -25.600 -47.788  1.00  0.00
ATOM   2920  HZ2 LYS   177     -24.488 -26.547 -48.851  1.00  0.00
ATOM   2921  HZ3 LYS   177     -23.510 -27.241 -47.718  1.00  0.00
ATOM   2922  C   LYS   177     -18.369 -27.991 -49.642  1.00  0.00
ATOM   2923  O   LYS   177     -18.505 -28.205 -50.846  1.00  0.00
ATOM   2924  N   ASN   178     -17.730 -26.919 -49.138  1.00  0.00
ATOM   2925  H   ASN   178     -17.767 -26.778 -48.139  1.00  0.00
ATOM   2926  CA  ASN   178     -17.041 -25.912 -49.959  1.00  0.00
ATOM   2927  HA  ASN   178     -17.534 -25.822 -50.927  1.00  0.00
ATOM   2928  CB  ASN   178     -17.074 -24.534 -49.257  1.00  0.00
ATOM   2929  HB2 ASN   178     -16.721 -24.697 -48.239  1.00  0.00
ATOM   2930  HB3 ASN   178     -16.395 -23.854 -49.771  1.00  0.00
ATOM   2931  CG  ASN   178     -18.461 -23.889 -49.197  1.00  0.00
ATOM   2932  OD1 ASN   178     -19.169 -23.827 -50.199  1.00  0.00
ATOM   2933  ND2 ASN   178     -18.847 -23.372 -48.032  1.00  0.00
ATOM   2934 HD21 ASN   178     -19.755 -22.938 -47.952  1.00  0.00
ATOM   2935 HD22 ASN   178     -18.230 -23.417 -47.234  1.00  0.00
ATOM   2936  C   ASN   178     -15.587 -26.309 -50.273  1.00  0.00
ATOM   2937  O   ASN   178     -14.973 -25.644 -51.106  1.00  0.00
ATOM   2938  N   HIE   179     -15.065 -27.366 -49.622  1.00  0.00
ATOM   2939  H   HIE   179     -15.654 -27.747 -48.895  1.00  0.00
ATOM   2940  CA  HIE   179     -13.700 -27.891 -49.758  1.00  0.00
ATOM   2941  HA  HIE   179     -13.534 -28.662 -49.005  1.00  0.00
ATOM   2942  CB  HIE   179     -13.467 -28.509 -51.159  1.00  0.00
ATOM   2943  HB2 HIE   179     -13.572 -27.739 -51.923  1.00  0.00
ATOM   2944  HB3 HIE   179     -12.466 -28.936 -51.209  1.00  0.00
ATOM   2945  CG  HIE   179     -14.427 -29.614 -51.526  1.00  0.00
ATOM   2946  ND1 HIE   179     -15.753 -29.386 -51.853  1.00  0.00
ATOM   2947  CE1 HIE   179     -16.312 -30.572 -52.096  1.00  0.00
ATOM   2948  HE1 HIE   179     -17.371 -30.554 -52.353  1.00  0.00
ATOM   2949  NE2 HIE   179     -15.462 -31.584 -51.979  1.00  0.00
ATOM   2950  HE2 HIE   179     -15.596 -32.577 -52.106  1.00  0.00
ATOM   2951  CD2 HIE   179     -14.256 -30.978 -51.620  1.00  0.00
ATOM   2952  HD2 HIE   179     -13.366 -31.587 -51.461  1.00  0.00
ATOM   2953  C   HIE   179     -12.642 -26.842 -49.370  1.00  0.00
ATOM   2954  O   HIE   179     -11.690 -26.612 -50.117  1.00  0.00
ATOM   2955  N   LEU   180     -12.866 -26.206 -48.211  1.00  0.00
ATOM   2956  H   LEU   180     -13.690 -26.479 -47.694  1.00  0.00
ATOM   2957  CA  LEU   180     -12.022 -25.155 -47.660  1.00  0.00
ATOM   2958  HA  LEU   180     -11.318 -24.804 -48.415  1.00  0.00
ATOM   2959  CB  LEU   180     -12.896 -23.963 -47.208  1.00  0.00
ATOM   2960  HB2 LEU   180     -13.575 -24.457 -46.513  1.00  0.00
ATOM   2961  HB3 LEU   180     -12.315 -23.211 -46.674  1.00  0.00
ATOM   2962  CG  LEU   180     -13.711 -23.284 -48.328  1.00  0.00
ATOM   2963  HG  LEU   180     -14.374 -24.022 -48.779  1.00  0.00
ATOM   2964  CD1 LEU   180     -14.550 -22.118 -47.762  1.00  0.00
ATOM   2965 HD11 LEU   180     -13.888 -21.379 -47.311  1.00  0.00
ATOM   2966 HD12 LEU   180     -15.117 -21.653 -48.568  1.00  0.00
ATOM   2967 HD13 LEU   180     -15.238 -22.498 -47.007  1.00  0.00
ATOM   2968  CD2 LEU   180     -12.854 -22.854 -49.535  1.00  0.00
ATOM   2969 HD21 LEU   180     -12.370 -23.729 -49.968  1.00  0.00
ATOM   2970 HD22 LEU   180     -13.491 -22.384 -50.284  1.00  0.00
ATOM   2971 HD23 LEU   180     -12.094 -22.144 -49.207  1.00  0.00
ATOM   2972  C   LEU   180     -11.235 -25.695 -46.466  1.00  0.00
ATOM   2973  O   LEU   180     -11.736 -26.531 -45.710  1.00  0.00
ATOM   2974  N   ASP   181     -10.025 -25.146 -46.313  1.00  0.00
ATOM   2975  H   ASP   181      -9.687 -24.584 -47.081  1.00  0.00
ATOM   2976  CA  ASP   181      -9.156 -25.330 -45.158  1.00  0.00
ATOM   2977  HA  ASP   181      -9.563 -26.123 -44.531  1.00  0.00
ATOM   2978  CB  ASP   181      -7.716 -25.715 -45.569  1.00  0.00
ATOM   2979  HB2 ASP   181      -7.504 -24.925 -46.290  1.00  0.00
ATOM   2980  HB3 ASP   181      -7.001 -25.659 -44.748  1.00  0.00
ATOM   2981  CG  ASP   181      -7.597 -27.085 -46.260  1.00  0.00
ATOM   2982  OD1 ASP   181      -8.294 -28.030 -45.821  1.00  0.00
ATOM   2983  OD2 ASP   181      -6.690 -27.209 -47.111  1.00  0.00
ATOM   2984  C   ASP   181      -9.156 -24.031 -44.356  1.00  0.00
ATOM   2985  O   ASP   181      -9.120 -22.941 -44.934  1.00  0.00
ATOM   2986  N   TYR   182      -9.193 -24.191 -43.026  1.00  0.00
ATOM   2987  H   TYR   182      -9.289 -25.131 -42.670  1.00  0.00
ATOM   2988  CA  TYR   182      -9.188 -23.092 -42.075  1.00  0.00
ATOM   2989  HA  TYR   182      -9.953 -22.359 -42.333  1.00  0.00
ATOM   2990  CB  TYR   182      -9.489 -23.643 -40.672  1.00  0.00
ATOM   2991  HB2 TYR   182     -10.406 -24.232 -40.670  1.00  0.00
ATOM   2992  HB3 TYR   182      -8.643 -24.288 -40.435  1.00  0.00
ATOM   2993  CG  TYR   182      -9.592 -22.548 -39.637  1.00  0.00
ATOM   2994  CD1 TYR   182      -8.441 -22.103 -38.959  1.00  0.00
ATOM   2995  HD1 TYR   182      -7.485 -22.594 -39.140  1.00  0.00
ATOM   2996  CE1 TYR   182      -8.520 -21.033 -38.055  1.00  0.00
ATOM   2997  HE1 TYR   182      -7.634 -20.697 -37.517  1.00  0.00
ATOM   2998  CZ  TYR   182      -9.756 -20.402 -37.836  1.00  0.00
ATOM   2999  OH  TYR   182      -9.828 -19.350 -36.980  1.00  0.00
ATOM   3000  HH  TYR   182      -8.981 -19.128 -36.586  1.00  0.00
ATOM   3001  CE2 TYR   182     -10.908 -20.850 -38.510  1.00  0.00
ATOM   3002  HE2 TYR   182     -11.865 -20.361 -38.327  1.00  0.00
ATOM   3003  CD2 TYR   182     -10.829 -21.919 -39.413  1.00  0.00
ATOM   3004  HD2 TYR   182     -11.723 -22.258 -39.936  1.00  0.00
ATOM   3005  C   TYR   182      -7.858 -22.323 -42.120  1.00  0.00
ATOM   3006  O   TYR   182      -6.799 -22.921 -41.929  1.00  0.00
ATOM   3007  N   ARG   183      -7.965 -21.009 -42.347  1.00  0.00
ATOM   3008  H   ARG   183      -8.894 -20.645 -42.502  1.00  0.00
ATOM   3009  CA  ARG   183      -6.842 -20.088 -42.425  1.00  0.00
ATOM   3010  HA  ARG   183      -5.926 -20.540 -42.044  1.00  0.00
ATOM   3011  CB  ARG   183      -6.641 -19.749 -43.917  1.00  0.00
ATOM   3012  HB2 ARG   183      -6.628 -20.698 -44.452  1.00  0.00
ATOM   3013  HB3 ARG   183      -7.512 -19.171 -44.224  1.00  0.00
ATOM   3014  CG  ARG   183      -5.363 -18.961 -44.242  1.00  0.00
ATOM   3015  HG2 ARG   183      -5.438 -17.964 -43.807  1.00  0.00
ATOM   3016  HG3 ARG   183      -4.505 -19.480 -43.815  1.00  0.00
ATOM   3017  CD  ARG   183      -5.184 -18.843 -45.765  1.00  0.00
ATOM   3018  HD2 ARG   183      -5.210 -19.844 -46.195  1.00  0.00
ATOM   3019  HD3 ARG   183      -6.010 -18.255 -46.165  1.00  0.00
ATOM   3020  NE  ARG   183      -3.916 -18.198 -46.148  1.00  0.00
ATOM   3021  HE  ARG   183      -3.298 -17.972 -45.382  1.00  0.00
ATOM   3022  CZ  ARG   183      -3.524 -17.893 -47.402  1.00  0.00
ATOM   3023  NH1 ARG   183      -4.293 -18.147 -48.473  1.00  0.00
ATOM   3024 HH11 ARG   183      -5.197 -18.580 -48.350  1.00  0.00
ATOM   3025 HH12 ARG   183      -3.964 -17.904 -49.396  1.00  0.00
ATOM   3026  NH2 ARG   183      -2.330 -17.318 -47.589  1.00  0.00
ATOM   3027 HH21 ARG   183      -1.739 -17.120 -46.795  1.00  0.00
ATOM   3028 HH22 ARG   183      -2.026 -17.085 -48.524  1.00  0.00
ATOM   3029  C   ARG   183      -7.226 -18.878 -41.554  1.00  0.00
ATOM   3030  O   ARG   183      -8.124 -18.147 -41.968  1.00  0.00
ATOM   3031  N   PRO   184      -6.631 -18.728 -40.344  1.00  0.00
ATOM   3032  CD  PRO   184      -5.459 -19.458 -39.858  1.00  0.00
ATOM   3033  HD2 PRO   184      -4.747 -19.560 -40.677  1.00  0.00
ATOM   3034  HD3 PRO   184      -5.776 -20.447 -39.527  1.00  0.00
ATOM   3035  CG  PRO   184      -4.919 -18.609 -38.715  1.00  0.00
ATOM   3036  HG2 PRO   184      -4.233 -17.848 -39.087  1.00  0.00
ATOM   3037  HG3 PRO   184      -4.409 -19.229 -37.978  1.00  0.00
ATOM   3038  CB  PRO   184      -6.171 -17.985 -38.124  1.00  0.00
ATOM   3039  HB2 PRO   184      -5.955 -17.026 -37.653  1.00  0.00
ATOM   3040  HB3 PRO   184      -6.631 -18.652 -37.395  1.00  0.00
ATOM   3041  CA  PRO   184      -7.119 -17.779 -39.320  1.00  0.00
ATOM   3042  HA  PRO   184      -8.127 -18.089 -39.043  1.00  0.00
ATOM   3043  C   PRO   184      -7.146 -16.317 -39.795  1.00  0.00
ATOM   3044  O   PRO   184      -6.106 -15.778 -40.173  1.00  0.00
ATOM   3045  N   VAL   185      -8.354 -15.734 -39.803  1.00  0.00
ATOM   3046  H   VAL   185      -9.136 -16.283 -39.475  1.00  0.00
ATOM   3047  CA  VAL   185      -8.608 -14.370 -40.258  1.00  0.00
ATOM   3048  HA  VAL   185      -7.862 -14.024 -40.973  1.00  0.00
ATOM   3049  CB  VAL   185     -10.017 -14.262 -40.916  1.00  0.00
ATOM   3050  HB  VAL   185     -10.738 -14.628 -40.185  1.00  0.00
ATOM   3051  CG1 VAL   185     -10.410 -12.837 -41.356  1.00  0.00
ATOM   3052 HG11 VAL   185      -9.690 -12.471 -42.088  1.00  0.00
ATOM   3053 HG12 VAL   185     -11.404 -12.855 -41.803  1.00  0.00
ATOM   3054 HG13 VAL   185     -10.414 -12.177 -40.489  1.00  0.00
ATOM   3055  CG2 VAL   185     -10.131 -15.201 -42.129  1.00  0.00
ATOM   3056 HG21 VAL   185      -9.973 -16.231 -41.808  1.00  0.00
ATOM   3057 HG22 VAL   185     -11.123 -15.107 -42.570  1.00  0.00
ATOM   3058 HG23 VAL   185      -9.378 -14.932 -42.869  1.00  0.00
ATOM   3059  C   VAL   185      -8.537 -13.409 -39.058  1.00  0.00
ATOM   3060  O   VAL   185      -9.051 -13.733 -37.989  1.00  0.00
ATOM   3061  N   ALA   186      -7.917 -12.240 -39.263  1.00  0.00
ATOM   3062  H   ALA   186      -7.431 -12.115 -40.139  1.00  0.00
ATOM   3063  CA  ALA   186      -7.873 -11.156 -38.286  1.00  0.00
ATOM   3064  HA  ALA   186      -8.243 -11.473 -37.311  1.00  0.00
ATOM   3065  CB  ALA   186      -6.423 -10.676 -38.129  1.00  0.00
ATOM   3066  HB1 ALA   186      -6.042 -10.347 -39.096  1.00  0.00
ATOM   3067  HB2 ALA   186      -6.389  -9.846 -37.424  1.00  0.00
ATOM   3068  HB3 ALA   186      -5.807 -11.494 -37.756  1.00  0.00
ATOM   3069  C   ALA   186      -8.786 -10.022 -38.764  1.00  0.00
ATOM   3070  O   ALA   186      -8.654  -9.578 -39.906  1.00  0.00
ATOM   3071  N   LEU   187      -9.687  -9.583 -37.874  1.00  0.00
ATOM   3072  H   LEU   187      -9.699 -10.055 -36.981  1.00  0.00
ATOM   3073  CA  LEU   187     -10.641  -8.498 -38.098  1.00  0.00
ATOM   3074  HA  LEU   187     -10.446  -8.015 -39.055  1.00  0.00
ATOM   3075  CB  LEU   187     -12.083  -9.071 -38.117  1.00  0.00
ATOM   3076  HB2 LEU   187     -12.141  -9.553 -37.141  1.00  0.00
ATOM   3077  HB3 LEU   187     -12.810  -8.260 -38.166  1.00  0.00
ATOM   3078  CG  LEU   187     -12.393 -10.108 -39.223  1.00  0.00
ATOM   3079  HG  LEU   187     -11.677 -10.926 -39.147  1.00  0.00
ATOM   3080  CD1 LEU   187     -13.825 -10.663 -39.073  1.00  0.00
ATOM   3081 HD11 LEU   187     -14.542  -9.845 -39.149  1.00  0.00
ATOM   3082 HD12 LEU   187     -14.018 -11.390 -39.862  1.00  0.00
ATOM   3083 HD13 LEU   187     -13.928 -11.146 -38.102  1.00  0.00
ATOM   3084  CD2 LEU   187     -12.155  -9.566 -40.645  1.00  0.00
ATOM   3085 HD21 LEU   187     -11.111  -9.272 -40.752  1.00  0.00
ATOM   3086 HD22 LEU   187     -12.390 -10.341 -41.374  1.00  0.00
ATOM   3087 HD23 LEU   187     -12.795  -8.700 -40.816  1.00  0.00
ATOM   3088  C   LEU   187     -10.506  -7.461 -36.970  1.00  0.00
ATOM   3089  O   LEU   187     -10.001  -7.774 -35.893  1.00  0.00
ATOM   3090  N   LEU   188     -11.008  -6.247 -37.232  1.00  0.00
ATOM   3091  H   LEU   188     -11.291  -6.068 -38.185  1.00  0.00
ATOM   3092  CA  LEU   188     -11.184  -5.185 -36.246  1.00  0.00
ATOM   3093  HA  LEU   188     -10.591  -5.394 -35.356  1.00  0.00
ATOM   3094  CB  LEU   188     -10.718  -3.844 -36.845  1.00  0.00
ATOM   3095  HB2 LEU   188     -11.214  -3.862 -37.815  1.00  0.00
ATOM   3096  HB3 LEU   188     -11.080  -2.993 -36.268  1.00  0.00
ATOM   3097  CG  LEU   188      -9.196  -3.716 -37.049  1.00  0.00
ATOM   3098  HG  LEU   188      -8.815  -4.656 -37.448  1.00  0.00
ATOM   3099  CD1 LEU   188      -8.868  -2.569 -38.030  1.00  0.00
ATOM   3100 HD11 LEU   188      -9.249  -1.629 -37.631  1.00  0.00
ATOM   3101 HD12 LEU   188      -7.788  -2.498 -38.158  1.00  0.00
ATOM   3102 HD13 LEU   188      -9.335  -2.770 -38.994  1.00  0.00
ATOM   3103  CD2 LEU   188      -8.445  -3.591 -35.704  1.00  0.00
ATOM   3104 HD21 LEU   188      -8.635  -4.476 -35.097  1.00  0.00
ATOM   3105 HD22 LEU   188      -7.375  -3.503 -35.892  1.00  0.00
ATOM   3106 HD23 LEU   188      -8.794  -2.705 -35.173  1.00  0.00
ATOM   3107  C   LEU   188     -12.676  -5.113 -35.907  1.00  0.00
ATOM   3108  O   LEU   188     -13.471  -4.780 -36.785  1.00  0.00
ATOM   3109  N   PHE   189     -13.028  -5.417 -34.651  1.00  0.00
ATOM   3110  H   PHE   189     -12.293  -5.739 -34.037  1.00  0.00
ATOM   3111  CA  PHE   189     -14.398  -5.401 -34.143  1.00  0.00
ATOM   3112  HA  PHE   189     -15.108  -5.680 -34.922  1.00  0.00
ATOM   3113  CB  PHE   189     -14.493  -6.430 -32.998  1.00  0.00
ATOM   3114  HB2 PHE   189     -14.016  -7.390 -33.193  1.00  0.00
ATOM   3115  HB3 PHE   189     -13.926  -5.891 -32.239  1.00  0.00
ATOM   3116  CG  PHE   189     -15.852  -6.735 -32.390  1.00  0.00
ATOM   3117  CD1 PHE   189     -17.056  -6.514 -33.096  1.00  0.00
ATOM   3118  HD1 PHE   189     -17.036  -5.975 -34.043  1.00  0.00
ATOM   3119  CE1 PHE   189     -18.259  -6.979 -32.589  1.00  0.00
ATOM   3120  HE1 PHE   189     -19.186  -6.783 -33.127  1.00  0.00
ATOM   3121  CZ  PHE   189     -18.285  -7.693 -31.399  1.00  0.00
ATOM   3122  HZ  PHE   189     -19.236  -8.065 -31.017  1.00  0.00
ATOM   3123  CE2 PHE   189     -17.113  -7.934 -30.697  1.00  0.00
ATOM   3124  HE2 PHE   189     -17.146  -8.490 -29.760  1.00  0.00
ATOM   3125  CD2 PHE   189     -15.900  -7.469 -31.185  1.00  0.00
ATOM   3126  HD2 PHE   189     -14.979  -7.670 -30.637  1.00  0.00
ATOM   3127  C   PHE   189     -14.771  -3.972 -33.724  1.00  0.00
ATOM   3128  O   PHE   189     -14.265  -3.478 -32.716  1.00  0.00
ATOM   3129  N   HIE   190     -15.602  -3.326 -34.554  1.00  0.00
ATOM   3130  H   HIE   190     -15.937  -3.839 -35.357  1.00  0.00
ATOM   3131  CA  HIE   190     -15.952  -1.912 -34.440  1.00  0.00
ATOM   3132  HA  HIE   190     -15.108  -1.350 -34.039  1.00  0.00
ATOM   3133  CB  HIE   190     -16.309  -1.342 -35.824  1.00  0.00
ATOM   3134  HB2 HIE   190     -16.787  -2.066 -36.484  1.00  0.00
ATOM   3135  HB3 HIE   190     -16.973  -0.490 -35.679  1.00  0.00
ATOM   3136  CG  HIE   190     -15.101  -0.827 -36.554  1.00  0.00
ATOM   3137  ND1 HIE   190     -14.046  -1.638 -36.936  1.00  0.00
ATOM   3138  CE1 HIE   190     -13.131  -0.840 -37.494  1.00  0.00
ATOM   3139  HE1 HIE   190     -12.223  -1.336 -37.837  1.00  0.00
ATOM   3140  NE2 HIE   190     -13.493   0.435 -37.533  1.00  0.00
ATOM   3141  HE2 HIE   190     -13.018   1.247 -37.901  1.00  0.00
ATOM   3142  CD2 HIE   190     -14.747   0.450 -36.926  1.00  0.00
ATOM   3143  HD2 HIE   190     -15.286   1.391 -36.811  1.00  0.00
ATOM   3144  C   HIE   190     -17.053  -1.608 -33.424  1.00  0.00
ATOM   3145  O   HIE   190     -16.926  -0.605 -32.721  1.00  0.00
ATOM   3146  N   LYS   191     -18.092  -2.458 -33.348  1.00  0.00
ATOM   3147  H   LYS   191     -18.095  -3.250 -33.975  1.00  0.00
ATOM   3148  CA  LYS   191     -19.253  -2.258 -32.476  1.00  0.00
ATOM   3149  HA  LYS   191     -18.925  -2.215 -31.437  1.00  0.00
ATOM   3150  CB  LYS   191     -19.990  -0.932 -32.820  1.00  0.00
ATOM   3151  HB2 LYS   191     -20.823  -0.845 -32.122  1.00  0.00
ATOM   3152  HB3 LYS   191     -19.282  -0.123 -32.642  1.00  0.00
ATOM   3153  CG  LYS   191     -20.516  -0.844 -34.257  1.00  0.00
ATOM   3154  HG2 LYS   191     -19.655  -0.811 -34.924  1.00  0.00
ATOM   3155  HG3 LYS   191     -21.094  -1.747 -34.455  1.00  0.00
ATOM   3156  CD  LYS   191     -21.394   0.385 -34.497  1.00  0.00
ATOM   3157  HD2 LYS   191     -22.291   0.297 -33.884  1.00  0.00
ATOM   3158  HD3 LYS   191     -20.837   1.274 -34.200  1.00  0.00
ATOM   3159  CE  LYS   191     -21.794   0.503 -35.973  1.00  0.00
ATOM   3160  HE2 LYS   191     -20.896   0.704 -36.557  1.00  0.00
ATOM   3161  HE3 LYS   191     -22.227  -0.446 -36.289  1.00  0.00
ATOM   3162  NZ  LYS   191     -22.771   1.583 -36.187  1.00  0.00
ATOM   3163  HZ1 LYS   191     -22.370   2.463 -35.895  1.00  0.00
ATOM   3164  HZ2 LYS   191     -23.010   1.631 -37.167  1.00  0.00
ATOM   3165  HZ3 LYS   191     -23.603   1.396 -35.646  1.00  0.00
ATOM   3166  C   LYS   191     -20.222  -3.449 -32.540  1.00  0.00
ATOM   3167  O   LYS   191     -20.069  -4.336 -33.379  1.00  0.00
ATOM   3168  N   MET   192     -21.238  -3.392 -31.668  1.00  0.00
ATOM   3169  H   MET   192     -21.127  -2.735 -30.909  1.00  0.00
ATOM   3170  CA  MET   192     -22.453  -4.198 -31.712  1.00  0.00
ATOM   3171  HA  MET   192     -22.506  -4.729 -32.662  1.00  0.00
ATOM   3172  CB  MET   192     -22.468  -5.233 -30.567  1.00  0.00
ATOM   3173  HB2 MET   192     -22.606  -4.673 -29.642  1.00  0.00
ATOM   3174  HB3 MET   192     -23.334  -5.873 -30.737  1.00  0.00
ATOM   3175  CG  MET   192     -21.208  -6.098 -30.456  1.00  0.00
ATOM   3176  HG2 MET   192     -21.077  -6.613 -31.407  1.00  0.00
ATOM   3177  HG3 MET   192     -20.363  -5.431 -30.285  1.00  0.00
ATOM   3178  SD  MET   192     -21.280  -7.321 -29.121  1.00  0.00
ATOM   3179  CE  MET   192     -21.076  -6.219 -27.699  1.00  0.00
ATOM   3180  HE1 MET   192     -21.887  -5.491 -27.683  1.00  0.00
ATOM   3181  HE2 MET   192     -21.096  -6.804 -26.780  1.00  0.00
ATOM   3182  HE3 MET   192     -20.122  -5.697 -27.777  1.00  0.00
ATOM   3183  C   MET   192     -23.685  -3.283 -31.595  1.00  0.00
ATOM   3184  O   MET   192     -23.561  -2.130 -31.179  1.00  0.00
ATOM   3185  N   MET   193     -24.864  -3.836 -31.916  1.00  0.00
ATOM   3186  H   MET   193     -24.840  -4.682 -32.467  1.00  0.00
ATOM   3187  CA  MET   193     -26.163  -3.229 -31.634  1.00  0.00
ATOM   3188  HA  MET   193     -26.099  -2.645 -30.716  1.00  0.00
ATOM   3189  CB  MET   193     -26.610  -2.288 -32.793  1.00  0.00
ATOM   3190  HB2 MET   193     -26.953  -1.370 -32.315  1.00  0.00
ATOM   3191  HB3 MET   193     -25.710  -2.081 -33.372  1.00  0.00
ATOM   3192  CG  MET   193     -27.714  -2.823 -33.732  1.00  0.00
ATOM   3193  HG2 MET   193     -27.316  -3.724 -34.199  1.00  0.00
ATOM   3194  HG3 MET   193     -28.561  -3.087 -33.098  1.00  0.00
ATOM   3195  SD  MET   193     -28.267  -1.684 -35.017  1.00  0.00
ATOM   3196  CE  MET   193     -29.586  -2.693 -35.737  1.00  0.00
ATOM   3197  HE1 MET   193     -30.334  -2.911 -34.975  1.00  0.00
ATOM   3198  HE2 MET   193     -30.053  -2.149 -36.559  1.00  0.00
ATOM   3199  HE3 MET   193     -29.167  -3.627 -36.112  1.00  0.00
ATOM   3200  C   MET   193     -27.187  -4.323 -31.311  1.00  0.00
ATOM   3201  O   MET   193     -27.068  -5.431 -31.826  1.00  0.00
ATOM   3202  N   PHE   194     -28.214  -3.953 -30.531  1.00  0.00
ATOM   3203  H   PHE   194     -28.141  -3.054 -30.076  1.00  0.00
ATOM   3204  CA  PHE   194     -29.415  -4.753 -30.298  1.00  0.00
ATOM   3205  HA  PHE   194     -29.235  -5.792 -30.574  1.00  0.00
ATOM   3206  CB  PHE   194     -29.794  -4.698 -28.803  1.00  0.00
ATOM   3207  HB2 PHE   194     -29.856  -3.629 -28.600  1.00  0.00
ATOM   3208  HB3 PHE   194     -30.763  -5.160 -28.612  1.00  0.00
ATOM   3209  CG  PHE   194     -28.825  -5.280 -27.782  1.00  0.00
ATOM   3210  CD1 PHE   194     -27.717  -6.075 -28.154  1.00  0.00
ATOM   3211  HD1 PHE   194     -27.496  -6.236 -29.209  1.00  0.00
ATOM   3212  CE1 PHE   194     -26.912  -6.650 -27.181  1.00  0.00
ATOM   3213  HE1 PHE   194     -26.042  -7.238 -27.474  1.00  0.00
ATOM   3214  CZ  PHE   194     -27.212  -6.478 -25.837  1.00  0.00
ATOM   3215  HZ  PHE   194     -26.582  -6.949 -25.083  1.00  0.00
ATOM   3216  CE2 PHE   194     -28.304  -5.713 -25.450  1.00  0.00
ATOM   3217  HE2 PHE   194     -28.526  -5.580 -24.391  1.00  0.00
ATOM   3218  CD2 PHE   194     -29.112  -5.118 -26.408  1.00  0.00
ATOM   3219  HD2 PHE   194     -29.972  -4.523 -26.102  1.00  0.00
ATOM   3220  C   PHE   194     -30.571  -4.189 -31.143  1.00  0.00
ATOM   3221  O   PHE   194     -30.690  -2.969 -31.246  1.00  0.00
ATOM   3222  N   GLU   195     -31.406  -5.075 -31.713  1.00  0.00
ATOM   3223  H   GLU   195     -31.172  -6.053 -31.617  1.00  0.00
ATOM   3224  CA  GLU   195     -32.587  -4.716 -32.512  1.00  0.00
ATOM   3225  HA  GLU   195     -32.340  -3.932 -33.228  1.00  0.00
ATOM   3226  CB  GLU   195     -33.066  -5.963 -33.291  1.00  0.00
ATOM   3227  HB2 GLU   195     -32.184  -6.371 -33.785  1.00  0.00
ATOM   3228  HB3 GLU   195     -33.424  -6.671 -32.544  1.00  0.00
ATOM   3229  CG  GLU   195     -34.179  -5.715 -34.342  1.00  0.00
ATOM   3230  HG2 GLU   195     -34.597  -6.701 -34.544  1.00  0.00
ATOM   3231  HG3 GLU   195     -34.938  -5.088 -33.874  1.00  0.00
ATOM   3232  CD  GLU   195     -33.725  -5.070 -35.665  1.00  0.00
ATOM   3233  OE1 GLU   195     -34.615  -4.536 -36.361  1.00  0.00
ATOM   3234  OE2 GLU   195     -32.518  -5.139 -35.991  1.00  0.00
ATOM   3235  C   GLU   195     -33.715  -4.144 -31.634  1.00  0.00
ATOM   3236  O   GLU   195     -34.269  -3.093 -31.953  1.00  0.00
ATOM   3237  N   THR   196     -34.012  -4.863 -30.541  1.00  0.00
ATOM   3238  H   THR   196     -33.528  -5.745 -30.455  1.00  0.00
ATOM   3239  CA  THR   196     -34.987  -4.505 -29.515  1.00  0.00
ATOM   3240  HA  THR   196     -35.377  -3.490 -29.586  1.00  0.00
ATOM   3241  CB  THR   196     -36.186  -5.499 -29.510  1.00  0.00
ATOM   3242  HB  THR   196     -36.958  -5.068 -28.872  1.00  0.00
ATOM   3243  CG2 THR   196     -36.773  -5.784 -30.904  1.00  0.00
ATOM   3244 HG21 THR   196     -36.002  -6.216 -31.542  1.00  0.00
ATOM   3245 HG22 THR   196     -37.603  -6.485 -30.813  1.00  0.00
ATOM   3246 HG23 THR   196     -37.130  -4.854 -31.345  1.00  0.00
ATOM   3247  OG1 THR   196     -35.910  -6.718 -28.851  1.00  0.00
ATOM   3248  HG1 THR   196     -36.686  -7.282 -28.884  1.00  0.00
ATOM   3249  C   THR   196     -34.282  -4.489 -28.138  1.00  0.00
ATOM   3250  O   THR   196     -33.083  -4.758 -28.061  1.00  0.00
ATOM   3251  N   ILE   197     -35.021  -4.122 -27.079  1.00  0.00
ATOM   3252  H   ILE   197     -35.982  -3.866 -27.254  1.00  0.00
ATOM   3253  CA  ILE   197     -34.506  -3.995 -25.714  1.00  0.00
ATOM   3254  HA  ILE   197     -33.426  -4.102 -25.608  1.00  0.00
ATOM   3255  CB  ILE   197     -34.965  -2.657 -25.048  1.00  0.00
ATOM   3256  HB  ILE   197     -34.235  -1.898 -25.331  1.00  0.00
ATOM   3257  CG2 ILE   197     -36.375  -2.187 -25.448  1.00  0.00
ATOM   3258 HG21 ILE   197     -37.105  -2.945 -25.165  1.00  0.00
ATOM   3259 HG22 ILE   197     -36.606  -1.252 -24.937  1.00  0.00
ATOM   3260 HG23 ILE   197     -36.414  -2.030 -26.526  1.00  0.00
ATOM   3261  CG1 ILE   197     -34.801  -2.621 -23.508  1.00  0.00
ATOM   3262 HG12 ILE   197     -35.642  -3.168 -23.081  1.00  0.00
ATOM   3263 HG13 ILE   197     -33.872  -3.139 -23.270  1.00  0.00
ATOM   3264  CD1 ILE   197     -34.761  -1.206 -22.921  1.00  0.00
ATOM   3265 HD11 ILE   197     -35.690  -0.687 -23.158  1.00  0.00
ATOM   3266 HD12 ILE   197     -34.644  -1.264 -21.839  1.00  0.00
ATOM   3267 HD13 ILE   197     -33.920  -0.659 -23.348  1.00  0.00
ATOM   3268  C   ILE   197     -34.930  -5.210 -24.846  1.00  0.00
ATOM   3269  O   ILE   197     -36.131  -5.440 -24.695  1.00  0.00
ATOM   3270  N   PRO   198     -33.945  -5.945 -24.271  1.00  0.00
ATOM   3271  CD  PRO   198     -32.521  -5.881 -24.604  1.00  0.00
ATOM   3272  HD2 PRO   198     -32.068  -5.054 -24.058  1.00  0.00
ATOM   3273  HD3 PRO   198     -32.416  -5.710 -25.675  1.00  0.00
ATOM   3274  CG  PRO   198     -31.975  -7.226 -24.179  1.00  0.00
ATOM   3275  HG2 PRO   198     -30.911  -7.163 -23.950  1.00  0.00
ATOM   3276  HG3 PRO   198     -32.136  -7.977 -24.953  1.00  0.00
ATOM   3277  CB  PRO   198     -32.790  -7.542 -22.941  1.00  0.00
ATOM   3278  HB2 PRO   198     -32.357  -7.073 -22.057  1.00  0.00
ATOM   3279  HB3 PRO   198     -32.864  -8.618 -22.782  1.00  0.00
ATOM   3280  CA  PRO   198     -34.188  -6.953 -23.214  1.00  0.00
ATOM   3281  HA  PRO   198     -34.860  -7.701 -23.635  1.00  0.00
ATOM   3282  C   PRO   198     -34.802  -6.381 -21.918  1.00  0.00
ATOM   3283  O   PRO   198     -34.461  -5.264 -21.528  1.00  0.00
ATOM   3284  N   MET   199     -35.678  -7.172 -21.276  1.00  0.00
ATOM   3285  H   MET   199     -35.862  -8.064 -21.712  1.00  0.00
ATOM   3286  CA  MET   199     -36.418  -6.827 -20.060  1.00  0.00
ATOM   3287  HA  MET   199     -36.227  -5.788 -19.792  1.00  0.00
ATOM   3288  CB  MET   199     -37.943  -7.008 -20.287  1.00  0.00
ATOM   3289  HB2 MET   199     -38.130  -8.079 -20.213  1.00  0.00
ATOM   3290  HB3 MET   199     -38.430  -6.497 -19.456  1.00  0.00
ATOM   3291  CG  MET   199     -38.508  -6.480 -21.615  1.00  0.00
ATOM   3292  HG2 MET   199     -39.511  -6.100 -21.421  1.00  0.00
ATOM   3293  HG3 MET   199     -37.868  -5.662 -21.946  1.00  0.00
ATOM   3294  SD  MET   199     -38.589  -7.741 -22.921  1.00  0.00
ATOM   3295  CE  MET   199     -39.705  -6.911 -24.080  1.00  0.00
ATOM   3296  HE1 MET   199     -39.262  -5.968 -24.399  1.00  0.00
ATOM   3297  HE2 MET   199     -39.867  -7.549 -24.949  1.00  0.00
ATOM   3298  HE3 MET   199     -40.659  -6.716 -23.590  1.00  0.00
ATOM   3299  C   MET   199     -35.927  -7.682 -18.875  1.00  0.00
ATOM   3300  O   MET   199     -36.542  -8.698 -18.555  1.00  0.00
ATOM   3301  N   PHE   200     -34.826  -7.256 -18.236  1.00  0.00
ATOM   3302  H   PHE   200     -34.306  -6.504 -18.666  1.00  0.00
ATOM   3303  CA  PHE   200     -34.255  -7.908 -17.050  1.00  0.00
ATOM   3304  HA  PHE   200     -34.686  -8.901 -16.925  1.00  0.00
ATOM   3305  CB  PHE   200     -32.726  -8.051 -17.213  1.00  0.00
ATOM   3306  HB2 PHE   200     -32.454  -7.162 -17.782  1.00  0.00
ATOM   3307  HB3 PHE   200     -32.121  -8.101 -16.308  1.00  0.00
ATOM   3308  CG  PHE   200     -32.336  -9.247 -18.063  1.00  0.00
ATOM   3309  CD1 PHE   200     -32.556  -9.230 -19.456  1.00  0.00
ATOM   3310  HD1 PHE   200     -32.884  -8.313 -19.945  1.00  0.00
ATOM   3311  CE1 PHE   200     -32.355 -10.380 -20.203  1.00  0.00
ATOM   3312  HE1 PHE   200     -32.525 -10.360 -21.279  1.00  0.00
ATOM   3313  CZ  PHE   200     -31.939 -11.553 -19.587  1.00  0.00
ATOM   3314  HZ  PHE   200     -31.784 -12.450 -20.187  1.00  0.00
ATOM   3315  CE2 PHE   200     -31.721 -11.588 -18.216  1.00  0.00
ATOM   3316  HE2 PHE   200     -31.383 -12.511 -17.744  1.00  0.00
ATOM   3317  CD2 PHE   200     -31.932 -10.452 -17.447  1.00  0.00
ATOM   3318  HD2 PHE   200     -31.786 -10.490 -16.367  1.00  0.00
ATOM   3319  C   PHE   200     -34.645  -7.240 -15.720  1.00  0.00
ATOM   3320  O   PHE   200     -34.594  -7.912 -14.691  1.00  0.00
ATOM   3321  N   SER   201     -35.056  -5.961 -15.757  1.00  0.00
ATOM   3322  H   SER   201     -35.003  -5.488 -16.648  1.00  0.00
ATOM   3323  CA  SER   201     -35.508  -5.199 -14.593  1.00  0.00
ATOM   3324  HA  SER   201     -36.164  -5.813 -13.976  1.00  0.00
ATOM   3325  CB  SER   201     -34.292  -4.764 -13.741  1.00  0.00
ATOM   3326  HB2 SER   201     -33.807  -5.665 -13.365  1.00  0.00
ATOM   3327  HB3 SER   201     -33.603  -4.226 -14.392  1.00  0.00
ATOM   3328  OG  SER   201     -34.656  -3.936 -12.653  1.00  0.00
ATOM   3329  HG  SER   201     -33.870  -3.694 -12.158  1.00  0.00
ATOM   3330  C   SER   201     -36.334  -3.996 -15.064  1.00  0.00
ATOM   3331  O   SER   201     -35.816  -3.166 -15.811  1.00  0.00
ATOM   3332  N   GLY   202     -37.586  -3.900 -14.583  1.00  0.00
ATOM   3333  H   GLY   202     -37.928  -4.672 -14.029  1.00  0.00
ATOM   3334  CA  GLY   202     -38.478  -2.757 -14.810  1.00  0.00
ATOM   3335  HA2 GLY   202     -39.393  -2.929 -14.242  1.00  0.00
ATOM   3336  HA3 GLY   202     -37.980  -1.864 -14.433  1.00  0.00
ATOM   3337  C   GLY   202     -38.840  -2.542 -16.290  1.00  0.00
ATOM   3338  O   GLY   202     -39.071  -1.401 -16.688  1.00  0.00
ATOM   3339  N   GLY   203     -38.849  -3.614 -17.104  1.00  0.00
ATOM   3340  H   GLY   203     -38.640  -4.508 -16.683  1.00  0.00
ATOM   3341  CA  GLY   203     -39.137  -3.572 -18.540  1.00  0.00
ATOM   3342  HA2 GLY   203     -39.494  -4.556 -18.843  1.00  0.00
ATOM   3343  HA3 GLY   203     -39.922  -2.834 -18.707  1.00  0.00
ATOM   3344  C   GLY   203     -37.909  -3.199 -19.393  1.00  0.00
ATOM   3345  O   GLY   203     -38.041  -3.114 -20.613  1.00  0.00
ATOM   3346  N   THR   204     -36.738  -2.971 -18.773  1.00  0.00
ATOM   3347  H   THR   204     -36.746  -3.069 -17.768  1.00  0.00
ATOM   3348  CA  THR   204     -35.495  -2.543 -19.419  1.00  0.00
ATOM   3349  HA  THR   204     -35.444  -2.777 -20.482  1.00  0.00
ATOM   3350  CB  THR   204     -35.261  -1.009 -19.233  1.00  0.00
ATOM   3351  HB  THR   204     -34.412  -0.740 -19.862  1.00  0.00
ATOM   3352  CG2 THR   204     -36.468  -0.129 -19.597  1.00  0.00
ATOM   3353 HG21 THR   204     -37.317  -0.397 -18.968  1.00  0.00
ATOM   3354 HG22 THR   204     -36.215   0.919 -19.437  1.00  0.00
ATOM   3355 HG23 THR   204     -36.729  -0.284 -20.644  1.00  0.00
ATOM   3356  OG1 THR   204     -34.818  -0.664 -17.933  1.00  0.00
ATOM   3357  HG1 THR   204     -34.692   0.286 -17.879  1.00  0.00
ATOM   3358  C   THR   204     -34.302  -3.350 -18.856  1.00  0.00
ATOM   3359  O   THR   204     -34.506  -4.382 -18.218  1.00  0.00
ATOM   3360  N   CYS   205     -33.073  -2.883 -19.119  1.00  0.00
ATOM   3361  H   CYS   205     -33.008  -2.144 -19.805  1.00  0.00
ATOM   3362  CA  CYS   205     -31.835  -3.460 -18.604  1.00  0.00
ATOM   3363  HA  CYS   205     -31.975  -3.733 -17.558  1.00  0.00
ATOM   3364  CB  CYS   205     -31.420  -4.728 -19.396  1.00  0.00
ATOM   3365  HB2 CYS   205     -30.523  -5.178 -18.972  1.00  0.00
ATOM   3366  HB3 CYS   205     -32.225  -5.463 -19.407  1.00  0.00
ATOM   3367  SG  CYS   205     -31.033  -4.378 -21.137  1.00  0.00
ATOM   3368  HG  CYS   205     -30.738  -5.632 -21.469  1.00  0.00
ATOM   3369  C   CYS   205     -30.737  -2.380 -18.543  1.00  0.00
ATOM   3370  O   CYS   205     -30.883  -1.320 -19.154  1.00  0.00
ATOM   3371  N   ASN   206     -29.647  -2.690 -17.818  1.00  0.00
ATOM   3372  H   ASN   206     -29.733  -3.491 -17.208  1.00  0.00
ATOM   3373  CA  ASN   206     -28.398  -1.921 -17.784  1.00  0.00
ATOM   3374  HA  ASN   206     -28.457  -1.096 -18.494  1.00  0.00
ATOM   3375  CB  ASN   206     -28.143  -1.338 -16.363  1.00  0.00
ATOM   3376  HB2 ASN   206     -28.942  -1.663 -15.697  1.00  0.00
ATOM   3377  HB3 ASN   206     -27.187  -1.706 -15.990  1.00  0.00
ATOM   3378  CG  ASN   206     -28.108   0.194 -16.374  1.00  0.00
ATOM   3379  OD1 ASN   206     -29.079   0.852 -16.011  1.00  0.00
ATOM   3380  ND2 ASN   206     -26.978   0.767 -16.798  1.00  0.00
ATOM   3381 HD21 ASN   206     -26.905   1.774 -16.824  1.00  0.00
ATOM   3382 HD22 ASN   206     -26.202   0.191 -17.091  1.00  0.00
ATOM   3383  C   ASN   206     -27.275  -2.864 -18.269  1.00  0.00
ATOM   3384  O   ASN   206     -26.643  -3.528 -17.444  1.00  0.00
ATOM   3385  N   PRO   207     -27.086  -2.960 -19.606  1.00  0.00
ATOM   3386  CD  PRO   207     -27.794  -2.194 -20.635  1.00  0.00
ATOM   3387  HD2 PRO   207     -27.722  -1.135 -20.388  1.00  0.00
ATOM   3388  HD3 PRO   207     -28.841  -2.497 -20.632  1.00  0.00
ATOM   3389  CG  PRO   207     -27.098  -2.537 -21.935  1.00  0.00
ATOM   3390  HG2 PRO   207     -26.278  -1.846 -22.132  1.00  0.00
ATOM   3391  HG3 PRO   207     -27.799  -2.514 -22.769  1.00  0.00
ATOM   3392  CB  PRO   207     -26.590  -3.945 -21.693  1.00  0.00
ATOM   3393  HB2 PRO   207     -25.723  -4.163 -22.316  1.00  0.00
ATOM   3394  HB3 PRO   207     -27.362  -4.693 -21.872  1.00  0.00
ATOM   3395  CA  PRO   207     -26.185  -3.954 -20.213  1.00  0.00
ATOM   3396  HA  PRO   207     -26.409  -4.918 -19.755  1.00  0.00
ATOM   3397  C   PRO   207     -24.691  -3.632 -20.026  1.00  0.00
ATOM   3398  O   PRO   207     -24.259  -2.511 -20.292  1.00  0.00
ATOM   3399  N   GLN   208     -23.945  -4.651 -19.589  1.00  0.00
ATOM   3400  H   GLN   208     -24.458  -5.474 -19.307  1.00  0.00
ATOM   3401  CA  GLN   208     -22.491  -4.662 -19.456  1.00  0.00
ATOM   3402  HA  GLN   208     -22.042  -3.817 -19.979  1.00  0.00
ATOM   3403  CB  GLN   208     -22.153  -4.548 -17.951  1.00  0.00
ATOM   3404  HB2 GLN   208     -22.737  -3.713 -17.563  1.00  0.00
ATOM   3405  HB3 GLN   208     -22.489  -5.474 -17.485  1.00  0.00
ATOM   3406  CG  GLN   208     -20.660  -4.324 -17.631  1.00  0.00
ATOM   3407  HG2 GLN   208     -20.229  -3.866 -18.521  1.00  0.00
ATOM   3408  HG3 GLN   208     -20.566  -3.639 -16.788  1.00  0.00
ATOM   3409  CD  GLN   208     -19.879  -5.603 -17.312  1.00  0.00
ATOM   3410  OE1 GLN   208     -20.306  -6.415 -16.493  1.00  0.00
ATOM   3411  NE2 GLN   208     -18.705  -5.765 -17.923  1.00  0.00
ATOM   3412 HE21 GLN   208     -18.156  -6.593 -17.743  1.00  0.00
ATOM   3413 HE22 GLN   208     -18.371  -5.059 -18.563  1.00  0.00
ATOM   3414  C   GLN   208     -21.998  -5.974 -20.084  1.00  0.00
ATOM   3415  O   GLN   208     -22.672  -6.991 -19.924  1.00  0.00
ATOM   3416  N   PHE   209     -20.852  -5.949 -20.785  1.00  0.00
ATOM   3417  H   PHE   209     -20.379  -5.067 -20.920  1.00  0.00
ATOM   3418  CA  PHE   209     -20.336  -7.128 -21.486  1.00  0.00
ATOM   3419  HA  PHE   209     -20.704  -8.034 -21.004  1.00  0.00
ATOM   3420  CB  PHE   209     -20.800  -7.129 -22.962  1.00  0.00
ATOM   3421  HB2 PHE   209     -20.672  -8.088 -23.464  1.00  0.00
ATOM   3422  HB3 PHE   209     -21.863  -6.901 -22.882  1.00  0.00
ATOM   3423  CG  PHE   209     -20.197  -6.075 -23.877  1.00  0.00
ATOM   3424  CD1 PHE   209     -20.749  -4.777 -23.920  1.00  0.00
ATOM   3425  HD1 PHE   209     -21.650  -4.548 -23.350  1.00  0.00
ATOM   3426  CE1 PHE   209     -20.145  -3.792 -24.688  1.00  0.00
ATOM   3427  HE1 PHE   209     -20.583  -2.795 -24.724  1.00  0.00
ATOM   3428  CZ  PHE   209     -18.991  -4.069 -25.407  1.00  0.00
ATOM   3429  HZ  PHE   209     -18.537  -3.293 -26.023  1.00  0.00
ATOM   3430  CE2 PHE   209     -18.415  -5.330 -25.343  1.00  0.00
ATOM   3431  HE2 PHE   209     -17.500  -5.533 -25.900  1.00  0.00
ATOM   3432  CD2 PHE   209     -18.997  -6.330 -24.575  1.00  0.00
ATOM   3433  HD2 PHE   209     -18.527  -7.311 -24.511  1.00  0.00
ATOM   3434  C   PHE   209     -18.820  -7.289 -21.358  1.00  0.00
ATOM   3435  O   PHE   209     -18.107  -6.364 -20.970  1.00  0.00
ATOM   3436  N   VAL   210     -18.388  -8.506 -21.710  1.00  0.00
ATOM   3437  H   VAL   210     -19.108  -9.143 -22.020  1.00  0.00
ATOM   3438  CA  VAL   210     -17.012  -8.973 -21.703  1.00  0.00
ATOM   3439  HA  VAL   210     -16.262  -8.184 -21.659  1.00  0.00
ATOM   3440  CB  VAL   210     -16.786  -9.943 -20.504  1.00  0.00
ATOM   3441  HB  VAL   210     -17.668 -10.581 -20.449  1.00  0.00
ATOM   3442  CG1 VAL   210     -15.522 -10.821 -20.601  1.00  0.00
ATOM   3443 HG11 VAL   210     -14.639 -10.184 -20.655  1.00  0.00
ATOM   3444 HG12 VAL   210     -15.454 -11.460 -19.721  1.00  0.00
ATOM   3445 HG13 VAL   210     -15.577 -11.441 -21.496  1.00  0.00
ATOM   3446  CG2 VAL   210     -16.797  -9.180 -19.167  1.00  0.00
ATOM   3447 HG21 VAL   210     -17.759  -8.685 -19.039  1.00  0.00
ATOM   3448 HG22 VAL   210     -16.637  -9.880 -18.347  1.00  0.00
ATOM   3449 HG23 VAL   210     -16.002  -8.434 -19.167  1.00  0.00
ATOM   3450  C   VAL   210     -16.769  -9.724 -23.021  1.00  0.00
ATOM   3451  O   VAL   210     -17.479 -10.691 -23.291  1.00  0.00
ATOM   3452  N   VAL   211     -15.752  -9.288 -23.781  1.00  0.00
ATOM   3453  H   VAL   211     -15.283  -8.444 -23.486  1.00  0.00
ATOM   3454  CA  VAL   211     -15.274  -9.961 -24.987  1.00  0.00
ATOM   3455  HA  VAL   211     -16.010 -10.672 -25.361  1.00  0.00
ATOM   3456  CB  VAL   211     -14.923  -8.963 -26.127  1.00  0.00
ATOM   3457  HB  VAL   211     -14.119  -8.322 -25.766  1.00  0.00
ATOM   3458  CG1 VAL   211     -14.481  -9.657 -27.431  1.00  0.00
ATOM   3459 HG11 VAL   211     -15.285 -10.298 -27.793  1.00  0.00
ATOM   3460 HG12 VAL   211     -14.251  -8.904 -28.184  1.00  0.00
ATOM   3461 HG13 VAL   211     -13.594 -10.261 -27.239  1.00  0.00
ATOM   3462  CG2 VAL   211     -16.102  -8.029 -26.436  1.00  0.00
ATOM   3463 HG21 VAL   211     -16.358  -7.458 -25.543  1.00  0.00
ATOM   3464 HG22 VAL   211     -15.824  -7.344 -27.237  1.00  0.00
ATOM   3465 HG23 VAL   211     -16.963  -8.621 -26.747  1.00  0.00
ATOM   3466  C   VAL   211     -13.996 -10.738 -24.625  1.00  0.00
ATOM   3467  O   VAL   211     -13.072 -10.160 -24.049  1.00  0.00
ATOM   3468  N   CYS   212     -13.975 -12.029 -24.982  1.00  0.00
ATOM   3469  H   CYS   212     -14.799 -12.382 -25.447  1.00  0.00
ATOM   3470  CA  CYS   212     -12.859 -12.943 -24.764  1.00  0.00
ATOM   3471  HA  CYS   212     -12.027 -12.390 -24.327  1.00  0.00
ATOM   3472  CB  CYS   212     -13.235 -14.100 -23.815  1.00  0.00
ATOM   3473  HB2 CYS   212     -14.167 -14.582 -24.111  1.00  0.00
ATOM   3474  HB3 CYS   212     -12.444 -14.847 -23.751  1.00  0.00
ATOM   3475  SG  CYS   212     -13.495 -13.499 -22.127  1.00  0.00
ATOM   3476  HG  CYS   212     -13.787 -14.685 -21.601  1.00  0.00
ATOM   3477  C   CYS   212     -12.447 -13.550 -26.106  1.00  0.00
ATOM   3478  O   CYS   212     -13.310 -14.070 -26.802  1.00  0.00
ATOM   3479  N   GLN   213     -11.140 -13.567 -26.401  1.00  0.00
ATOM   3480  H   GLN   213     -10.527 -12.972 -25.863  1.00  0.00
ATOM   3481  CA  GLN   213     -10.558 -14.373 -27.473  1.00  0.00
ATOM   3482  HA  GLN   213     -11.333 -14.698 -28.167  1.00  0.00
ATOM   3483  CB  GLN   213      -9.530 -13.527 -28.245  1.00  0.00
ATOM   3484  HB2 GLN   213     -10.035 -12.620 -28.576  1.00  0.00
ATOM   3485  HB3 GLN   213      -8.733 -13.265 -27.549  1.00  0.00
ATOM   3486  CG  GLN   213      -8.930 -14.253 -29.463  1.00  0.00
ATOM   3487  HG2 GLN   213      -8.459 -15.167 -29.100  1.00  0.00
ATOM   3488  HG3 GLN   213      -9.719 -14.508 -30.170  1.00  0.00
ATOM   3489  CD  GLN   213      -7.875 -13.414 -30.189  1.00  0.00
ATOM   3490  OE1 GLN   213      -7.928 -12.187 -30.188  1.00  0.00
ATOM   3491  NE2 GLN   213      -6.922 -14.080 -30.844  1.00  0.00
ATOM   3492 HE21 GLN   213      -6.203 -13.571 -31.339  1.00  0.00
ATOM   3493 HE22 GLN   213      -6.924 -15.090 -30.842  1.00  0.00
ATOM   3494  C   GLN   213      -9.917 -15.592 -26.803  1.00  0.00
ATOM   3495  O   GLN   213      -8.960 -15.418 -26.048  1.00  0.00
ATOM   3496  N   LEU   214     -10.476 -16.790 -27.051  1.00  0.00
ATOM   3497  H   LEU   214     -11.262 -16.792 -27.686  1.00  0.00
ATOM   3498  CA  LEU   214     -10.137 -18.041 -26.357  1.00  0.00
ATOM   3499  HA  LEU   214     -10.821 -18.828 -26.674  1.00  0.00
ATOM   3500  CB  LEU   214      -8.680 -18.489 -26.679  1.00  0.00
ATOM   3501  HB2 LEU   214      -8.086 -17.634 -26.357  1.00  0.00
ATOM   3502  HB3 LEU   214      -8.402 -19.365 -26.093  1.00  0.00
ATOM   3503  CG  LEU   214      -8.414 -18.766 -28.177  1.00  0.00
ATOM   3504  HG  LEU   214      -8.880 -17.976 -28.765  1.00  0.00
ATOM   3505  CD1 LEU   214      -6.907 -18.806 -28.477  1.00  0.00
ATOM   3506 HD11 LEU   214      -6.440 -19.597 -27.890  1.00  0.00
ATOM   3507 HD12 LEU   214      -6.752 -19.003 -29.538  1.00  0.00
ATOM   3508 HD13 LEU   214      -6.459 -17.847 -28.216  1.00  0.00
ATOM   3509  CD2 LEU   214      -9.108 -20.047 -28.671  1.00  0.00
ATOM   3510 HD21 LEU   214     -10.185 -19.953 -28.533  1.00  0.00
ATOM   3511 HD22 LEU   214      -8.889 -20.195 -29.728  1.00  0.00
ATOM   3512 HD23 LEU   214      -8.742 -20.902 -28.102  1.00  0.00
ATOM   3513  C   LEU   214     -10.450 -17.892 -24.848  1.00  0.00
ATOM   3514  O   LEU   214     -11.605 -17.624 -24.517  1.00  0.00
ATOM   3515  N   LYS   215      -9.434 -18.022 -23.976  1.00  0.00
ATOM   3516  H   LYS   215      -8.566 -18.386 -24.341  1.00  0.00
ATOM   3517  CA  LYS   215      -9.533 -17.777 -22.531  1.00  0.00
ATOM   3518  HA  LYS   215     -10.578 -17.734 -22.224  1.00  0.00
ATOM   3519  CB  LYS   215      -8.841 -18.930 -21.768  1.00  0.00
ATOM   3520  HB2 LYS   215      -7.871 -19.101 -22.235  1.00  0.00
ATOM   3521  HB3 LYS   215      -8.695 -18.605 -20.738  1.00  0.00
ATOM   3522  CG  LYS   215      -9.655 -20.238 -21.783  1.00  0.00
ATOM   3523  HG2 LYS   215     -10.644 -20.002 -21.391  1.00  0.00
ATOM   3524  HG3 LYS   215      -9.741 -20.548 -22.825  1.00  0.00
ATOM   3525  CD  LYS   215      -9.036 -21.381 -20.958  1.00  0.00
ATOM   3526  HD2 LYS   215      -9.655 -22.264 -21.119  1.00  0.00
ATOM   3527  HD3 LYS   215      -8.038 -21.560 -21.357  1.00  0.00
ATOM   3528  CE  LYS   215      -8.940 -21.090 -19.448  1.00  0.00
ATOM   3529  HE2 LYS   215      -8.235 -20.272 -19.301  1.00  0.00
ATOM   3530  HE3 LYS   215      -9.925 -20.787 -19.094  1.00  0.00
ATOM   3531  NZ  LYS   215      -8.488 -22.270 -18.691  1.00  0.00
ATOM   3532  HZ1 LYS   215      -7.575 -22.550 -19.018  1.00  0.00
ATOM   3533  HZ2 LYS   215      -8.438 -22.041 -17.709  1.00  0.00
ATOM   3534  HZ3 LYS   215      -9.142 -23.028 -18.827  1.00  0.00
ATOM   3535  C   LYS   215      -8.982 -16.401 -22.097  1.00  0.00
ATOM   3536  O   LYS   215      -8.976 -16.124 -20.897  1.00  0.00
ATOM   3537  N   VAL   216      -8.540 -15.557 -23.046  1.00  0.00
ATOM   3538  H   VAL   216      -8.593 -15.859 -24.008  1.00  0.00
ATOM   3539  CA  VAL   216      -8.005 -14.222 -22.766  1.00  0.00
ATOM   3540  HA  VAL   216      -7.557 -14.139 -21.776  1.00  0.00
ATOM   3541  CB  VAL   216      -6.946 -13.798 -23.830  1.00  0.00
ATOM   3542  HB  VAL   216      -7.421 -13.884 -24.807  1.00  0.00
ATOM   3543  CG1 VAL   216      -6.404 -12.363 -23.646  1.00  0.00
ATOM   3544 HG11 VAL   216      -5.928 -12.276 -22.669  1.00  0.00
ATOM   3545 HG12 VAL   216      -5.674 -12.147 -24.426  1.00  0.00
ATOM   3546 HG13 VAL   216      -7.227 -11.652 -23.713  1.00  0.00
ATOM   3547  CG2 VAL   216      -5.772 -14.791 -23.879  1.00  0.00
ATOM   3548 HG21 VAL   216      -6.144 -15.782 -24.138  1.00  0.00
ATOM   3549 HG22 VAL   216      -5.052 -14.466 -24.630  1.00  0.00
ATOM   3550 HG23 VAL   216      -5.287 -14.829 -22.904  1.00  0.00
ATOM   3551  C   VAL   216      -9.146 -13.193 -22.804  1.00  0.00
ATOM   3552  O   VAL   216      -9.791 -13.071 -23.841  1.00  0.00
ATOM   3553  N   LYS   217      -9.325 -12.436 -21.708  1.00  0.00
ATOM   3554  H   LYS   217      -8.885 -12.747 -20.854  1.00  0.00
ATOM   3555  CA  LYS   217     -10.166 -11.235 -21.660  1.00  0.00
ATOM   3556  HA  LYS   217     -11.137 -11.430 -22.115  1.00  0.00
ATOM   3557  CB  LYS   217     -10.385 -10.832 -20.181  1.00  0.00
ATOM   3558  HB2 LYS   217     -10.934 -11.649 -19.713  1.00  0.00
ATOM   3559  HB3 LYS   217      -9.396 -10.753 -19.729  1.00  0.00
ATOM   3560  CG  LYS   217     -11.155  -9.507 -19.970  1.00  0.00
ATOM   3561  HG2 LYS   217     -10.635  -8.737 -20.540  1.00  0.00
ATOM   3562  HG3 LYS   217     -12.156  -9.646 -20.378  1.00  0.00
ATOM   3563  CD  LYS   217     -11.258  -9.073 -18.494  1.00  0.00
ATOM   3564  HD2 LYS   217     -10.235  -8.951 -18.138  1.00  0.00
ATOM   3565  HD3 LYS   217     -11.761  -8.106 -18.493  1.00  0.00
ATOM   3566  CE  LYS   217     -12.011 -10.043 -17.566  1.00  0.00
ATOM   3567  HE2 LYS   217     -11.503 -11.007 -17.602  1.00  0.00
ATOM   3568  HE3 LYS   217     -11.963  -9.645 -16.552  1.00  0.00
ATOM   3569  NZ  LYS   217     -13.419 -10.216 -17.959  1.00  0.00
ATOM   3570  HZ1 LYS   217     -13.463 -10.585 -18.898  1.00  0.00
ATOM   3571  HZ2 LYS   217     -13.869 -10.859 -17.323  1.00  0.00
ATOM   3572  HZ3 LYS   217     -13.890  -9.323 -17.925  1.00  0.00
ATOM   3573  C   LYS   217      -9.506 -10.115 -22.479  1.00  0.00
ATOM   3574  O   LYS   217      -8.573  -9.482 -21.983  1.00  0.00
ATOM   3575  N   ILE   218      -9.982  -9.909 -23.718  1.00  0.00
ATOM   3576  H   ILE   218     -10.685 -10.540 -24.077  1.00  0.00
ATOM   3577  CA  ILE   218      -9.444  -8.885 -24.616  1.00  0.00
ATOM   3578  HA  ILE   218      -8.422  -8.593 -24.376  1.00  0.00
ATOM   3579  CB  ILE   218      -9.526  -9.303 -26.112  1.00  0.00
ATOM   3580  HB  ILE   218      -9.156  -8.485 -26.730  1.00  0.00
ATOM   3581  CG2 ILE   218      -8.676 -10.562 -26.365  1.00  0.00
ATOM   3582 HG21 ILE   218      -9.045 -11.381 -25.747  1.00  0.00
ATOM   3583 HG22 ILE   218      -8.744 -10.842 -27.416  1.00  0.00
ATOM   3584 HG23 ILE   218      -7.636 -10.356 -26.111  1.00  0.00
ATOM   3585  CG1 ILE   218     -10.954  -9.476 -26.680  1.00  0.00
ATOM   3586 HG12 ILE   218     -11.384 -10.358 -26.205  1.00  0.00
ATOM   3587 HG13 ILE   218     -11.524  -8.593 -26.390  1.00  0.00
ATOM   3588  CD1 ILE   218     -11.006  -9.641 -28.212  1.00  0.00
ATOM   3589 HD11 ILE   218     -10.436 -10.524 -28.502  1.00  0.00
ATOM   3590 HD12 ILE   218     -12.042  -9.757 -28.531  1.00  0.00
ATOM   3591 HD13 ILE   218     -10.576  -8.759 -28.688  1.00  0.00
ATOM   3592  C   ILE   218     -10.100  -7.503 -24.408  1.00  0.00
ATOM   3593  O   ILE   218      -9.452  -6.501 -24.707  1.00  0.00
ATOM   3594  N   TYR   219     -11.327  -7.461 -23.855  1.00  0.00
ATOM   3595  H   TYR   219     -11.818  -8.336 -23.737  1.00  0.00
ATOM   3596  CA  TYR   219     -12.021  -6.223 -23.500  1.00  0.00
ATOM   3597  HA  TYR   219     -11.335  -5.545 -22.993  1.00  0.00
ATOM   3598  CB  TYR   219     -12.555  -5.525 -24.771  1.00  0.00
ATOM   3599  HB2 TYR   219     -11.681  -5.331 -25.392  1.00  0.00
ATOM   3600  HB3 TYR   219     -13.202  -6.246 -25.270  1.00  0.00
ATOM   3601  CG  TYR   219     -13.318  -4.228 -24.550  1.00  0.00
ATOM   3602  CD1 TYR   219     -12.618  -3.045 -24.237  1.00  0.00
ATOM   3603  HD1 TYR   219     -11.531  -3.064 -24.156  1.00  0.00
ATOM   3604  CE1 TYR   219     -13.319  -1.841 -24.029  1.00  0.00
ATOM   3605  HE1 TYR   219     -12.774  -0.929 -23.784  1.00  0.00
ATOM   3606  CZ  TYR   219     -14.723  -1.813 -24.145  1.00  0.00
ATOM   3607  OH  TYR   219     -15.406  -0.649 -23.947  1.00  0.00
ATOM   3608  HH  TYR   219     -14.833   0.091 -23.733  1.00  0.00
ATOM   3609  CE2 TYR   219     -15.424  -2.993 -24.459  1.00  0.00
ATOM   3610  HE2 TYR   219     -16.509  -2.971 -24.556  1.00  0.00
ATOM   3611  CD2 TYR   219     -14.725  -4.200 -24.647  1.00  0.00
ATOM   3612  HD2 TYR   219     -15.271  -5.117 -24.868  1.00  0.00
ATOM   3613  C   TYR   219     -13.143  -6.493 -22.488  1.00  0.00
ATOM   3614  O   TYR   219     -13.810  -7.523 -22.562  1.00  0.00
ATOM   3615  N   SER   220     -13.359  -5.510 -21.605  1.00  0.00
ATOM   3616  H   SER   220     -12.642  -4.802 -21.545  1.00  0.00
ATOM   3617  CA  SER   220     -14.506  -5.408 -20.713  1.00  0.00
ATOM   3618  HA  SER   220     -15.282  -6.114 -21.011  1.00  0.00
ATOM   3619  CB  SER   220     -14.065  -5.739 -19.272  1.00  0.00
ATOM   3620  HB2 SER   220     -13.717  -6.772 -19.251  1.00  0.00
ATOM   3621  HB3 SER   220     -13.243  -5.074 -19.007  1.00  0.00
ATOM   3622  OG  SER   220     -15.120  -5.578 -18.343  1.00  0.00
ATOM   3623  HG  SER   220     -14.806  -5.793 -17.462  1.00  0.00
ATOM   3624  C   SER   220     -15.060  -3.984 -20.835  1.00  0.00
ATOM   3625  O   SER   220     -14.283  -3.029 -20.779  1.00  0.00
ATOM   3626  N   SER   221     -16.388  -3.871 -20.978  1.00  0.00
ATOM   3627  H   SER   221     -16.923  -4.716 -21.116  1.00  0.00
ATOM   3628  CA  SER   221     -17.088  -2.591 -21.037  1.00  0.00
ATOM   3629  HA  SER   221     -16.430  -1.812 -21.421  1.00  0.00
ATOM   3630  CB  SER   221     -18.302  -2.726 -21.987  1.00  0.00
ATOM   3631  HB2 SER   221     -18.486  -1.738 -22.410  1.00  0.00
ATOM   3632  HB3 SER   221     -18.009  -3.412 -22.782  1.00  0.00
ATOM   3633  OG  SER   221     -19.484  -3.201 -21.365  1.00  0.00
ATOM   3634  HG  SER   221     -20.188  -3.257 -22.016  1.00  0.00
ATOM   3635  C   SER   221     -17.491  -2.120 -19.632  1.00  0.00
ATOM   3636  O   SER   221     -17.692  -2.938 -18.731  1.00  0.00
ATOM   3637  N   ASN   222     -17.692  -0.800 -19.517  1.00  0.00
ATOM   3638  H   ASN   222     -17.228  -0.205 -20.188  1.00  0.00
ATOM   3639  CA  ASN   222     -18.463  -0.168 -18.446  1.00  0.00
ATOM   3640  HA  ASN   222     -18.192  -0.598 -17.482  1.00  0.00
ATOM   3641  CB  ASN   222     -18.158   1.353 -18.414  1.00  0.00
ATOM   3642  HB2 ASN   222     -18.658   1.766 -17.538  1.00  0.00
ATOM   3643  HB3 ASN   222     -17.080   1.472 -18.307  1.00  0.00
ATOM   3644  CG  ASN   222     -18.618   2.135 -19.656  1.00  0.00
ATOM   3645  OD1 ASN   222     -18.200   1.840 -20.773  1.00  0.00
ATOM   3646  ND2 ASN   222     -19.477   3.138 -19.464  1.00  0.00
ATOM   3647 HD21 ASN   222     -19.804   3.677 -20.253  1.00  0.00
ATOM   3648 HD22 ASN   222     -19.796   3.354 -18.530  1.00  0.00
ATOM   3649  C   ASN   222     -19.972  -0.452 -18.618  1.00  0.00
ATOM   3650  O   ASN   222     -20.404  -0.866 -19.697  1.00  0.00
ATOM   3651  N   SER   223     -20.750  -0.199 -17.554  1.00  0.00
ATOM   3652  H   SER   223     -20.296   0.031 -16.682  1.00  0.00
ATOM   3653  CA  SER   223     -22.210  -0.322 -17.566  1.00  0.00
ATOM   3654  HA  SER   223     -22.511  -1.292 -17.961  1.00  0.00
ATOM   3655  CB  SER   223     -22.730  -0.196 -16.119  1.00  0.00
ATOM   3656  HB2 SER   223     -22.229  -0.949 -15.510  1.00  0.00
ATOM   3657  HB3 SER   223     -22.475   0.797 -15.750  1.00  0.00
ATOM   3658  OG  SER   223     -24.131  -0.382 -16.041  1.00  0.00
ATOM   3659  HG  SER   223     -24.415  -0.296 -15.128  1.00  0.00
ATOM   3660  C   SER   223     -22.879   0.705 -18.502  1.00  0.00
ATOM   3661  O   SER   223     -22.422   1.845 -18.599  1.00  0.00
ATOM   3662  N   GLY   224     -23.971   0.259 -19.141  1.00  0.00
ATOM   3663  H   GLY   224     -24.213  -0.709 -18.982  1.00  0.00
ATOM   3664  CA  GLY   224     -24.818   1.047 -20.029  1.00  0.00
ATOM   3665  HA2 GLY   224     -25.837   0.662 -19.989  1.00  0.00
ATOM   3666  HA3 GLY   224     -24.810   2.087 -19.703  1.00  0.00
ATOM   3667  C   GLY   224     -24.311   0.973 -21.481  1.00  0.00
ATOM   3668  O   GLY   224     -23.111   0.805 -21.710  1.00  0.00
ATOM   3669  N   PRO   225     -25.211   1.139 -22.478  1.00  0.00
ATOM   3670  CD  PRO   225     -26.657   1.328 -22.311  1.00  0.00
ATOM   3671  HD2 PRO   225     -26.815   2.104 -21.562  1.00  0.00
ATOM   3672  HD3 PRO   225     -27.085   0.390 -21.957  1.00  0.00
ATOM   3673  CG  PRO   225     -27.185   1.726 -23.688  1.00  0.00
ATOM   3674  HG2 PRO   225     -27.241   2.810 -23.788  1.00  0.00
ATOM   3675  HG3 PRO   225     -28.169   1.294 -23.870  1.00  0.00
ATOM   3676  CB  PRO   225     -26.150   1.134 -24.630  1.00  0.00
ATOM   3677  HB2 PRO   225     -26.142   1.737 -25.538  1.00  0.00
ATOM   3678  HB3 PRO   225     -26.307   0.087 -24.891  1.00  0.00
ATOM   3679  CA  PRO   225     -24.815   1.294 -23.885  1.00  0.00
ATOM   3680  HA  PRO   225     -24.092   0.517 -24.134  1.00  0.00
ATOM   3681  C   PRO   225     -24.186   2.676 -24.129  1.00  0.00
ATOM   3682  O   PRO   225     -24.551   3.641 -23.454  1.00  0.00
ATOM   3683  N   THR   226     -23.277   2.752 -25.112  1.00  0.00
ATOM   3684  H   THR   226     -22.949   1.888 -25.519  1.00  0.00
ATOM   3685  CA  THR   226     -22.701   4.012 -25.596  1.00  0.00
ATOM   3686  HA  THR   226     -22.252   4.616 -24.807  1.00  0.00
ATOM   3687  CB  THR   226     -21.637   3.764 -26.697  1.00  0.00
ATOM   3688  HB  THR   226     -21.193   4.727 -26.951  1.00  0.00
ATOM   3689  CG2 THR   226     -20.535   2.794 -26.259  1.00  0.00
ATOM   3690 HG21 THR   226     -20.978   1.831 -26.005  1.00  0.00
ATOM   3691 HG22 THR   226     -19.822   2.662 -27.073  1.00  0.00
ATOM   3692 HG23 THR   226     -20.020   3.198 -25.387  1.00  0.00
ATOM   3693  OG1 THR   226     -22.194   3.324 -27.925  1.00  0.00
ATOM   3694  HG1 THR   226     -21.491   3.188 -28.565  1.00  0.00
ATOM   3695  C   THR   226     -23.762   4.986 -26.160  1.00  0.00
ATOM   3696  O   THR   226     -23.579   6.197 -26.050  1.00  0.00
ATOM   3697  N   ARG   227     -24.862   4.433 -26.697  1.00  0.00
ATOM   3698  H   ARG   227     -24.849   3.431 -26.822  1.00  0.00
ATOM   3699  CA  ARG   227     -26.003   5.176 -27.206  1.00  0.00
ATOM   3700  HA  ARG   227     -26.198   6.047 -26.580  1.00  0.00
ATOM   3701  CB  ARG   227     -25.703   5.657 -28.641  1.00  0.00
ATOM   3702  HB2 ARG   227     -24.976   6.464 -28.546  1.00  0.00
ATOM   3703  HB3 ARG   227     -25.243   4.813 -29.155  1.00  0.00
ATOM   3704  CG  ARG   227     -26.919   6.153 -29.454  1.00  0.00
ATOM   3705  HG2 ARG   227     -27.454   5.273 -29.809  1.00  0.00
ATOM   3706  HG3 ARG   227     -27.558   6.716 -28.774  1.00  0.00
ATOM   3707  CD  ARG   227     -26.539   7.040 -30.652  1.00  0.00
ATOM   3708  HD2 ARG   227     -27.442   7.270 -31.217  1.00  0.00
ATOM   3709  HD3 ARG   227     -26.101   7.965 -30.277  1.00  0.00
ATOM   3710  NE  ARG   227     -25.569   6.389 -31.555  1.00  0.00
ATOM   3711  HE  ARG   227     -24.612   6.532 -31.264  1.00  0.00
ATOM   3712  CZ  ARG   227     -25.801   5.667 -32.666  1.00  0.00
ATOM   3713  NH1 ARG   227     -27.028   5.455 -33.155  1.00  0.00
ATOM   3714 HH11 ARG   227     -27.831   5.846 -32.683  1.00  0.00
ATOM   3715 HH12 ARG   227     -27.146   4.905 -33.994  1.00  0.00
ATOM   3716  NH2 ARG   227     -24.765   5.129 -33.316  1.00  0.00
ATOM   3717 HH21 ARG   227     -23.827   5.269 -32.969  1.00  0.00
ATOM   3718 HH22 ARG   227     -24.925   4.585 -34.152  1.00  0.00
ATOM   3719  C   ARG   227     -27.267   4.316 -27.089  1.00  0.00
ATOM   3720  O   ARG   227     -27.298   3.196 -27.597  1.00  0.00
ATOM   3721  N   ARG   228     -28.291   4.899 -26.450  1.00  0.00
ATOM   3722  H   ARG   228     -28.077   5.753 -25.956  1.00  0.00
ATOM   3723  CA  ARG   228     -29.655   4.388 -26.388  1.00  0.00
ATOM   3724  HA  ARG   228     -29.683   3.316 -26.585  1.00  0.00
ATOM   3725  CB  ARG   228     -30.189   4.642 -24.959  1.00  0.00
ATOM   3726  HB2 ARG   228     -29.582   4.029 -24.293  1.00  0.00
ATOM   3727  HB3 ARG   228     -30.007   5.696 -24.748  1.00  0.00
ATOM   3728  CG  ARG   228     -31.678   4.324 -24.733  1.00  0.00
ATOM   3729  HG2 ARG   228     -31.941   4.689 -23.740  1.00  0.00
ATOM   3730  HG3 ARG   228     -32.245   4.874 -25.484  1.00  0.00
ATOM   3731  CD  ARG   228     -32.013   2.827 -24.833  1.00  0.00
ATOM   3732  HD2 ARG   228     -31.569   2.422 -25.742  1.00  0.00
ATOM   3733  HD3 ARG   228     -31.600   2.310 -23.967  1.00  0.00
ATOM   3734  NE  ARG   228     -33.464   2.594 -24.873  1.00  0.00
ATOM   3735  HE  ARG   228     -33.782   2.388 -25.809  1.00  0.00
ATOM   3736  CZ  ARG   228     -34.370   2.619 -23.877  1.00  0.00
ATOM   3737  NH1 ARG   228     -34.030   2.835 -22.598  1.00  0.00
ATOM   3738 HH11 ARG   228     -33.062   2.987 -22.355  1.00  0.00
ATOM   3739 HH12 ARG   228     -34.744   2.845 -21.884  1.00  0.00
ATOM   3740  NH2 ARG   228     -35.659   2.420 -24.178  1.00  0.00
ATOM   3741 HH21 ARG   228     -35.931   2.256 -25.137  1.00  0.00
ATOM   3742 HH22 ARG   228     -36.354   2.435 -23.445  1.00  0.00
ATOM   3743  C   ARG   228     -30.490   5.112 -27.459  1.00  0.00
ATOM   3744  O   ARG   228     -30.421   6.338 -27.546  1.00  0.00
ATOM   3745  N   GLU   229     -31.271   4.343 -28.233  1.00  0.00
ATOM   3746  H   GLU   229     -31.226   3.345 -28.084  1.00  0.00
ATOM   3747  CA  GLU   229     -32.092   4.844 -29.336  1.00  0.00
ATOM   3748  HA  GLU   229     -32.360   5.888 -29.172  1.00  0.00
ATOM   3749  CB  GLU   229     -31.279   4.743 -30.648  1.00  0.00
ATOM   3750  HB2 GLU   229     -30.362   5.310 -30.488  1.00  0.00
ATOM   3751  HB3 GLU   229     -31.035   3.689 -30.780  1.00  0.00
ATOM   3752  CG  GLU   229     -31.996   5.269 -31.915  1.00  0.00
ATOM   3753  HG2 GLU   229     -33.022   4.900 -31.899  1.00  0.00
ATOM   3754  HG3 GLU   229     -32.001   6.359 -31.884  1.00  0.00
ATOM   3755  CD  GLU   229     -31.305   4.799 -33.199  1.00  0.00
ATOM   3756  OE1 GLU   229     -31.936   4.024 -33.951  1.00  0.00
ATOM   3757  OE2 GLU   229     -30.147   5.218 -33.408  1.00  0.00
ATOM   3758  C   GLU   229     -33.423   4.076 -29.358  1.00  0.00
ATOM   3759  O   GLU   229     -33.652   3.271 -30.260  1.00  0.00
ATOM   3760  N   ASP   230     -34.265   4.328 -28.340  1.00  0.00
ATOM   3761  H   ASP   230     -33.861   4.866 -27.587  1.00  0.00
ATOM   3762  CA  ASP   230     -35.595   3.737 -28.139  1.00  0.00
ATOM   3763  HA  ASP   230     -35.917   3.936 -27.117  1.00  0.00
ATOM   3764  CB  ASP   230     -36.659   4.316 -29.118  1.00  0.00
ATOM   3765  HB2 ASP   230     -36.587   5.404 -29.118  1.00  0.00
ATOM   3766  HB3 ASP   230     -36.322   3.930 -30.080  1.00  0.00
ATOM   3767  CG  ASP   230     -38.127   3.898 -28.882  1.00  0.00
ATOM   3768  OD1 ASP   230     -38.456   3.424 -27.769  1.00  0.00
ATOM   3769  OD2 ASP   230     -38.929   4.143 -29.808  1.00  0.00
ATOM   3770  C   ASP   230     -35.526   2.193 -28.101  1.00  0.00
ATOM   3771  O   ASP   230     -35.103   1.645 -27.088  1.00  0.00
ATOM   3772  N   LYS   231     -35.929   1.507 -29.183  1.00  0.00
ATOM   3773  H   LYS   231     -36.380   2.013 -29.932  1.00  0.00
ATOM   3774  CA  LYS   231     -35.834   0.049 -29.288  1.00  0.00
ATOM   3775  HA  LYS   231     -36.253  -0.419 -28.397  1.00  0.00
ATOM   3776  CB  LYS   231     -36.623  -0.442 -30.521  1.00  0.00
ATOM   3777  HB2 LYS   231     -36.160   0.024 -31.390  1.00  0.00
ATOM   3778  HB3 LYS   231     -36.481  -1.522 -30.569  1.00  0.00
ATOM   3779  CG  LYS   231     -38.135  -0.122 -30.510  1.00  0.00
ATOM   3780  HG2 LYS   231     -38.235   0.842 -30.012  1.00  0.00
ATOM   3781  HG3 LYS   231     -38.429  -0.023 -31.555  1.00  0.00
ATOM   3782  CD  LYS   231     -39.047  -1.158 -29.814  1.00  0.00
ATOM   3783  HD2 LYS   231     -40.062  -0.786 -29.953  1.00  0.00
ATOM   3784  HD3 LYS   231     -38.918  -2.081 -30.380  1.00  0.00
ATOM   3785  CE  LYS   231     -38.802  -1.434 -28.320  1.00  0.00
ATOM   3786  HE2 LYS   231     -39.526  -2.182 -27.998  1.00  0.00
ATOM   3787  HE3 LYS   231     -37.794  -1.837 -28.218  1.00  0.00
ATOM   3788  NZ  LYS   231     -38.936  -0.227 -27.480  1.00  0.00
ATOM   3789  HZ1 LYS   231     -39.870   0.146 -27.574  1.00  0.00
ATOM   3790  HZ2 LYS   231     -38.765  -0.468 -26.514  1.00  0.00
ATOM   3791  HZ3 LYS   231     -38.265   0.467 -27.778  1.00  0.00
ATOM   3792  C   LYS   231     -34.379  -0.443 -29.324  1.00  0.00
ATOM   3793  O   LYS   231     -34.066  -1.438 -28.677  1.00  0.00
ATOM   3794  N   PHE   232     -33.522   0.288 -30.048  1.00  0.00
ATOM   3795  H   PHE   232     -33.892   1.116 -30.492  1.00  0.00
ATOM   3796  CA  PHE   232     -32.129  -0.058 -30.286  1.00  0.00
ATOM   3797  HA  PHE   232     -32.010  -1.139 -30.365  1.00  0.00
ATOM   3798  CB  PHE   232     -31.675   0.587 -31.615  1.00  0.00
ATOM   3799  HB2 PHE   232     -31.890   1.645 -31.464  1.00  0.00
ATOM   3800  HB3 PHE   232     -30.621   0.463 -31.866  1.00  0.00
ATOM   3801  CG  PHE   232     -32.467   0.152 -32.838  1.00  0.00
ATOM   3802  CD1 PHE   232     -33.721   0.739 -33.118  1.00  0.00
ATOM   3803  HD1 PHE   232     -34.074   1.575 -32.514  1.00  0.00
ATOM   3804  CE1 PHE   232     -34.503   0.255 -34.158  1.00  0.00
ATOM   3805  HE1 PHE   232     -35.468   0.715 -34.370  1.00  0.00
ATOM   3806  CZ  PHE   232     -34.058  -0.812 -34.927  1.00  0.00
ATOM   3807  HZ  PHE   232     -34.675  -1.180 -35.747  1.00  0.00
ATOM   3808  CE2 PHE   232     -32.835  -1.410 -34.656  1.00  0.00
ATOM   3809  HE2 PHE   232     -32.495  -2.244 -35.270  1.00  0.00
ATOM   3810  CD2 PHE   232     -32.045  -0.951 -33.609  1.00  0.00
ATOM   3811  HD2 PHE   232     -31.099  -1.443 -33.384  1.00  0.00
ATOM   3812  C   PHE   232     -31.221   0.379 -29.124  1.00  0.00
ATOM   3813  O   PHE   232     -31.493   1.380 -28.459  1.00  0.00
ATOM   3814  N   MET   233     -30.129  -0.374 -28.946  1.00  0.00
ATOM   3815  H   MET   233     -30.115  -1.261 -29.430  1.00  0.00
ATOM   3816  CA  MET   233     -28.974  -0.014 -28.123  1.00  0.00
ATOM   3817  HA  MET   233     -29.045   1.035 -27.836  1.00  0.00
ATOM   3818  CB  MET   233     -28.915  -0.871 -26.845  1.00  0.00
ATOM   3819  HB2 MET   233     -28.800  -1.907 -27.165  1.00  0.00
ATOM   3820  HB3 MET   233     -28.025  -0.560 -26.298  1.00  0.00
ATOM   3821  CG  MET   233     -30.141  -0.751 -25.936  1.00  0.00
ATOM   3822  HG2 MET   233     -30.468   0.289 -25.935  1.00  0.00
ATOM   3823  HG3 MET   233     -30.933  -1.380 -26.343  1.00  0.00
ATOM   3824  SD  MET   233     -29.787  -1.264 -24.239  1.00  0.00
ATOM   3825  CE  MET   233     -31.467  -1.463 -23.618  1.00  0.00
ATOM   3826  HE1 MET   233     -31.987  -2.217 -24.210  1.00  0.00
ATOM   3827  HE2 MET   233     -31.434  -1.779 -22.575  1.00  0.00
ATOM   3828  HE3 MET   233     -31.997  -0.514 -23.693  1.00  0.00
ATOM   3829  C   MET   233     -27.714  -0.259 -28.957  1.00  0.00
ATOM   3830  O   MET   233     -27.713  -1.189 -29.760  1.00  0.00
ATOM   3831  N   TYR   234     -26.672   0.558 -28.747  1.00  0.00
ATOM   3832  H   TYR   234     -26.795   1.293 -28.066  1.00  0.00
ATOM   3833  CA  TYR   234     -25.401   0.486 -29.469  1.00  0.00
ATOM   3834  HA  TYR   234     -25.367  -0.415 -30.082  1.00  0.00
ATOM   3835  CB  TYR   234     -25.256   1.714 -30.389  1.00  0.00
ATOM   3836  HB2 TYR   234     -25.478   2.593 -29.784  1.00  0.00
ATOM   3837  HB3 TYR   234     -24.214   1.747 -30.708  1.00  0.00
ATOM   3838  CG  TYR   234     -26.160   1.698 -31.611  1.00  0.00
ATOM   3839  CD1 TYR   234     -27.493   2.153 -31.519  1.00  0.00
ATOM   3840  HD1 TYR   234     -27.878   2.515 -30.566  1.00  0.00
ATOM   3841  CE1 TYR   234     -28.325   2.140 -32.654  1.00  0.00
ATOM   3842  HE1 TYR   234     -29.359   2.474 -32.574  1.00  0.00
ATOM   3843  CZ  TYR   234     -27.824   1.691 -33.891  1.00  0.00
ATOM   3844  OH  TYR   234     -28.622   1.708 -34.997  1.00  0.00
ATOM   3845  HH  TYR   234     -29.503   2.044 -34.819  1.00  0.00
ATOM   3846  CE2 TYR   234     -26.496   1.229 -33.985  1.00  0.00
ATOM   3847  HE2 TYR   234     -26.110   0.872 -34.940  1.00  0.00
ATOM   3848  CD2 TYR   234     -25.667   1.229 -32.846  1.00  0.00
ATOM   3849  HD2 TYR   234     -24.642   0.866 -32.918  1.00  0.00
ATOM   3850  C   TYR   234     -24.236   0.402 -28.476  1.00  0.00
ATOM   3851  O   TYR   234     -24.222   1.130 -27.483  1.00  0.00
ATOM   3852  N   PHE   235     -23.277  -0.483 -28.788  1.00  0.00
ATOM   3853  H   PHE   235     -23.384  -0.954 -29.675  1.00  0.00
ATOM   3854  CA  PHE   235     -22.111  -0.805 -27.970  1.00  0.00
ATOM   3855  HA  PHE   235     -22.062  -0.143 -27.105  1.00  0.00
ATOM   3856  CB  PHE   235     -22.216  -2.261 -27.471  1.00  0.00
ATOM   3857  HB2 PHE   235     -22.317  -2.822 -28.400  1.00  0.00
ATOM   3858  HB3 PHE   235     -21.364  -2.643 -26.908  1.00  0.00
ATOM   3859  CG  PHE   235     -23.447  -2.561 -26.649  1.00  0.00
ATOM   3860  CD1 PHE   235     -24.624  -3.006 -27.288  1.00  0.00
ATOM   3861  HD1 PHE   235     -24.616  -3.230 -28.355  1.00  0.00
ATOM   3862  CE1 PHE   235     -25.790  -3.158 -26.557  1.00  0.00
ATOM   3863  HE1 PHE   235     -26.698  -3.506 -27.049  1.00  0.00
ATOM   3864  CZ  PHE   235     -25.804  -2.868 -25.200  1.00  0.00
ATOM   3865  HZ  PHE   235     -26.723  -3.009 -24.631  1.00  0.00
ATOM   3866  CE2 PHE   235     -24.658  -2.401 -24.565  1.00  0.00
ATOM   3867  HE2 PHE   235     -24.684  -2.174 -23.499  1.00  0.00
ATOM   3868  CD2 PHE   235     -23.487  -2.224 -25.282  1.00  0.00
ATOM   3869  HD2 PHE   235     -22.601  -1.825 -24.788  1.00  0.00
ATOM   3870  C   PHE   235     -20.869  -0.644 -28.846  1.00  0.00
ATOM   3871  O   PHE   235     -20.536  -1.563 -29.590  1.00  0.00
ATOM   3872  N   GLU   236     -20.222   0.523 -28.763  1.00  0.00
ATOM   3873  H   GLU   236     -20.566   1.208 -28.106  1.00  0.00
ATOM   3874  CA  GLU   236     -19.086   0.882 -29.607  1.00  0.00
ATOM   3875  HA  GLU   236     -18.976   0.171 -30.426  1.00  0.00
ATOM   3876  CB  GLU   236     -19.331   2.283 -30.200  1.00  0.00
ATOM   3877  HB2 GLU   236     -19.350   2.994 -29.374  1.00  0.00
ATOM   3878  HB3 GLU   236     -18.494   2.515 -30.859  1.00  0.00
ATOM   3879  CG  GLU   236     -20.657   2.381 -30.996  1.00  0.00
ATOM   3880  HG2 GLU   236     -20.554   1.700 -31.841  1.00  0.00
ATOM   3881  HG3 GLU   236     -21.440   2.017 -30.330  1.00  0.00
ATOM   3882  CD  GLU   236     -21.030   3.779 -31.508  1.00  0.00
ATOM   3883  OE1 GLU   236     -20.228   4.727 -31.352  1.00  0.00
ATOM   3884  OE2 GLU   236     -22.146   3.875 -32.062  1.00  0.00
ATOM   3885  C   GLU   236     -17.794   0.827 -28.786  1.00  0.00
ATOM   3886  O   GLU   236     -17.726   1.412 -27.706  1.00  0.00
ATOM   3887  N   PHE   237     -16.784   0.134 -29.330  1.00  0.00
ATOM   3888  H   PHE   237     -16.973  -0.361 -30.190  1.00  0.00
ATOM   3889  CA  PHE   237     -15.437   0.051 -28.763  1.00  0.00
ATOM   3890  HA  PHE   237     -15.479  -0.126 -27.688  1.00  0.00
ATOM   3891  CB  PHE   237     -14.700  -1.133 -29.430  1.00  0.00
ATOM   3892  HB2 PHE   237     -14.760  -0.899 -30.493  1.00  0.00
ATOM   3893  HB3 PHE   237     -13.655  -1.252 -29.143  1.00  0.00
ATOM   3894  CG  PHE   237     -15.359  -2.492 -29.245  1.00  0.00
ATOM   3895  CD1 PHE   237     -16.391  -2.896 -30.112  1.00  0.00
ATOM   3896  HD1 PHE   237     -16.654  -2.253 -30.952  1.00  0.00
ATOM   3897  CE1 PHE   237     -17.069  -4.088 -29.913  1.00  0.00
ATOM   3898  HE1 PHE   237     -17.855  -4.396 -30.603  1.00  0.00
ATOM   3899  CZ  PHE   237     -16.744  -4.890 -28.831  1.00  0.00
ATOM   3900  HZ  PHE   237     -17.269  -5.832 -28.675  1.00  0.00
ATOM   3901  CE2 PHE   237     -15.750  -4.494 -27.945  1.00  0.00
ATOM   3902  HE2 PHE   237     -15.506  -5.137 -27.100  1.00  0.00
ATOM   3903  CD2 PHE   237     -15.070  -3.296 -28.125  1.00  0.00
ATOM   3904  HD2 PHE   237     -14.317  -2.983 -27.402  1.00  0.00
ATOM   3905  C   PHE   237     -14.715   1.386 -29.064  1.00  0.00
ATOM   3906  O   PHE   237     -14.698   1.764 -30.238  1.00  0.00
ATOM   3907  N   PRO   238     -14.174   2.095 -28.038  1.00  0.00
ATOM   3908  CD  PRO   238     -14.223   1.733 -26.618  1.00  0.00
ATOM   3909  HD2 PRO   238     -13.527   0.912 -26.447  1.00  0.00
ATOM   3910  HD3 PRO   238     -15.235   1.406 -26.380  1.00  0.00
ATOM   3911  CG  PRO   238     -13.830   2.999 -25.867  1.00  0.00
ATOM   3912  HG2 PRO   238     -13.325   2.753 -24.933  1.00  0.00
ATOM   3913  HG3 PRO   238     -14.708   3.610 -25.655  1.00  0.00
ATOM   3914  CB  PRO   238     -12.897   3.708 -26.831  1.00  0.00
ATOM   3915  HB2 PRO   238     -11.866   3.360 -26.766  1.00  0.00
ATOM   3916  HB3 PRO   238     -12.929   4.783 -26.654  1.00  0.00
ATOM   3917  CA  PRO   238     -13.470   3.388 -28.222  1.00  0.00
ATOM   3918  HA  PRO   238     -14.234   4.124 -28.472  1.00  0.00
ATOM   3919  C   PRO   238     -12.378   3.393 -29.308  1.00  0.00
ATOM   3920  O   PRO   238     -12.405   4.267 -30.174  1.00  0.00
ATOM   3921  N   GLN   239     -11.504   2.373 -29.275  1.00  0.00
ATOM   3922  H   GLN   239     -11.418   1.867 -28.405  1.00  0.00
ATOM   3923  CA  GLN   239     -10.641   1.987 -30.390  1.00  0.00
ATOM   3924  HA  GLN   239     -10.712   2.719 -31.194  1.00  0.00
ATOM   3925  CB  GLN   239      -9.167   1.923 -29.906  1.00  0.00
ATOM   3926  HB2 GLN   239      -8.569   2.028 -30.811  1.00  0.00
ATOM   3927  HB3 GLN   239      -9.037   2.806 -29.281  1.00  0.00
ATOM   3928  CG  GLN   239      -8.707   0.667 -29.126  1.00  0.00
ATOM   3929  HG2 GLN   239      -9.233   0.621 -28.172  1.00  0.00
ATOM   3930  HG3 GLN   239      -8.959  -0.210 -29.722  1.00  0.00
ATOM   3931  CD  GLN   239      -7.199   0.658 -28.855  1.00  0.00
ATOM   3932  OE1 GLN   239      -6.582   1.703 -28.660  1.00  0.00
ATOM   3933  NE2 GLN   239      -6.599  -0.533 -28.824  1.00  0.00
ATOM   3934 HE21 GLN   239      -5.606  -0.590 -28.649  1.00  0.00
ATOM   3935 HE22 GLN   239      -7.141  -1.372 -28.976  1.00  0.00
ATOM   3936  C   GLN   239     -11.173   0.625 -30.901  1.00  0.00
ATOM   3937  O   GLN   239     -11.495  -0.226 -30.067  1.00  0.00
ATOM   3938  N   PRO   240     -11.252   0.421 -32.239  1.00  0.00
ATOM   3939  CD  PRO   240     -11.080   1.441 -33.275  1.00  0.00
ATOM   3940  HD2 PRO   240     -10.017   1.662 -33.374  1.00  0.00
ATOM   3941  HD3 PRO   240     -11.611   2.342 -32.969  1.00  0.00
ATOM   3942  CG  PRO   240     -11.667   0.821 -34.534  1.00  0.00
ATOM   3943  HG2 PRO   240     -11.179   1.213 -35.426  1.00  0.00
ATOM   3944  HG3 PRO   240     -12.739   1.006 -34.596  1.00  0.00
ATOM   3945  CB  PRO   240     -11.383  -0.657 -34.351  1.00  0.00
ATOM   3946  HB2 PRO   240     -10.370  -0.916 -34.659  1.00  0.00
ATOM   3947  HB3 PRO   240     -12.098  -1.265 -34.905  1.00  0.00
ATOM   3948  CA  PRO   240     -11.548  -0.898 -32.844  1.00  0.00
ATOM   3949  HA  PRO   240     -12.587  -1.131 -32.609  1.00  0.00
ATOM   3950  C   PRO   240     -10.641  -2.041 -32.349  1.00  0.00
ATOM   3951  O   PRO   240      -9.418  -1.894 -32.339  1.00  0.00
ATOM   3952  N   LEU   241     -11.280  -3.128 -31.896  1.00  0.00
ATOM   3953  H   LEU   241     -12.270  -3.183 -32.089  1.00  0.00
ATOM   3954  CA  LEU   241     -10.657  -4.222 -31.153  1.00  0.00
ATOM   3955  HA  LEU   241      -9.865  -3.865 -30.494  1.00  0.00
ATOM   3956  CB  LEU   241     -11.777  -4.854 -30.285  1.00  0.00
ATOM   3957  HB2 LEU   241     -12.484  -4.031 -30.185  1.00  0.00
ATOM   3958  HB3 LEU   241     -12.250  -5.675 -30.823  1.00  0.00
ATOM   3959  CG  LEU   241     -11.351  -5.335 -28.888  1.00  0.00
ATOM   3960  HG  LEU   241     -10.944  -4.498 -28.320  1.00  0.00
ATOM   3961  CD1 LEU   241     -12.579  -5.905 -28.153  1.00  0.00
ATOM   3962 HD11 LEU   241     -12.986  -6.742 -28.720  1.00  0.00
ATOM   3963 HD12 LEU   241     -12.283  -6.248 -27.162  1.00  0.00
ATOM   3964 HD13 LEU   241     -13.338  -5.129 -28.057  1.00  0.00
ATOM   3965  CD2 LEU   241     -10.188  -6.344 -28.911  1.00  0.00
ATOM   3966 HD21 LEU   241      -9.316  -5.884 -29.376  1.00  0.00
ATOM   3967 HD22 LEU   241      -9.942  -6.639 -27.891  1.00  0.00
ATOM   3968 HD23 LEU   241     -10.482  -7.225 -29.482  1.00  0.00
ATOM   3969  C   LEU   241     -10.066  -5.271 -32.126  1.00  0.00
ATOM   3970  O   LEU   241     -10.846  -5.867 -32.868  1.00  0.00
ATOM   3971  N   PRO   242      -8.734  -5.523 -32.109  1.00  0.00
ATOM   3972  CD  PRO   242      -7.704  -4.806 -31.351  1.00  0.00
ATOM   3973  HD2 PRO   242      -8.059  -4.672 -30.329  1.00  0.00
ATOM   3974  HD3 PRO   242      -7.553  -3.831 -31.813  1.00  0.00
ATOM   3975  CG  PRO   242      -6.461  -5.685 -31.428  1.00  0.00
ATOM   3976  HG2 PRO   242      -6.430  -6.390 -30.597  1.00  0.00
ATOM   3977  HG3 PRO   242      -5.555  -5.079 -31.423  1.00  0.00
ATOM   3978  CB  PRO   242      -6.628  -6.401 -32.758  1.00  0.00
ATOM   3979  HB2 PRO   242      -6.110  -7.360 -32.730  1.00  0.00
ATOM   3980  HB3 PRO   242      -6.264  -5.816 -33.603  1.00  0.00
ATOM   3981  CA  PRO   242      -8.143  -6.629 -32.891  1.00  0.00
ATOM   3982  HA  PRO   242      -8.456  -6.517 -33.929  1.00  0.00
ATOM   3983  C   PRO   242      -8.586  -8.011 -32.367  1.00  0.00
ATOM   3984  O   PRO   242      -8.207  -8.395 -31.261  1.00  0.00
ATOM   3985  N   VAL   243      -9.404  -8.706 -33.170  1.00  0.00
ATOM   3986  H   VAL   243      -9.662  -8.269 -34.043  1.00  0.00
ATOM   3987  CA  VAL   243      -9.971 -10.014 -32.857  1.00  0.00
ATOM   3988  HA  VAL   243      -9.562 -10.491 -31.966  1.00  0.00
ATOM   3989  CB  VAL   243     -11.516  -9.914 -32.703  1.00  0.00
ATOM   3990  HB  VAL   243     -11.701  -9.157 -31.941  1.00  0.00
ATOM   3991  CG1 VAL   243     -12.288  -9.550 -33.987  1.00  0.00
ATOM   3992 HG11 VAL   243     -12.103 -10.307 -34.749  1.00  0.00
ATOM   3993 HG12 VAL   243     -13.355  -9.506 -33.770  1.00  0.00
ATOM   3994 HG13 VAL   243     -11.952  -8.579 -34.351  1.00  0.00
ATOM   3995  CG2 VAL   243     -12.119 -11.180 -32.084  1.00  0.00
ATOM   3996 HG21 VAL   243     -11.690 -11.341 -31.095  1.00  0.00
ATOM   3997 HG22 VAL   243     -13.199 -11.063 -31.996  1.00  0.00
ATOM   3998 HG23 VAL   243     -11.897 -12.037 -32.720  1.00  0.00
ATOM   3999  C   VAL   243      -9.604 -11.016 -33.967  1.00  0.00
ATOM   4000  O   VAL   243      -9.574 -10.651 -35.142  1.00  0.00
ATOM   4001  N   CYS   244      -9.317 -12.264 -33.571  1.00  0.00
ATOM   4002  H   CYS   244      -9.352 -12.461 -32.581  1.00  0.00
ATOM   4003  CA  CYS   244      -8.851 -13.316 -34.471  1.00  0.00
ATOM   4004  HA  CYS   244      -9.380 -13.247 -35.422  1.00  0.00
ATOM   4005  CB  CYS   244      -7.333 -13.175 -34.738  1.00  0.00
ATOM   4006  HB2 CYS   244      -7.110 -12.207 -35.187  1.00  0.00
ATOM   4007  HB3 CYS   244      -6.769 -13.284 -33.812  1.00  0.00
ATOM   4008  SG  CYS   244      -6.672 -14.425 -35.881  1.00  0.00
ATOM   4009  HG  CYS   244      -5.416 -13.989 -35.852  1.00  0.00
ATOM   4010  C   CYS   244      -9.241 -14.684 -33.893  1.00  0.00
ATOM   4011  O   CYS   244      -9.255 -14.850 -32.675  1.00  0.00
ATOM   4012  N   GLY   245      -9.533 -15.650 -34.775  1.00  0.00
ATOM   4013  H   GLY   245      -9.539 -15.414 -35.757  1.00  0.00
ATOM   4014  CA  GLY   245      -9.842 -17.024 -34.392  1.00  0.00
ATOM   4015  HA2 GLY   245      -9.856 -17.648 -35.285  1.00  0.00
ATOM   4016  HA3 GLY   245      -9.073 -17.385 -33.710  1.00  0.00
ATOM   4017  C   GLY   245     -11.205 -17.114 -33.699  1.00  0.00
ATOM   4018  O   GLY   245     -12.156 -16.448 -34.105  1.00  0.00
ATOM   4019  N   ASP   246     -11.285 -17.973 -32.672  1.00  0.00
ATOM   4020  H   ASP   246     -10.483 -18.567 -32.518  1.00  0.00
ATOM   4021  CA  ASP   246     -12.467 -18.169 -31.828  1.00  0.00
ATOM   4022  HA  ASP   246     -13.354 -18.058 -32.452  1.00  0.00
ATOM   4023  CB  ASP   246     -12.515 -19.557 -31.142  1.00  0.00
ATOM   4024  HB2 ASP   246     -11.926 -19.613 -30.227  1.00  0.00
ATOM   4025  HB3 ASP   246     -13.575 -19.617 -30.895  1.00  0.00
ATOM   4026  CG  ASP   246     -12.138 -20.723 -32.064  1.00  0.00
ATOM   4027  OD1 ASP   246     -12.997 -21.072 -32.902  1.00  0.00
ATOM   4028  OD2 ASP   246     -10.959 -21.139 -32.036  1.00  0.00
ATOM   4029  C   ASP   246     -12.568 -17.057 -30.774  1.00  0.00
ATOM   4030  O   ASP   246     -11.571 -16.728 -30.129  1.00  0.00
ATOM   4031  N   ILE   247     -13.784 -16.517 -30.621  1.00  0.00
ATOM   4032  H   ILE   247     -14.520 -16.891 -31.203  1.00  0.00
ATOM   4033  CA  ILE   247     -14.090 -15.372 -29.770  1.00  0.00
ATOM   4034  HA  ILE   247     -13.595 -15.332 -28.800  1.00  0.00
ATOM   4035  CB  ILE   247     -13.888 -14.009 -30.516  1.00  0.00
ATOM   4036  HB  ILE   247     -12.825 -13.772 -30.469  1.00  0.00
ATOM   4037  CG2 ILE   247     -14.348 -14.023 -31.993  1.00  0.00
ATOM   4038 HG21 ILE   247     -15.411 -14.260 -32.041  1.00  0.00
ATOM   4039 HG22 ILE   247     -14.174 -13.043 -32.437  1.00  0.00
ATOM   4040 HG23 ILE   247     -13.783 -14.776 -32.543  1.00  0.00
ATOM   4041  CG1 ILE   247     -14.406 -12.746 -29.766  1.00  0.00
ATOM   4042 HG12 ILE   247     -14.417 -13.005 -28.707  1.00  0.00
ATOM   4043 HG13 ILE   247     -13.666 -11.965 -29.940  1.00  0.00
ATOM   4044  CD1 ILE   247     -15.797 -12.237 -30.184  1.00  0.00
ATOM   4045 HD11 ILE   247     -16.538 -13.017 -30.009  1.00  0.00
ATOM   4046 HD12 ILE   247     -16.054 -11.355 -29.597  1.00  0.00
ATOM   4047 HD13 ILE   247     -15.786 -11.977 -31.243  1.00  0.00
ATOM   4048  C   ILE   247     -15.505 -15.498 -29.187  1.00  0.00
ATOM   4049  O   ILE   247     -16.437 -15.846 -29.909  1.00  0.00
ATOM   4050  N   LYS   248     -15.618 -15.197 -27.885  1.00  0.00
ATOM   4051  H   LYS   248     -14.743 -15.016 -27.414  1.00  0.00
ATOM   4052  CA  LYS   248     -16.843 -15.179 -27.097  1.00  0.00
ATOM   4053  HA  LYS   248     -17.690 -15.517 -27.694  1.00  0.00
ATOM   4054  CB  LYS   248     -16.672 -16.139 -25.892  1.00  0.00
ATOM   4055  HB2 LYS   248     -16.758 -17.148 -26.296  1.00  0.00
ATOM   4056  HB3 LYS   248     -15.658 -15.981 -25.523  1.00  0.00
ATOM   4057  CG  LYS   248     -17.675 -15.963 -24.731  1.00  0.00
ATOM   4058  HG2 LYS   248     -17.452 -15.013 -24.246  1.00  0.00
ATOM   4059  HG3 LYS   248     -18.674 -15.923 -25.164  1.00  0.00
ATOM   4060  CD  LYS   248     -17.612 -17.093 -23.695  1.00  0.00
ATOM   4061  HD2 LYS   248     -17.997 -18.000 -24.160  1.00  0.00
ATOM   4062  HD3 LYS   248     -16.568 -17.242 -23.420  1.00  0.00
ATOM   4063  CE  LYS   248     -18.433 -16.775 -22.436  1.00  0.00
ATOM   4064  HE2 LYS   248     -17.978 -15.916 -21.942  1.00  0.00
ATOM   4065  HE3 LYS   248     -19.446 -16.520 -22.747  1.00  0.00
ATOM   4066  NZ  LYS   248     -18.479 -17.912 -21.500  1.00  0.00
ATOM   4067  HZ1 LYS   248     -17.541 -18.148 -21.211  1.00  0.00
ATOM   4068  HZ2 LYS   248     -19.027 -17.659 -20.690  1.00  0.00
ATOM   4069  HZ3 LYS   248     -18.901 -18.708 -21.957  1.00  0.00
ATOM   4070  C   LYS   248     -17.180 -13.750 -26.657  1.00  0.00
ATOM   4071  O   LYS   248     -16.273 -12.999 -26.310  1.00  0.00
ATOM   4072  N   VAL   249     -18.483 -13.441 -26.594  1.00  0.00
ATOM   4073  H   VAL   249     -19.140 -14.075 -27.027  1.00  0.00
ATOM   4074  CA  VAL   249     -19.007 -12.258 -25.915  1.00  0.00
ATOM   4075  HA  VAL   249     -18.247 -11.747 -25.324  1.00  0.00
ATOM   4076  CB  VAL   249     -19.645 -11.234 -26.896  1.00  0.00
ATOM   4077  HB  VAL   249     -20.485 -11.725 -27.387  1.00  0.00
ATOM   4078  CG1 VAL   249     -20.138  -9.952 -26.193  1.00  0.00
ATOM   4079 HG11 VAL   249     -19.298  -9.460 -25.702  1.00  0.00
ATOM   4080 HG12 VAL   249     -20.573  -9.277 -26.930  1.00  0.00
ATOM   4081 HG13 VAL   249     -20.892 -10.212 -25.450  1.00  0.00
ATOM   4082  CG2 VAL   249     -18.696 -10.863 -28.050  1.00  0.00
ATOM   4083 HG21 VAL   249     -18.443 -11.760 -28.615  1.00  0.00
ATOM   4084 HG22 VAL   249     -19.186 -10.146 -28.708  1.00  0.00
ATOM   4085 HG23 VAL   249     -17.786 -10.421 -27.645  1.00  0.00
ATOM   4086  C   VAL   249     -20.104 -12.731 -24.947  1.00  0.00
ATOM   4087  O   VAL   249     -20.996 -13.452 -25.390  1.00  0.00
ATOM   4088  N   GLU   250     -20.033 -12.307 -23.672  1.00  0.00
ATOM   4089  H   GLU   250     -19.178 -11.860 -23.375  1.00  0.00
ATOM   4090  CA  GLU   250     -21.075 -12.549 -22.670  1.00  0.00
ATOM   4091  HA  GLU   250     -21.931 -13.029 -23.144  1.00  0.00
ATOM   4092  CB  GLU   250     -20.558 -13.467 -21.537  1.00  0.00
ATOM   4093  HB2 GLU   250     -20.261 -14.413 -21.991  1.00  0.00
ATOM   4094  HB3 GLU   250     -19.684 -12.985 -21.098  1.00  0.00
ATOM   4095  CG  GLU   250     -21.615 -13.734 -20.428  1.00  0.00
ATOM   4096  HG2 GLU   250     -21.690 -12.812 -19.851  1.00  0.00
ATOM   4097  HG3 GLU   250     -22.554 -13.912 -20.951  1.00  0.00
ATOM   4098  CD  GLU   250     -21.327 -14.910 -19.479  1.00  0.00
ATOM   4099  OE1 GLU   250     -20.173 -15.391 -19.434  1.00  0.00
ATOM   4100  OE2 GLU   250     -22.290 -15.317 -18.791  1.00  0.00
ATOM   4101  C   GLU   250     -21.614 -11.222 -22.136  1.00  0.00
ATOM   4102  O   GLU   250     -20.827 -10.385 -21.700  1.00  0.00
ATOM   4103  N   PHE   251     -22.950 -11.099 -22.147  1.00  0.00
ATOM   4104  H   PHE   251     -23.457 -11.827 -22.630  1.00  0.00
ATOM   4105  CA  PHE   251     -23.707  -9.989 -21.581  1.00  0.00
ATOM   4106  HA  PHE   251     -23.062  -9.119 -21.460  1.00  0.00
ATOM   4107  CB  PHE   251     -24.869  -9.614 -22.522  1.00  0.00
ATOM   4108  HB2 PHE   251     -25.329 -10.431 -23.078  1.00  0.00
ATOM   4109  HB3 PHE   251     -25.606  -9.172 -21.852  1.00  0.00
ATOM   4110  CG  PHE   251     -24.511  -8.550 -23.533  1.00  0.00
ATOM   4111  CD1 PHE   251     -24.588  -7.190 -23.163  1.00  0.00
ATOM   4112  HD1 PHE   251     -24.969  -6.911 -22.181  1.00  0.00
ATOM   4113  CE1 PHE   251     -24.178  -6.208 -24.053  1.00  0.00
ATOM   4114  HE1 PHE   251     -24.252  -5.157 -23.774  1.00  0.00
ATOM   4115  CZ  PHE   251     -23.674  -6.562 -25.297  1.00  0.00
ATOM   4116  HZ  PHE   251     -23.377  -5.781 -25.996  1.00  0.00
ATOM   4117  CE2 PHE   251     -23.547  -7.900 -25.654  1.00  0.00
ATOM   4118  HE2 PHE   251     -23.137  -8.164 -26.629  1.00  0.00
ATOM   4119  CD2 PHE   251     -23.940  -8.898 -24.774  1.00  0.00
ATOM   4120  HD2 PHE   251     -23.807  -9.946 -25.043  1.00  0.00
ATOM   4121  C   PHE   251     -24.241 -10.309 -20.181  1.00  0.00
ATOM   4122  O   PHE   251     -24.649 -11.439 -19.909  1.00  0.00
ATOM   4123  N   PHE   252     -24.265  -9.260 -19.349  1.00  0.00
ATOM   4124  H   PHE   252     -23.907  -8.395 -19.728  1.00  0.00
ATOM   4125  CA  PHE   252     -24.783  -9.256 -17.991  1.00  0.00
ATOM   4126  HA  PHE   252     -25.345 -10.171 -17.804  1.00  0.00
ATOM   4127  CB  PHE   252     -23.621  -9.176 -16.979  1.00  0.00
ATOM   4128  HB2 PHE   252     -23.162  -8.207 -17.173  1.00  0.00
ATOM   4129  HB3 PHE   252     -23.963  -9.215 -15.945  1.00  0.00
ATOM   4130  CG  PHE   252     -22.521 -10.212 -17.112  1.00  0.00
ATOM   4131  CD1 PHE   252     -21.397  -9.943 -17.924  1.00  0.00
ATOM   4132  HD1 PHE   252     -21.314  -8.987 -18.441  1.00  0.00
ATOM   4133  CE1 PHE   252     -20.398 -10.896 -18.063  1.00  0.00
ATOM   4134  HE1 PHE   252     -19.525 -10.682 -18.679  1.00  0.00
ATOM   4135  CZ  PHE   252     -20.510 -12.122 -17.418  1.00  0.00
ATOM   4136  HZ  PHE   252     -19.704 -12.851 -17.506  1.00  0.00
ATOM   4137  CE2 PHE   252     -21.639 -12.422 -16.665  1.00  0.00
ATOM   4138  HE2 PHE   252     -21.723 -13.396 -16.182  1.00  0.00
ATOM   4139  CD2 PHE   252     -22.658 -11.488 -16.526  1.00  0.00
ATOM   4140  HD2 PHE   252     -23.558 -11.743 -15.966  1.00  0.00
ATOM   4141  C   PHE   252     -25.664  -8.013 -17.806  1.00  0.00
ATOM   4142  O   PHE   252     -25.376  -6.962 -18.378  1.00  0.00
ATOM   4143  N   HIE   253     -26.685  -8.149 -16.952  1.00  0.00
ATOM   4144  H   HIE   253     -26.943  -9.091 -16.696  1.00  0.00
ATOM   4145  CA  HIE   253     -27.472  -7.049 -16.417  1.00  0.00
ATOM   4146  HA  HIE   253     -27.396  -6.179 -17.069  1.00  0.00
ATOM   4147  CB  HIE   253     -28.955  -7.469 -16.325  1.00  0.00
ATOM   4148  HB2 HIE   253     -29.410  -7.605 -17.306  1.00  0.00
ATOM   4149  HB3 HIE   253     -28.997  -8.407 -15.772  1.00  0.00
ATOM   4150  CG  HIE   253     -29.825  -6.488 -15.578  1.00  0.00
ATOM   4151  ND1 HIE   253     -30.203  -5.258 -16.123  1.00  0.00
ATOM   4152  CE1 HIE   253     -30.887  -4.656 -15.159  1.00  0.00
ATOM   4153  HE1 HIE   253     -31.267  -3.662 -15.395  1.00  0.00
ATOM   4154  NE2 HIE   253     -30.989  -5.391 -14.052  1.00  0.00
ATOM   4155  HE2 HIE   253     -31.455  -5.154 -13.188  1.00  0.00
ATOM   4156  CD2 HIE   253     -30.325  -6.578 -14.295  1.00  0.00
ATOM   4157  HD2 HIE   253     -30.286  -7.348 -13.525  1.00  0.00
ATOM   4158  C   HIE   253     -26.879  -6.680 -15.049  1.00  0.00
ATOM   4159  O   HIE   253     -27.069  -7.422 -14.083  1.00  0.00
ATOM   4160  N   LYS   254     -26.187  -5.530 -14.999  1.00  0.00
ATOM   4161  H   LYS   254     -25.935  -5.101 -15.878  1.00  0.00
ATOM   4162  CA  LYS   254     -25.741  -4.891 -13.762  1.00  0.00
ATOM   4163  HA  LYS   254     -25.230  -5.614 -13.127  1.00  0.00
ATOM   4164  CB  LYS   254     -24.759  -3.745 -14.095  1.00  0.00
ATOM   4165  HB2 LYS   254     -25.135  -3.260 -14.996  1.00  0.00
ATOM   4166  HB3 LYS   254     -24.800  -3.044 -13.262  1.00  0.00
ATOM   4167  CG  LYS   254     -23.303  -4.188 -14.321  1.00  0.00
ATOM   4168  HG2 LYS   254     -23.322  -5.060 -14.974  1.00  0.00
ATOM   4169  HG3 LYS   254     -22.784  -3.371 -14.822  1.00  0.00
ATOM   4170  CD  LYS   254     -22.565  -4.541 -13.013  1.00  0.00
ATOM   4171  HD2 LYS   254     -22.697  -3.699 -12.333  1.00  0.00
ATOM   4172  HD3 LYS   254     -23.053  -5.422 -12.598  1.00  0.00
ATOM   4173  CE  LYS   254     -21.063  -4.824 -13.193  1.00  0.00
ATOM   4174  HE2 LYS   254     -20.688  -5.247 -12.261  1.00  0.00
ATOM   4175  HE3 LYS   254     -20.954  -5.556 -13.994  1.00  0.00
ATOM   4176  NZ  LYS   254     -20.292  -3.611 -13.527  1.00  0.00
ATOM   4177  HZ1 LYS   254     -20.393  -2.933 -12.785  1.00  0.00
ATOM   4178  HZ2 LYS   254     -19.317  -3.851 -13.634  1.00  0.00
ATOM   4179  HZ3 LYS   254     -20.639  -3.219 -14.391  1.00  0.00
ATOM   4180  C   LYS   254     -26.950  -4.365 -12.978  1.00  0.00
ATOM   4181  O   LYS   254     -27.583  -3.403 -13.415  1.00  0.00
ATOM   4182  N   GLN   255     -27.243  -5.015 -11.842  1.00  0.00
ATOM   4183  H   GLN   255     -26.723  -5.853 -11.625  1.00  0.00
ATOM   4184  CA  GLN   255     -28.308  -4.607 -10.933  1.00  0.00
ATOM   4185  HA  GLN   255     -29.147  -4.185 -11.486  1.00  0.00
ATOM   4186  CB  GLN   255     -28.801  -5.854 -10.163  1.00  0.00
ATOM   4187  HB2 GLN   255     -29.004  -6.624 -10.907  1.00  0.00
ATOM   4188  HB3 GLN   255     -27.979  -6.175  -9.524  1.00  0.00
ATOM   4189  CG  GLN   255     -30.061  -5.625  -9.303  1.00  0.00
ATOM   4190  HG2 GLN   255     -30.281  -6.541  -8.755  1.00  0.00
ATOM   4191  HG3 GLN   255     -29.873  -4.816  -8.597  1.00  0.00
ATOM   4192  CD  GLN   255     -31.279  -5.259 -10.153  1.00  0.00
ATOM   4193  OE1 GLN   255     -31.777  -6.086 -10.912  1.00  0.00
ATOM   4194  NE2 GLN   255     -31.762  -4.020 -10.039  1.00  0.00
ATOM   4195 HE21 GLN   255     -32.565  -3.742 -10.585  1.00  0.00
ATOM   4196 HE22 GLN   255     -31.322  -3.366  -9.408  1.00  0.00
ATOM   4197  C   GLN   255     -27.780  -3.514  -9.990  1.00  0.00
ATOM   4198  O   GLN   255     -26.672  -3.654  -9.467  1.00  0.00
ATOM   4199  N   ASN   256     -28.585  -2.455  -9.784  1.00  0.00
ATOM   4200  H   ASN   256     -29.414  -2.387 -10.357  1.00  0.00
ATOM   4201  CA  ASN   256     -28.265  -1.337  -8.887  1.00  0.00
ATOM   4202  HA  ASN   256     -27.285  -0.937  -9.149  1.00  0.00
ATOM   4203  CB  ASN   256     -29.313  -0.195  -8.995  1.00  0.00
ATOM   4204  HB2 ASN   256     -29.053   0.514  -8.209  1.00  0.00
ATOM   4205  HB3 ASN   256     -29.184   0.279  -9.968  1.00  0.00
ATOM   4206  CG  ASN   256     -30.791  -0.589  -8.832  1.00  0.00
ATOM   4207  OD1 ASN   256     -31.540  -0.595  -9.804  1.00  0.00
ATOM   4208  ND2 ASN   256     -31.231  -0.892  -7.609  1.00  0.00
ATOM   4209 HD21 ASN   256     -32.197  -1.154  -7.474  1.00  0.00
ATOM   4210 HD22 ASN   256     -30.596  -0.858  -6.824  1.00  0.00
ATOM   4211  C   ASN   256     -28.067  -1.797  -7.434  1.00  0.00
ATOM   4212  O   ASN   256     -28.906  -2.531  -6.915  1.00  0.00
ATOM   4213  N   LYS   257     -26.964  -1.345  -6.815  1.00  0.00
ATOM   4214  H   LYS   257     -26.292  -0.879  -7.408  1.00  0.00
ATOM   4215  CA  LYS   257     -26.602  -1.592  -5.412  1.00  0.00
ATOM   4216  HA  LYS   257     -25.607  -1.195  -5.213  1.00  0.00
ATOM   4217  CB  LYS   257     -27.614  -0.898  -4.457  1.00  0.00
ATOM   4218  HB2 LYS   257     -28.560  -1.424  -4.584  1.00  0.00
ATOM   4219  HB3 LYS   257     -27.240  -1.063  -3.447  1.00  0.00
ATOM   4220  CG  LYS   257     -27.831   0.611  -4.684  1.00  0.00
ATOM   4221  HG2 LYS   257     -28.215   0.732  -5.697  1.00  0.00
ATOM   4222  HG3 LYS   257     -28.585   0.939  -3.969  1.00  0.00
ATOM   4223  CD  LYS   257     -26.558   1.461  -4.513  1.00  0.00
ATOM   4224  HD2 LYS   257     -26.068   1.127  -3.598  1.00  0.00
ATOM   4225  HD3 LYS   257     -25.914   1.251  -5.367  1.00  0.00
ATOM   4226  CE  LYS   257     -26.823   2.977  -4.430  1.00  0.00
ATOM   4227  HE2 LYS   257     -27.529   3.148  -3.617  1.00  0.00
ATOM   4228  HE3 LYS   257     -25.878   3.468  -4.199  1.00  0.00
ATOM   4229  NZ  LYS   257     -27.372   3.532  -5.682  1.00  0.00
ATOM   4230  HZ1 LYS   257     -28.248   3.077  -5.896  1.00  0.00
ATOM   4231  HZ2 LYS   257     -27.526   4.524  -5.572  1.00  0.00
ATOM   4232  HZ3 LYS   257     -26.718   3.374  -6.435  1.00  0.00
ATOM   4233  C   LYS   257     -26.416  -3.087  -5.056  1.00  0.00
ATOM   4234  O   LYS   257     -26.579  -3.444  -3.888  1.00  0.00
ATOM   4235  N   MET   258     -26.090  -3.937  -6.048  1.00  0.00
ATOM   4236  H   MET   258     -26.055  -3.569  -6.988  1.00  0.00
ATOM   4237  CA  MET   258     -25.879  -5.372  -5.856  1.00  0.00
ATOM   4238  HA  MET   258     -25.695  -5.572  -4.800  1.00  0.00
ATOM   4239  CB  MET   258     -27.108  -6.185  -6.304  1.00  0.00
ATOM   4240  HB2 MET   258     -27.218  -6.027  -7.377  1.00  0.00
ATOM   4241  HB3 MET   258     -26.880  -7.234  -6.113  1.00  0.00
ATOM   4242  CG  MET   258     -28.418  -5.809  -5.595  1.00  0.00
ATOM   4243  HG2 MET   258     -28.205  -5.776  -4.526  1.00  0.00
ATOM   4244  HG3 MET   258     -28.695  -4.813  -5.941  1.00  0.00
ATOM   4245  SD  MET   258     -29.795  -6.947  -5.893  1.00  0.00
ATOM   4246  CE  MET   258     -31.135  -5.997  -5.132  1.00  0.00
ATOM   4247  HE1 MET   258     -31.232  -5.036  -5.637  1.00  0.00
ATOM   4248  HE2 MET   258     -32.070  -6.550  -5.222  1.00  0.00
ATOM   4249  HE3 MET   258     -30.911  -5.832  -4.078  1.00  0.00
ATOM   4250  C   MET   258     -24.607  -5.826  -6.580  1.00  0.00
ATOM   4251  O   MET   258     -24.362  -5.435  -7.721  1.00  0.00
ATOM   4252  N   LEU   259     -23.829  -6.645  -5.855  1.00  0.00
ATOM   4253  H   LEU   259     -24.243  -6.926  -4.978  1.00  0.00
ATOM   4254  CA  LEU   259     -22.484  -7.126  -6.172  1.00  0.00
ATOM   4255  HA  LEU   259     -21.806  -6.292  -6.356  1.00  0.00
ATOM   4256  CB  LEU   259     -21.958  -7.933  -4.958  1.00  0.00
ATOM   4257  HB2 LEU   259     -22.652  -8.773  -4.953  1.00  0.00
ATOM   4258  HB3 LEU   259     -20.947  -8.299  -5.135  1.00  0.00
ATOM   4259  CG  LEU   259     -22.013  -7.211  -3.589  1.00  0.00
ATOM   4260  HG  LEU   259     -22.947  -6.653  -3.521  1.00  0.00
ATOM   4261  CD1 LEU   259     -21.939  -8.230  -2.434  1.00  0.00
ATOM   4262 HD11 LEU   259     -21.005  -8.789  -2.501  1.00  0.00
ATOM   4263 HD12 LEU   259     -21.979  -7.703  -1.481  1.00  0.00
ATOM   4264 HD13 LEU   259     -22.780  -8.920  -2.503  1.00  0.00
ATOM   4265  CD2 LEU   259     -20.948  -6.102  -3.476  1.00  0.00
ATOM   4266 HD21 LEU   259     -21.111  -5.360  -4.258  1.00  0.00
ATOM   4267 HD22 LEU   259     -21.024  -5.623  -2.500  1.00  0.00
ATOM   4268 HD23 LEU   259     -19.955  -6.538  -3.590  1.00  0.00
ATOM   4269  C   LEU   259     -22.460  -7.998  -7.437  1.00  0.00
ATOM   4270  O   LEU   259     -21.767  -7.669  -8.401  1.00  0.00
ATOM   4271  N   LYS   260     -23.248  -9.084  -7.390  1.00  0.00
ATOM   4272  H   LYS   260     -23.642  -9.283  -6.482  1.00  0.00
ATOM   4273  CA  LYS   260     -23.494 -10.030  -8.473  1.00  0.00
ATOM   4274  HA  LYS   260     -22.556 -10.387  -8.898  1.00  0.00
ATOM   4275  CB  LYS   260     -24.272 -11.247  -7.892  1.00  0.00
ATOM   4276  HB2 LYS   260     -23.931 -12.103  -8.474  1.00  0.00
ATOM   4277  HB3 LYS   260     -23.920 -11.342  -6.865  1.00  0.00
ATOM   4278  CG  LYS   260     -25.820 -11.199  -7.904  1.00  0.00
ATOM   4279  HG2 LYS   260     -26.112 -11.199  -8.954  1.00  0.00
ATOM   4280  HG3 LYS   260     -26.153 -12.125  -7.435  1.00  0.00
ATOM   4281  CD  LYS   260     -26.474  -9.995  -7.187  1.00  0.00
ATOM   4282  HD2 LYS   260     -26.754 -10.316  -6.184  1.00  0.00
ATOM   4283  HD3 LYS   260     -25.729  -9.202  -7.120  1.00  0.00
ATOM   4284  CE  LYS   260     -27.721  -9.466  -7.923  1.00  0.00
ATOM   4285  HE2 LYS   260     -27.915  -8.455  -7.565  1.00  0.00
ATOM   4286  HE3 LYS   260     -27.491  -9.436  -8.988  1.00  0.00
ATOM   4287  NZ  LYS   260     -28.912 -10.301  -7.702  1.00  0.00
ATOM   4288  HZ1 LYS   260     -29.125 -10.329  -6.715  1.00  0.00
ATOM   4289  HZ2 LYS   260     -29.696  -9.910  -8.205  1.00  0.00
ATOM   4290  HZ3 LYS   260     -28.733 -11.238  -8.034  1.00  0.00
ATOM   4291  C   LYS   260     -24.217  -9.348  -9.653  1.00  0.00
ATOM   4292  O   LYS   260     -24.948  -8.375  -9.455  1.00  0.00
ATOM   4293  N   LYS   261     -24.013  -9.900 -10.852  1.00  0.00
ATOM   4294  H   LYS   261     -23.323 -10.635 -10.915  1.00  0.00
ATOM   4295  CA  LYS   261     -24.634  -9.427 -12.084  1.00  0.00
ATOM   4296  HA  LYS   261     -25.442  -8.732 -11.856  1.00  0.00
ATOM   4297  CB  LYS   261     -23.583  -8.695 -12.947  1.00  0.00
ATOM   4298  HB2 LYS   261     -24.106  -8.345 -13.837  1.00  0.00
ATOM   4299  HB3 LYS   261     -23.247  -7.838 -12.363  1.00  0.00
ATOM   4300  CG  LYS   261     -22.365  -9.539 -13.366  1.00  0.00
ATOM   4301  HG2 LYS   261     -21.968 -10.023 -12.474  1.00  0.00
ATOM   4302  HG3 LYS   261     -22.708 -10.298 -14.069  1.00  0.00
ATOM   4303  CD  LYS   261     -21.262  -8.694 -14.023  1.00  0.00
ATOM   4304  HD2 LYS   261     -21.719  -8.171 -14.863  1.00  0.00
ATOM   4305  HD3 LYS   261     -20.931  -7.968 -13.280  1.00  0.00
ATOM   4306  CE  LYS   261     -20.052  -9.507 -14.521  1.00  0.00
ATOM   4307  HE2 LYS   261     -20.418 -10.241 -15.239  1.00  0.00
ATOM   4308  HE3 LYS   261     -19.373  -8.817 -15.022  1.00  0.00
ATOM   4309  NZ  LYS   261     -19.336 -10.198 -13.434  1.00  0.00
ATOM   4310  HZ1 LYS   261     -19.965 -10.837 -12.970  1.00  0.00
ATOM   4311  HZ2 LYS   261     -18.556 -10.712 -13.818  1.00  0.00
ATOM   4312  HZ3 LYS   261     -18.996  -9.518 -12.769  1.00  0.00
ATOM   4313  C   LYS   261     -25.306 -10.619 -12.769  1.00  0.00
ATOM   4314  O   LYS   261     -24.689 -11.674 -12.932  1.00  0.00
ATOM   4315  N   ASP   262     -26.582 -10.417 -13.124  1.00  0.00
ATOM   4316  H   ASP   262     -26.960  -9.503 -12.922  1.00  0.00
ATOM   4317  CA  ASP   262     -27.466 -11.416 -13.723  1.00  0.00
ATOM   4318  HA  ASP   262     -27.347 -12.350 -13.174  1.00  0.00
ATOM   4319  CB  ASP   262     -28.968 -11.013 -13.697  1.00  0.00
ATOM   4320  HB2 ASP   262     -28.986 -10.284 -14.507  1.00  0.00
ATOM   4321  HB3 ASP   262     -29.578 -11.874 -13.970  1.00  0.00
ATOM   4322  CG  ASP   262     -29.534 -10.368 -12.413  1.00  0.00
ATOM   4323  OD1 ASP   262     -28.921 -10.494 -11.327  1.00  0.00
ATOM   4324  OD2 ASP   262     -30.663  -9.844 -12.521  1.00  0.00
ATOM   4325  C   ASP   262     -27.030 -11.671 -15.170  1.00  0.00
ATOM   4326  O   ASP   262     -26.759 -10.712 -15.882  1.00  0.00
ATOM   4327  N   LYS   263     -26.965 -12.941 -15.582  1.00  0.00
ATOM   4328  H   LYS   263     -27.206 -13.669 -14.925  1.00  0.00
ATOM   4329  CA  LYS   263     -26.514 -13.334 -16.918  1.00  0.00
ATOM   4330  HA  LYS   263     -25.701 -12.694 -17.260  1.00  0.00
ATOM   4331  CB  LYS   263     -26.001 -14.781 -16.842  1.00  0.00
ATOM   4332  HB2 LYS   263     -26.792 -15.397 -16.414  1.00  0.00
ATOM   4333  HB3 LYS   263     -25.789 -15.117 -17.857  1.00  0.00
ATOM   4334  CG  LYS   263     -24.731 -14.910 -15.984  1.00  0.00
ATOM   4335  HG2 LYS   263     -23.873 -14.684 -16.617  1.00  0.00
ATOM   4336  HG3 LYS   263     -24.792 -14.176 -15.180  1.00  0.00
ATOM   4337  CD  LYS   263     -24.568 -16.314 -15.384  1.00  0.00
ATOM   4338  HD2 LYS   263     -25.414 -16.486 -14.718  1.00  0.00
ATOM   4339  HD3 LYS   263     -24.604 -17.028 -16.207  1.00  0.00
ATOM   4340  CE  LYS   263     -23.257 -16.497 -14.604  1.00  0.00
ATOM   4341  HE2 LYS   263     -23.134 -15.643 -13.938  1.00  0.00
ATOM   4342  HE3 LYS   263     -23.336 -17.409 -14.013  1.00  0.00
ATOM   4343  NZ  LYS   263     -22.090 -16.593 -15.501  1.00  0.00
ATOM   4344  HZ1 LYS   263     -22.016 -15.748 -16.049  1.00  0.00
ATOM   4345  HZ2 LYS   263     -21.251 -16.712 -14.951  1.00  0.00
ATOM   4346  HZ3 LYS   263     -22.204 -17.385 -16.118  1.00  0.00
ATOM   4347  C   LYS   263     -27.655 -13.191 -17.934  1.00  0.00
ATOM   4348  O   LYS   263     -28.721 -13.769 -17.724  1.00  0.00
ATOM   4349  N   MET   264     -27.404 -12.433 -19.013  1.00  0.00
ATOM   4350  H   MET   264     -26.525 -11.938 -19.050  1.00  0.00
ATOM   4351  CA  MET   264     -28.363 -12.225 -20.096  1.00  0.00
ATOM   4352  HA  MET   264     -29.378 -12.260 -19.701  1.00  0.00
ATOM   4353  CB  MET   264     -28.140 -10.852 -20.760  1.00  0.00
ATOM   4354  HB2 MET   264     -27.115 -10.837 -21.129  1.00  0.00
ATOM   4355  HB3 MET   264     -28.830 -10.787 -21.602  1.00  0.00
ATOM   4356  CG  MET   264     -28.363  -9.657 -19.823  1.00  0.00
ATOM   4357  HG2 MET   264     -29.399  -9.702 -19.488  1.00  0.00
ATOM   4358  HG3 MET   264     -27.699  -9.792 -18.969  1.00  0.00
ATOM   4359  SD  MET   264     -28.048  -8.034 -20.573  1.00  0.00
ATOM   4360  CE  MET   264     -29.336  -7.998 -21.842  1.00  0.00
ATOM   4361  HE1 MET   264     -30.315  -8.080 -21.369  1.00  0.00
ATOM   4362  HE2 MET   264     -29.277  -7.060 -22.394  1.00  0.00
ATOM   4363  HE3 MET   264     -29.194  -8.833 -22.528  1.00  0.00
ATOM   4364  C   MET   264     -28.271 -13.361 -21.121  1.00  0.00
ATOM   4365  O   MET   264     -29.231 -14.112 -21.285  1.00  0.00
ATOM   4366  N   PHE   265     -27.105 -13.449 -21.776  1.00  0.00
ATOM   4367  H   PHE   265     -26.424 -12.741 -21.542  1.00  0.00
ATOM   4368  CA  PHE   265     -26.776 -14.404 -22.829  1.00  0.00
ATOM   4369  HA  PHE   265     -26.963 -15.416 -22.471  1.00  0.00
ATOM   4370  CB  PHE   265     -27.636 -14.160 -24.101  1.00  0.00
ATOM   4371  HB2 PHE   265     -27.338 -14.985 -24.749  1.00  0.00
ATOM   4372  HB3 PHE   265     -28.713 -14.199 -23.935  1.00  0.00
ATOM   4373  CG  PHE   265     -27.360 -12.876 -24.875  1.00  0.00
ATOM   4374  CD1 PHE   265     -26.366 -12.828 -25.877  1.00  0.00
ATOM   4375  HD1 PHE   265     -25.847 -13.740 -26.172  1.00  0.00
ATOM   4376  CE1 PHE   265     -26.050 -11.621 -26.486  1.00  0.00
ATOM   4377  HE1 PHE   265     -25.288 -11.591 -27.265  1.00  0.00
ATOM   4378  CZ  PHE   265     -26.701 -10.454 -26.106  1.00  0.00
ATOM   4379  HZ  PHE   265     -26.449  -9.514 -26.598  1.00  0.00
ATOM   4380  CE2 PHE   265     -27.665 -10.478 -25.110  1.00  0.00
ATOM   4381  HE2 PHE   265     -28.173  -9.558 -24.819  1.00  0.00
ATOM   4382  CD2 PHE   265     -27.983 -11.674 -24.483  1.00  0.00
ATOM   4383  HD2 PHE   265     -28.720 -11.689 -23.680  1.00  0.00
ATOM   4384  C   PHE   265     -25.277 -14.323 -23.125  1.00  0.00
ATOM   4385  O   PHE   265     -24.583 -13.432 -22.637  1.00  0.00
ATOM   4386  N   HIE   266     -24.826 -15.254 -23.971  1.00  0.00
ATOM   4387  H   HIE   266     -25.428 -16.046 -24.142  1.00  0.00
ATOM   4388  CA  HIE   266     -23.496 -15.259 -24.559  1.00  0.00
ATOM   4389  HA  HIE   266     -23.198 -14.238 -24.797  1.00  0.00
ATOM   4390  CB  HIE   266     -22.462 -15.860 -23.579  1.00  0.00
ATOM   4391  HB2 HIE   266     -21.479 -15.909 -24.048  1.00  0.00
ATOM   4392  HB3 HIE   266     -22.419 -15.199 -22.713  1.00  0.00
ATOM   4393  CG  HIE   266     -22.757 -17.240 -23.053  1.00  0.00
ATOM   4394  ND1 HIE   266     -23.620 -17.470 -21.995  1.00  0.00
ATOM   4395  CE1 HIE   266     -23.643 -18.789 -21.786  1.00  0.00
ATOM   4396  HE1 HIE   266     -24.298 -19.131 -20.985  1.00  0.00
ATOM   4397  NE2 HIE   266     -22.848 -19.462 -22.608  1.00  0.00
ATOM   4398  HE2 HIE   266     -22.661 -20.452 -22.681  1.00  0.00
ATOM   4399  CD2 HIE   266     -22.274 -18.477 -23.414  1.00  0.00
ATOM   4400  HD2 HIE   266     -21.558 -18.755 -24.188  1.00  0.00
ATOM   4401  C   HIE   266     -23.537 -15.977 -25.911  1.00  0.00
ATOM   4402  O   HIE   266     -24.565 -16.546 -26.277  1.00  0.00
ATOM   4403  N   PHE   267     -22.416 -15.919 -26.640  1.00  0.00
ATOM   4404  H   PHE   267     -21.679 -15.310 -26.315  1.00  0.00
ATOM   4405  CA  PHE   267     -22.232 -16.611 -27.910  1.00  0.00
ATOM   4406  HA  PHE   267     -22.627 -17.624 -27.833  1.00  0.00
ATOM   4407  CB  PHE   267     -22.972 -15.876 -29.058  1.00  0.00
ATOM   4408  HB2 PHE   267     -22.749 -16.493 -29.929  1.00  0.00
ATOM   4409  HB3 PHE   267     -24.052 -15.823 -28.918  1.00  0.00
ATOM   4410  CG  PHE   267     -22.505 -14.463 -29.393  1.00  0.00
ATOM   4411  CD1 PHE   267     -21.351 -14.257 -30.179  1.00  0.00
ATOM   4412  HD1 PHE   267     -20.828 -15.114 -30.604  1.00  0.00
ATOM   4413  CE1 PHE   267     -20.882 -12.974 -30.411  1.00  0.00
ATOM   4414  HE1 PHE   267     -19.989 -12.824 -31.017  1.00  0.00
ATOM   4415  CZ  PHE   267     -21.548 -11.881 -29.873  1.00  0.00
ATOM   4416  HZ  PHE   267     -21.187 -10.874 -30.083  1.00  0.00
ATOM   4417  CE2 PHE   267     -22.668 -12.064 -29.072  1.00  0.00
ATOM   4418  HE2 PHE   267     -23.182 -11.199 -28.654  1.00  0.00
ATOM   4419  CD2 PHE   267     -23.133 -13.344 -28.804  1.00  0.00
ATOM   4420  HD2 PHE   267     -23.984 -13.486 -28.138  1.00  0.00
ATOM   4421  C   PHE   267     -20.739 -16.760 -28.196  1.00  0.00
ATOM   4422  O   PHE   267     -19.967 -15.874 -27.840  1.00  0.00
ATOM   4423  N   TRP   268     -20.395 -17.845 -28.901  1.00  0.00
ATOM   4424  H   TRP   268     -21.104 -18.558 -28.994  1.00  0.00
ATOM   4425  CA  TRP   268     -19.109 -18.059 -29.554  1.00  0.00
ATOM   4426  HA  TRP   268     -18.371 -17.354 -29.171  1.00  0.00
ATOM   4427  CB  TRP   268     -18.618 -19.482 -29.275  1.00  0.00
ATOM   4428  HB2 TRP   268     -19.490 -20.133 -29.339  1.00  0.00
ATOM   4429  HB3 TRP   268     -17.868 -19.809 -29.995  1.00  0.00
ATOM   4430  CG  TRP   268     -18.030 -19.689 -27.923  1.00  0.00
ATOM   4431  CD1 TRP   268     -18.711 -19.949 -26.786  1.00  0.00
ATOM   4432  HD1 TRP   268     -19.797 -20.018 -26.846  1.00  0.00
ATOM   4433  NE1 TRP   268     -17.817 -20.075 -25.744  1.00  0.00
ATOM   4434  HE1 TRP   268     -18.107 -20.303 -24.804  1.00  0.00
ATOM   4435  CE2 TRP   268     -16.518 -19.842 -26.148  1.00  0.00
ATOM   4436  CZ2 TRP   268     -15.282 -19.815 -25.476  1.00  0.00
ATOM   4437  HZ2 TRP   268     -15.298 -20.032 -24.408  1.00  0.00
ATOM   4438  CH2 TRP   268     -14.114 -19.516 -26.201  1.00  0.00
ATOM   4439  HH2 TRP   268     -13.142 -19.483 -25.709  1.00  0.00
ATOM   4440  CZ3 TRP   268     -14.189 -19.253 -27.584  1.00  0.00
ATOM   4441  HZ3 TRP   268     -13.303 -19.017 -28.173  1.00  0.00
ATOM   4442  CE3 TRP   268     -15.433 -19.290 -28.246  1.00  0.00
ATOM   4443  HE3 TRP   268     -15.409 -19.077 -29.315  1.00  0.00
ATOM   4444  CD2 TRP   268     -16.626 -19.583 -27.546  1.00  0.00
ATOM   4445  C   TRP   268     -19.283 -17.893 -31.060  1.00  0.00
ATOM   4446  O   TRP   268     -20.261 -18.388 -31.609  1.00  0.00
ATOM   4447  N   VAL   269     -18.310 -17.242 -31.699  1.00  0.00
ATOM   4448  H   VAL   269     -17.579 -16.849 -31.124  1.00  0.00
ATOM   4449  CA  VAL   269     -18.255 -17.015 -33.137  1.00  0.00
ATOM   4450  HA  VAL   269     -18.731 -17.800 -33.725  1.00  0.00
ATOM   4451  CB  VAL   269     -18.919 -15.644 -33.501  1.00  0.00
ATOM   4452  HB  VAL   269     -18.714 -14.978 -32.663  1.00  0.00
ATOM   4453  CG1 VAL   269     -18.443 -14.985 -34.808  1.00  0.00
ATOM   4454 HG11 VAL   269     -18.648 -15.650 -35.647  1.00  0.00
ATOM   4455 HG12 VAL   269     -18.972 -14.043 -34.954  1.00  0.00
ATOM   4456 HG13 VAL   269     -17.371 -14.794 -34.750  1.00  0.00
ATOM   4457  CG2 VAL   269     -20.455 -15.757 -33.539  1.00  0.00
ATOM   4458 HG21 VAL   269     -20.821 -16.070 -32.561  1.00  0.00
ATOM   4459 HG22 VAL   269     -20.885 -14.788 -33.794  1.00  0.00
ATOM   4460 HG23 VAL   269     -20.747 -16.493 -34.288  1.00  0.00
ATOM   4461  C   VAL   269     -16.779 -17.070 -33.569  1.00  0.00
ATOM   4462  O   VAL   269     -15.909 -16.658 -32.802  1.00  0.00
ATOM   4463  N   ASN   270     -16.523 -17.570 -34.787  1.00  0.00
ATOM   4464  H   ASN   270     -17.279 -18.016 -35.286  1.00  0.00
ATOM   4465  CA  ASN   270     -15.190 -17.593 -35.385  1.00  0.00
ATOM   4466  HA  ASN   270     -14.451 -17.223 -34.674  1.00  0.00
ATOM   4467  CB  ASN   270     -14.822 -19.044 -35.771  1.00  0.00
ATOM   4468  HB2 ASN   270     -14.922 -19.677 -34.889  1.00  0.00
ATOM   4469  HB3 ASN   270     -15.513 -19.385 -36.542  1.00  0.00
ATOM   4470  CG  ASN   270     -13.390 -19.171 -36.306  1.00  0.00
ATOM   4471  OD1 ASN   270     -13.067 -18.613 -37.350  1.00  0.00
ATOM   4472  ND2 ASN   270     -12.520 -19.897 -35.607  1.00  0.00
ATOM   4473 HD21 ASN   270     -11.571 -19.997 -35.937  1.00  0.00
ATOM   4474 HD22 ASN   270     -12.813 -20.344 -34.750  1.00  0.00
ATOM   4475  C   ASN   270     -15.153 -16.615 -36.571  1.00  0.00
ATOM   4476  O   ASN   270     -16.022 -16.683 -37.440  1.00  0.00
ATOM   4477  N   THR   271     -14.104 -15.775 -36.589  1.00  0.00
ATOM   4478  H   THR   271     -13.470 -15.899 -35.813  1.00  0.00
ATOM   4479  CA  THR   271     -13.808 -14.721 -37.568  1.00  0.00
ATOM   4480  HA  THR   271     -14.599 -13.974 -37.632  1.00  0.00
ATOM   4481  CB  THR   271     -12.481 -14.008 -37.203  1.00  0.00
ATOM   4482  HB  THR   271     -12.295 -13.256 -37.970  1.00  0.00
ATOM   4483  CG2 THR   271     -12.499 -13.337 -35.821  1.00  0.00
ATOM   4484 HG21 THR   271     -12.684 -14.089 -35.054  1.00  0.00
ATOM   4485 HG22 THR   271     -11.537 -12.859 -35.636  1.00  0.00
ATOM   4486 HG23 THR   271     -13.289 -12.586 -35.791  1.00  0.00
ATOM   4487  OG1 THR   271     -11.400 -14.919 -37.269  1.00  0.00
ATOM   4488  HG1 THR   271     -10.585 -14.466 -37.041  1.00  0.00
ATOM   4489  C   THR   271     -13.670 -15.169 -39.043  1.00  0.00
ATOM   4490  O   THR   271     -13.862 -14.322 -39.913  1.00  0.00
ATOM   4491  N   PHE   272     -13.354 -16.449 -39.317  1.00  0.00
ATOM   4492  H   PHE   272     -13.114 -17.038 -38.532  1.00  0.00
ATOM   4493  CA  PHE   272     -13.221 -17.005 -40.673  1.00  0.00
ATOM   4494  HA  PHE   272     -12.545 -16.391 -41.268  1.00  0.00
ATOM   4495  CB  PHE   272     -12.644 -18.440 -40.592  1.00  0.00
ATOM   4496  HB2 PHE   272     -11.649 -18.268 -40.182  1.00  0.00
ATOM   4497  HB3 PHE   272     -13.197 -19.110 -39.934  1.00  0.00
ATOM   4498  CG  PHE   272     -12.450 -19.184 -41.910  1.00  0.00
ATOM   4499  CD1 PHE   272     -11.281 -18.975 -42.667  1.00  0.00
ATOM   4500  HD1 PHE   272     -10.494 -18.334 -42.270  1.00  0.00
ATOM   4501  CE1 PHE   272     -11.126 -19.577 -43.908  1.00  0.00
ATOM   4502  HE1 PHE   272     -10.203 -19.434 -44.470  1.00  0.00
ATOM   4503  CZ  PHE   272     -12.146 -20.361 -44.434  1.00  0.00
ATOM   4504  HZ  PHE   272     -12.017 -20.838 -45.405  1.00  0.00
ATOM   4505  CE2 PHE   272     -13.327 -20.537 -43.725  1.00  0.00
ATOM   4506  HE2 PHE   272     -14.129 -21.136 -44.157  1.00  0.00
ATOM   4507  CD2 PHE   272     -13.490 -19.956 -42.473  1.00  0.00
ATOM   4508  HD2 PHE   272     -14.421 -20.096 -41.924  1.00  0.00
ATOM   4509  C   PHE   272     -14.524 -16.965 -41.494  1.00  0.00
ATOM   4510  O   PHE   272     -14.462 -16.860 -42.718  1.00  0.00
ATOM   4511  N   PHE   273     -15.665 -17.065 -40.797  1.00  0.00
ATOM   4512  H   PHE   273     -15.578 -17.048 -39.791  1.00  0.00
ATOM   4513  CA  PHE   273     -16.992 -17.270 -41.375  1.00  0.00
ATOM   4514  HA  PHE   273     -16.921 -17.711 -42.369  1.00  0.00
ATOM   4515  CB  PHE   273     -17.766 -18.240 -40.460  1.00  0.00
ATOM   4516  HB2 PHE   273     -17.696 -17.769 -39.479  1.00  0.00
ATOM   4517  HB3 PHE   273     -18.814 -18.408 -40.708  1.00  0.00
ATOM   4518  CG  PHE   273     -17.124 -19.613 -40.330  1.00  0.00
ATOM   4519  CD1 PHE   273     -16.082 -19.823 -39.401  1.00  0.00
ATOM   4520  HD1 PHE   273     -15.801 -19.024 -38.715  1.00  0.00
ATOM   4521  CE1 PHE   273     -15.417 -21.040 -39.359  1.00  0.00
ATOM   4522  HE1 PHE   273     -14.623 -21.200 -38.630  1.00  0.00
ATOM   4523  CZ  PHE   273     -15.761 -22.053 -40.243  1.00  0.00
ATOM   4524  HZ  PHE   273     -15.238 -23.008 -40.199  1.00  0.00
ATOM   4525  CE2 PHE   273     -16.767 -21.854 -41.181  1.00  0.00
ATOM   4526  HE2 PHE   273     -17.029 -22.659 -41.868  1.00  0.00
ATOM   4527  CD2 PHE   273     -17.437 -20.639 -41.247  1.00  0.00
ATOM   4528  HD2 PHE   273     -18.203 -20.479 -42.006  1.00  0.00
ATOM   4529  C   PHE   273     -17.778 -15.964 -41.590  1.00  0.00
ATOM   4530  O   PHE   273     -18.750 -15.987 -42.343  1.00  0.00
ATOM   4531  N   ILE   274     -17.352 -14.859 -40.948  1.00  0.00
ATOM   4532  H   ILE   274     -16.634 -15.001 -40.252  1.00  0.00
ATOM   4533  CA  ILE   274     -17.952 -13.523 -41.067  1.00  0.00
ATOM   4534  HA  ILE   274     -19.038 -13.579 -40.986  1.00  0.00
ATOM   4535  CB  ILE   274     -17.398 -12.509 -39.997  1.00  0.00
ATOM   4536  HB  ILE   274     -16.334 -12.723 -39.898  1.00  0.00
ATOM   4537  CG2 ILE   274     -17.594 -11.009 -40.321  1.00  0.00
ATOM   4538 HG21 ILE   274     -18.658 -10.794 -40.419  1.00  0.00
ATOM   4539 HG22 ILE   274     -17.175 -10.405 -39.516  1.00  0.00
ATOM   4540 HG23 ILE   274     -17.087 -10.769 -41.256  1.00  0.00
ATOM   4541  CG1 ILE   274     -18.001 -12.765 -38.602  1.00  0.00
ATOM   4542 HG12 ILE   274     -17.721 -11.920 -37.973  1.00  0.00
ATOM   4543 HG13 ILE   274     -19.084 -12.786 -38.721  1.00  0.00
ATOM   4544  CD1 ILE   274     -17.536 -14.064 -37.946  1.00  0.00
ATOM   4545 HD11 ILE   274     -16.453 -14.044 -37.826  1.00  0.00
ATOM   4546 HD12 ILE   274     -18.007 -14.167 -36.968  1.00  0.00
ATOM   4547 HD13 ILE   274     -17.816 -14.909 -38.574  1.00  0.00
ATOM   4548  C   ILE   274     -17.897 -12.886 -42.482  1.00  0.00
ATOM   4549  O   ILE   274     -18.936 -12.360 -42.882  1.00  0.00
ATOM   4550  N   PRO   275     -16.733 -12.905 -43.190  1.00  0.00
ATOM   4551  CD  PRO   275     -15.458 -13.473 -42.743  1.00  0.00
ATOM   4552  HD2 PRO   275     -15.556 -14.558 -42.755  1.00  0.00
ATOM   4553  HD3 PRO   275     -15.285 -13.136 -41.721  1.00  0.00
ATOM   4554  CG  PRO   275     -14.393 -12.972 -43.707  1.00  0.00
ATOM   4555  HG2 PRO   275     -13.610 -13.716 -43.853  1.00  0.00
ATOM   4556  HG3 PRO   275     -13.948 -12.041 -43.355  1.00  0.00
ATOM   4557  CB  PRO   275     -15.185 -12.746 -44.977  1.00  0.00
ATOM   4558  HB2 PRO   275     -15.369 -13.626 -45.593  1.00  0.00
ATOM   4559  HB3 PRO   275     -14.665 -11.992 -45.568  1.00  0.00
ATOM   4560  CA  PRO   275     -16.516 -12.182 -44.462  1.00  0.00
ATOM   4561  HA  PRO   275     -16.351 -11.143 -44.177  1.00  0.00
ATOM   4562  C   PRO   275     -17.628 -12.251 -45.522  1.00  0.00
ATOM   4563  O   PRO   275     -17.916 -13.322 -46.055  1.00  0.00
ATOM   4564  N   GLY   276     -18.218 -11.078 -45.790  1.00  0.00
ATOM   4565  H   GLY   276     -17.931 -10.282 -45.239  1.00  0.00
ATOM   4566  CA  GLY   276     -19.236 -10.879 -46.813  1.00  0.00
ATOM   4567  HA2 GLY   276     -18.847 -11.111 -47.804  1.00  0.00
ATOM   4568  HA3 GLY   276     -20.116 -11.491 -46.616  1.00  0.00
ATOM   4569  C   GLY   276     -19.636  -9.406 -46.769  1.00  0.00
ATOM   4570  O   GLY   276     -19.543  -8.690 -47.764  1.00  0.00
ATOM   4571  N   GLU   277     -20.338   0.116 -44.511  1.00  0.00
ATOM   4572  H   GLU   277     -20.448   1.115 -44.410  1.00  0.00
ATOM   4573  CA  GLU   277     -19.184  -0.388 -45.289  1.00  0.00
ATOM   4574  HA  GLU   277     -19.547  -0.807 -46.228  1.00  0.00
ATOM   4575  CB  GLU   277     -18.153   0.732 -45.610  1.00  0.00
ATOM   4576  HB2 GLU   277     -17.575   0.343 -46.449  1.00  0.00
ATOM   4577  HB3 GLU   277     -18.757   1.575 -45.945  1.00  0.00
ATOM   4578  CG  GLU   277     -17.183   1.203 -44.486  1.00  0.00
ATOM   4579  HG2 GLU   277     -16.907   0.299 -43.943  1.00  0.00
ATOM   4580  HG3 GLU   277     -16.310   1.591 -45.011  1.00  0.00
ATOM   4581  CD  GLU   277     -17.697   2.263 -43.492  1.00  0.00
ATOM   4582  OE1 GLU   277     -16.829   2.807 -42.774  1.00  0.00
ATOM   4583  OE2 GLU   277     -18.918   2.533 -43.448  1.00  0.00
ATOM   4584  C   GLU   277     -18.549  -1.641 -44.619  1.00  0.00
ATOM   4585  O   GLU   277     -17.634  -2.224 -45.204  1.00  0.00
ATOM   4586  N   TYR   278     -19.025  -2.032 -43.425  1.00  0.00
ATOM   4587  H   TYR   278     -19.798  -1.477 -43.087  1.00  0.00
ATOM   4588  CA  TYR   278     -18.556  -3.143 -42.599  1.00  0.00
ATOM   4589  HA  TYR   278     -17.476  -3.101 -42.458  1.00  0.00
ATOM   4590  CB  TYR   278     -19.240  -3.019 -41.218  1.00  0.00
ATOM   4591  HB2 TYR   278     -20.307  -3.158 -41.390  1.00  0.00
ATOM   4592  HB3 TYR   278     -18.862  -3.838 -40.606  1.00  0.00
ATOM   4593  CG  TYR   278     -19.011  -1.705 -40.501  1.00  0.00
ATOM   4594  CD1 TYR   278     -19.998  -0.698 -40.537  1.00  0.00
ATOM   4595  HD1 TYR   278     -20.926  -0.868 -41.083  1.00  0.00
ATOM   4596  CE1 TYR   278     -19.787   0.523 -39.871  1.00  0.00
ATOM   4597  HE1 TYR   278     -20.556   1.295 -39.891  1.00  0.00
ATOM   4598  CZ  TYR   278     -18.582   0.747 -39.179  1.00  0.00
ATOM   4599  OH  TYR   278     -18.379   1.931 -38.533  1.00  0.00
ATOM   4600  HH  TYR   278     -19.120   2.535 -38.616  1.00  0.00
ATOM   4601  CE2 TYR   278     -17.590  -0.253 -39.156  1.00  0.00
ATOM   4602  HE2 TYR   278     -16.649  -0.071 -38.636  1.00  0.00
ATOM   4603  CD2 TYR   278     -17.811  -1.483 -39.801  1.00  0.00
ATOM   4604  HD2 TYR   278     -17.052  -2.265 -39.759  1.00  0.00
ATOM   4605  C   TYR   278     -18.892  -4.527 -43.179  1.00  0.00
ATOM   4606  O   TYR   278     -19.788  -4.660 -44.014  1.00  0.00
ATOM   4607  N   LEU   279     -18.233  -5.543 -42.604  1.00  0.00
ATOM   4608  H   LEU   279     -17.349  -5.329 -42.165  1.00  0.00
ATOM   4609  CA  LEU   279     -18.717  -6.918 -42.549  1.00  0.00
ATOM   4610  HA  LEU   279     -19.226  -7.172 -43.479  1.00  0.00
ATOM   4611  CB  LEU   279     -17.530  -7.892 -42.353  1.00  0.00
ATOM   4612  HB2 LEU   279     -17.199  -7.593 -41.358  1.00  0.00
ATOM   4613  HB3 LEU   279     -17.876  -8.925 -42.325  1.00  0.00
ATOM   4614  CG  LEU   279     -16.354  -7.770 -43.344  1.00  0.00
ATOM   4615  HG  LEU   279     -16.046  -6.726 -43.405  1.00  0.00
ATOM   4616  CD1 LEU   279     -15.162  -8.631 -42.871  1.00  0.00
ATOM   4617 HD11 LEU   279     -15.469  -9.675 -42.810  1.00  0.00
ATOM   4618 HD12 LEU   279     -14.340  -8.535 -43.580  1.00  0.00
ATOM   4619 HD13 LEU   279     -14.835  -8.291 -41.888  1.00  0.00
ATOM   4620  CD2 LEU   279     -16.781  -8.071 -44.794  1.00  0.00
ATOM   4621 HD21 LEU   279     -17.555  -7.367 -45.099  1.00  0.00
ATOM   4622 HD22 LEU   279     -15.920  -7.972 -45.455  1.00  0.00
ATOM   4623 HD23 LEU   279     -17.171  -9.087 -44.855  1.00  0.00
ATOM   4624  C   LEU   279     -19.658  -7.002 -41.336  1.00  0.00
ATOM   4625  O   LEU   279     -19.189  -6.818 -40.212  1.00  0.00
ATOM   4626  N   VAL   280     -20.958  -7.237 -41.569  1.00  0.00
ATOM   4627  H   VAL   280     -21.268  -7.377 -42.520  1.00  0.00
ATOM   4628  CA  VAL   280     -21.958  -7.276 -40.499  1.00  0.00
ATOM   4629  HA  VAL   280     -21.522  -7.001 -39.539  1.00  0.00
ATOM   4630  CB  VAL   280     -23.168  -6.341 -40.782  1.00  0.00
ATOM   4631  HB  VAL   280     -23.673  -6.712 -41.673  1.00  0.00
ATOM   4632  CG1 VAL   280     -24.172  -6.283 -39.607  1.00  0.00
ATOM   4633 HG11 VAL   280     -23.667  -5.911 -38.715  1.00  0.00
ATOM   4634 HG12 VAL   280     -24.994  -5.615 -39.864  1.00  0.00
ATOM   4635 HG13 VAL   280     -24.563  -7.282 -39.413  1.00  0.00
ATOM   4636  CG2 VAL   280     -22.699  -4.915 -41.121  1.00  0.00
ATOM   4637 HG21 VAL   280     -22.065  -4.942 -42.007  1.00  0.00
ATOM   4638 HG22 VAL   280     -23.566  -4.283 -41.314  1.00  0.00
ATOM   4639 HG23 VAL   280     -22.134  -4.509 -40.282  1.00  0.00
ATOM   4640  C   VAL   280     -22.469  -8.715 -40.333  1.00  0.00
ATOM   4641  O   VAL   280     -22.792  -9.366 -41.327  1.00  0.00
ATOM   4642  N   LEU   281     -22.532  -9.170 -39.073  1.00  0.00
ATOM   4643  H   LEU   281     -22.213  -8.539 -38.351  1.00  0.00
ATOM   4644  CA  LEU   281     -22.969 -10.504 -38.681  1.00  0.00
ATOM   4645  HA  LEU   281     -23.325 -11.069 -39.543  1.00  0.00
ATOM   4646  CB  LEU   281     -21.751 -11.245 -38.072  1.00  0.00
ATOM   4647  HB2 LEU   281     -21.091 -11.151 -38.934  1.00  0.00
ATOM   4648  HB3 LEU   281     -21.309 -10.731 -37.219  1.00  0.00
ATOM   4649  CG  LEU   281     -21.942 -12.740 -37.730  1.00  0.00
ATOM   4650  HG  LEU   281     -20.953 -13.153 -37.532  1.00  0.00
ATOM   4651  CD1 LEU   281     -22.855 -12.995 -36.519  1.00  0.00
ATOM   4652 HD11 LEU   281     -23.844 -12.582 -36.716  1.00  0.00
ATOM   4653 HD12 LEU   281     -22.937 -14.068 -36.345  1.00  0.00
ATOM   4654 HD13 LEU   281     -22.431 -12.516 -35.636  1.00  0.00
ATOM   4655  CD2 LEU   281     -22.313 -13.586 -38.961  1.00  0.00
ATOM   4656 HD21 LEU   281     -21.520 -13.512 -39.706  1.00  0.00
ATOM   4657 HD22 LEU   281     -22.435 -14.627 -38.663  1.00  0.00
ATOM   4658 HD23 LEU   281     -23.247 -13.219 -39.387  1.00  0.00
ATOM   4659  C   LEU   281     -24.131 -10.345 -37.699  1.00  0.00
ATOM   4660  O   LEU   281     -23.931  -9.783 -36.627  1.00  0.00
ATOM   4661  N   THR   282     -25.313 -10.856 -38.073  1.00  0.00
ATOM   4662  H   THR   282     -25.374 -11.256 -38.998  1.00  0.00
ATOM   4663  CA  THR   282     -26.533 -10.767 -37.276  1.00  0.00
ATOM   4664  HA  THR   282     -26.381 -10.176 -36.373  1.00  0.00
ATOM   4665  CB  THR   282     -27.696 -10.135 -38.093  1.00  0.00
ATOM   4666  HB  THR   282     -27.440  -9.084 -38.227  1.00  0.00
ATOM   4667  CG2 THR   282     -27.972 -10.775 -39.465  1.00  0.00
ATOM   4668 HG21 THR   282     -28.229 -11.826 -39.331  1.00  0.00
ATOM   4669 HG22 THR   282     -28.801 -10.258 -39.948  1.00  0.00
ATOM   4670 HG23 THR   282     -27.082 -10.696 -40.089  1.00  0.00
ATOM   4671  OG1 THR   282     -28.912 -10.159 -37.368  1.00  0.00
ATOM   4672  HG1 THR   282     -29.608  -9.763 -37.897  1.00  0.00
ATOM   4673  C   THR   282     -26.923 -12.137 -36.692  1.00  0.00
ATOM   4674  O   THR   282     -27.127 -13.096 -37.437  1.00  0.00
ATOM   4675  N   LEU   283     -27.029 -12.171 -35.356  1.00  0.00
ATOM   4676  H   LEU   283     -26.784 -11.318 -34.873  1.00  0.00
ATOM   4677  CA  LEU   283     -27.487 -13.306 -34.565  1.00  0.00
ATOM   4678  HA  LEU   283     -27.461 -14.220 -35.159  1.00  0.00
ATOM   4679  CB  LEU   283     -26.552 -13.483 -33.342  1.00  0.00
ATOM   4680  HB2 LEU   283     -26.613 -12.510 -32.855  1.00  0.00
ATOM   4681  HB3 LEU   283     -26.940 -14.250 -32.671  1.00  0.00
ATOM   4682  CG  LEU   283     -25.080 -13.795 -33.683  1.00  0.00
ATOM   4683  HG  LEU   283     -24.695 -13.004 -34.326  1.00  0.00
ATOM   4684  CD1 LEU   283     -24.224 -13.881 -32.407  1.00  0.00
ATOM   4685 HD11 LEU   283     -24.609 -14.672 -31.764  1.00  0.00
ATOM   4686 HD12 LEU   283     -23.191 -14.102 -32.676  1.00  0.00
ATOM   4687 HD13 LEU   283     -24.265 -12.930 -31.876  1.00  0.00
ATOM   4688  CD2 LEU   283     -24.933 -15.063 -34.536  1.00  0.00
ATOM   4689 HD21 LEU   283     -25.476 -14.936 -35.473  1.00  0.00
ATOM   4690 HD22 LEU   283     -23.878 -15.238 -34.748  1.00  0.00
ATOM   4691 HD23 LEU   283     -25.340 -15.916 -33.993  1.00  0.00
ATOM   4692  C   LEU   283     -28.905 -12.991 -34.078  1.00  0.00
ATOM   4693  O   LEU   283     -29.087 -11.972 -33.421  1.00  0.00
ATOM   4694  N   THR   284     -29.873 -13.876 -34.360  1.00  0.00
ATOM   4695  H   THR   284     -29.675 -14.589 -35.047  1.00  0.00
ATOM   4696  CA  THR   284     -31.209 -13.851 -33.747  1.00  0.00
ATOM   4697  HA  THR   284     -31.627 -12.851 -33.629  1.00  0.00
ATOM   4698  CB  THR   284     -32.216 -14.719 -34.557  1.00  0.00
ATOM   4699  HB  THR   284     -33.207 -14.549 -34.135  1.00  0.00
ATOM   4700  CG2 THR   284     -32.237 -14.394 -36.058  1.00  0.00
ATOM   4701 HG21 THR   284     -31.247 -14.564 -36.481  1.00  0.00
ATOM   4702 HG22 THR   284     -32.961 -15.037 -36.559  1.00  0.00
ATOM   4703 HG23 THR   284     -32.518 -13.351 -36.200  1.00  0.00
ATOM   4704  OG1 THR   284     -32.040 -16.115 -34.383  1.00  0.00
ATOM   4705  HG1 THR   284     -32.690 -16.587 -34.908  1.00  0.00
ATOM   4706  C   THR   284     -31.151 -14.374 -32.294  1.00  0.00
ATOM   4707  O   THR   284     -30.126 -14.926 -31.898  1.00  0.00
ATOM   4708  N   LYS   285     -32.251 -14.232 -31.530  1.00  0.00
ATOM   4709  H   LYS   285     -33.004 -13.672 -31.904  1.00  0.00
ATOM   4710  CA  LYS   285     -32.398 -14.781 -30.171  1.00  0.00
ATOM   4711  HA  LYS   285     -31.692 -14.302 -29.493  1.00  0.00
ATOM   4712  CB  LYS   285     -33.832 -14.519 -29.657  1.00  0.00
ATOM   4713  HB2 LYS   285     -34.000 -13.443 -29.704  1.00  0.00
ATOM   4714  HB3 LYS   285     -34.517 -15.023 -30.339  1.00  0.00
ATOM   4715  CG  LYS   285     -34.081 -15.017 -28.215  1.00  0.00
ATOM   4716  HG2 LYS   285     -33.427 -15.875 -28.061  1.00  0.00
ATOM   4717  HG3 LYS   285     -33.783 -14.209 -27.547  1.00  0.00
ATOM   4718  CD  LYS   285     -35.526 -15.418 -27.916  1.00  0.00
ATOM   4719  HD2 LYS   285     -35.837 -16.145 -28.666  1.00  0.00
ATOM   4720  HD3 LYS   285     -35.551 -15.881 -26.930  1.00  0.00
ATOM   4721  CE  LYS   285     -36.475 -14.226 -27.941  1.00  0.00
ATOM   4722  HE2 LYS   285     -35.906 -13.324 -27.717  1.00  0.00
ATOM   4723  HE3 LYS   285     -36.905 -14.145 -28.939  1.00  0.00
ATOM   4724  NZ  LYS   285     -37.551 -14.382 -26.957  1.00  0.00
ATOM   4725  HZ1 LYS   285     -37.153 -14.457 -26.032  1.00  0.00
ATOM   4726  HZ2 LYS   285     -38.162 -13.579 -26.997  1.00  0.00
ATOM   4727  HZ3 LYS   285     -38.079 -15.218 -27.165  1.00  0.00
ATOM   4728  C   LYS   285     -32.076 -16.287 -30.091  1.00  0.00
ATOM   4729  O   LYS   285     -31.391 -16.708 -29.160  1.00  0.00
ATOM   4730  N   ASN   286     -32.551 -17.044 -31.095  1.00  0.00
ATOM   4731  H   ASN   286     -33.139 -16.561 -31.759  1.00  0.00
ATOM   4732  CA  ASN   286     -32.355 -18.489 -31.262  1.00  0.00
ATOM   4733  HA  ASN   286     -32.715 -19.022 -30.382  1.00  0.00
ATOM   4734  CB  ASN   286     -33.144 -18.982 -32.495  1.00  0.00
ATOM   4735  HB2 ASN   286     -32.723 -18.531 -33.394  1.00  0.00
ATOM   4736  HB3 ASN   286     -33.041 -20.066 -32.551  1.00  0.00
ATOM   4737  CG  ASN   286     -34.636 -18.634 -32.425  1.00  0.00
ATOM   4738  OD1 ASN   286     -35.334 -19.058 -31.508  1.00  0.00
ATOM   4739  ND2 ASN   286     -35.123 -17.848 -33.388  1.00  0.00
ATOM   4740 HD21 ASN   286     -36.100 -17.593 -33.382  1.00  0.00
ATOM   4741 HD22 ASN   286     -34.512 -17.512 -34.119  1.00  0.00
ATOM   4742  C   ASN   286     -30.874 -18.898 -31.380  1.00  0.00
ATOM   4743  O   ASN   286     -30.530 -20.035 -31.066  1.00  0.00
ATOM   4744  N   ASP   287     -30.039 -17.943 -31.813  1.00  0.00
ATOM   4745  H   ASP   287     -30.500 -17.090 -32.096  1.00  0.00
ATOM   4746  CA  ASP   287     -28.601 -18.054 -32.025  1.00  0.00
ATOM   4747  HA  ASP   287     -28.331 -19.094 -32.207  1.00  0.00
ATOM   4748  CB  ASP   287     -28.173 -17.208 -33.256  1.00  0.00
ATOM   4749  HB2 ASP   287     -28.395 -16.202 -32.899  1.00  0.00
ATOM   4750  HB3 ASP   287     -27.102 -17.300 -33.439  1.00  0.00
ATOM   4751  CG  ASP   287     -28.941 -17.469 -34.565  1.00  0.00
ATOM   4752  OD1 ASP   287     -29.433 -18.601 -34.759  1.00  0.00
ATOM   4753  OD2 ASP   287     -28.921 -16.563 -35.426  1.00  0.00
ATOM   4754  C   ASP   287     -27.774 -17.706 -30.767  1.00  0.00
ATOM   4755  O   ASP   287     -26.569 -17.952 -30.771  1.00  0.00
ATOM   4756  N   LEU   288     -28.411 -17.170 -29.712  1.00  0.00
ATOM   4757  H   LEU   288     -29.407 -17.027 -29.805  1.00  0.00
ATOM   4758  CA  LEU   288     -27.763 -16.759 -28.462  1.00  0.00
ATOM   4759  HA  LEU   288     -26.682 -16.707 -28.589  1.00  0.00
ATOM   4760  CB  LEU   288     -28.279 -15.365 -28.070  1.00  0.00
ATOM   4761  HB2 LEU   288     -29.344 -15.564 -27.949  1.00  0.00
ATOM   4762  HB3 LEU   288     -27.864 -15.025 -27.121  1.00  0.00
ATOM   4763  CG  LEU   288     -28.079 -14.273 -29.139  1.00  0.00
ATOM   4764  HG  LEU   288     -28.537 -14.602 -30.072  1.00  0.00
ATOM   4765  CD1 LEU   288     -28.725 -12.955 -28.689  1.00  0.00
ATOM   4766 HD11 LEU   288     -28.267 -12.625 -27.756  1.00  0.00
ATOM   4767 HD12 LEU   288     -28.574 -12.195 -29.456  1.00  0.00
ATOM   4768 HD13 LEU   288     -29.793 -13.107 -28.535  1.00  0.00
ATOM   4769  CD2 LEU   288     -26.608 -14.103 -29.551  1.00  0.00
ATOM   4770 HD21 LEU   288     -26.234 -15.041 -29.961  1.00  0.00
ATOM   4771 HD22 LEU   288     -26.530 -13.321 -30.306  1.00  0.00
ATOM   4772 HD23 LEU   288     -26.016 -13.826 -28.679  1.00  0.00
ATOM   4773  C   LEU   288     -28.063 -17.775 -27.350  1.00  0.00
ATOM   4774  O   LEU   288     -29.177 -18.289 -27.279  1.00  0.00
ATOM   4775  N   ASP   289     -27.045 -18.063 -26.524  1.00  0.00
ATOM   4776  H   ASP   289     -26.241 -17.454 -26.575  1.00  0.00
ATOM   4777  CA  ASP   289     -26.935 -19.296 -25.732  1.00  0.00
ATOM   4778  HA  ASP   289     -27.305 -20.122 -26.339  1.00  0.00
ATOM   4779  CB  ASP   289     -25.491 -19.623 -25.279  1.00  0.00
ATOM   4780  HB2 ASP   289     -25.183 -18.809 -24.622  1.00  0.00
ATOM   4781  HB3 ASP   289     -25.581 -20.542 -24.700  1.00  0.00
ATOM   4782  CG  ASP   289     -24.438 -19.815 -26.386  1.00  0.00
ATOM   4783  OD1 ASP   289     -24.723 -19.572 -27.580  1.00  0.00
ATOM   4784  OD2 ASP   289     -23.312 -20.199 -26.008  1.00  0.00
ATOM   4785  C   ASP   289     -27.908 -19.459 -24.556  1.00  0.00
ATOM   4786  O   ASP   289     -28.295 -20.598 -24.292  1.00  0.00
ATOM   4787  N   LYS   290     -28.303 -18.362 -23.893  1.00  0.00
ATOM   4788  H   LYS   290     -27.810 -17.495 -24.053  1.00  0.00
ATOM   4789  CA  LYS   290     -29.341 -18.391 -22.855  1.00  0.00
ATOM   4790  HA  LYS   290     -29.614 -19.422 -22.629  1.00  0.00
ATOM   4791  CB  LYS   290     -28.819 -17.725 -21.564  1.00  0.00
ATOM   4792  HB2 LYS   290     -27.946 -18.294 -21.246  1.00  0.00
ATOM   4793  HB3 LYS   290     -28.515 -16.713 -21.832  1.00  0.00
ATOM   4794  CG  LYS   290     -29.840 -17.666 -20.412  1.00  0.00
ATOM   4795  HG2 LYS   290     -30.645 -17.000 -20.721  1.00  0.00
ATOM   4796  HG3 LYS   290     -30.235 -18.672 -20.273  1.00  0.00
ATOM   4797  CD  LYS   290     -29.241 -17.165 -19.092  1.00  0.00
ATOM   4798  HD2 LYS   290     -28.518 -17.901 -18.740  1.00  0.00
ATOM   4799  HD3 LYS   290     -28.733 -16.219 -19.280  1.00  0.00
ATOM   4800  CE  LYS   290     -30.326 -16.960 -18.022  1.00  0.00
ATOM   4801  HE2 LYS   290     -31.027 -16.209 -18.387  1.00  0.00
ATOM   4802  HE3 LYS   290     -30.848 -17.906 -17.881  1.00  0.00
ATOM   4803  NZ  LYS   290     -29.758 -16.517 -16.737  1.00  0.00
ATOM   4804  HZ1 LYS   290     -29.274 -15.640 -16.867  1.00  0.00
ATOM   4805  HZ2 LYS   290     -30.502 -16.395 -16.065  1.00  0.00
ATOM   4806  HZ3 LYS   290     -29.109 -17.213 -16.398  1.00  0.00
ATOM   4807  C   LYS   290     -30.651 -17.763 -23.355  1.00  0.00
ATOM   4808  O   LYS   290     -31.712 -18.170 -22.880  1.00  0.00
ATOM   4809  N   ALA   291     -30.570 -16.811 -24.304  1.00  0.00
ATOM   4810  H   ALA   291     -29.653 -16.512 -24.605  1.00  0.00
ATOM   4811  CA  ALA   291     -31.738 -16.116 -24.844  1.00  0.00
ATOM   4812  HA  ALA   291     -32.280 -15.724 -23.983  1.00  0.00
ATOM   4813  CB  ALA   291     -31.312 -14.939 -25.734  1.00  0.00
ATOM   4814  HB1 ALA   291     -30.776 -15.317 -26.605  1.00  0.00
ATOM   4815  HB2 ALA   291     -32.196 -14.391 -26.061  1.00  0.00
ATOM   4816  HB3 ALA   291     -30.661 -14.272 -25.169  1.00  0.00
ATOM   4817  C   ALA   291     -32.696 -17.047 -25.601  1.00  0.00
ATOM   4818  O   ALA   291     -33.900 -16.867 -25.449  1.00  0.00
ATOM   4819  N   ASN   292     -32.170 -18.031 -26.361  1.00  0.00
ATOM   4820  H   ASN   292     -31.165 -18.031 -26.461  1.00  0.00
ATOM   4821  CA  ASN   292     -32.953 -18.995 -27.158  1.00  0.00
ATOM   4822  HA  ASN   292     -33.595 -18.455 -27.854  1.00  0.00
ATOM   4823  CB  ASN   292     -32.020 -19.936 -27.971  1.00  0.00
ATOM   4824  HB2 ASN   292     -32.619 -20.339 -28.787  1.00  0.00
ATOM   4825  HB3 ASN   292     -31.226 -19.311 -28.379  1.00  0.00
ATOM   4826  CG  ASN   292     -31.382 -21.104 -27.208  1.00  0.00
ATOM   4827  OD1 ASN   292     -31.922 -22.207 -27.186  1.00  0.00
ATOM   4828  ND2 ASN   292     -30.234 -20.868 -26.581  1.00  0.00
ATOM   4829 HD21 ASN   292     -29.781 -21.610 -26.067  1.00  0.00
ATOM   4830 HD22 ASN   292     -29.820 -19.948 -26.621  1.00  0.00
ATOM   4831  C   ASN   292     -33.992 -19.797 -26.346  1.00  0.00
ATOM   4832  O   ASN   292     -35.040 -20.149 -26.885  1.00  0.00
ATOM   4833  N   LYS   293     -33.671 -20.055 -25.067  1.00  0.00
ATOM   4834  H   LYS   293     -32.753 -19.752 -24.774  1.00  0.00
ATOM   4835  CA  LYS   293     -34.486 -20.809 -24.119  1.00  0.00
ATOM   4836  HA  LYS   293     -35.026 -21.609 -24.626  1.00  0.00
ATOM   4837  CB  LYS   293     -33.557 -21.436 -23.058  1.00  0.00
ATOM   4838  HB2 LYS   293     -33.052 -20.612 -22.553  1.00  0.00
ATOM   4839  HB3 LYS   293     -34.196 -21.960 -22.348  1.00  0.00
ATOM   4840  CG  LYS   293     -32.508 -22.412 -23.621  1.00  0.00
ATOM   4841  HG2 LYS   293     -31.841 -21.835 -24.262  1.00  0.00
ATOM   4842  HG3 LYS   293     -31.946 -22.806 -22.774  1.00  0.00
ATOM   4843  CD  LYS   293     -33.112 -23.582 -24.427  1.00  0.00
ATOM   4844  HD2 LYS   293     -33.884 -24.038 -23.807  1.00  0.00
ATOM   4845  HD3 LYS   293     -33.569 -23.157 -25.321  1.00  0.00
ATOM   4846  CE  LYS   293     -32.086 -24.651 -24.835  1.00  0.00
ATOM   4847  HE2 LYS   293     -32.556 -25.320 -25.556  1.00  0.00
ATOM   4848  HE3 LYS   293     -31.238 -24.151 -25.303  1.00  0.00
ATOM   4849  NZ  LYS   293     -31.618 -25.430 -23.675  1.00  0.00
ATOM   4850  HZ1 LYS   293     -32.404 -25.893 -23.241  1.00  0.00
ATOM   4851  HZ2 LYS   293     -30.947 -26.120 -23.981  1.00  0.00
ATOM   4852  HZ3 LYS   293     -31.182 -24.810 -23.007  1.00  0.00
ATOM   4853  C   LYS   293     -35.608 -19.981 -23.468  1.00  0.00
ATOM   4854  O   LYS   293     -36.365 -20.539 -22.675  1.00  0.00
ATOM   4855  N   ASP   294     -35.725 -18.694 -23.832  1.00  0.00
ATOM   4856  H   ASP   294     -34.962 -18.303 -24.365  1.00  0.00
ATOM   4857  CA  ASP   294     -36.809 -17.809 -23.426  1.00  0.00
ATOM   4858  HA  ASP   294     -37.295 -18.204 -22.533  1.00  0.00
ATOM   4859  CB  ASP   294     -36.262 -16.398 -23.108  1.00  0.00
ATOM   4860  HB2 ASP   294     -35.469 -16.489 -22.366  1.00  0.00
ATOM   4861  HB3 ASP   294     -35.840 -16.045 -24.049  1.00  0.00
ATOM   4862  CG  ASP   294     -37.311 -15.400 -22.613  1.00  0.00
ATOM   4863  OD1 ASP   294     -38.112 -15.760 -21.721  1.00  0.00
ATOM   4864  OD2 ASP   294     -37.257 -14.258 -23.114  1.00  0.00
ATOM   4865  C   ASP   294     -37.895 -17.815 -24.523  1.00  0.00
ATOM   4866  O   ASP   294     -38.053 -16.838 -25.253  1.00  0.00
ATOM   4867  N   LYS   295     -38.625 -18.936 -24.620  1.00  0.00
ATOM   4868  H   LYS   295     -38.349 -19.720 -24.047  1.00  0.00
ATOM   4869  CA  LYS   295     -39.757 -19.109 -25.536  1.00  0.00
ATOM   4870  HA  LYS   295     -39.506 -18.733 -26.528  1.00  0.00
ATOM   4871  CB  LYS   295     -40.091 -20.606 -25.648  1.00  0.00
ATOM   4872  HB2 LYS   295     -40.331 -20.963 -24.646  1.00  0.00
ATOM   4873  HB3 LYS   295     -40.970 -20.698 -26.286  1.00  0.00
ATOM   4874  CG  LYS   295     -38.945 -21.448 -26.231  1.00  0.00
ATOM   4875  HG2 LYS   295     -38.736 -21.091 -27.240  1.00  0.00
ATOM   4876  HG3 LYS   295     -38.063 -21.306 -25.606  1.00  0.00
ATOM   4877  CD  LYS   295     -39.301 -22.938 -26.280  1.00  0.00
ATOM   4878  HD2 LYS   295     -39.545 -23.261 -25.268  1.00  0.00
ATOM   4879  HD3 LYS   295     -40.176 -23.056 -26.920  1.00  0.00
ATOM   4880  CE  LYS   295     -38.149 -23.793 -26.826  1.00  0.00
ATOM   4881  HE2 LYS   295     -37.914 -23.454 -27.835  1.00  0.00
ATOM   4882  HE3 LYS   295     -37.279 -23.652 -26.184  1.00  0.00
ATOM   4883  NZ  LYS   295     -38.508 -25.221 -26.860  1.00  0.00
ATOM   4884  HZ1 LYS   295     -39.314 -25.352 -27.455  1.00  0.00
ATOM   4885  HZ2 LYS   295     -37.731 -25.755 -27.223  1.00  0.00
ATOM   4886  HZ3 LYS   295     -38.725 -25.536 -25.925  1.00  0.00
ATOM   4887  C   LYS   295     -41.001 -18.322 -25.088  1.00  0.00
ATOM   4888  O   LYS   295     -41.793 -17.915 -25.937  1.00  0.00
ATOM   4889  N   ALA   296     -41.125 -18.106 -23.767  1.00  0.00
ATOM   4890  H   ALA   296     -40.471 -18.603 -23.180  1.00  0.00
ATOM   4891  CA  ALA   296     -42.161 -17.300 -23.123  1.00  0.00
ATOM   4892  HA  ALA   296     -43.121 -17.594 -23.547  1.00  0.00
ATOM   4893  CB  ALA   296     -42.162 -17.637 -21.625  1.00  0.00
ATOM   4894  HB1 ALA   296     -41.210 -17.340 -21.185  1.00  0.00
ATOM   4895  HB2 ALA   296     -42.973 -17.101 -21.132  1.00  0.00
ATOM   4896  HB3 ALA   296     -42.303 -18.710 -21.493  1.00  0.00
ATOM   4897  C   ALA   296     -42.012 -15.783 -23.358  1.00  0.00
ATOM   4898  O   ALA   296     -42.954 -15.048 -23.064  1.00  0.00
ATOM   4899  N   ASN   297     -40.858 -15.351 -23.902  1.00  0.00
ATOM   4900  H   ASN   297     -40.111 -16.030 -23.885  1.00  0.00
ATOM   4901  CA  ASN   297     -40.550 -13.988 -24.355  1.00  0.00
ATOM   4902  HA  ASN   297     -39.509 -13.939 -24.673  1.00  0.00
ATOM   4903  CB  ASN   297     -41.453 -13.572 -25.548  1.00  0.00
ATOM   4904  HB2 ASN   297     -42.468 -13.488 -25.160  1.00  0.00
ATOM   4905  HB3 ASN   297     -41.124 -12.600 -25.916  1.00  0.00
ATOM   4906  CG  ASN   297     -41.456 -14.565 -26.720  1.00  0.00
ATOM   4907  OD1 ASN   297     -40.417 -15.085 -27.115  1.00  0.00
ATOM   4908  ND2 ASN   297     -42.628 -14.815 -27.304  1.00  0.00
ATOM   4909 HD21 ASN   297     -42.675 -15.462 -28.078  1.00  0.00
ATOM   4910 HD22 ASN   297     -43.463 -14.357 -26.969  1.00  0.00
ATOM   4911  C   ASN   297     -40.567 -12.949 -23.210  1.00  0.00
ATOM   4912  O   ASN   297     -40.957 -11.801 -23.421  1.00  0.00
ATOM   4913  N   ARG   298     -40.151 -13.390 -22.013  1.00  0.00
ATOM   4914  H   ARG   298     -39.826 -14.346 -21.984  1.00  0.00
ATOM   4915  CA  ARG   298     -40.163 -12.625 -20.770  1.00  0.00
ATOM   4916  HA  ARG   298     -41.046 -11.988 -20.721  1.00  0.00
ATOM   4917  CB  ARG   298     -40.195 -13.602 -19.583  1.00  0.00
ATOM   4918  HB2 ARG   298     -39.260 -14.162 -19.596  1.00  0.00
ATOM   4919  HB3 ARG   298     -40.249 -13.007 -18.671  1.00  0.00
ATOM   4920  CG  ARG   298     -41.382 -14.583 -19.626  1.00  0.00
ATOM   4921  HG2 ARG   298     -42.256 -14.021 -19.955  1.00  0.00
ATOM   4922  HG3 ARG   298     -41.144 -15.348 -20.365  1.00  0.00
ATOM   4923  CD  ARG   298     -41.682 -15.251 -18.276  1.00  0.00
ATOM   4924  HD2 ARG   298     -42.466 -15.998 -18.400  1.00  0.00
ATOM   4925  HD3 ARG   298     -40.781 -15.731 -17.894  1.00  0.00
ATOM   4926  NE  ARG   298     -42.136 -14.249 -17.295  1.00  0.00
ATOM   4927  HE  ARG   298     -42.084 -13.305 -17.650  1.00  0.00
ATOM   4928  CZ  ARG   298     -42.591 -14.440 -16.047  1.00  0.00
ATOM   4929  NH1 ARG   298     -42.754 -15.665 -15.526  1.00  0.00
ATOM   4930 HH11 ARG   298     -42.531 -16.480 -16.080  1.00  0.00
ATOM   4931 HH12 ARG   298     -43.099 -15.767 -14.582  1.00  0.00
ATOM   4932  NH2 ARG   298     -42.885 -13.364 -15.306  1.00  0.00
ATOM   4933 HH21 ARG   298     -42.761 -12.439 -15.693  1.00  0.00
ATOM   4934 HH22 ARG   298     -43.229 -13.482 -14.364  1.00  0.00
ATOM   4935  C   ARG   298     -38.962 -11.685 -20.603  1.00  0.00
ATOM   4936  O   ARG   298     -39.100 -10.658 -19.941  1.00  0.00
ATOM   4937  N   TYR   299     -37.814 -12.079 -21.167  1.00  0.00
ATOM   4938  H   TYR   299     -37.850 -12.940 -21.694  1.00  0.00
ATOM   4939  CA  TYR   299     -36.524 -11.413 -21.016  1.00  0.00
ATOM   4940  HA  TYR   299     -36.600 -10.576 -20.322  1.00  0.00
ATOM   4941  CB  TYR   299     -35.513 -12.428 -20.454  1.00  0.00
ATOM   4942  HB2 TYR   299     -35.671 -13.335 -21.038  1.00  0.00
ATOM   4943  HB3 TYR   299     -34.485 -12.090 -20.580  1.00  0.00
ATOM   4944  CG  TYR   299     -35.773 -12.718 -18.991  1.00  0.00
ATOM   4945  CD1 TYR   299     -36.542 -13.835 -18.604  1.00  0.00
ATOM   4946  HD1 TYR   299     -36.874 -14.556 -19.351  1.00  0.00
ATOM   4947  CE1 TYR   299     -36.881 -14.018 -17.250  1.00  0.00
ATOM   4948  HE1 TYR   299     -37.483 -14.876 -16.950  1.00  0.00
ATOM   4949  CZ  TYR   299     -36.437 -13.094 -16.281  1.00  0.00
ATOM   4950  OH  TYR   299     -36.778 -13.258 -14.971  1.00  0.00
ATOM   4951  HH  TYR   299     -37.322 -14.034 -14.819  1.00  0.00
ATOM   4952  CE2 TYR   299     -35.645 -11.996 -16.664  1.00  0.00
ATOM   4953  HE2 TYR   299     -35.287 -11.291 -15.914  1.00  0.00
ATOM   4954  CD2 TYR   299     -35.316 -11.809 -18.018  1.00  0.00
ATOM   4955  HD2 TYR   299     -34.705 -10.958 -18.318  1.00  0.00
ATOM   4956  C   TYR   299     -36.032 -10.798 -22.325  1.00  0.00
ATOM   4957  O   TYR   299     -35.284  -9.828 -22.272  1.00  0.00
ATOM   4958  N   PHE   300     -36.467 -11.347 -23.463  1.00  0.00
ATOM   4959  H   PHE   300     -37.043 -12.172 -23.369  1.00  0.00
ATOM   4960  CA  PHE   300     -36.195 -10.844 -24.802  1.00  0.00
ATOM   4961  HA  PHE   300     -35.835  -9.816 -24.753  1.00  0.00
ATOM   4962  CB  PHE   300     -35.110 -11.715 -25.473  1.00  0.00
ATOM   4963  HB2 PHE   300     -35.542 -12.715 -25.431  1.00  0.00
ATOM   4964  HB3 PHE   300     -34.891 -11.458 -26.509  1.00  0.00
ATOM   4965  CG  PHE   300     -33.778 -11.788 -24.753  1.00  0.00
ATOM   4966  CD1 PHE   300     -33.554 -12.799 -23.794  1.00  0.00
ATOM   4967  HD1 PHE   300     -34.305 -13.572 -23.630  1.00  0.00
ATOM   4968  CE1 PHE   300     -32.378 -12.808 -23.060  1.00  0.00
ATOM   4969  HE1 PHE   300     -32.199 -13.600 -22.333  1.00  0.00
ATOM   4970  CZ  PHE   300     -31.431 -11.813 -23.249  1.00  0.00
ATOM   4971  HZ  PHE   300     -30.510 -11.834 -22.666  1.00  0.00
ATOM   4972  CE2 PHE   300     -31.647 -10.796 -24.170  1.00  0.00
ATOM   4973  HE2 PHE   300     -30.892 -10.022 -24.312  1.00  0.00
ATOM   4974  CD2 PHE   300     -32.822 -10.764 -24.909  1.00  0.00
ATOM   4975  HD2 PHE   300     -33.004  -9.948 -25.608  1.00  0.00
ATOM   4976  C   PHE   300     -37.502 -10.945 -25.588  1.00  0.00
ATOM   4977  O   PHE   300     -38.265 -11.888 -25.380  1.00  0.00
ATOM   4978  N   SER   301     -37.720 -10.019 -26.532  1.00  0.00
ATOM   4979  H   SER   301     -37.159  -9.179 -26.536  1.00  0.00
ATOM   4980  CA  SER   301     -38.792 -10.143 -27.521  1.00  0.00
ATOM   4981  HA  SER   301     -39.718 -10.471 -27.049  1.00  0.00
ATOM   4982  CB  SER   301     -39.028  -8.755 -28.163  1.00  0.00
ATOM   4983  HB2 SER   301     -40.040  -8.746 -28.567  1.00  0.00
ATOM   4984  HB3 SER   301     -38.946  -8.008 -27.374  1.00  0.00
ATOM   4985  OG  SER   301     -38.106  -8.455 -29.194  1.00  0.00
ATOM   4986  HG  SER   301     -38.300  -7.586 -29.554  1.00  0.00
ATOM   4987  C   SER   301     -38.430 -11.221 -28.569  1.00  0.00
ATOM   4988  O   SER   301     -37.241 -11.431 -28.813  1.00  0.00
ATOM   4989  N   PRO   302     -39.432 -11.797 -29.270  1.00  0.00
ATOM   4990  CD  PRO   302     -40.870 -11.673 -29.019  1.00  0.00
ATOM   4991  HD2 PRO   302     -41.091 -10.625 -28.820  1.00  0.00
ATOM   4992  HD3 PRO   302     -41.115 -12.269 -28.140  1.00  0.00
ATOM   4993  CG  PRO   302     -41.558 -12.188 -30.282  1.00  0.00
ATOM   4994  HG2 PRO   302     -41.848 -11.358 -30.926  1.00  0.00
ATOM   4995  HG3 PRO   302     -42.441 -12.774 -30.025  1.00  0.00
ATOM   4996  CB  PRO   302     -40.501 -13.060 -30.942  1.00  0.00
ATOM   4997  HB2 PRO   302     -40.678 -13.007 -32.016  1.00  0.00
ATOM   4998  HB3 PRO   302     -40.472 -14.104 -30.630  1.00  0.00
ATOM   4999  CA  PRO   302     -39.173 -12.375 -30.599  1.00  0.00
ATOM   5000  HA  PRO   302     -38.346 -13.083 -30.538  1.00  0.00
ATOM   5001  C   PRO   302     -38.807 -11.242 -31.578  1.00  0.00
ATOM   5002  O   PRO   302     -39.272 -10.115 -31.395  1.00  0.00
ATOM   5003  N   ASN   303     -37.927 -11.536 -32.546  1.00  0.00
ATOM   5004  H   ASN   303     -37.611 -12.495 -32.581  1.00  0.00
ATOM   5005  CA  ASN   303     -37.286 -10.556 -33.441  1.00  0.00
ATOM   5006  HA  ASN   303     -36.742 -11.111 -34.205  1.00  0.00
ATOM   5007  CB  ASN   303     -38.275  -9.577 -34.145  1.00  0.00
ATOM   5008  HB2 ASN   303     -38.622  -8.870 -33.391  1.00  0.00
ATOM   5009  HB3 ASN   303     -37.725  -9.042 -34.919  1.00  0.00
ATOM   5010  CG  ASN   303     -39.495 -10.247 -34.786  1.00  0.00
ATOM   5011  OD1 ASN   303     -39.367 -10.937 -35.793  1.00  0.00
ATOM   5012  ND2 ASN   303     -40.681 -10.037 -34.209  1.00  0.00
ATOM   5013 HD21 ASN   303     -41.511 -10.460 -34.599  1.00  0.00
ATOM   5014 HD22 ASN   303     -40.742  -9.456 -33.385  1.00  0.00
ATOM   5015  C   ASN   303     -36.148  -9.764 -32.760  1.00  0.00
ATOM   5016  O   ASN   303     -35.571  -8.900 -33.422  1.00  0.00
ATOM   5017  N   PHE   304     -35.796 -10.078 -31.494  1.00  0.00
ATOM   5018  H   PHE   304     -36.441 -10.621 -30.938  1.00  0.00
ATOM   5019  CA  PHE   304     -34.563  -9.602 -30.860  1.00  0.00
ATOM   5020  HA  PHE   304     -34.496  -8.520 -30.974  1.00  0.00
ATOM   5021  CB  PHE   304     -34.526  -9.943 -29.350  1.00  0.00
ATOM   5022  HB2 PHE   304     -35.283  -9.285 -28.924  1.00  0.00
ATOM   5023  HB3 PHE   304     -34.768 -10.978 -29.110  1.00  0.00
ATOM   5024  CG  PHE   304     -33.217  -9.623 -28.634  1.00  0.00
ATOM   5025  CD1 PHE   304     -32.884  -8.288 -28.318  1.00  0.00
ATOM   5026  HD1 PHE   304     -33.598  -7.491 -28.525  1.00  0.00
ATOM   5027  CE1 PHE   304     -31.655  -7.988 -27.747  1.00  0.00
ATOM   5028  HE1 PHE   304     -31.417  -6.956 -27.490  1.00  0.00
ATOM   5029  CZ  PHE   304     -30.732  -8.993 -27.503  1.00  0.00
ATOM   5030  HZ  PHE   304     -29.772  -8.750 -27.048  1.00  0.00
ATOM   5031  CE2 PHE   304     -31.029 -10.306 -27.837  1.00  0.00
ATOM   5032  HE2 PHE   304     -30.293 -11.087 -27.644  1.00  0.00
ATOM   5033  CD2 PHE   304     -32.251 -10.630 -28.413  1.00  0.00
ATOM   5034  HD2 PHE   304     -32.465 -11.661 -28.694  1.00  0.00
ATOM   5035  C   PHE   304     -33.353 -10.187 -31.594  1.00  0.00
ATOM   5036  O   PHE   304     -33.214 -11.410 -31.641  1.00  0.00
ATOM   5037  N   LYS   305     -32.524  -9.298 -32.151  1.00  0.00
ATOM   5038  H   LYS   305     -32.795  -8.325 -32.139  1.00  0.00
ATOM   5039  CA  LYS   305     -31.270  -9.657 -32.794  1.00  0.00
ATOM   5040  HA  LYS   305     -31.082 -10.721 -32.653  1.00  0.00
ATOM   5041  CB  LYS   305     -31.312  -9.359 -34.310  1.00  0.00
ATOM   5042  HB2 LYS   305     -31.331  -8.275 -34.418  1.00  0.00
ATOM   5043  HB3 LYS   305     -30.387  -9.750 -34.734  1.00  0.00
ATOM   5044  CG  LYS   305     -32.512  -9.968 -35.051  1.00  0.00
ATOM   5045  HG2 LYS   305     -32.635 -10.997 -34.712  1.00  0.00
ATOM   5046  HG3 LYS   305     -33.400  -9.392 -34.792  1.00  0.00
ATOM   5047  CD  LYS   305     -32.318  -9.951 -36.572  1.00  0.00
ATOM   5048  HD2 LYS   305     -32.142  -8.919 -36.874  1.00  0.00
ATOM   5049  HD3 LYS   305     -31.438 -10.551 -36.802  1.00  0.00
ATOM   5050  CE  LYS   305     -33.530 -10.507 -37.333  1.00  0.00
ATOM   5051  HE2 LYS   305     -33.763 -11.495 -36.936  1.00  0.00
ATOM   5052  HE3 LYS   305     -34.376  -9.841 -37.167  1.00  0.00
ATOM   5053  NZ  LYS   305     -33.262 -10.610 -38.779  1.00  0.00
ATOM   5054  HZ1 LYS   305     -32.478 -11.228 -38.933  1.00  0.00
ATOM   5055  HZ2 LYS   305     -34.078 -10.978 -39.247  1.00  0.00
ATOM   5056  HZ3 LYS   305     -33.047  -9.695 -39.148  1.00  0.00
ATOM   5057  C   LYS   305     -30.138  -8.867 -32.139  1.00  0.00
ATOM   5058  O   LYS   305     -30.376  -7.809 -31.557  1.00  0.00
ATOM   5059  N   VAL   306     -28.921  -9.396 -32.294  1.00  0.00
ATOM   5060  H   VAL   306     -28.875 -10.333 -32.668  1.00  0.00
ATOM   5061  CA  VAL   306     -27.677  -8.723 -31.967  1.00  0.00
ATOM   5062  HA  VAL   306     -27.849  -7.687 -31.674  1.00  0.00
ATOM   5063  CB  VAL   306     -26.899  -9.438 -30.829  1.00  0.00
ATOM   5064  HB  VAL   306     -26.703 -10.460 -31.152  1.00  0.00
ATOM   5065  CG1 VAL   306     -25.565  -8.743 -30.484  1.00  0.00
ATOM   5066 HG11 VAL   306     -25.760  -7.721 -30.160  1.00  0.00
ATOM   5067 HG12 VAL   306     -25.067  -9.288 -29.682  1.00  0.00
ATOM   5068 HG13 VAL   306     -24.924  -8.728 -31.365  1.00  0.00
ATOM   5069  CG2 VAL   306     -27.760  -9.550 -29.563  1.00  0.00
ATOM   5070 HG21 VAL   306     -28.660 -10.123 -29.785  1.00  0.00
ATOM   5071 HG22 VAL   306     -27.193 -10.054 -28.781  1.00  0.00
ATOM   5072 HG23 VAL   306     -28.039  -8.553 -29.223  1.00  0.00
ATOM   5073  C   VAL   306     -26.828  -8.724 -33.245  1.00  0.00
ATOM   5074  O   VAL   306     -26.424  -9.793 -33.705  1.00  0.00
ATOM   5075  N   LYS   307     -26.592  -7.525 -33.800  1.00  0.00
ATOM   5076  H   LYS   307     -27.066  -6.721 -33.413  1.00  0.00
ATOM   5077  CA  LYS   307     -25.725  -7.326 -34.957  1.00  0.00
ATOM   5078  HA  LYS   307     -25.639  -8.259 -35.514  1.00  0.00
ATOM   5079  CB  LYS   307     -26.295  -6.246 -35.893  1.00  0.00
ATOM   5080  HB2 LYS   307     -26.286  -5.303 -35.346  1.00  0.00
ATOM   5081  HB3 LYS   307     -25.627  -6.174 -36.751  1.00  0.00
ATOM   5082  CG  LYS   307     -27.722  -6.542 -36.379  1.00  0.00
ATOM   5083  HG2 LYS   307     -27.808  -7.616 -36.541  1.00  0.00
ATOM   5084  HG3 LYS   307     -28.416  -6.236 -35.597  1.00  0.00
ATOM   5085  CD  LYS   307     -28.059  -5.799 -37.682  1.00  0.00
ATOM   5086  HD2 LYS   307     -27.765  -4.759 -37.543  1.00  0.00
ATOM   5087  HD3 LYS   307     -27.454  -6.245 -38.471  1.00  0.00
ATOM   5088  CE  LYS   307     -29.544  -5.864 -38.077  1.00  0.00
ATOM   5089  HE2 LYS   307     -30.132  -5.543 -37.217  1.00  0.00
ATOM   5090  HE3 LYS   307     -29.700  -5.169 -38.902  1.00  0.00
ATOM   5091  NZ  LYS   307     -29.969  -7.214 -38.485  1.00  0.00
ATOM   5092  HZ1 LYS   307     -29.825  -7.858 -37.720  1.00  0.00
ATOM   5093  HZ2 LYS   307     -30.948  -7.198 -38.732  1.00  0.00
ATOM   5094  HZ3 LYS   307     -29.425  -7.512 -39.282  1.00  0.00
ATOM   5095  C   LYS   307     -24.328  -6.936 -34.471  1.00  0.00
ATOM   5096  O   LYS   307     -24.212  -6.069 -33.613  1.00  0.00
ATOM   5097  N   LEU   308     -23.309  -7.584 -35.044  1.00  0.00
ATOM   5098  H   LEU   308     -23.578  -8.242 -35.761  1.00  0.00
ATOM   5099  CA  LEU   308     -21.888  -7.398 -34.774  1.00  0.00
ATOM   5100  HA  LEU   308     -21.743  -6.780 -33.888  1.00  0.00
ATOM   5101  CB  LEU   308     -21.243  -8.782 -34.522  1.00  0.00
ATOM   5102  HB2 LEU   308     -21.255  -9.196 -35.530  1.00  0.00
ATOM   5103  HB3 LEU   308     -20.211  -8.651 -34.196  1.00  0.00
ATOM   5104  CG  LEU   308     -21.968  -9.749 -33.560  1.00  0.00
ATOM   5105  HG  LEU   308     -22.990  -9.896 -33.908  1.00  0.00
ATOM   5106  CD1 LEU   308     -21.242 -11.105 -33.514  1.00  0.00
ATOM   5107 HD11 LEU   308     -20.220 -10.959 -33.166  1.00  0.00
ATOM   5108 HD12 LEU   308     -21.765 -11.775 -32.832  1.00  0.00
ATOM   5109 HD13 LEU   308     -21.226 -11.543 -34.512  1.00  0.00
ATOM   5110  CD2 LEU   308     -22.171  -9.170 -32.155  1.00  0.00
ATOM   5111 HD21 LEU   308     -22.770  -8.262 -32.219  1.00  0.00
ATOM   5112 HD22 LEU   308     -22.686  -9.901 -31.531  1.00  0.00
ATOM   5113 HD23 LEU   308     -21.202  -8.935 -31.715  1.00  0.00
ATOM   5114  C   LEU   308     -21.268  -6.783 -36.038  1.00  0.00
ATOM   5115  O   LEU   308     -21.543  -7.283 -37.126  1.00  0.00
ATOM   5116  N   TYR   309     -20.453  -5.731 -35.891  1.00  0.00
ATOM   5117  H   TYR   309     -20.223  -5.444 -34.950  1.00  0.00
ATOM   5118  CA  TYR   309     -19.899  -4.960 -37.008  1.00  0.00
ATOM   5119  HA  TYR   309     -20.248  -5.363 -37.958  1.00  0.00
ATOM   5120  CB  TYR   309     -20.364  -3.492 -36.894  1.00  0.00
ATOM   5121  HB2 TYR   309     -19.977  -3.109 -35.950  1.00  0.00
ATOM   5122  HB3 TYR   309     -19.895  -2.960 -37.721  1.00  0.00
ATOM   5123  CG  TYR   309     -21.871  -3.283 -36.946  1.00  0.00
ATOM   5124  CD1 TYR   309     -22.666  -3.484 -35.796  1.00  0.00
ATOM   5125  HD1 TYR   309     -22.192  -3.794 -34.865  1.00  0.00
ATOM   5126  CE1 TYR   309     -24.058  -3.288 -35.845  1.00  0.00
ATOM   5127  HE1 TYR   309     -24.665  -3.440 -34.953  1.00  0.00
ATOM   5128  CZ  TYR   309     -24.667  -2.897 -37.053  1.00  0.00
ATOM   5129  OH  TYR   309     -26.015  -2.712 -37.117  1.00  0.00
ATOM   5130  HH  TYR   309     -26.456  -2.875 -36.280  1.00  0.00
ATOM   5131  CE2 TYR   309     -23.881  -2.692 -38.203  1.00  0.00
ATOM   5132  HE2 TYR   309     -24.354  -2.391 -39.138  1.00  0.00
ATOM   5133  CD2 TYR   309     -22.486  -2.875 -38.147  1.00  0.00
ATOM   5134  HD2 TYR   309     -21.877  -2.701 -39.034  1.00  0.00
ATOM   5135  C   TYR   309     -18.368  -5.047 -36.974  1.00  0.00
ATOM   5136  O   TYR   309     -17.772  -4.650 -35.975  1.00  0.00
ATOM   5137  N   PHE   310     -17.770  -5.555 -38.062  1.00  0.00
ATOM   5138  H   PHE   310     -18.375  -5.779 -38.839  1.00  0.00
ATOM   5139  CA  PHE   310     -16.331  -5.785 -38.214  1.00  0.00
ATOM   5140  HA  PHE   310     -15.794  -5.410 -37.343  1.00  0.00
ATOM   5141  CB  PHE   310     -16.063  -7.303 -38.344  1.00  0.00
ATOM   5142  HB2 PHE   310     -16.504  -7.717 -39.251  1.00  0.00
ATOM   5143  HB3 PHE   310     -14.978  -7.388 -38.396  1.00  0.00
ATOM   5144  CG  PHE   310     -16.513  -8.190 -37.199  1.00  0.00
ATOM   5145  CD1 PHE   310     -15.700  -8.358 -36.058  1.00  0.00
ATOM   5146  HD1 PHE   310     -14.729  -7.867 -35.997  1.00  0.00
ATOM   5147  CE1 PHE   310     -16.143  -9.153 -35.009  1.00  0.00
ATOM   5148  HE1 PHE   310     -15.506  -9.293 -34.135  1.00  0.00
ATOM   5149  CZ  PHE   310     -17.387  -9.768 -35.067  1.00  0.00
ATOM   5150  HZ  PHE   310     -17.717 -10.400 -34.243  1.00  0.00
ATOM   5151  CE2 PHE   310     -18.209  -9.580 -36.169  1.00  0.00
ATOM   5152  HE2 PHE   310     -19.184 -10.067 -36.205  1.00  0.00
ATOM   5153  CD2 PHE   310     -17.796  -8.777 -37.222  1.00  0.00
ATOM   5154  HD2 PHE   310     -18.462  -8.600 -38.066  1.00  0.00
ATOM   5155  C   PHE   310     -15.803  -5.097 -39.486  1.00  0.00
ATOM   5156  O   PHE   310     -16.569  -4.868 -40.418  1.00  0.00
ATOM   5157  N   THR   311     -14.484  -4.863 -39.543  1.00  0.00
ATOM   5158  H   THR   311     -13.966  -4.913 -38.677  1.00  0.00
ATOM   5159  CA  THR   311     -13.754  -4.531 -40.773  1.00  0.00
ATOM   5160  HA  THR   311     -14.323  -4.741 -41.678  1.00  0.00
ATOM   5161  CB  THR   311     -13.277  -3.049 -40.818  1.00  0.00
ATOM   5162  HB  THR   311     -12.819  -2.891 -41.795  1.00  0.00
ATOM   5163  CG2 THR   311     -14.392  -2.020 -40.604  1.00  0.00
ATOM   5164 HG21 THR   311     -14.850  -2.177 -39.627  1.00  0.00
ATOM   5165 HG22 THR   311     -13.973  -1.015 -40.651  1.00  0.00
ATOM   5166 HG23 THR   311     -15.147  -2.135 -41.381  1.00  0.00
ATOM   5167  OG1 THR   311     -12.217  -2.776 -39.925  1.00  0.00
ATOM   5168  HG1 THR   311     -11.967  -1.852 -39.998  1.00  0.00
ATOM   5169  C   THR   311     -12.515  -5.438 -40.890  1.00  0.00
ATOM   5170  O   THR   311     -12.051  -5.984 -39.889  1.00  0.00
ATOM   5171  N   LYS   312     -12.002  -5.571 -42.123  1.00  0.00
ATOM   5172  H   LYS   312     -12.493  -5.108 -42.875  1.00  0.00
ATOM   5173  CA  LYS   312     -10.803  -6.343 -42.449  1.00  0.00
ATOM   5174  HA  LYS   312     -10.769  -7.260 -41.861  1.00  0.00
ATOM   5175  CB  LYS   312     -10.831  -6.718 -43.945  1.00  0.00
ATOM   5176  HB2 LYS   312     -10.764  -5.789 -44.511  1.00  0.00
ATOM   5177  HB3 LYS   312      -9.948  -7.326 -44.140  1.00  0.00
ATOM   5178  CG  LYS   312     -12.089  -7.489 -44.375  1.00  0.00
ATOM   5179  HG2 LYS   312     -12.165  -8.382 -43.755  1.00  0.00
ATOM   5180  HG3 LYS   312     -12.954  -6.849 -44.197  1.00  0.00
ATOM   5181  CD  LYS   312     -12.049  -7.895 -45.854  1.00  0.00
ATOM   5182  HD2 LYS   312     -11.830  -7.005 -46.444  1.00  0.00
ATOM   5183  HD3 LYS   312     -11.248  -8.623 -45.985  1.00  0.00
ATOM   5184  CE  LYS   312     -13.378  -8.506 -46.323  1.00  0.00
ATOM   5185  HE2 LYS   312     -13.596  -9.372 -45.697  1.00  0.00
ATOM   5186  HE3 LYS   312     -14.162  -7.759 -46.194  1.00  0.00
ATOM   5187  NZ  LYS   312     -13.324  -8.922 -47.735  1.00  0.00
ATOM   5188  HZ1 LYS   312     -12.598  -9.614 -47.854  1.00  0.00
ATOM   5189  HZ2 LYS   312     -14.214  -9.317 -48.004  1.00  0.00
ATOM   5190  HZ3 LYS   312     -13.123  -8.120 -48.315  1.00  0.00
ATOM   5191  C   LYS   312      -9.533  -5.534 -42.149  1.00  0.00
ATOM   5192  O   LYS   312      -9.519  -4.322 -42.371  1.00  0.00
ATOM   5193  N   THR   313      -8.478  -6.231 -41.701  1.00  0.00
ATOM   5194  H   THR   313      -8.622  -7.198 -41.448  1.00  0.00
ATOM   5195  CA  THR   313      -7.149  -5.652 -41.500  1.00  0.00
ATOM   5196  HA  THR   313      -7.203  -4.648 -41.078  1.00  0.00
ATOM   5197  CB  THR   313      -6.285  -6.538 -40.563  1.00  0.00
ATOM   5198  HB  THR   313      -5.283  -6.111 -40.532  1.00  0.00
ATOM   5199  CG2 THR   313      -6.850  -6.624 -39.136  1.00  0.00
ATOM   5200 HG21 THR   313      -7.852  -7.051 -39.167  1.00  0.00
ATOM   5201 HG22 THR   313      -6.204  -7.256 -38.527  1.00  0.00
ATOM   5202 HG23 THR   313      -6.894  -5.625 -38.701  1.00  0.00
ATOM   5203  OG1 THR   313      -6.124  -7.854 -41.064  1.00  0.00
ATOM   5204  HG1 THR   313      -5.585  -8.365 -40.455  1.00  0.00
ATOM   5205  C   THR   313      -6.416  -5.438 -42.845  1.00  0.00
ATOM   5206  O   THR   313      -5.986  -4.315 -43.105  1.00  0.00
ATOM   5207  N   VAL   314      -6.327  -6.483 -43.693  1.00  0.00
ATOM   5208  H   VAL   314      -6.691  -7.361 -43.352  1.00  0.00
ATOM   5209  CA  VAL   314      -5.663  -6.465 -45.008  1.00  0.00
ATOM   5210  HA  VAL   314      -4.850  -5.743 -45.077  1.00  0.00
ATOM   5211  CB  VAL   314      -5.118  -7.871 -45.417  1.00  0.00
ATOM   5212  HB  VAL   314      -4.710  -7.801 -46.425  1.00  0.00
ATOM   5213  CG1 VAL   314      -4.021  -8.360 -44.453  1.00  0.00
ATOM   5214 HG11 VAL   314      -4.428  -8.431 -43.444  1.00  0.00
ATOM   5215 HG12 VAL   314      -3.668  -9.341 -44.771  1.00  0.00
ATOM   5216 HG13 VAL   314      -3.190  -7.655 -44.460  1.00  0.00
ATOM   5217  CG2 VAL   314      -6.200  -8.961 -45.581  1.00  0.00
ATOM   5218 HG21 VAL   314      -6.905  -8.660 -46.355  1.00  0.00
ATOM   5219 HG22 VAL   314      -5.729  -9.902 -45.866  1.00  0.00
ATOM   5220 HG23 VAL   314      -6.731  -9.092 -44.638  1.00  0.00
ATOM   5221  C   VAL   314      -6.660  -5.895 -46.006  1.00  0.00
ATOM   5222  O   VAL   314      -6.443  -5.865 -47.217  1.00  0.00
ATOM   5223  OXT VAL   314      -7.753  -5.479 -45.628  1.00  0.00
TER   
ATOM   5224  C1  MOL   315     -24.022 -18.565 -38.457  1.00  0.00
ATOM   5225  C2  MOL   315     -24.993 -18.150 -37.316  1.00  0.00
ATOM   5226  C3  MOL   315     -23.165 -17.297 -38.529  1.00  0.00
ATOM   5227  C4  MOL   315     -23.216 -19.896 -38.233  1.00  0.00
ATOM   5228  C5  MOL   315     -27.316 -21.208 -36.438  1.00  0.00
ATOM   5229  C6  MOL   315     -23.555 -21.071 -39.182  1.00  0.00
ATOM   5230  C7  MOL   315     -25.714 -19.308 -36.644  1.00  0.00
ATOM   5231  C8  MOL   315     -23.065 -16.948 -37.045  1.00  0.00
ATOM   5232  C9  MOL   315     -26.928 -19.815 -36.958  1.00  0.00
ATOM   5233  C10 MOL   315     -21.797 -17.352 -39.254  1.00  0.00
ATOM   5234  C11 MOL   315     -26.830 -22.331 -37.404  1.00  0.00
ATOM   5235  C12 MOL   315     -24.980 -21.585 -39.041  1.00  0.00
ATOM   5236  C13 MOL   315     -25.399 -22.090 -37.863  1.00  0.00
ATOM   5237  C14 MOL   315     -27.861 -19.212 -38.001  1.00  0.00
ATOM   5238  C15 MOL   315     -25.863 -21.354 -40.260  1.00  0.00
ATOM   5239  C16 MOL   315     -29.164 -22.412 -35.479  1.00  0.00
ATOM   5240  C17 MOL   315     -30.609 -24.281 -35.619  1.00  0.00
ATOM   5241  C18 MOL   315     -31.319 -23.942 -34.282  1.00  0.00
ATOM   5242  C19 MOL   315     -30.397 -23.089 -33.382  1.00  0.00
ATOM   5243  C20 MOL   315     -29.780 -21.910 -34.169  1.00  0.00
ATOM   5244  C21 MOL   315     -31.524 -24.974 -36.648  1.00  0.00
ATOM   5245  O1  MOL   315     -24.130 -17.477 -36.404  1.00  0.00
ATOM   5246  O2  MOL   315     -22.164 -16.368 -36.444  1.00  0.00
ATOM   5247  O3  MOL   315     -28.722 -21.297 -36.203  1.00  0.00
ATOM   5248  O4  MOL   315     -30.139 -23.078 -36.232  1.00  0.00
ATOM   5249  O5  MOL   315     -31.668 -26.351 -36.368  1.00  0.00
ATOM   5250  O6  MOL   315     -31.761 -25.110 -33.614  1.00  0.00
ATOM   5251  O7  MOL   315     -31.083 -22.634 -32.227  1.00  0.00
ATOM   5252  O8  MOL   315     -28.793 -21.253 -33.405  1.00  0.00
ATOM   5253  H1  MOL   315     -24.581 -18.642 -39.390  1.00  0.00
ATOM   5254  H2  MOL   315     -25.717 -17.431 -37.703  1.00  0.00
ATOM   5255  H3  MOL   315     -23.754 -16.504 -38.994  1.00  0.00
ATOM   5256  H4  MOL   315     -23.318 -20.225 -37.203  1.00  0.00
ATOM   5257  H5  MOL   315     -22.151 -19.718 -38.325  1.00  0.00
ATOM   5258  H6  MOL   315     -26.809 -21.341 -35.479  1.00  0.00
ATOM   5259  H7  MOL   315     -22.881 -21.899 -38.961  1.00  0.00
ATOM   5260  H8  MOL   315     -23.331 -20.796 -40.214  1.00  0.00
ATOM   5261  H9  MOL   315     -25.111 -19.854 -35.933  1.00  0.00
ATOM   5262  H10 MOL   315     -21.616 -16.438 -39.814  1.00  0.00
ATOM   5263  H11 MOL   315     -20.956 -17.477 -38.574  1.00  0.00
ATOM   5264  H12 MOL   315     -21.764 -18.160 -39.985  1.00  0.00
ATOM   5265  H13 MOL   315     -27.512 -22.403 -38.247  1.00  0.00
ATOM   5266  H14 MOL   315     -26.865 -23.303 -36.918  1.00  0.00
ATOM   5267  H15 MOL   315     -24.671 -22.178 -37.073  1.00  0.00
ATOM   5268  H16 MOL   315     -27.415 -18.384 -38.548  1.00  0.00
ATOM   5269  H17 MOL   315     -28.158 -19.964 -38.731  1.00  0.00
ATOM   5270  H18 MOL   315     -28.764 -18.836 -37.519  1.00  0.00
ATOM   5271  H19 MOL   315     -26.889 -21.690 -40.130  1.00  0.00
ATOM   5272  H20 MOL   315     -25.898 -20.293 -40.508  1.00  0.00
ATOM   5273  H21 MOL   315     -25.458 -21.893 -41.116  1.00  0.00
ATOM   5274  H22 MOL   315     -28.366 -23.139 -35.306  1.00  0.00
ATOM   5275  H23 MOL   315     -29.747 -24.928 -35.434  1.00  0.00
ATOM   5276  H24 MOL   315     -32.215 -23.360 -34.505  1.00  0.00
ATOM   5277  H25 MOL   315     -29.589 -23.726 -33.020  1.00  0.00
ATOM   5278  H26 MOL   315     -30.554 -21.181 -34.414  1.00  0.00
ATOM   5279  H27 MOL   315     -31.093 -24.893 -37.646  1.00  0.00
ATOM   5280  H28 MOL   315     -32.503 -24.494 -36.690  1.00  0.00
ATOM   5281  H29 MOL   315     -30.997 -26.828 -36.866  1.00  0.00
ATOM   5282  H30 MOL   315     -32.495 -25.485 -34.109  1.00  0.00
ATOM   5283  H31 MOL   315     -30.622 -21.861 -31.881  1.00  0.00
ATOM   5284  H32 MOL   315     -28.678 -20.375 -33.787  1.00  0.00
TER   
END   
