# Supplementary material for: Active ingredients and molecular targets of Taraxacum mongolicum against hepatocellular carcinoma: network pharmacology, molecular docking, and molecular dynamics simulation analysis
Source: PeerJ. 2022 Jul 18;10:e13737. doi: 10.7717/peerj.13737 (PMC9302432; doi:10.7717/peerj.13737)
Supplement: Supplemental Information 7 [file peerj-10-13737-s007.zip › Molecular dynamics (MD) simulation data/PTEN-Sonchuside_A data/decomp_gbsa.dat]

| Run on Tue Jan 25 00:27:18 2022
| GB non-polar solvation energies calculated with gbsa=2
idecomp = 2: Per-residue decomp adding 1-4 interactions to EEL and VDW.
Energy Decomposition Analysis (All units kcal/mol): Generalized Born solvent
DELTAS:
Total Energy Decomposition:
Residue,Location,Internal,,,van der Waals,,,Electrostatic,,,Polar Solvation,,,Non-Polar Solv.,,,TOTAL,,
,,Avg.,Std. Dev.,Std. Err. of Mean,Avg.,Std. Dev.,Std. Err. of Mean,Avg.,Std. Dev.,Std. Err. of Mean,Avg.,Std. Dev.,Std. Err. of Mean,Avg.,Std. Dev.,Std. Err. of Mean
GLU   1,R GLU   1,0.0,0.0,0.0,-0.0001666666666666483,0.00037267799624992394,0.00015214515486252942,-0.00733333333333519,0.018345450541086272,0.007489498821187822,0.007666666666665378,0.018318175552049152,0.0074783638535409975,0.0,0.0,0.0,0.00016666666666272553,0.0006871842709338136,0.0002805418038423855
ILE   2,R ILE   2,0.0,0.0,0.0,-0.00016666666666672233,0.0003726779962500894,0.00015214515486259696,0.003333333333333558,0.0038586123009299823,0.0015752718754174983,-0.0034999999999999476,0.0038622100754188335,0.0015767406607020463,0.0,0.0,0.0,-0.0003333333333322604,0.00047140452078951435,0.00019245008972925583
VAL   3,R VAL   3,0.0,0.0,0.0,-0.0001666666666666483,0.00037267799624992394,0.00015214515486252942,-0.0025000000000000946,0.0023629078131263107,0.0009646530752325215,0.002666666666666558,0.002560381915955959,0.0010452715401236105,0.0,0.0,0.0,-2.220446049250313e-16,0.0008164965809271829,0.0003333333333331116
SER   4,R SER   4,0.0,0.0,0.0,-0.0001666666666666483,0.00037267799624992394,0.00015214515486252942,-0.007166666666666692,0.0025440562537454923,0.0010386066164354971,0.007499999999999692,0.002362907813126311,0.0009646530752325217,0.0,0.0,0.0,0.0001666666666656861,0.00037267799625015564,0.00015214515486262401
ARG   5,R ARG   5,0.0,0.0,0.0,-0.00033333333333338916,0.00047140452079111057,0.00019245008972990747,-0.042333333333332966,0.10921640088476707,0.044587408951822095,0.04250000000000161,0.10879453111254592,0.04441518133851443,0.0,0.0,0.0,-0.00016666666666272553,0.0006871842709338134,0.00028054180384238543
ASN   6,R ASN   6,0.0,0.0,0.0,-0.0008333333333330565,0.00037267799624984116,0.00015214515486249562,-0.01950000000000074,0.010275375094530702,0.004194904316217114,0.023833333333333744,0.010089873911776194,0.004119173775478562,0.0,0.0,0.0,0.0035000000000001328,0.001707825127657686,0.0006972166887774789
LYS   7,R LYS   7,0.0,0.0,0.0,-0.00033333333333344467,0.0004714045207911891,0.00019245008972993953,-0.13900000000000054,0.16174774599150998,0.06603324078741711,0.13866666666666086,0.16096445432316298,0.06571346330287986,0.0,0.0,0.0,-0.0006666666666698499,0.0016996731711973498,0.0006938886664886109
ARG   8,R ARG   8,0.0,0.0,0.0,-0.0006666666666666673,0.00047140452079103207,0.00019245008972987543,-0.004333333333332708,0.18869081117591277,0.07703270108880597,0.004000000000000152,0.18763972571571114,0.07660359724654724,0.0,0.0,0.0,-0.0010000000000047748,0.0014142135623798477,0.0005773502691923826
ARG   9,R ARG   9,0.0,0.0,0.0,-0.0001666666666666483,0.00037267799624992394,0.00015214515486252942,-0.060166666666669734,0.09623481121137581,0.03928769716015677,0.05983333333333244,0.09587911949718474,0.03914248662590611,0.0,0.0,0.0,-0.0005000000000071244,0.000763762615820317,0.00031180478222885265
TYR  10,R TYR  10,0.0,0.0,0.0,0.0,0.0,0.0,-0.0039999999999995595,0.0011547005383791237,0.00047140452079097954,0.004000000000000152,0.0011547005383791237,0.00047140452079097954,0.0,0.0,0.0,8.881784197001252e-16,1.7007321910901718e-15,6.943210095494227e-16
GLN  11,R GLN  11,0.0,0.0,0.0,0.0,0.0,0.0,-0.00333333333333267,0.00669991708074826,0.002735229694465113,0.0034999999999995404,0.006551081335678127,0.002674467755980316,0.0,0.0,0.0,0.000166666666665094,0.0006871842709349625,0.0002805418038428545
GLU  12,R GLU  12,0.0,0.0,0.0,0.0,0.0,0.0,0.0301666666666686,0.0764992737801402,0.031230697742469258,-0.0303333333333331,0.07624667570167006,0.031127575008759366,0.0,0.0,0.0,-0.00016666666666272553,0.0006871842709320903,0.00028054180384168195
ASP  13,R ASP  13,0.0,0.0,0.0,0.0,0.0,0.0,0.03716666666666887,0.05901529933462843,0.02409289506457521,-0.03700000000000022,0.05888689724095442,0.024040475129340814,0.0,0.0,0.0,0.00016666666666983096,0.0003726779962506852,0.0001521451548628402
GLY  14,R GLY  14,0.0,0.0,0.0,0.0,0.0,0.0,0.001666666666666335,0.0007453559924999809,0.00030429030972511315,-0.0013333333333334456,0.00074535599249998,0.0003042903097251128,0.0,0.0,0.0,0.00033333333333292653,0.00047140452079124143,0.0001924500897299609
PHE  15,R PHE  15,0.0,0.0,0.0,0.0,0.0,0.0,-0.00033333333333344467,0.002426703296427284,0.0009906974722294598,0.0006666666666666673,0.002426703296426842,0.0009906974722292794,0.0,0.0,0.0,0.0003333333333331486,0.0007453559925003113,0.00030429030972524803
ASP  16,R ASP  16,0.0,0.0,0.0,0.0,0.0,0.0,0.07050000000000267,0.08184283719422904,0.03341219837125627,-0.07016666666666538,0.08195815327890733,0.03345927596568917,0.0,0.0,0.0,0.0003333333333396619,0.0004714045207874209,0.00019245008972840118
LEU  17,R LEU  17,0.0,0.0,0.0,0.0,0.0,0.0,-0.005166666666667652,0.000897527467854537,0.0003664140543959745,0.004833333333333355,0.0010671873729054759,0.00043567742059328165,0.0,0.0,0.0,-0.0003333333333337407,0.0004714045207909798,0.0001924500897298541
ASP  18,R ASP  18,0.0,0.0,0.0,0.0,0.0,0.0,0.13800000000000523,0.1422532952166706,0.058074664585057,-0.13333333333333286,0.14195147840802128,0.05795144838889266,0.0,0.0,0.0,0.00466666666667237,0.002054804667658837,0.0008388704928088865
LEU  19,R LEU  19,0.0,0.0,0.0,-0.00016666666666672233,0.0003726779962500894,0.00015214515486259696,-0.006166666666665914,0.003236081306491438,0.001321124661177194,0.00516666666666656,0.0028528737947705715,0.0011646808496242394,0.0,0.0,0.0,-0.001166666666665724,0.0006871842709368295,0.0002805418038436167
THR  20,R THR  20,0.0,0.0,0.0,-0.0003333333333331486,0.00047140452079077045,0.00019245008972976863,0.0029999999999989293,0.004864839839775091,0.001986062547968674,-0.0019999999999998352,0.004163331998932158,0.001699673171197551,0.0,0.0,0.0,0.0006666666666657051,0.0011055415967854132,0.00045133546692433435
TYR  21,R TYR  21,0.0,0.0,0.0,-0.0001666666666665743,0.00037267799624975844,0.00015214515486246184,-0.0043333333333333,0.007318166133367327,0.00298762881327775,0.004666666666666745,0.007363574011458254,0.0030061665018819624,0.0,0.0,0.0,0.00016666666666731444,0.0006871842709363626,0.0002805418038434261
ILE  22,R ILE  22,0.0,0.0,0.0,-0.0009999999999999638,0.0005773502691895626,0.00023570226039549007,-0.013166666666666918,0.003715582801601005,0.0015168803268305411,0.011166666666666769,0.0034840908267277705,0.0014223741238324396,0.0,0.0,0.0,-0.0029999999999998175,0.0011547005383788684,0.00047140452079087535
TYR  23,R TYR  23,0.0,0.0,0.0,-0.0008333333333332046,0.0003726779962499071,0.00015214515486252253,0.011333333333333565,0.006472162612983092,0.002642249322354476,-0.007166666666666617,0.00700991361493771,0.0028617852495976784,0.0,0.0,0.0,0.0033333333333340023,0.0012472191289263693,0.0005091750772180187
PRO  24,R PRO  24,0.0,0.0,0.0,0.0,0.0,0.0,0.0033333333333329662,0.0022110831935702913,0.0009026709338484502,-0.003333333333333225,0.0024267032964268567,0.0009906974722292854,0.0,0.0,0.0,5.921189464667501e-16,0.0005773502691893058,0.00023570226039538525
ASN  25,R ASN  25,0.0,0.0,0.0,-0.0001666666666666483,0.00037267799624992394,0.00015214515486252942,0.004166666666665246,0.007312470322826541,0.002985303508361668,-0.003500000000000003,0.007112196097783943,0.0029035418983640524,0.0,0.0,0.0,0.0005000000000012031,0.0007637626158241935,0.0003118047822304352
ILE  26,R ILE  26,0.0,0.0,0.0,-0.0008333333333330195,0.0003726779962498247,0.0001521451548624889,-0.005833333333333949,0.0032360813064913167,0.0013211246611771444,0.006666666666666662,0.003858612300930068,0.0015752718754175334,0.0,0.0,0.0,5.921189464667501e-16,0.0016329931618550004,0.0006666666666664823
ILE  27,R ILE  27,0.0,0.0,0.0,-0.00033333333333344467,0.0004714045207911891,0.00019245008972993953,0.008000000000000007,0.001632993161855819,0.0006666666666668165,-0.006666666666666671,0.0017950549357115013,0.00073282810879294,0.0,0.0,0.0,0.0010000000000007225,0.0005773502691885367,0.00023570226039507127
ALA  28,R ALA  28,0.0,0.0,0.0,-0.0005000000000000929,0.0005000000000000929,0.00020412414523196946,-0.010166666666666435,0.002671869923646772,0.0010907863286706068,0.010499999999999843,0.003149073937948506,0.0012856040517117827,0.0,0.0,0.0,-0.00016666666666724042,0.0010671873729057502,0.00043567742059339365
MET  29,R MET  29,0.0,0.0,0.0,0.0,0.0,0.0,0.010166666666666657,0.004374801582801892,0.0017860052672974748,-0.007833333333333378,0.00459770474137792,0.0018770051007251335,0.0,0.0,0.0,0.002333333333333502,0.0014907119849996008,0.0006085806194500789
GLY  30,R GLY  30,0.0,0.0,0.0,0.0,0.0,0.0,-0.006333333333333672,0.0022852182001341843,0.0009329364235416868,0.006666666666666525,0.002054804667656193,0.000838870492807807,0.0,0.0,0.0,0.0003333333333330006,0.0004714045207921312,0.00019245008973032415
PHE  31,R PHE  31,0.0,0.0,0.0,0.0,0.0,0.0,-0.006500000000000038,0.001707825127659899,0.0006972166887783825,0.005499999999999968,0.0016072751268321253,0.0006561673228343038,0.0,0.0,0.0,-0.0010000000000012221,0.0008164965809279986,0.00033333333333344467
PRO  32,R PRO  32,0.0,0.0,0.0,0.0,0.0,0.0,0.004666666666666893,0.0017950549357112768,0.0007328281087928484,-0.004333333333333353,0.0020548046676563667,0.000838870492807878,0.0,0.0,0.0,0.00033333333333285253,0.0004714045207922358,0.00019245008973036684
ALA  33,R ALA  33,0.0,0.0,0.0,0.0,0.0,0.0,-0.0024999999999999467,0.0012583057392120361,0.0005137011669141812,0.002166666666666798,0.001572330188676218,0.0006419011115717892,0.0,0.0,0.0,-0.0003333333333331486,0.00047140452079092745,0.0001924500897298327
GLU  34,R GLU  34,0.0,0.0,0.0,0.0,0.0,0.0,0.12149999999999987,0.051947890557107225,0.02120763751314288,-0.12133333333333181,0.05155795013596081,0.021048445002827095,0.0,0.0,0.0,0.00016666666666627825,0.0006871842709363985,0.0002805418038434408
ARG  35,R ARG  35,0.0,0.0,0.0,0.0,0.0,0.0,-0.09783333333333388,0.044099949609445535,0.018003729037598646,0.09766666666666642,0.04416132043114138,0.018028783570640337,0.0,0.0,0.0,-0.00016666666667219943,0.000372677996249626,0.00015214515486240777
LEU  36,R LEU  36,0.0,0.0,0.0,-0.0001666666666666483,0.00037267799624992394,0.00015214515486252942,-0.0018333333333326134,0.0024094720491327926,0.0009836628449789236,0.0018333333333333164,0.002339278141269946,0.0009550063020929386,0.0,0.0,0.0,-0.00016666666666598218,0.0008975274678563528,0.00036641405439671583
GLU  37,R GLU  37,0.0,0.0,0.0,0.0,0.0,0.0,0.11133333333333677,0.049110985419649464,0.0200494758405676,-0.11133333333333291,0.049110985419647715,0.020049475840566884,0.0,0.0,0.0,5.921189464667502e-15,4.88273791842372e-15,1.9933694079795647e-15
GLY  38,R GLY  38,0.0,0.0,0.0,0.0,0.0,0.0,-0.0036666666666665773,0.0014907119849998283,0.0006085806194501718,0.0036666666666664107,0.0014907119850001256,0.0006085806194502931,0.0,0.0,0.0,0.0,0.000577350269190075,0.00023570226039569927
VAL  39,R VAL  39,0.0,0.0,0.0,0.0,0.0,0.0,-0.0038333333333338735,0.002409472049132957,0.0009836628449789908,0.003666666666666596,0.0028087165910588192,0.001146653746697252,0.0,0.0,0.0,-0.00016666666666731444,0.000687184270936578,0.0002805418038435141
TYR  40,R TYR  40,0.0,0.0,0.0,0.0,0.0,0.0,-0.0025000000000000946,0.001258305739211212,0.0005137011669138447,0.0020000000000002607,0.0010000000000001126,0.000408248290463909,0.0,0.0,0.0,-0.0004999999999997969,0.0004999999999993527,0.0002041241452316673
ARG  41,R ARG  41,0.0,0.0,0.0,0.0,0.0,0.0,-0.09183333333333366,0.07731195825284311,0.03156247478913675,0.09116666666666617,0.07701821573858704,0.031442554909855154,0.0,0.0,0.0,-0.000666666666665113,0.0004714045207899329,0.0001924500897294267
ASN  42,R ASN  42,0.0,0.0,0.0,0.0,0.0,0.0,-0.004166666666665246,0.0029674156357927476,0.0012114423604081264,0.003666666666666559,0.0030912061651651897,0.0012619796324000426,0.0,0.0,0.0,-0.0004999999999976504,0.0004999999999976505,0.00020412414523097238
ASN  43,R ASN  43,0.0,0.0,0.0,0.0,0.0,0.0,0.0018333333333278763,0.0036247605284902167,0.0014798022890970197,-0.0016666666666668162,0.0034480268109294866,0.0014076510510355284,0.0,0.0,0.0,0.00016666666666035704,0.0006871842709378346,0.0002805418038440271
ILE  44,R ILE  44,0.0,0.0,0.0,0.0,0.0,0.0,-0.0011666666666666121,0.0014624940645644757,0.0005970607016719938,0.0016666666666666867,0.0014907119849998777,0.0006085806194501919,0.0,0.0,0.0,0.0004999999999997229,0.0004999999999991308,0.00020412414523157668
ASP  45,R ASP  45,0.0,0.0,0.0,0.0,0.0,0.0,0.08083333333333205,0.04852290409921933,0.019809392646848265,-0.08066666666666696,0.04833793081582597,0.019733877620121437,0.0,0.0,0.0,0.000166666666665094,0.00037267799624644837,0.00015214515486111052
ASP  46,R ASP  46,0.0,0.0,0.0,0.0,0.0,0.0,0.0694999999999979,0.061097599516400314,0.024942990554016175,-0.06899999999999988,0.060748113825314476,0.0248003136180888,0.0,0.0,0.0,0.0004999999999988347,0.0004999999999988347,0.0002041241452314558
VAL  47,R VAL  47,0.0,0.0,0.0,0.0,0.0,0.0,-0.0035000000000001328,0.0009574271077565792,0.0003908679799853843,0.003166666666666651,0.001572330188676104,0.0006419011115717427,0.0,0.0,0.0,-0.00033333333333388876,0.0007453559924993845,0.00030429030972486964
VAL  48,R VAL  48,0.0,0.0,0.0,0.0,0.0,0.0,-0.0011666666666663161,0.001067187372905392,0.0004356774205932474,0.0016666666666666126,0.0009428090415821035,0.0003849001794597669,0.0,0.0,0.0,0.0005000000000000929,0.0005000000000000929,0.00020412414523196946
ARG  49,R ARG  49,0.0,0.0,0.0,0.0,0.0,0.0,-0.06366666666667224,0.05592753247631582,0.022832319523318115,0.06349999999999945,0.05555102759325719,0.02267861204845813,0.0,0.0,0.0,-0.0001666666666769364,0.0006871842709441535,0.0002805418038466067
PHE  50,R PHE  50,0.0,0.0,0.0,0.0,0.0,0.0,-0.003166666666666392,0.0021147629234080844,0.0008633483482177118,0.003166666666666725,0.0021147629234082688,0.0008633483482177871,0.0,0.0,0.0,5.921189464667501e-16,6.620091075326061e-16,2.7026408642169413e-16
LEU  51,R LEU  51,0.0,0.0,0.0,0.0,0.0,0.0,-0.0035000000000007248,0.0009574271077587449,0.0003908679799862684,0.0035000000000000218,0.0009574271077563288,0.00039086797998528203,0.0,0.0,0.0,-5.921189464667501e-16,0.0005773502691908441,0.00023570226039601325
ASP  52,R ASP  52,0.0,0.0,0.0,0.0,0.0,0.0,0.07150000000000271,0.04723963731161744,0.01928550117460074,-0.07100000000000062,0.04695032836235906,0.01916739129065011,0.0,0.0,0.0,0.000500000000000019,0.0004999999999976504,0.00020412414523097232
SER  53,R SER  53,0.0,0.0,0.0,0.0,0.0,0.0,-0.0036666666666666514,0.0018856180831641543,0.0007698003589195123,0.003666666666666707,0.0018856180831640762,0.0007698003589194805,0.0,0.0,0.0,0.0,0.0005773502691882802,0.00023570226039496654
LYS  54,R LYS  54,0.0,0.0,0.0,0.0,0.0,0.0,-0.052833333333334474,0.07354684825938547,0.03002537507089926,0.0525000000000008,0.07370832155643631,0.03009129626837583,0.0,0.0,0.0,-0.0003333333333313722,0.00047140452079202656,0.00019245008973028143
HIE  55,R HIE  55,0.0,0.0,0.0,0.0,0.0,0.0,0.0024999999999992064,0.003947573094108991,0.001611589967151138,-0.002666666666666965,0.0035901098714231573,0.0014656562175859433,0.0,0.0,0.0,-0.0001666666666686467,0.0006871842709366857,0.00028054180384355805
LYS  56,R LYS  56,0.0,0.0,0.0,0.0,0.0,0.0,-0.06199999999999969,0.04197221303036922,0.01713508421663331,0.06183333333333607,0.04191426434467857,0.017111426764765476,0.0,0.0,0.0,-0.00016666666666390975,0.00037267799625651085,0.0001521451548652185
ASN  57,R ASN  57,0.0,0.0,0.0,0.0,0.0,0.0,0.0023333333333326323,0.0031446603773534086,0.0012838022231439756,-0.001999999999999632,0.0032659863237108617,0.0013333333333333162,0.0,0.0,0.0,0.0003333333333372934,0.0004714045207916078,0.00019245008973011046
HIE  58,R HIE  58,0.0,0.0,0.0,-0.0003333333333332966,0.0004714045207909798,0.0001924500897298541,0.0023333333333326323,0.004784233364802596,0.001953155092360835,-0.002000000000000076,0.004546060565661842,0.0018559214542766293,0.0,0.0,0.0,-2.9605947323337506e-16,0.0005773502691903314,0.00023570226039580395
TYR  59,R TYR  59,0.0,0.0,0.0,0.0,0.0,0.0,-0.0003333333333331486,0.0023570226039551084,0.0009622504486493559,0.0006666666666666864,0.002285218200133701,0.0009329364235414895,0.0,0.0,0.0,0.00033333333333359266,0.00047140452079139853,0.00019245008973002505
LYS  60,R LYS  60,0.0,0.0,0.0,-0.0001666666666665743,0.00037267799624975844,0.00015214515486246184,-0.16133333333333377,0.05298322585707868,0.02163031137941312,0.15950000000000011,0.053175025466221645,0.02170861324195737,0.0,0.0,0.0,-0.0020000000000018523,0.0005773502691913568,0.00023570226039622256
ILE  61,R ILE  61,0.0,0.0,0.0,-0.0001666666666665743,0.00037267799624975844,0.00015214515486246184,0.0003333333333337407,0.003636237371545611,0.0014844876906543066,-0.0011666666666666676,0.003804237403504436,0.001553073416499371,0.0,0.0,0.0,-0.0009999999999999454,0.00057735026918937,0.00023570226039541147
TYR  62,R TYR  62,0.0,0.0,0.0,0.0,0.0,0.0,-0.00416666666666643,0.00719760762723001,0.0029384110092463135,0.004999999999999931,0.007393691004272977,0.0030184617127124854,0.0,0.0,0.0,0.0008333333333330195,0.00037267799624823573,0.00015214515486184022
ASN  63,R ASN  63,0.0,0.0,0.0,-0.0003333333333337407,0.0004714045207916078,0.00019245008973011046,0.006833333333332803,0.003975620147291908,0.0016230401286656127,-0.006166666666666672,0.003975620147292192,0.001623040128665729,0.0,0.0,0.0,0.00033333333333492493,0.00047140452079328255,0.00019245008973079418
LEU  64,R LEU  64,0.0,0.0,0.0,-0.001000000000000482,1.4551915228366852e-11,5.940794514955823e-12,0.013000000000000492,0.004434711565216769,0.0018104634152000683,-0.012499999999999989,0.003640054944640244,0.0014860462083439111,0.0,0.0,0.0,-0.0004999999999988347,0.0009574271077562713,0.00039086797998525856
CYS  65,R CYS  65,0.0,0.0,0.0,-0.000500000000000019,0.0005000000000000189,0.00020412414523193924,-0.0016666666666667422,0.004642796092394621,0.0018954135676924075,0.0028333333333333544,0.004450343307606192,0.0018168450473075217,0.0,0.0,0.0,0.0006666666666665192,0.000745355992499914,0.00030429030972508583
ALA  66,R ALA  66,0.0,0.0,0.0,0.0,0.0,0.0,-0.009833333333333324,0.002034425935955588,0.0008305509104292134,0.010166666666666657,0.0024776781245530676,0.0010115078586685003,0.0,0.0,0.0,0.0003333333333332966,0.0007453559924998479,0.00030429030972505883
GLU  67,R GLU  67,0.0,0.0,0.0,0.0,0.0,0.0,0.23233333333333187,0.07764377345000524,0.031697937776128116,-0.2308333333333318,0.07773977246057778,0.03173712920808058,0.0,0.0,0.0,0.0015000000000024254,0.0007637626158218672,0.0003118047822294855
ARG  68,R ARG  68,0.0,0.0,0.0,0.0,0.0,0.0,-0.15016666666667314,0.05144711416158857,0.021003196405767734,0.14983333333333704,0.05175073805163311,0.021127150339822404,0.0,0.0,0.0,-0.0003333333333491358,0.00047140452080333115,0.0001924500897348965
HIE  69,R HIE  69,0.0,0.0,0.0,-0.0001666666666665743,0.00037267799624975844,0.00015214515486246184,-0.012333333333333307,0.006749485577105268,0.0027554659483637256,0.012166666666667622,0.006618576550555222,0.002702022562068381,0.0,0.0,0.0,-0.00033333333333285253,0.00047140452079349186,0.00019245008973087964
TYR  70,R TYR  70,0.0,0.0,0.0,0.0,0.0,0.0,0.0030000000000001137,0.0012909944487355487,0.000527046276694625,-0.003166666666666688,0.0013437096247165342,0.0005485671571703641,0.0,0.0,0.0,-0.0001666666666665743,0.0006871842709367576,0.0002805418038435874
ASP  71,R ASP  71,0.0,0.0,0.0,0.0,0.0,0.0,0.13300000000000267,0.045592397026986316,0.018613018144416876,-0.1326666666666664,0.04541536695387949,0.01854074591971032,0.0,0.0,0.0,0.0003333333333361092,0.00047140452079495726,0.00019245008973147788
THR  72,R THR  72,0.0,0.0,0.0,-0.0001666666666666483,0.00037267799624992394,0.00015214515486252942,0.0008333333333331675,0.0010671873729054845,0.00043567742059328517,-0.0009999999999997418,0.001414213562373358,0.0005773502691897331,0.0,0.0,0.0,-0.00033333333333344467,0.0009428090415826923,0.0003849001794600073
ALA  73,R ALA  73,0.0,0.0,0.0,0.0,0.0,0.0,-0.0030000000000001137,0.0008164965809279987,0.00033333333333344467,0.002166666666666798,0.000897527467855501,0.0003664140543963681,0.0,0.0,0.0,-0.0008333333333328715,0.0003726779962497585,0.00015214515486246187
LYS  74,R LYS  74,0.0,0.0,0.0,0.0,0.0,0.0,-0.10933333333333432,0.041169028272343415,0.016807185412242645,0.10916666666666923,0.04098136432846547,0.016730571927972768,0.0,0.0,0.0,-0.000166666666665094,0.0006871842709332392,0.00028054180384215103
PHE  75,R PHE  75,0.0,0.0,0.0,0.0,0.0,0.0,0.0006666666666667412,0.0015986105077708539,0.0006526300069150192,-0.001000000000000038,0.0014142135623732533,0.0005773502691896904,0.0,0.0,0.0,-0.0003333333333325565,0.0004714045207911891,0.00019245008972993953
ASN  76,R ASN  76,0.0,0.0,0.0,0.0,0.0,0.0,0.0021666666666675383,0.002544056253745359,0.0010386066164354427,-0.002166666666666798,0.0021147629234085164,0.0008633483482178881,0.0,0.0,0.0,2.3684757858670005e-15,0.0005773502691841779,0.00023570226039329177
CYS  77,R CYS  77,0.0,0.0,0.0,0.0,0.0,0.0,-1.4802973661668753e-16,0.002516611478423659,0.0010274023338281938,-0.0003333333333333706,0.0026246692913370565,0.0010715167512213523,0.0,0.0,0.0,-0.00033333333333403675,0.0004714045207926545,0.00019245008973053777
ARG  78,R ARG  78,0.0,0.0,0.0,0.0,0.0,0.0,-0.09566666666666634,0.037712361663282214,0.015396007178389891,0.09566666666666752,0.037844711945295616,0.015450038954764272,0.0,0.0,0.0,0.0,0.0005773502691759732,0.00023570226038994223
VAL  79,R VAL  79,0.0,0.0,0.0,0.0,0.0,0.0,-0.0035000000000001328,0.002362907813127062,0.0009646530752328282,0.00316666666666654,0.002266911751455772,0.0009254628471642606,0.0,0.0,0.0,-0.00033333333333359266,0.00047140452079296857,0.000192450089730666
ALA  80,R ALA  80,0.0,0.0,0.0,0.0,0.0,0.0,-0.0008333333333334636,0.003715582801601205,0.0015168803268306229,0.000833333333333334,0.004099457958749618,0.001673596703488009,0.0,0.0,0.0,-1.4802973661668753e-16,0.0005773502691898186,0.0002357022603955946
GLN  81,R GLN  81,0.0,0.0,0.0,0.0,0.0,0.0,0.005333333333330377,0.004784233364804493,0.0019531550923616095,-0.00550000000000006,0.004425306015783724,0.0018066236157231541,0.0,0.0,0.0,-0.0001666666666686467,0.00037267799625439243,0.00015214515486435367
TYR  82,R TYR  82,0.0,0.0,0.0,-0.0008333333333335377,0.0003726779962500562,0.0001521451548625834,0.006666666666667116,0.009122621455602766,0.0037242946137987874,-0.003000000000000077,0.009814954576223662,0.004006938426723779,0.0,0.0,0.0,0.0028333333333346125,0.0012133516482133533,0.000495348736114612
PRO  83,R PRO  83,0.0,0.0,0.0,-0.0006666666666664453,0.0004714045207908751,0.00019245008972981135,0.01833333333333335,0.004921607686744453,0.0020092379244472302,-0.017833333333333368,0.0047755162606313295,0.0019495963494851202,0.0,0.0,0.0,-0.00016666666666716642,0.000372677996250288,0.00015214515486267806
PHE  84,R PHE  84,0.0,0.0,0.0,-0.0021666666666669463,0.0006871842709361832,0.00028054180384335287,-0.023833333333333446,0.002967415635794155,0.001211442360408701,0.0296666666666667,0.0039440531887330625,0.0016101529717988206,0.0,0.0,0.0,0.0036666666666661887,0.0022110831935696603,0.0009026709338481926
GLU  85,R GLU  85,0.0,0.0,0.0,-0.0010000000000001859,0.0,0.0,0.36900000000000216,0.09713221230192715,0.03965405962123476,-0.3516666666666642,0.10032391982418326,0.040957068760856474,0.0,0.0,0.0,0.01633333333333553,0.006209312003397679,0.002534941010343847
ASP  86,R ASP  86,0.0,0.0,0.0,-0.000999999999999927,0.000577350269189562,0.00023570226039548985,0.3373333333333382,0.12493420490623677,0.05100417557343313,-0.3264999999999982,0.12663431604427247,0.051698243039134784,0.0,0.0,0.0,0.009833333333340022,0.0021147629234185366,0.0008633483482219789
HIE  87,R HIE  87,0.0,0.0,0.0,-0.002666666666666521,0.0009428090415818558,0.0003849001794596658,0.046833333333333727,0.019325429418831155,0.007889573522717866,-0.027833333333333005,0.022864941625894454,0.009334573330327433,0.0,0.0,0.0,0.016333333333331684,0.006101001739242154,0.0024907235301626644
ASN  88,R ASN  88,0.0,0.0,0.0,-0.0038333333333332074,0.0013437096247164233,0.0005485671571703188,-0.030333333333328955,0.009944289260119763,0.004059739090322046,0.022000000000000092,0.005354126134736385,0.00218581284143402,0.0,0.0,0.0,-0.01216666666666318,0.00841460370757709,0.003435247578549231
PRO  89,R PRO  89,0.0,0.0,0.0,-0.012333333333333751,0.0033499585403738816,0.001367614847232455,-0.07766666666666659,0.019344824171395894,0.00789749139729639,0.030333333333333323,0.03237626016423504,0.013217552863662226,0.0,0.0,0.0,-0.05966666666666794,0.018436075745365592,0.007526496405907792
PRO  90,R PRO  90,0.0,0.0,0.0,-0.006333333333333228,0.0012472191289248228,0.0005091750772173873,0.11450000000000005,0.019542688317288157,0.007978269096600998,-0.07366666666666663,0.021576736443576373,0.008808665766879387,0.0,0.0,0.0,0.03450000000000042,0.009305016568139198,0.0037987571066807496
GLN  91,R GLN  91,0.0,0.0,0.0,-0.003166666666666465,0.0006871842709360544,0.0002805418038433003,-0.02499999999999858,0.027459060435493694,0.0112101144805342,0.03533333333333332,0.027047283700134338,0.011042007332270952,0.0,0.0,0.0,0.007166666666668912,0.004139914116128917,0.001690112860576845
LEU  92,R LEU  92,0.0,0.0,0.0,-0.016999999999999904,0.0020816659994662015,0.0008498365855988256,-0.07966666666666693,0.026392338955756486,0.010774627260030402,0.06833333333333336,0.027176378632105366,0.011094710117555672,0.0,0.0,0.0,-0.028333333333335393,0.007564537145271168,0.0030882093577073453
GLU  93,R GLU  93,0.0,0.0,0.0,-0.001666666666666779,0.0004714045207910325,0.00019245008972987562,0.5403333333333317,0.12029639322199713,0.049110796881848974,-0.5191666666666662,0.1149049123792747,0.046909734044738874,0.0,0.0,0.0,0.01949999999999245,0.007499999999997675,0.003061862178478024
LEU  94,R LEU  94,0.0,0.0,0.0,-0.0015000000000000568,0.0005000000000000188,0.00020412414523193919,-0.03616666666666705,0.0062025980219760505,0.002532200038906261,0.0290000000000001,0.006582805886043836,0.0026874192494328515,0.0,0.0,0.0,-0.00866666666666823,0.0033993463423957564,0.0013877773329776532
ILE  95,R ILE  95,0.0,0.0,0.0,-0.006333333333333376,0.0012472191289247874,0.0005091750772173729,-0.04033333333333333,0.011685698761971968,0.004770666542450737,0.037833333333333365,0.00933482130996035,0.003810924841576951,0.0,0.0,0.0,-0.008833333333334062,0.0027938424357058103,0.0011405813982022922
LYS  96,R LYS  96,0.0,0.0,0.0,-0.001833333333333298,0.0003726779962499487,0.00015214515486253953,-0.28416666666666934,0.08913176887183542,0.036387892267946975,0.2943333333333342,0.08986780414710233,0.03668837741079579,0.0,0.0,0.0,0.008333333333330492,0.0021343747458105996,0.0008713548411864195
PRO  97,R PRO  97,0.0,0.0,0.0,-0.0006666666666668153,0.0004714045207911367,0.00019245008972991815,-0.01983333333333359,0.003890872509976101,0.0015884420506105832,0.02083333333333348,0.003975620147292116,0.0016230401286656977,0.0,0.0,0.0,0.0003333333333313722,0.000942809041584053,0.0003849001794605628
PHE  98,R PHE  98,0.0,0.0,0.0,-0.0011666666666663161,0.0003726779962496263,0.0001521451548624079,-0.021833333333333222,0.005785518319236735,0.0023619279632757593,0.021166666666666778,0.0043365372770858696,0.001770383929903122,0.0,0.0,0.0,-0.0018333333333333535,0.0019507833184540238,0.0007964039548242769
CYS  99,R CYS  99,0.0,0.0,0.0,-0.0010000000000001859,0.0005773502691895623,0.00023570226039548993,-0.013499999999999845,0.009251126057585397,0.0037767563978749353,0.029000000000000036,0.010408329997330752,0.004249182927994023,0.0,0.0,0.0,0.014499999999999883,0.003304037933599704,0.001348867838019834
GLU 100,R GLU 100,0.0,0.0,0.0,-0.0001666666666666483,0.00037267799624992394,0.00015214515486252942,0.14716666666666592,0.06262698211544993,0.025567358385543356,-0.14150000000000004,0.06210407930777696,0.025353884208232116,0.0,0.0,0.0,0.00549999999999784,0.0015000000000008472,0.0006123724356961404
ASP 101,R ASP 101,0.0,0.0,0.0,0.0,0.0,0.0,0.17399999999999713,0.05399073994677278,0.022041627284148987,-0.1723333333333331,0.05412228951386131,0.022095332170024143,0.0,0.0,0.0,0.0016666666666615981,0.0007453559925008409,0.0003042903097254642
LEU 102,R LEU 102,0.0,0.0,0.0,-0.0004999999999997969,0.0004999999999997968,0.00020412414523184857,-0.01366666666666679,0.0036817870057291933,0.0015030832509410083,0.01083333333333325,0.004258977446393465,0.0017387202616142813,0.0,0.0,0.0,-0.0033333333333323742,0.0014907119849976436,0.0006085806194492799
ASP 103,R ASP 103,0.0,0.0,0.0,-0.0003333333333332966,0.0004714045207909798,0.0001924500897298541,0.10600000000000047,0.07630421569830381,0.031151065614018394,-0.10266666666666602,0.07680639440972485,0.03135607921446338,0.0,0.0,0.0,0.0029999999999989293,0.0011547005383786117,0.0004714045207907705
GLN 104,R GLN 104,0.0,0.0,0.0,0.0,0.0,0.0,-0.01283333333333303,0.005489889697329836,0.00224123808377008,0.011999999999999863,0.005066228051190217,0.0020682789409984747,0.0,0.0,0.0,-0.0008333333333313911,0.0006871842709329517,0.00028054180384203366
TRP 105,R TRP 105,0.0,0.0,0.0,0.0,0.0,0.0,-0.006999999999999969,0.004618802153516819,0.0018856180831640504,0.005833333333333505,0.004597704741377962,0.0018770051007251506,0.0,0.0,0.0,-0.0011666666666669083,0.0006871842709382656,0.00028054180384420304
LEU 106,R LEU 106,0.0,0.0,0.0,-0.0001666666666665743,0.00037267799624975844,0.00015214515486246184,-0.007000000000000857,0.002380476142846049,0.0009718253158069102,0.006166666666666838,0.003077697552103268,0.0012564647642109752,0.0,0.0,0.0,-0.0010000000000015181,0.0008164965809290866,0.0003333333333338888
SER 107,R SER 107,0.0,0.0,0.0,0.0,0.0,0.0,-0.007666666666667155,0.0024944382578492574,0.0010183501544346163,0.007666666666666562,0.0024944382578494136,0.00101835015443468,0.0,0.0,0.0,-4.440892098500626e-16,2.0350724194510405e-15,8.30814836211045e-16
GLU 108,R GLU 108,0.0,0.0,0.0,-0.0001666666666666483,0.00037267799624992394,0.00015214515486252942,0.0713333333333334,0.03504600151546834,0.014307470206283904,-0.07133333333333287,0.03507927529974823,0.014321054171833433,0.0,0.0,0.0,-0.00016666666666627825,0.000687184270932952,0.00028054180384203377
ASP 109,R ASP 109,0.0,0.0,0.0,0.0,0.0,0.0,0.05733333333333294,0.048801183956494895,0.019922999922851542,-0.057000000000000973,0.048959166659575594,0.019987496091307098,0.0,0.0,0.0,0.0003333333333337407,0.0004714045207916078,0.00019245008973011046
ASP 110,R ASP 110,0.0,0.0,0.0,-0.0001666666666666853,0.00037267799625000667,0.0001521451548625632,0.041333333333332924,0.06481940724471015,0.02646241219653386,-0.04100000000000037,0.06456779382943244,0.026359691449888957,0.0,0.0,0.0,0.00016666666666746247,0.0003726779962517444,0.00015214515486327264
ASN 111,R ASN 111,0.0,0.0,0.0,0.0,0.0,0.0,-0.0013333333333325943,0.0028087165910570186,0.001146653746696517,0.0011666666666666863,0.002671869923646915,0.0010907863286706654,0.0,0.0,0.0,-0.00016666666666627825,0.0003726779962459188,0.00015214515486089433
HIE 112,R HIE 112,0.0,0.0,0.0,-0.0001666666666665743,0.00037267799624975844,0.00015214515486246184,-0.003666666666666707,0.00488762609953837,0.0019953649995630984,0.004000000000000226,0.004898979485566164,0.0019999999999999215,0.0,0.0,0.0,0.00016666666666746247,0.0006871842709356805,0.0002805418038431477
VAL 113,R VAL 113,0.0,0.0,0.0,-0.00016666666666672233,0.0003726779962500894,0.00015214515486259696,0.0005000000000006111,0.003947573094108878,0.001611589967151092,-0.0008333333333333156,0.0037601713908927597,0.0015350835421830953,0.0,0.0,0.0,-0.0004999999999988347,0.0007637626158257438,0.0003118047822310681
ALA 114,R ALA 114,0.0,0.0,0.0,-0.00016666666666672233,0.0003726779962500894,0.00015214515486259696,-0.005166666666666764,0.002671869923646784,0.0010907863286706118,0.005166666666666671,0.0029107081994288334,0.00118829164645597,0.0,0.0,0.0,-0.00016666666666698138,0.0006871842709364435,0.00028054180384345917
ALA 115,R ALA 115,0.0,0.0,0.0,-0.00016666666666672233,0.0003726779962500894,0.00015214515486259696,0.0016666666666667422,0.004268749491622039,0.0017427096823731819,-0.001499999999999983,0.004153311931458981,0.0016955824957812942,0.0,0.0,0.0,4.440892098500626e-16,0.0010000000000001859,0.0004082482904639389
ILE 116,R ILE 116,0.0,0.0,0.0,-0.00016666666666672233,0.0003726779962500894,0.00015214515486259696,-0.010000000000000378,0.003415650255320143,0.0013944333775569057,0.00933333333333338,0.0037267799624996763,0.0015214515486254726,0.0,0.0,0.0,-0.0008333333333337597,0.0006871842709361113,0.00028054180384332354
HIE 117,R HIE 117,0.0,0.0,0.0,-0.0003333333333337407,0.0004714045207916078,0.00019245008973011046,0.014166666666666217,0.003484090826728677,0.0014223741238328096,-0.011333333333333313,0.003349958540373647,0.0013676148472323594,0.0,0.0,0.0,0.002500000000000391,0.0009574271077564253,0.0003908679799853214
CYS 118,R CYS 118,0.0,0.0,0.0,-0.0006666666666665932,0.0004714045207909798,0.0001924500897298541,-0.006333333333333376,0.007015855059949808,0.0028642108343667526,0.011833333333333251,0.0076467131646362025,0.0031217575771302457,0.0,0.0,0.0,0.004833333333332431,0.0017716909687887947,0.0007232898092382908
LYS 119,R LYS 119,0.0,0.0,0.0,-0.00016666666666672233,0.0003726779962500894,0.00015214515486259696,-0.2414999999999985,0.09924506704785499,0.04051662895925827,0.24050000000000202,0.09854905715767275,0.04023248411144543,0.0,0.0,0.0,-0.0011666666666627634,0.0010671873729076115,0.0004356774205941535
ALA 120,R ALA 120,0.0,0.0,0.0,-0.0006666666666666488,0.0004714045207910191,0.00019245008972987014,-0.01200000000000001,0.004654746681256374,0.0019002923751652546,0.012166666666666659,0.0042979323194092395,0.0017546235219282078,0.0,0.0,0.0,-0.000500000000000167,0.0007637626158262284,0.0003118047822312659
GLY 121,R GLY 121,0.0,0.0,0.0,-0.0003333333333333706,0.00047140452079108444,0.00019245008972989681,-0.008500000000000174,0.007455423082114745,0.0030436637279581693,0.010833333333333325,0.007197607627229763,0.0029384110092462125,0.0,0.0,0.0,0.0020000000000001497,0.000816496580927546,0.00033333333333325987
LYS 122,R LYS 122,0.0,0.0,0.0,-0.002666666666666817,0.0012472191289247471,0.0005091750772173564,-0.20683333333333564,0.3371747403877572,0.13765101135089872,0.21883333333333135,0.3345830323784499,0.1365929509867175,0.0,0.0,0.0,0.009333333333316318,0.0043843154793184146,0.001789889299285995
GLY 123,R GLY 123,0.0,0.0,0.0,-0.002500000000000021,0.0014999999999999827,0.0006123724356957875,0.006833333333333258,0.01832499810519926,0.007481149149201128,0.028000000000000174,0.020968229936422163,0.008560244025597545,0.0,0.0,0.0,0.032333333333333915,0.01615205525278125,0.006594048944425805
ARG 124,R ARG 124,0.0,0.0,0.0,-0.0035000000000001328,0.001258305739211211,0.0005137011669138444,-0.4068333333333314,0.1426060034578561,0.058218657121553496,0.39699999999999847,0.1412350287051137,0.057658959022477294,0.0,0.0,0.0,-0.013333333333325944,0.010094002619811577,0.004120859313475831
THR 125,R THR 125,0.0,0.0,0.0,-0.0016666666666666312,0.0007453559925001122,0.00030429030972516677,0.022333333333332206,0.009893881386434825,0.004039160162064253,-0.00033333333333333365,0.01393636330691129,0.005689496495329844,0.0,0.0,0.0,0.020333333333330355,0.005849976258262855,0.002388242806689997
GLY 126,R GLY 126,0.0,0.0,0.0,-0.0044999999999998375,0.0021408720964441685,0.0008740073734751183,-0.0034999999999999845,0.019233217792836325,0.007851928284044582,0.0129999999999999,0.01761628034896504,0.007191816336797122,0.0,0.0,0.0,0.004999999999999967,0.004203173404306089,0.0017159383568311362
VAL 127,R VAL 127,0.0,0.0,0.0,-0.020333333333333464,0.008863157200205337,0.0036183687750963073,-0.0028333333333326514,0.021551617624258897,0.008798411051834557,0.012499999999999956,0.0207906228862917,0.008487736251007454,0.0,0.0,0.0,-0.010666666666665789,0.010192589900947775,0.004161107402461164
MET 128,R MET 128,0.0,0.0,0.0,-0.004833333333333023,0.0013437096247159725,0.0005485671571701348,0.02300000000000028,0.016441816606851373,0.006712343521867427,0.008166666666666619,0.021605683408667208,0.008820483315891837,0.0,0.0,0.0,0.026333333333333764,0.01342468704373588,0.005480605535617545
ILE 129,R ILE 129,0.0,0.0,0.0,-0.0036666666666664107,0.000942809041582012,0.00038490017945972955,-0.011666666666666417,0.020130132195845585,0.008218092055765529,0.024499999999999893,0.019947848672643122,0.008143675119038395,0.0,0.0,0.0,0.009166666666667508,0.009822027398771744,0.0040098258944377884
CYS 130,R CYS 130,0.0,0.0,0.0,-0.017166666666666625,0.0077763887648590125,0.0031746974192360835,-0.05949999999999991,0.016820126832656997,0.00686678802481757,0.07699999999999996,0.01650252505931532,0.00673712764380254,0.0,0.0,0.0,0.0003333333333337407,0.007039570693980437,0.0028738927014170233
ALA 131,R ALA 131,0.0,0.0,0.0,-0.007000000000000117,0.0022360679774998094,0.000912870929175285,-0.02950000000000008,0.017308475765743767,0.007066155641900096,0.04366666666666674,0.01289271973720903,0.0052634307921452924,0.0,0.0,0.0,0.007166666666665951,0.007602996485304491,0.0031039103175283175
TYR 132,R TYR 132,0.0,0.0,0.0,-0.002166666666666502,0.0006871842709365061,0.0002805418038434847,-0.013666666666666197,0.016947631758515692,0.006918841692825105,0.020333333333333165,0.015975675955095685,0.006522042397672456,0.0,0.0,0.0,0.004499999999999431,0.0026925824035679857,0.0010992421631897096
LEU 133,R LEU 133,0.0,0.0,0.0,-0.0040000000000000036,0.0014142135623732535,0.0005773502691896905,-0.025499999999999783,0.01979688527689867,0.008082044570803103,0.013500000000000068,0.022043517565639627,0.008999228361982513,0.0,0.0,0.0,-0.016000000000000014,0.007831560082981248,0.003197221015542124
LEU 134,R LEU 134,0.0,0.0,0.0,-0.021500000000000075,0.008460693430998015,0.0034540636293437757,-0.04399999999999989,0.019070046320516922,0.0077853138094177154,0.00983333333333336,0.021995580364144892,0.008979658081422667,0.0,0.0,0.0,-0.05566666666666631,0.02592081960295264,0.010582130290327604
HIE 135,R HIE 135,0.0,0.0,0.0,-0.0025000000000000946,0.0005000000000000205,0.0002041241452319399,-0.005333333333332746,0.01594434765746878,0.006509252673723129,0.009999999999999787,0.014282856857085593,0.005830951894845258,0.0,0.0,0.0,0.0021666666666691667,0.0019507833184517977,0.0007964039548233682
ARG 136,R ARG 136,0.0,0.0,0.0,-0.001000000000000112,0.0,0.0,-0.08883333333333117,0.10299258333599197,0.04204654607737567,0.08033333333333441,0.1033193538931044,0.042179949598690744,0.0,0.0,0.0,-0.009500000000002728,0.0026925824035651555,0.001099242163188554
GLY 137,R GLY 137,0.0,0.0,0.0,-0.000833333333333334,0.0003726779962499653,0.0001521451548625463,-0.01733333333333335,0.006823163163486041,0.0027855446970491797,0.013333333333333197,0.008239471396205506,0.0033637501118267965,0.0,0.0,0.0,-0.004833333333333911,0.0032360813064908306,0.001321124661176946
LYS 138,R LYS 138,0.0,0.0,0.0,-0.001833333333333372,0.0006871842709362327,0.0002805418038433731,-0.006500000000000246,0.14532578344303954,0.059329002650942465,0.002000000000000076,0.14470199261471023,0.05907434111166999,0.0,0.0,0.0,-0.006333333333335152,0.004749268949591405,0.0019388809296237975
PHE 139,R PHE 139,0.0,0.0,0.0,-0.00816666666666658,0.002339278141269735,0.0009550063020928524,0.02849999999999993,0.022141589825484476,0.009039266194406101,-0.014666666666666975,0.02074179891480512,0.0084678039481144,0.0,0.0,0.0,0.005666666666666635,0.0026874192494325704,0.0010971343143405248
LEU 140,R LEU 140,0.0,0.0,0.0,-0.010833333333333334,0.003847798793538376,0.0015708572795109566,0.0035000000000001328,0.033149912015971165,0.0135333949095477,0.014333333333333273,0.03197742259087741,0.013054728106166216,0.0,0.0,0.0,0.007000000000000339,0.0035590260840101073,0.0014529663145134233
LYS 141,R LYS 141,0.0,0.0,0.0,-0.07450000000000005,0.02415746951427926,0.009862245631137396,0.6041666666666666,0.6582303083943242,0.2687213981334842,-0.4998333333333349,0.6206376872933879,0.2533742748349712,-0.003504000000000007,0.007835182193159278,0.0031986997358301765,0.026329333333331355,0.046940426452640426,0.01916334885293515
ALA 142,R ALA 142,0.0,0.0,0.0,-0.34383333333333327,0.13417950249158367,0.054778552507480684,-0.1250000000000003,0.1641239369094789,0.06700331666749368,0.2024999999999999,0.15556750946132689,0.06351016978930754,-0.0300348,0.012020001790349283,0.004907145182282668,-0.2963681333333335,0.18425312950375763,0.07522102513252582
GLN 143,R GLN 143,0.0,0.0,0.0,-0.32416666666666666,0.5661741241781445,0.2311396183006024,-3.0145000000000004,2.161740868682771,0.8825270140656075,1.5404999999999998,0.7652349856961151,0.3124058747135777,-0.20073360000000004,0.037125183267426164,0.015156292602084344,-1.9989002666666675,1.379111380075897,0.5630198632752438
GLU 144,R GLU 144,0.0,0.0,0.0,-0.0355,0.011086778913041898,0.004526158538000161,-0.38033333333333275,0.43523505781997357,0.1776839683049448,0.4113333333333345,0.4178914000338145,0.17060344966335508,0.0,0.0,0.0,-0.004499999999997802,0.026329641091360798,0.010749030964075127
ALA 145,R ALA 145,0.0,0.0,0.0,-0.020833333333333332,0.008314979788844306,0.003394576284037261,-0.03600000000000003,0.06571656310753528,0.02682867454381185,0.013166666666666734,0.05524314939931973,0.02255292130211206,0.0,0.0,0.0,-0.0436666666666666,0.035705586242055797,0.014576744543329308
LEU 146,R LEU 146,0.0,0.0,0.0,-0.4366666666666667,0.22225260903355495,0.09073424768908214,0.014666666666666236,0.16509357615876324,0.06739917023338067,-0.03749999999999998,0.13264080568713887,0.05415038216752389,-0.0198756,0.009825604763066749,0.00401128634729559,-0.4793756,0.2672039527694638,0.10908555692332039
ASP 147,R ASP 147,0.0,0.0,0.0,-0.03200000000000025,0.011561430130682964,0.0047199340861687165,-0.5631666666666675,0.9618524517247389,0.3926746190951,0.6693333333333354,0.9809793858973584,0.4004831572728868,0.0,0.0,0.0,0.07416666666666909,0.0431293274801364,0.017607474212621797
PHE 148,R PHE 148,0.0,0.0,0.0,-0.004999999999999893,0.0015275252316520698,0.0006236095644623739,-0.0030000000000002616,0.02554734167514639,0.010429658564774718,-0.003499999999999929,0.024513601666557857,0.01000763597348435,0.0,0.0,0.0,-0.011500000000000435,0.00489046691704063,0.001996524758451916
TYR 149,R TYR 149,0.0,0.0,0.0,-0.007666666666667006,0.002687419249432591,0.0010971343143405332,-0.009166666666667803,0.049215230253335907,0.020092033615709777,0.010333333333333356,0.04692784058767484,0.019158210695078937,0.0,0.0,0.0,-0.006500000000001431,0.004232808366400026,0.0017280367794439474
GLY 150,R GLY 150,0.0,0.0,0.0,-0.002666666666666965,0.0011055415967851903,0.00045133546692424333,0.019000000000000423,0.04231626952682197,0.017275544693133135,-0.02100000000000013,0.04309679029038384,0.017594190960528815,0.0,0.0,0.0,-0.004666666666666893,0.0015986105077703306,0.0006526300069148055
GLU 151,R GLU 151,0.0,0.0,0.0,-0.001666666666666335,0.0004714045207911893,0.0001924500897299396,-0.09033333333333123,0.2541067142407325,0.10373863168416841,0.09583333333333381,0.25043523225687847,0.10223975544079113,0.0,0.0,0.0,0.003833333333336242,0.004633812924816319,0.0018917462048856156
VAL 152,R VAL 152,0.0,0.0,0.0,-0.001000000000000038,0.000577350269189562,0.00023570226039548985,-0.003166666666667576,0.016242092092941203,0.0066308063304998735,-0.0008333333333332601,0.0164460397124117,0.006714067597492879,0.0,0.0,0.0,-0.005000000000000375,0.002160246899468174,0.0008819171036877427
ARG 153,R ARG 153,0.0,0.0,0.0,-0.0011666666666670562,0.0006871842709365064,0.0002805418038434848,-0.14650000000000082,0.23130697496328798,0.09443067710112989,0.13516666666666785,0.2301777694642889,0.09396968088658111,0.0,0.0,0.0,-0.012499999999993369,0.0038622100754274464,0.0015767406607055626
THR 154,R THR 154,0.0,0.0,0.0,-0.0011666666666667602,0.00037267799624982425,0.0001521451548624887,-0.0045000000000001705,0.021045585443667122,0.008591824279188264,0.006999999999999969,0.021166010488516806,0.008640987597877181,0.0,0.0,0.0,0.0013333333333325943,0.00047140452079077083,0.00019245008972976877
ARG 155,R ARG 155,0.0,0.0,0.0,-0.0001666666666665743,0.00037267799624975844,0.00015214515486246184,-0.019333333333334462,0.14671476484056473,0.05989605193196823,0.019333333333335645,0.1457539784095849,0.059503812514019844,0.0,0.0,0.0,-0.00016666666666272553,0.001213351648219864,0.00049534873611727
ASP 156,R ASP 156,0.0,0.0,0.0,-0.001833333333333298,0.00037267799624994926,0.00015214515486253974,0.021499999999998447,0.3837272251656599,0.1566559836783225,0.003999999999997783,0.38429112228448276,0.15688619371307944,0.0,0.0,0.0,0.02366666666665888,0.005405758246736983,0.002206891562891303
LYS 157,R LYS 157,0.0,0.0,0.0,-0.003166666666666725,0.001213351648213291,0.0004953487361145867,0.07849999999999824,0.2164615054307223,0.08837003954332659,-0.07483333333333302,0.21488401264144702,0.08772603080888589,0.0,0.0,0.0,0.0004999999999976504,0.002929732638540595,0.0011960583412003807
LYS 158,R LYS 158,0.0,0.0,0.0,-0.01650000000000011,0.008301606270274847,0.0033891165679437924,0.007666666666670115,0.5910563048945151,0.2412977260410736,0.028833333333333638,0.5948051268179352,0.2428281761825633,0.0,0.0,0.0,0.020000000000005496,0.009574271077562587,0.003908679799852534
GLY 159,R GLY 159,0.0,0.0,0.0,-0.0043333333333333,0.0015986105077708222,0.0006526300069150062,-0.002666666666666965,0.020572365498945443,0.008398633045742234,0.0015000000000001308,0.023077767078582757,0.00942145895755463,0.0,0.0,0.0,-0.00550000000000006,0.0037749172176364003,0.0015411035007426629
VAL 160,R VAL 160,0.0,0.0,0.0,-0.03933333333333374,0.018217817895919357,0.007437393011991048,0.01183333333333477,0.11405176699883042,0.04656143890165535,-0.020166666666666628,0.10779520191342266,0.04400720690136174,0.0,0.0,0.0,-0.04766666666666438,0.022837590843948267,0.009323407420355052
THR 161,R THR 161,0.0,0.0,0.0,-0.02249999999999996,0.011629703349612958,0.004747806511081352,-0.019333333333332686,0.049165254217000215,0.020071630984311573,0.042000000000000114,0.04812137432229762,0.01964546880184964,0.0,0.0,0.0,0.0001666666666661302,0.009990273047099818,0.004078511892745709
ILE 162,R ILE 162,0.0,0.0,0.0,-0.035333333333333515,0.015744487571492615,0.006427660135291399,0.04900000000000002,0.09750042734949077,0.039804382784925686,-0.04100000000000007,0.08875997596514615,0.03623610844938449,0.0,0.0,0.0,-0.027333333333332988,0.06556082841317809,0.026765096121074614
PRO 163,R PRO 163,0.0,0.0,0.0,-0.2271666666666666,0.15681136934404835,0.06401797346000516,0.12333333333333307,0.25871069212968817,0.10561819778666798,-0.15733333333333335,0.2421395373654529,0.09885305218315683,-0.0170292,0.0209663948145598,0.008559494840234442,-0.27819586666666724,0.19146934289090523,0.07816703191145127
SER 164,R SER 164,0.0,0.0,0.0,-0.07300000000000018,0.026714540360385834,0.01090616543265539,0.21883333333333374,0.06539983859986925,0.026699372305009187,-0.24266666666666667,0.09611220294819754,0.03923764254631751,0.0,0.0,0.0,-0.0968333333333331,0.06137159132874353,0.025054847243006387
GLN 165,R GLN 165,0.0,0.0,0.0,-0.06383333333333303,0.023995948732141583,0.009796305047955303,0.016166666666660962,0.031248555522172615,0.012757169371392077,0.0663333333333332,0.05510495037249878,0.02249650178566864,0.0,0.0,0.0,0.018666666666661058,0.013792107243718245,0.005630604204142236
ARG 166,R ARG 166,0.0,0.0,0.0,-0.8350000000000001,0.47369891984958823,0.19338677422317288,-2.3260000000000027,3.0803161634265175,1.2575338078070812,2.2976666666666645,2.528027074397921,1.0320627313693123,-0.1679796,0.08443160596553874,0.03446905879654969,-1.0313129333333346,1.0385800970755557,0.4239985491408885
ARG 167,R ARG 167,0.0,0.0,0.0,-1.9153333333333336,0.6512622786217191,0.2658767118909169,-3.4741666666666595,1.0953306071177247,0.4471668478485563,3.9415,1.3291058084291139,0.5426051741367764,-0.22042799999999999,0.054809179225381525,0.022375753720489486,-1.6684279999999962,0.49628634556474915,0.20260805215736682
TYR 168,R TYR 168,0.0,0.0,0.0,-0.1463333333333332,0.04736618578221739,0.019337164371383986,0.10200000000000031,0.09051335076477265,0.036951920713874424,-0.15783333333333327,0.08906068467935531,0.03635887226788796,0.0,0.0,0.0,-0.20216666666666683,0.08117967041623715,0.033141461667848655
VAL 169,R VAL 169,0.0,0.0,0.0,-0.34850000000000025,0.21855643817253853,0.08922529225380983,-0.10549999999999986,0.12138471897236562,0.049555104008904706,0.030833333333333417,0.14735265710381854,0.06015647035794172,-0.0007968,0.0017816989644718324,0.0007273755563668606,-0.42396346666666734,0.31437087355556476,0.12834137170069057
TYR 170,R TYR 170,0.0,0.0,0.0,-3.1846666666666668,0.3152938664519526,0.1287181819727512,-0.38899999999999935,0.29248247810766326,0.11940547167808778,1.5703333333333334,0.20473451644073606,0.08358251633587616,-0.5178324,0.02677396438333425,0.010930425188436566,-2.521165733333334,0.33182055500579877,0.1354651743218876
TYR 171,R TYR 171,0.0,0.0,0.0,-0.3459999999999998,0.58919804254031,0.24053909361173603,-3.5054999999999996,0.9492350867935717,0.3875236014317923,1.8673333333333335,0.27263691769253856,0.1113035555653158,-0.0820752,0.023285388737145873,0.009506220144726293,-2.0662418666666666,0.4806246998274157,0.1962142120592498
TYR 172,R TYR 172,0.0,0.0,0.0,-0.029666666666666508,0.006315765107165559,0.002578400307971656,-0.05666666666666664,0.021860669909425846,0.008924581118917915,0.03783333333333331,0.024037586308852835,0.00981330351746673,0.0,0.0,0.0,-0.048500000000000064,0.013388427838997801,0.005465802777269645
SER 173,R SER 173,0.0,0.0,0.0,-0.05600000000000005,0.014094916341244022,0.005754225500544039,-0.07000000000000013,0.12249353724448742,0.050007777172933525,0.08016666666666679,0.09314042564262254,0.03802441954167721,0.0,0.0,0.0,-0.04583333333333311,0.06581645353219534,0.026869454638913028
TYR 174,R TYR 174,0.0,0.0,0.0,-0.14316666666666675,0.01737255178595097,0.007092314567609415,-0.07833333333333374,0.07370134930168458,0.030088449857292757,0.11466666666666647,0.06297530380148172,0.02570956011839733,0.0,0.0,0.0,-0.10683333333333407,0.032498290553334176,0.013267371561396587
LEU 175,R LEU 175,0.0,0.0,0.0,-0.018833333333333258,0.0018633899812497028,0.000760725774312681,-0.0736666666666667,0.019813014802284624,0.008088629421967912,0.060333333333333496,0.020821996915655283,0.008500544644860098,0.0,0.0,0.0,-0.0321666666666666,0.008193832368855658,0.0033451180569327877
LEU 176,R LEU 176,0.0,0.0,0.0,-0.007333333333333562,0.0009428090415819087,0.0003849001794596874,-0.016333333333334348,0.018116904322268586,0.007396195218063522,0.001500000000000205,0.017802153427792768,0.007267698703471797,0.0,0.0,0.0,-0.022166666666667556,0.007127801593448597,0.002909912815290989
LYS 177,R LYS 177,0.0,0.0,0.0,-0.015333333333333476,0.002624669291337289,0.0010715167512214472,0.31133333333333724,0.2716552144825398,0.11090277690809093,-0.30450000000000205,0.27023184490359253,0.11032168871078743,0.0,0.0,0.0,-0.008499999999995586,0.007320063751998126,0.002988403512839726
ASN 178,R ASN 178,0.0,0.0,0.0,-0.009000000000000064,0.0022360679774998077,0.0009128709291752842,-0.009166666666665435,0.02968959787908971,0.012120727578697909,0.00783333333333284,0.033632408312353944,0.013730373197701115,0.0,0.0,0.0,-0.010333333333332936,0.007408703590297513,0.003024590575292444
HIE 179,R HIE 179,0.0,0.0,0.0,-0.002166666666666539,0.00037267799625007427,0.00015214515486259078,0.003166666666666392,0.008314979788844165,0.0033945762840372033,-0.0008333333333331675,0.008334999833367515,0.0034027494329888714,0.0,0.0,0.0,0.00016666666666687036,0.0008975274678545386,0.00036641405439597516
LEU 180,R LEU 180,0.0,0.0,0.0,-0.00649999999999995,0.0009574271077563509,0.00039086797998529103,0.018999999999999535,0.010360180178612946,0.0042295258468163345,-0.01733333333333346,0.009463379711052254,0.003863408589047489,0.0,0.0,0.0,-0.004833333333334504,0.0032360813064906775,0.0013211246611768836
ASP 181,R ASP 181,0.0,0.0,0.0,-0.002166666666666687,0.0003726779962499095,0.00015214515486252354,0.24633333333333476,0.07915947335740611,0.032316719672180756,-0.2368333333333336,0.07922418962805701,0.03234313997903918,0.0,0.0,0.0,0.007333333333336374,0.001247219128923959,0.0005091750772170346
TYR 182,R TYR 182,0.0,0.0,0.0,-0.007000000000000117,0.0008164965809276377,0.0003333333333332973,-0.010999999999999824,0.015066519173319307,0.006150880695748622,0.029499999999999638,0.01446547614148919,0.00590550590550876,0.0,0.0,0.0,0.011499999999999547,0.0039475730941095554,0.0016115899671513684
ARG 183,R ARG 183,0.0,0.0,0.0,-0.002166666666666687,0.0003726779962500072,0.0001521451548625634,-0.2698333333333309,0.07606667397019885,0.031054089609605713,0.2739999999999938,0.07594515564976216,0.031004479963027392,0.0,0.0,0.0,0.001999999999981128,0.0018257418583514878,0.0007453559925003113
PRO 184,R PRO 184,0.0,0.0,0.0,-0.0020000000000001497,0.0,0.0,-0.0601666666666667,0.012837661607767895,0.005240953404924811,0.058333333333333424,0.011527744310527154,0.004706181907677234,0.0,0.0,0.0,-0.003833333333333281,0.0015723301886741323,0.0006419011115709378
VAL 185,R VAL 185,0.0,0.0,0.0,-0.0051666666666666155,0.0010671873729054173,0.00043567742059325774,0.05349999999999966,0.01575595125658721,0.006432340165133684,-0.04116666666666666,0.01179571485281362,0.004815580423460359,0.0,0.0,0.0,0.007166666666665804,0.0033374973990817685,0.0013625276076027213
ALA 186,R ALA 186,0.0,0.0,0.0,-0.001666666666666557,0.0004714045207910325,0.00019245008972987562,-0.011000000000000018,0.006000000000000006,0.002449489742783181,0.014000000000000012,0.004725815626252682,0.001929306150465068,0.0,0.0,0.0,0.0013333333333341486,0.0014907119850006722,0.0006085806194505163
LEU 187,R LEU 187,0.0,0.0,0.0,-0.006999999999999673,0.0012909944487363497,0.0005270462766949521,0.011666666666666714,0.007226494462892262,0.0029502040105223383,-0.009166666666666629,0.007057305119913348,0.0028811327504864926,0.0,0.0,0.0,-0.004499999999999875,0.0016072751268327399,0.0006561673228345547
LEU 188,R LEU 188,0.0,0.0,0.0,-0.0014999999999998903,0.0004999999999999633,0.00020412414523191653,0.002000000000000076,0.013329166015421145,0.005441609239104704,0.0006666666666666857,0.012970050972229176,0.005295001136641726,0.0,0.0,0.0,0.0011666666666669823,0.000897527467854085,0.00036641405439579
PHE 189,R PHE 189,0.0,0.0,0.0,-0.004166666666666726,0.0010671873729054854,0.00043567742059328555,0.0028333333333332433,0.009227073690444272,0.0037669370601079617,-0.0014999999999998348,0.008440971508067012,0.0034460121880225338,0.0,0.0,0.0,-0.0028333333333335395,0.0014624940645639364,0.0005970607016717736
HIE 190,R HIE 190,0.0,0.0,0.0,-0.001666666666666779,0.0004714045207908753,0.00019245008972981143,0.020833333333332888,0.01279865444316552,0.005225028796660048,-0.014666666666666087,0.011742609969205564,0.0047939004455120875,0.0,0.0,0.0,0.004499999999996618,0.0016072751268328335,0.000656167322834593
LYS 191,R LYS 191,0.0,0.0,0.0,-0.0013333333333333346,0.00047140452079087486,0.00019245008972981124,0.002500000000001279,0.10904242293713427,0.044516382752122594,0.000500000000000019,0.10822622910674627,0.04418317301617954,0.0,0.0,0.0,0.0016666666666675194,0.0021343747458111534,0.0008713548411866456
MET 192,R MET 192,0.0,0.0,0.0,-0.003166666666666984,0.0006871842709366867,0.00028054180384355843,0.01583333333333344,0.0014624940645653662,0.0005970607016723573,-0.01450000000000005,0.001892969448600112,0.0007728015412913172,0.0,0.0,0.0,-0.0018333333333344637,0.0006871842709372241,0.0002805418038437778
MET 193,R MET 193,0.0,0.0,0.0,-0.0025000000000000946,0.0005000000000000205,0.0002041241452319399,-0.005166666666666468,0.01997011656339438,0.008152765947369831,0.013500000000000012,0.019997916558148473,0.008164115247703094,0.0,0.0,0.0,0.005833333333334023,0.0010671873729057727,0.0004356774205934028
PHE 194,R PHE 194,0.0,0.0,0.0,-0.002166666666666502,0.000687184270936291,0.0002805418038433969,-0.00016666666666672233,0.007220726340811523,0.0029478491845436896,0.0011666666666667602,0.006986097305044931,0.002852062281798794,0.0,0.0,0.0,-0.0011666666666663161,0.0008975274678555282,0.0003664140543963792
GLU 195,R GLU 195,0.0,0.0,0.0,-0.002500000000000021,0.000957427107756542,0.0003908679799853691,-0.21533333333333596,0.1660217522562058,0.06777809653841102,0.22416666666666765,0.16551879718697884,0.06757276599121897,0.0,0.0,0.0,0.006333333333329231,0.0046785562825343175,0.0019100126041836014
THR 196,R THR 196,0.0,0.0,0.0,-0.0009999999999999454,0.0,0.0,0.005500000000000209,0.007342796923970293,0.0029976842914341845,-0.0011666666666666863,0.00811206234909186,0.0033117355861530208,0.0,0.0,0.0,0.0033333333333338544,0.0011055415967864835,0.0004513354669247713
ILE 197,R ILE 197,0.0,0.0,0.0,-0.0004999999999997969,0.0004999999999997968,0.00020412414523184857,-0.00816666666666673,0.0037601713908926625,0.0015350835421830556,0.00816666666666673,0.0035316033500693935,0.0014417710302622815,0.0,0.0,0.0,-0.0004999999999988347,0.0011180339887478187,0.0004564354645867909
PRO 198,R PRO 198,0.0,0.0,0.0,-0.0006666666666667412,0.0004714045207910845,0.00019245008972989684,-0.003999999999999708,0.005972157622389477,0.0024381231397212332,0.004166666666666689,0.006066758241067137,0.0024767436805732115,0.0,0.0,0.0,-0.0004999999999998709,0.0005000000000004631,0.00020412414523212057
MET 199,R MET 199,0.0,0.0,0.0,-0.000500000000000315,0.000500000000000315,0.0002041241452320601,-0.0003333333333331486,0.0012472191289249052,0.000509175077217421,0.00033333333333333365,0.0009428090415822212,0.000384900179459815,0.0,0.0,0.0,-0.0005000000000012031,0.0007637626158269068,0.0003118047822315429
PHE 200,R PHE 200,0.0,0.0,0.0,-0.0001666666666665743,0.00037267799624975844,0.00015214515486246184,-0.000500000000000315,0.003500000000000006,0.0014288690166235232,0.0011666666666666863,0.0036247605284886234,0.0014798022890963694,0.0,0.0,0.0,0.0004999999999992788,0.0005000000000004631,0.00020412414523212057
SER 201,R SER 201,0.0,0.0,0.0,0.0,0.0,0.0,-0.0014999999999997609,0.0030956959368342663,0.0012638125740085163,0.0013333333333335566,0.0028674417556810074,0.0011706281947614693,0.0,0.0,0.0,-0.00016666666666620422,0.00037267799624992394,0.00015214515486252942
GLY 202,R GLY 202,0.0,0.0,0.0,0.0,0.0,0.0,-0.001499999999999983,0.001707825127660005,0.0006972166887784257,0.0013333333333331865,0.001699673171197408,0.0006938886664886347,0.0,0.0,0.0,-0.00016666666666687036,0.0003726779962504204,0.00015214515486273208
GLY 203,R GLY 203,0.0,0.0,0.0,-0.0001666666666666853,0.00037267799625000667,0.0001521451548625632,-0.0034999999999999845,0.0018929694485999408,0.0007728015412912473,0.003666666666667003,0.0022852182001337315,0.000932936423541502,0.0,0.0,0.0,4.440892098500626e-16,0.0008164965809276362,0.0003333333333332967
THR 204,R THR 204,0.0,0.0,0.0,0.0,0.0,0.0,0.005666666666667671,0.0029814239699983316,0.0012171612388998025,-0.005833333333333357,0.002733536577809478,0.001115961634811158,0.0,0.0,0.0,-0.00016666666666687036,0.0003726779962488316,0.00015214515486208349
CYS 205,R CYS 205,0.0,0.0,0.0,-0.00033333333333344467,0.0004714045207911891,0.00019245008972993953,-0.004166666666666596,0.004139914116124818,0.0016901128605751716,0.0050000000000001155,0.004242640687119237,0.0017320508075688579,0.0,0.0,0.0,0.0004999999999994268,0.0007637626158265192,0.00031180478223138464
ASN 206,R ASN 206,0.0,0.0,0.0,-0.0001666666666666483,0.00037267799624992394,0.00015214515486252942,0.0003333333333325565,0.0015986105077701442,0.0006526300069147294,-0.0006666666666667412,0.0017950549357114137,0.0007328281087929042,0.0,0.0,0.0,-0.0005000000000023874,0.0005000000000023874,0.00020412414523290619
PRO 207,R PRO 207,0.0,0.0,0.0,-0.00016666666666672233,0.0003726779962500894,0.00015214515486259696,-0.00566666666666656,0.004818944098267076,0.001967325689958456,0.004666666666666745,0.004496912521077488,0.0018358568490954251,0.0,0.0,0.0,-0.0011666666666663161,0.000687184270936255,0.0002805418038433822
GLN 208,R GLN 208,0.0,0.0,0.0,-0.0003333333333332966,0.0004714045207909798,0.0001924500897298541,0.001999999999997707,0.006658328118476326,0.0027182510717154297,-7.170190367370803e-17,0.0061101009266075305,0.0024944382578491898,0.0,0.0,0.0,0.0016666666666627823,0.0009428090415811226,0.0003849001794593665
PHE 209,R PHE 209,0.0,0.0,0.0,-0.0010000000000001859,0.0,0.0,-0.017833333333333517,0.006465721580423805,0.0026396197818233254,0.01700000000000001,0.006855654600401025,0.0027988092706244367,0.0,0.0,0.0,-0.0018333333333329094,0.000687184270936255,0.0002805418038433822
VAL 210,R VAL 210,0.0,0.0,0.0,-0.0008333333333334636,0.0003726779962500233,0.00015214515486257,0.017333333333332607,0.009706813185708018,0.003962789888917383,-0.012666666666666668,0.009944289260117535,0.004059739090321137,0.0,0.0,0.0,0.0038333333333327633,0.0010671873729069983,0.00043567742059390317
VAL 211,R VAL 211,0.0,0.0,0.0,-0.0015000000000001308,0.0005000000000002416,0.00020412414523203015,-0.037499999999999055,0.013301002468485349,0.005430111519214766,0.03616666666666666,0.01290241148864125,0.005267387433099097,0.0,0.0,0.0,-0.002833333333331763,0.001674979270185534,0.0006838074236156532
CYS 212,R CYS 212,0.0,0.0,0.0,-0.0013333333333333346,0.00047140452079118885,0.00019245008972993942,0.03833333333333349,0.01828174560106956,0.007463491388331897,-0.02916666666666658,0.01689592324267069,0.0068977317796289584,0.0,0.0,0.0,0.007833333333334025,0.0019507833184529977,0.0007964039548238581
GLN 213,R GLN 213,0.0,0.0,0.0,-0.0016666666666666312,0.0004714045207910846,0.00019245008972989687,-0.03566666666666644,0.0195249128608093,0.00797101229688129,0.03349999999999994,0.017538053863907596,0.0071598805080034245,0.0,0.0,0.0,-0.0038333333333338735,0.0030230595245374875,0.001234158882862928
LEU 214,R LEU 214,0.0,0.0,0.0,-0.001333333333333279,0.0004714045207909146,0.00019245008972982748,-0.008333333333334636,0.016957463122635612,0.0069228553304199894,0.007833333333333359,0.015973067610477606,0.006520977545441185,0.0,0.0,0.0,-0.0018333333333350559,0.0015723301886765078,0.0006419011115719076
LYS 215,R LYS 215,0.0,0.0,0.0,-0.0006666666666666673,0.00047140452079103207,0.00019245008972987543,-0.3931666666666634,0.07641862047665691,0.031197771169201947,0.3923333333333332,0.07646713164636255,0.031217575771302675,0.0,0.0,0.0,-0.0015000000000000568,0.000957427107757199,0.0003908679799856373
VAL 216,R VAL 216,0.0,0.0,0.0,-0.0004999999999999819,0.0004999999999999821,0.00020412414523192422,0.026500000000000412,0.005560275772537187,0.002269973078645942,-0.024833333333333336,0.005727613425813214,0.002338288389526115,0.0,0.0,0.0,0.0011666666666667231,0.0012133516482134743,0.0004953487361146615
LYS 217,R LYS 217,0.0,0.0,0.0,-0.00033333333333333365,0.00047140452079103207,0.00019245008972987543,-0.29733333333333434,0.10805502713381245,0.04411328010340527,0.2950000000000017,0.10827588220220621,0.044203443807517305,0.0,0.0,0.0,-0.0026666666666651886,0.0011055415967818432,0.00045133546692287686
ILE 218,R ILE 218,0.0,0.0,0.0,-0.0010000000000000748,0.0,0.0,-0.021333333333333353,0.006992058987801058,0.0028544961285922707,0.019000000000000128,0.006904105059069079,0.00281858908754786,0.0,0.0,0.0,-0.0033333333333329662,0.0009428090415822735,0.00038490017945983635
TYR 219,R TYR 219,0.0,0.0,0.0,-0.0006666666666667412,0.0004714045207910845,0.00019245008972989684,0.015833333333333144,0.002910708199429434,0.0011882916464562153,-0.014333333333333457,0.0033499585403735824,0.001367614847232333,0.0,0.0,0.0,0.0008333333333316872,0.0008975274678556931,0.0003664140543964465
SER 220,R SER 220,0.0,0.0,0.0,-0.0004999999999998709,0.000499999999999871,0.00020412414523187885,-0.0038333333333336514,0.007819136070492876,0.0031921489336830446,0.0038333333333332074,0.007380529941828273,0.003013088731468747,0.0,0.0,0.0,-0.000500000000000389,0.0007637626158251139,0.00031180478223081094
SER 221,R SER 221,0.0,0.0,0.0,-0.0001666666666666483,0.00037267799624992394,0.00015214515486252942,0.00649999999999995,0.0034520525295349803,0.00140929454377411,-0.00583333333333332,0.0037155828016012934,0.0015168803268306589,0.0,0.0,0.0,0.0004999999999998894,0.0009574271077566095,0.00039086797998539663
ASN 222,R ASN 222,0.0,0.0,0.0,0.0,0.0,0.0,0.005666666666665303,0.005705747589542736,0.0023293616992491294,-0.005499999999999765,0.005708181263181041,0.0023303552423515144,0.0,0.0,0.0,0.00016666666666272553,0.0003726779962475076,0.00015214515486154293
SER 223,R SER 223,0.0,0.0,0.0,-0.0001666666666666483,0.00037267799624992394,0.00015214515486252942,-0.0023333333333334463,0.0026874192494331143,0.0010971343143407468,0.002166666666666058,0.0028528737947701405,0.0011646808496240636,0.0,0.0,0.0,-0.0003333333333331486,0.0007453559924993183,0.0003042903097248426
GLY 224,R GLY 224,0.0,0.0,0.0,-0.0004999999999999449,0.0004999999999999449,0.00020412414523190904,0.007166666666666895,0.0029107081994288347,0.0011882916464559707,-0.007333333333333414,0.0028674417556806653,0.0011706281947613296,0.0,0.0,0.0,-0.0006666666666668893,0.0007453559925009731,0.0003042903097255182
PRO 225,R PRO 225,0.0,0.0,0.0,0.0,0.0,0.0,-0.0003333333333332966,0.005022173057773231,0.002050293565249593,-0.0004999999999998709,0.004787135538781557,0.0019543398999263746,0.0,0.0,0.0,-0.0008333333333334636,0.0006871842709373321,0.00028054180384382195
THR 226,R THR 226,0.0,0.0,0.0,-0.0001666666666666483,0.00037267799624992394,0.00015214515486252942,0.0011666666666663161,0.0026718699236476166,0.0010907863286709518,-0.0011666666666666121,0.0027938424357068135,0.0011405813982027018,0.0,0.0,0.0,-0.00016666666666716642,0.0006871842709357523,0.00028054180384317695
ARG 227,R ARG 227,0.0,0.0,0.0,0.0,0.0,0.0,-0.01683333333333555,0.08079896176450575,0.03298603801161451,0.01750000000000303,0.08031552361364663,0.03278867521298126,0.0,0.0,0.0,0.000666666666660376,0.0007453559924928967,0.00030429030972222104
ARG 228,R ARG 228,0.0,0.0,0.0,-0.0003333333333333706,0.00047140452079108444,0.00019245008972989681,-0.0278333333333336,0.0750075922083139,0.030621721290854727,0.027166666666668487,0.07451491275054707,0.030420585744474753,0.0,0.0,0.0,-0.0009999999999953009,0.000999999999995301,0.00040824829046194475
GLU 229,R GLU 229,0.0,0.0,0.0,-0.00016666666666666682,0.0003726779962499653,0.0001521451548625463,-0.015500000000000588,0.06808267033540706,0.027794633774644695,0.015833333333333144,0.06804267451794929,0.027778305550541855,0.0,0.0,0.0,0.00016666666666983096,0.0006871842709372602,0.00028054180384379256
ASP 230,R ASP 230,0.0,0.0,0.0,-0.0003333333333332966,0.0004714045207909798,0.0001924500897298541,-0.022999999999998504,0.06066849814085251,0.024767810651013092,0.022666666666666835,0.06033149168459909,0.024630228341372348,0.0,0.0,0.0,-0.000666666666660376,0.000745355992499252,0.00030429030972481554
LYS 231,R LYS 231,0.0,0.0,0.0,-0.0003333333333333706,0.00047140452079108444,0.00019245008972989681,0.09366666666666863,0.10027573097326628,0.040937395744850204,-0.0909999999999987,0.09915644204992205,0.04048044795535978,0.0,0.0,0.0,0.0023333333333373694,0.0014907119850069773,0.0006085806194530903
PHE 232,R PHE 232,0.0,0.0,0.0,-0.0006666666666668893,0.00047140452079118907,0.00019245008972993953,0.003999999999999708,0.00594418483337499,0.0024267032964265622,-0.004000000000000115,0.005830951894845376,0.0023804761428476476,0.0,0.0,0.0,-0.0006666666666657051,0.0009428090415807036,0.0003849001794591954
MET 233,R MET 233,0.0,0.0,0.0,-0.00033333333333344467,0.0004714045207911892,0.00019245008972993956,-0.0003333333333332966,0.007673909622147465,0.003132860484415892,0.0030000000000000022,0.007831560082980494,0.0031972210155418158,0.0,0.0,0.0,0.002333333333333095,0.0007453559925000628,0.00030429030972514655
TYR 234,R TYR 234,0.0,0.0,0.0,-0.0008333333333331675,0.00037267799624989104,0.00015214515486251597,0.0013333333333349628,0.005763872155263484,0.0023530909538385793,-0.00016666666666646326,0.005273097339851985,0.0021527329744441166,0.0,0.0,0.0,0.00033333333333448084,0.000745355992499914,0.00030429030972508583
PHE 235,R PHE 235,0.0,0.0,0.0,-0.0008333333333333156,0.00037267799624995696,0.0001521451548625429,0.002000000000000076,0.008660254037844749,0.003535533905932886,0.0006666666666666765,0.008459051693633,0.003453393392871118,0.0,0.0,0.0,0.0018333333333336495,0.0006871842709379427,0.0002805418038440712
GLU 236,R GLU 236,0.0,0.0,0.0,-0.000500000000000019,0.0005000000000000189,0.00020412414523193924,0.04716666666667161,0.09846220369033065,0.04019702633188216,-0.04499999999999815,0.0976746299370127,0.039875500693475896,0.0,0.0,0.0,0.0016666666666734404,0.0013743685418779671,0.0005610836076889922
PHE 237,R PHE 237,0.0,0.0,0.0,-0.001000000000000038,1.4551915228366852e-11,5.940794514955823e-12,-0.0126666666666669,0.002624669291337413,0.0010715167512214978,0.013500000000000364,0.002217355782608209,0.0009052317075999625,0.0,0.0,0.0,-0.00016666666666627825,0.0008975274678562978,0.0003664140543966934
PRO 238,R PRO 238,0.0,0.0,0.0,0.0,0.0,0.0,-0.0060000000000000235,0.0016329931618554415,0.0006666666666666624,0.005833333333333505,0.0013437096247168726,0.0005485671571705022,0.0,0.0,0.0,-0.0001666666666656861,0.00037267799624936124,0.0001521451548622997
GLN 239,R GLN 239,0.0,0.0,0.0,-0.0001666666666666483,0.00037267799624992394,0.00015214515486252942,0.00033333333333492493,0.007318166133365735,0.0029876288132771,-0.00016666666666716642,0.007581043610363088,0.003094948093862723,0.0,0.0,0.0,1.1842378929335002e-15,0.0011547005383796371,0.0004714045207911892
PRO 240,R PRO 240,0.0,0.0,0.0,-0.0003333333333333706,0.00047140452079108444,0.00019245008972989681,-0.002666666666666669,0.009374907406950293,0.0038272899221444643,0.0018333333333333535,0.008989191040107944,0.003669821874777143,0.0,0.0,0.0,-0.0011666666666669083,0.0010671873729064091,0.00043567742059366264
LEU 241,R LEU 241,0.0,0.0,0.0,-0.0006666666666666673,0.00047140452079103196,0.00019245008972987537,0.004833333333332727,0.005273097339851064,0.0021527329744437406,-0.0025000000000000022,0.004716990566028306,0.0019257033347152256,0.0,0.0,0.0,0.0016666666666659464,0.0007453559924984161,0.0003042903097244743
PRO 242,R PRO 242,0.0,0.0,0.0,-0.0008333333333333526,0.00037267799624997344,0.0001521451548625496,0.009166666666666767,0.005927806414593005,0.0024200168349583157,-0.008500000000000063,0.006422616289332576,0.002622022120425384,0.0,0.0,0.0,-0.0001666666666665743,0.0010671873729057155,0.00043567742059337944
VAL 243,R VAL 243,0.0,0.0,0.0,-0.0033333333333332624,0.0012472191289247861,0.0005091750772173723,-0.03933333333333285,0.013097921802925993,0.0053472041846738955,0.03916666666666663,0.011950127846828872,0.004878619264292492,0.0,0.0,0.0,-0.0034999999999992446,0.002500000000000509,0.0010206207261598656
CYS 244,R CYS 244,0.0,0.0,0.0,-0.002166666666666502,0.00037267799625008793,0.00015214515486259637,-0.008666666666666711,0.00825967446224257,0.0033719979789985565,0.009166666666666545,0.007602996485304744,0.003103910317528421,0.0,0.0,0.0,-0.001666666666665965,0.0011055415967845205,0.0004513354669239699
GLY 245,R GLY 245,0.0,0.0,0.0,-0.004166666666666948,0.0010671873729055901,0.00043567742059332827,0.1108333333333329,0.05139525486095213,0.020982024934938254,-0.08633333333333337,0.038212854149123975,0.0156003323801248,0.0,0.0,0.0,0.02033333333333202,0.012995725793078844,0.005305482838361569
ASP 246,R ASP 246,0.0,0.0,0.0,-0.008666666666666397,0.002211083193570391,0.0009026709338484909,1.2669999999999983,0.2088947103207699,0.0852809083753982,-1.1166666666666671,0.18542353919847526,0.07569884288953663,0.0,0.0,0.0,0.14166666666666097,0.03799853798356966,0.01551283817191848
ILE 247,R ILE 247,0.0,0.0,0.0,-0.014500000000000254,0.00457347424467057,0.0018671130418672678,0.11949999999999994,0.017153716798408526,0.007002975558051531,-0.09550000000000003,0.019989580619245995,0.008160712114896745,0.0,0.0,0.0,0.009500000000000064,0.0039051248379533623,0.0015942605391424305
LYS 248,R LYS 248,0.0,0.0,0.0,-0.005833333333333505,0.0014624940645654335,0.0005970607016723848,-0.6508333333333335,0.163217050443744,0.06663308181821258,0.6270000000000001,0.16447289543670945,0.06714577838967833,0.0,0.0,0.0,-0.02966666666666858,0.005763872155268589,0.0023530909538406635
VAL 249,R VAL 249,0.0,0.0,0.0,-0.005166666666666653,0.001343709624716429,0.0005485671571703212,0.033166666666666345,0.0058142545141686795,0.002373659465731162,-0.021,0.006608075867199712,0.0026977356760397916,0.0,0.0,0.0,0.006999999999999673,0.001414213562372729,0.0005773502691894764
GLU 250,R GLU 250,0.0,0.0,0.0,-0.0013333333333332604,0.0004714045207915554,0.0001924500897300891,0.4659999999999987,0.12530230112279905,0.0511544502245709,-0.4441666666666701,0.12562963645396305,0.05128808431392703,0.0,0.0,0.0,0.020499999999993673,0.0019790570145002103,0.0008079466429002274
PHE 251,R PHE 251,0.0,0.0,0.0,-0.0019999999999997797,0.0005773502691898186,0.0002357022603955946,0.00950000000000036,0.006626965117357472,0.0027054471801248414,-0.0013333333333332975,0.006992058987801072,0.0028544961285922764,0.0,0.0,0.0,0.006166666666667024,0.0015723301886772303,0.0006419011115722025
PHE 252,R PHE 252,0.0,0.0,0.0,-0.0005000000000000929,0.0005000000000000929,0.00020412414523196946,0.0003333333333333706,0.0050552502960344355,0.002063797291222996,0.0025000000000000577,0.0050579969684978274,0.00206491861556064,0.0,0.0,0.0,0.0023333333333338166,0.0007453559925003111,0.0003042903097252479
HIE 253,R HIE 253,0.0,0.0,0.0,-0.00033333333333344467,0.0004714045207911892,0.00019245008972993956,0.012999999999999604,0.004082482904639132,0.0016666666666668717,-0.012333333333333455,0.004189935029992164,0.0017105338131489557,0.0,0.0,0.0,0.0003333333333322604,0.0007453559925022972,0.00030429030972605874
LYS 254,R LYS 254,0.0,0.0,0.0,-0.0001666666666665743,0.00037267799624975844,0.00015214515486246184,-0.07499999999999811,0.04399621195815461,0.017961378318802387,0.07483333333332591,0.043986424673478394,0.01795738267656504,0.0,0.0,0.0,-0.000333333333330188,0.0007453559924992519,0.00030429030972481554
GLN 255,R GLN 255,0.0,0.0,0.0,-0.00016666666666672233,0.0003726779962500894,0.00015214515486259696,-0.0025000000000000946,0.004349329450235276,0.0017756063127226849,0.0025000000000000946,0.004349329450233167,0.0017756063127218236,0.0,0.0,0.0,-0.00016666666666627825,0.000372677996252274,0.00015214515486348883
ASN 256,R ASN 256,0.0,0.0,0.0,-0.0001666666666665743,0.00037267799624975844,0.00015214515486246184,0.0016666666666675194,0.0024267032964257382,0.0009906974722288288,-0.001666666666666335,0.002426703296426796,0.0009906974722292605,0.0,0.0,0.0,-0.00016666666666390975,0.0003726779962533332,0.00015214515486392123
LYS 257,R LYS 257,0.0,0.0,0.0,0.0,0.0,0.0,-0.03316666666666871,0.036730626034540866,0.01499521528626877,0.03316666666666871,0.036416189928227,0.01486684728340602,0.0,0.0,0.0,0.0,0.0005773502692005872,0.00023570226039999084
MET 258,R MET 258,0.0,0.0,0.0,0.0,0.0,0.0,0.0006666666666670373,0.003036811193048204,0.0012397729780234538,-0.0006666666666667043,0.0026874192494328432,0.0010971343143406362,0.0,0.0,0.0,5.921189464667501e-16,0.0008164965809283613,0.0003333333333335927
LEU 259,R LEU 259,0.0,0.0,0.0,0.0,0.0,0.0,0.002666666666666965,0.002134374745811154,0.0008713548411866458,-0.0024999999999999836,0.0018929694486000683,0.0007728015412912994,0.0,0.0,0.0,0.0001666666666670554,0.0003726779962499404,0.00015214515486253614
LYS 260,R LYS 260,0.0,0.0,0.0,0.0,0.0,0.0,-0.10549999999999216,0.03664582741141366,0.014960596393343397,0.10533333333332469,0.036472211644234365,0.014889718053194879,0.0,0.0,0.0,-0.00016666666666272553,0.0008975274678503603,0.0003664140543942694
LYS 261,R LYS 261,0.0,0.0,0.0,-0.0003333333333333706,0.00047140452079108444,0.00019245008972989681,-0.14883333333333346,0.0683310975243949,0.02789605374985372,0.14800000000000088,0.06812733176438374,0.027812866726674094,0.0,0.0,0.0,-0.0011666666666627634,0.0006871842709349626,0.00028054180384285457
ASP 262,R ASP 262,0.0,0.0,0.0,-0.0001666666666665743,0.00037267799624975844,0.00015214515486246184,0.16949999999999457,0.0777662094571452,0.03174792206673423,-0.16716666666666433,0.07735290700563048,0.03157919204745882,0.0,0.0,0.0,0.0021666666666675383,0.001067187372896515,0.00043567742058962333
LYS 263,R LYS 263,0.0,0.0,0.0,-0.0010000000000001859,0.0,0.0,-0.37649999999999534,0.11708792992162959,0.04780094722445788,0.37016666666666725,0.11722829104881244,0.04785824941467786,0.0,0.0,0.0,-0.0073333333333304536,0.0017950549357059955,0.0007328281087906922
MET 264,R MET 264,0.0,0.0,0.0,-0.0011666666666663161,0.00037267799625042035,0.00015214515486273208,-0.006166666666666505,0.009007712744581576,0.0036773833289649805,0.005833333333333334,0.00904464236747676,0.0036924597843794142,0.0,0.0,0.0,-0.0014999999999997422,0.000957427107756571,0.0003908679799853809
PHE 265,R PHE 265,0.0,0.0,0.0,-0.004166666666667022,0.0008975274678559111,0.0003664140543965355,-0.01733333333333335,0.01108552609887721,0.004525647078759158,0.013499999999999976,0.013225606476327173,0.005399331234308364,0.0,0.0,0.0,-0.00799999999999971,0.004041451884326754,0.0016499158227683552
HIE 266,R HIE 266,0.0,0.0,0.0,-0.006000000000000523,0.0015275252316516827,0.0006236095644622158,0.016166666666666885,0.02659834999059647,0.010858730912820516,0.013333333333333494,0.024506235034283994,0.010004628558452069,0.0,0.0,0.0,0.023499999999999854,0.011470977871713613,0.0046830071060758845
PHE 267,R PHE 267,0.0,0.0,0.0,-0.03683333333333335,0.011111805533855467,0.004536375613163388,-0.09966666666666679,0.021460558137093216,0.008761236171868652,0.09433333333333334,0.02404625172916189,0.009816841160494054,0.0,0.0,0.0,-0.042166666666666686,0.014016854933337385,0.005722357064214953
TRP 268,R TRP 268,0.0,0.0,0.0,-0.043833333333332725,0.011809835825371085,0.00482134528636663,0.2301666666666667,0.09432641317373526,0.03850859692376543,-0.19266666666666665,0.10401709261249115,0.04246480023807083,0.0,0.0,0.0,-0.006333333333331896,0.027053445046592,0.011044522691429248
VAL 269,R VAL 269,0.0,0.0,0.0,-0.3698333333333335,0.15237499430316256,0.06220683093370699,-0.6836666666666673,0.1148980224179505,0.0469069212298069,0.5948333333333333,0.08315731410338482,0.033948831322273346,-0.005004,0.0021788299245237104,0.0008895035918983125,-0.4636706666666679,0.17797477102685752,0.07265789601741204
ASN 270,R ASN 270,0.0,0.0,0.0,-0.11900000000000022,0.03946728603117651,0.016112452051476114,0.2740000000000009,0.22907931668601988,0.09352123941769752,-0.24133333333333332,0.15008294003279954,0.061271103696180884,-0.00039600000000000003,0.0008854829190899167,0.0003614968879534097,-0.08672933333333077,0.07460692306273384,0.030458148797130047
THR 271,R THR 271,0.0,0.0,0.0,-0.03800000000000011,0.012165525060596623,0.004966554808583855,0.011833333333334176,0.014380735570739073,0.005870910712367092,-0.001333333333333316,0.019249819623974523,0.007858705953225322,0.0,0.0,0.0,-0.027499999999999265,0.012093386622447964,0.004937104414532933
PHE 272,R PHE 272,0.0,0.0,0.0,-0.0561666666666667,0.009281103861550672,0.0037889947850956195,-0.2326666666666665,0.029403325586666928,0.012003857404709136,0.28016666666666673,0.03907862444980527,0.015953781625312323,0.0,0.0,0.0,-0.008666666666667044,0.018481221700837398,0.007544927165050515
PHE 273,R PHE 273,0.0,0.0,0.0,-1.0356666666666665,0.19081986852060787,0.07790188511007728,-0.6996666666666668,0.17082024340093713,0.06973707234505357,1.2165,0.3205176802195674,0.13085079501308153,-0.16346879999999997,0.02099420326852161,0.008570847594024794,-0.682302133333335,0.26604241014000485,0.10861135913054289
ILE 274,R ILE 274,0.0,0.0,0.0,-0.32616666666666655,0.1652729224310167,0.06747238804242922,-0.17799999999999994,0.03945039078809419,0.016105554597370782,0.23866666666666658,0.05714212301115717,0.023328174032780685,-0.013219200000000002,0.01210603655041567,0.00494226872600024,-0.2787192000000018,0.15959856219368956,0.0651558401760643
PRO 275,R PRO 275,0.0,0.0,0.0,-0.05100000000000023,0.023273733406281694,0.009501461875826202,-0.11333333333333345,0.05329998957681783,0.021759629626477598,0.15399999999999991,0.08512148181667585,0.03475069943340872,0.0,0.0,0.0,-0.01033333333333264,0.01992207039664723,0.008133151181931966
GLY 276,R GLY 276,0.0,0.0,0.0,-0.027666666666666645,0.02222361106771104,0.009072751226326817,-0.06499999999999966,0.05208646657242159,0.021264210934494262,0.07933333333333288,0.04876018412142812,0.01990626181027623,0.0,0.0,0.0,-0.013333333333333345,0.025170529504870063,0.010275825640433429
GLU 277,R GLU 277,0.0,0.0,0.0,-0.014999999999999972,0.00918331820930396,0.003749073959734006,-0.44733333333333647,0.1580492187755285,0.06452332337425859,0.4828333333333333,0.16630636053848197,0.06789428738310212,0.0,0.0,0.0,0.020499999999994856,0.01753805386391236,0.007159880508005369
TYR 278,R TYR 278,0.0,0.0,0.0,-0.014666666666666675,0.004229525846816492,0.0017266966964355557,-0.07099999999999973,0.02014944167960937,0.008225975119501834,0.10366666666666695,0.015380362660079168,0.006279006762691553,0.0,0.0,0.0,0.018000000000000977,0.0073257536586107,0.0029907264074872084
LEU 279,R LEU 279,0.0,0.0,0.0,-0.015833333333333144,0.0054288324916340665,0.0022163115839242816,0.015333333333333124,0.022298480267098065,0.00910331644898497,0.004000000000000017,0.026217042802980914,0.010703062905334883,0.0,0.0,0.0,0.0034999999999999845,0.006020797289398503,0.0024579802006263994
VAL 280,R VAL 280,0.0,0.0,0.0,-0.06683333333333319,0.01712129927572349,0.006989741159834291,-0.12633333333333377,0.043246065973937105,0.01765513250314726,0.20016666666666674,0.03395299037721929,0.013861250277635769,-0.00405960000000001,0.003403058036531277,0.0013892926257632044,0.0029403999999996536,0.011175711938544991,0.004562465293627578
LEU 281,R LEU 281,0.0,0.0,0.0,-0.3966666666666665,0.5324232860756144,0.21736089634352188,0.13566666666666669,0.09132116707289474,0.037281710340674096,0.04949999999999997,0.0692718076372584,0.028280097045252316,-0.17889,0.013310536367855471,0.005434003717334073,-0.3903900000000006,0.5555418099882917,0.22679899420892033
THR 282,R THR 282,0.0,0.0,0.0,-0.1809999999999999,0.029816103031751046,0.012172373091006768,-0.1449999999999978,0.11466036804406272,0.046809899237945964,0.30933333333333346,0.10382303319698472,0.04238557581344191,-0.020990399999999992,0.014033767026710968,0.005729261397422883,-0.037657066666663574,0.06595033110239668,0.02692410992807918
LEU 283,R LEU 283,0.0,0.0,0.0,-0.322,0.2136976056643281,0.08724168218868268,-0.05383333333333399,0.06929265633688718,0.028288608491234157,0.04733333333333332,0.06775855829503918,0.027662315588245754,-0.0381288,0.030750098786182782,0.012553675261054031,-0.3666288000000015,0.2612277594527282,0.10664578621828152
THR 284,R THR 284,0.0,0.0,0.0,-0.07266666666666675,0.022440043572942506,0.009161109426588375,0.08116666666666698,0.0396796197338421,0.0161991369225972,-0.1166666666666667,0.03927113726672842,0.016032374653713582,0.0,0.0,0.0,-0.10816666666666623,0.04493482935195135,0.018344567265219554
LYS 285,R LYS 285,0.0,0.0,0.0,-0.014833333333333401,0.003933474573735377,0.0016058342703105402,0.0533333333333322,0.16157007423681632,0.0659607065972997,-0.04950000000000424,0.15344461541546434,0.06264350192424824,0.0,0.0,0.0,-0.011000000000005153,0.010456258094242013,0.004268749491623232
ASN 286,R ASN 286,0.0,0.0,0.0,-0.13600000000000012,0.09797448647479602,0.039997916612410346,0.006333333333332784,0.11730539440092047,0.047889726726364996,0.16333333333333355,0.17948413733685672,0.07327409223315297,-0.0537408,0.07601372519012602,0.03103247336065883,-0.02007413333332882,0.030388740889269832,0.012406151517393703
ASP 287,R ASP 287,0.0,0.0,0.0,-0.49366666666666675,0.23006786438401639,0.09392481232544657,0.24366666666666484,1.7641096589749938,0.7201947524673297,1.1641666666666666,1.710871066315505,0.6984601880273914,-0.16439519999999996,0.06123644425470834,0.02499967368107033,0.749771466666657,0.4419258307987773,0.18041546493542324
LEU 288,R LEU 288,0.0,0.0,0.0,-0.029666666666666952,0.008359957469323304,0.0034129383452018414,-0.030666666666667435,0.02564284608922393,0.010468648078553626,0.02583333333333328,0.025268007879969898,0.01031562102042513,0.0,0.0,0.0,-0.03449999999999923,0.015163003220557946,0.006190270143090831
ASP 289,R ASP 289,0.0,0.0,0.0,-0.013333333333333345,0.0036362373715455995,0.0014844876906543018,0.7353333333333344,0.3149215069752372,0.1285661668529441,-0.4750000000000038,0.34851494468195254,0.14228063036751493,0.0,0.0,0.0,0.24700000000000463,0.06341661191410855,0.025889723400945065
LYS 290,R LYS 290,0.0,0.0,0.0,-0.002833333333333391,0.0003726779962500925,0.0001521451548625982,-0.21816666666667098,0.11388798102619606,0.04649457355832541,0.2203333333333196,0.11196527239381575,0.04570963104609604,0.0,0.0,0.0,-0.0006666666666887977,0.0027487370837484663,0.0011221672153749356
ALA 291,R ALA 291,0.0,0.0,0.0,-0.0033333333333334845,0.0007453559925001133,0.0003042903097251672,-0.023166666666666853,0.01221224340114836,0.004985627491247411,0.012166666666666673,0.013208793367383051,0.005392467311324543,0.0,0.0,0.0,-0.014333333333333476,0.003248931448269414,0.001326370709590271
ASN 292,R ASN 292,0.0,0.0,0.0,-0.012333333333333382,0.004268749491621754,0.0017427096823730657,-0.04733333333333434,0.07077114917504049,0.028892200664873312,0.0281666666666666,0.07335851840258369,0.029948489728816627,0.0,0.0,0.0,-0.03149999999999883,0.011116804097100273,0.004538416268062855
LYS 293,R LYS 293,0.0,0.0,0.0,-0.0035000000000000586,0.00138443731048638,0.000565194165260453,-0.18716666666667456,0.22007151615377854,0.08984382024957051,0.19049999999999537,0.21873785680581712,0.08929935610070411,0.0,0.0,0.0,-0.0001666666666769364,0.0008975274678477214,0.00036641405439319206
ASP 294,R ASP 294,0.0,0.0,0.0,-0.001500000000000205,0.000500000000000167,0.00020412414523199968,0.019166666666663446,0.11102614807132759,0.045326235146907215,-0.002000000000000076,0.11212195740948207,0.04577359743588312,0.0,0.0,0.0,0.01566666666666568,0.002426703296428022,0.0009906974722297612
LYS 295,R LYS 295,0.0,0.0,0.0,-0.0016666666666666496,0.000471404520791059,0.00019245008972988643,0.05166666666666231,0.17434130000917059,0.07117453768599136,-0.045000000000001705,0.17143706328173727,0.06998888800691434,0.0,0.0,0.0,0.0049999999999954525,0.002886751345938939,0.0011785113019738276
ALA 296,R ALA 296,0.0,0.0,0.0,0.0,0.0,0.0,-0.003833333333333281,0.004374801582802184,0.001786005267297594,0.004000000000000152,0.004320493798938645,0.0017638342073764233,0.0,0.0,0.0,0.00016666666666746247,0.0003726779962501556,0.000152145154862624
ASN 297,R ASN 297,0.0,0.0,0.0,-0.0008333333333335377,0.0003726779962500561,0.00015214515486258338,-0.0004999999999976504,0.007588368291884735,0.003097938382572128,0.001999999999999632,0.007371114795832467,0.0030092450142114916,0.0,0.0,0.0,0.0006666666666674814,0.0011055415967875556,0.000451335466925209
ARG 298,R ARG 298,0.0,0.0,0.0,-0.0001666666666666483,0.00037267799624992394,0.00015214515486252942,-0.03416666666666934,0.078160980603423,0.0319090867123266,0.0323333333333314,0.07822971870643368,0.03193714892537044,0.0,0.0,0.0,-0.0020000000000095497,0.0005773502691923824,0.00023570226039664125
TYR 299,R TYR 299,0.0,0.0,0.0,-0.0006666666666667412,0.0004714045207910845,0.00019245008972989684,-0.002000000000000076,0.009831920802501119,0.0040138648595971745,0.0011666666666666121,0.010253725610181778,0.004186065951242242,0.0,0.0,0.0,-0.0014999999999994647,0.0009574271077559621,0.0003908679799851323
PHE 300,R PHE 300,0.0,0.0,0.0,-0.0019999999999999276,0.0008164965809279998,0.00033333333333344516,-0.0009999999999998899,0.006582805886043985,0.002687419249432912,0.00633333333333332,0.006368324391514288,0.002599857545955029,0.0,0.0,0.0,0.003333333333333114,0.0013743685418722584,0.0005610836076866617
SER 301,R SER 301,0.0,0.0,0.0,-0.0011666666666665753,0.00037267799624990725,0.0001521451548625226,-0.0003333333333332596,0.01838175423861623,0.007504319743641945,0.00683333333333321,0.01899488235171661,0.007754628247650508,0.0,0.0,0.0,0.00533333333333245,0.0007453559925001759,0.00030429030972519273
PRO 302,R PRO 302,0.0,0.0,0.0,-0.001666666666666557,0.000471404520791033,0.0001924500897298758,0.00016666666666675933,0.011186549463033267,0.004566889694472776,0.004666666666666745,0.011323525167641782,0.004622809791714286,0.0,0.0,0.0,0.0031666666666699448,0.0006871842709372586,0.0002805418038437919
ASN 303,R ASN 303,0.0,0.0,0.0,-0.005499999999999987,0.0018929694486000564,0.0007728015412912945,-0.019833333333328557,0.013334374959312448,0.0054437357815434505,0.03383333333333353,0.0131074618273541,0.005351098883337653,0.0,0.0,0.0,0.008500000000002691,0.003593976442140012,0.0014672347384710569
PHE 304,R PHE 304,0.0,0.0,0.0,-0.006166666666666654,0.0013437096247165827,0.0005485671571703838,-0.01766666666666672,0.03349958540373635,0.013676148472323544,0.025833333333333333,0.03222533509868007,0.013155937963661263,0.0,0.0,0.0,0.0019999999999994835,0.0028867513459489903,0.001178511301977931
LYS 305,R LYS 305,0.0,0.0,0.0,-0.014333333333333384,0.0029814239699997034,0.0012171612389003626,0.3589999999999994,0.28054233192158295,0.11453092740973188,-0.3299999999999983,0.28372933111211857,0.11583201438097776,0.0,0.0,0.0,0.014666666666663275,0.006018490028425228,0.002457038265278406
VAL 306,R VAL 306,0.0,0.0,0.0,-0.013500000000000215,0.0027537852736430287,0.0011242281302693278,-0.06766666666666588,0.023407026485413474,0.009555878547512416,0.05450000000000002,0.0204755952294433,0.008359126748650258,0.0,0.0,0.0,-0.0266666666666658,0.007295356209411965,0.0029783167008173624
LYS 307,R LYS 307,0.0,0.0,0.0,-0.014166666666666808,0.0015723301886761724,0.0006419011115717707,0.447499999999998,0.300438984376754,0.12265370176050908,-0.4123333333333387,0.29399640965305684,0.12002353164337402,0.0,0.0,0.0,0.020999999999988955,0.016031219541879787,0.006544717972023297
LEU 308,R LEU 308,0.0,0.0,0.0,-0.022166666666666817,0.005241395064505692,0.002139790574730178,-0.06566666666666639,0.010386957633920724,0.004240457697168708,0.06399999999999997,0.01815672510852847,0.007412451985979046,0.0,0.0,0.0,-0.023833333333334334,0.012130081981954454,0.004952085232319414
TYR 309,R TYR 309,0.0,0.0,0.0,-0.00749999999999984,0.0017078251276602442,0.0006972166887785233,0.032833333333332604,0.010221165404307399,0.004172773302856875,-0.0248333333333333,0.01002358330250318,0.004092110747569046,0.0,0.0,0.0,0.0004999999999994268,0.004031128874149281,0.0016457014715109608
PHE 310,R PHE 310,0.0,0.0,0.0,-0.01816666666666622,0.004705198071164407,0.0019208890688467348,-0.022833333333333556,0.009370461864580475,0.0038254750370718014,0.0338333333333333,0.00944133935884567,0.00385441065293793,0.0,0.0,0.0,-0.007166666666665933,0.005459446451386278,0.0022288096806574514
THR 311,R THR 311,0.0,0.0,0.0,-0.0013333333333331865,0.00047140452079113697,0.00019245008972991825,0.026333333333334725,0.0065234619302605166,0.002663192180934948,-0.021666666666666723,0.005527707983925713,0.0022566773346211193,0.0,0.0,0.0,0.0033333333333338544,0.0009428090415810184,0.00038490017945932395
LYS 312,R LYS 312,0.0,0.0,0.0,-0.0008333333333333526,0.0003726779962499737,0.00015214515486254972,-0.07366666666666433,0.11080413149136305,0.04523559725768206,0.07766666666666804,0.11127094060095923,0.045426171278647655,0.0,0.0,0.0,0.003166666666675866,0.0010671873729037275,0.00043567742059256786
THR 313,R THR 313,0.0,0.0,0.0,-0.0004999999999999449,0.0004999999999999449,0.00020412414523190904,-0.01599999999999883,0.007659416862051098,0.003126943839882447,0.01766666666666709,0.0075203427817856746,0.003070167084366254,0.0,0.0,0.0,0.0011666666666689807,0.000897527467856023,0.00036641405439658117
VAL 314,R VAL 314,0.0,0.0,0.0,-0.0003333333333333151,0.000471404520791006,0.00019245008972986478,0.10266666666666661,0.09483435851818528,0.03871596474228623,-0.10099999999999965,0.09437337195063708,0.03852776776415787,0.0,0.0,0.0,0.0013333333333373314,0.0009428090415773537,0.00038490017945782786
MOL 315,L MOL   1,0.0,0.0,0.0,-13.185999999999998,3.2466617214199185,1.3254440974841446,-13.8695,4.3659597932947865,1.7823956218465575,19.648333333333333,3.493510348568552,1.4262196275209256,-2.8752996,0.48324413539775085,0.19728359215281935,-10.282466266666665,1.9565792790016312,0.7987701458094337
