# Supplementary material for: Active ingredients and molecular targets of Taraxacum mongolicum against hepatocellular carcinoma: network pharmacology, molecular docking, and molecular dynamics simulation analysis
Source: PeerJ. 2022 Jul 18;10:e13737. doi: 10.7717/peerj.13737 (PMC9302432; doi:10.7717/peerj.13737)
Supplement: Supplemental Information 7 [file peerj-10-13737-s007.zip › Molecular dynamics (MD) simulation data/PTEN-Sonchuside_A data/gbsa.dat]

| Run on Tue Jan 25 00:27:18 2022
|
|Input file:
|--------------------------------------------------------------
|input file for running PB and GB
|&general
|     startframe = 4500, endframe = 5000, interval = 100, verbose=1, keep_files=0
|/
|&gb
|  igb=8, saltcon=0.150
|/
|&decomp
|  idecomp = 2
|/
|
|--------------------------------------------------------------
|MMPBSA.py Version=14.0
|Solvated complex topology file:  cpx_solvated_hmr.prmtop
|Complex topology file:           cpx_hmr.prmtop
|Receptor topology file:          rec_hmr.prmtop
|Ligand topology file:            lig_hmr.prmtop
|Initial mdcrd(s):                prod.nc
|
|Receptor mask:                  ":1-314"
|Ligand mask:                    ":315"
|Ligand residue name is "MOL"
|
|Calculations performed using 6.0 complex frames.
|
|Generalized Born ESURF calculated using 'LCPO' surface areas
|
|All units are reported in kcal/mole.
-------------------------------------------------------------------------------
-------------------------------------------------------------------------------

GENERALIZED BORN:

Complex:
Energy Component            Average              Std. Dev.   Std. Err. of Mean
-------------------------------------------------------------------------------
VDWAALS                  -2678.6439               12.5797              5.1356
EEL                     -21475.0041               86.0192             35.1172
EGB                      -5355.1329               64.3604             26.2750
ESURF                      104.4898                2.1995              0.8980

G gas                   -24153.6480               81.3418             33.2077
G solv                   -5250.6431               63.8493             26.0664

TOTAL                   -29404.2911               31.0568             12.6789


Receptor:
Energy Component            Average              Std. Dev.   Std. Err. of Mean
-------------------------------------------------------------------------------
VDWAALS                  -2647.5601                8.1079              3.3100
EEL                     -21339.9932               90.8222             37.0780
EGB                      -5360.9693               69.7389             28.4708
ESURF                      104.5394                1.7907              0.7310

G gas                   -23987.5533               86.5946             35.3521
G solv                   -5256.4299               69.2244             28.2607

TOTAL                   -29243.9831               28.6171             11.6829


Ligand:
Energy Component            Average              Std. Dev.   Std. Err. of Mean
-------------------------------------------------------------------------------
VDWAALS                     -4.7119                0.7391              0.3017
EEL                       -107.2720                5.8994              2.4084
EGB                        -30.1206                2.6929              1.0994
ESURF                        4.0175                0.0279              0.0114

G gas                     -111.9839                6.1543              2.5125
G solv                     -26.1030                2.6856              1.0964

TOTAL                     -138.0869                4.2606              1.7394


Differences (Complex - Receptor - Ligand):
Energy Component            Average              Std. Dev.   Std. Err. of Mean
-------------------------------------------------------------------------------
VDWAALS                    -26.3719                6.4938              2.6511
EEL                        -27.7389                8.7317              3.5647
EGB                         35.9570                5.7562              2.3500
ESURF                       -4.0672                0.9269              0.3784

DELTA G gas                -54.1108                9.1415              3.7320
DELTA G solv                31.8898                5.3229              2.1730

DELTA TOTAL                -22.2210                5.4255              2.2149


-------------------------------------------------------------------------------
-------------------------------------------------------------------------------
