# Supplementary material for: Active ingredients and molecular targets of Taraxacum mongolicum against hepatocellular carcinoma: network pharmacology, molecular docking, and molecular dynamics simulation analysis
Source: PeerJ. 2022 Jul 18;10:e13737. doi: 10.7717/peerj.13737 (PMC9302432; doi:10.7717/peerj.13737)
Supplement: Supplemental Information 7 [file peerj-10-13737-s007.zip › Molecular dynamics (MD) simulation data/PTEN-Sonchuside_A data/h-acceptor.dat]

#Frame   HB_00006[UU]
       1            3
       2            0
       3            2
       4            1
       5            4
       6            1
       7            2
       8            1
       9            0
      10            4
      11            4
      12            4
      13            3
      14            2
      15            2
      16            2
      17            3
      18            3
      19            1
      20            3
      21            1
      22            3
      23            2
      24            3
      25            1
      26            2
      27            2
      28            3
      29            1
      30            1
      31            1
      32            2
      33            1
      34            1
      35            2
      36            1
      37            1
      38            2
      39            5
      40            2
      41            2
      42            1
      43            1
      44            2
      45            2
      46            1
      47            0
      48            2
      49            1
      50            2
      51            2
      52            2
      53            3
      54            3
      55            1
      56            1
      57            2
      58            3
      59            2
      60            2
      61            1
      62            2
      63            2
      64            1
      65            2
      66            1
      67            0
      68            1
      69            2
      70            2
      71            3
      72            2
      73            2
      74            0
      75            2
      76            2
      77            2
      78            1
      79            4
      80            1
      81            1
      82            2
      83            2
      84            4
      85            3
      86            1
      87            2
      88            1
      89            1
      90            2
      91            1
      92            2
      93            2
      94            2
      95            3
      96            0
      97            2
      98            1
      99            1
     100            0
     101            2
     102            2
     103            2
     104            3
     105            1
     106            3
     107            1
     108            3
     109            3
     110            1
     111            5
     112            1
     113            1
     114            4
     115            4
     116            0
     117            0
     118            3
     119            1
     120            3
     121            3
     122            2
     123            2
     124            2
     125            1
     126            2
     127            3
     128            2
     129            2
     130            3
     131            1
     132            1
     133            3
     134            3
     135            3
     136            3
     137            2
     138            2
     139            0
     140            2
     141            3
     142            2
     143            2
     144            1
     145            3
     146            3
     147            1
     148            2
     149            3
     150            1
     151            2
     152            2
     153            2
     154            2
     155            2
     156            3
     157            2
     158            3
     159            2
     160            4
     161            3
     162            3
     163            2
     164            0
     165            2
     166            0
     167            2
     168            2
     169            1
     170            1
     171            2
     172            2
     173            2
     174            1
     175            1
     176            1
     177            3
     178            1
     179            2
     180            0
     181            0
     182            1
     183            4
     184            3
     185            2
     186            3
     187            1
     188            2
     189            2
     190            1
     191            3
     192            1
     193            2
     194            0
     195            1
     196            1
     197            1
     198            2
     199            1
     200            3
     201            2
     202            2
     203            1
     204            0
     205            2
     206            1
     207            2
     208            2
     209            2
     210            0
     211            3
     212            1
     213            2
     214            3
     215            2
     216            2
     217            1
     218            0
     219            1
     220            3
     221            3
     222            2
     223            2
     224            1
     225            2
     226            3
     227            1
     228            2
     229            2
     230            2
     231            1
     232            1
     233            2
     234            1
     235            1
     236            1
     237            1
     238            1
     239            1
     240            1
     241            2
     242            1
     243            1
     244            1
     245            1
     246            0
     247            2
     248            2
     249            2
     250            1
     251            1
     252            1
     253            2
     254            2
     255            1
     256            1
     257            2
     258            2
     259            2
     260            2
     261            2
     262            1
     263            1
     264            2
     265            1
     266            2
     267            2
     268            1
     269            0
     270            2
     271            1
     272            2
     273            1
     274            3
     275            1
     276            2
     277            1
     278            2
     279            2
     280            1
     281            0
     282            1
     283            2
     284            2
     285            2
     286            1
     287            2
     288            2
     289            1
     290            2
     291            2
     292            2
     293            2
     294            0
     295            2
     296            2
     297            1
     298            1
     299            1
     300            3
     301            2
     302            2
     303            1
     304            2
     305            1
     306            2
     307            1
     308            2
     309            1
     310            2
     311            1
     312            1
     313            2
     314            1
     315            2
     316            1
     317            1
     318            2
     319            2
     320            1
     321            1
     322            3
     323            2
     324            1
     325            2
     326            2
     327            0
     328            2
     329            1
     330            1
     331            1
     332            3
     333            2
     334            2
     335            0
     336            1
     337            2
     338            1
     339            2
     340            0
     341            1
     342            1
     343            1
     344            2
     345            1
     346            2
     347            1
     348            2
     349            1
     350            3
     351            2
     352            1
     353            1
     354            2
     355            4
     356            2
     357            2
     358            2
     359            1
     360            1
     361            1
     362            1
     363            1
     364            2
     365            1
     366            2
     367            2
     368            2
     369            2
     370            1
     371            0
     372            3
     373            2
     374            1
     375            5
     376            2
     377            1
     378            2
     379            3
     380            3
     381            1
     382            3
     383            1
     384            1
     385            3
     386            1
     387            0
     388            0
     389            1
     390            1
     391            1
     392            1
     393            1
     394            1
     395            2
     396            0
     397            2
     398            2
     399            2
     400            0
     401            1
     402            3
     403            1
     404            2
     405            2
     406            2
     407            2
     408            2
     409            1
     410            1
     411            1
     412            2
     413            2
     414            1
     415            2
     416            1
     417            2
     418            1
     419            2
     420            3
     421            1
     422            2
     423            1
     424            2
     425            2
     426            2
     427            3
     428            1
     429            2
     430            1
     431            1
     432            1
     433            3
     434            2
     435            2
     436            2
     437            1
     438            0
     439            1
     440            1
     441            1
     442            1
     443            1
     444            2
     445            1
     446            2
     447            2
     448            2
     449            2
     450            2
     451            1
     452            2
     453            1
     454            0
     455            1
     456            1
     457            1
     458            1
     459            1
     460            2
     461            2
     462            1
     463            2
     464            1
     465            1
     466            1
     467            3
     468            1
     469            1
     470            1
     471            1
     472            1
     473            1
     474            1
     475            3
     476            2
     477            1
     478            2
     479            1
     480            2
     481            1
     482            0
     483            3
     484            1
     485            1
     486            1
     487            2
     488            2
     489            1
     490            3
     491            2
     492            2
     493            1
     494            1
     495            0
     496            1
     497            2
     498            1
     499            1
     500            1
     501            1
     502            1
     503            3
     504            1
     505            1
     506            2
     507            1
     508            3
     509            1
     510            1
     511            1
     512            1
     513            1
     514            2
     515            1
     516            1
     517            1
     518            2
     519            2
     520            1
     521            1
     522            1
     523            1
     524            1
     525            1
     526            3
     527            5
     528            1
     529            1
     530            3
     531            1
     532            0
     533            2
     534            0
     535            1
     536            2
     537            2
     538            3
     539            0
     540            1
     541            1
     542            3
     543            1
     544            1
     545            0
     546            2
     547            0
     548            1
     549            1
     550            1
     551            2
     552            0
     553            2
     554            2
     555            1
     556            1
     557            2
     558            1
     559            2
     560            1
     561            1
     562            1
     563            1
     564            2
     565            1
     566            1
     567            1
     568            2
     569            1
     570            2
     571            3
     572            1
     573            1
     574            2
     575            1
     576            1
     577            1
     578            1
     579            2
     580            1
     581            1
     582            1
     583            3
     584            3
     585            3
     586            2
     587            2
     588            1
     589            2
     590            1
     591            1
     592            1
     593            1
     594            1
     595            1
     596            1
     597            2
     598            1
     599            1
     600            2
     601            1
     602            1
     603            2
     604            1
     605            1
     606            1
     607            1
     608            3
     609            2
     610            1
     611            2
     612            3
     613            2
     614            1
     615            2
     616            1
     617            1
     618            1
     619            1
     620            1
     621            1
     622            1
     623            1
     624            2
     625            1
     626            0
     627            2
     628            0
     629            2
     630            1
     631            1
     632            1
     633            1
     634            1
     635            1
     636            1
     637            2
     638            2
     639            2
     640            0
     641            1
     642            2
     643            1
     644            3
     645            0
     646            1
     647            1
     648            3
     649            1
     650            2
     651            1
     652            3
     653            1
     654            2
     655            1
     656            2
     657            2
     658            2
     659            1
     660            1
     661            0
     662            1
     663            2
     664            2
     665            1
     666            0
     667            1
     668            1
     669            0
     670            1
     671            3
     672            1
     673            1
     674            1
     675            2
     676            2
     677            1
     678            2
     679            2
     680            1
     681            1
     682            1
     683            1
     684            1
     685            1
     686            1
     687            3
     688            1
     689            0
     690            2
     691            1
     692            1
     693            2
     694            2
     695            2
     696            2
     697            1
     698            2
     699            0
     700            3
     701            1
     702            1
     703            1
     704            2
     705            1
     706            2
     707            1
     708            1
     709            3
     710            1
     711            1
     712            1
     713            2
     714            2
     715            3
     716            1
     717            1
     718            1
     719            1
     720            1
     721            1
     722            1
     723            1
     724            1
     725            1
     726            1
     727            1
     728            1
     729            2
     730            1
     731            1
     732            0
     733            1
     734            1
     735            0
     736            1
     737            1
     738            1
     739            1
     740            2
     741            1
     742            1
     743            1
     744            1
     745            1
     746            1
     747            1
     748            1
     749            1
     750            1
     751            1
     752            1
     753            1
     754            1
     755            1
     756            1
     757            1
     758            2
     759            1
     760            1
     761            2
     762            1
     763            1
     764            1
     765            4
     766            1
     767            3
     768            2
     769            1
     770            1
     771            0
     772            1
     773            2
     774            3
     775            1
     776            1
     777            3
     778            1
     779            1
     780            3
     781            3
     782            1
     783            2
     784            1
     785            2
     786            1
     787            1
     788            2
     789            1
     790            3
     791            4
     792            1
     793            3
     794            1
     795            2
     796            1
     797            2
     798            1
     799            3
     800            2
     801            2
     802            2
     803            1
     804            1
     805            1
     806            1
     807            2
     808            2
     809            1
     810            1
     811            2
     812            2
     813            1
     814            1
     815            1
     816            0
     817            3
     818            1
     819            3
     820            2
     821            1
     822            1
     823            0
     824            2
     825            1
     826            2
     827            1
     828            1
     829            1
     830            1
     831            1
     832            1
     833            1
     834            1
     835            2
     836            2
     837            1
     838            1
     839            1
     840            1
     841            2
     842            3
     843            2
     844            1
     845            1
     846            2
     847            1
     848            0
     849            1
     850            5
     851            1
     852            2
     853            1
     854            0
     855            2
     856            2
     857            3
     858            1
     859            3
     860            3
     861            1
     862            1
     863            1
     864            3
     865            1
     866            2
     867            1
     868            1
     869            1
     870            1
     871            1
     872            1
     873            1
     874            1
     875            1
     876            2
     877            1
     878            1
     879            0
     880            1
     881            1
     882            1
     883            3
     884            1
     885            2
     886            1
     887            2
     888            3
     889            1
     890            1
     891            2
     892            2
     893            0
     894            2
     895            2
     896            1
     897            1
     898            3
     899            0
     900            4
     901            1
     902            0
     903            2
     904            1
     905            1
     906            1
     907            1
     908            2
     909            2
     910            2
     911            3
     912            1
     913            2
     914            2
     915            2
     916            1
     917            2
     918            1
     919            2
     920            2
     921            1
     922            1
     923            1
     924            2
     925            3
     926            0
     927            3
     928            1
     929            1
     930            2
     931            1
     932            1
     933            1
     934            0
     935            1
     936            1
     937            1
     938            3
     939            0
     940            3
     941            2
     942            1
     943            2
     944            1
     945            1
     946            2
     947            2
     948            1
     949            1
     950            4
     951            2
     952            2
     953            3
     954            1
     955            1
     956            1
     957            0
     958            2
     959            2
     960            0
     961            1
     962            1
     963            1
     964            1
     965            1
     966            1
     967            1
     968            1
     969            1
     970            1
     971            1
     972            2
     973            1
     974            2
     975            1
     976            1
     977            1
     978            1
     979            3
     980            2
     981            1
     982            3
     983            1
     984            1
     985            2
     986            1
     987            2
     988            1
     989            1
     990            1
     991            0
     992            1
     993            2
     994            2
     995            1
     996            0
     997            0
     998            2
     999            1
    1000            3
    1001            1
    1002            2
    1003            1
    1004            2
    1005            2
    1006            2
    1007            3
    1008            3
    1009            0
    1010            2
    1011            1
    1012            2
    1013            2
    1014            0
    1015            1
    1016            2
    1017            2
    1018            1
    1019            1
    1020            1
    1021            2
    1022            2
    1023            1
    1024            2
    1025            2
    1026            1
    1027            2
    1028            2
    1029            0
    1030            2
    1031            1
    1032            2
    1033            1
    1034            1
    1035            2
    1036            1
    1037            2
    1038            1
    1039            3
    1040            1
    1041            2
    1042            2
    1043            3
    1044            2
    1045            2
    1046            1
    1047            1
    1048            3
    1049            0
    1050            1
    1051            2
    1052            3
    1053            1
    1054            2
    1055            1
    1056            0
    1057            1
    1058            2
    1059            2
    1060            0
    1061            1
    1062            2
    1063            1
    1064            2
    1065            1
    1066            2
    1067            1
    1068            2
    1069            3
    1070            2
    1071            1
    1072            2
    1073            3
    1074            2
    1075            2
    1076            2
    1077            4
    1078            4
    1079            2
    1080            1
    1081            1
    1082            2
    1083            1
    1084            2
    1085            1
    1086            1
    1087            2
    1088            1
    1089            2
    1090            1
    1091            1
    1092            1
    1093            2
    1094            2
    1095            0
    1096            2
    1097            1
    1098            2
    1099            2
    1100            1
    1101            1
    1102            2
    1103            1
    1104            3
    1105            2
    1106            3
    1107            2
    1108            2
    1109            2
    1110            1
    1111            2
    1112            1
    1113            3
    1114            2
    1115            1
    1116            1
    1117            2
    1118            4
    1119            1
    1120            0
    1121            1
    1122            1
    1123            2
    1124            2
    1125            1
    1126            2
    1127            1
    1128            2
    1129            1
    1130            2
    1131            2
    1132            0
    1133            2
    1134            3
    1135            2
    1136            0
    1137            1
    1138            3
    1139            1
    1140            1
    1141            2
    1142            2
    1143            2
    1144            2
    1145            2
    1146            2
    1147            1
    1148            2
    1149            1
    1150            2
    1151            1
    1152            2
    1153            0
    1154            1
    1155            1
    1156            2
    1157            1
    1158            1
    1159            2
    1160            2
    1161            4
    1162            1
    1163            2
    1164            1
    1165            2
    1166            3
    1167            2
    1168            2
    1169            0
    1170            2
    1171            2
    1172            1
    1173            2
    1174            2
    1175            1
    1176            1
    1177            1
    1178            1
    1179            2
    1180            0
    1181            2
    1182            3
    1183            1
    1184            1
    1185            1
    1186            2
    1187            1
    1188            2
    1189            0
    1190            1
    1191            2
    1192            1
    1193            2
    1194            2
    1195            1
    1196            3
    1197            2
    1198            1
    1199            1
    1200            2
    1201            1
    1202            1
    1203            2
    1204            1
    1205            2
    1206            2
    1207            1
    1208            2
    1209            0
    1210            1
    1211            1
    1212            2
    1213            2
    1214            2
    1215            1
    1216            1
    1217            1
    1218            2
    1219            3
    1220            1
    1221            1
    1222            1
    1223            3
    1224            1
    1225            1
    1226            1
    1227            1
    1228            1
    1229            2
    1230            1
    1231            1
    1232            1
    1233            1
    1234            3
    1235            2
    1236            3
    1237            1
    1238            1
    1239            2
    1240            3
    1241            1
    1242            1
    1243            1
    1244            2
    1245            1
    1246            0
    1247            2
    1248            2
    1249            1
    1250            1
    1251            2
    1252            2
    1253            3
    1254            2
    1255            1
    1256            1
    1257            1
    1258            2
    1259            1
    1260            1
    1261            1
    1262            0
    1263            1
    1264            3
    1265            3
    1266            1
    1267            1
    1268            1
    1269            2
    1270            1
    1271            1
    1272            0
    1273            1
    1274            1
    1275            1
    1276            1
    1277            2
    1278            1
    1279            1
    1280            2
    1281            1
    1282            1
    1283            0
    1284            0
    1285            2
    1286            1
    1287            1
    1288            2
    1289            1
    1290            3
    1291            1
    1292            3
    1293            2
    1294            1
    1295            2
    1296            1
    1297            1
    1298            1
    1299            1
    1300            1
    1301            1
    1302            1
    1303            1
    1304            1
    1305            1
    1306            3
    1307            1
    1308            1
    1309            1
    1310            1
    1311            1
    1312            1
    1313            1
    1314            1
    1315            1
    1316            1
    1317            1
    1318            1
    1319            1
    1320            1
    1321            1
    1322            1
    1323            2
    1324            1
    1325            2
    1326            2
    1327            1
    1328            2
    1329            1
    1330            2
    1331            1
    1332            3
    1333            1
    1334            2
    1335            2
    1336            1
    1337            0
    1338            1
    1339            1
    1340            3
    1341            1
    1342            1
    1343            1
    1344            1
    1345            2
    1346            1
    1347            1
    1348            1
    1349            4
    1350            1
    1351            1
    1352            1
    1353            1
    1354            0
    1355            1
    1356            2
    1357            2
    1358            1
    1359            1
    1360            2
    1361            1
    1362            1
    1363            1
    1364            1
    1365            1
    1366            0
    1367            2
    1368            2
    1369            1
    1370            1
    1371            1
    1372            1
    1373            1
    1374            1
    1375            1
    1376            1
    1377            1
    1378            1
    1379            1
    1380            3
    1381            1
    1382            1
    1383            2
    1384            2
    1385            2
    1386            1
    1387            1
    1388            2
    1389            1
    1390            2
    1391            2
    1392            1
    1393            1
    1394            1
    1395            1
    1396            2
    1397            1
    1398            1
    1399            1
    1400            1
    1401            3
    1402            1
    1403            1
    1404            1
    1405            0
    1406            3
    1407            1
    1408            2
    1409            2
    1410            1
    1411            1
    1412            1
    1413            2
    1414            1
    1415            2
    1416            2
    1417            1
    1418            1
    1419            2
    1420            0
    1421            3
    1422            2
    1423            1
    1424            1
    1425            2
    1426            1
    1427            2
    1428            2
    1429            2
    1430            4
    1431            1
    1432            1
    1433            2
    1434            2
    1435            1
    1436            1
    1437            2
    1438            2
    1439            1
    1440            2
    1441            2
    1442            3
    1443            2
    1444            1
    1445            1
    1446            3
    1447            3
    1448            3
    1449            1
    1450            1
    1451            1
    1452            1
    1453            1
    1454            2
    1455            3
    1456            2
    1457            1
    1458            1
    1459            3
    1460            1
    1461            2
    1462            2
    1463            2
    1464            1
    1465            1
    1466            2
    1467            3
    1468            1
    1469            1
    1470            2
    1471            2
    1472            2
    1473            0
    1474            1
    1475            1
    1476            1
    1477            2
    1478            1
    1479            2
    1480            1
    1481            2
    1482            2
    1483            1
    1484            2
    1485            2
    1486            2
    1487            2
    1488            1
    1489            2
    1490            2
    1491            3
    1492            1
    1493            2
    1494            1
    1495            2
    1496            4
    1497            2
    1498            3
    1499            1
    1500            1
    1501            1
    1502            1
    1503            1
    1504            3
    1505            3
    1506            1
    1507            2
    1508            3
    1509            0
    1510            0
    1511            2
    1512            2
    1513            3
    1514            2
    1515            1
    1516            1
    1517            1
    1518            2
    1519            1
    1520            2
    1521            1
    1522            0
    1523            1
    1524            1
    1525            2
    1526            2
    1527            1
    1528            0
    1529            1
    1530            1
    1531            1
    1532            1
    1533            2
    1534            1
    1535            1
    1536            1
    1537            1
    1538            2
    1539            3
    1540            2
    1541            2
    1542            2
    1543            3
    1544            1
    1545            2
    1546            1
    1547            4
    1548            1
    1549            2
    1550            2
    1551            1
    1552            1
    1553            0
    1554            1
    1555            2
    1556            2
    1557            2
    1558            1
    1559            1
    1560            3
    1561            1
    1562            2
    1563            1
    1564            2
    1565            3
    1566            2
    1567            2
    1568            3
    1569            1
    1570            2
    1571            2
    1572            1
    1573            1
    1574            1
    1575            1
    1576            2
    1577            3
    1578            3
    1579            3
    1580            1
    1581            1
    1582            1
    1583            2
    1584            2
    1585            2
    1586            1
    1587            1
    1588            2
    1589            2
    1590            1
    1591            1
    1592            1
    1593            1
    1594            1
    1595            2
    1596            2
    1597            2
    1598            2
    1599            2
    1600            2
    1601            1
    1602            2
    1603            1
    1604            2
    1605            1
    1606            1
    1607            1
    1608            2
    1609            1
    1610            1
    1611            1
    1612            1
    1613            2
    1614            2
    1615            1
    1616            1
    1617            1
    1618            1
    1619            2
    1620            3
    1621            2
    1622            1
    1623            2
    1624            1
    1625            3
    1626            2
    1627            2
    1628            2
    1629            4
    1630            1
    1631            0
    1632            0
    1633            2
    1634            2
    1635            1
    1636            4
    1637            1
    1638            2
    1639            2
    1640            2
    1641            2
    1642            1
    1643            4
    1644            2
    1645            2
    1646            2
    1647            4
    1648            3
    1649            2
    1650            1
    1651            3
    1652            2
    1653            3
    1654            3
    1655            2
    1656            2
    1657            2
    1658            1
    1659            2
    1660            2
    1661            4
    1662            2
    1663            2
    1664            1
    1665            2
    1666            1
    1667            1
    1668            1
    1669            2
    1670            1
    1671            1
    1672            2
    1673            2
    1674            1
    1675            1
    1676            3
    1677            3
    1678            3
    1679            1
    1680            1
    1681            3
    1682            1
    1683            1
    1684            1
    1685            2
    1686            2
    1687            2
    1688            2
    1689            2
    1690            2
    1691            1
    1692            2
    1693            1
    1694            1
    1695            0
    1696            2
    1697            0
    1698            2
    1699            3
    1700            2
    1701            1
    1702            1
    1703            1
    1704            1
    1705            1
    1706            1
    1707            1
    1708            0
    1709            1
    1710            1
    1711            1
    1712            2
    1713            0
    1714            2
    1715            1
    1716            1
    1717            1
    1718            1
    1719            0
    1720            1
    1721            2
    1722            1
    1723            1
    1724            1
    1725            2
    1726            3
    1727            2
    1728            1
    1729            1
    1730            1
    1731            2
    1732            1
    1733            1
    1734            1
    1735            1
    1736            1
    1737            1
    1738            2
    1739            3
    1740            2
    1741            3
    1742            2
    1743            3
    1744            1
    1745            1
    1746            1
    1747            0
    1748            1
    1749            1
    1750            3
    1751            1
    1752            1
    1753            1
    1754            2
    1755            1
    1756            3
    1757            1
    1758            3
    1759            1
    1760            2
    1761            2
    1762            2
    1763            2
    1764            1
    1765            3
    1766            1
    1767            1
    1768            3
    1769            1
    1770            1
    1771            3
    1772            1
    1773            1
    1774            1
    1775            1
    1776            1
    1777            2
    1778            1
    1779            3
    1780            2
    1781            2
    1782            1
    1783            2
    1784            2
    1785            3
    1786            1
    1787            3
    1788            1
    1789            1
    1790            1
    1791            1
    1792            2
    1793            1
    1794            1
    1795            2
    1796            2
    1797            1
    1798            3
    1799            2
    1800            1
    1801            3
    1802            1
    1803            1
    1804            3
    1805            1
    1806            1
    1807            2
    1808            2
    1809            1
    1810            1
    1811            1
    1812            0
    1813            1
    1814            1
    1815            1
    1816            1
    1817            1
    1818            1
    1819            0
    1820            1
    1821            1
    1822            1
    1823            2
    1824            1
    1825            2
    1826            1
    1827            1
    1828            2
    1829            2
    1830            4
    1831            3
    1832            2
    1833            2
    1834            3
    1835            1
    1836            1
    1837            1
    1838            1
    1839            1
    1840            2
    1841            1
    1842            2
    1843            1
    1844            1
    1845            1
    1846            1
    1847            1
    1848            2
    1849            2
    1850            2
    1851            1
    1852            2
    1853            1
    1854            1
    1855            3
    1856            2
    1857            2
    1858            1
    1859            2
    1860            2
    1861            2
    1862            1
    1863            2
    1864            2
    1865            1
    1866            1
    1867            1
    1868            1
    1869            2
    1870            1
    1871            2
    1872            1
    1873            3
    1874            2
    1875            1
    1876            1
    1877            1
    1878            0
    1879            1
    1880            1
    1881            1
    1882            1
    1883            1
    1884            2
    1885            2
    1886            3
    1887            1
    1888            1
    1889            2
    1890            1
    1891            1
    1892            1
    1893            2
    1894            3
    1895            3
    1896            3
    1897            2
    1898            1
    1899            1
    1900            3
    1901            1
    1902            1
    1903            2
    1904            2
    1905            2
    1906            2
    1907            1
    1908            1
    1909            4
    1910            2
    1911            2
    1912            1
    1913            2
    1914            1
    1915            1
    1916            2
    1917            3
    1918            1
    1919            1
    1920            1
    1921            1
    1922            1
    1923            1
    1924            1
    1925            1
    1926            1
    1927            2
    1928            2
    1929            1
    1930            3
    1931            0
    1932            2
    1933            1
    1934            2
    1935            2
    1936            1
    1937            3
    1938            1
    1939            3
    1940            1
    1941            2
    1942            2
    1943            1
    1944            1
    1945            1
    1946            2
    1947            1
    1948            1
    1949            1
    1950            1
    1951            1
    1952            1
    1953            1
    1954            1
    1955            1
    1956            1
    1957            1
    1958            2
    1959            3
    1960            2
    1961            2
    1962            2
    1963            2
    1964            1
    1965            2
    1966            2
    1967            1
    1968            1
    1969            2
    1970            1
    1971            2
    1972            1
    1973            2
    1974            2
    1975            2
    1976            1
    1977            2
    1978            2
    1979            2
    1980            2
    1981            4
    1982            1
    1983            1
    1984            1
    1985            1
    1986            1
    1987            1
    1988            2
    1989            0
    1990            1
    1991            2
    1992            1
    1993            1
    1994            1
    1995            1
    1996            1
    1997            1
    1998            1
    1999            2
    2000            2
    2001            1
    2002            1
    2003            2
    2004            0
    2005            1
    2006            1
    2007            1
    2008            1
    2009            1
    2010            1
    2011            1
    2012            1
    2013            2
    2014            2
    2015            1
    2016            1
    2017            1
    2018            2
    2019            1
    2020            2
    2021            1
    2022            2
    2023            1
    2024            1
    2025            2
    2026            2
    2027            1
    2028            1
    2029            1
    2030            1
    2031            1
    2032            3
    2033            2
    2034            1
    2035            1
    2036            2
    2037            1
    2038            2
    2039            1
    2040            0
    2041            2
    2042            3
    2043            3
    2044            1
    2045            1
    2046            1
    2047            1
    2048            2
    2049            1
    2050            1
    2051            1
    2052            1
    2053            0
    2054            1
    2055            1
    2056            1
    2057            1
    2058            2
    2059            2
    2060            1
    2061            1
    2062            1
    2063            1
    2064            0
    2065            1
    2066            1
    2067            1
    2068            0
    2069            1
    2070            0
    2071            1
    2072            1
    2073            1
    2074            2
    2075            1
    2076            1
    2077            2
    2078            0
    2079            2
    2080            1
    2081            1
    2082            1
    2083            1
    2084            1
    2085            2
    2086            1
    2087            3
    2088            2
    2089            3
    2090            2
    2091            1
    2092            1
    2093            1
    2094            2
    2095            1
    2096            1
    2097            1
    2098            2
    2099            2
    2100            2
    2101            1
    2102            1
    2103            2
    2104            2
    2105            1
    2106            1
    2107            1
    2108            1
    2109            1
    2110            2
    2111            2
    2112            1
    2113            1
    2114            1
    2115            2
    2116            1
    2117            2
    2118            1
    2119            2
    2120            2
    2121            1
    2122            1
    2123            3
    2124            2
    2125            3
    2126            1
    2127            3
    2128            1
    2129            1
    2130            1
    2131            1
    2132            1
    2133            1
    2134            0
    2135            2
    2136            1
    2137            1
    2138            2
    2139            1
    2140            1
    2141            2
    2142            2
    2143            1
    2144            1
    2145            2
    2146            1
    2147            1
    2148            1
    2149            1
    2150            1
    2151            1
    2152            1
    2153            1
    2154            0
    2155            1
    2156            1
    2157            1
    2158            3
    2159            2
    2160            1
    2161            1
    2162            3
    2163            2
    2164            2
    2165            0
    2166            1
    2167            2
    2168            1
    2169            2
    2170            2
    2171            1
    2172            2
    2173            3
    2174            1
    2175            2
    2176            3
    2177            3
    2178            1
    2179            1
    2180            1
    2181            1
    2182            2
    2183            1
    2184            0
    2185            2
    2186            1
    2187            1
    2188            1
    2189            2
    2190            1
    2191            2
    2192            2
    2193            1
    2194            2
    2195            2
    2196            1
    2197            1
    2198            1
    2199            2
    2200            1
    2201            2
    2202            2
    2203            2
    2204            2
    2205            1
    2206            4
    2207            0
    2208            1
    2209            3
    2210            1
    2211            1
    2212            4
    2213            2
    2214            1
    2215            0
    2216            2
    2217            1
    2218            3
    2219            2
    2220            1
    2221            3
    2222            2
    2223            2
    2224            3
    2225            1
    2226            2
    2227            0
    2228            2
    2229            1
    2230            1
    2231            2
    2232            1
    2233            1
    2234            2
    2235            3
    2236            1
    2237            1
    2238            1
    2239            2
    2240            4
    2241            4
    2242            0
    2243            3
    2244            2
    2245            1
    2246            1
    2247            1
    2248            1
    2249            0
    2250            2
    2251            4
    2252            2
    2253            1
    2254            3
    2255            1
    2256            4
    2257            1
    2258            2
    2259            1
    2260            1
    2261            2
    2262            2
    2263            2
    2264            2
    2265            1
    2266            2
    2267            1
    2268            1
    2269            1
    2270            1
    2271            1
    2272            2
    2273            1
    2274            2
    2275            1
    2276            3
    2277            1
    2278            1
    2279            1
    2280            1
    2281            2
    2282            1
    2283            2
    2284            2
    2285            3
    2286            1
    2287            4
    2288            2
    2289            1
    2290            2
    2291            1
    2292            0
    2293            1
    2294            2
    2295            3
    2296            2
    2297            1
    2298            1
    2299            1
    2300            2
    2301            1
    2302            1
    2303            2
    2304            1
    2305            1
    2306            1
    2307            2
    2308            1
    2309            1
    2310            3
    2311            3
    2312            2
    2313            3
    2314            2
    2315            1
    2316            1
    2317            1
    2318            1
    2319            1
    2320            3
    2321            1
    2322            3
    2323            2
    2324            1
    2325            1
    2326            2
    2327            3
    2328            1
    2329            1
    2330            0
    2331            1
    2332            1
    2333            1
    2334            1
    2335            2
    2336            1
    2337            2
    2338            2
    2339            2
    2340            2
    2341            2
    2342            1
    2343            1
    2344            0
    2345            1
    2346            3
    2347            1
    2348            1
    2349            1
    2350            3
    2351            1
    2352            1
    2353            0
    2354            2
    2355            2
    2356            1
    2357            1
    2358            2
    2359            1
    2360            2
    2361            1
    2362            2
    2363            0
    2364            1
    2365            2
    2366            1
    2367            2
    2368            1
    2369            1
    2370            1
    2371            2
    2372            1
    2373            1
    2374            1
    2375            2
    2376            1
    2377            3
    2378            1
    2379            1
    2380            2
    2381            1
    2382            0
    2383            1
    2384            2
    2385            2
    2386            2
    2387            1
    2388            2
    2389            1
    2390            2
    2391            2
    2392            1
    2393            3
    2394            2
    2395            2
    2396            2
    2397            2
    2398            1
    2399            0
    2400            3
    2401            0
    2402            4
    2403            1
    2404            1
    2405            1
    2406            1
    2407            2
    2408            1
    2409            2
    2410            2
    2411            1
    2412            1
    2413            1
    2414            1
    2415            0
    2416            2
    2417            0
    2418            1
    2419            3
    2420            1
    2421            2
    2422            1
    2423            1
    2424            1
    2425            3
    2426            3
    2427            3
    2428            2
    2429            1
    2430            2
    2431            1
    2432            1
    2433            1
    2434            1
    2435            2
    2436            2
    2437            1
    2438            1
    2439            2
    2440            3
    2441            2
    2442            1
    2443            2
    2444            6
    2445            2
    2446            2
    2447            1
    2448            1
    2449            1
    2450            2
    2451            2
    2452            1
    2453            1
    2454            2
    2455            0
    2456            3
    2457            2
    2458            2
    2459            3
    2460            1
    2461            1
    2462            2
    2463            2
    2464            1
    2465            2
    2466            2
    2467            2
    2468            1
    2469            1
    2470            2
    2471            2
    2472            1
    2473            1
    2474            1
    2475            1
    2476            1
    2477            3
    2478            1
    2479            1
    2480            1
    2481            1
    2482            1
    2483            1
    2484            1
    2485            1
    2486            1
    2487            1
    2488            0
    2489            1
    2490            1
    2491            1
    2492            0
    2493            1
    2494            3
    2495            3
    2496            2
    2497            2
    2498            2
    2499            3
    2500            2
    2501            3
    2502            0
    2503            1
    2504            2
    2505            1
    2506            2
    2507            1
    2508            1
    2509            2
    2510            2
    2511            1
    2512            2
    2513            1
    2514            1
    2515            1
    2516            2
    2517            1
    2518            1
    2519            2
    2520            2
    2521            2
    2522            2
    2523            3
    2524            1
    2525            3
    2526            3
    2527            2
    2528            2
    2529            1
    2530            2
    2531            2
    2532            2
    2533            2
    2534            2
    2535            1
    2536            1
    2537            1
    2538            1
    2539            1
    2540            1
    2541            1
    2542            1
    2543            2
    2544            1
    2545            1
    2546            2
    2547            1
    2548            1
    2549            1
    2550            2
    2551            1
    2552            1
    2553            1
    2554            3
    2555            1
    2556            1
    2557            2
    2558            1
    2559            1
    2560            1
    2561            1
    2562            1
    2563            1
    2564            1
    2565            1
    2566            1
    2567            1
    2568            2
    2569            1
    2570            1
    2571            1
    2572            2
    2573            1
    2574            1
    2575            1
    2576            1
    2577            1
    2578            1
    2579            1
    2580            1
    2581            2
    2582            2
    2583            1
    2584            1
    2585            0
    2586            2
    2587            1
    2588            4
    2589            1
    2590            1
    2591            2
    2592            1
    2593            1
    2594            1
    2595            2
    2596            1
    2597            2
    2598            0
    2599            2
    2600            1
    2601            2
    2602            2
    2603            1
    2604            1
    2605            1
    2606            3
    2607            2
    2608            1
    2609            1
    2610            0
    2611            3
    2612            1
    2613            2
    2614            1
    2615            2
    2616            1
    2617            2
    2618            1
    2619            1
    2620            2
    2621            2
    2622            1
    2623            1
    2624            2
    2625            2
    2626            2
    2627            1
    2628            2
    2629            2
    2630            1
    2631            2
    2632            1
    2633            2
    2634            1
    2635            1
    2636            1
    2637            2
    2638            2
    2639            2
    2640            1
    2641            1
    2642            3
    2643            1
    2644            1
    2645            1
    2646            1
    2647            1
    2648            1
    2649            1
    2650            1
    2651            1
    2652            2
    2653            1
    2654            1
    2655            1
    2656            2
    2657            1
    2658            0
    2659            1
    2660            3
    2661            1
    2662            1
    2663            1
    2664            2
    2665            1
    2666            0
    2667            2
    2668            2
    2669            1
    2670            1
    2671            1
    2672            2
    2673            2
    2674            1
    2675            1
    2676            2
    2677            1
    2678            1
    2679            2
    2680            1
    2681            1
    2682            1
    2683            1
    2684            0
    2685            1
    2686            3
    2687            1
    2688            1
    2689            2
    2690            2
    2691            2
    2692            1
    2693            1
    2694            1
    2695            3
    2696            1
    2697            1
    2698            1
    2699            1
    2700            1
    2701            3
    2702            1
    2703            2
    2704            1
    2705            1
    2706            1
    2707            1
    2708            1
    2709            1
    2710            3
    2711            1
    2712            2
    2713            1
    2714            3
    2715            2
    2716            3
    2717            1
    2718            3
    2719            2
    2720            2
    2721            2
    2722            2
    2723            3
    2724            2
    2725            3
    2726            1
    2727            1
    2728            1
    2729            1
    2730            2
    2731            2
    2732            1
    2733            2
    2734            1
    2735            2
    2736            1
    2737            1
    2738            1
    2739            1
    2740            2
    2741            1
    2742            1
    2743            1
    2744            1
    2745            2
    2746            2
    2747            2
    2748            3
    2749            2
    2750            3
    2751            2
    2752            1
    2753            2
    2754            2
    2755            1
    2756            2
    2757            1
    2758            3
    2759            1
    2760            0
    2761            2
    2762            2
    2763            1
    2764            0
    2765            3
    2766            1
    2767            1
    2768            1
    2769            0
    2770            1
    2771            1
    2772            1
    2773            1
    2774            1
    2775            1
    2776            3
    2777            2
    2778            3
    2779            1
    2780            1
    2781            1
    2782            3
    2783            2
    2784            2
    2785            1
    2786            0
    2787            0
    2788            1
    2789            1
    2790            3
    2791            2
    2792            1
    2793            1
    2794            3
    2795            2
    2796            3
    2797            1
    2798            2
    2799            2
    2800            1
    2801            1
    2802            1
    2803            1
    2804            0
    2805            1
    2806            3
    2807            2
    2808            1
    2809            1
    2810            2
    2811            1
    2812            1
    2813            2
    2814            1
    2815            1
    2816            1
    2817            1
    2818            1
    2819            1
    2820            2
    2821            1
    2822            3
    2823            2
    2824            1
    2825            1
    2826            2
    2827            1
    2828            1
    2829            1
    2830            1
    2831            1
    2832            1
    2833            1
    2834            1
    2835            1
    2836            1
    2837            1
    2838            3
    2839            1
    2840            1
    2841            1
    2842            0
    2843            1
    2844            1
    2845            1
    2846            1
    2847            1
    2848            1
    2849            1
    2850            1
    2851            1
    2852            1
    2853            1
    2854            1
    2855            1
    2856            1
    2857            1
    2858            1
    2859            1
    2860            1
    2861            1
    2862            2
    2863            3
    2864            3
    2865            1
    2866            3
    2867            2
    2868            2
    2869            2
    2870            2
    2871            1
    2872            2
    2873            1
    2874            2
    2875            2
    2876            1
    2877            1
    2878            1
    2879            1
    2880            2
    2881            1
    2882            1
    2883            1
    2884            0
    2885            1
    2886            2
    2887            1
    2888            1
    2889            2
    2890            1
    2891            2
    2892            2
    2893            1
    2894            1
    2895            1
    2896            1
    2897            1
    2898            2
    2899            1
    2900            1
    2901            1
    2902            2
    2903            2
    2904            1
    2905            1
    2906            1
    2907            1
    2908            1
    2909            1
    2910            2
    2911            2
    2912            0
    2913            1
    2914            2
    2915            1
    2916            1
    2917            2
    2918            1
    2919            1
    2920            2
    2921            1
    2922            1
    2923            1
    2924            2
    2925            1
    2926            1
    2927            1
    2928            1
    2929            1
    2930            1
    2931            1
    2932            1
    2933            1
    2934            1
    2935            4
    2936            1
    2937            1
    2938            1
    2939            0
    2940            1
    2941            2
    2942            2
    2943            1
    2944            2
    2945            1
    2946            4
    2947            1
    2948            2
    2949            1
    2950            2
    2951            1
    2952            2
    2953            1
    2954            2
    2955            1
    2956            1
    2957            2
    2958            3
    2959            2
    2960            1
    2961            2
    2962            1
    2963            3
    2964            2
    2965            1
    2966            3
    2967            2
    2968            2
    2969            2
    2970            3
    2971            1
    2972            3
    2973            2
    2974            1
    2975            2
    2976            3
    2977            2
    2978            1
    2979            1
    2980            0
    2981            2
    2982            1
    2983            1
    2984            1
    2985            3
    2986            3
    2987            0
    2988            1
    2989            1
    2990            2
    2991            2
    2992            1
    2993            1
    2994            0
    2995            2
    2996            1
    2997            1
    2998            1
    2999            0
    3000            1
    3001            0
    3002            1
    3003            1
    3004            1
    3005            1
    3006            0
    3007            1
    3008            2
    3009            1
    3010            1
    3011            0
    3012            2
    3013            1
    3014            1
    3015            1
    3016            1
    3017            0
    3018            2
    3019            2
    3020            0
    3021            1
    3022            3
    3023            3
    3024            1
    3025            1
    3026            1
    3027            1
    3028            3
    3029            1
    3030            1
    3031            1
    3032            1
    3033            1
    3034            1
    3035            2
    3036            1
    3037            1
    3038            1
    3039            1
    3040            1
    3041            1
    3042            1
    3043            1
    3044            1
    3045            1
    3046            1
    3047            1
    3048            1
    3049            3
    3050            2
    3051            1
    3052            2
    3053            1
    3054            1
    3055            1
    3056            1
    3057            2
    3058            1
    3059            1
    3060            1
    3061            1
    3062            1
    3063            1
    3064            0
    3065            1
    3066            1
    3067            1
    3068            1
    3069            1
    3070            1
    3071            0
    3072            1
    3073            1
    3074            2
    3075            2
    3076            0
    3077            1
    3078            1
    3079            1
    3080            1
    3081            1
    3082            1
    3083            1
    3084            1
    3085            1
    3086            1
    3087            1
    3088            1
    3089            1
    3090            1
    3091            1
    3092            1
    3093            1
    3094            2
    3095            1
    3096            1
    3097            1
    3098            1
    3099            1
    3100            1
    3101            1
    3102            1
    3103            1
    3104            1
    3105            1
    3106            1
    3107            1
    3108            1
    3109            1
    3110            1
    3111            1
    3112            2
    3113            1
    3114            1
    3115            1
    3116            1
    3117            2
    3118            1
    3119            0
    3120            1
    3121            1
    3122            2
    3123            2
    3124            1
    3125            1
    3126            1
    3127            1
    3128            1
    3129            1
    3130            0
    3131            2
    3132            1
    3133            0
    3134            1
    3135            2
    3136            0
    3137            1
    3138            1
    3139            2
    3140            1
    3141            1
    3142            1
    3143            1
    3144            2
    3145            3
    3146            0
    3147            1
    3148            1
    3149            2
    3150            1
    3151            1
    3152            2
    3153            3
    3154            1
    3155            3
    3156            1
    3157            4
    3158            1
    3159            1
    3160            1
    3161            1
    3162            1
    3163            0
    3164            2
    3165            1
    3166            2
    3167            1
    3168            1
    3169            1
    3170            1
    3171            1
    3172            1
    3173            3
    3174            1
    3175            1
    3176            1
    3177            0
    3178            1
    3179            2
    3180            1
    3181            1
    3182            1
    3183            1
    3184            3
    3185            1
    3186            3
    3187            1
    3188            1
    3189            1
    3190            3
    3191            1
    3192            2
    3193            1
    3194            1
    3195            2
    3196            3
    3197            1
    3198            1
    3199            1
    3200            1
    3201            1
    3202            1
    3203            1
    3204            1
    3205            1
    3206            3
    3207            2
    3208            2
    3209            2
    3210            2
    3211            1
    3212            2
    3213            1
    3214            1
    3215            1
    3216            1
    3217            1
    3218            1
    3219            1
    3220            1
    3221            1
    3222            3
    3223            4
    3224            1
    3225            0
    3226            1
    3227            1
    3228            3
    3229            3
    3230            1
    3231            1
    3232            1
    3233            1
    3234            2
    3235            2
    3236            3
    3237            1
    3238            1
    3239            1
    3240            1
    3241            1
    3242            2
    3243            2
    3244            0
    3245            1
    3246            3
    3247            1
    3248            1
    3249            1
    3250            1
    3251            1
    3252            1
    3253            1
    3254            2
    3255            1
    3256            3
    3257            1
    3258            2
    3259            1
    3260            2
    3261            3
    3262            1
    3263            1
    3264            3
    3265            2
    3266            1
    3267            0
    3268            1
    3269            2
    3270            2
    3271            2
    3272            2
    3273            0
    3274            1
    3275            1
    3276            1
    3277            1
    3278            1
    3279            0
    3280            1
    3281            0
    3282            1
    3283            1
    3284            1
    3285            2
    3286            1
    3287            1
    3288            1
    3289            1
    3290            2
    3291            1
    3292            1
    3293            1
    3294            3
    3295            2
    3296            1
    3297            1
    3298            1
    3299            1
    3300            1
    3301            1
    3302            1
    3303            1
    3304            0
    3305            1
    3306            1
    3307            2
    3308            1
    3309            1
    3310            1
    3311            1
    3312            1
    3313            1
    3314            1
    3315            1
    3316            1
    3317            1
    3318            1
    3319            1
    3320            0
    3321            1
    3322            1
    3323            1
    3324            1
    3325            1
    3326            1
    3327            1
    3328            1
    3329            1
    3330            2
    3331            1
    3332            1
    3333            1
    3334            1
    3335            1
    3336            1
    3337            0
    3338            1
    3339            1
    3340            1
    3341            1
    3342            2
    3343            1
    3344            1
    3345            1
    3346            1
    3347            0
    3348            1
    3349            1
    3350            1
    3351            1
    3352            2
    3353            1
    3354            2
    3355            1
    3356            1
    3357            1
    3358            1
    3359            1
    3360            1
    3361            1
    3362            1
    3363            1
    3364            3
    3365            1
    3366            1
    3367            3
    3368            2
    3369            1
    3370            1
    3371            1
    3372            2
    3373            3
    3374            2
    3375            2
    3376            2
    3377            1
    3378            3
    3379            1
    3380            2
    3381            1
    3382            2
    3383            1
    3384            1
    3385            3
    3386            2
    3387            2
    3388            1
    3389            2
    3390            1
    3391            1
    3392            2
    3393            1
    3394            3
    3395            3
    3396            2
    3397            1
    3398            2
    3399            1
    3400            1
    3401            1
    3402            1
    3403            1
    3404            1
    3405            3
    3406            2
    3407            1
    3408            1
    3409            1
    3410            3
    3411            1
    3412            1
    3413            1
    3414            1
    3415            0
    3416            2
    3417            2
    3418            2
    3419            4
    3420            2
    3421            1
    3422            2
    3423            2
    3424            1
    3425            1
    3426            1
    3427            2
    3428            1
    3429            3
    3430            3
    3431            2
    3432            1
    3433            2
    3434            1
    3435            2
    3436            1
    3437            1
    3438            3
    3439            1
    3440            0
    3441            1
    3442            3
    3443            1
    3444            2
    3445            3
    3446            1
    3447            1
    3448            2
    3449            2
    3450            2
    3451            2
    3452            2
    3453            2
    3454            2
    3455            2
    3456            1
    3457            0
    3458            1
    3459            1
    3460            2
    3461            1
    3462            2
    3463            2
    3464            1
    3465            3
    3466            3
    3467            2
    3468            2
    3469            2
    3470            2
    3471            2
    3472            2
    3473            2
    3474            3
    3475            2
    3476            3
    3477            1
    3478            1
    3479            2
    3480            1
    3481            2
    3482            2
    3483            1
    3484            1
    3485            3
    3486            2
    3487            2
    3488            1
    3489            2
    3490            2
    3491            1
    3492            2
    3493            0
    3494            2
    3495            1
    3496            0
    3497            1
    3498            1
    3499            2
    3500            2
    3501            1
    3502            2
    3503            2
    3504            2
    3505            2
    3506            1
    3507            1
    3508            1
    3509            3
    3510            1
    3511            1
    3512            0
    3513            2
    3514            1
    3515            2
    3516            1
    3517            0
    3518            2
    3519            2
    3520            2
    3521            2
    3522            1
    3523            2
    3524            2
    3525            1
    3526            2
    3527            2
    3528            0
    3529            3
    3530            1
    3531            1
    3532            1
    3533            1
    3534            2
    3535            1
    3536            2
    3537            1
    3538            2
    3539            0
    3540            2
    3541            2
    3542            1
    3543            2
    3544            2
    3545            1
    3546            2
    3547            1
    3548            2
    3549            3
    3550            2
    3551            1
    3552            1
    3553            2
    3554            1
    3555            0
    3556            1
    3557            1
    3558            2
    3559            2
    3560            2
    3561            2
    3562            3
    3563            2
    3564            1
    3565            2
    3566            1
    3567            2
    3568            1
    3569            2
    3570            3
    3571            1
    3572            1
    3573            2
    3574            1
    3575            1
    3576            1
    3577            0
    3578            2
    3579            3
    3580            2
    3581            0
    3582            1
    3583            2
    3584            2
    3585            2
    3586            3
    3587            1
    3588            1
    3589            1
    3590            2
    3591            2
    3592            2
    3593            2
    3594            2
    3595            1
    3596            1
    3597            1
    3598            2
    3599            1
    3600            2
    3601            1
    3602            2
    3603            1
    3604            1
    3605            2
    3606            1
    3607            2
    3608            1
    3609            0
    3610            2
    3611            1
    3612            0
    3613            2
    3614            3
    3615            2
    3616            2
    3617            2
    3618            0
    3619            2
    3620            3
    3621            2
    3622            1
    3623            2
    3624            1
    3625            2
    3626            1
    3627            2
    3628            1
    3629            1
    3630            3
    3631            3
    3632            2
    3633            2
    3634            2
    3635            2
    3636            1
    3637            3
    3638            2
    3639            2
    3640            1
    3641            2
    3642            2
    3643            1
    3644            1
    3645            1
    3646            0
    3647            0
    3648            0
    3649            1
    3650            2
    3651            1
    3652            3
    3653            1
    3654            2
    3655            1
    3656            2
    3657            1
    3658            2
    3659            3
    3660            4
    3661            3
    3662            2
    3663            2
    3664            1
    3665            1
    3666            1
    3667            3
    3668            1
    3669            2
    3670            1
    3671            2
    3672            1
    3673            2
    3674            1
    3675            2
    3676            2
    3677            1
    3678            2
    3679            2
    3680            1
    3681            2
    3682            2
    3683            2
    3684            1
    3685            2
    3686            2
    3687            2
    3688            2
    3689            1
    3690            2
    3691            1
    3692            2
    3693            1
    3694            2
    3695            1
    3696            1
    3697            0
    3698            2
    3699            3
    3700            1
    3701            2
    3702            2
    3703            1
    3704            2
    3705            2
    3706            2
    3707            2
    3708            1
    3709            2
    3710            0
    3711            2
    3712            2
    3713            1
    3714            0
    3715            2
    3716            2
    3717            2
    3718            0
    3719            1
    3720            1
    3721            1
    3722            2
    3723            2
    3724            1
    3725            1
    3726            2
    3727            1
    3728            3
    3729            2
    3730            4
    3731            2
    3732            2
    3733            2
    3734            1
    3735            3
    3736            2
    3737            2
    3738            1
    3739            1
    3740            2
    3741            1
    3742            2
    3743            1
    3744            2
    3745            0
    3746            2
    3747            1
    3748            1
    3749            2
    3750            0
    3751            2
    3752            1
    3753            1
    3754            1
    3755            2
    3756            2
    3757            1
    3758            1
    3759            2
    3760            0
    3761            2
    3762            1
    3763            2
    3764            1
    3765            1
    3766            1
    3767            1
    3768            2
    3769            2
    3770            0
    3771            3
    3772            3
    3773            2
    3774            2
    3775            2
    3776            2
    3777            1
    3778            1
    3779            2
    3780            2
    3781            1
    3782            1
    3783            1
    3784            1
    3785            3
    3786            1
    3787            2
    3788            0
    3789            1
    3790            1
    3791            4
    3792            2
    3793            0
    3794            1
    3795            2
    3796            2
    3797            2
    3798            2
    3799            1
    3800            2
    3801            3
    3802            1
    3803            1
    3804            1
    3805            1
    3806            3
    3807            2
    3808            2
    3809            1
    3810            2
    3811            4
    3812            1
    3813            1
    3814            0
    3815            2
    3816            2
    3817            1
    3818            1
    3819            2
    3820            2
    3821            1
    3822            1
    3823            1
    3824            2
    3825            1
    3826            1
    3827            1
    3828            2
    3829            1
    3830            3
    3831            1
    3832            4
    3833            1
    3834            0
    3835            2
    3836            1
    3837            1
    3838            1
    3839            2
    3840            0
    3841            3
    3842            1
    3843            2
    3844            1
    3845            2
    3846            1
    3847            2
    3848            2
    3849            2
    3850            1
    3851            1
    3852            1
    3853            2
    3854            2
    3855            3
    3856            0
    3857            1
    3858            2
    3859            2
    3860            1
    3861            1
    3862            1
    3863            2
    3864            0
    3865            1
    3866            1
    3867            1
    3868            1
    3869            2
    3870            1
    3871            1
    3872            2
    3873            2
    3874            1
    3875            2
    3876            1
    3877            1
    3878            1
    3879            1
    3880            2
    3881            2
    3882            1
    3883            1
    3884            1
    3885            1
    3886            2
    3887            1
    3888            2
    3889            1
    3890            2
    3891            2
    3892            2
    3893            1
    3894            1
    3895            2
    3896            2
    3897            3
    3898            1
    3899            1
    3900            1
    3901            3
    3902            1
    3903            3
    3904            1
    3905            1
    3906            1
    3907            1
    3908            2
    3909            2
    3910            1
    3911            2
    3912            1
    3913            2
    3914            2
    3915            1
    3916            2
    3917            1
    3918            1
    3919            2
    3920            2
    3921            2
    3922            1
    3923            3
    3924            2
    3925            1
    3926            2
    3927            2
    3928            2
    3929            1
    3930            2
    3931            2
    3932            2
    3933            1
    3934            1
    3935            1
    3936            1
    3937            2
    3938            1
    3939            1
    3940            0
    3941            1
    3942            1
    3943            2
    3944            2
    3945            1
    3946            1
    3947            0
    3948            2
    3949            2
    3950            2
    3951            3
    3952            3
    3953            1
    3954            1
    3955            1
    3956            4
    3957            1
    3958            1
    3959            2
    3960            1
    3961            1
    3962            2
    3963            1
    3964            1
    3965            1
    3966            2
    3967            1
    3968            1
    3969            1
    3970            1
    3971            1
    3972            1
    3973            1
    3974            1
    3975            1
    3976            2
    3977            1
    3978            1
    3979            3
    3980            2
    3981            2
    3982            2
    3983            1
    3984            1
    3985            1
    3986            0
    3987            2
    3988            1
    3989            1
    3990            2
    3991            3
    3992            2
    3993            2
    3994            2
    3995            2
    3996            1
    3997            3
    3998            1
    3999            2
    4000            2
    4001            1
    4002            1
    4003            2
    4004            3
    4005            2
    4006            1
    4007            2
    4008            2
    4009            1
    4010            2
    4011            1
    4012            2
    4013            1
    4014            2
    4015            2
    4016            3
    4017            2
    4018            2
    4019            2
    4020            2
    4021            0
    4022            2
    4023            1
    4024            1
    4025            1
    4026            2
    4027            2
    4028            0
    4029            3
    4030            1
    4031            3
    4032            1
    4033            2
    4034            1
    4035            1
    4036            0
    4037            1
    4038            3
    4039            2
    4040            2
    4041            2
    4042            2
    4043            2
    4044            2
    4045            2
    4046            3
    4047            1
    4048            2
    4049            3
    4050            2
    4051            2
    4052            2
    4053            2
    4054            2
    4055            1
    4056            2
    4057            2
    4058            2
    4059            2
    4060            1
    4061            1
    4062            1
    4063            2
    4064            2
    4065            3
    4066            3
    4067            2
    4068            1
    4069            1
    4070            3
    4071            1
    4072            3
    4073            2
    4074            2
    4075            1
    4076            2
    4077            1
    4078            1
    4079            1
    4080            2
    4081            1
    4082            1
    4083            1
    4084            1
    4085            1
    4086            1
    4087            1
    4088            2
    4089            2
    4090            2
    4091            2
    4092            2
    4093            2
    4094            1
    4095            3
    4096            1
    4097            2
    4098            2
    4099            1
    4100            3
    4101            1
    4102            2
    4103            1
    4104            2
    4105            2
    4106            2
    4107            1
    4108            1
    4109            1
    4110            1
    4111            2
    4112            2
    4113            2
    4114            3
    4115            2
    4116            1
    4117            1
    4118            2
    4119            1
    4120            3
    4121            2
    4122            2
    4123            2
    4124            2
    4125            2
    4126            2
    4127            2
    4128            0
    4129            2
    4130            2
    4131            2
    4132            1
    4133            2
    4134            2
    4135            2
    4136            2
    4137            2
    4138            2
    4139            2
    4140            2
    4141            2
    4142            1
    4143            2
    4144            0
    4145            2
    4146            1
    4147            0
    4148            2
    4149            1
    4150            2
    4151            2
    4152            2
    4153            1
    4154            1
    4155            1
    4156            2
    4157            1
    4158            2
    4159            3
    4160            2
    4161            1
    4162            2
    4163            2
    4164            3
    4165            1
    4166            2
    4167            2
    4168            3
    4169            1
    4170            1
    4171            1
    4172            2
    4173            0
    4174            2
    4175            2
    4176            3
    4177            3
    4178            2
    4179            1
    4180            2
    4181            2
    4182            2
    4183            1
    4184            1
    4185            2
    4186            3
    4187            1
    4188            3
    4189            2
    4190            1
    4191            1
    4192            2
    4193            2
    4194            1
    4195            2
    4196            1
    4197            2
    4198            1
    4199            0
    4200            1
    4201            2
    4202            1
    4203            2
    4204            2
    4205            2
    4206            2
    4207            2
    4208            1
    4209            2
    4210            2
    4211            2
    4212            0
    4213            2
    4214            1
    4215            2
    4216            2
    4217            1
    4218            2
    4219            1
    4220            2
    4221            1
    4222            1
    4223            1
    4224            1
    4225            1
    4226            3
    4227            1
    4228            1
    4229            1
    4230            1
    4231            2
    4232            1
    4233            0
    4234            2
    4235            4
    4236            2
    4237            1
    4238            3
    4239            1
    4240            3
    4241            2
    4242            1
    4243            4
    4244            2
    4245            2
    4246            2
    4247            2
    4248            2
    4249            2
    4250            1
    4251            2
    4252            2
    4253            2
    4254            1
    4255            1
    4256            3
    4257            1
    4258            3
    4259            2
    4260            2
    4261            2
    4262            2
    4263            2
    4264            1
    4265            2
    4266            2
    4267            3
    4268            1
    4269            3
    4270            2
    4271            2
    4272            2
    4273            1
    4274            2
    4275            2
    4276            3
    4277            1
    4278            1
    4279            3
    4280            2
    4281            1
    4282            2
    4283            2
    4284            1
    4285            4
    4286            1
    4287            1
    4288            2
    4289            2
    4290            2
    4291            0
    4292            2
    4293            1
    4294            2
    4295            1
    4296            3
    4297            1
    4298            1
    4299            1
    4300            2
    4301            1
    4302            0
    4303            0
    4304            3
    4305            0
    4306            1
    4307            1
    4308            1
    4309            0
    4310            0
    4311            0
    4312            1
    4313            1
    4314            2
    4315            1
    4316            2
    4317            2
    4318            1
    4319            2
    4320            1
    4321            1
    4322            0
    4323            2
    4324            1
    4325            2
    4326            1
    4327            0
    4328            2
    4329            0
    4330            1
    4331            2
    4332            2
    4333            2
    4334            1
    4335            2
    4336            2
    4337            2
    4338            1
    4339            2
    4340            1
    4341            1
    4342            2
    4343            2
    4344            2
    4345            1
    4346            1
    4347            2
    4348            2
    4349            2
    4350            1
    4351            2
    4352            2
    4353            1
    4354            2
    4355            2
    4356            1
    4357            2
    4358            1
    4359            2
    4360            1
    4361            1
    4362            3
    4363            2
    4364            1
    4365            1
    4366            2
    4367            1
    4368            1
    4369            1
    4370            2
    4371            2
    4372            1
    4373            3
    4374            1
    4375            2
    4376            1
    4377            2
    4378            1
    4379            1
    4380            0
    4381            3
    4382            1
    4383            2
    4384            2
    4385            2
    4386            2
    4387            1
    4388            1
    4389            1
    4390            1
    4391            3
    4392            1
    4393            2
    4394            2
    4395            1
    4396            0
    4397            1
    4398            2
    4399            1
    4400            3
    4401            3
    4402            2
    4403            1
    4404            2
    4405            2
    4406            3
    4407            2
    4408            2
    4409            2
    4410            1
    4411            2
    4412            2
    4413            3
    4414            2
    4415            1
    4416            2
    4417            0
    4418            2
    4419            2
    4420            2
    4421            2
    4422            1
    4423            1
    4424            1
    4425            1
    4426            2
    4427            1
    4428            2
    4429            3
    4430            2
    4431            1
    4432            0
    4433            1
    4434            1
    4435            1
    4436            3
    4437            3
    4438            2
    4439            1
    4440            2
    4441            2
    4442            1
    4443            1
    4444            1
    4445            0
    4446            3
    4447            2
    4448            1
    4449            2
    4450            2
    4451            2
    4452            2
    4453            1
    4454            1
    4455            1
    4456            1
    4457            2
    4458            1
    4459            2
    4460            2
    4461            1
    4462            2
    4463            2
    4464            1
    4465            2
    4466            2
    4467            2
    4468            1
    4469            2
    4470            0
    4471            2
    4472            3
    4473            1
    4474            1
    4475            3
    4476            3
    4477            3
    4478            1
    4479            2
    4480            2
    4481            2
    4482            1
    4483            1
    4484            2
    4485            1
    4486            2
    4487            2
    4488            2
    4489            1
    4490            2
    4491            1
    4492            2
    4493            3
    4494            2
    4495            2
    4496            3
    4497            2
    4498            1
    4499            1
    4500            1
    4501            0
    4502            2
    4503            0
    4504            1
    4505            1
    4506            3
    4507            1
    4508            0
    4509            2
    4510            1
    4511            2
    4512            1
    4513            2
    4514            2
    4515            1
    4516            1
    4517            2
    4518            2
    4519            1
    4520            3
    4521            1
    4522            1
    4523            3
    4524            2
    4525            1
    4526            2
    4527            2
    4528            2
    4529            2
    4530            1
    4531            1
    4532            2
    4533            2
    4534            1
    4535            1
    4536            0
    4537            0
    4538            1
    4539            1
    4540            3
    4541            0
    4542            2
    4543            1
    4544            1
    4545            2
    4546            2
    4547            2
    4548            2
    4549            0
    4550            1
    4551            2
    4552            1
    4553            1
    4554            2
    4555            1
    4556            1
    4557            2
    4558            2
    4559            2
    4560            2
    4561            3
    4562            2
    4563            2
    4564            2
    4565            1
    4566            3
    4567            2
    4568            0
    4569            2
    4570            0
    4571            0
    4572            1
    4573            1
    4574            1
    4575            1
    4576            0
    4577            1
    4578            0
    4579            0
    4580            1
    4581            1
    4582            1
    4583            1
    4584            1
    4585            1
    4586            1
    4587            0
    4588            1
    4589            2
    4590            1
    4591            1
    4592            1
    4593            1
    4594            1
    4595            1
    4596            1
    4597            1
    4598            0
    4599            1
    4600            1
    4601            1
    4602            1
    4603            1
    4604            1
    4605            2
    4606            1
    4607            1
    4608            1
    4609            1
    4610            0
    4611            1
    4612            1
    4613            1
    4614            1
    4615            1
    4616            1
    4617            1
    4618            1
    4619            1
    4620            1
    4621            1
    4622            1
    4623            1
    4624            1
    4625            1
    4626            1
    4627            1
    4628            1
    4629            1
    4630            1
    4631            0
    4632            1
    4633            1
    4634            1
    4635            1
    4636            1
    4637            1
    4638            1
    4639            1
    4640            1
    4641            1
    4642            1
    4643            1
    4644            0
    4645            0
    4646            1
    4647            2
    4648            1
    4649            1
    4650            1
    4651            1
    4652            1
    4653            0
    4654            0
    4655            1
    4656            1
    4657            1
    4658            1
    4659            1
    4660            1
    4661            1
    4662            1
    4663            1
    4664            1
    4665            1
    4666            1
    4667            1
    4668            0
    4669            1
    4670            1
    4671            2
    4672            1
    4673            1
    4674            1
    4675            2
    4676            2
    4677            2
    4678            1
    4679            0
    4680            1
    4681            1
    4682            0
    4683            2
    4684            2
    4685            3
    4686            3
    4687            2
    4688            2
    4689            0
    4690            1
    4691            1
    4692            1
    4693            1
    4694            1
    4695            1
    4696            2
    4697            2
    4698            2
    4699            3
    4700            2
    4701            1
    4702            1
    4703            2
    4704            3
    4705            1
    4706            1
    4707            1
    4708            1
    4709            1
    4710            1
    4711            2
    4712            1
    4713            1
    4714            2
    4715            1
    4716            2
    4717            3
    4718            1
    4719            1
    4720            2
    4721            1
    4722            1
    4723            3
    4724            2
    4725            2
    4726            1
    4727            3
    4728            1
    4729            0
    4730            1
    4731            1
    4732            2
    4733            2
    4734            1
    4735            0
    4736            3
    4737            2
    4738            2
    4739            1
    4740            2
    4741            1
    4742            3
    4743            2
    4744            1
    4745            2
    4746            3
    4747            1
    4748            3
    4749            1
    4750            2
    4751            2
    4752            2
    4753            1
    4754            1
    4755            1
    4756            1
    4757            3
    4758            1
    4759            2
    4760            3
    4761            2
    4762            1
    4763            2
    4764            2
    4765            3
    4766            1
    4767            2
    4768            0
    4769            3
    4770            1
    4771            2
    4772            1
    4773            1
    4774            1
    4775            4
    4776            1
    4777            1
    4778            0
    4779            1
    4780            3
    4781            1
    4782            1
    4783            1
    4784            1
    4785            0
    4786            1
    4787            1
    4788            1
    4789            1
    4790            1
    4791            2
    4792            1
    4793            1
    4794            1
    4795            2
    4796            2
    4797            1
    4798            1
    4799            3
    4800            1
    4801            2
    4802            1
    4803            1
    4804            1
    4805            1
    4806            0
    4807            1
    4808            2
    4809            2
    4810            1
    4811            1
    4812            3
    4813            1
    4814            2
    4815            2
    4816            1
    4817            2
    4818            2
    4819            2
    4820            2
    4821            2
    4822            2
    4823            0
    4824            1
    4825            0
    4826            1
    4827            3
    4828            1
    4829            2
    4830            1
    4831            0
    4832            1
    4833            2
    4834            2
    4835            2
    4836            2
    4837            3
    4838            2
    4839            1
    4840            2
    4841            2
    4842            3
    4843            1
    4844            3
    4845            1
    4846            3
    4847            2
    4848            1
    4849            3
    4850            1
    4851            3
    4852            1
    4853            3
    4854            1
    4855            3
    4856            2
    4857            2
    4858            1
    4859            2
    4860            2
    4861            2
    4862            2
    4863            2
    4864            1
    4865            3
    4866            3
    4867            0
    4868            3
    4869            2
    4870            2
    4871            2
    4872            3
    4873            3
    4874            2
    4875            1
    4876            1
    4877            2
    4878            1
    4879            3
    4880            3
    4881            1
    4882            1
    4883            1
    4884            1
    4885            1
    4886            2
    4887            1
    4888            2
    4889            1
    4890            1
    4891            2
    4892            0
    4893            2
    4894            2
    4895            0
    4896            1
    4897            1
    4898            1
    4899            1
    4900            1
    4901            1
    4902            1
    4903            2
    4904            3
    4905            2
    4906            1
    4907            1
    4908            3
    4909            2
    4910            2
    4911            1
    4912            2
    4913            2
    4914            2
    4915            3
    4916            1
    4917            2
    4918            2
    4919            2
    4920            1
    4921            3
    4922            2
    4923            1
    4924            1
    4925            1
    4926            1
    4927            1
    4928            2
    4929            2
    4930            3
    4931            2
    4932            2
    4933            3
    4934            2
    4935            1
    4936            1
    4937            1
    4938            1
    4939            1
    4940            1
    4941            2
    4942            1
    4943            2
    4944            1
    4945            1
    4946            2
    4947            2
    4948            1
    4949            1
    4950            2
    4951            1
    4952            1
    4953            1
    4954            1
    4955            2
    4956            1
    4957            2
    4958            2
    4959            1
    4960            0
    4961            2
    4962            3
    4963            1
    4964            1
    4965            1
    4966            1
    4967            2
    4968            3
    4969            2
    4970            2
    4971            3
    4972            2
    4973            1
    4974            1
    4975            2
    4976            1
    4977            1
    4978            2
    4979            0
    4980            2
    4981            1
    4982            2
    4983            1
    4984            2
    4985            2
    4986            2
    4987            2
    4988            3
    4989            1
    4990            1
    4991            2
    4992            1
    4993            2
    4994            0
    4995            1
    4996            1
    4997            1
    4998            4
    4999            4
    5000            1
