# Supplementary material for: Active ingredients and molecular targets of Taraxacum mongolicum against hepatocellular carcinoma: network pharmacology, molecular docking, and molecular dynamics simulation analysis
Source: PeerJ. 2022 Jul 18;10:e13737. doi: 10.7717/peerj.13737 (PMC9302432; doi:10.7717/peerj.13737)
Supplement: Supplemental Information 7 [file peerj-10-13737-s007.zip › Molecular dynamics (MD) simulation data/PTEN-Sonchuside_A data/h-donor.dat]

#Frame   HB_00005[UU]
       1            1
       2            1
       3            1
       4            1
       5            1
       6            0
       7            1
       8            1
       9            1
      10            2
      11            1
      12            2
      13            2
      14            2
      15            1
      16            2
      17            2
      18            2
      19            2
      20            1
      21            2
      22            3
      23            2
      24            2
      25            2
      26            2
      27            2
      28            3
      29            2
      30            2
      31            1
      32            2
      33            2
      34            1
      35            1
      36            1
      37            2
      38            1
      39            2
      40            2
      41            1
      42            1
      43            1
      44            2
      45            2
      46            1
      47            1
      48            1
      49            1
      50            1
      51            1
      52            2
      53            2
      54            1
      55            1
      56            1
      57            1
      58            2
      59            2
      60            2
      61            1
      62            1
      63            1
      64            1
      65            1
      66            1
      67            1
      68            1
      69            1
      70            1
      71            1
      72            2
      73            0
      74            1
      75            1
      76            1
      77            1
      78            1
      79            1
      80            1
      81            0
      82            1
      83            2
      84            1
      85            1
      86            2
      87            1
      88            1
      89            0
      90            0
      91            2
      92            2
      93            1
      94            1
      95            1
      96            1
      97            1
      98            1
      99            1
     100            1
     101            1
     102            1
     103            1
     104            1
     105            1
     106            1
     107            1
     108            2
     109            2
     110            1
     111            1
     112            1
     113            1
     114            3
     115            2
     116            1
     117            1
     118            1
     119            1
     120            1
     121            1
     122            1
     123            3
     124            1
     125            2
     126            2
     127            1
     128            1
     129            1
     130            0
     131            1
     132            1
     133            2
     134            1
     135            2
     136            1
     137            1
     138            1
     139            1
     140            1
     141            2
     142            2
     143            1
     144            1
     145            1
     146            1
     147            1
     148            1
     149            1
     150            1
     151            1
     152            0
     153            1
     154            1
     155            1
     156            1
     157            1
     158            2
     159            1
     160            1
     161            1
     162            2
     163            1
     164            1
     165            1
     166            1
     167            1
     168            1
     169            1
     170            1
     171            1
     172            1
     173            1
     174            1
     175            1
     176            1
     177            2
     178            2
     179            1
     180            1
     181            1
     182            2
     183            2
     184            1
     185            1
     186            1
     187            1
     188            1
     189            1
     190            1
     191            1
     192            1
     193            1
     194            1
     195            1
     196            2
     197            1
     198            2
     199            1
     200            2
     201            1
     202            2
     203            1
     204            1
     205            2
     206            1
     207            1
     208            1
     209            0
     210            1
     211            0
     212            1
     213            1
     214            0
     215            1
     216            1
     217            2
     218            2
     219            1
     220            1
     221            1
     222            0
     223            1
     224            1
     225            1
     226            1
     227            0
     228            1
     229            2
     230            0
     231            0
     232            0
     233            1
     234            0
     235            0
     236            0
     237            0
     238            0
     239            0
     240            0
     241            1
     242            0
     243            0
     244            0
     245            0
     246            0
     247            0
     248            0
     249            1
     250            0
     251            1
     252            0
     253            1
     254            0
     255            0
     256            0
     257            0
     258            0
     259            0
     260            0
     261            0
     262            1
     263            0
     264            0
     265            0
     266            0
     267            0
     268            0
     269            0
     270            0
     271            0
     272            0
     273            0
     274            0
     275            0
     276            0
     277            0
     278            0
     279            0
     280            0
     281            0
     282            0
     283            0
     284            0
     285            0
     286            0
     287            0
     288            0
     289            0
     290            0
     291            0
     292            0
     293            1
     294            0
     295            1
     296            0
     297            0
     298            0
     299            0
     300            0
     301            0
     302            0
     303            0
     304            0
     305            0
     306            0
     307            0
     308            0
     309            0
     310            0
     311            0
     312            0
     313            0
     314            0
     315            0
     316            0
     317            0
     318            0
     319            0
     320            0
     321            0
     322            1
     323            0
     324            0
     325            0
     326            0
     327            0
     328            0
     329            0
     330            0
     331            0
     332            1
     333            0
     334            0
     335            0
     336            0
     337            0
     338            0
     339            1
     340            0
     341            0
     342            0
     343            0
     344            0
     345            0
     346            0
     347            0
     348            1
     349            0
     350            0
     351            0
     352            0
     353            0
     354            0
     355            0
     356            0
     357            0
     358            0
     359            0
     360            0
     361            1
     362            1
     363            0
     364            0
     365            0
     366            0
     367            0
     368            0
     369            0
     370            0
     371            1
     372            0
     373            0
     374            0
     375            2
     376            0
     377            1
     378            0
     379            0
     380            0
     381            0
     382            2
     383            1
     384            0
     385            0
     386            0
     387            0
     388            0
     389            0
     390            0
     391            0
     392            0
     393            0
     394            0
     395            0
     396            0
     397            0
     398            0
     399            0
     400            0
     401            0
     402            0
     403            0
     404            0
     405            0
     406            0
     407            0
     408            0
     409            0
     410            0
     411            0
     412            0
     413            0
     414            0
     415            0
     416            0
     417            0
     418            0
     419            0
     420            0
     421            0
     422            0
     423            0
     424            0
     425            0
     426            0
     427            0
     428            0
     429            0
     430            0
     431            0
     432            0
     433            1
     434            0
     435            0
     436            0
     437            0
     438            0
     439            0
     440            0
     441            1
     442            0
     443            0
     444            0
     445            0
     446            0
     447            0
     448            0
     449            0
     450            0
     451            0
     452            0
     453            0
     454            0
     455            0
     456            0
     457            0
     458            0
     459            0
     460            0
     461            0
     462            0
     463            0
     464            0
     465            0
     466            0
     467            0
     468            0
     469            1
     470            0
     471            0
     472            0
     473            0
     474            0
     475            0
     476            0
     477            0
     478            0
     479            0
     480            1
     481            0
     482            1
     483            0
     484            0
     485            0
     486            0
     487            0
     488            0
     489            0
     490            0
     491            0
     492            0
     493            0
     494            0
     495            0
     496            0
     497            0
     498            0
     499            0
     500            0
     501            0
     502            0
     503            0
     504            0
     505            0
     506            0
     507            0
     508            0
     509            1
     510            0
     511            0
     512            0
     513            0
     514            0
     515            0
     516            0
     517            0
     518            0
     519            0
     520            0
     521            0
     522            0
     523            0
     524            0
     525            0
     526            0
     527            0
     528            0
     529            0
     530            1
     531            0
     532            0
     533            0
     534            0
     535            0
     536            0
     537            0
     538            1
     539            0
     540            0
     541            0
     542            0
     543            1
     544            1
     545            0
     546            1
     547            0
     548            0
     549            0
     550            0
     551            1
     552            0
     553            1
     554            0
     555            0
     556            0
     557            0
     558            0
     559            0
     560            0
     561            0
     562            0
     563            0
     564            0
     565            0
     566            0
     567            0
     568            0
     569            0
     570            0
     571            0
     572            0
     573            0
     574            0
     575            1
     576            1
     577            0
     578            0
     579            0
     580            0
     581            0
     582            0
     583            0
     584            0
     585            1
     586            0
     587            0
     588            0
     589            0
     590            0
     591            0
     592            0
     593            0
     594            0
     595            0
     596            0
     597            0
     598            0
     599            0
     600            0
     601            1
     602            0
     603            0
     604            0
     605            0
     606            0
     607            0
     608            0
     609            0
     610            0
     611            0
     612            0
     613            0
     614            0
     615            0
     616            0
     617            0
     618            0
     619            0
     620            0
     621            0
     622            0
     623            0
     624            0
     625            0
     626            0
     627            0
     628            0
     629            0
     630            0
     631            0
     632            0
     633            0
     634            0
     635            0
     636            0
     637            0
     638            0
     639            0
     640            0
     641            0
     642            0
     643            0
     644            0
     645            0
     646            0
     647            0
     648            0
     649            0
     650            0
     651            0
     652            0
     653            0
     654            1
     655            0
     656            0
     657            0
     658            0
     659            0
     660            0
     661            0
     662            1
     663            0
     664            0
     665            0
     666            0
     667            0
     668            0
     669            0
     670            0
     671            0
     672            0
     673            1
     674            0
     675            0
     676            0
     677            0
     678            0
     679            0
     680            0
     681            0
     682            0
     683            0
     684            0
     685            0
     686            0
     687            0
     688            0
     689            0
     690            0
     691            0
     692            1
     693            0
     694            0
     695            0
     696            0
     697            0
     698            0
     699            1
     700            1
     701            0
     702            0
     703            0
     704            0
     705            0
     706            0
     707            1
     708            0
     709            0
     710            0
     711            0
     712            0
     713            0
     714            0
     715            1
     716            0
     717            2
     718            0
     719            0
     720            0
     721            0
     722            0
     723            0
     724            0
     725            1
     726            1
     727            1
     728            1
     729            1
     730            2
     731            1
     732            2
     733            1
     734            1
     735            1
     736            1
     737            1
     738            0
     739            1
     740            1
     741            1
     742            1
     743            1
     744            1
     745            1
     746            1
     747            1
     748            1
     749            1
     750            0
     751            1
     752            1
     753            2
     754            2
     755            1
     756            1
     757            1
     758            2
     759            1
     760            0
     761            0
     762            0
     763            0
     764            0
     765            0
     766            0
     767            0
     768            0
     769            0
     770            0
     771            0
     772            0
     773            0
     774            1
     775            0
     776            0
     777            0
     778            0
     779            0
     780            0
     781            0
     782            0
     783            2
     784            0
     785            0
     786            0
     787            0
     788            0
     789            0
     790            0
     791            0
     792            0
     793            0
     794            0
     795            0
     796            0
     797            0
     798            0
     799            0
     800            0
     801            0
     802            0
     803            0
     804            0
     805            0
     806            0
     807            0
     808            0
     809            0
     810            0
     811            0
     812            0
     813            0
     814            0
     815            0
     816            0
     817            1
     818            0
     819            1
     820            0
     821            0
     822            0
     823            0
     824            0
     825            0
     826            0
     827            0
     828            0
     829            0
     830            0
     831            0
     832            0
     833            0
     834            0
     835            0
     836            0
     837            0
     838            0
     839            0
     840            0
     841            0
     842            0
     843            0
     844            0
     845            0
     846            0
     847            0
     848            0
     849            0
     850            0
     851            0
     852            0
     853            0
     854            0
     855            0
     856            0
     857            0
     858            0
     859            0
     860            0
     861            0
     862            0
     863            0
     864            0
     865            0
     866            0
     867            0
     868            0
     869            0
     870            0
     871            0
     872            0
     873            0
     874            0
     875            0
     876            0
     877            0
     878            0
     879            0
     880            0
     881            1
     882            0
     883            0
     884            0
     885            0
     886            0
     887            2
     888            0
     889            0
     890            0
     891            0
     892            0
     893            0
     894            0
     895            0
     896            0
     897            0
     898            0
     899            0
     900            0
     901            0
     902            0
     903            0
     904            0
     905            0
     906            0
     907            0
     908            1
     909            0
     910            0
     911            0
     912            0
     913            0
     914            0
     915            0
     916            0
     917            0
     918            0
     919            0
     920            0
     921            0
     922            0
     923            0
     924            0
     925            0
     926            0
     927            0
     928            0
     929            0
     930            0
     931            0
     932            0
     933            0
     934            1
     935            0
     936            0
     937            0
     938            0
     939            0
     940            0
     941            0
     942            0
     943            0
     944            0
     945            0
     946            0
     947            0
     948            0
     949            0
     950            0
     951            0
     952            0
     953            0
     954            0
     955            0
     956            0
     957            0
     958            0
     959            0
     960            0
     961            0
     962            0
     963            0
     964            0
     965            0
     966            0
     967            0
     968            0
     969            0
     970            0
     971            0
     972            0
     973            0
     974            0
     975            0
     976            0
     977            0
     978            0
     979            0
     980            0
     981            1
     982            0
     983            0
     984            0
     985            0
     986            0
     987            0
     988            0
     989            0
     990            0
     991            0
     992            0
     993            0
     994            0
     995            0
     996            0
     997            0
     998            0
     999            0
    1000            1
    1001            0
    1002            0
    1003            0
    1004            0
    1005            0
    1006            0
    1007            0
    1008            0
    1009            0
    1010            0
    1011            0
    1012            1
    1013            0
    1014            0
    1015            0
    1016            1
    1017            0
    1018            0
    1019            0
    1020            1
    1021            0
    1022            0
    1023            0
    1024            0
    1025            0
    1026            0
    1027            1
    1028            0
    1029            0
    1030            1
    1031            0
    1032            0
    1033            0
    1034            0
    1035            0
    1036            0
    1037            1
    1038            0
    1039            0
    1040            0
    1041            1
    1042            0
    1043            1
    1044            1
    1045            0
    1046            0
    1047            0
    1048            1
    1049            0
    1050            0
    1051            0
    1052            0
    1053            0
    1054            1
    1055            0
    1056            1
    1057            0
    1058            0
    1059            0
    1060            0
    1061            0
    1062            0
    1063            0
    1064            0
    1065            0
    1066            0
    1067            1
    1068            0
    1069            0
    1070            0
    1071            0
    1072            0
    1073            0
    1074            0
    1075            0
    1076            0
    1077            0
    1078            0
    1079            0
    1080            0
    1081            0
    1082            0
    1083            0
    1084            0
    1085            0
    1086            3
    1087            0
    1088            0
    1089            0
    1090            1
    1091            0
    1092            0
    1093            0
    1094            0
    1095            0
    1096            0
    1097            0
    1098            0
    1099            0
    1100            0
    1101            0
    1102            0
    1103            0
    1104            0
    1105            0
    1106            0
    1107            0
    1108            1
    1109            1
    1110            0
    1111            0
    1112            0
    1113            1
    1114            0
    1115            0
    1116            0
    1117            0
    1118            0
    1119            0
    1120            0
    1121            0
    1122            0
    1123            0
    1124            0
    1125            0
    1126            0
    1127            0
    1128            0
    1129            0
    1130            0
    1131            0
    1132            0
    1133            0
    1134            0
    1135            0
    1136            0
    1137            0
    1138            0
    1139            0
    1140            0
    1141            0
    1142            0
    1143            0
    1144            1
    1145            0
    1146            0
    1147            1
    1148            0
    1149            0
    1150            1
    1151            0
    1152            0
    1153            0
    1154            1
    1155            0
    1156            1
    1157            1
    1158            0
    1159            0
    1160            0
    1161            0
    1162            1
    1163            0
    1164            1
    1165            0
    1166            0
    1167            0
    1168            0
    1169            0
    1170            0
    1171            0
    1172            0
    1173            0
    1174            0
    1175            0
    1176            0
    1177            0
    1178            0
    1179            0
    1180            0
    1181            0
    1182            0
    1183            0
    1184            0
    1185            0
    1186            0
    1187            0
    1188            0
    1189            0
    1190            0
    1191            0
    1192            0
    1193            2
    1194            0
    1195            0
    1196            0
    1197            0
    1198            0
    1199            0
    1200            0
    1201            0
    1202            0
    1203            1
    1204            0
    1205            0
    1206            0
    1207            0
    1208            0
    1209            0
    1210            0
    1211            0
    1212            1
    1213            0
    1214            0
    1215            0
    1216            1
    1217            0
    1218            0
    1219            0
    1220            0
    1221            0
    1222            0
    1223            0
    1224            0
    1225            0
    1226            0
    1227            0
    1228            0
    1229            0
    1230            0
    1231            0
    1232            0
    1233            0
    1234            0
    1235            0
    1236            0
    1237            0
    1238            0
    1239            0
    1240            0
    1241            0
    1242            0
    1243            0
    1244            0
    1245            0
    1246            0
    1247            0
    1248            1
    1249            0
    1250            0
    1251            0
    1252            1
    1253            0
    1254            0
    1255            0
    1256            0
    1257            0
    1258            0
    1259            1
    1260            0
    1261            0
    1262            0
    1263            0
    1264            0
    1265            0
    1266            0
    1267            0
    1268            0
    1269            0
    1270            0
    1271            0
    1272            0
    1273            0
    1274            0
    1275            0
    1276            0
    1277            1
    1278            0
    1279            0
    1280            0
    1281            0
    1282            0
    1283            1
    1284            0
    1285            0
    1286            0
    1287            0
    1288            0
    1289            0
    1290            0
    1291            0
    1292            0
    1293            0
    1294            0
    1295            0
    1296            0
    1297            0
    1298            0
    1299            0
    1300            0
    1301            0
    1302            0
    1303            0
    1304            0
    1305            0
    1306            0
    1307            0
    1308            0
    1309            0
    1310            1
    1311            1
    1312            0
    1313            0
    1314            0
    1315            0
    1316            0
    1317            1
    1318            0
    1319            0
    1320            0
    1321            0
    1322            0
    1323            0
    1324            1
    1325            0
    1326            0
    1327            0
    1328            1
    1329            0
    1330            0
    1331            0
    1332            0
    1333            0
    1334            0
    1335            0
    1336            0
    1337            0
    1338            0
    1339            0
    1340            0
    1341            0
    1342            0
    1343            0
    1344            0
    1345            0
    1346            0
    1347            0
    1348            0
    1349            0
    1350            0
    1351            0
    1352            0
    1353            0
    1354            1
    1355            1
    1356            0
    1357            0
    1358            0
    1359            0
    1360            0
    1361            0
    1362            0
    1363            0
    1364            0
    1365            0
    1366            1
    1367            0
    1368            0
    1369            1
    1370            1
    1371            0
    1372            0
    1373            0
    1374            0
    1375            0
    1376            0
    1377            0
    1378            1
    1379            1
    1380            0
    1381            1
    1382            0
    1383            0
    1384            1
    1385            1
    1386            1
    1387            1
    1388            2
    1389            1
    1390            1
    1391            1
    1392            1
    1393            1
    1394            0
    1395            1
    1396            0
    1397            0
    1398            0
    1399            0
    1400            1
    1401            1
    1402            1
    1403            0
    1404            0
    1405            0
    1406            0
    1407            0
    1408            0
    1409            1
    1410            0
    1411            0
    1412            0
    1413            0
    1414            0
    1415            0
    1416            0
    1417            0
    1418            0
    1419            1
    1420            1
    1421            1
    1422            1
    1423            1
    1424            1
    1425            2
    1426            1
    1427            1
    1428            1
    1429            1
    1430            1
    1431            1
    1432            1
    1433            1
    1434            1
    1435            1
    1436            1
    1437            1
    1438            1
    1439            1
    1440            0
    1441            1
    1442            0
    1443            2
    1444            0
    1445            1
    1446            0
    1447            0
    1448            0
    1449            0
    1450            0
    1451            0
    1452            0
    1453            1
    1454            1
    1455            1
    1456            0
    1457            1
    1458            1
    1459            0
    1460            1
    1461            0
    1462            0
    1463            1
    1464            1
    1465            1
    1466            1
    1467            1
    1468            0
    1469            0
    1470            0
    1471            0
    1472            0
    1473            0
    1474            0
    1475            0
    1476            0
    1477            0
    1478            0
    1479            1
    1480            0
    1481            0
    1482            0
    1483            0
    1484            0
    1485            0
    1486            0
    1487            0
    1488            0
    1489            0
    1490            0
    1491            1
    1492            0
    1493            0
    1494            0
    1495            0
    1496            0
    1497            1
    1498            0
    1499            0
    1500            0
    1501            0
    1502            0
    1503            0
    1504            0
    1505            0
    1506            0
    1507            1
    1508            0
    1509            0
    1510            0
    1511            0
    1512            0
    1513            0
    1514            0
    1515            0
    1516            0
    1517            0
    1518            0
    1519            0
    1520            0
    1521            0
    1522            0
    1523            0
    1524            0
    1525            0
    1526            1
    1527            0
    1528            0
    1529            0
    1530            0
    1531            0
    1532            0
    1533            0
    1534            0
    1535            0
    1536            0
    1537            0
    1538            0
    1539            0
    1540            0
    1541            0
    1542            0
    1543            1
    1544            0
    1545            0
    1546            0
    1547            0
    1548            0
    1549            1
    1550            0
    1551            0
    1552            0
    1553            0
    1554            0
    1555            0
    1556            0
    1557            1
    1558            1
    1559            1
    1560            1
    1561            1
    1562            1
    1563            1
    1564            1
    1565            1
    1566            1
    1567            2
    1568            2
    1569            1
    1570            1
    1571            1
    1572            1
    1573            1
    1574            1
    1575            0
    1576            1
    1577            1
    1578            1
    1579            0
    1580            0
    1581            1
    1582            1
    1583            1
    1584            1
    1585            1
    1586            1
    1587            1
    1588            1
    1589            1
    1590            1
    1591            0
    1592            1
    1593            1
    1594            0
    1595            0
    1596            0
    1597            1
    1598            0
    1599            1
    1600            0
    1601            0
    1602            0
    1603            0
    1604            0
    1605            0
    1606            0
    1607            0
    1608            0
    1609            0
    1610            0
    1611            0
    1612            0
    1613            0
    1614            0
    1615            0
    1616            0
    1617            0
    1618            0
    1619            0
    1620            0
    1621            0
    1622            0
    1623            0
    1624            2
    1625            1
    1626            0
    1627            0
    1628            1
    1629            0
    1630            0
    1631            0
    1632            0
    1633            0
    1634            0
    1635            0
    1636            0
    1637            0
    1638            0
    1639            0
    1640            0
    1641            0
    1642            0
    1643            0
    1644            0
    1645            0
    1646            1
    1647            1
    1648            0
    1649            0
    1650            0
    1651            0
    1652            0
    1653            0
    1654            0
    1655            0
    1656            0
    1657            0
    1658            0
    1659            2
    1660            0
    1661            1
    1662            1
    1663            1
    1664            0
    1665            1
    1666            0
    1667            1
    1668            1
    1669            1
    1670            0
    1671            0
    1672            1
    1673            1
    1674            1
    1675            1
    1676            1
    1677            2
    1678            1
    1679            1
    1680            0
    1681            2
    1682            0
    1683            1
    1684            1
    1685            1
    1686            1
    1687            1
    1688            1
    1689            1
    1690            1
    1691            1
    1692            1
    1693            0
    1694            1
    1695            1
    1696            0
    1697            0
    1698            1
    1699            0
    1700            0
    1701            0
    1702            0
    1703            0
    1704            0
    1705            0
    1706            0
    1707            0
    1708            0
    1709            0
    1710            0
    1711            0
    1712            0
    1713            0
    1714            0
    1715            0
    1716            0
    1717            0
    1718            1
    1719            0
    1720            1
    1721            0
    1722            0
    1723            0
    1724            0
    1725            0
    1726            0
    1727            0
    1728            0
    1729            1
    1730            1
    1731            1
    1732            1
    1733            1
    1734            1
    1735            1
    1736            1
    1737            1
    1738            1
    1739            1
    1740            1
    1741            1
    1742            1
    1743            0
    1744            1
    1745            1
    1746            0
    1747            1
    1748            0
    1749            0
    1750            0
    1751            0
    1752            0
    1753            0
    1754            0
    1755            0
    1756            0
    1757            0
    1758            0
    1759            0
    1760            2
    1761            0
    1762            0
    1763            0
    1764            0
    1765            0
    1766            0
    1767            0
    1768            0
    1769            0
    1770            0
    1771            0
    1772            0
    1773            0
    1774            0
    1775            1
    1776            0
    1777            0
    1778            0
    1779            0
    1780            1
    1781            1
    1782            0
    1783            1
    1784            0
    1785            0
    1786            0
    1787            0
    1788            0
    1789            0
    1790            1
    1791            0
    1792            0
    1793            0
    1794            0
    1795            1
    1796            0
    1797            0
    1798            0
    1799            0
    1800            0
    1801            0
    1802            0
    1803            0
    1804            0
    1805            0
    1806            0
    1807            1
    1808            0
    1809            0
    1810            0
    1811            0
    1812            0
    1813            0
    1814            0
    1815            0
    1816            0
    1817            0
    1818            0
    1819            0
    1820            0
    1821            0
    1822            0
    1823            0
    1824            0
    1825            1
    1826            1
    1827            1
    1828            1
    1829            0
    1830            0
    1831            0
    1832            0
    1833            0
    1834            1
    1835            0
    1836            1
    1837            1
    1838            1
    1839            1
    1840            1
    1841            3
    1842            1
    1843            0
    1844            1
    1845            1
    1846            1
    1847            1
    1848            1
    1849            1
    1850            1
    1851            1
    1852            1
    1853            0
    1854            0
    1855            0
    1856            1
    1857            1
    1858            1
    1859            1
    1860            0
    1861            0
    1862            0
    1863            0
    1864            0
    1865            2
    1866            0
    1867            0
    1868            1
    1869            0
    1870            0
    1871            0
    1872            0
    1873            1
    1874            0
    1875            1
    1876            0
    1877            0
    1878            0
    1879            0
    1880            0
    1881            0
    1882            0
    1883            0
    1884            0
    1885            0
    1886            0
    1887            0
    1888            0
    1889            1
    1890            0
    1891            0
    1892            1
    1893            0
    1894            0
    1895            0
    1896            0
    1897            0
    1898            0
    1899            0
    1900            1
    1901            0
    1902            0
    1903            0
    1904            0
    1905            0
    1906            0
    1907            0
    1908            0
    1909            0
    1910            0
    1911            0
    1912            0
    1913            0
    1914            0
    1915            0
    1916            0
    1917            0
    1918            0
    1919            0
    1920            0
    1921            0
    1922            0
    1923            0
    1924            0
    1925            0
    1926            1
    1927            0
    1928            0
    1929            0
    1930            0
    1931            0
    1932            0
    1933            0
    1934            0
    1935            0
    1936            0
    1937            0
    1938            0
    1939            0
    1940            0
    1941            0
    1942            1
    1943            1
    1944            1
    1945            1
    1946            1
    1947            1
    1948            0
    1949            0
    1950            0
    1951            0
    1952            0
    1953            0
    1954            0
    1955            0
    1956            0
    1957            0
    1958            1
    1959            0
    1960            1
    1961            1
    1962            1
    1963            1
    1964            0
    1965            1
    1966            0
    1967            0
    1968            0
    1969            0
    1970            0
    1971            0
    1972            0
    1973            0
    1974            0
    1975            0
    1976            0
    1977            0
    1978            0
    1979            0
    1980            0
    1981            1
    1982            0
    1983            0
    1984            0
    1985            0
    1986            0
    1987            0
    1988            0
    1989            0
    1990            0
    1991            0
    1992            0
    1993            0
    1994            0
    1995            0
    1996            0
    1997            1
    1998            0
    1999            1
    2000            0
    2001            0
    2002            0
    2003            0
    2004            0
    2005            1
    2006            0
    2007            0
    2008            0
    2009            0
    2010            0
    2011            0
    2012            1
    2013            0
    2014            0
    2015            0
    2016            0
    2017            0
    2018            0
    2019            0
    2020            0
    2021            0
    2022            0
    2023            0
    2024            0
    2025            0
    2026            0
    2027            0
    2028            0
    2029            1
    2030            0
    2031            0
    2032            0
    2033            0
    2034            0
    2035            1
    2036            0
    2037            0
    2038            0
    2039            0
    2040            0
    2041            0
    2042            0
    2043            1
    2044            0
    2045            1
    2046            0
    2047            0
    2048            0
    2049            0
    2050            0
    2051            0
    2052            0
    2053            0
    2054            0
    2055            0
    2056            0
    2057            0
    2058            0
    2059            0
    2060            0
    2061            0
    2062            0
    2063            0
    2064            0
    2065            0
    2066            0
    2067            0
    2068            0
    2069            0
    2070            0
    2071            0
    2072            0
    2073            0
    2074            1
    2075            0
    2076            0
    2077            1
    2078            0
    2079            0
    2080            0
    2081            0
    2082            0
    2083            0
    2084            0
    2085            0
    2086            0
    2087            0
    2088            0
    2089            0
    2090            0
    2091            0
    2092            0
    2093            0
    2094            0
    2095            0
    2096            0
    2097            0
    2098            1
    2099            0
    2100            0
    2101            0
    2102            0
    2103            0
    2104            0
    2105            0
    2106            0
    2107            0
    2108            0
    2109            0
    2110            0
    2111            0
    2112            0
    2113            0
    2114            0
    2115            0
    2116            0
    2117            0
    2118            0
    2119            0
    2120            0
    2121            0
    2122            0
    2123            0
    2124            0
    2125            0
    2126            0
    2127            1
    2128            0
    2129            0
    2130            0
    2131            0
    2132            0
    2133            0
    2134            0
    2135            0
    2136            0
    2137            0
    2138            0
    2139            0
    2140            0
    2141            0
    2142            0
    2143            1
    2144            0
    2145            0
    2146            0
    2147            0
    2148            1
    2149            0
    2150            0
    2151            0
    2152            0
    2153            0
    2154            0
    2155            0
    2156            0
    2157            1
    2158            2
    2159            2
    2160            0
    2161            1
    2162            0
    2163            0
    2164            0
    2165            0
    2166            0
    2167            1
    2168            0
    2169            0
    2170            0
    2171            0
    2172            0
    2173            0
    2174            0
    2175            0
    2176            0
    2177            2
    2178            1
    2179            0
    2180            1
    2181            1
    2182            1
    2183            0
    2184            0
    2185            0
    2186            0
    2187            0
    2188            0
    2189            0
    2190            1
    2191            1
    2192            1
    2193            0
    2194            1
    2195            0
    2196            2
    2197            2
    2198            0
    2199            1
    2200            1
    2201            2
    2202            2
    2203            1
    2204            0
    2205            1
    2206            1
    2207            2
    2208            0
    2209            0
    2210            0
    2211            0
    2212            0
    2213            0
    2214            0
    2215            0
    2216            1
    2217            0
    2218            0
    2219            1
    2220            1
    2221            1
    2222            0
    2223            1
    2224            2
    2225            2
    2226            1
    2227            1
    2228            1
    2229            1
    2230            1
    2231            1
    2232            1
    2233            1
    2234            1
    2235            1
    2236            1
    2237            1
    2238            1
    2239            2
    2240            1
    2241            1
    2242            1
    2243            1
    2244            1
    2245            1
    2246            0
    2247            1
    2248            1
    2249            1
    2250            1
    2251            1
    2252            1
    2253            1
    2254            1
    2255            1
    2256            1
    2257            1
    2258            1
    2259            1
    2260            1
    2261            1
    2262            1
    2263            1
    2264            1
    2265            1
    2266            1
    2267            1
    2268            1
    2269            1
    2270            1
    2271            1
    2272            1
    2273            1
    2274            1
    2275            1
    2276            1
    2277            1
    2278            0
    2279            0
    2280            0
    2281            1
    2282            1
    2283            0
    2284            1
    2285            1
    2286            1
    2287            1
    2288            1
    2289            1
    2290            1
    2291            0
    2292            1
    2293            0
    2294            1
    2295            1
    2296            1
    2297            1
    2298            1
    2299            1
    2300            1
    2301            1
    2302            1
    2303            0
    2304            0
    2305            0
    2306            0
    2307            1
    2308            1
    2309            1
    2310            1
    2311            1
    2312            1
    2313            1
    2314            1
    2315            1
    2316            1
    2317            1
    2318            1
    2319            0
    2320            1
    2321            1
    2322            1
    2323            1
    2324            1
    2325            1
    2326            1
    2327            1
    2328            1
    2329            1
    2330            0
    2331            1
    2332            1
    2333            0
    2334            1
    2335            1
    2336            1
    2337            1
    2338            1
    2339            1
    2340            1
    2341            1
    2342            0
    2343            1
    2344            2
    2345            2
    2346            1
    2347            2
    2348            1
    2349            1
    2350            1
    2351            2
    2352            1
    2353            1
    2354            0
    2355            0
    2356            1
    2357            0
    2358            1
    2359            0
    2360            1
    2361            0
    2362            1
    2363            1
    2364            1
    2365            1
    2366            1
    2367            1
    2368            1
    2369            1
    2370            1
    2371            1
    2372            1
    2373            0
    2374            1
    2375            2
    2376            0
    2377            0
    2378            0
    2379            0
    2380            0
    2381            1
    2382            0
    2383            0
    2384            0
    2385            0
    2386            1
    2387            2
    2388            1
    2389            1
    2390            1
    2391            1
    2392            1
    2393            0
    2394            1
    2395            1
    2396            0
    2397            0
    2398            0
    2399            1
    2400            0
    2401            0
    2402            1
    2403            0
    2404            0
    2405            0
    2406            0
    2407            1
    2408            0
    2409            2
    2410            1
    2411            1
    2412            1
    2413            1
    2414            1
    2415            0
    2416            1
    2417            1
    2418            0
    2419            1
    2420            1
    2421            1
    2422            0
    2423            0
    2424            2
    2425            1
    2426            1
    2427            1
    2428            0
    2429            0
    2430            0
    2431            0
    2432            1
    2433            0
    2434            2
    2435            1
    2436            1
    2437            0
    2438            0
    2439            1
    2440            1
    2441            0
    2442            1
    2443            0
    2444            2
    2445            1
    2446            1
    2447            1
    2448            1
    2449            0
    2450            1
    2451            1
    2452            1
    2453            1
    2454            1
    2455            1
    2456            1
    2457            1
    2458            1
    2459            1
    2460            1
    2461            1
    2462            1
    2463            1
    2464            1
    2465            0
    2466            2
    2467            2
    2468            1
    2469            0
    2470            1
    2471            1
    2472            1
    2473            1
    2474            2
    2475            0
    2476            0
    2477            0
    2478            1
    2479            1
    2480            1
    2481            1
    2482            1
    2483            2
    2484            1
    2485            1
    2486            1
    2487            1
    2488            1
    2489            1
    2490            1
    2491            1
    2492            1
    2493            1
    2494            1
    2495            0
    2496            1
    2497            0
    2498            1
    2499            1
    2500            0
    2501            1
    2502            1
    2503            1
    2504            0
    2505            1
    2506            0
    2507            0
    2508            1
    2509            0
    2510            0
    2511            0
    2512            0
    2513            0
    2514            0
    2515            0
    2516            0
    2517            0
    2518            0
    2519            0
    2520            0
    2521            0
    2522            0
    2523            0
    2524            0
    2525            0
    2526            0
    2527            0
    2528            0
    2529            0
    2530            0
    2531            0
    2532            0
    2533            0
    2534            0
    2535            0
    2536            0
    2537            0
    2538            1
    2539            1
    2540            0
    2541            0
    2542            0
    2543            1
    2544            0
    2545            0
    2546            0
    2547            0
    2548            0
    2549            0
    2550            0
    2551            0
    2552            0
    2553            1
    2554            1
    2555            1
    2556            1
    2557            1
    2558            1
    2559            2
    2560            1
    2561            1
    2562            1
    2563            1
    2564            1
    2565            1
    2566            1
    2567            0
    2568            0
    2569            0
    2570            0
    2571            0
    2572            0
    2573            0
    2574            0
    2575            0
    2576            0
    2577            0
    2578            0
    2579            0
    2580            1
    2581            0
    2582            0
    2583            0
    2584            0
    2585            0
    2586            0
    2587            0
    2588            0
    2589            0
    2590            0
    2591            0
    2592            0
    2593            0
    2594            0
    2595            0
    2596            0
    2597            0
    2598            0
    2599            0
    2600            0
    2601            0
    2602            0
    2603            0
    2604            0
    2605            0
    2606            0
    2607            0
    2608            0
    2609            0
    2610            0
    2611            0
    2612            0
    2613            0
    2614            1
    2615            0
    2616            0
    2617            0
    2618            0
    2619            0
    2620            0
    2621            0
    2622            0
    2623            0
    2624            0
    2625            0
    2626            0
    2627            0
    2628            0
    2629            0
    2630            0
    2631            0
    2632            0
    2633            0
    2634            0
    2635            0
    2636            0
    2637            0
    2638            0
    2639            0
    2640            0
    2641            0
    2642            0
    2643            0
    2644            0
    2645            0
    2646            0
    2647            0
    2648            0
    2649            0
    2650            1
    2651            1
    2652            0
    2653            0
    2654            1
    2655            1
    2656            1
    2657            1
    2658            1
    2659            1
    2660            1
    2661            1
    2662            1
    2663            2
    2664            1
    2665            1
    2666            1
    2667            1
    2668            1
    2669            1
    2670            1
    2671            1
    2672            1
    2673            1
    2674            0
    2675            0
    2676            0
    2677            0
    2678            0
    2679            0
    2680            0
    2681            0
    2682            0
    2683            0
    2684            0
    2685            0
    2686            0
    2687            0
    2688            0
    2689            0
    2690            0
    2691            0
    2692            0
    2693            0
    2694            1
    2695            0
    2696            0
    2697            0
    2698            0
    2699            0
    2700            0
    2701            0
    2702            0
    2703            0
    2704            0
    2705            0
    2706            0
    2707            0
    2708            0
    2709            0
    2710            1
    2711            0
    2712            0
    2713            0
    2714            0
    2715            0
    2716            0
    2717            0
    2718            0
    2719            0
    2720            0
    2721            0
    2722            0
    2723            0
    2724            0
    2725            0
    2726            0
    2727            0
    2728            0
    2729            0
    2730            0
    2731            0
    2732            0
    2733            0
    2734            0
    2735            0
    2736            0
    2737            0
    2738            0
    2739            0
    2740            0
    2741            0
    2742            0
    2743            0
    2744            1
    2745            0
    2746            0
    2747            0
    2748            0
    2749            0
    2750            0
    2751            0
    2752            0
    2753            0
    2754            0
    2755            0
    2756            0
    2757            0
    2758            0
    2759            0
    2760            0
    2761            0
    2762            0
    2763            0
    2764            0
    2765            0
    2766            0
    2767            0
    2768            0
    2769            0
    2770            0
    2771            0
    2772            0
    2773            0
    2774            0
    2775            0
    2776            0
    2777            0
    2778            0
    2779            0
    2780            1
    2781            0
    2782            0
    2783            0
    2784            0
    2785            0
    2786            0
    2787            0
    2788            0
    2789            1
    2790            1
    2791            0
    2792            0
    2793            0
    2794            0
    2795            0
    2796            0
    2797            0
    2798            0
    2799            0
    2800            0
    2801            0
    2802            0
    2803            0
    2804            0
    2805            0
    2806            0
    2807            1
    2808            0
    2809            0
    2810            0
    2811            0
    2812            0
    2813            0
    2814            0
    2815            0
    2816            0
    2817            0
    2818            0
    2819            0
    2820            0
    2821            0
    2822            0
    2823            0
    2824            0
    2825            0
    2826            0
    2827            1
    2828            0
    2829            0
    2830            0
    2831            0
    2832            0
    2833            0
    2834            0
    2835            0
    2836            0
    2837            0
    2838            0
    2839            0
    2840            0
    2841            0
    2842            0
    2843            0
    2844            0
    2845            0
    2846            0
    2847            0
    2848            0
    2849            0
    2850            0
    2851            0
    2852            0
    2853            0
    2854            0
    2855            0
    2856            0
    2857            0
    2858            0
    2859            0
    2860            0
    2861            0
    2862            0
    2863            0
    2864            0
    2865            0
    2866            0
    2867            0
    2868            0
    2869            0
    2870            0
    2871            0
    2872            1
    2873            0
    2874            0
    2875            1
    2876            1
    2877            0
    2878            0
    2879            0
    2880            0
    2881            0
    2882            0
    2883            0
    2884            0
    2885            0
    2886            0
    2887            0
    2888            0
    2889            0
    2890            0
    2891            0
    2892            0
    2893            0
    2894            0
    2895            0
    2896            0
    2897            0
    2898            0
    2899            0
    2900            0
    2901            0
    2902            0
    2903            0
    2904            0
    2905            0
    2906            0
    2907            0
    2908            0
    2909            0
    2910            0
    2911            0
    2912            0
    2913            0
    2914            1
    2915            0
    2916            0
    2917            1
    2918            0
    2919            0
    2920            0
    2921            0
    2922            0
    2923            0
    2924            0
    2925            0
    2926            0
    2927            0
    2928            0
    2929            0
    2930            0
    2931            0
    2932            0
    2933            0
    2934            0
    2935            1
    2936            0
    2937            0
    2938            0
    2939            0
    2940            0
    2941            0
    2942            1
    2943            0
    2944            0
    2945            0
    2946            0
    2947            0
    2948            0
    2949            0
    2950            0
    2951            0
    2952            1
    2953            1
    2954            1
    2955            1
    2956            1
    2957            1
    2958            1
    2959            1
    2960            1
    2961            1
    2962            1
    2963            2
    2964            1
    2965            0
    2966            1
    2967            1
    2968            0
    2969            1
    2970            1
    2971            0
    2972            1
    2973            1
    2974            1
    2975            2
    2976            1
    2977            0
    2978            1
    2979            1
    2980            0
    2981            1
    2982            0
    2983            1
    2984            1
    2985            0
    2986            1
    2987            0
    2988            1
    2989            1
    2990            0
    2991            0
    2992            0
    2993            1
    2994            0
    2995            0
    2996            0
    2997            0
    2998            0
    2999            0
    3000            0
    3001            0
    3002            0
    3003            1
    3004            1
    3005            1
    3006            0
    3007            0
    3008            0
    3009            0
    3010            0
    3011            0
    3012            0
    3013            0
    3014            0
    3015            0
    3016            0
    3017            0
    3018            0
    3019            0
    3020            0
    3021            0
    3022            0
    3023            0
    3024            0
    3025            0
    3026            0
    3027            0
    3028            1
    3029            0
    3030            0
    3031            0
    3032            0
    3033            1
    3034            0
    3035            0
    3036            0
    3037            0
    3038            0
    3039            0
    3040            0
    3041            1
    3042            0
    3043            0
    3044            0
    3045            0
    3046            0
    3047            0
    3048            0
    3049            0
    3050            0
    3051            0
    3052            0
    3053            0
    3054            0
    3055            0
    3056            0
    3057            0
    3058            0
    3059            0
    3060            0
    3061            0
    3062            0
    3063            0
    3064            0
    3065            0
    3066            0
    3067            0
    3068            0
    3069            0
    3070            0
    3071            0
    3072            0
    3073            0
    3074            0
    3075            0
    3076            0
    3077            0
    3078            0
    3079            0
    3080            0
    3081            0
    3082            0
    3083            0
    3084            0
    3085            0
    3086            0
    3087            0
    3088            0
    3089            0
    3090            0
    3091            0
    3092            0
    3093            0
    3094            0
    3095            0
    3096            0
    3097            1
    3098            0
    3099            0
    3100            0
    3101            0
    3102            0
    3103            1
    3104            1
    3105            0
    3106            1
    3107            1
    3108            1
    3109            0
    3110            1
    3111            0
    3112            0
    3113            0
    3114            1
    3115            1
    3116            0
    3117            1
    3118            1
    3119            2
    3120            1
    3121            1
    3122            0
    3123            0
    3124            0
    3125            1
    3126            1
    3127            1
    3128            1
    3129            1
    3130            0
    3131            2
    3132            1
    3133            0
    3134            0
    3135            1
    3136            0
    3137            0
    3138            1
    3139            2
    3140            1
    3141            0
    3142            1
    3143            1
    3144            1
    3145            1
    3146            1
    3147            1
    3148            1
    3149            1
    3150            1
    3151            1
    3152            1
    3153            1
    3154            1
    3155            1
    3156            2
    3157            1
    3158            1
    3159            1
    3160            1
    3161            1
    3162            1
    3163            1
    3164            1
    3165            1
    3166            1
    3167            1
    3168            1
    3169            1
    3170            1
    3171            1
    3172            0
    3173            2
    3174            0
    3175            0
    3176            0
    3177            1
    3178            0
    3179            0
    3180            1
    3181            1
    3182            1
    3183            0
    3184            0
    3185            0
    3186            0
    3187            0
    3188            1
    3189            0
    3190            1
    3191            1
    3192            0
    3193            1
    3194            1
    3195            1
    3196            1
    3197            0
    3198            0
    3199            0
    3200            0
    3201            2
    3202            0
    3203            0
    3204            0
    3205            0
    3206            1
    3207            1
    3208            1
    3209            1
    3210            1
    3211            0
    3212            0
    3213            0
    3214            1
    3215            1
    3216            1
    3217            1
    3218            0
    3219            1
    3220            1
    3221            0
    3222            1
    3223            0
    3224            1
    3225            1
    3226            2
    3227            1
    3228            2
    3229            0
    3230            1
    3231            2
    3232            1
    3233            1
    3234            0
    3235            0
    3236            0
    3237            1
    3238            0
    3239            0
    3240            1
    3241            1
    3242            1
    3243            0
    3244            0
    3245            0
    3246            0
    3247            0
    3248            0
    3249            0
    3250            0
    3251            0
    3252            0
    3253            0
    3254            0
    3255            0
    3256            0
    3257            0
    3258            0
    3259            0
    3260            0
    3261            1
    3262            0
    3263            0
    3264            0
    3265            0
    3266            0
    3267            0
    3268            0
    3269            0
    3270            0
    3271            0
    3272            0
    3273            0
    3274            0
    3275            0
    3276            0
    3277            0
    3278            0
    3279            0
    3280            0
    3281            0
    3282            0
    3283            0
    3284            0
    3285            1
    3286            0
    3287            0
    3288            0
    3289            0
    3290            0
    3291            0
    3292            0
    3293            0
    3294            0
    3295            0
    3296            0
    3297            0
    3298            0
    3299            1
    3300            1
    3301            1
    3302            1
    3303            1
    3304            1
    3305            1
    3306            1
    3307            1
    3308            1
    3309            1
    3310            2
    3311            1
    3312            1
    3313            1
    3314            1
    3315            1
    3316            1
    3317            0
    3318            0
    3319            0
    3320            0
    3321            0
    3322            0
    3323            0
    3324            0
    3325            0
    3326            0
    3327            0
    3328            0
    3329            0
    3330            0
    3331            0
    3332            0
    3333            0
    3334            0
    3335            0
    3336            0
    3337            0
    3338            0
    3339            0
    3340            0
    3341            0
    3342            0
    3343            0
    3344            0
    3345            0
    3346            0
    3347            0
    3348            0
    3349            0
    3350            0
    3351            0
    3352            1
    3353            0
    3354            0
    3355            0
    3356            0
    3357            0
    3358            0
    3359            0
    3360            0
    3361            0
    3362            0
    3363            0
    3364            0
    3365            0
    3366            0
    3367            1
    3368            1
    3369            0
    3370            1
    3371            0
    3372            0
    3373            0
    3374            0
    3375            1
    3376            0
    3377            1
    3378            1
    3379            0
    3380            1
    3381            1
    3382            1
    3383            1
    3384            1
    3385            1
    3386            0
    3387            0
    3388            1
    3389            1
    3390            1
    3391            1
    3392            1
    3393            2
    3394            1
    3395            1
    3396            1
    3397            1
    3398            1
    3399            1
    3400            1
    3401            1
    3402            1
    3403            2
    3404            1
    3405            1
    3406            1
    3407            0
    3408            1
    3409            0
    3410            0
    3411            0
    3412            0
    3413            0
    3414            1
    3415            0
    3416            1
    3417            1
    3418            1
    3419            1
    3420            1
    3421            1
    3422            1
    3423            2
    3424            1
    3425            1
    3426            1
    3427            1
    3428            2
    3429            1
    3430            0
    3431            0
    3432            2
    3433            1
    3434            0
    3435            1
    3436            1
    3437            1
    3438            1
    3439            0
    3440            1
    3441            1
    3442            1
    3443            1
    3444            2
    3445            1
    3446            1
    3447            1
    3448            1
    3449            1
    3450            1
    3451            0
    3452            1
    3453            1
    3454            0
    3455            1
    3456            1
    3457            1
    3458            2
    3459            1
    3460            0
    3461            1
    3462            1
    3463            1
    3464            1
    3465            1
    3466            2
    3467            1
    3468            1
    3469            1
    3470            1
    3471            1
    3472            1
    3473            0
    3474            1
    3475            1
    3476            1
    3477            1
    3478            1
    3479            1
    3480            1
    3481            2
    3482            2
    3483            2
    3484            2
    3485            2
    3486            1
    3487            2
    3488            2
    3489            2
    3490            2
    3491            2
    3492            2
    3493            2
    3494            2
    3495            2
    3496            2
    3497            2
    3498            2
    3499            2
    3500            1
    3501            2
    3502            2
    3503            1
    3504            2
    3505            2
    3506            2
    3507            2
    3508            2
    3509            2
    3510            2
    3511            2
    3512            1
    3513            2
    3514            2
    3515            2
    3516            2
    3517            2
    3518            2
    3519            2
    3520            2
    3521            2
    3522            2
    3523            1
    3524            1
    3525            2
    3526            3
    3527            2
    3528            2
    3529            3
    3530            2
    3531            2
    3532            2
    3533            2
    3534            2
    3535            2
    3536            2
    3537            2
    3538            2
    3539            1
    3540            1
    3541            1
    3542            1
    3543            1
    3544            1
    3545            1
    3546            1
    3547            1
    3548            2
    3549            1
    3550            0
    3551            1
    3552            1
    3553            2
    3554            1
    3555            0
    3556            1
    3557            1
    3558            1
    3559            1
    3560            1
    3561            1
    3562            1
    3563            1
    3564            1
    3565            1
    3566            1
    3567            1
    3568            1
    3569            1
    3570            1
    3571            1
    3572            1
    3573            1
    3574            1
    3575            1
    3576            1
    3577            1
    3578            1
    3579            1
    3580            2
    3581            1
    3582            1
    3583            1
    3584            1
    3585            1
    3586            1
    3587            1
    3588            1
    3589            1
    3590            0
    3591            1
    3592            1
    3593            1
    3594            1
    3595            1
    3596            1
    3597            1
    3598            1
    3599            1
    3600            1
    3601            1
    3602            1
    3603            1
    3604            1
    3605            1
    3606            1
    3607            1
    3608            1
    3609            1
    3610            1
    3611            1
    3612            1
    3613            0
    3614            1
    3615            2
    3616            1
    3617            1
    3618            1
    3619            1
    3620            2
    3621            1
    3622            1
    3623            1
    3624            1
    3625            1
    3626            1
    3627            1
    3628            1
    3629            1
    3630            2
    3631            1
    3632            1
    3633            1
    3634            1
    3635            1
    3636            1
    3637            1
    3638            1
    3639            1
    3640            2
    3641            1
    3642            0
    3643            1
    3644            1
    3645            1
    3646            1
    3647            1
    3648            1
    3649            1
    3650            1
    3651            1
    3652            1
    3653            1
    3654            1
    3655            1
    3656            1
    3657            1
    3658            1
    3659            1
    3660            2
    3661            1
    3662            1
    3663            1
    3664            1
    3665            1
    3666            1
    3667            1
    3668            1
    3669            1
    3670            1
    3671            1
    3672            1
    3673            1
    3674            2
    3675            1
    3676            1
    3677            1
    3678            1
    3679            1
    3680            2
    3681            1
    3682            1
    3683            2
    3684            1
    3685            1
    3686            1
    3687            1
    3688            1
    3689            1
    3690            1
    3691            1
    3692            1
    3693            1
    3694            1
    3695            1
    3696            1
    3697            0
    3698            1
    3699            2
    3700            1
    3701            1
    3702            0
    3703            1
    3704            1
    3705            1
    3706            1
    3707            1
    3708            1
    3709            1
    3710            1
    3711            1
    3712            1
    3713            1
    3714            1
    3715            1
    3716            1
    3717            1
    3718            1
    3719            1
    3720            1
    3721            1
    3722            1
    3723            2
    3724            1
    3725            1
    3726            1
    3727            2
    3728            1
    3729            1
    3730            2
    3731            1
    3732            1
    3733            1
    3734            1
    3735            1
    3736            1
    3737            1
    3738            1
    3739            0
    3740            1
    3741            1
    3742            1
    3743            1
    3744            1
    3745            1
    3746            1
    3747            2
    3748            1
    3749            1
    3750            1
    3751            1
    3752            1
    3753            1
    3754            1
    3755            1
    3756            1
    3757            1
    3758            1
    3759            1
    3760            1
    3761            1
    3762            1
    3763            1
    3764            1
    3765            1
    3766            1
    3767            1
    3768            1
    3769            1
    3770            1
    3771            1
    3772            2
    3773            0
    3774            1
    3775            1
    3776            1
    3777            1
    3778            1
    3779            1
    3780            1
    3781            0
    3782            0
    3783            2
    3784            1
    3785            1
    3786            1
    3787            1
    3788            0
    3789            1
    3790            1
    3791            2
    3792            1
    3793            1
    3794            1
    3795            1
    3796            2
    3797            2
    3798            2
    3799            2
    3800            2
    3801            1
    3802            2
    3803            2
    3804            2
    3805            2
    3806            1
    3807            1
    3808            2
    3809            2
    3810            2
    3811            2
    3812            2
    3813            2
    3814            2
    3815            2
    3816            1
    3817            1
    3818            1
    3819            1
    3820            1
    3821            2
    3822            1
    3823            1
    3824            1
    3825            1
    3826            2
    3827            2
    3828            1
    3829            1
    3830            2
    3831            2
    3832            2
    3833            2
    3834            2
    3835            2
    3836            2
    3837            2
    3838            2
    3839            2
    3840            2
    3841            2
    3842            2
    3843            2
    3844            2
    3845            3
    3846            2
    3847            2
    3848            2
    3849            2
    3850            2
    3851            2
    3852            2
    3853            2
    3854            2
    3855            2
    3856            1
    3857            1
    3858            1
    3859            1
    3860            1
    3861            1
    3862            1
    3863            1
    3864            1
    3865            1
    3866            1
    3867            1
    3868            2
    3869            1
    3870            1
    3871            1
    3872            1
    3873            1
    3874            1
    3875            1
    3876            1
    3877            1
    3878            1
    3879            1
    3880            0
    3881            2
    3882            1
    3883            1
    3884            1
    3885            1
    3886            0
    3887            1
    3888            1
    3889            1
    3890            1
    3891            0
    3892            1
    3893            1
    3894            1
    3895            1
    3896            1
    3897            2
    3898            1
    3899            1
    3900            2
    3901            1
    3902            0
    3903            1
    3904            1
    3905            1
    3906            1
    3907            1
    3908            1
    3909            1
    3910            0
    3911            1
    3912            1
    3913            1
    3914            1
    3915            0
    3916            1
    3917            1
    3918            0
    3919            1
    3920            1
    3921            1
    3922            1
    3923            0
    3924            1
    3925            1
    3926            1
    3927            1
    3928            1
    3929            1
    3930            2
    3931            1
    3932            1
    3933            1
    3934            1
    3935            1
    3936            0
    3937            2
    3938            1
    3939            1
    3940            1
    3941            1
    3942            1
    3943            1
    3944            2
    3945            1
    3946            1
    3947            1
    3948            1
    3949            1
    3950            1
    3951            2
    3952            1
    3953            1
    3954            3
    3955            1
    3956            2
    3957            1
    3958            1
    3959            1
    3960            1
    3961            1
    3962            1
    3963            1
    3964            1
    3965            1
    3966            1
    3967            1
    3968            1
    3969            1
    3970            1
    3971            2
    3972            0
    3973            1
    3974            1
    3975            1
    3976            1
    3977            2
    3978            1
    3979            2
    3980            1
    3981            1
    3982            1
    3983            2
    3984            0
    3985            0
    3986            1
    3987            1
    3988            1
    3989            2
    3990            1
    3991            1
    3992            1
    3993            1
    3994            1
    3995            1
    3996            1
    3997            1
    3998            2
    3999            1
    4000            1
    4001            1
    4002            1
    4003            1
    4004            2
    4005            1
    4006            2
    4007            1
    4008            2
    4009            1
    4010            1
    4011            1
    4012            1
    4013            1
    4014            1
    4015            1
    4016            1
    4017            2
    4018            1
    4019            1
    4020            1
    4021            2
    4022            1
    4023            0
    4024            0
    4025            0
    4026            0
    4027            0
    4028            0
    4029            0
    4030            0
    4031            0
    4032            0
    4033            0
    4034            0
    4035            0
    4036            0
    4037            0
    4038            0
    4039            0
    4040            0
    4041            0
    4042            0
    4043            0
    4044            0
    4045            0
    4046            0
    4047            1
    4048            1
    4049            0
    4050            1
    4051            0
    4052            0
    4053            0
    4054            0
    4055            0
    4056            1
    4057            0
    4058            0
    4059            0
    4060            0
    4061            0
    4062            0
    4063            0
    4064            0
    4065            1
    4066            1
    4067            1
    4068            1
    4069            1
    4070            1
    4071            0
    4072            1
    4073            1
    4074            1
    4075            2
    4076            1
    4077            1
    4078            0
    4079            1
    4080            2
    4081            1
    4082            1
    4083            1
    4084            1
    4085            1
    4086            0
    4087            1
    4088            1
    4089            0
    4090            1
    4091            1
    4092            1
    4093            0
    4094            1
    4095            1
    4096            0
    4097            1
    4098            1
    4099            1
    4100            1
    4101            1
    4102            1
    4103            1
    4104            1
    4105            1
    4106            0
    4107            1
    4108            0
    4109            2
    4110            1
    4111            1
    4112            1
    4113            1
    4114            1
    4115            1
    4116            1
    4117            2
    4118            1
    4119            1
    4120            1
    4121            1
    4122            1
    4123            1
    4124            1
    4125            1
    4126            1
    4127            2
    4128            1
    4129            1
    4130            2
    4131            1
    4132            1
    4133            1
    4134            1
    4135            1
    4136            1
    4137            1
    4138            1
    4139            2
    4140            1
    4141            1
    4142            1
    4143            1
    4144            1
    4145            1
    4146            1
    4147            1
    4148            1
    4149            2
    4150            2
    4151            1
    4152            2
    4153            1
    4154            1
    4155            1
    4156            1
    4157            1
    4158            1
    4159            1
    4160            1
    4161            1
    4162            1
    4163            1
    4164            1
    4165            1
    4166            1
    4167            0
    4168            2
    4169            1
    4170            1
    4171            1
    4172            1
    4173            1
    4174            0
    4175            1
    4176            1
    4177            2
    4178            1
    4179            0
    4180            1
    4181            1
    4182            1
    4183            1
    4184            1
    4185            1
    4186            1
    4187            2
    4188            1
    4189            1
    4190            0
    4191            2
    4192            1
    4193            1
    4194            1
    4195            2
    4196            1
    4197            1
    4198            0
    4199            1
    4200            1
    4201            1
    4202            1
    4203            1
    4204            1
    4205            1
    4206            1
    4207            1
    4208            1
    4209            1
    4210            2
    4211            1
    4212            1
    4213            1
    4214            2
    4215            1
    4216            0
    4217            1
    4218            1
    4219            1
    4220            1
    4221            1
    4222            1
    4223            1
    4224            1
    4225            1
    4226            1
    4227            1
    4228            1
    4229            1
    4230            1
    4231            1
    4232            1
    4233            1
    4234            1
    4235            2
    4236            1
    4237            1
    4238            1
    4239            1
    4240            1
    4241            1
    4242            2
    4243            1
    4244            1
    4245            2
    4246            1
    4247            0
    4248            1
    4249            1
    4250            1
    4251            1
    4252            1
    4253            1
    4254            1
    4255            1
    4256            1
    4257            0
    4258            2
    4259            1
    4260            1
    4261            0
    4262            1
    4263            1
    4264            1
    4265            1
    4266            1
    4267            2
    4268            2
    4269            1
    4270            1
    4271            1
    4272            1
    4273            2
    4274            1
    4275            1
    4276            1
    4277            1
    4278            1
    4279            1
    4280            1
    4281            1
    4282            3
    4283            1
    4284            1
    4285            1
    4286            1
    4287            1
    4288            1
    4289            1
    4290            1
    4291            1
    4292            1
    4293            1
    4294            1
    4295            1
    4296            1
    4297            0
    4298            1
    4299            2
    4300            1
    4301            1
    4302            1
    4303            1
    4304            2
    4305            1
    4306            1
    4307            1
    4308            0
    4309            1
    4310            1
    4311            1
    4312            0
    4313            1
    4314            0
    4315            2
    4316            1
    4317            1
    4318            0
    4319            1
    4320            1
    4321            1
    4322            1
    4323            1
    4324            1
    4325            1
    4326            1
    4327            1
    4328            1
    4329            1
    4330            1
    4331            1
    4332            1
    4333            1
    4334            2
    4335            1
    4336            1
    4337            1
    4338            0
    4339            1
    4340            1
    4341            1
    4342            1
    4343            1
    4344            1
    4345            1
    4346            1
    4347            1
    4348            1
    4349            1
    4350            2
    4351            3
    4352            1
    4353            2
    4354            1
    4355            1
    4356            1
    4357            1
    4358            1
    4359            1
    4360            1
    4361            1
    4362            1
    4363            1
    4364            0
    4365            1
    4366            1
    4367            1
    4368            1
    4369            1
    4370            1
    4371            1
    4372            1
    4373            1
    4374            1
    4375            2
    4376            1
    4377            1
    4378            1
    4379            1
    4380            1
    4381            1
    4382            1
    4383            0
    4384            1
    4385            1
    4386            1
    4387            1
    4388            1
    4389            0
    4390            2
    4391            2
    4392            2
    4393            2
    4394            1
    4395            1
    4396            1
    4397            1
    4398            1
    4399            1
    4400            1
    4401            1
    4402            1
    4403            1
    4404            3
    4405            1
    4406            1
    4407            1
    4408            0
    4409            1
    4410            1
    4411            1
    4412            1
    4413            1
    4414            1
    4415            1
    4416            1
    4417            1
    4418            1
    4419            1
    4420            1
    4421            0
    4422            1
    4423            1
    4424            1
    4425            1
    4426            1
    4427            1
    4428            1
    4429            1
    4430            1
    4431            1
    4432            1
    4433            0
    4434            1
    4435            1
    4436            2
    4437            1
    4438            1
    4439            1
    4440            1
    4441            1
    4442            1
    4443            1
    4444            1
    4445            1
    4446            1
    4447            1
    4448            1
    4449            1
    4450            1
    4451            1
    4452            1
    4453            1
    4454            1
    4455            1
    4456            1
    4457            1
    4458            1
    4459            1
    4460            1
    4461            1
    4462            1
    4463            1
    4464            1
    4465            1
    4466            1
    4467            1
    4468            1
    4469            1
    4470            0
    4471            1
    4472            2
    4473            1
    4474            1
    4475            1
    4476            2
    4477            2
    4478            1
    4479            2
    4480            1
    4481            1
    4482            1
    4483            1
    4484            1
    4485            2
    4486            1
    4487            1
    4488            1
    4489            1
    4490            1
    4491            1
    4492            0
    4493            2
    4494            1
    4495            1
    4496            1
    4497            1
    4498            2
    4499            1
    4500            1
    4501            1
    4502            1
    4503            1
    4504            1
    4505            2
    4506            1
    4507            0
    4508            0
    4509            1
    4510            1
    4511            1
    4512            1
    4513            1
    4514            1
    4515            1
    4516            1
    4517            1
    4518            1
    4519            1
    4520            1
    4521            0
    4522            1
    4523            1
    4524            1
    4525            1
    4526            1
    4527            2
    4528            0
    4529            1
    4530            1
    4531            1
    4532            0
    4533            1
    4534            2
    4535            1
    4536            2
    4537            0
    4538            1
    4539            1
    4540            2
    4541            1
    4542            1
    4543            2
    4544            1
    4545            1
    4546            1
    4547            1
    4548            1
    4549            1
    4550            1
    4551            1
    4552            1
    4553            1
    4554            1
    4555            1
    4556            1
    4557            1
    4558            1
    4559            1
    4560            1
    4561            2
    4562            1
    4563            2
    4564            1
    4565            1
    4566            1
    4567            1
    4568            1
    4569            1
    4570            1
    4571            1
    4572            1
    4573            1
    4574            0
    4575            0
    4576            0
    4577            0
    4578            1
    4579            1
    4580            1
    4581            0
    4582            0
    4583            2
    4584            1
    4585            1
    4586            1
    4587            2
    4588            0
    4589            1
    4590            0
    4591            1
    4592            1
    4593            0
    4594            1
    4595            1
    4596            1
    4597            1
    4598            0
    4599            0
    4600            0
    4601            0
    4602            1
    4603            0
    4604            0
    4605            1
    4606            0
    4607            0
    4608            0
    4609            1
    4610            1
    4611            1
    4612            0
    4613            1
    4614            1
    4615            1
    4616            1
    4617            1
    4618            1
    4619            1
    4620            0
    4621            1
    4622            1
    4623            0
    4624            0
    4625            0
    4626            0
    4627            0
    4628            0
    4629            0
    4630            0
    4631            0
    4632            0
    4633            0
    4634            0
    4635            0
    4636            0
    4637            0
    4638            0
    4639            0
    4640            0
    4641            0
    4642            0
    4643            0
    4644            0
    4645            0
    4646            0
    4647            0
    4648            0
    4649            0
    4650            0
    4651            0
    4652            1
    4653            0
    4654            0
    4655            0
    4656            0
    4657            0
    4658            0
    4659            0
    4660            0
    4661            0
    4662            0
    4663            0
    4664            0
    4665            0
    4666            1
    4667            1
    4668            1
    4669            1
    4670            0
    4671            1
    4672            0
    4673            0
    4674            0
    4675            0
    4676            0
    4677            0
    4678            0
    4679            0
    4680            0
    4681            0
    4682            0
    4683            0
    4684            0
    4685            0
    4686            0
    4687            1
    4688            1
    4689            1
    4690            0
    4691            0
    4692            0
    4693            1
    4694            1
    4695            1
    4696            2
    4697            1
    4698            1
    4699            2
    4700            2
    4701            1
    4702            1
    4703            1
    4704            1
    4705            1
    4706            1
    4707            2
    4708            1
    4709            1
    4710            1
    4711            1
    4712            1
    4713            1
    4714            1
    4715            1
    4716            2
    4717            1
    4718            0
    4719            1
    4720            1
    4721            1
    4722            1
    4723            1
    4724            0
    4725            0
    4726            0
    4727            1
    4728            1
    4729            1
    4730            1
    4731            1
    4732            1
    4733            0
    4734            0
    4735            0
    4736            1
    4737            1
    4738            2
    4739            2
    4740            2
    4741            1
    4742            2
    4743            1
    4744            1
    4745            2
    4746            1
    4747            1
    4748            1
    4749            1
    4750            1
    4751            1
    4752            1
    4753            1
    4754            1
    4755            0
    4756            0
    4757            0
    4758            1
    4759            0
    4760            0
    4761            1
    4762            2
    4763            1
    4764            2
    4765            2
    4766            0
    4767            1
    4768            1
    4769            1
    4770            1
    4771            1
    4772            1
    4773            1
    4774            1
    4775            1
    4776            1
    4777            0
    4778            1
    4779            1
    4780            1
    4781            1
    4782            0
    4783            1
    4784            0
    4785            1
    4786            1
    4787            1
    4788            1
    4789            1
    4790            1
    4791            0
    4792            1
    4793            0
    4794            0
    4795            1
    4796            1
    4797            1
    4798            0
    4799            0
    4800            0
    4801            0
    4802            0
    4803            0
    4804            0
    4805            0
    4806            0
    4807            0
    4808            0
    4809            0
    4810            0
    4811            0
    4812            0
    4813            0
    4814            0
    4815            2
    4816            1
    4817            1
    4818            1
    4819            1
    4820            1
    4821            0
    4822            0
    4823            0
    4824            0
    4825            1
    4826            0
    4827            1
    4828            1
    4829            0
    4830            1
    4831            1
    4832            1
    4833            1
    4834            1
    4835            0
    4836            1
    4837            1
    4838            1
    4839            1
    4840            1
    4841            1
    4842            1
    4843            1
    4844            1
    4845            1
    4846            2
    4847            2
    4848            1
    4849            0
    4850            0
    4851            0
    4852            2
    4853            1
    4854            1
    4855            1
    4856            2
    4857            0
    4858            0
    4859            0
    4860            0
    4861            0
    4862            0
    4863            1
    4864            1
    4865            0
    4866            1
    4867            1
    4868            1
    4869            1
    4870            1
    4871            1
    4872            2
    4873            1
    4874            0
    4875            0
    4876            1
    4877            0
    4878            0
    4879            1
    4880            1
    4881            1
    4882            1
    4883            1
    4884            1
    4885            1
    4886            1
    4887            1
    4888            1
    4889            1
    4890            1
    4891            2
    4892            1
    4893            1
    4894            1
    4895            1
    4896            1
    4897            2
    4898            2
    4899            2
    4900            2
    4901            2
    4902            1
    4903            0
    4904            0
    4905            1
    4906            0
    4907            1
    4908            1
    4909            0
    4910            0
    4911            0
    4912            0
    4913            0
    4914            0
    4915            0
    4916            0
    4917            1
    4918            1
    4919            1
    4920            0
    4921            1
    4922            1
    4923            1
    4924            1
    4925            0
    4926            1
    4927            1
    4928            1
    4929            1
    4930            1
    4931            1
    4932            1
    4933            1
    4934            1
    4935            0
    4936            1
    4937            0
    4938            1
    4939            1
    4940            0
    4941            0
    4942            1
    4943            1
    4944            1
    4945            0
    4946            1
    4947            0
    4948            1
    4949            0
    4950            0
    4951            0
    4952            1
    4953            1
    4954            1
    4955            1
    4956            1
    4957            2
    4958            1
    4959            1
    4960            0
    4961            0
    4962            1
    4963            1
    4964            1
    4965            1
    4966            1
    4967            1
    4968            0
    4969            2
    4970            1
    4971            1
    4972            1
    4973            1
    4974            1
    4975            1
    4976            0
    4977            1
    4978            2
    4979            1
    4980            1
    4981            1
    4982            1
    4983            1
    4984            1
    4985            1
    4986            1
    4987            0
    4988            1
    4989            2
    4990            0
    4991            1
    4992            1
    4993            0
    4994            1
    4995            1
    4996            0
    4997            1
    4998            1
    4999            1
    5000            1
