# Supplementary material for: Active ingredients and molecular targets of Taraxacum mongolicum against hepatocellular carcinoma: network pharmacology, molecular docking, and molecular dynamics simulation analysis
Source: PeerJ. 2022 Jul 18;10:e13737. doi: 10.7717/peerj.13737 (PMC9302432; doi:10.7717/peerj.13737)
Supplement: Supplemental Information 7 [file peerj-10-13737-s007.zip › Molecular dynamics (MD) simulation data/PTEN-Sonchuside_A data/md.pdb]

CRYST1   81.764   81.764   81.764 109.47 109.47 109.47               1
ATOM      1  N   GLU     1      33.401  66.415  34.894  1.00  0.00           N  
ATOM      2  H1  GLU     1      34.157  67.081  34.815  1.00  0.00           H  
ATOM      3  H2  GLU     1      33.420  65.993  35.811  1.00  0.00           H  
ATOM      4  H3  GLU     1      32.565  66.934  34.664  1.00  0.00           H  
ATOM      5  CA  GLU     1      33.690  65.358  33.897  1.00  0.00           C  
ATOM      6  HA  GLU     1      33.677  65.828  32.914  1.00  0.00           H  
ATOM      7  CB  GLU     1      34.982  64.701  34.047  1.00  0.00           C  
ATOM      8  HB2 GLU     1      35.689  65.421  34.458  1.00  0.00           H  
ATOM      9  HB3 GLU     1      34.907  63.983  34.863  1.00  0.00           H  
ATOM     10  CG  GLU     1      35.432  63.983  32.793  1.00  0.00           C  
ATOM     11  HG2 GLU     1      34.869  63.050  32.789  1.00  0.00           H  
ATOM     12  HG3 GLU     1      35.177  64.694  32.007  1.00  0.00           H  
ATOM     13  CD  GLU     1      36.900  63.688  32.922  1.00  0.00           C  
ATOM     14  OE1 GLU     1      37.778  64.371  32.390  1.00  0.00           O  
ATOM     15  OE2 GLU     1      37.162  62.661  33.616  1.00  0.00           O  
ATOM     16  C   GLU     1      32.633  64.291  33.849  1.00  0.00           C  
ATOM     17  O   GLU     1      32.408  63.433  34.735  1.00  0.00           O  
ATOM     18  N   ILE     2      31.821  64.364  32.796  1.00  0.00           N  
ATOM     19  H   ILE     2      31.957  65.051  32.069  1.00  0.00           H  
ATOM     20  CA  ILE     2      30.648  63.556  32.519  1.00  0.00           C  
ATOM     21  HA  ILE     2      30.213  63.311  33.488  1.00  0.00           H  
ATOM     22  CB  ILE     2      29.643  64.327  31.655  1.00  0.00           C  
ATOM     23  HB  ILE     2      30.014  64.416  30.634  1.00  0.00           H  
ATOM     24  CG2 ILE     2      28.471  63.502  31.245  1.00  0.00           C  
ATOM     25 HG21 ILE     2      28.817  62.655  30.652  1.00  0.00           H  
ATOM     26 HG22 ILE     2      27.934  63.135  32.120  1.00  0.00           H  
ATOM     27 HG23 ILE     2      27.780  63.993  30.560  1.00  0.00           H  
ATOM     28  CG1 ILE     2      29.175  65.625  32.325  1.00  0.00           C  
ATOM     29 HG12 ILE     2      28.744  65.558  33.324  1.00  0.00           H  
ATOM     30 HG13 ILE     2      30.123  66.156  32.406  1.00  0.00           H  
ATOM     31  CD1 ILE     2      28.262  66.476  31.449  1.00  0.00           C  
ATOM     32 HD11 ILE     2      28.376  67.493  31.822  1.00  0.00           H  
ATOM     33 HD12 ILE     2      28.581  66.407  30.409  1.00  0.00           H  
ATOM     34 HD13 ILE     2      27.249  66.130  31.656  1.00  0.00           H  
ATOM     35  C   ILE     2      30.948  62.200  31.943  1.00  0.00           C  
ATOM     36  O   ILE     2      30.315  61.227  32.317  1.00  0.00           O  
ATOM     37  N   VAL     3      31.897  62.054  30.992  1.00  0.00           N  
ATOM     38  H   VAL     3      32.488  62.845  30.780  1.00  0.00           H  
ATOM     39  CA  VAL     3      32.288  60.729  30.462  1.00  0.00           C  
ATOM     40  HA  VAL     3      31.573  59.989  30.823  1.00  0.00           H  
ATOM     41  CB  VAL     3      31.943  60.687  28.953  1.00  0.00           C  
ATOM     42  HB  VAL     3      32.788  61.068  28.379  1.00  0.00           H  
ATOM     43  CG1 VAL     3      31.848  59.172  28.552  1.00  0.00           C  
ATOM     44 HG11 VAL     3      32.764  58.633  28.797  1.00  0.00           H  
ATOM     45 HG12 VAL     3      30.975  58.642  28.934  1.00  0.00           H  
ATOM     46 HG13 VAL     3      31.703  59.192  27.472  1.00  0.00           H  
ATOM     47  CG2 VAL     3      30.669  61.399  28.509  1.00  0.00           C  
ATOM     48 HG21 VAL     3      29.782  60.878  28.870  1.00  0.00           H  
ATOM     49 HG22 VAL     3      30.601  62.399  28.937  1.00  0.00           H  
ATOM     50 HG23 VAL     3      30.722  61.449  27.421  1.00  0.00           H  
ATOM     51  C   VAL     3      33.721  60.446  30.748  1.00  0.00           C  
ATOM     52  O   VAL     3      34.464  61.406  30.681  1.00  0.00           O  
ATOM     53  N   SER     4      34.130  59.176  31.003  1.00  0.00           N  
ATOM     54  H   SER     4      33.528  58.412  31.275  1.00  0.00           H  
ATOM     55  CA  SER     4      35.468  58.751  31.263  1.00  0.00           C  
ATOM     56  HA  SER     4      35.860  59.228  32.161  1.00  0.00           H  
ATOM     57  CB  SER     4      35.478  57.277  31.475  1.00  0.00           C  
ATOM     58  HB2 SER     4      34.690  57.072  32.200  1.00  0.00           H  
ATOM     59  HB3 SER     4      35.261  56.710  30.570  1.00  0.00           H  
ATOM     60  OG  SER     4      36.746  56.856  31.922  1.00  0.00           O  
ATOM     61  HG  SER     4      36.679  56.129  32.545  1.00  0.00           H  
ATOM     62  C   SER     4      36.416  59.101  30.100  1.00  0.00           C  
ATOM     63  O   SER     4      36.167  58.615  28.977  1.00  0.00           O  
ATOM     64  N   ARG     5      37.494  59.821  30.393  1.00  0.00           N  
ATOM     65  H   ARG     5      37.523  60.142  31.350  1.00  0.00           H  
ATOM     66  CA  ARG     5      38.688  60.017  29.592  1.00  0.00           C  
ATOM     67  HA  ARG     5      38.492  59.628  28.593  1.00  0.00           H  
ATOM     68  CB  ARG     5      39.138  61.460  29.528  1.00  0.00           C  
ATOM     69  HB2 ARG     5      39.117  61.908  30.522  1.00  0.00           H  
ATOM     70  HB3 ARG     5      40.133  61.599  29.105  1.00  0.00           H  
ATOM     71  CG  ARG     5      38.162  62.333  28.745  1.00  0.00           C  
ATOM     72  HG2 ARG     5      37.961  61.902  27.764  1.00  0.00           H  
ATOM     73  HG3 ARG     5      37.196  62.452  29.235  1.00  0.00           H  
ATOM     74  CD  ARG     5      38.655  63.738  28.746  1.00  0.00           C  
ATOM     75  HD2 ARG     5      38.768  64.018  29.794  1.00  0.00           H  
ATOM     76  HD3 ARG     5      39.609  64.033  28.310  1.00  0.00           H  
ATOM     77  NE  ARG     5      37.647  64.587  28.138  1.00  0.00           N  
ATOM     78  HE  ARG     5      37.404  64.358  27.184  1.00  0.00           H  
ATOM     79  CZ  ARG     5      36.923  65.543  28.686  1.00  0.00           C  
ATOM     80  NH1 ARG     5      36.190  66.325  27.891  1.00  0.00           N  
ATOM     81 HH11 ARG     5      36.205  66.161  26.895  1.00  0.00           H  
ATOM     82 HH12 ARG     5      35.864  67.203  28.269  1.00  0.00           H  
ATOM     83  NH2 ARG     5      36.788  65.795  29.958  1.00  0.00           N  
ATOM     84 HH21 ARG     5      37.112  65.051  30.559  1.00  0.00           H  
ATOM     85 HH22 ARG     5      36.182  66.519  30.316  1.00  0.00           H  
ATOM     86  C   ARG     5      39.854  58.988  29.945  1.00  0.00           C  
ATOM     87  O   ARG     5      40.879  58.956  29.236  1.00  0.00           O  
ATOM     88  N   ASN     6      39.631  58.193  30.968  1.00  0.00           N  
ATOM     89  H   ASN     6      38.876  58.341  31.622  1.00  0.00           H  
ATOM     90  CA  ASN     6      40.652  57.221  31.453  1.00  0.00           C  
ATOM     91  HA  ASN     6      41.631  57.608  31.171  1.00  0.00           H  
ATOM     92  CB  ASN     6      40.522  56.897  32.994  1.00  0.00           C  
ATOM     93  HB2 ASN     6      40.402  57.791  33.606  1.00  0.00           H  
ATOM     94  HB3 ASN     6      39.652  56.249  33.104  1.00  0.00           H  
ATOM     95  CG  ASN     6      41.761  56.148  33.501  1.00  0.00           C  
ATOM     96  OD1 ASN     6      42.866  56.405  33.182  1.00  0.00           O  
ATOM     97  ND2 ASN     6      41.442  55.192  34.364  1.00  0.00           N  
ATOM     98 HD21 ASN     6      42.207  54.836  34.919  1.00  0.00           H  
ATOM     99 HD22 ASN     6      40.470  55.009  34.568  1.00  0.00           H  
ATOM    100  C   ASN     6      40.698  55.945  30.613  1.00  0.00           C  
ATOM    101  O   ASN     6      41.811  55.443  30.425  1.00  0.00           O  
ATOM    102  N   LYS     7      39.460  55.490  30.172  1.00  0.00           N  
ATOM    103  H   LYS     7      38.663  55.838  30.685  1.00  0.00           H  
ATOM    104  CA  LYS     7      39.205  54.522  29.129  1.00  0.00           C  
ATOM    105  HA  LYS     7      39.742  53.594  29.326  1.00  0.00           H  
ATOM    106  CB  LYS     7      37.636  54.297  29.038  1.00  0.00           C  
ATOM    107  HB2 LYS     7      37.356  53.963  30.037  1.00  0.00           H  
ATOM    108  HB3 LYS     7      37.161  55.261  28.854  1.00  0.00           H  
ATOM    109  CG  LYS     7      37.271  53.270  27.991  1.00  0.00           C  
ATOM    110  HG2 LYS     7      37.435  53.702  27.004  1.00  0.00           H  
ATOM    111  HG3 LYS     7      37.983  52.447  28.057  1.00  0.00           H  
ATOM    112  CD  LYS     7      35.860  52.781  27.952  1.00  0.00           C  
ATOM    113  HD2 LYS     7      35.190  53.621  27.766  1.00  0.00           H  
ATOM    114  HD3 LYS     7      35.787  51.997  27.198  1.00  0.00           H  
ATOM    115  CE  LYS     7      35.557  52.044  29.259  1.00  0.00           C  
ATOM    116  HE2 LYS     7      36.246  51.215  29.421  1.00  0.00           H  
ATOM    117  HE3 LYS     7      35.631  52.757  30.081  1.00  0.00           H  
ATOM    118  NZ  LYS     7      34.231  51.453  29.213  1.00  0.00           N  
ATOM    119  HZ1 LYS     7      33.893  51.266  30.146  1.00  0.00           H  
ATOM    120  HZ2 LYS     7      33.485  52.056  28.895  1.00  0.00           H  
ATOM    121  HZ3 LYS     7      34.314  50.602  28.676  1.00  0.00           H  
ATOM    122  C   LYS     7      39.709  55.070  27.793  1.00  0.00           C  
ATOM    123  O   LYS     7      39.440  56.193  27.510  1.00  0.00           O  
ATOM    124  N   ARG     8      40.396  54.233  26.953  1.00  0.00           N  
ATOM    125  H   ARG     8      40.495  53.293  27.310  1.00  0.00           H  
ATOM    126  CA  ARG     8      40.615  54.267  25.548  1.00  0.00           C  
ATOM    127  HA  ARG     8      40.517  55.329  25.323  1.00  0.00           H  
ATOM    128  CB  ARG     8      42.097  53.772  25.355  1.00  0.00           C  
ATOM    129  HB2 ARG     8      42.167  52.686  25.410  1.00  0.00           H  
ATOM    130  HB3 ARG     8      42.370  54.122  24.359  1.00  0.00           H  
ATOM    131  CG  ARG     8      43.242  54.363  26.209  1.00  0.00           C  
ATOM    132  HG2 ARG     8      43.370  55.445  26.237  1.00  0.00           H  
ATOM    133  HG3 ARG     8      42.940  54.298  27.254  1.00  0.00           H  
ATOM    134  CD  ARG     8      44.601  53.770  25.945  1.00  0.00           C  
ATOM    135  HD2 ARG     8      45.236  54.162  26.739  1.00  0.00           H  
ATOM    136  HD3 ARG     8      44.687  52.685  25.887  1.00  0.00           H  
ATOM    137  NE  ARG     8      45.234  54.201  24.633  1.00  0.00           N  
ATOM    138  HE  ARG     8      44.619  54.109  23.837  1.00  0.00           H  
ATOM    139  CZ  ARG     8      46.482  54.428  24.383  1.00  0.00           C  
ATOM    140  NH1 ARG     8      47.417  54.491  25.337  1.00  0.00           N  
ATOM    141 HH11 ARG     8      47.242  54.221  26.294  1.00  0.00           H  
ATOM    142 HH12 ARG     8      48.355  54.372  24.983  1.00  0.00           H  
ATOM    143  NH2 ARG     8      46.804  54.701  23.177  1.00  0.00           N  
ATOM    144 HH21 ARG     8      46.213  54.506  22.382  1.00  0.00           H  
ATOM    145 HH22 ARG     8      47.772  54.867  22.941  1.00  0.00           H  
ATOM    146  C   ARG     8      39.631  53.501  24.794  1.00  0.00           C  
ATOM    147  O   ARG     8      38.883  52.705  25.288  1.00  0.00           O  
ATOM    148  N   ARG     9      39.609  53.823  23.502  1.00  0.00           N  
ATOM    149  H   ARG     9      40.235  54.550  23.185  1.00  0.00           H  
ATOM    150  CA  ARG     9      38.631  53.476  22.444  1.00  0.00           C  
ATOM    151  HA  ARG     9      38.107  52.561  22.720  1.00  0.00           H  
ATOM    152  CB  ARG     9      37.566  54.596  22.295  1.00  0.00           C  
ATOM    153  HB2 ARG     9      37.965  55.564  21.991  1.00  0.00           H  
ATOM    154  HB3 ARG     9      36.971  54.340  21.418  1.00  0.00           H  
ATOM    155  CG  ARG     9      36.619  54.899  23.460  1.00  0.00           C  
ATOM    156  HG2 ARG     9      36.075  54.015  23.794  1.00  0.00           H  
ATOM    157  HG3 ARG     9      37.202  55.188  24.334  1.00  0.00           H  
ATOM    158  CD  ARG     9      35.543  56.030  23.315  1.00  0.00           C  
ATOM    159  HD2 ARG     9      35.143  56.172  24.319  1.00  0.00           H  
ATOM    160  HD3 ARG     9      36.125  56.898  23.003  1.00  0.00           H  
ATOM    161  NE  ARG     9      34.536  55.774  22.257  1.00  0.00           N  
ATOM    162  HE  ARG     9      34.058  54.906  22.451  1.00  0.00           H  
ATOM    163  CZ  ARG     9      34.250  56.499  21.149  1.00  0.00           C  
ATOM    164  NH1 ARG     9      34.846  57.613  20.898  1.00  0.00           N  
ATOM    165 HH11 ARG     9      35.636  57.931  21.440  1.00  0.00           H  
ATOM    166 HH12 ARG     9      34.654  58.080  20.023  1.00  0.00           H  
ATOM    167  NH2 ARG     9      33.255  56.139  20.355  1.00  0.00           N  
ATOM    168 HH21 ARG     9      32.701  55.313  20.533  1.00  0.00           H  
ATOM    169 HH22 ARG     9      32.985  56.688  19.551  1.00  0.00           H  
ATOM    170  C   ARG     9      39.389  53.299  21.140  1.00  0.00           C  
ATOM    171  O   ARG     9      40.441  53.914  20.941  1.00  0.00           O  
ATOM    172  N   TYR    10      38.788  52.559  20.174  1.00  0.00           N  
ATOM    173  H   TYR    10      38.027  51.966  20.472  1.00  0.00           H  
ATOM    174  CA  TYR    10      39.425  52.240  18.921  1.00  0.00           C  
ATOM    175  HA  TYR    10      40.458  51.993  19.167  1.00  0.00           H  
ATOM    176  CB  TYR    10      38.750  50.955  18.391  1.00  0.00           C  
ATOM    177  HB2 TYR    10      38.801  50.110  19.077  1.00  0.00           H  
ATOM    178  HB3 TYR    10      37.676  51.083  18.250  1.00  0.00           H  
ATOM    179  CG  TYR    10      39.590  50.359  17.301  1.00  0.00           C  
ATOM    180  CD1 TYR    10      40.602  49.474  17.594  1.00  0.00           C  
ATOM    181  HD1 TYR    10      40.670  49.254  18.649  1.00  0.00           H  
ATOM    182  CE1 TYR    10      41.583  49.050  16.628  1.00  0.00           C  
ATOM    183  HE1 TYR    10      42.353  48.343  16.900  1.00  0.00           H  
ATOM    184  CZ  TYR    10      41.301  49.411  15.244  1.00  0.00           C  
ATOM    185  OH  TYR    10      42.167  48.983  14.263  1.00  0.00           O  
ATOM    186  HH  TYR    10      41.857  49.110  13.363  1.00  0.00           H  
ATOM    187  CE2 TYR    10      40.321  50.399  14.922  1.00  0.00           C  
ATOM    188  HE2 TYR    10      40.168  50.698  13.896  1.00  0.00           H  
ATOM    189  CD2 TYR    10      39.495  50.822  15.959  1.00  0.00           C  
ATOM    190  HD2 TYR    10      38.688  51.458  15.627  1.00  0.00           H  
ATOM    191  C   TYR    10      39.371  53.431  17.900  1.00  0.00           C  
ATOM    192  O   TYR    10      40.347  53.628  17.146  1.00  0.00           O  
ATOM    193  N   GLN    11      38.352  54.181  17.992  1.00  0.00           N  
ATOM    194  H   GLN    11      37.615  54.001  18.659  1.00  0.00           H  
ATOM    195  CA  GLN    11      38.190  55.404  17.274  1.00  0.00           C  
ATOM    196  HA  GLN    11      37.195  55.826  17.416  1.00  0.00           H  
ATOM    197  CB  GLN    11      39.200  56.570  17.687  1.00  0.00           C  
ATOM    198  HB2 GLN    11      40.169  56.164  17.398  1.00  0.00           H  
ATOM    199  HB3 GLN    11      38.903  57.448  17.113  1.00  0.00           H  
ATOM    200  CG  GLN    11      38.973  56.933  19.237  1.00  0.00           C  
ATOM    201  HG2 GLN    11      38.169  57.651  19.401  1.00  0.00           H  
ATOM    202  HG3 GLN    11      38.628  56.071  19.807  1.00  0.00           H  
ATOM    203  CD  GLN    11      40.345  57.543  19.667  1.00  0.00           C  
ATOM    204  OE1 GLN    11      41.135  56.785  20.233  1.00  0.00           O  
ATOM    205  NE2 GLN    11      40.673  58.794  19.477  1.00  0.00           N  
ATOM    206 HE21 GLN    11      41.578  59.082  19.820  1.00  0.00           H  
ATOM    207 HE22 GLN    11      40.104  59.381  18.885  1.00  0.00           H  
ATOM    208  C   GLN    11      38.019  55.085  15.734  1.00  0.00           C  
ATOM    209  O   GLN    11      38.790  55.470  14.898  1.00  0.00           O  
ATOM    210  N   GLU    12      36.934  54.410  15.358  1.00  0.00           N  
ATOM    211  H   GLU    12      36.327  54.068  16.090  1.00  0.00           H  
ATOM    212  CA  GLU    12      36.397  54.093  13.976  1.00  0.00           C  
ATOM    213  HA  GLU    12      36.729  54.884  13.304  1.00  0.00           H  
ATOM    214  CB  GLU    12      37.041  52.781  13.520  1.00  0.00           C  
ATOM    215  HB2 GLU    12      38.130  52.825  13.565  1.00  0.00           H  
ATOM    216  HB3 GLU    12      36.748  51.962  14.177  1.00  0.00           H  
ATOM    217  CG  GLU    12      36.637  52.417  12.125  1.00  0.00           C  
ATOM    218  HG2 GLU    12      37.192  51.497  11.939  1.00  0.00           H  
ATOM    219  HG3 GLU    12      35.574  52.176  12.087  1.00  0.00           H  
ATOM    220  CD  GLU    12      37.055  53.476  11.059  1.00  0.00           C  
ATOM    221  OE1 GLU    12      36.252  54.436  10.796  1.00  0.00           O  
ATOM    222  OE2 GLU    12      38.193  53.453  10.612  1.00  0.00           O  
ATOM    223  C   GLU    12      34.930  54.108  14.025  1.00  0.00           C  
ATOM    224  O   GLU    12      34.313  53.588  14.915  1.00  0.00           O  
ATOM    225  N   ASP    13      34.387  54.576  12.928  1.00  0.00           N  
ATOM    226  H   ASP    13      35.048  54.863  12.221  1.00  0.00           H  
ATOM    227  CA  ASP    13      32.947  54.560  12.759  1.00  0.00           C  
ATOM    228  HA  ASP    13      32.523  55.007  13.658  1.00  0.00           H  
ATOM    229  CB  ASP    13      32.559  55.395  11.563  1.00  0.00           C  
ATOM    230  HB2 ASP    13      32.753  54.791  10.677  1.00  0.00           H  
ATOM    231  HB3 ASP    13      31.475  55.510  11.539  1.00  0.00           H  
ATOM    232  CG  ASP    13      33.016  56.848  11.411  1.00  0.00           C  
ATOM    233  OD1 ASP    13      32.363  57.726  12.063  1.00  0.00           O  
ATOM    234  OD2 ASP    13      33.988  57.209  10.714  1.00  0.00           O  
ATOM    235  C   ASP    13      32.280  53.182  12.617  1.00  0.00           C  
ATOM    236  O   ASP    13      31.242  52.900  13.271  1.00  0.00           O  
ATOM    237  N   GLY    14      32.959  52.318  11.851  1.00  0.00           N  
ATOM    238  H   GLY    14      33.695  52.727  11.295  1.00  0.00           H  
ATOM    239  CA  GLY    14      32.803  50.865  11.737  1.00  0.00           C  
ATOM    240  HA2 GLY    14      31.784  50.584  11.469  1.00  0.00           H  
ATOM    241  HA3 GLY    14      33.426  50.372  10.991  1.00  0.00           H  
ATOM    242  C   GLY    14      33.057  50.133  13.086  1.00  0.00           C  
ATOM    243  O   GLY    14      32.448  49.053  13.211  1.00  0.00           O  
ATOM    244  N   PHE    15      33.751  50.612  14.112  1.00  0.00           N  
ATOM    245  H   PHE    15      34.132  51.545  14.039  1.00  0.00           H  
ATOM    246  CA  PHE    15      34.190  49.855  15.354  1.00  0.00           C  
ATOM    247  HA  PHE    15      33.457  49.082  15.585  1.00  0.00           H  
ATOM    248  CB  PHE    15      35.435  49.099  14.981  1.00  0.00           C  
ATOM    249  HB2 PHE    15      36.251  49.819  14.917  1.00  0.00           H  
ATOM    250  HB3 PHE    15      35.773  48.490  15.820  1.00  0.00           H  
ATOM    251  CG  PHE    15      35.397  48.187  13.799  1.00  0.00           C  
ATOM    252  CD1 PHE    15      34.652  47.024  13.787  1.00  0.00           C  
ATOM    253  HD1 PHE    15      34.170  46.820  14.731  1.00  0.00           H  
ATOM    254  CE1 PHE    15      34.564  46.134  12.607  1.00  0.00           C  
ATOM    255  HE1 PHE    15      33.880  45.302  12.521  1.00  0.00           H  
ATOM    256  CZ  PHE    15      35.292  46.462  11.517  1.00  0.00           C  
ATOM    257  HZ  PHE    15      35.170  45.948  10.576  1.00  0.00           H  
ATOM    258  CE2 PHE    15      36.071  47.666  11.542  1.00  0.00           C  
ATOM    259  HE2 PHE    15      36.500  47.888  10.575  1.00  0.00           H  
ATOM    260  CD2 PHE    15      36.105  48.558  12.631  1.00  0.00           C  
ATOM    261  HD2 PHE    15      36.685  49.469  12.595  1.00  0.00           H  
ATOM    262  C   PHE    15      34.264  50.665  16.636  1.00  0.00           C  
ATOM    263  O   PHE    15      35.389  51.067  17.092  1.00  0.00           O  
ATOM    264  N   ASP    16      33.116  50.936  17.146  1.00  0.00           N  
ATOM    265  H   ASP    16      32.317  50.656  16.595  1.00  0.00           H  
ATOM    266  CA  ASP    16      32.819  51.692  18.348  1.00  0.00           C  
ATOM    267  HA  ASP    16      33.528  52.506  18.193  1.00  0.00           H  
ATOM    268  CB  ASP    16      31.410  52.340  18.402  1.00  0.00           C  
ATOM    269  HB2 ASP    16      31.273  52.795  17.422  1.00  0.00           H  
ATOM    270  HB3 ASP    16      30.654  51.609  18.690  1.00  0.00           H  
ATOM    271  CG  ASP    16      31.175  53.480  19.392  1.00  0.00           C  
ATOM    272  OD1 ASP    16      30.208  54.253  19.252  1.00  0.00           O  
ATOM    273  OD2 ASP    16      31.975  53.708  20.340  1.00  0.00           O  
ATOM    274  C   ASP    16      33.314  50.912  19.582  1.00  0.00           C  
ATOM    275  O   ASP    16      32.586  50.737  20.565  1.00  0.00           O  
ATOM    276  N   LEU    17      34.533  50.355  19.547  1.00  0.00           N  
ATOM    277  H   LEU    17      35.143  50.521  18.759  1.00  0.00           H  
ATOM    278  CA  LEU    17      35.081  49.410  20.482  1.00  0.00           C  
ATOM    279  HA  LEU    17      34.184  49.069  21.000  1.00  0.00           H  
ATOM    280  CB  LEU    17      35.642  48.215  19.628  1.00  0.00           C  
ATOM    281  HB2 LEU    17      36.441  48.555  18.969  1.00  0.00           H  
ATOM    282  HB3 LEU    17      36.178  47.559  20.313  1.00  0.00           H  
ATOM    283  CG  LEU    17      34.682  47.455  18.681  1.00  0.00           C  
ATOM    284  HG  LEU    17      34.396  48.122  17.868  1.00  0.00           H  
ATOM    285  CD1 LEU    17      35.380  46.238  18.116  1.00  0.00           C  
ATOM    286 HD11 LEU    17      36.119  46.507  17.361  1.00  0.00           H  
ATOM    287 HD12 LEU    17      35.803  45.664  18.941  1.00  0.00           H  
ATOM    288 HD13 LEU    17      34.646  45.630  17.586  1.00  0.00           H  
ATOM    289  CD2 LEU    17      33.422  47.030  19.382  1.00  0.00           C  
ATOM    290 HD21 LEU    17      33.053  47.887  19.945  1.00  0.00           H  
ATOM    291 HD22 LEU    17      32.612  46.783  18.696  1.00  0.00           H  
ATOM    292 HD23 LEU    17      33.578  46.255  20.132  1.00  0.00           H  
ATOM    293  C   LEU    17      36.009  49.952  21.467  1.00  0.00           C  
ATOM    294  O   LEU    17      36.664  50.954  21.171  1.00  0.00           O  
ATOM    295  N   ASP    18      36.291  49.326  22.604  1.00  0.00           N  
ATOM    296  H   ASP    18      35.882  48.430  22.829  1.00  0.00           H  
ATOM    297  CA  ASP    18      37.420  49.668  23.489  1.00  0.00           C  
ATOM    298  HA  ASP    18      37.797  50.673  23.300  1.00  0.00           H  
ATOM    299  CB  ASP    18      36.875  49.606  24.929  1.00  0.00           C  
ATOM    300  HB2 ASP    18      37.629  50.180  25.466  1.00  0.00           H  
ATOM    301  HB3 ASP    18      35.908  50.087  25.079  1.00  0.00           H  
ATOM    302  CG  ASP    18      36.906  48.139  25.532  1.00  0.00           C  
ATOM    303  OD1 ASP    18      37.343  47.909  26.719  1.00  0.00           O  
ATOM    304  OD2 ASP    18      36.608  47.149  24.852  1.00  0.00           O  
ATOM    305  C   ASP    18      38.667  48.731  23.353  1.00  0.00           C  
ATOM    306  O   ASP    18      39.577  48.958  24.175  1.00  0.00           O  
ATOM    307  N   LEU    19      38.668  47.765  22.503  1.00  0.00           N  
ATOM    308  H   LEU    19      38.080  47.871  21.689  1.00  0.00           H  
ATOM    309  CA  LEU    19      39.740  46.773  22.382  1.00  0.00           C  
ATOM    310  HA  LEU    19      39.808  46.264  23.343  1.00  0.00           H  
ATOM    311  CB  LEU    19      39.429  45.710  21.254  1.00  0.00           C  
ATOM    312  HB2 LEU    19      40.051  44.831  21.418  1.00  0.00           H  
ATOM    313  HB3 LEU    19      38.418  45.357  21.457  1.00  0.00           H  
ATOM    314  CG  LEU    19      39.450  46.165  19.773  1.00  0.00           C  
ATOM    315  HG  LEU    19      38.976  47.144  19.700  1.00  0.00           H  
ATOM    316  CD1 LEU    19      40.860  46.189  19.070  1.00  0.00           C  
ATOM    317 HD11 LEU    19      41.506  46.949  19.509  1.00  0.00           H  
ATOM    318 HD12 LEU    19      41.264  45.176  19.081  1.00  0.00           H  
ATOM    319 HD13 LEU    19      40.659  46.475  18.037  1.00  0.00           H  
ATOM    320  CD2 LEU    19      38.603  45.238  18.906  1.00  0.00           C  
ATOM    321 HD21 LEU    19      38.306  45.777  18.007  1.00  0.00           H  
ATOM    322 HD22 LEU    19      39.110  44.308  18.649  1.00  0.00           H  
ATOM    323 HD23 LEU    19      37.686  44.946  19.419  1.00  0.00           H  
ATOM    324  C   LEU    19      41.138  47.361  22.103  1.00  0.00           C  
ATOM    325  O   LEU    19      41.273  48.451  21.526  1.00  0.00           O  
ATOM    326  N   THR    20      42.176  46.653  22.496  1.00  0.00           N  
ATOM    327  H   THR    20      41.964  45.830  23.042  1.00  0.00           H  
ATOM    328  CA  THR    20      43.625  47.016  22.206  1.00  0.00           C  
ATOM    329  HA  THR    20      43.634  47.586  21.277  1.00  0.00           H  
ATOM    330  CB  THR    20      44.260  47.861  23.357  1.00  0.00           C  
ATOM    331  HB  THR    20      43.620  48.743  23.388  1.00  0.00           H  
ATOM    332  CG2 THR    20      44.310  47.114  24.644  1.00  0.00           C  
ATOM    333 HG21 THR    20      43.358  46.782  25.060  1.00  0.00           H  
ATOM    334 HG22 THR    20      44.928  46.224  24.528  1.00  0.00           H  
ATOM    335 HG23 THR    20      44.789  47.680  25.443  1.00  0.00           H  
ATOM    336  OG1 THR    20      45.550  48.246  23.073  1.00  0.00           O  
ATOM    337  HG1 THR    20      45.598  49.101  23.506  1.00  0.00           H  
ATOM    338  C   THR    20      44.518  45.736  21.932  1.00  0.00           C  
ATOM    339  O   THR    20      44.350  44.752  22.639  1.00  0.00           O  
ATOM    340  N   TYR    21      45.504  45.864  21.061  1.00  0.00           N  
ATOM    341  H   TYR    21      45.532  46.656  20.435  1.00  0.00           H  
ATOM    342  CA  TYR    21      46.567  44.888  20.893  1.00  0.00           C  
ATOM    343  HA  TYR    21      46.042  43.933  20.904  1.00  0.00           H  
ATOM    344  CB  TYR    21      47.217  45.152  19.509  1.00  0.00           C  
ATOM    345  HB2 TYR    21      47.502  46.204  19.544  1.00  0.00           H  
ATOM    346  HB3 TYR    21      48.105  44.523  19.443  1.00  0.00           H  
ATOM    347  CG  TYR    21      46.297  44.790  18.331  1.00  0.00           C  
ATOM    348  CD1 TYR    21      46.191  43.474  17.846  1.00  0.00           C  
ATOM    349  HD1 TYR    21      46.802  42.728  18.333  1.00  0.00           H  
ATOM    350  CE1 TYR    21      45.248  43.176  16.797  1.00  0.00           C  
ATOM    351  HE1 TYR    21      45.140  42.147  16.486  1.00  0.00           H  
ATOM    352  CZ  TYR    21      44.498  44.269  16.274  1.00  0.00           C  
ATOM    353  OH  TYR    21      43.558  43.953  15.326  1.00  0.00           O  
ATOM    354  HH  TYR    21      43.242  44.707  14.822  1.00  0.00           H  
ATOM    355  CE2 TYR    21      44.647  45.591  16.746  1.00  0.00           C  
ATOM    356  HE2 TYR    21      44.020  46.326  16.263  1.00  0.00           H  
ATOM    357  CD2 TYR    21      45.639  45.909  17.724  1.00  0.00           C  
ATOM    358  HD2 TYR    21      45.784  46.903  18.121  1.00  0.00           H  
ATOM    359  C   TYR    21      47.581  44.887  22.042  1.00  0.00           C  
ATOM    360  O   TYR    21      48.263  45.886  22.164  1.00  0.00           O  
ATOM    361  N   ILE    22      47.725  43.817  22.814  1.00  0.00           N  
ATOM    362  H   ILE    22      47.143  43.050  22.511  1.00  0.00           H  
ATOM    363  CA  ILE    22      48.795  43.672  23.792  1.00  0.00           C  
ATOM    364  HA  ILE    22      48.934  44.620  24.312  1.00  0.00           H  
ATOM    365  CB  ILE    22      48.526  42.477  24.842  1.00  0.00           C  
ATOM    366  HB  ILE    22      48.501  41.621  24.167  1.00  0.00           H  
ATOM    367  CG2 ILE    22      49.693  42.301  25.827  1.00  0.00           C  
ATOM    368 HG21 ILE    22      49.501  41.405  26.417  1.00  0.00           H  
ATOM    369 HG22 ILE    22      50.579  42.229  25.197  1.00  0.00           H  
ATOM    370 HG23 ILE    22      49.838  43.190  26.440  1.00  0.00           H  
ATOM    371  CG1 ILE    22      47.174  42.573  25.535  1.00  0.00           C  
ATOM    372 HG12 ILE    22      46.431  42.362  24.766  1.00  0.00           H  
ATOM    373 HG13 ILE    22      47.062  41.670  26.135  1.00  0.00           H  
ATOM    374  CD1 ILE    22      46.909  43.914  26.353  1.00  0.00           C  
ATOM    375 HD11 ILE    22      47.758  44.053  27.022  1.00  0.00           H  
ATOM    376 HD12 ILE    22      46.906  44.664  25.562  1.00  0.00           H  
ATOM    377 HD13 ILE    22      45.955  43.896  26.882  1.00  0.00           H  
ATOM    378  C   ILE    22      50.086  43.473  22.937  1.00  0.00           C  
ATOM    379  O   ILE    22      51.093  44.027  23.224  1.00  0.00           O  
ATOM    380  N   TYR    23      49.953  42.579  21.870  1.00  0.00           N  
ATOM    381  H   TYR    23      49.069  42.157  21.622  1.00  0.00           H  
ATOM    382  CA  TYR    23      50.910  42.342  20.751  1.00  0.00           C  
ATOM    383  HA  TYR    23      51.478  43.265  20.636  1.00  0.00           H  
ATOM    384  CB  TYR    23      51.796  41.166  21.112  1.00  0.00           C  
ATOM    385  HB2 TYR    23      51.091  40.337  21.168  1.00  0.00           H  
ATOM    386  HB3 TYR    23      52.472  40.909  20.296  1.00  0.00           H  
ATOM    387  CG  TYR    23      52.662  41.265  22.350  1.00  0.00           C  
ATOM    388  CD1 TYR    23      53.856  42.000  22.353  1.00  0.00           C  
ATOM    389  HD1 TYR    23      54.125  42.717  21.591  1.00  0.00           H  
ATOM    390  CE1 TYR    23      54.783  41.861  23.457  1.00  0.00           C  
ATOM    391  HE1 TYR    23      55.673  42.438  23.661  1.00  0.00           H  
ATOM    392  CZ  TYR    23      54.475  40.941  24.496  1.00  0.00           C  
ATOM    393  OH  TYR    23      55.439  40.529  25.331  1.00  0.00           O  
ATOM    394  HH  TYR    23      56.328  40.830  25.125  1.00  0.00           H  
ATOM    395  CE2 TYR    23      53.266  40.221  24.505  1.00  0.00           C  
ATOM    396  HE2 TYR    23      53.081  39.506  25.293  1.00  0.00           H  
ATOM    397  CD2 TYR    23      52.370  40.431  23.456  1.00  0.00           C  
ATOM    398  HD2 TYR    23      51.389  39.994  23.564  1.00  0.00           H  
ATOM    399  C   TYR    23      49.996  41.957  19.502  1.00  0.00           C  
ATOM    400  O   TYR    23      48.827  41.544  19.698  1.00  0.00           O  
ATOM    401  N   PRO    24      50.647  41.846  18.302  1.00  0.00           N  
ATOM    402  CD  PRO    24      51.997  42.243  17.917  1.00  0.00           C  
ATOM    403  HD2 PRO    24      52.799  41.520  18.066  1.00  0.00           H  
ATOM    404  HD3 PRO    24      52.207  43.128  18.519  1.00  0.00           H  
ATOM    405  CG  PRO    24      51.944  42.562  16.383  1.00  0.00           C  
ATOM    406  HG2 PRO    24      52.964  42.318  16.085  1.00  0.00           H  
ATOM    407  HG3 PRO    24      51.744  43.625  16.250  1.00  0.00           H  
ATOM    408  CB  PRO    24      50.867  41.667  15.959  1.00  0.00           C  
ATOM    409  HB2 PRO    24      51.241  40.670  15.726  1.00  0.00           H  
ATOM    410  HB3 PRO    24      50.374  41.994  15.044  1.00  0.00           H  
ATOM    411  CA  PRO    24      49.844  41.699  17.031  1.00  0.00           C  
ATOM    412  HA  PRO    24      49.305  42.632  16.867  1.00  0.00           H  
ATOM    413  C   PRO    24      48.816  40.491  16.883  1.00  0.00           C  
ATOM    414  O   PRO    24      47.821  40.568  16.159  1.00  0.00           O  
ATOM    415  N   ASN    25      49.045  39.343  17.447  1.00  0.00           N  
ATOM    416  H   ASN    25      49.898  39.200  17.968  1.00  0.00           H  
ATOM    417  CA  ASN    25      47.999  38.323  17.639  1.00  0.00           C  
ATOM    418  HA  ASN    25      47.431  38.379  16.710  1.00  0.00           H  
ATOM    419  CB  ASN    25      48.729  36.940  17.747  1.00  0.00           C  
ATOM    420  HB2 ASN    25      49.270  36.897  18.693  1.00  0.00           H  
ATOM    421  HB3 ASN    25      47.936  36.205  17.608  1.00  0.00           H  
ATOM    422  CG  ASN    25      49.592  36.780  16.519  1.00  0.00           C  
ATOM    423  OD1 ASN    25      50.818  36.830  16.623  1.00  0.00           O  
ATOM    424  ND2 ASN    25      49.018  36.568  15.333  1.00  0.00           N  
ATOM    425 HD21 ASN    25      49.585  36.413  14.511  1.00  0.00           H  
ATOM    426 HD22 ASN    25      48.123  36.110  15.425  1.00  0.00           H  
ATOM    427  C   ASN    25      46.982  38.364  18.753  1.00  0.00           C  
ATOM    428  O   ASN    25      45.944  37.628  18.720  1.00  0.00           O  
ATOM    429  N   ILE    26      47.174  39.235  19.759  1.00  0.00           N  
ATOM    430  H   ILE    26      47.939  39.894  19.720  1.00  0.00           H  
ATOM    431  CA  ILE    26      46.505  39.132  21.126  1.00  0.00           C  
ATOM    432  HA  ILE    26      45.650  38.461  21.041  1.00  0.00           H  
ATOM    433  CB  ILE    26      47.376  38.431  22.152  1.00  0.00           C  
ATOM    434  HB  ILE    26      47.545  37.407  21.819  1.00  0.00           H  
ATOM    435  CG2 ILE    26      48.876  38.892  22.217  1.00  0.00           C  
ATOM    436 HG21 ILE    26      49.495  38.221  22.813  1.00  0.00           H  
ATOM    437 HG22 ILE    26      49.354  38.824  21.239  1.00  0.00           H  
ATOM    438 HG23 ILE    26      48.969  39.933  22.527  1.00  0.00           H  
ATOM    439  CG1 ILE    26      46.575  38.388  23.436  1.00  0.00           C  
ATOM    440 HG12 ILE    26      46.551  39.395  23.851  1.00  0.00           H  
ATOM    441 HG13 ILE    26      45.534  38.116  23.266  1.00  0.00           H  
ATOM    442  CD1 ILE    26      47.250  37.484  24.447  1.00  0.00           C  
ATOM    443 HD11 ILE    26      46.679  37.496  25.376  1.00  0.00           H  
ATOM    444 HD12 ILE    26      47.316  36.438  24.150  1.00  0.00           H  
ATOM    445 HD13 ILE    26      48.285  37.789  24.596  1.00  0.00           H  
ATOM    446  C   ILE    26      45.781  40.422  21.504  1.00  0.00           C  
ATOM    447  O   ILE    26      46.468  41.496  21.727  1.00  0.00           O  
ATOM    448  N   ILE    27      44.476  40.437  21.418  1.00  0.00           N  
ATOM    449  H   ILE    27      44.069  39.540  21.195  1.00  0.00           H  
ATOM    450  CA  ILE    27      43.591  41.538  21.855  1.00  0.00           C  
ATOM    451  HA  ILE    27      44.146  42.476  21.873  1.00  0.00           H  
ATOM    452  CB  ILE    27      42.436  41.607  20.822  1.00  0.00           C  
ATOM    453  HB  ILE    27      42.116  40.595  20.573  1.00  0.00           H  
ATOM    454  CG2 ILE    27      41.220  42.359  21.379  1.00  0.00           C  
ATOM    455 HG21 ILE    27      41.584  43.284  21.826  1.00  0.00           H  
ATOM    456 HG22 ILE    27      40.519  42.587  20.577  1.00  0.00           H  
ATOM    457 HG23 ILE    27      40.696  41.699  22.071  1.00  0.00           H  
ATOM    458  CG1 ILE    27      43.011  42.197  19.487  1.00  0.00           C  
ATOM    459 HG12 ILE    27      43.065  43.278  19.616  1.00  0.00           H  
ATOM    460 HG13 ILE    27      44.046  41.916  19.297  1.00  0.00           H  
ATOM    461  CD1 ILE    27      42.208  41.774  18.276  1.00  0.00           C  
ATOM    462 HD11 ILE    27      41.197  42.121  18.491  1.00  0.00           H  
ATOM    463 HD12 ILE    27      42.440  42.303  17.352  1.00  0.00           H  
ATOM    464 HD13 ILE    27      42.254  40.688  18.208  1.00  0.00           H  
ATOM    465  C   ILE    27      43.188  41.283  23.285  1.00  0.00           C  
ATOM    466  O   ILE    27      42.709  40.211  23.644  1.00  0.00           O  
ATOM    467  N   ALA    28      43.148  42.344  24.108  1.00  0.00           N  
ATOM    468  H   ALA    28      43.298  43.262  23.713  1.00  0.00           H  
ATOM    469  CA  ALA    28      42.278  42.478  25.271  1.00  0.00           C  
ATOM    470  HA  ALA    28      41.974  41.467  25.543  1.00  0.00           H  
ATOM    471  CB  ALA    28      43.264  43.084  26.349  1.00  0.00           C  
ATOM    472  HB1 ALA    28      43.497  44.087  25.993  1.00  0.00           H  
ATOM    473  HB2 ALA    28      42.822  43.058  27.345  1.00  0.00           H  
ATOM    474  HB3 ALA    28      44.221  42.568  26.265  1.00  0.00           H  
ATOM    475  C   ALA    28      41.171  43.482  25.016  1.00  0.00           C  
ATOM    476  O   ALA    28      41.412  44.466  24.308  1.00  0.00           O  
ATOM    477  N   MET    29      39.937  43.205  25.461  1.00  0.00           N  
ATOM    478  H   MET    29      39.798  42.295  25.876  1.00  0.00           H  
ATOM    479  CA  MET    29      38.755  44.006  25.123  1.00  0.00           C  
ATOM    480  HA  MET    29      39.089  45.041  25.045  1.00  0.00           H  
ATOM    481  CB  MET    29      38.179  43.586  23.648  1.00  0.00           C  
ATOM    482  HB2 MET    29      37.335  44.171  23.284  1.00  0.00           H  
ATOM    483  HB3 MET    29      39.040  43.520  22.983  1.00  0.00           H  
ATOM    484  CG  MET    29      37.624  42.130  23.730  1.00  0.00           C  
ATOM    485  HG2 MET    29      38.117  41.494  24.465  1.00  0.00           H  
ATOM    486  HG3 MET    29      36.603  42.204  24.104  1.00  0.00           H  
ATOM    487  SD  MET    29      37.404  41.226  22.126  1.00  0.00           S  
ATOM    488  CE  MET    29      36.314  42.466  21.271  1.00  0.00           C  
ATOM    489  HE1 MET    29      36.077  41.980  20.325  1.00  0.00           H  
ATOM    490  HE2 MET    29      35.384  42.697  21.791  1.00  0.00           H  
ATOM    491  HE3 MET    29      36.874  43.390  21.130  1.00  0.00           H  
ATOM    492  C   MET    29      37.643  43.887  26.189  1.00  0.00           C  
ATOM    493  O   MET    29      37.779  43.054  27.099  1.00  0.00           O  
ATOM    494  N   GLY    30      36.635  44.733  26.084  1.00  0.00           N  
ATOM    495  H   GLY    30      36.728  45.619  25.607  1.00  0.00           H  
ATOM    496  CA  GLY    30      35.400  44.479  26.927  1.00  0.00           C  
ATOM    497  HA2 GLY    30      35.700  44.030  27.874  1.00  0.00           H  
ATOM    498  HA3 GLY    30      34.941  45.463  27.021  1.00  0.00           H  
ATOM    499  C   GLY    30      34.390  43.508  26.275  1.00  0.00           C  
ATOM    500  O   GLY    30      34.472  43.328  25.030  1.00  0.00           O  
ATOM    501  N   PHE    31      33.466  42.989  27.108  1.00  0.00           N  
ATOM    502  H   PHE    31      33.508  43.250  28.083  1.00  0.00           H  
ATOM    503  CA  PHE    31      32.499  41.961  26.741  1.00  0.00           C  
ATOM    504  HA  PHE    31      33.074  41.091  26.424  1.00  0.00           H  
ATOM    505  CB  PHE    31      31.696  41.514  27.958  1.00  0.00           C  
ATOM    506  HB2 PHE    31      32.310  41.260  28.822  1.00  0.00           H  
ATOM    507  HB3 PHE    31      31.068  42.359  28.240  1.00  0.00           H  
ATOM    508  CG  PHE    31      30.724  40.377  27.777  1.00  0.00           C  
ATOM    509  CD1 PHE    31      31.020  39.061  28.203  1.00  0.00           C  
ATOM    510  HD1 PHE    31      31.899  38.905  28.812  1.00  0.00           H  
ATOM    511  CE1 PHE    31      30.058  38.032  28.052  1.00  0.00           C  
ATOM    512  HE1 PHE    31      30.185  37.019  28.405  1.00  0.00           H  
ATOM    513  CZ  PHE    31      28.828  38.362  27.454  1.00  0.00           C  
ATOM    514  HZ  PHE    31      28.062  37.603  27.391  1.00  0.00           H  
ATOM    515  CE2 PHE    31      28.565  39.626  26.926  1.00  0.00           C  
ATOM    516  HE2 PHE    31      27.649  39.807  26.382  1.00  0.00           H  
ATOM    517  CD2 PHE    31      29.566  40.580  27.001  1.00  0.00           C  
ATOM    518  HD2 PHE    31      29.365  41.557  26.586  1.00  0.00           H  
ATOM    519  C   PHE    31      31.539  42.341  25.536  1.00  0.00           C  
ATOM    520  O   PHE    31      30.851  43.338  25.660  1.00  0.00           O  
ATOM    521  N   PRO    32      31.642  41.696  24.377  1.00  0.00           N  
ATOM    522  CD  PRO    32      32.385  40.541  24.013  1.00  0.00           C  
ATOM    523  HD2 PRO    32      31.882  39.643  24.372  1.00  0.00           H  
ATOM    524  HD3 PRO    32      33.415  40.658  24.350  1.00  0.00           H  
ATOM    525  CG  PRO    32      32.484  40.552  22.443  1.00  0.00           C  
ATOM    526  HG2 PRO    32      32.633  39.565  22.005  1.00  0.00           H  
ATOM    527  HG3 PRO    32      33.338  41.175  22.177  1.00  0.00           H  
ATOM    528  CB  PRO    32      31.210  41.206  22.057  1.00  0.00           C  
ATOM    529  HB2 PRO    32      30.465  40.492  21.707  1.00  0.00           H  
ATOM    530  HB3 PRO    32      31.386  41.945  21.275  1.00  0.00           H  
ATOM    531  CA  PRO    32      30.693  42.001  23.367  1.00  0.00           C  
ATOM    532  HA  PRO    32      30.633  43.067  23.145  1.00  0.00           H  
ATOM    533  C   PRO    32      29.253  41.567  23.707  1.00  0.00           C  
ATOM    534  O   PRO    32      28.920  40.334  23.728  1.00  0.00           O  
ATOM    535  N   ALA    33      28.335  42.513  23.735  1.00  0.00           N  
ATOM    536  H   ALA    33      28.641  43.469  23.625  1.00  0.00           H  
ATOM    537  CA  ALA    33      26.921  42.324  23.960  1.00  0.00           C  
ATOM    538  HA  ALA    33      26.782  41.304  24.319  1.00  0.00           H  
ATOM    539  CB  ALA    33      26.471  43.313  25.036  1.00  0.00           C  
ATOM    540  HB1 ALA    33      26.793  42.965  26.017  1.00  0.00           H  
ATOM    541  HB2 ALA    33      26.715  44.356  24.834  1.00  0.00           H  
ATOM    542  HB3 ALA    33      25.393  43.160  25.079  1.00  0.00           H  
ATOM    543  C   ALA    33      26.051  42.434  22.728  1.00  0.00           C  
ATOM    544  O   ALA    33      26.512  43.163  21.789  1.00  0.00           O  
ATOM    545  N   GLU    34      24.780  42.017  22.889  1.00  0.00           N  
ATOM    546  H   GLU    34      24.605  41.426  23.689  1.00  0.00           H  
ATOM    547  CA  GLU    34      23.774  42.037  21.837  1.00  0.00           C  
ATOM    548  HA  GLU    34      24.252  41.924  20.864  1.00  0.00           H  
ATOM    549  CB  GLU    34      22.872  40.816  22.109  1.00  0.00           C  
ATOM    550  HB2 GLU    34      22.344  40.805  23.063  1.00  0.00           H  
ATOM    551  HB3 GLU    34      22.107  40.918  21.340  1.00  0.00           H  
ATOM    552  CG  GLU    34      23.549  39.514  21.787  1.00  0.00           C  
ATOM    553  HG2 GLU    34      22.884  38.914  21.167  1.00  0.00           H  
ATOM    554  HG3 GLU    34      24.509  39.697  21.303  1.00  0.00           H  
ATOM    555  CD  GLU    34      23.765  38.798  23.085  1.00  0.00           C  
ATOM    556  OE1 GLU    34      23.201  37.756  23.331  1.00  0.00           O  
ATOM    557  OE2 GLU    34      24.591  39.240  23.901  1.00  0.00           O  
ATOM    558  C   GLU    34      22.942  43.319  21.902  1.00  0.00           C  
ATOM    559  O   GLU    34      22.245  43.560  20.914  1.00  0.00           O  
ATOM    560  N   ARG    35      23.059  44.084  22.981  1.00  0.00           N  
ATOM    561  H   ARG    35      23.775  43.893  23.668  1.00  0.00           H  
ATOM    562  CA  ARG    35      22.427  45.399  23.158  1.00  0.00           C  
ATOM    563  HA  ARG    35      22.338  45.826  22.159  1.00  0.00           H  
ATOM    564  CB  ARG    35      21.095  45.241  23.893  1.00  0.00           C  
ATOM    565  HB2 ARG    35      20.586  44.511  23.264  1.00  0.00           H  
ATOM    566  HB3 ARG    35      21.230  44.849  24.901  1.00  0.00           H  
ATOM    567  CG  ARG    35      20.266  46.521  23.847  1.00  0.00           C  
ATOM    568  HG2 ARG    35      20.742  47.384  24.312  1.00  0.00           H  
ATOM    569  HG3 ARG    35      19.999  46.797  22.827  1.00  0.00           H  
ATOM    570  CD  ARG    35      18.905  46.360  24.541  1.00  0.00           C  
ATOM    571  HD2 ARG    35      18.392  47.322  24.532  1.00  0.00           H  
ATOM    572  HD3 ARG    35      18.337  45.674  23.913  1.00  0.00           H  
ATOM    573  NE  ARG    35      18.985  45.792  25.907  1.00  0.00           N  
ATOM    574  HE  ARG    35      19.064  46.452  26.667  1.00  0.00           H  
ATOM    575  CZ  ARG    35      18.644  44.556  26.345  1.00  0.00           C  
ATOM    576  NH1 ARG    35      18.161  43.542  25.652  1.00  0.00           N  
ATOM    577 HH11 ARG    35      18.104  43.664  24.651  1.00  0.00           H  
ATOM    578 HH12 ARG    35      17.717  42.751  26.096  1.00  0.00           H  
ATOM    579  NH2 ARG    35      18.731  44.385  27.605  1.00  0.00           N  
ATOM    580 HH21 ARG    35      19.358  44.980  28.127  1.00  0.00           H  
ATOM    581 HH22 ARG    35      18.438  43.524  28.045  1.00  0.00           H  
ATOM    582  C   ARG    35      23.358  46.236  24.064  1.00  0.00           C  
ATOM    583  O   ARG    35      24.018  45.631  24.898  1.00  0.00           O  
ATOM    584  N   LEU    36      23.362  47.602  23.942  1.00  0.00           N  
ATOM    585  H   LEU    36      22.773  48.048  23.252  1.00  0.00           H  
ATOM    586  CA  LEU    36      24.332  48.399  24.673  1.00  0.00           C  
ATOM    587  HA  LEU    36      24.914  47.729  25.305  1.00  0.00           H  
ATOM    588  CB  LEU    36      25.196  49.200  23.637  1.00  0.00           C  
ATOM    589  HB2 LEU    36      24.496  49.895  23.173  1.00  0.00           H  
ATOM    590  HB3 LEU    36      25.877  49.882  24.146  1.00  0.00           H  
ATOM    591  CG  LEU    36      25.954  48.396  22.655  1.00  0.00           C  
ATOM    592  HG  LEU    36      25.278  47.929  21.938  1.00  0.00           H  
ATOM    593  CD1 LEU    36      26.737  49.260  21.657  1.00  0.00           C  
ATOM    594 HD11 LEU    36      27.515  49.765  22.229  1.00  0.00           H  
ATOM    595 HD12 LEU    36      27.124  48.608  20.874  1.00  0.00           H  
ATOM    596 HD13 LEU    36      26.039  50.042  21.357  1.00  0.00           H  
ATOM    597  CD2 LEU    36      27.067  47.468  23.257  1.00  0.00           C  
ATOM    598 HD21 LEU    36      26.545  46.583  23.620  1.00  0.00           H  
ATOM    599 HD22 LEU    36      27.856  47.152  22.575  1.00  0.00           H  
ATOM    600 HD23 LEU    36      27.397  48.009  24.143  1.00  0.00           H  
ATOM    601  C   LEU    36      23.517  49.287  25.636  1.00  0.00           C  
ATOM    602  O   LEU    36      22.699  50.049  25.298  1.00  0.00           O  
ATOM    603  N   GLU    37      23.761  49.114  26.949  1.00  0.00           N  
ATOM    604  H   GLU    37      24.452  48.430  27.221  1.00  0.00           H  
ATOM    605  CA  GLU    37      23.143  49.851  28.017  1.00  0.00           C  
ATOM    606  HA  GLU    37      22.974  50.888  27.726  1.00  0.00           H  
ATOM    607  CB  GLU    37      21.790  49.255  28.297  1.00  0.00           C  
ATOM    608  HB2 GLU    37      21.336  49.859  29.083  1.00  0.00           H  
ATOM    609  HB3 GLU    37      21.294  49.326  27.329  1.00  0.00           H  
ATOM    610  CG  GLU    37      22.019  47.809  28.859  1.00  0.00           C  
ATOM    611  HG2 GLU    37      22.704  47.310  28.174  1.00  0.00           H  
ATOM    612  HG3 GLU    37      22.256  47.843  29.923  1.00  0.00           H  
ATOM    613  CD  GLU    37      20.793  46.892  28.727  1.00  0.00           C  
ATOM    614  OE1 GLU    37      20.817  45.640  28.978  1.00  0.00           O  
ATOM    615  OE2 GLU    37      19.668  47.333  28.348  1.00  0.00           O  
ATOM    616  C   GLU    37      24.024  49.878  29.219  1.00  0.00           C  
ATOM    617  O   GLU    37      24.843  48.963  29.389  1.00  0.00           O  
ATOM    618  N   GLY    38      24.060  50.975  29.974  1.00  0.00           N  
ATOM    619  H   GLY    38      23.285  51.594  29.781  1.00  0.00           H  
ATOM    620  CA  GLY    38      25.062  51.231  31.034  1.00  0.00           C  
ATOM    621  HA2 GLY    38      25.065  52.256  31.404  1.00  0.00           H  
ATOM    622  HA3 GLY    38      24.857  50.626  31.917  1.00  0.00           H  
ATOM    623  C   GLY    38      26.543  50.921  30.625  1.00  0.00           C  
ATOM    624  O   GLY    38      27.172  51.613  29.840  1.00  0.00           O  
ATOM    625  N   VAL    39      27.045  49.817  31.229  1.00  0.00           N  
ATOM    626  H   VAL    39      26.286  49.348  31.701  1.00  0.00           H  
ATOM    627  CA  VAL    39      28.389  49.254  31.138  1.00  0.00           C  
ATOM    628  HA  VAL    39      29.021  50.092  31.433  1.00  0.00           H  
ATOM    629  CB  VAL    39      28.724  48.069  32.127  1.00  0.00           C  
ATOM    630  HB  VAL    39      28.629  48.400  33.161  1.00  0.00           H  
ATOM    631  CG1 VAL    39      27.821  46.866  31.892  1.00  0.00           C  
ATOM    632 HG11 VAL    39      26.806  47.140  32.178  1.00  0.00           H  
ATOM    633 HG12 VAL    39      27.872  46.503  30.865  1.00  0.00           H  
ATOM    634 HG13 VAL    39      28.298  46.166  32.578  1.00  0.00           H  
ATOM    635  CG2 VAL    39      30.260  47.762  32.029  1.00  0.00           C  
ATOM    636 HG21 VAL    39      30.599  47.083  32.813  1.00  0.00           H  
ATOM    637 HG22 VAL    39      30.383  47.379  31.016  1.00  0.00           H  
ATOM    638 HG23 VAL    39      30.789  48.713  32.091  1.00  0.00           H  
ATOM    639  C   VAL    39      28.778  48.962  29.693  1.00  0.00           C  
ATOM    640  O   VAL    39      29.910  49.272  29.300  1.00  0.00           O  
ATOM    641  N   TYR    40      27.814  48.403  28.909  1.00  0.00           N  
ATOM    642  H   TYR    40      26.953  48.042  29.295  1.00  0.00           H  
ATOM    643  CA  TYR    40      28.116  47.875  27.583  1.00  0.00           C  
ATOM    644  HA  TYR    40      29.075  47.359  27.633  1.00  0.00           H  
ATOM    645  CB  TYR    40      27.023  46.920  27.198  1.00  0.00           C  
ATOM    646  HB2 TYR    40      26.088  47.458  27.356  1.00  0.00           H  
ATOM    647  HB3 TYR    40      27.024  46.618  26.150  1.00  0.00           H  
ATOM    648  CG  TYR    40      26.980  45.671  28.047  1.00  0.00           C  
ATOM    649  CD1 TYR    40      28.052  44.709  27.971  1.00  0.00           C  
ATOM    650  HD1 TYR    40      28.824  44.773  27.218  1.00  0.00           H  
ATOM    651  CE1 TYR    40      27.979  43.529  28.725  1.00  0.00           C  
ATOM    652  HE1 TYR    40      28.633  42.672  28.658  1.00  0.00           H  
ATOM    653  CZ  TYR    40      26.800  43.290  29.486  1.00  0.00           C  
ATOM    654  OH  TYR    40      26.796  42.024  30.137  1.00  0.00           O  
ATOM    655  HH  TYR    40      25.890  41.879  30.419  1.00  0.00           H  
ATOM    656  CE2 TYR    40      25.768  44.245  29.631  1.00  0.00           C  
ATOM    657  HE2 TYR    40      24.893  44.049  30.234  1.00  0.00           H  
ATOM    658  CD2 TYR    40      25.874  45.410  28.908  1.00  0.00           C  
ATOM    659  HD2 TYR    40      25.049  46.105  28.855  1.00  0.00           H  
ATOM    660  C   TYR    40      28.284  48.960  26.517  1.00  0.00           C  
ATOM    661  O   TYR    40      27.423  49.847  26.372  1.00  0.00           O  
ATOM    662  N   ARG    41      29.338  48.831  25.735  1.00  0.00           N  
ATOM    663  H   ARG    41      30.080  48.212  26.028  1.00  0.00           H  
ATOM    664  CA  ARG    41      29.576  49.597  24.459  1.00  0.00           C  
ATOM    665  HA  ARG    41      28.696  49.886  23.885  1.00  0.00           H  
ATOM    666  CB  ARG    41      30.467  50.778  24.912  1.00  0.00           C  
ATOM    667  HB2 ARG    41      31.274  50.447  25.566  1.00  0.00           H  
ATOM    668  HB3 ARG    41      30.947  51.200  24.029  1.00  0.00           H  
ATOM    669  CG  ARG    41      29.684  51.895  25.655  1.00  0.00           C  
ATOM    670  HG2 ARG    41      29.354  51.456  26.596  1.00  0.00           H  
ATOM    671  HG3 ARG    41      30.262  52.793  25.875  1.00  0.00           H  
ATOM    672  CD  ARG    41      28.467  52.419  24.864  1.00  0.00           C  
ATOM    673  HD2 ARG    41      27.712  51.639  24.769  1.00  0.00           H  
ATOM    674  HD3 ARG    41      27.926  53.149  25.467  1.00  0.00           H  
ATOM    675  NE  ARG    41      28.768  53.034  23.563  1.00  0.00           N  
ATOM    676  HE  ARG    41      29.724  53.319  23.404  1.00  0.00           H  
ATOM    677  CZ  ARG    41      27.862  53.010  22.536  1.00  0.00           C  
ATOM    678  NH1 ARG    41      26.576  52.697  22.709  1.00  0.00           N  
ATOM    679 HH11 ARG    41      26.106  52.822  23.595  1.00  0.00           H  
ATOM    680 HH12 ARG    41      25.986  52.882  21.911  1.00  0.00           H  
ATOM    681  NH2 ARG    41      28.203  53.337  21.333  1.00  0.00           N  
ATOM    682 HH21 ARG    41      29.165  53.578  21.139  1.00  0.00           H  
ATOM    683 HH22 ARG    41      27.577  53.214  20.550  1.00  0.00           H  
ATOM    684  C   ARG    41      30.359  48.824  23.395  1.00  0.00           C  
ATOM    685  O   ARG    41      30.557  49.415  22.328  1.00  0.00           O  
ATOM    686  N   ASN    42      30.794  47.594  23.657  1.00  0.00           N  
ATOM    687  H   ASN    42      30.763  47.180  24.577  1.00  0.00           H  
ATOM    688  CA  ASN    42      31.271  46.719  22.480  1.00  0.00           C  
ATOM    689  HA  ASN    42      31.712  47.295  21.666  1.00  0.00           H  
ATOM    690  CB  ASN    42      32.389  45.790  23.006  1.00  0.00           C  
ATOM    691  HB2 ASN    42      32.084  45.308  23.934  1.00  0.00           H  
ATOM    692  HB3 ASN    42      32.506  44.936  22.338  1.00  0.00           H  
ATOM    693  CG  ASN    42      33.792  46.388  23.063  1.00  0.00           C  
ATOM    694  OD1 ASN    42      34.010  47.593  22.827  1.00  0.00           O  
ATOM    695  ND2 ASN    42      34.779  45.555  23.438  1.00  0.00           N  
ATOM    696 HD21 ASN    42      35.697  45.952  23.577  1.00  0.00           H  
ATOM    697 HD22 ASN    42      34.496  44.656  23.802  1.00  0.00           H  
ATOM    698  C   ASN    42      30.102  45.941  21.923  1.00  0.00           C  
ATOM    699  O   ASN    42      29.410  45.105  22.559  1.00  0.00           O  
ATOM    700  N   ASN    43      29.635  46.398  20.756  1.00  0.00           N  
ATOM    701  H   ASN    43      29.997  47.277  20.414  1.00  0.00           H  
ATOM    702  CA  ASN    43      28.679  45.631  20.014  1.00  0.00           C  
ATOM    703  HA  ASN    43      27.816  45.458  20.658  1.00  0.00           H  
ATOM    704  CB  ASN    43      28.235  46.397  18.776  1.00  0.00           C  
ATOM    705  HB2 ASN    43      27.559  47.222  19.000  1.00  0.00           H  
ATOM    706  HB3 ASN    43      29.084  46.697  18.161  1.00  0.00           H  
ATOM    707  CG  ASN    43      27.303  45.607  17.879  1.00  0.00           C  
ATOM    708  OD1 ASN    43      26.626  44.724  18.363  1.00  0.00           O  
ATOM    709  ND2 ASN    43      27.178  45.900  16.574  1.00  0.00           N  
ATOM    710 HD21 ASN    43      26.290  45.622  16.183  1.00  0.00           H  
ATOM    711 HD22 ASN    43      27.645  46.742  16.270  1.00  0.00           H  
ATOM    712  C   ASN    43      29.267  44.303  19.463  1.00  0.00           C  
ATOM    713  O   ASN    43      30.426  44.330  18.883  1.00  0.00           O  
ATOM    714  N   ILE    44      28.722  43.111  19.799  1.00  0.00           N  
ATOM    715  H   ILE    44      27.910  43.249  20.384  1.00  0.00           H  
ATOM    716  CA  ILE    44      29.042  41.829  19.286  1.00  0.00           C  
ATOM    717  HA  ILE    44      30.046  41.611  19.651  1.00  0.00           H  
ATOM    718  CB  ILE    44      27.943  40.746  19.699  1.00  0.00           C  
ATOM    719  HB  ILE    44      27.976  40.623  20.781  1.00  0.00           H  
ATOM    720  CG2 ILE    44      26.507  41.125  19.312  1.00  0.00           C  
ATOM    721 HG21 ILE    44      26.258  42.086  19.762  1.00  0.00           H  
ATOM    722 HG22 ILE    44      26.450  41.256  18.231  1.00  0.00           H  
ATOM    723 HG23 ILE    44      25.825  40.331  19.618  1.00  0.00           H  
ATOM    724  CG1 ILE    44      28.287  39.293  19.195  1.00  0.00           C  
ATOM    725 HG12 ILE    44      28.024  39.275  18.138  1.00  0.00           H  
ATOM    726 HG13 ILE    44      29.359  39.114  19.279  1.00  0.00           H  
ATOM    727  CD1 ILE    44      27.541  38.324  19.985  1.00  0.00           C  
ATOM    728 HD11 ILE    44      26.526  38.342  19.588  1.00  0.00           H  
ATOM    729 HD12 ILE    44      27.903  37.318  19.771  1.00  0.00           H  
ATOM    730 HD13 ILE    44      27.569  38.492  21.062  1.00  0.00           H  
ATOM    731  C   ILE    44      29.106  41.828  17.751  1.00  0.00           C  
ATOM    732  O   ILE    44      29.998  41.179  17.201  1.00  0.00           O  
ATOM    733  N   ASP    45      28.288  42.459  16.959  1.00  0.00           N  
ATOM    734  H   ASP    45      27.520  42.977  17.361  1.00  0.00           H  
ATOM    735  CA  ASP    45      28.218  42.240  15.503  1.00  0.00           C  
ATOM    736  HA  ASP    45      28.328  41.159  15.410  1.00  0.00           H  
ATOM    737  CB  ASP    45      26.835  42.635  14.881  1.00  0.00           C  
ATOM    738  HB2 ASP    45      26.659  43.678  15.145  1.00  0.00           H  
ATOM    739  HB3 ASP    45      26.831  42.458  13.806  1.00  0.00           H  
ATOM    740  CG  ASP    45      25.639  41.843  15.481  1.00  0.00           C  
ATOM    741  OD1 ASP    45      25.735  40.602  15.383  1.00  0.00           O  
ATOM    742  OD2 ASP    45      24.577  42.479  15.733  1.00  0.00           O  
ATOM    743  C   ASP    45      29.367  42.802  14.752  1.00  0.00           C  
ATOM    744  O   ASP    45      29.961  42.256  13.848  1.00  0.00           O  
ATOM    745  N   ASP    46      29.819  43.950  15.304  1.00  0.00           N  
ATOM    746  H   ASP    46      29.272  44.292  16.081  1.00  0.00           H  
ATOM    747  CA  ASP    46      31.043  44.661  14.994  1.00  0.00           C  
ATOM    748  HA  ASP    46      31.093  44.793  13.913  1.00  0.00           H  
ATOM    749  CB  ASP    46      30.956  46.093  15.512  1.00  0.00           C  
ATOM    750  HB2 ASP    46      31.031  46.028  16.597  1.00  0.00           H  
ATOM    751  HB3 ASP    46      31.865  46.610  15.206  1.00  0.00           H  
ATOM    752  CG  ASP    46      29.765  46.971  15.209  1.00  0.00           C  
ATOM    753  OD1 ASP    46      29.261  46.866  14.076  1.00  0.00           O  
ATOM    754  OD2 ASP    46      29.375  47.820  16.027  1.00  0.00           O  
ATOM    755  C   ASP    46      32.295  43.954  15.533  1.00  0.00           C  
ATOM    756  O   ASP    46      33.377  44.043  14.936  1.00  0.00           O  
ATOM    757  N   VAL    47      32.251  43.292  16.679  1.00  0.00           N  
ATOM    758  H   VAL    47      31.391  43.164  17.193  1.00  0.00           H  
ATOM    759  CA  VAL    47      33.357  42.389  17.193  1.00  0.00           C  
ATOM    760  HA  VAL    47      34.280  42.968  17.208  1.00  0.00           H  
ATOM    761  CB  VAL    47      33.079  42.010  18.627  1.00  0.00           C  
ATOM    762  HB  VAL    47      32.020  41.827  18.810  1.00  0.00           H  
ATOM    763  CG1 VAL    47      33.792  40.680  19.053  1.00  0.00           C  
ATOM    764 HG11 VAL    47      34.753  40.529  18.561  1.00  0.00           H  
ATOM    765 HG12 VAL    47      33.929  40.677  20.134  1.00  0.00           H  
ATOM    766 HG13 VAL    47      33.129  39.834  18.875  1.00  0.00           H  
ATOM    767  CG2 VAL    47      33.509  43.227  19.533  1.00  0.00           C  
ATOM    768 HG21 VAL    47      34.591  43.358  19.515  1.00  0.00           H  
ATOM    769 HG22 VAL    47      33.151  44.149  19.075  1.00  0.00           H  
ATOM    770 HG23 VAL    47      33.335  43.059  20.596  1.00  0.00           H  
ATOM    771  C   VAL    47      33.568  41.186  16.312  1.00  0.00           C  
ATOM    772  O   VAL    47      34.686  41.025  15.838  1.00  0.00           O  
ATOM    773  N   VAL    48      32.557  40.390  15.923  1.00  0.00           N  
ATOM    774  H   VAL    48      31.613  40.538  16.250  1.00  0.00           H  
ATOM    775  CA  VAL    48      32.743  39.259  14.996  1.00  0.00           C  
ATOM    776  HA  VAL    48      33.571  38.669  15.388  1.00  0.00           H  
ATOM    777  CB  VAL    48      31.581  38.299  15.031  1.00  0.00           C  
ATOM    778  HB  VAL    48      31.877  37.439  14.431  1.00  0.00           H  
ATOM    779  CG1 VAL    48      31.221  37.881  16.498  1.00  0.00           C  
ATOM    780 HG11 VAL    48      32.108  37.569  17.051  1.00  0.00           H  
ATOM    781 HG12 VAL    48      30.825  38.728  17.058  1.00  0.00           H  
ATOM    782 HG13 VAL    48      30.520  37.050  16.416  1.00  0.00           H  
ATOM    783  CG2 VAL    48      30.364  38.972  14.461  1.00  0.00           C  
ATOM    784 HG21 VAL    48      30.043  39.768  15.133  1.00  0.00           H  
ATOM    785 HG22 VAL    48      30.401  39.186  13.393  1.00  0.00           H  
ATOM    786 HG23 VAL    48      29.627  38.169  14.481  1.00  0.00           H  
ATOM    787  C   VAL    48      33.163  39.754  13.620  1.00  0.00           C  
ATOM    788  O   VAL    48      34.013  39.098  12.951  1.00  0.00           O  
ATOM    789  N   ARG    49      32.653  40.899  13.204  1.00  0.00           N  
ATOM    790  H   ARG    49      31.922  41.322  13.758  1.00  0.00           H  
ATOM    791  CA  ARG    49      33.239  41.491  11.932  1.00  0.00           C  
ATOM    792  HA  ARG    49      33.281  40.759  11.125  1.00  0.00           H  
ATOM    793  CB  ARG    49      32.335  42.648  11.483  1.00  0.00           C  
ATOM    794  HB2 ARG    49      31.323  42.246  11.445  1.00  0.00           H  
ATOM    795  HB3 ARG    49      32.211  43.340  12.315  1.00  0.00           H  
ATOM    796  CG  ARG    49      32.682  43.220  10.126  1.00  0.00           C  
ATOM    797  HG2 ARG    49      33.646  43.710  10.262  1.00  0.00           H  
ATOM    798  HG3 ARG    49      32.962  42.410   9.452  1.00  0.00           H  
ATOM    799  CD  ARG    49      31.733  44.240   9.570  1.00  0.00           C  
ATOM    800  HD2 ARG    49      32.004  44.555   8.563  1.00  0.00           H  
ATOM    801  HD3 ARG    49      30.726  43.839   9.449  1.00  0.00           H  
ATOM    802  NE  ARG    49      31.735  45.462  10.427  1.00  0.00           N  
ATOM    803  HE  ARG    49      32.515  46.088  10.286  1.00  0.00           H  
ATOM    804  CZ  ARG    49      30.928  45.868  11.361  1.00  0.00           C  
ATOM    805  NH1 ARG    49      29.947  45.054  11.605  1.00  0.00           N  
ATOM    806 HH11 ARG    49      29.892  44.208  11.055  1.00  0.00           H  
ATOM    807 HH12 ARG    49      29.278  45.265  12.332  1.00  0.00           H  
ATOM    808  NH2 ARG    49      31.004  46.916  12.097  1.00  0.00           N  
ATOM    809 HH21 ARG    49      31.829  47.492  12.018  1.00  0.00           H  
ATOM    810 HH22 ARG    49      30.229  47.253  12.649  1.00  0.00           H  
ATOM    811  C   ARG    49      34.687  41.964  12.051  1.00  0.00           C  
ATOM    812  O   ARG    49      35.481  41.643  11.144  1.00  0.00           O  
ATOM    813  N   PHE    50      35.062  42.624  13.102  1.00  0.00           N  
ATOM    814  H   PHE    50      34.442  42.894  13.852  1.00  0.00           H  
ATOM    815  CA  PHE    50      36.396  43.143  13.363  1.00  0.00           C  
ATOM    816  HA  PHE    50      36.592  43.684  12.437  1.00  0.00           H  
ATOM    817  CB  PHE    50      36.377  43.960  14.603  1.00  0.00           C  
ATOM    818  HB2 PHE    50      35.662  44.763  14.426  1.00  0.00           H  
ATOM    819  HB3 PHE    50      36.083  43.396  15.488  1.00  0.00           H  
ATOM    820  CG  PHE    50      37.787  44.593  14.901  1.00  0.00           C  
ATOM    821  CD1 PHE    50      38.197  45.693  14.154  1.00  0.00           C  
ATOM    822  HD1 PHE    50      37.435  46.012  13.458  1.00  0.00           H  
ATOM    823  CE1 PHE    50      39.453  46.269  14.438  1.00  0.00           C  
ATOM    824  HE1 PHE    50      39.847  47.133  13.924  1.00  0.00           H  
ATOM    825  CZ  PHE    50      40.317  45.726  15.436  1.00  0.00           C  
ATOM    826  HZ  PHE    50      41.243  46.256  15.605  1.00  0.00           H  
ATOM    827  CE2 PHE    50      40.000  44.452  15.980  1.00  0.00           C  
ATOM    828  HE2 PHE    50      40.749  43.996  16.610  1.00  0.00           H  
ATOM    829  CD2 PHE    50      38.742  43.928  15.749  1.00  0.00           C  
ATOM    830  HD2 PHE    50      38.427  43.036  16.269  1.00  0.00           H  
ATOM    831  C   PHE    50      37.432  41.991  13.433  1.00  0.00           C  
ATOM    832  O   PHE    50      38.433  42.073  12.763  1.00  0.00           O  
ATOM    833  N   LEU    51      37.118  40.926  14.108  1.00  0.00           N  
ATOM    834  H   LEU    51      36.228  40.852  14.579  1.00  0.00           H  
ATOM    835  CA  LEU    51      38.080  39.850  14.251  1.00  0.00           C  
ATOM    836  HA  LEU    51      39.052  40.245  14.548  1.00  0.00           H  
ATOM    837  CB  LEU    51      37.621  38.866  15.388  1.00  0.00           C  
ATOM    838  HB2 LEU    51      36.549  38.719  15.259  1.00  0.00           H  
ATOM    839  HB3 LEU    51      38.192  37.938  15.369  1.00  0.00           H  
ATOM    840  CG  LEU    51      37.705  39.416  16.875  1.00  0.00           C  
ATOM    841  HG  LEU    51      37.356  40.447  16.935  1.00  0.00           H  
ATOM    842  CD1 LEU    51      36.816  38.549  17.891  1.00  0.00           C  
ATOM    843 HD11 LEU    51      36.701  39.062  18.845  1.00  0.00           H  
ATOM    844 HD12 LEU    51      35.857  38.224  17.486  1.00  0.00           H  
ATOM    845 HD13 LEU    51      37.305  37.619  18.182  1.00  0.00           H  
ATOM    846  CD2 LEU    51      39.191  39.535  17.348  1.00  0.00           C  
ATOM    847 HD21 LEU    51      39.963  40.022  16.752  1.00  0.00           H  
ATOM    848 HD22 LEU    51      39.055  40.196  18.205  1.00  0.00           H  
ATOM    849 HD23 LEU    51      39.442  38.502  17.589  1.00  0.00           H  
ATOM    850  C   LEU    51      38.206  39.075  12.929  1.00  0.00           C  
ATOM    851  O   LEU    51      39.324  38.713  12.601  1.00  0.00           O  
ATOM    852  N   ASP    52      37.144  38.793  12.184  1.00  0.00           N  
ATOM    853  H   ASP    52      36.229  38.948  12.583  1.00  0.00           H  
ATOM    854  CA  ASP    52      37.121  38.044  10.939  1.00  0.00           C  
ATOM    855  HA  ASP    52      37.811  37.211  11.072  1.00  0.00           H  
ATOM    856  CB  ASP    52      35.702  37.572  10.629  1.00  0.00           C  
ATOM    857  HB2 ASP    52      35.385  37.164  11.589  1.00  0.00           H  
ATOM    858  HB3 ASP    52      35.094  38.413  10.296  1.00  0.00           H  
ATOM    859  CG  ASP    52      35.626  36.427   9.667  1.00  0.00           C  
ATOM    860  OD1 ASP    52      36.274  35.398   9.880  1.00  0.00           O  
ATOM    861  OD2 ASP    52      34.797  36.552   8.768  1.00  0.00           O  
ATOM    862  C   ASP    52      37.776  38.863   9.793  1.00  0.00           C  
ATOM    863  O   ASP    52      38.278  38.307   8.778  1.00  0.00           O  
ATOM    864  N   SER    53      37.733  40.208   9.996  1.00  0.00           N  
ATOM    865  H   SER    53      37.291  40.595  10.818  1.00  0.00           H  
ATOM    866  CA  SER    53      38.469  41.200   9.145  1.00  0.00           C  
ATOM    867  HA  SER    53      38.432  40.917   8.093  1.00  0.00           H  
ATOM    868  CB  SER    53      37.704  42.501   9.176  1.00  0.00           C  
ATOM    869  HB2 SER    53      36.646  42.368   8.950  1.00  0.00           H  
ATOM    870  HB3 SER    53      37.687  42.802  10.223  1.00  0.00           H  
ATOM    871  OG  SER    53      38.218  43.474   8.341  1.00  0.00           O  
ATOM    872  HG  SER    53      37.965  44.355   8.629  1.00  0.00           H  
ATOM    873  C   SER    53      39.949  41.420   9.577  1.00  0.00           C  
ATOM    874  O   SER    53      40.738  41.902   8.824  1.00  0.00           O  
ATOM    875  N   LYS    54      40.333  41.010  10.765  1.00  0.00           N  
ATOM    876  H   LYS    54      39.619  40.498  11.263  1.00  0.00           H  
ATOM    877  CA  LYS    54      41.715  40.858  11.336  1.00  0.00           C  
ATOM    878  HA  LYS    54      42.331  41.634  10.882  1.00  0.00           H  
ATOM    879  CB  LYS    54      41.795  41.012  12.846  1.00  0.00           C  
ATOM    880  HB2 LYS    54      41.290  41.881  13.268  1.00  0.00           H  
ATOM    881  HB3 LYS    54      41.299  40.192  13.364  1.00  0.00           H  
ATOM    882  CG  LYS    54      43.267  41.009  13.394  1.00  0.00           C  
ATOM    883  HG2 LYS    54      43.205  41.285  14.447  1.00  0.00           H  
ATOM    884  HG3 LYS    54      43.713  40.020  13.290  1.00  0.00           H  
ATOM    885  CD  LYS    54      44.189  42.050  12.733  1.00  0.00           C  
ATOM    886  HD2 LYS    54      44.354  41.807  11.683  1.00  0.00           H  
ATOM    887  HD3 LYS    54      43.710  43.016  12.894  1.00  0.00           H  
ATOM    888  CE  LYS    54      45.607  42.123  13.359  1.00  0.00           C  
ATOM    889  HE2 LYS    54      45.493  42.605  14.330  1.00  0.00           H  
ATOM    890  HE3 LYS    54      45.959  41.092  13.393  1.00  0.00           H  
ATOM    891  NZ  LYS    54      46.438  42.953  12.522  1.00  0.00           N  
ATOM    892  HZ1 LYS    54      45.961  43.738  12.102  1.00  0.00           H  
ATOM    893  HZ2 LYS    54      47.260  43.294  13.000  1.00  0.00           H  
ATOM    894  HZ3 LYS    54      46.751  42.447  11.706  1.00  0.00           H  
ATOM    895  C   LYS    54      42.304  39.598  10.847  1.00  0.00           C  
ATOM    896  O   LYS    54      43.372  39.591  10.343  1.00  0.00           O  
ATOM    897  N   HIE    55      41.599  38.484  10.897  1.00  0.00           N  
ATOM    898  H   HIE    55      40.813  38.502  11.531  1.00  0.00           H  
ATOM    899  CA  HIE    55      42.026  37.149  10.453  1.00  0.00           C  
ATOM    900  HA  HIE    55      42.489  37.162   9.467  1.00  0.00           H  
ATOM    901  CB  HIE    55      43.168  36.477  11.287  1.00  0.00           C  
ATOM    902  HB2 HIE    55      44.097  37.045  11.239  1.00  0.00           H  
ATOM    903  HB3 HIE    55      42.812  36.270  12.296  1.00  0.00           H  
ATOM    904  CG  HIE    55      43.524  35.091  10.787  1.00  0.00           C  
ATOM    905  ND1 HIE    55      43.942  34.894   9.535  1.00  0.00           N  
ATOM    906  CE1 HIE    55      44.503  33.574   9.680  1.00  0.00           C  
ATOM    907  HE1 HIE    55      44.900  33.028   8.837  1.00  0.00           H  
ATOM    908  NE2 HIE    55      44.484  33.116  10.955  1.00  0.00           N  
ATOM    909  HE2 HIE    55      44.751  32.218  11.333  1.00  0.00           H  
ATOM    910  CD2 HIE    55      43.793  34.046  11.703  1.00  0.00           C  
ATOM    911  HD2 HIE    55      43.750  34.023  12.782  1.00  0.00           H  
ATOM    912  C   HIE    55      40.784  36.168  10.283  1.00  0.00           C  
ATOM    913  O   HIE    55      40.114  35.897  11.287  1.00  0.00           O  
ATOM    914  N   LYS    56      40.443  35.775   9.053  1.00  0.00           N  
ATOM    915  H   LYS    56      41.112  35.972   8.323  1.00  0.00           H  
ATOM    916  CA  LYS    56      39.295  34.864   8.709  1.00  0.00           C  
ATOM    917  HA  LYS    56      38.382  35.431   8.891  1.00  0.00           H  
ATOM    918  CB  LYS    56      39.326  34.492   7.271  1.00  0.00           C  
ATOM    919  HB2 LYS    56      40.267  34.069   6.920  1.00  0.00           H  
ATOM    920  HB3 LYS    56      38.766  33.596   7.007  1.00  0.00           H  
ATOM    921  CG  LYS    56      38.983  35.680   6.280  1.00  0.00           C  
ATOM    922  HG2 LYS    56      39.699  36.479   6.470  1.00  0.00           H  
ATOM    923  HG3 LYS    56      39.153  35.292   5.276  1.00  0.00           H  
ATOM    924  CD  LYS    56      37.520  36.050   6.326  1.00  0.00           C  
ATOM    925  HD2 LYS    56      37.161  36.440   7.279  1.00  0.00           H  
ATOM    926  HD3 LYS    56      37.526  36.852   5.588  1.00  0.00           H  
ATOM    927  CE  LYS    56      36.446  35.028   5.808  1.00  0.00           C  
ATOM    928  HE2 LYS    56      36.620  34.902   4.740  1.00  0.00           H  
ATOM    929  HE3 LYS    56      36.571  34.130   6.412  1.00  0.00           H  
ATOM    930  NZ  LYS    56      35.107  35.567   6.115  1.00  0.00           N  
ATOM    931  HZ1 LYS    56      34.486  34.771   6.119  1.00  0.00           H  
ATOM    932  HZ2 LYS    56      35.057  35.840   7.086  1.00  0.00           H  
ATOM    933  HZ3 LYS    56      34.722  36.345   5.597  1.00  0.00           H  
ATOM    934  C   LYS    56      39.279  33.558   9.564  1.00  0.00           C  
ATOM    935  O   LYS    56      40.259  32.777   9.581  1.00  0.00           O  
ATOM    936  N   ASN    57      38.118  33.222  10.054  1.00  0.00           N  
ATOM    937  H   ASN    57      37.363  33.876   9.909  1.00  0.00           H  
ATOM    938  CA  ASN    57      37.817  31.968  10.880  1.00  0.00           C  
ATOM    939  HA  ASN    57      36.852  32.125  11.363  1.00  0.00           H  
ATOM    940  CB  ASN    57      37.785  30.775   9.958  1.00  0.00           C  
ATOM    941  HB2 ASN    57      38.816  30.644   9.630  1.00  0.00           H  
ATOM    942  HB3 ASN    57      37.420  29.826  10.352  1.00  0.00           H  
ATOM    943  CG  ASN    57      36.961  30.943   8.601  1.00  0.00           C  
ATOM    944  OD1 ASN    57      35.814  31.379   8.521  1.00  0.00           O  
ATOM    945  ND2 ASN    57      37.659  30.597   7.544  1.00  0.00           N  
ATOM    946 HD21 ASN    57      37.287  30.889   6.651  1.00  0.00           H  
ATOM    947 HD22 ASN    57      38.606  30.289   7.712  1.00  0.00           H  
ATOM    948  C   ASN    57      38.651  31.718  12.165  1.00  0.00           C  
ATOM    949  O   ASN    57      38.012  31.472  13.224  1.00  0.00           O  
ATOM    950  N   HIE    58      39.999  31.673  12.109  1.00  0.00           N  
ATOM    951  H   HIE    58      40.439  31.846  11.216  1.00  0.00           H  
ATOM    952  CA  HIE    58      40.913  31.335  13.254  1.00  0.00           C  
ATOM    953  HA  HIE    58      40.485  30.552  13.881  1.00  0.00           H  
ATOM    954  CB  HIE    58      42.143  30.679  12.583  1.00  0.00           C  
ATOM    955  HB2 HIE    58      42.372  31.242  11.678  1.00  0.00           H  
ATOM    956  HB3 HIE    58      42.984  30.720  13.276  1.00  0.00           H  
ATOM    957  CG  HIE    58      42.092  29.173  12.177  1.00  0.00           C  
ATOM    958  ND1 HIE    58      42.075  28.063  12.970  1.00  0.00           N  
ATOM    959  CE1 HIE    58      42.058  27.028  12.137  1.00  0.00           C  
ATOM    960  HE1 HIE    58      41.993  25.997  12.451  1.00  0.00           H  
ATOM    961  NE2 HIE    58      42.110  27.412  10.836  1.00  0.00           N  
ATOM    962  HE2 HIE    58      42.178  26.818  10.021  1.00  0.00           H  
ATOM    963  CD2 HIE    58      42.119  28.743  10.868  1.00  0.00           C  
ATOM    964  HD2 HIE    58      42.099  29.377   9.994  1.00  0.00           H  
ATOM    965  C   HIE    58      41.201  32.553  14.120  1.00  0.00           C  
ATOM    966  O   HIE    58      42.381  32.849  14.465  1.00  0.00           O  
ATOM    967  N   TYR    59      40.108  33.184  14.588  1.00  0.00           N  
ATOM    968  H   TYR    59      39.182  32.901  14.301  1.00  0.00           H  
ATOM    969  CA  TYR    59      40.043  33.924  15.797  1.00  0.00           C  
ATOM    970  HA  TYR    59      41.012  34.169  16.232  1.00  0.00           H  
ATOM    971  CB  TYR    59      39.319  35.229  15.373  1.00  0.00           C  
ATOM    972  HB2 TYR    59      39.339  35.879  16.248  1.00  0.00           H  
ATOM    973  HB3 TYR    59      39.932  35.762  14.646  1.00  0.00           H  
ATOM    974  CG  TYR    59      37.845  35.290  14.974  1.00  0.00           C  
ATOM    975  CD1 TYR    59      37.483  34.926  13.685  1.00  0.00           C  
ATOM    976  HD1 TYR    59      38.161  34.422  13.012  1.00  0.00           H  
ATOM    977  CE1 TYR    59      36.180  35.054  13.191  1.00  0.00           C  
ATOM    978  HE1 TYR    59      35.882  34.649  12.235  1.00  0.00           H  
ATOM    979  CZ  TYR    59      35.157  35.623  13.953  1.00  0.00           C  
ATOM    980  OH  TYR    59      33.904  35.639  13.505  1.00  0.00           O  
ATOM    981  HH  TYR    59      33.774  34.942  12.858  1.00  0.00           H  
ATOM    982  CE2 TYR    59      35.433  35.928  15.316  1.00  0.00           C  
ATOM    983  HE2 TYR    59      34.669  36.347  15.953  1.00  0.00           H  
ATOM    984  CD2 TYR    59      36.781  35.793  15.787  1.00  0.00           C  
ATOM    985  HD2 TYR    59      37.013  36.048  16.811  1.00  0.00           H  
ATOM    986  C   TYR    59      39.265  33.219  16.869  1.00  0.00           C  
ATOM    987  O   TYR    59      38.169  32.772  16.604  1.00  0.00           O  
ATOM    988  N   LYS    60      39.762  33.218  18.104  1.00  0.00           N  
ATOM    989  H   LYS    60      40.603  33.719  18.353  1.00  0.00           H  
ATOM    990  CA  LYS    60      39.255  32.502  19.283  1.00  0.00           C  
ATOM    991  HA  LYS    60      38.357  32.039  18.873  1.00  0.00           H  
ATOM    992  CB  LYS    60      40.258  31.370  19.785  1.00  0.00           C  
ATOM    993  HB2 LYS    60      40.353  30.588  19.032  1.00  0.00           H  
ATOM    994  HB3 LYS    60      41.222  31.729  20.147  1.00  0.00           H  
ATOM    995  CG  LYS    60      39.678  30.624  21.022  1.00  0.00           C  
ATOM    996  HG2 LYS    60      39.526  31.351  21.820  1.00  0.00           H  
ATOM    997  HG3 LYS    60      38.654  30.389  20.732  1.00  0.00           H  
ATOM    998  CD  LYS    60      40.389  29.328  21.358  1.00  0.00           C  
ATOM    999  HD2 LYS    60      40.342  28.642  20.513  1.00  0.00           H  
ATOM   1000  HD3 LYS    60      41.443  29.574  21.486  1.00  0.00           H  
ATOM   1001  CE  LYS    60      39.719  28.700  22.654  1.00  0.00           C  
ATOM   1002  HE2 LYS    60      39.606  29.510  23.375  1.00  0.00           H  
ATOM   1003  HE3 LYS    60      38.756  28.302  22.337  1.00  0.00           H  
ATOM   1004  NZ  LYS    60      40.551  27.515  23.074  1.00  0.00           N  
ATOM   1005  HZ1 LYS    60      40.601  26.845  22.320  1.00  0.00           H  
ATOM   1006  HZ2 LYS    60      41.405  27.692  23.585  1.00  0.00           H  
ATOM   1007  HZ3 LYS    60      40.051  26.947  23.742  1.00  0.00           H  
ATOM   1008  C   LYS    60      38.881  33.475  20.386  1.00  0.00           C  
ATOM   1009  O   LYS    60      39.767  34.177  20.855  1.00  0.00           O  
ATOM   1010  N   ILE    61      37.646  33.373  21.002  1.00  0.00           N  
ATOM   1011  H   ILE    61      37.003  32.762  20.519  1.00  0.00           H  
ATOM   1012  CA  ILE    61      37.194  34.132  22.245  1.00  0.00           C  
ATOM   1013  HA  ILE    61      37.881  34.977  22.208  1.00  0.00           H  
ATOM   1014  CB  ILE    61      35.692  34.635  22.097  1.00  0.00           C  
ATOM   1015  HB  ILE    61      35.075  33.799  21.766  1.00  0.00           H  
ATOM   1016  CG2 ILE    61      35.202  35.094  23.497  1.00  0.00           C  
ATOM   1017 HG21 ILE    61      35.139  34.251  24.185  1.00  0.00           H  
ATOM   1018 HG22 ILE    61      35.870  35.849  23.911  1.00  0.00           H  
ATOM   1019 HG23 ILE    61      34.277  35.664  23.574  1.00  0.00           H  
ATOM   1020  CG1 ILE    61      35.818  35.804  21.135  1.00  0.00           C  
ATOM   1021 HG12 ILE    61      36.398  36.607  21.591  1.00  0.00           H  
ATOM   1022 HG13 ILE    61      36.321  35.419  20.248  1.00  0.00           H  
ATOM   1023  CD1 ILE    61      34.433  36.145  20.566  1.00  0.00           C  
ATOM   1024 HD11 ILE    61      33.897  35.311  20.113  1.00  0.00           H  
ATOM   1025 HD12 ILE    61      33.715  36.415  21.341  1.00  0.00           H  
ATOM   1026 HD13 ILE    61      34.511  36.975  19.864  1.00  0.00           H  
ATOM   1027  C   ILE    61      37.576  33.350  23.539  1.00  0.00           C  
ATOM   1028  O   ILE    61      37.301  32.145  23.666  1.00  0.00           O  
ATOM   1029  N   TYR    62      38.142  34.117  24.499  1.00  0.00           N  
ATOM   1030  H   TYR    62      38.357  35.093  24.349  1.00  0.00           H  
ATOM   1031  CA  TYR    62      38.310  33.733  25.938  1.00  0.00           C  
ATOM   1032  HA  TYR    62      37.959  32.734  26.197  1.00  0.00           H  
ATOM   1033  CB  TYR    62      39.771  33.765  26.330  1.00  0.00           C  
ATOM   1034  HB2 TYR    62      40.265  34.719  26.146  1.00  0.00           H  
ATOM   1035  HB3 TYR    62      39.890  33.498  27.380  1.00  0.00           H  
ATOM   1036  CG  TYR    62      40.633  32.678  25.638  1.00  0.00           C  
ATOM   1037  CD1 TYR    62      40.807  32.725  24.180  1.00  0.00           C  
ATOM   1038  HD1 TYR    62      40.416  33.502  23.540  1.00  0.00           H  
ATOM   1039  CE1 TYR    62      41.784  31.784  23.582  1.00  0.00           C  
ATOM   1040  HE1 TYR    62      42.076  31.764  22.542  1.00  0.00           H  
ATOM   1041  CZ  TYR    62      42.350  30.714  24.362  1.00  0.00           C  
ATOM   1042  OH  TYR    62      43.244  29.824  23.835  1.00  0.00           O  
ATOM   1043  HH  TYR    62      43.332  29.091  24.448  1.00  0.00           H  
ATOM   1044  CE2 TYR    62      41.939  30.633  25.707  1.00  0.00           C  
ATOM   1045  HE2 TYR    62      42.430  29.836  26.246  1.00  0.00           H  
ATOM   1046  CD2 TYR    62      41.239  31.651  26.417  1.00  0.00           C  
ATOM   1047  HD2 TYR    62      41.113  31.555  27.485  1.00  0.00           H  
ATOM   1048  C   TYR    62      37.479  34.599  26.821  1.00  0.00           C  
ATOM   1049  O   TYR    62      37.942  35.652  27.248  1.00  0.00           O  
ATOM   1050  N   ASN    63      36.309  34.089  27.136  1.00  0.00           N  
ATOM   1051  H   ASN    63      35.959  33.274  26.654  1.00  0.00           H  
ATOM   1052  CA  ASN    63      35.404  34.837  28.077  1.00  0.00           C  
ATOM   1053  HA  ASN    63      35.427  35.912  27.901  1.00  0.00           H  
ATOM   1054  CB  ASN    63      33.974  34.309  27.725  1.00  0.00           C  
ATOM   1055  HB2 ASN    63      33.654  34.590  26.722  1.00  0.00           H  
ATOM   1056  HB3 ASN    63      33.970  33.219  27.727  1.00  0.00           H  
ATOM   1057  CG  ASN    63      32.972  34.884  28.723  1.00  0.00           C  
ATOM   1058  OD1 ASN    63      33.043  36.024  29.133  1.00  0.00           O  
ATOM   1059  ND2 ASN    63      32.058  34.108  29.211  1.00  0.00           N  
ATOM   1060 HD21 ASN    63      31.514  34.462  29.985  1.00  0.00           H  
ATOM   1061 HD22 ASN    63      32.184  33.115  29.075  1.00  0.00           H  
ATOM   1062  C   ASN    63      35.776  34.569  29.551  1.00  0.00           C  
ATOM   1063  O   ASN    63      35.870  33.385  29.904  1.00  0.00           O  
ATOM   1064  N   LEU    64      35.801  35.643  30.354  1.00  0.00           N  
ATOM   1065  H   LEU    64      35.663  36.573  29.984  1.00  0.00           H  
ATOM   1066  CA  LEU    64      35.970  35.551  31.817  1.00  0.00           C  
ATOM   1067  HA  LEU    64      36.211  34.510  32.032  1.00  0.00           H  
ATOM   1068  CB  LEU    64      37.210  36.470  32.228  1.00  0.00           C  
ATOM   1069  HB2 LEU    64      36.918  37.517  32.149  1.00  0.00           H  
ATOM   1070  HB3 LEU    64      37.511  36.195  33.239  1.00  0.00           H  
ATOM   1071  CG  LEU    64      38.447  36.350  31.357  1.00  0.00           C  
ATOM   1072  HG  LEU    64      38.258  36.583  30.310  1.00  0.00           H  
ATOM   1073  CD1 LEU    64      39.548  37.332  31.770  1.00  0.00           C  
ATOM   1074 HD11 LEU    64      39.245  38.371  31.640  1.00  0.00           H  
ATOM   1075 HD12 LEU    64      39.857  37.143  32.798  1.00  0.00           H  
ATOM   1076 HD13 LEU    64      40.420  37.177  31.135  1.00  0.00           H  
ATOM   1077  CD2 LEU    64      38.969  34.907  31.243  1.00  0.00           C  
ATOM   1078 HD21 LEU    64      38.160  34.249  30.927  1.00  0.00           H  
ATOM   1079 HD22 LEU    64      39.560  34.762  30.338  1.00  0.00           H  
ATOM   1080 HD23 LEU    64      39.361  34.579  32.205  1.00  0.00           H  
ATOM   1081  C   LEU    64      34.719  35.883  32.707  1.00  0.00           C  
ATOM   1082  O   LEU    64      34.788  35.918  33.920  1.00  0.00           O  
ATOM   1083  N   CYS    65      33.692  36.282  31.992  1.00  0.00           N  
ATOM   1084  H   CYS    65      33.746  36.454  30.998  1.00  0.00           H  
ATOM   1085  CA  CYS    65      32.427  36.561  32.644  1.00  0.00           C  
ATOM   1086  HA  CYS    65      32.719  37.164  33.503  1.00  0.00           H  
ATOM   1087  CB  CYS    65      31.451  37.360  31.751  1.00  0.00           C  
ATOM   1088  HB2 CYS    65      31.226  36.867  30.805  1.00  0.00           H  
ATOM   1089  HB3 CYS    65      30.492  37.383  32.268  1.00  0.00           H  
ATOM   1090  SG  CYS    65      32.139  38.990  31.479  1.00  0.00           S  
ATOM   1091  HG  CYS    65      31.037  39.744  31.423  1.00  0.00           H  
ATOM   1092  C   CYS    65      31.763  35.337  33.176  1.00  0.00           C  
ATOM   1093  O   CYS    65      31.788  34.279  32.438  1.00  0.00           O  
ATOM   1094  N   ALA    66      31.178  35.309  34.379  1.00  0.00           N  
ATOM   1095  H   ALA    66      31.153  36.159  34.924  1.00  0.00           H  
ATOM   1096  CA  ALA    66      30.381  34.181  34.946  1.00  0.00           C  
ATOM   1097  HA  ALA    66      30.531  33.248  34.402  1.00  0.00           H  
ATOM   1098  CB  ALA    66      30.959  33.950  36.346  1.00  0.00           C  
ATOM   1099  HB1 ALA    66      30.879  32.903  36.640  1.00  0.00           H  
ATOM   1100  HB2 ALA    66      32.000  34.270  36.315  1.00  0.00           H  
ATOM   1101  HB3 ALA    66      30.381  34.583  37.020  1.00  0.00           H  
ATOM   1102  C   ALA    66      28.852  34.397  34.985  1.00  0.00           C  
ATOM   1103  O   ALA    66      28.099  33.437  34.978  1.00  0.00           O  
ATOM   1104  N   GLU    67      28.475  35.650  35.054  1.00  0.00           N  
ATOM   1105  H   GLU    67      29.199  36.346  35.166  1.00  0.00           H  
ATOM   1106  CA  GLU    67      27.100  36.129  35.005  1.00  0.00           C  
ATOM   1107  HA  GLU    67      26.517  35.553  35.724  1.00  0.00           H  
ATOM   1108  CB  GLU    67      27.069  37.628  35.249  1.00  0.00           C  
ATOM   1109  HB2 GLU    67      26.037  37.814  35.549  1.00  0.00           H  
ATOM   1110  HB3 GLU    67      27.734  37.837  36.087  1.00  0.00           H  
ATOM   1111  CG  GLU    67      27.464  38.566  34.051  1.00  0.00           C  
ATOM   1112  HG2 GLU    67      28.537  38.523  33.863  1.00  0.00           H  
ATOM   1113  HG3 GLU    67      26.864  38.280  33.186  1.00  0.00           H  
ATOM   1114  CD  GLU    67      27.257  40.035  34.391  1.00  0.00           C  
ATOM   1115  OE1 GLU    67      26.388  40.694  33.803  1.00  0.00           O  
ATOM   1116  OE2 GLU    67      28.073  40.546  35.201  1.00  0.00           O  
ATOM   1117  C   GLU    67      26.543  35.790  33.614  1.00  0.00           C  
ATOM   1118  O   GLU    67      25.342  35.608  33.440  1.00  0.00           O  
ATOM   1119  N   ARG    68      27.429  35.591  32.617  1.00  0.00           N  
ATOM   1120  H   ARG    68      28.386  35.879  32.763  1.00  0.00           H  
ATOM   1121  CA  ARG    68      27.036  34.929  31.270  1.00  0.00           C  
ATOM   1122  HA  ARG    68      26.241  34.238  31.549  1.00  0.00           H  
ATOM   1123  CB  ARG    68      26.556  36.090  30.364  1.00  0.00           C  
ATOM   1124  HB2 ARG    68      27.261  36.922  30.397  1.00  0.00           H  
ATOM   1125  HB3 ARG    68      26.638  35.620  29.384  1.00  0.00           H  
ATOM   1126  CG  ARG    68      25.093  36.547  30.398  1.00  0.00           C  
ATOM   1127  HG2 ARG    68      24.550  35.614  30.244  1.00  0.00           H  
ATOM   1128  HG3 ARG    68      24.900  36.874  31.420  1.00  0.00           H  
ATOM   1129  CD  ARG    68      24.651  37.550  29.349  1.00  0.00           C  
ATOM   1130  HD2 ARG    68      23.705  37.921  29.744  1.00  0.00           H  
ATOM   1131  HD3 ARG    68      25.218  38.481  29.329  1.00  0.00           H  
ATOM   1132  NE  ARG    68      24.688  37.018  27.936  1.00  0.00           N  
ATOM   1133  HE  ARG    68      24.684  36.015  27.817  1.00  0.00           H  
ATOM   1134  CZ  ARG    68      24.727  37.685  26.810  1.00  0.00           C  
ATOM   1135  NH1 ARG    68      24.760  37.036  25.714  1.00  0.00           N  
ATOM   1136 HH11 ARG    68      24.814  36.028  25.747  1.00  0.00           H  
ATOM   1137 HH12 ARG    68      24.827  37.619  24.891  1.00  0.00           H  
ATOM   1138  NH2 ARG    68      24.570  38.947  26.692  1.00  0.00           N  
ATOM   1139 HH21 ARG    68      24.289  39.423  27.537  1.00  0.00           H  
ATOM   1140 HH22 ARG    68      24.449  39.323  25.762  1.00  0.00           H  
ATOM   1141  C   ARG    68      28.213  34.147  30.756  1.00  0.00           C  
ATOM   1142  O   ARG    68      29.293  34.730  30.809  1.00  0.00           O  
ATOM   1143  N   HIE    69      27.956  32.947  30.286  1.00  0.00           N  
ATOM   1144  H   HIE    69      26.990  32.654  30.327  1.00  0.00           H  
ATOM   1145  CA  HIE    69      28.810  32.239  29.274  1.00  0.00           C  
ATOM   1146  HA  HIE    69      29.875  32.423  29.417  1.00  0.00           H  
ATOM   1147  CB  HIE    69      28.519  30.712  29.287  1.00  0.00           C  
ATOM   1148  HB2 HIE    69      27.487  30.458  29.047  1.00  0.00           H  
ATOM   1149  HB3 HIE    69      29.150  30.173  28.580  1.00  0.00           H  
ATOM   1150  CG  HIE    69      28.808  30.071  30.600  1.00  0.00           C  
ATOM   1151  ND1 HIE    69      28.627  28.750  30.863  1.00  0.00           N  
ATOM   1152  CE1 HIE    69      29.092  28.524  32.144  1.00  0.00           C  
ATOM   1153  HE1 HIE    69      28.892  27.572  32.614  1.00  0.00           H  
ATOM   1154  NE2 HIE    69      29.633  29.679  32.659  1.00  0.00           N  
ATOM   1155  HE2 HIE    69      29.871  29.769  33.636  1.00  0.00           H  
ATOM   1156  CD2 HIE    69      29.431  30.678  31.694  1.00  0.00           C  
ATOM   1157  HD2 HIE    69      29.744  31.710  31.740  1.00  0.00           H  
ATOM   1158  C   HIE    69      28.654  32.897  27.805  1.00  0.00           C  
ATOM   1159  O   HIE    69      27.585  33.281  27.374  1.00  0.00           O  
ATOM   1160  N   TYR    70      29.751  33.037  27.051  1.00  0.00           N  
ATOM   1161  H   TYR    70      30.649  32.627  27.264  1.00  0.00           H  
ATOM   1162  CA  TYR    70      29.644  33.677  25.738  1.00  0.00           C  
ATOM   1163  HA  TYR    70      28.805  34.372  25.773  1.00  0.00           H  
ATOM   1164  CB  TYR    70      30.947  34.501  25.566  1.00  0.00           C  
ATOM   1165  HB2 TYR    70      31.050  35.177  26.415  1.00  0.00           H  
ATOM   1166  HB3 TYR    70      31.764  33.782  25.521  1.00  0.00           H  
ATOM   1167  CG  TYR    70      30.981  35.269  24.258  1.00  0.00           C  
ATOM   1168  CD1 TYR    70      30.469  36.572  24.178  1.00  0.00           C  
ATOM   1169  HD1 TYR    70      30.154  37.093  25.070  1.00  0.00           H  
ATOM   1170  CE1 TYR    70      30.440  37.280  22.888  1.00  0.00           C  
ATOM   1171  HE1 TYR    70      29.982  38.256  22.946  1.00  0.00           H  
ATOM   1172  CZ  TYR    70      31.059  36.649  21.722  1.00  0.00           C  
ATOM   1173  OH  TYR    70      30.998  37.197  20.453  1.00  0.00           O  
ATOM   1174  HH  TYR    70      31.150  36.530  19.780  1.00  0.00           H  
ATOM   1175  CE2 TYR    70      31.535  35.286  21.850  1.00  0.00           C  
ATOM   1176  HE2 TYR    70      31.958  34.876  20.945  1.00  0.00           H  
ATOM   1177  CD2 TYR    70      31.398  34.581  23.073  1.00  0.00           C  
ATOM   1178  HD2 TYR    70      31.843  33.608  23.222  1.00  0.00           H  
ATOM   1179  C   TYR    70      29.277  32.641  24.641  1.00  0.00           C  
ATOM   1180  O   TYR    70      29.795  31.553  24.712  1.00  0.00           O  
ATOM   1181  N   ASP    71      28.450  32.961  23.627  1.00  0.00           N  
ATOM   1182  H   ASP    71      28.118  33.912  23.696  1.00  0.00           H  
ATOM   1183  CA  ASP    71      27.649  31.906  22.917  1.00  0.00           C  
ATOM   1184  HA  ASP    71      27.250  31.205  23.650  1.00  0.00           H  
ATOM   1185  CB  ASP    71      26.361  32.511  22.242  1.00  0.00           C  
ATOM   1186  HB2 ASP    71      26.715  33.317  21.599  1.00  0.00           H  
ATOM   1187  HB3 ASP    71      25.979  31.716  21.601  1.00  0.00           H  
ATOM   1188  CG  ASP    71      25.231  33.003  23.184  1.00  0.00           C  
ATOM   1189  OD1 ASP    71      24.193  33.642  22.749  1.00  0.00           O  
ATOM   1190  OD2 ASP    71      25.225  32.558  24.358  1.00  0.00           O  
ATOM   1191  C   ASP    71      28.493  31.057  21.953  1.00  0.00           C  
ATOM   1192  O   ASP    71      29.036  31.492  20.972  1.00  0.00           O  
ATOM   1193  N   THR    72      28.618  29.758  22.230  1.00  0.00           N  
ATOM   1194  H   THR    72      28.106  29.445  23.043  1.00  0.00           H  
ATOM   1195  CA  THR    72      29.406  28.838  21.334  1.00  0.00           C  
ATOM   1196  HA  THR    72      30.369  29.273  21.068  1.00  0.00           H  
ATOM   1197  CB  THR    72      29.649  27.599  22.103  1.00  0.00           C  
ATOM   1198  HB  THR    72      28.763  26.972  22.001  1.00  0.00           H  
ATOM   1199  CG2 THR    72      30.906  27.010  21.585  1.00  0.00           C  
ATOM   1200 HG21 THR    72      30.819  25.980  21.929  1.00  0.00           H  
ATOM   1201 HG22 THR    72      30.923  26.964  20.496  1.00  0.00           H  
ATOM   1202 HG23 THR    72      31.800  27.540  21.917  1.00  0.00           H  
ATOM   1203  OG1 THR    72      29.890  27.703  23.517  1.00  0.00           O  
ATOM   1204  HG1 THR    72      29.292  28.338  23.917  1.00  0.00           H  
ATOM   1205  C   THR    72      28.624  28.551  20.046  1.00  0.00           C  
ATOM   1206  O   THR    72      27.366  28.585  20.066  1.00  0.00           O  
ATOM   1207  N   ALA    73      29.307  28.272  18.882  1.00  0.00           N  
ATOM   1208  H   ALA    73      30.314  28.237  18.961  1.00  0.00           H  
ATOM   1209  CA  ALA    73      28.740  28.106  17.527  1.00  0.00           C  
ATOM   1210  HA  ALA    73      29.559  28.169  16.810  1.00  0.00           H  
ATOM   1211  CB  ALA    73      28.302  26.628  17.525  1.00  0.00           C  
ATOM   1212  HB1 ALA    73      27.348  26.601  18.051  1.00  0.00           H  
ATOM   1213  HB2 ALA    73      28.022  26.375  16.503  1.00  0.00           H  
ATOM   1214  HB3 ALA    73      28.985  25.913  17.986  1.00  0.00           H  
ATOM   1215  C   ALA    73      27.716  29.077  16.929  1.00  0.00           C  
ATOM   1216  O   ALA    73      26.892  28.736  16.034  1.00  0.00           O  
ATOM   1217  N   LYS    74      27.757  30.351  17.303  1.00  0.00           N  
ATOM   1218  H   LYS    74      28.590  30.671  17.777  1.00  0.00           H  
ATOM   1219  CA  LYS    74      26.737  31.260  16.726  1.00  0.00           C  
ATOM   1220  HA  LYS    74      25.765  30.795  16.560  1.00  0.00           H  
ATOM   1221  CB  LYS    74      26.485  32.317  17.834  1.00  0.00           C  
ATOM   1222  HB2 LYS    74      26.159  31.870  18.773  1.00  0.00           H  
ATOM   1223  HB3 LYS    74      27.448  32.807  17.974  1.00  0.00           H  
ATOM   1224  CG  LYS    74      25.484  33.424  17.520  1.00  0.00           C  
ATOM   1225  HG2 LYS    74      25.714  33.921  16.578  1.00  0.00           H  
ATOM   1226  HG3 LYS    74      24.452  33.076  17.483  1.00  0.00           H  
ATOM   1227  CD  LYS    74      25.621  34.535  18.645  1.00  0.00           C  
ATOM   1228  HD2 LYS    74      25.546  34.088  19.636  1.00  0.00           H  
ATOM   1229  HD3 LYS    74      26.666  34.824  18.752  1.00  0.00           H  
ATOM   1230  CE  LYS    74      24.703  35.751  18.363  1.00  0.00           C  
ATOM   1231  HE2 LYS    74      25.000  36.542  19.052  1.00  0.00           H  
ATOM   1232  HE3 LYS    74      24.997  36.056  17.359  1.00  0.00           H  
ATOM   1233  NZ  LYS    74      23.311  35.531  18.507  1.00  0.00           N  
ATOM   1234  HZ1 LYS    74      22.948  34.749  17.982  1.00  0.00           H  
ATOM   1235  HZ2 LYS    74      23.021  35.380  19.463  1.00  0.00           H  
ATOM   1236  HZ3 LYS    74      22.757  36.332  18.238  1.00  0.00           H  
ATOM   1237  C   LYS    74      27.209  32.015  15.451  1.00  0.00           C  
ATOM   1238  O   LYS    74      26.465  32.305  14.507  1.00  0.00           O  
ATOM   1239  N   PHE    75      28.489  32.136  15.377  1.00  0.00           N  
ATOM   1240  H   PHE    75      28.996  31.689  16.127  1.00  0.00           H  
ATOM   1241  CA  PHE    75      29.285  32.659  14.299  1.00  0.00           C  
ATOM   1242  HA  PHE    75      28.680  32.786  13.401  1.00  0.00           H  
ATOM   1243  CB  PHE    75      29.704  34.116  14.642  1.00  0.00           C  
ATOM   1244  HB2 PHE    75      30.388  34.106  15.491  1.00  0.00           H  
ATOM   1245  HB3 PHE    75      30.317  34.367  13.777  1.00  0.00           H  
ATOM   1246  CG  PHE    75      28.515  35.172  14.841  1.00  0.00           C  
ATOM   1247  CD1 PHE    75      28.194  35.522  16.150  1.00  0.00           C  
ATOM   1248  HD1 PHE    75      28.741  35.178  17.015  1.00  0.00           H  
ATOM   1249  CE1 PHE    75      27.335  36.623  16.418  1.00  0.00           C  
ATOM   1250  HE1 PHE    75      27.317  37.016  17.424  1.00  0.00           H  
ATOM   1251  CZ  PHE    75      26.783  37.294  15.336  1.00  0.00           C  
ATOM   1252  HZ  PHE    75      26.147  38.162  15.433  1.00  0.00           H  
ATOM   1253  CE2 PHE    75      26.957  36.856  14.042  1.00  0.00           C  
ATOM   1254  HE2 PHE    75      26.361  37.208  13.213  1.00  0.00           H  
ATOM   1255  CD2 PHE    75      27.903  35.834  13.820  1.00  0.00           C  
ATOM   1256  HD2 PHE    75      27.980  35.462  12.809  1.00  0.00           H  
ATOM   1257  C   PHE    75      30.518  31.715  14.010  1.00  0.00           C  
ATOM   1258  O   PHE    75      30.710  30.716  14.732  1.00  0.00           O  
ATOM   1259  N   ASN    76      31.273  31.988  12.966  1.00  0.00           N  
ATOM   1260  H   ASN    76      31.008  32.765  12.377  1.00  0.00           H  
ATOM   1261  CA  ASN    76      32.343  31.130  12.444  1.00  0.00           C  
ATOM   1262  HA  ASN    76      31.884  30.143  12.399  1.00  0.00           H  
ATOM   1263  CB  ASN    76      32.763  31.587  11.077  1.00  0.00           C  
ATOM   1264  HB2 ASN    76      33.318  30.869  10.475  1.00  0.00           H  
ATOM   1265  HB3 ASN    76      31.831  31.734  10.531  1.00  0.00           H  
ATOM   1266  CG  ASN    76      33.530  32.885  11.039  1.00  0.00           C  
ATOM   1267  OD1 ASN    76      33.254  33.815  11.807  1.00  0.00           O  
ATOM   1268  ND2 ASN    76      34.501  33.100  10.260  1.00  0.00           N  
ATOM   1269 HD21 ASN    76      35.025  33.962  10.219  1.00  0.00           H  
ATOM   1270 HD22 ASN    76      34.857  32.332   9.708  1.00  0.00           H  
ATOM   1271  C   ASN    76      33.662  31.152  13.377  1.00  0.00           C  
ATOM   1272  O   ASN    76      34.600  30.370  13.148  1.00  0.00           O  
ATOM   1273  N   CYS    77      33.687  31.986  14.372  1.00  0.00           N  
ATOM   1274  H   CYS    77      32.882  32.592  14.440  1.00  0.00           H  
ATOM   1275  CA  CYS    77      34.615  32.130  15.453  1.00  0.00           C  
ATOM   1276  HA  CYS    77      35.563  32.518  15.080  1.00  0.00           H  
ATOM   1277  CB  CYS    77      34.047  33.268  16.332  1.00  0.00           C  
ATOM   1278  HB2 CYS    77      34.840  33.558  17.021  1.00  0.00           H  
ATOM   1279  HB3 CYS    77      33.962  34.101  15.633  1.00  0.00           H  
ATOM   1280  SG  CYS    77      32.559  32.790  17.316  1.00  0.00           S  
ATOM   1281  HG  CYS    77      32.723  33.854  18.107  1.00  0.00           H  
ATOM   1282  C   CYS    77      34.825  30.837  16.325  1.00  0.00           C  
ATOM   1283  O   CYS    77      33.955  30.006  16.406  1.00  0.00           O  
ATOM   1284  N   ARG    78      35.981  30.676  16.992  1.00  0.00           N  
ATOM   1285  H   ARG    78      36.731  31.298  16.726  1.00  0.00           H  
ATOM   1286  CA  ARG    78      36.171  29.728  18.214  1.00  0.00           C  
ATOM   1287  HA  ARG    78      35.442  28.926  18.102  1.00  0.00           H  
ATOM   1288  CB  ARG    78      37.576  29.216  18.269  1.00  0.00           C  
ATOM   1289  HB2 ARG    78      38.371  29.961  18.305  1.00  0.00           H  
ATOM   1290  HB3 ARG    78      37.658  28.684  19.217  1.00  0.00           H  
ATOM   1291  CG  ARG    78      37.887  28.221  17.116  1.00  0.00           C  
ATOM   1292  HG2 ARG    78      38.626  27.527  17.516  1.00  0.00           H  
ATOM   1293  HG3 ARG    78      36.891  27.789  17.025  1.00  0.00           H  
ATOM   1294  CD  ARG    78      38.209  28.897  15.777  1.00  0.00           C  
ATOM   1295  HD2 ARG    78      37.278  29.211  15.305  1.00  0.00           H  
ATOM   1296  HD3 ARG    78      38.963  29.678  15.873  1.00  0.00           H  
ATOM   1297  NE  ARG    78      38.759  27.817  14.958  1.00  0.00           N  
ATOM   1298  HE  ARG    78      39.163  27.026  15.439  1.00  0.00           H  
ATOM   1299  CZ  ARG    78      38.669  27.771  13.690  1.00  0.00           C  
ATOM   1300  NH1 ARG    78      38.262  28.693  12.856  1.00  0.00           N  
ATOM   1301 HH11 ARG    78      37.906  29.602  13.114  1.00  0.00           H  
ATOM   1302 HH12 ARG    78      38.211  28.477  11.870  1.00  0.00           H  
ATOM   1303  NH2 ARG    78      39.073  26.656  13.129  1.00  0.00           N  
ATOM   1304 HH21 ARG    78      39.400  25.816  13.584  1.00  0.00           H  
ATOM   1305 HH22 ARG    78      39.164  26.726  12.126  1.00  0.00           H  
ATOM   1306  C   ARG    78      35.833  30.473  19.494  1.00  0.00           C  
ATOM   1307  O   ARG    78      35.938  31.706  19.507  1.00  0.00           O  
ATOM   1308  N   VAL    79      35.276  29.818  20.521  1.00  0.00           N  
ATOM   1309  H   VAL    79      35.049  28.838  20.426  1.00  0.00           H  
ATOM   1310  CA  VAL    79      34.799  30.484  21.752  1.00  0.00           C  
ATOM   1311  HA  VAL    79      35.141  31.519  21.758  1.00  0.00           H  
ATOM   1312  CB  VAL    79      33.226  30.665  21.568  1.00  0.00           C  
ATOM   1313  HB  VAL    79      32.793  29.862  20.971  1.00  0.00           H  
ATOM   1314  CG1 VAL    79      32.545  30.871  22.826  1.00  0.00           C  
ATOM   1315 HG11 VAL    79      32.497  30.000  23.479  1.00  0.00           H  
ATOM   1316 HG12 VAL    79      33.124  31.514  23.489  1.00  0.00           H  
ATOM   1317 HG13 VAL    79      31.565  31.344  22.760  1.00  0.00           H  
ATOM   1318  CG2 VAL    79      32.878  31.859  20.616  1.00  0.00           C  
ATOM   1319 HG21 VAL    79      31.837  31.993  20.321  1.00  0.00           H  
ATOM   1320 HG22 VAL    79      33.355  32.694  21.128  1.00  0.00           H  
ATOM   1321 HG23 VAL    79      33.412  31.631  19.694  1.00  0.00           H  
ATOM   1322  C   VAL    79      35.043  29.586  22.958  1.00  0.00           C  
ATOM   1323  O   VAL    79      34.866  28.368  22.874  1.00  0.00           O  
ATOM   1324  N   ALA    80      35.532  30.053  24.057  1.00  0.00           N  
ATOM   1325  H   ALA    80      35.753  31.034  24.149  1.00  0.00           H  
ATOM   1326  CA  ALA    80      35.841  29.303  25.230  1.00  0.00           C  
ATOM   1327  HA  ALA    80      35.061  28.548  25.330  1.00  0.00           H  
ATOM   1328  CB  ALA    80      37.172  28.570  25.065  1.00  0.00           C  
ATOM   1329  HB1 ALA    80      37.998  29.181  24.701  1.00  0.00           H  
ATOM   1330  HB2 ALA    80      37.462  28.179  26.041  1.00  0.00           H  
ATOM   1331  HB3 ALA    80      37.050  27.693  24.429  1.00  0.00           H  
ATOM   1332  C   ALA    80      35.582  30.083  26.520  1.00  0.00           C  
ATOM   1333  O   ALA    80      35.410  31.355  26.487  1.00  0.00           O  
ATOM   1334  N   GLN    81      35.473  29.403  27.642  1.00  0.00           N  
ATOM   1335  H   GLN    81      35.700  28.420  27.577  1.00  0.00           H  
ATOM   1336  CA  GLN    81      35.130  29.972  28.986  1.00  0.00           C  
ATOM   1337  HA  GLN    81      35.037  31.041  28.796  1.00  0.00           H  
ATOM   1338  CB  GLN    81      33.764  29.423  29.450  1.00  0.00           C  
ATOM   1339  HB2 GLN    81      33.939  28.529  30.048  1.00  0.00           H  
ATOM   1340  HB3 GLN    81      33.358  30.172  30.130  1.00  0.00           H  
ATOM   1341  CG  GLN    81      32.691  29.233  28.395  1.00  0.00           C  
ATOM   1342  HG2 GLN    81      33.094  28.572  27.628  1.00  0.00           H  
ATOM   1343  HG3 GLN    81      31.915  28.745  28.985  1.00  0.00           H  
ATOM   1344  CD  GLN    81      32.094  30.439  27.607  1.00  0.00           C  
ATOM   1345  OE1 GLN    81      31.987  31.563  28.093  1.00  0.00           O  
ATOM   1346  NE2 GLN    81      31.598  30.255  26.403  1.00  0.00           N  
ATOM   1347 HE21 GLN    81      31.101  31.028  25.985  1.00  0.00           H  
ATOM   1348 HE22 GLN    81      31.562  29.381  25.899  1.00  0.00           H  
ATOM   1349  C   GLN    81      36.205  29.748  30.020  1.00  0.00           C  
ATOM   1350  O   GLN    81      36.560  28.557  30.231  1.00  0.00           O  
ATOM   1351  N   TYR    82      36.623  30.742  30.816  1.00  0.00           N  
ATOM   1352  H   TYR    82      36.152  31.630  30.721  1.00  0.00           H  
ATOM   1353  CA  TYR    82      37.533  30.667  32.001  1.00  0.00           C  
ATOM   1354  HA  TYR    82      37.643  29.645  32.364  1.00  0.00           H  
ATOM   1355  CB  TYR    82      38.907  31.194  31.508  1.00  0.00           C  
ATOM   1356  HB2 TYR    82      38.841  32.143  30.974  1.00  0.00           H  
ATOM   1357  HB3 TYR    82      39.584  31.165  32.361  1.00  0.00           H  
ATOM   1358  CG  TYR    82      39.451  30.204  30.481  1.00  0.00           C  
ATOM   1359  CD1 TYR    82      39.106  30.256  29.066  1.00  0.00           C  
ATOM   1360  HD1 TYR    82      38.441  31.055  28.774  1.00  0.00           H  
ATOM   1361  CE1 TYR    82      39.644  29.252  28.231  1.00  0.00           C  
ATOM   1362  HE1 TYR    82      39.576  29.272  27.153  1.00  0.00           H  
ATOM   1363  CZ  TYR    82      40.394  28.139  28.683  1.00  0.00           C  
ATOM   1364  OH  TYR    82      40.730  27.218  27.843  1.00  0.00           O  
ATOM   1365  HH  TYR    82      40.633  27.464  26.921  1.00  0.00           H  
ATOM   1366  CE2 TYR    82      40.763  28.150  30.083  1.00  0.00           C  
ATOM   1367  HE2 TYR    82      41.416  27.386  30.478  1.00  0.00           H  
ATOM   1368  CD2 TYR    82      40.340  29.150  30.963  1.00  0.00           C  
ATOM   1369  HD2 TYR    82      40.660  29.191  31.993  1.00  0.00           H  
ATOM   1370  C   TYR    82      36.828  31.563  33.071  1.00  0.00           C  
ATOM   1371  O   TYR    82      37.370  32.517  33.618  1.00  0.00           O  
ATOM   1372  N   PRO    83      35.583  31.172  33.477  1.00  0.00           N  
ATOM   1373  CD  PRO    83      34.881  29.905  33.076  1.00  0.00           C  
ATOM   1374  HD2 PRO    83      35.394  28.984  33.352  1.00  0.00           H  
ATOM   1375  HD3 PRO    83      34.644  29.953  32.013  1.00  0.00           H  
ATOM   1376  CG  PRO    83      33.543  29.885  33.810  1.00  0.00           C  
ATOM   1377  HG2 PRO    83      33.790  29.515  34.805  1.00  0.00           H  
ATOM   1378  HG3 PRO    83      32.757  29.392  33.238  1.00  0.00           H  
ATOM   1379  CB  PRO    83      33.289  31.436  33.784  1.00  0.00           C  
ATOM   1380  HB2 PRO    83      32.589  31.791  34.540  1.00  0.00           H  
ATOM   1381  HB3 PRO    83      33.006  31.622  32.749  1.00  0.00           H  
ATOM   1382  CA  PRO    83      34.621  32.007  34.129  1.00  0.00           C  
ATOM   1383  HA  PRO    83      34.703  32.969  33.623  1.00  0.00           H  
ATOM   1384  C   PRO    83      34.915  32.247  35.644  1.00  0.00           C  
ATOM   1385  O   PRO    83      35.198  31.319  36.425  1.00  0.00           O  
ATOM   1386  N   PHE    84      34.813  33.497  36.078  1.00  0.00           N  
ATOM   1387  H   PHE    84      34.695  34.272  35.441  1.00  0.00           H  
ATOM   1388  CA  PHE    84      34.951  33.943  37.495  1.00  0.00           C  
ATOM   1389  HA  PHE    84      34.408  33.226  38.110  1.00  0.00           H  
ATOM   1390  CB  PHE    84      36.433  33.837  37.992  1.00  0.00           C  
ATOM   1391  HB2 PHE    84      36.470  33.946  39.076  1.00  0.00           H  
ATOM   1392  HB3 PHE    84      36.684  32.819  37.694  1.00  0.00           H  
ATOM   1393  CG  PHE    84      37.434  34.812  37.360  1.00  0.00           C  
ATOM   1394  CD1 PHE    84      38.125  34.389  36.149  1.00  0.00           C  
ATOM   1395  HD1 PHE    84      37.927  33.351  35.927  1.00  0.00           H  
ATOM   1396  CE1 PHE    84      39.141  35.150  35.622  1.00  0.00           C  
ATOM   1397  HE1 PHE    84      39.602  34.936  34.669  1.00  0.00           H  
ATOM   1398  CZ  PHE    84      39.581  36.313  36.283  1.00  0.00           C  
ATOM   1399  HZ  PHE    84      40.366  36.940  35.884  1.00  0.00           H  
ATOM   1400  CE2 PHE    84      38.845  36.798  37.367  1.00  0.00           C  
ATOM   1401  HE2 PHE    84      39.083  37.730  37.858  1.00  0.00           H  
ATOM   1402  CD2 PHE    84      37.730  36.053  37.876  1.00  0.00           C  
ATOM   1403  HD2 PHE    84      37.281  36.455  38.772  1.00  0.00           H  
ATOM   1404  C   PHE    84      34.246  35.243  37.707  1.00  0.00           C  
ATOM   1405  O   PHE    84      33.910  35.981  36.720  1.00  0.00           O  
ATOM   1406  N   GLU    85      33.929  35.622  38.932  1.00  0.00           N  
ATOM   1407  H   GLU    85      34.078  35.044  39.747  1.00  0.00           H  
ATOM   1408  CA  GLU    85      33.044  36.777  39.279  1.00  0.00           C  
ATOM   1409  HA  GLU    85      32.183  36.820  38.610  1.00  0.00           H  
ATOM   1410  CB  GLU    85      32.492  36.547  40.749  1.00  0.00           C  
ATOM   1411  HB2 GLU    85      31.938  35.619  40.605  1.00  0.00           H  
ATOM   1412  HB3 GLU    85      33.324  36.352  41.425  1.00  0.00           H  
ATOM   1413  CG  GLU    85      31.597  37.569  41.437  1.00  0.00           C  
ATOM   1414  HG2 GLU    85      31.794  37.642  42.507  1.00  0.00           H  
ATOM   1415  HG3 GLU    85      31.763  38.592  41.102  1.00  0.00           H  
ATOM   1416  CD  GLU    85      30.182  37.257  41.116  1.00  0.00           C  
ATOM   1417  OE1 GLU    85      29.836  37.076  39.897  1.00  0.00           O  
ATOM   1418  OE2 GLU    85      29.336  37.094  42.007  1.00  0.00           O  
ATOM   1419  C   GLU    85      33.768  38.167  39.079  1.00  0.00           C  
ATOM   1420  O   GLU    85      34.933  38.164  39.175  1.00  0.00           O  
ATOM   1421  N   ASP    86      32.985  39.248  38.899  1.00  0.00           N  
ATOM   1422  H   ASP    86      31.975  39.232  38.908  1.00  0.00           H  
ATOM   1423  CA  ASP    86      33.491  40.621  38.997  1.00  0.00           C  
ATOM   1424  HA  ASP    86      34.384  40.596  38.372  1.00  0.00           H  
ATOM   1425  CB  ASP    86      32.603  41.671  38.373  1.00  0.00           C  
ATOM   1426  HB2 ASP    86      31.560  41.438  38.589  1.00  0.00           H  
ATOM   1427  HB3 ASP    86      32.816  42.626  38.854  1.00  0.00           H  
ATOM   1428  CG  ASP    86      32.679  41.873  36.832  1.00  0.00           C  
ATOM   1429  OD1 ASP    86      31.705  42.427  36.327  1.00  0.00           O  
ATOM   1430  OD2 ASP    86      33.623  41.391  36.105  1.00  0.00           O  
ATOM   1431  C   ASP    86      33.943  41.085  40.333  1.00  0.00           C  
ATOM   1432  O   ASP    86      33.459  40.614  41.385  1.00  0.00           O  
ATOM   1433  N   HIE    87      34.891  42.063  40.296  1.00  0.00           N  
ATOM   1434  H   HIE    87      35.188  42.389  39.387  1.00  0.00           H  
ATOM   1435  CA  HIE    87      35.739  42.574  41.380  1.00  0.00           C  
ATOM   1436  HA  HIE    87      36.409  43.277  40.883  1.00  0.00           H  
ATOM   1437  CB  HIE    87      34.985  43.468  42.415  1.00  0.00           C  
ATOM   1438  HB2 HIE    87      34.589  42.747  43.131  1.00  0.00           H  
ATOM   1439  HB3 HIE    87      35.716  44.100  42.919  1.00  0.00           H  
ATOM   1440  CG  HIE    87      33.950  44.324  41.750  1.00  0.00           C  
ATOM   1441  ND1 HIE    87      34.204  45.545  41.240  1.00  0.00           N  
ATOM   1442  CE1 HIE    87      32.995  45.991  40.779  1.00  0.00           C  
ATOM   1443  HE1 HIE    87      32.628  46.870  40.269  1.00  0.00           H  
ATOM   1444  NE2 HIE    87      32.074  45.114  40.974  1.00  0.00           N  
ATOM   1445  HE2 HIE    87      31.096  45.354  40.887  1.00  0.00           H  
ATOM   1446  CD2 HIE    87      32.614  44.049  41.662  1.00  0.00           C  
ATOM   1447  HD2 HIE    87      32.059  43.181  41.985  1.00  0.00           H  
ATOM   1448  C   HIE    87      36.784  41.601  42.023  1.00  0.00           C  
ATOM   1449  O   HIE    87      37.873  41.986  42.416  1.00  0.00           O  
ATOM   1450  N   ASN    88      36.324  40.348  42.016  1.00  0.00           N  
ATOM   1451  H   ASN    88      35.412  40.114  41.650  1.00  0.00           H  
ATOM   1452  CA  ASN    88      37.142  39.180  42.469  1.00  0.00           C  
ATOM   1453  HA  ASN    88      37.642  39.433  43.404  1.00  0.00           H  
ATOM   1454  CB  ASN    88      36.253  37.957  42.584  1.00  0.00           C  
ATOM   1455  HB2 ASN    88      35.783  37.684  41.639  1.00  0.00           H  
ATOM   1456  HB3 ASN    88      36.859  37.112  42.910  1.00  0.00           H  
ATOM   1457  CG  ASN    88      35.130  38.133  43.619  1.00  0.00           C  
ATOM   1458  OD1 ASN    88      34.946  39.147  44.212  1.00  0.00           O  
ATOM   1459  ND2 ASN    88      34.344  37.124  43.773  1.00  0.00           N  
ATOM   1460 HD21 ASN    88      33.599  37.067  44.453  1.00  0.00           H  
ATOM   1461 HD22 ASN    88      34.460  36.362  43.120  1.00  0.00           H  
ATOM   1462  C   ASN    88      38.344  38.912  41.503  1.00  0.00           C  
ATOM   1463  O   ASN    88      38.440  39.355  40.358  1.00  0.00           O  
ATOM   1464  N   PRO    89      39.342  38.204  42.046  1.00  0.00           N  
ATOM   1465  CD  PRO    89      39.635  38.054  43.451  1.00  0.00           C  
ATOM   1466  HD2 PRO    89      39.129  37.206  43.912  1.00  0.00           H  
ATOM   1467  HD3 PRO    89      39.403  38.984  43.972  1.00  0.00           H  
ATOM   1468  CG  PRO    89      41.168  37.740  43.624  1.00  0.00           C  
ATOM   1469  HG2 PRO    89      41.418  37.099  44.469  1.00  0.00           H  
ATOM   1470  HG3 PRO    89      41.729  38.655  43.814  1.00  0.00           H  
ATOM   1471  CB  PRO    89      41.481  37.048  42.218  1.00  0.00           C  
ATOM   1472  HB2 PRO    89      41.608  36.009  42.521  1.00  0.00           H  
ATOM   1473  HB3 PRO    89      42.414  37.431  41.804  1.00  0.00           H  
ATOM   1474  CA  PRO    89      40.317  37.426  41.258  1.00  0.00           C  
ATOM   1475  HA  PRO    89      40.690  37.956  40.382  1.00  0.00           H  
ATOM   1476  C   PRO    89      39.695  36.025  40.957  1.00  0.00           C  
ATOM   1477  O   PRO    89      38.653  35.783  41.504  1.00  0.00           O  
ATOM   1478  N   PRO    90      40.299  35.265  40.036  1.00  0.00           N  
ATOM   1479  CD  PRO    90      41.590  35.486  39.288  1.00  0.00           C  
ATOM   1480  HD2 PRO    90      42.320  35.974  39.933  1.00  0.00           H  
ATOM   1481  HD3 PRO    90      41.376  36.086  38.404  1.00  0.00           H  
ATOM   1482  CG  PRO    90      41.928  34.113  38.669  1.00  0.00           C  
ATOM   1483  HG2 PRO    90      42.685  33.607  39.269  1.00  0.00           H  
ATOM   1484  HG3 PRO    90      42.305  34.296  37.662  1.00  0.00           H  
ATOM   1485  CB  PRO    90      40.625  33.286  38.694  1.00  0.00           C  
ATOM   1486  HB2 PRO    90      40.906  32.241  38.822  1.00  0.00           H  
ATOM   1487  HB3 PRO    90      40.156  33.502  37.734  1.00  0.00           H  
ATOM   1488  CA  PRO    90      39.845  33.837  39.867  1.00  0.00           C  
ATOM   1489  HA  PRO    90      38.790  33.704  39.626  1.00  0.00           H  
ATOM   1490  C   PRO    90      40.111  32.994  41.106  1.00  0.00           C  
ATOM   1491  O   PRO    90      40.920  33.371  42.003  1.00  0.00           O  
ATOM   1492  N   GLN    91      39.512  31.818  41.282  1.00  0.00           N  
ATOM   1493  H   GLN    91      38.729  31.550  40.703  1.00  0.00           H  
ATOM   1494  CA  GLN    91      40.149  30.722  42.041  1.00  0.00           C  
ATOM   1495  HA  GLN    91      40.413  31.137  43.014  1.00  0.00           H  
ATOM   1496  CB  GLN    91      39.124  29.566  42.126  1.00  0.00           C  
ATOM   1497  HB2 GLN    91      39.421  28.855  42.897  1.00  0.00           H  
ATOM   1498  HB3 GLN    91      38.100  29.853  42.366  1.00  0.00           H  
ATOM   1499  CG  GLN    91      39.044  28.838  40.795  1.00  0.00           C  
ATOM   1500  HG2 GLN    91      40.006  28.860  40.283  1.00  0.00           H  
ATOM   1501  HG3 GLN    91      38.741  27.812  41.000  1.00  0.00           H  
ATOM   1502  CD  GLN    91      37.883  29.297  39.843  1.00  0.00           C  
ATOM   1503  OE1 GLN    91      37.675  30.436  39.548  1.00  0.00           O  
ATOM   1504  NE2 GLN    91      37.033  28.377  39.333  1.00  0.00           N  
ATOM   1505 HE21 GLN    91      36.271  28.725  38.768  1.00  0.00           H  
ATOM   1506 HE22 GLN    91      37.094  27.379  39.473  1.00  0.00           H  
ATOM   1507  C   GLN    91      41.583  30.449  41.515  1.00  0.00           C  
ATOM   1508  O   GLN    91      41.851  30.529  40.314  1.00  0.00           O  
ATOM   1509  N   LEU    92      42.492  29.982  42.401  1.00  0.00           N  
ATOM   1510  H   LEU    92      42.200  29.709  43.328  1.00  0.00           H  
ATOM   1511  CA  LEU    92      43.956  29.868  42.154  1.00  0.00           C  
ATOM   1512  HA  LEU    92      44.180  30.733  41.530  1.00  0.00           H  
ATOM   1513  CB  LEU    92      44.705  29.882  43.500  1.00  0.00           C  
ATOM   1514  HB2 LEU    92      44.367  30.734  44.089  1.00  0.00           H  
ATOM   1515  HB3 LEU    92      44.373  29.014  44.070  1.00  0.00           H  
ATOM   1516  CG  LEU    92      46.271  29.796  43.300  1.00  0.00           C  
ATOM   1517  HG  LEU    92      46.518  28.776  43.002  1.00  0.00           H  
ATOM   1518  CD1 LEU    92      46.765  30.890  42.313  1.00  0.00           C  
ATOM   1519 HD11 LEU    92      46.712  30.511  41.293  1.00  0.00           H  
ATOM   1520 HD12 LEU    92      46.311  31.859  42.521  1.00  0.00           H  
ATOM   1521 HD13 LEU    92      47.832  31.089  42.414  1.00  0.00           H  
ATOM   1522  CD2 LEU    92      46.954  29.995  44.697  1.00  0.00           C  
ATOM   1523 HD21 LEU    92      48.028  29.903  44.535  1.00  0.00           H  
ATOM   1524 HD22 LEU    92      46.716  31.008  45.019  1.00  0.00           H  
ATOM   1525 HD23 LEU    92      46.675  29.188  45.374  1.00  0.00           H  
ATOM   1526  C   LEU    92      44.283  28.687  41.190  1.00  0.00           C  
ATOM   1527  O   LEU    92      45.208  28.702  40.377  1.00  0.00           O  
ATOM   1528  N   GLU    93      43.363  27.655  41.166  1.00  0.00           N  
ATOM   1529  H   GLU    93      42.553  27.690  41.768  1.00  0.00           H  
ATOM   1530  CA  GLU    93      43.506  26.416  40.284  1.00  0.00           C  
ATOM   1531  HA  GLU    93      44.570  26.198  40.192  1.00  0.00           H  
ATOM   1532  CB  GLU    93      42.893  25.138  40.930  1.00  0.00           C  
ATOM   1533  HB2 GLU    93      43.354  24.303  40.403  1.00  0.00           H  
ATOM   1534  HB3 GLU    93      43.183  25.160  41.980  1.00  0.00           H  
ATOM   1535  CG  GLU    93      41.320  25.092  40.878  1.00  0.00           C  
ATOM   1536  HG2 GLU    93      40.978  25.439  39.903  1.00  0.00           H  
ATOM   1537  HG3 GLU    93      41.150  24.026  41.024  1.00  0.00           H  
ATOM   1538  CD  GLU    93      40.608  25.858  41.899  1.00  0.00           C  
ATOM   1539  OE1 GLU    93      39.401  25.610  42.130  1.00  0.00           O  
ATOM   1540  OE2 GLU    93      41.144  26.720  42.591  1.00  0.00           O  
ATOM   1541  C   GLU    93      43.038  26.605  38.871  1.00  0.00           C  
ATOM   1542  O   GLU    93      43.205  25.658  38.090  1.00  0.00           O  
ATOM   1543  N   LEU    94      42.641  27.782  38.393  1.00  0.00           N  
ATOM   1544  H   LEU    94      42.731  28.512  39.084  1.00  0.00           H  
ATOM   1545  CA  LEU    94      42.167  28.054  37.059  1.00  0.00           C  
ATOM   1546  HA  LEU    94      41.910  27.090  36.619  1.00  0.00           H  
ATOM   1547  CB  LEU    94      40.865  28.887  37.179  1.00  0.00           C  
ATOM   1548  HB2 LEU    94      40.308  28.347  37.945  1.00  0.00           H  
ATOM   1549  HB3 LEU    94      41.185  29.833  37.616  1.00  0.00           H  
ATOM   1550  CG  LEU    94      40.110  29.114  35.901  1.00  0.00           C  
ATOM   1551  HG  LEU    94      40.619  29.636  35.090  1.00  0.00           H  
ATOM   1552  CD1 LEU    94      39.814  27.712  35.236  1.00  0.00           C  
ATOM   1553 HD11 LEU    94      40.642  27.173  34.775  1.00  0.00           H  
ATOM   1554 HD12 LEU    94      39.466  26.950  35.933  1.00  0.00           H  
ATOM   1555 HD13 LEU    94      39.114  27.776  34.403  1.00  0.00           H  
ATOM   1556  CD2 LEU    94      38.799  29.944  36.200  1.00  0.00           C  
ATOM   1557 HD21 LEU    94      39.134  30.919  36.553  1.00  0.00           H  
ATOM   1558 HD22 LEU    94      38.264  30.113  35.266  1.00  0.00           H  
ATOM   1559 HD23 LEU    94      38.106  29.390  36.834  1.00  0.00           H  
ATOM   1560  C   LEU    94      43.243  28.712  36.121  1.00  0.00           C  
ATOM   1561  O   LEU    94      43.027  28.855  34.921  1.00  0.00           O  
ATOM   1562  N   ILE    95      44.362  29.052  36.689  1.00  0.00           N  
ATOM   1563  H   ILE    95      44.585  28.704  37.611  1.00  0.00           H  
ATOM   1564  CA  ILE    95      45.257  29.971  35.980  1.00  0.00           C  
ATOM   1565  HA  ILE    95      44.637  30.734  35.509  1.00  0.00           H  
ATOM   1566  CB  ILE    95      46.076  30.827  36.945  1.00  0.00           C  
ATOM   1567  HB  ILE    95      46.496  30.182  37.717  1.00  0.00           H  
ATOM   1568  CG2 ILE    95      47.221  31.514  36.164  1.00  0.00           C  
ATOM   1569 HG21 ILE    95      47.837  32.173  36.776  1.00  0.00           H  
ATOM   1570 HG22 ILE    95      47.984  30.881  35.711  1.00  0.00           H  
ATOM   1571 HG23 ILE    95      46.794  32.248  35.480  1.00  0.00           H  
ATOM   1572  CG1 ILE    95      45.180  31.892  37.550  1.00  0.00           C  
ATOM   1573 HG12 ILE    95      44.895  32.671  36.843  1.00  0.00           H  
ATOM   1574 HG13 ILE    95      44.246  31.408  37.836  1.00  0.00           H  
ATOM   1575  CD1 ILE    95      45.724  32.505  38.847  1.00  0.00           C  
ATOM   1576 HD11 ILE    95      45.171  33.418  39.071  1.00  0.00           H  
ATOM   1577 HD12 ILE    95      45.697  31.751  39.634  1.00  0.00           H  
ATOM   1578 HD13 ILE    95      46.775  32.743  38.683  1.00  0.00           H  
ATOM   1579  C   ILE    95      46.160  29.194  34.953  1.00  0.00           C  
ATOM   1580  O   ILE    95      46.226  29.639  33.795  1.00  0.00           O  
ATOM   1581  N   LYS    96      46.887  28.166  35.427  1.00  0.00           N  
ATOM   1582  H   LYS    96      46.760  28.026  36.419  1.00  0.00           H  
ATOM   1583  CA  LYS    96      47.653  27.265  34.580  1.00  0.00           C  
ATOM   1584  HA  LYS    96      48.459  27.844  34.131  1.00  0.00           H  
ATOM   1585  CB  LYS    96      48.298  26.176  35.451  1.00  0.00           C  
ATOM   1586  HB2 LYS    96      49.071  26.802  35.896  1.00  0.00           H  
ATOM   1587  HB3 LYS    96      47.529  25.716  36.072  1.00  0.00           H  
ATOM   1588  CG  LYS    96      49.087  25.132  34.689  1.00  0.00           C  
ATOM   1589  HG2 LYS    96      48.518  24.576  33.943  1.00  0.00           H  
ATOM   1590  HG3 LYS    96      49.949  25.559  34.176  1.00  0.00           H  
ATOM   1591  CD  LYS    96      49.827  24.179  35.671  1.00  0.00           C  
ATOM   1592  HD2 LYS    96      50.688  24.753  36.016  1.00  0.00           H  
ATOM   1593  HD3 LYS    96      49.207  24.025  36.554  1.00  0.00           H  
ATOM   1594  CE  LYS    96      50.101  22.865  34.934  1.00  0.00           C  
ATOM   1595  HE2 LYS    96      49.238  22.374  34.483  1.00  0.00           H  
ATOM   1596  HE3 LYS    96      50.791  23.105  34.125  1.00  0.00           H  
ATOM   1597  NZ  LYS    96      50.747  21.856  35.730  1.00  0.00           N  
ATOM   1598  HZ1 LYS    96      51.279  22.165  36.531  1.00  0.00           H  
ATOM   1599  HZ2 LYS    96      50.056  21.261  36.165  1.00  0.00           H  
ATOM   1600  HZ3 LYS    96      51.307  21.150  35.276  1.00  0.00           H  
ATOM   1601  C   LYS    96      46.842  26.727  33.467  1.00  0.00           C  
ATOM   1602  O   LYS    96      47.359  26.787  32.339  1.00  0.00           O  
ATOM   1603  N   PRO    97      45.563  26.204  33.681  1.00  0.00           N  
ATOM   1604  CD  PRO    97      45.033  25.994  35.041  1.00  0.00           C  
ATOM   1605  HD2 PRO    97      44.704  26.824  35.666  1.00  0.00           H  
ATOM   1606  HD3 PRO    97      45.675  25.335  35.627  1.00  0.00           H  
ATOM   1607  CG  PRO    97      43.754  25.128  34.654  1.00  0.00           C  
ATOM   1608  HG2 PRO    97      42.943  25.342  35.350  1.00  0.00           H  
ATOM   1609  HG3 PRO    97      43.989  24.071  34.527  1.00  0.00           H  
ATOM   1610  CB  PRO    97      43.328  25.709  33.294  1.00  0.00           C  
ATOM   1611  HB2 PRO    97      42.802  26.623  33.567  1.00  0.00           H  
ATOM   1612  HB3 PRO    97      42.831  24.883  32.784  1.00  0.00           H  
ATOM   1613  CA  PRO    97      44.629  25.939  32.574  1.00  0.00           C  
ATOM   1614  HA  PRO    97      44.911  25.048  32.014  1.00  0.00           H  
ATOM   1615  C   PRO    97      44.390  27.089  31.532  1.00  0.00           C  
ATOM   1616  O   PRO    97      44.152  26.692  30.344  1.00  0.00           O  
ATOM   1617  N   PHE    98      44.359  28.439  31.814  1.00  0.00           N  
ATOM   1618  H   PHE    98      44.592  28.670  32.769  1.00  0.00           H  
ATOM   1619  CA  PHE    98      44.176  29.505  30.786  1.00  0.00           C  
ATOM   1620  HA  PHE    98      43.374  29.234  30.100  1.00  0.00           H  
ATOM   1621  CB  PHE    98      43.840  30.887  31.549  1.00  0.00           C  
ATOM   1622  HB2 PHE    98      42.857  30.857  32.019  1.00  0.00           H  
ATOM   1623  HB3 PHE    98      44.620  31.008  32.301  1.00  0.00           H  
ATOM   1624  CG  PHE    98      43.952  32.042  30.655  1.00  0.00           C  
ATOM   1625  CD1 PHE    98      42.835  32.573  30.054  1.00  0.00           C  
ATOM   1626  HD1 PHE    98      41.857  32.136  30.192  1.00  0.00           H  
ATOM   1627  CE1 PHE    98      42.992  33.773  29.293  1.00  0.00           C  
ATOM   1628  HE1 PHE    98      42.126  34.188  28.798  1.00  0.00           H  
ATOM   1629  CZ  PHE    98      44.232  34.292  29.114  1.00  0.00           C  
ATOM   1630  HZ  PHE    98      44.383  35.191  28.535  1.00  0.00           H  
ATOM   1631  CE2 PHE    98      45.279  33.833  29.871  1.00  0.00           C  
ATOM   1632  HE2 PHE    98      46.266  34.267  29.818  1.00  0.00           H  
ATOM   1633  CD2 PHE    98      45.121  32.741  30.653  1.00  0.00           C  
ATOM   1634  HD2 PHE    98      46.034  32.433  31.140  1.00  0.00           H  
ATOM   1635  C   PHE    98      45.416  29.732  29.953  1.00  0.00           C  
ATOM   1636  O   PHE    98      45.459  29.771  28.757  1.00  0.00           O  
ATOM   1637  N   CYS    99      46.498  29.689  30.711  1.00  0.00           N  
ATOM   1638  H   CYS    99      46.423  29.661  31.718  1.00  0.00           H  
ATOM   1639  CA  CYS    99      47.849  30.021  30.128  1.00  0.00           C  
ATOM   1640  HA  CYS    99      47.771  30.925  29.526  1.00  0.00           H  
ATOM   1641  CB  CYS    99      48.855  30.116  31.289  1.00  0.00           C  
ATOM   1642  HB2 CYS    99      49.040  29.175  31.807  1.00  0.00           H  
ATOM   1643  HB3 CYS    99      49.866  30.360  30.963  1.00  0.00           H  
ATOM   1644  SG  CYS    99      48.347  31.409  32.546  1.00  0.00           S  
ATOM   1645  HG  CYS    99      47.144  30.916  32.854  1.00  0.00           H  
ATOM   1646  C   CYS    99      48.233  28.932  29.115  1.00  0.00           C  
ATOM   1647  O   CYS    99      48.757  29.372  28.067  1.00  0.00           O  
ATOM   1648  N   GLU   100      48.017  27.683  29.428  1.00  0.00           N  
ATOM   1649  H   GLU   100      47.537  27.455  30.287  1.00  0.00           H  
ATOM   1650  CA  GLU   100      48.462  26.627  28.528  1.00  0.00           C  
ATOM   1651  HA  GLU   100      49.486  26.797  28.194  1.00  0.00           H  
ATOM   1652  CB  GLU   100      48.462  25.303  29.319  1.00  0.00           C  
ATOM   1653  HB2 GLU   100      49.093  25.423  30.200  1.00  0.00           H  
ATOM   1654  HB3 GLU   100      47.442  24.960  29.488  1.00  0.00           H  
ATOM   1655  CG  GLU   100      49.138  24.100  28.575  1.00  0.00           C  
ATOM   1656  HG2 GLU   100      49.148  23.247  29.254  1.00  0.00           H  
ATOM   1657  HG3 GLU   100      48.485  23.784  27.761  1.00  0.00           H  
ATOM   1658  CD  GLU   100      50.534  24.386  28.001  1.00  0.00           C  
ATOM   1659  OE1 GLU   100      51.315  25.115  28.652  1.00  0.00           O  
ATOM   1660  OE2 GLU   100      50.940  23.977  26.834  1.00  0.00           O  
ATOM   1661  C   GLU   100      47.499  26.602  27.310  1.00  0.00           C  
ATOM   1662  O   GLU   100      47.875  26.150  26.216  1.00  0.00           O  
ATOM   1663  N   ASP   101      46.248  27.028  27.421  1.00  0.00           N  
ATOM   1664  H   ASP   101      45.916  27.522  28.236  1.00  0.00           H  
ATOM   1665  CA  ASP   101      45.335  26.940  26.309  1.00  0.00           C  
ATOM   1666  HA  ASP   101      45.458  26.053  25.689  1.00  0.00           H  
ATOM   1667  CB  ASP   101      43.935  27.044  26.797  1.00  0.00           C  
ATOM   1668  HB2 ASP   101      43.737  26.344  27.609  1.00  0.00           H  
ATOM   1669  HB3 ASP   101      43.672  27.999  27.251  1.00  0.00           H  
ATOM   1670  CG  ASP   101      42.977  26.749  25.665  1.00  0.00           C  
ATOM   1671  OD1 ASP   101      42.893  25.617  25.152  1.00  0.00           O  
ATOM   1672  OD2 ASP   101      42.261  27.731  25.255  1.00  0.00           O  
ATOM   1673  C   ASP   101      45.559  28.078  25.296  1.00  0.00           C  
ATOM   1674  O   ASP   101      45.556  27.907  24.092  1.00  0.00           O  
ATOM   1675  N   LEU   102      45.949  29.306  25.823  1.00  0.00           N  
ATOM   1676  H   LEU   102      45.853  29.403  26.824  1.00  0.00           H  
ATOM   1677  CA  LEU   102      46.326  30.520  25.123  1.00  0.00           C  
ATOM   1678  HA  LEU   102      45.641  30.521  24.275  1.00  0.00           H  
ATOM   1679  CB  LEU   102      46.026  31.683  26.061  1.00  0.00           C  
ATOM   1680  HB2 LEU   102      45.007  31.817  26.423  1.00  0.00           H  
ATOM   1681  HB3 LEU   102      46.456  31.549  27.053  1.00  0.00           H  
ATOM   1682  CG  LEU   102      46.523  33.036  25.429  1.00  0.00           C  
ATOM   1683  HG  LEU   102      47.597  32.903  25.293  1.00  0.00           H  
ATOM   1684  CD1 LEU   102      45.905  33.384  24.058  1.00  0.00           C  
ATOM   1685 HD11 LEU   102      46.265  32.764  23.237  1.00  0.00           H  
ATOM   1686 HD12 LEU   102      44.817  33.394  23.996  1.00  0.00           H  
ATOM   1687 HD13 LEU   102      46.045  34.398  23.681  1.00  0.00           H  
ATOM   1688  CD2 LEU   102      46.230  34.192  26.395  1.00  0.00           C  
ATOM   1689 HD21 LEU   102      46.697  35.000  25.832  1.00  0.00           H  
ATOM   1690 HD22 LEU   102      45.165  34.403  26.494  1.00  0.00           H  
ATOM   1691 HD23 LEU   102      46.718  34.022  27.355  1.00  0.00           H  
ATOM   1692  C   LEU   102      47.659  30.347  24.372  1.00  0.00           C  
ATOM   1693  O   LEU   102      47.869  30.662  23.214  1.00  0.00           O  
ATOM   1694  N   ASP   103      48.561  29.721  25.041  1.00  0.00           N  
ATOM   1695  H   ASP   103      48.443  29.440  26.004  1.00  0.00           H  
ATOM   1696  CA  ASP   103      49.865  29.325  24.497  1.00  0.00           C  
ATOM   1697  HA  ASP   103      50.391  30.240  24.226  1.00  0.00           H  
ATOM   1698  CB  ASP   103      50.776  28.718  25.626  1.00  0.00           C  
ATOM   1699  HB2 ASP   103      50.814  29.394  26.480  1.00  0.00           H  
ATOM   1700  HB3 ASP   103      50.377  27.791  26.039  1.00  0.00           H  
ATOM   1701  CG  ASP   103      52.204  28.418  25.198  1.00  0.00           C  
ATOM   1702  OD1 ASP   103      52.843  29.318  24.591  1.00  0.00           O  
ATOM   1703  OD2 ASP   103      52.846  27.443  25.562  1.00  0.00           O  
ATOM   1704  C   ASP   103      49.785  28.424  23.279  1.00  0.00           C  
ATOM   1705  O   ASP   103      50.446  28.711  22.265  1.00  0.00           O  
ATOM   1706  N   GLN   104      48.873  27.422  23.385  1.00  0.00           N  
ATOM   1707  H   GLN   104      48.366  27.307  24.251  1.00  0.00           H  
ATOM   1708  CA  GLN   104      48.717  26.406  22.376  1.00  0.00           C  
ATOM   1709  HA  GLN   104      49.733  26.116  22.106  1.00  0.00           H  
ATOM   1710  CB  GLN   104      48.169  25.128  22.983  1.00  0.00           C  
ATOM   1711  HB2 GLN   104      47.198  25.326  23.436  1.00  0.00           H  
ATOM   1712  HB3 GLN   104      47.914  24.402  22.211  1.00  0.00           H  
ATOM   1713  CG  GLN   104      49.198  24.454  23.926  1.00  0.00           C  
ATOM   1714  HG2 GLN   104      50.073  24.301  23.293  1.00  0.00           H  
ATOM   1715  HG3 GLN   104      49.566  25.080  24.738  1.00  0.00           H  
ATOM   1716  CD  GLN   104      48.731  23.157  24.475  1.00  0.00           C  
ATOM   1717  OE1 GLN   104      49.100  22.004  24.215  1.00  0.00           O  
ATOM   1718  NE2 GLN   104      47.737  23.257  25.402  1.00  0.00           N  
ATOM   1719 HE21 GLN   104      47.553  22.475  26.014  1.00  0.00           H  
ATOM   1720 HE22 GLN   104      47.547  24.221  25.635  1.00  0.00           H  
ATOM   1721  C   GLN   104      48.042  26.912  21.090  1.00  0.00           C  
ATOM   1722  O   GLN   104      48.303  26.433  20.001  1.00  0.00           O  
ATOM   1723  N   TRP   105      47.085  27.855  21.219  1.00  0.00           N  
ATOM   1724  H   TRP   105      47.085  28.298  22.127  1.00  0.00           H  
ATOM   1725  CA  TRP   105      46.410  28.588  20.237  1.00  0.00           C  
ATOM   1726  HA  TRP   105      45.830  27.944  19.575  1.00  0.00           H  
ATOM   1727  CB  TRP   105      45.282  29.422  20.888  1.00  0.00           C  
ATOM   1728  HB2 TRP   105      44.634  28.813  21.519  1.00  0.00           H  
ATOM   1729  HB3 TRP   105      45.704  30.241  21.470  1.00  0.00           H  
ATOM   1730  CG  TRP   105      44.461  30.147  19.798  1.00  0.00           C  
ATOM   1731  CD1 TRP   105      44.607  31.495  19.564  1.00  0.00           C  
ATOM   1732  HD1 TRP   105      45.312  32.149  20.056  1.00  0.00           H  
ATOM   1733  NE1 TRP   105      43.639  31.787  18.576  1.00  0.00           N  
ATOM   1734  HE1 TRP   105      43.420  32.727  18.280  1.00  0.00           H  
ATOM   1735  CE2 TRP   105      42.922  30.759  18.143  1.00  0.00           C  
ATOM   1736  CZ2 TRP   105      41.996  30.662  17.187  1.00  0.00           C  
ATOM   1737  HZ2 TRP   105      41.655  31.589  16.751  1.00  0.00           H  
ATOM   1738  CH2 TRP   105      41.521  29.369  16.879  1.00  0.00           C  
ATOM   1739  HH2 TRP   105      40.860  29.294  16.028  1.00  0.00           H  
ATOM   1740  CZ3 TRP   105      42.053  28.242  17.464  1.00  0.00           C  
ATOM   1741  HZ3 TRP   105      41.761  27.259  17.123  1.00  0.00           H  
ATOM   1742  CE3 TRP   105      42.950  28.382  18.545  1.00  0.00           C  
ATOM   1743  HE3 TRP   105      43.232  27.556  19.182  1.00  0.00           H  
ATOM   1744  CD2 TRP   105      43.487  29.649  18.813  1.00  0.00           C  
ATOM   1745  C   TRP   105      47.279  29.307  19.271  1.00  0.00           C  
ATOM   1746  O   TRP   105      47.050  29.248  18.061  1.00  0.00           O  
ATOM   1747  N   LEU   106      48.183  29.979  19.896  1.00  0.00           N  
ATOM   1748  H   LEU   106      48.227  29.791  20.888  1.00  0.00           H  
ATOM   1749  CA  LEU   106      49.127  30.873  19.206  1.00  0.00           C  
ATOM   1750  HA  LEU   106      48.570  31.301  18.373  1.00  0.00           H  
ATOM   1751  CB  LEU   106      49.401  32.179  20.070  1.00  0.00           C  
ATOM   1752  HB2 LEU   106      49.949  32.014  20.998  1.00  0.00           H  
ATOM   1753  HB3 LEU   106      49.933  32.908  19.458  1.00  0.00           H  
ATOM   1754  CG  LEU   106      48.107  33.051  20.458  1.00  0.00           C  
ATOM   1755  HG  LEU   106      47.369  32.414  20.945  1.00  0.00           H  
ATOM   1756  CD1 LEU   106      48.509  34.038  21.572  1.00  0.00           C  
ATOM   1757 HD11 LEU   106      49.328  34.684  21.257  1.00  0.00           H  
ATOM   1758 HD12 LEU   106      47.707  34.715  21.865  1.00  0.00           H  
ATOM   1759 HD13 LEU   106      48.776  33.431  22.437  1.00  0.00           H  
ATOM   1760  CD2 LEU   106      47.487  33.818  19.298  1.00  0.00           C  
ATOM   1761 HD21 LEU   106      47.040  33.123  18.587  1.00  0.00           H  
ATOM   1762 HD22 LEU   106      46.693  34.463  19.673  1.00  0.00           H  
ATOM   1763 HD23 LEU   106      48.226  34.414  18.763  1.00  0.00           H  
ATOM   1764  C   LEU   106      50.433  30.293  18.686  1.00  0.00           C  
ATOM   1765  O   LEU   106      51.013  30.791  17.779  1.00  0.00           O  
ATOM   1766  N   SER   107      50.920  29.235  19.346  1.00  0.00           N  
ATOM   1767  H   SER   107      50.496  28.932  20.211  1.00  0.00           H  
ATOM   1768  CA  SER   107      52.052  28.390  18.908  1.00  0.00           C  
ATOM   1769  HA  SER   107      52.829  29.028  18.487  1.00  0.00           H  
ATOM   1770  CB  SER   107      52.542  27.653  20.070  1.00  0.00           C  
ATOM   1771  HB2 SER   107      51.811  27.062  20.621  1.00  0.00           H  
ATOM   1772  HB3 SER   107      53.302  26.972  19.687  1.00  0.00           H  
ATOM   1773  OG  SER   107      53.184  28.454  21.068  1.00  0.00           O  
ATOM   1774  HG  SER   107      52.469  28.816  21.597  1.00  0.00           H  
ATOM   1775  C   SER   107      51.670  27.375  17.728  1.00  0.00           C  
ATOM   1776  O   SER   107      52.461  26.603  17.246  1.00  0.00           O  
ATOM   1777  N   GLU   108      50.426  27.515  17.289  1.00  0.00           N  
ATOM   1778  H   GLU   108      49.817  28.027  17.911  1.00  0.00           H  
ATOM   1779  CA  GLU   108      49.890  26.882  16.081  1.00  0.00           C  
ATOM   1780  HA  GLU   108      50.343  25.897  15.971  1.00  0.00           H  
ATOM   1781  CB  GLU   108      48.367  26.694  16.245  1.00  0.00           C  
ATOM   1782  HB2 GLU   108      48.094  26.109  17.124  1.00  0.00           H  
ATOM   1783  HB3 GLU   108      47.954  27.696  16.357  1.00  0.00           H  
ATOM   1784  CG  GLU   108      47.672  26.134  14.981  1.00  0.00           C  
ATOM   1785  HG2 GLU   108      46.737  25.810  15.439  1.00  0.00           H  
ATOM   1786  HG3 GLU   108      47.550  26.904  14.219  1.00  0.00           H  
ATOM   1787  CD  GLU   108      48.295  24.890  14.314  1.00  0.00           C  
ATOM   1788  OE1 GLU   108      48.989  24.085  14.927  1.00  0.00           O  
ATOM   1789  OE2 GLU   108      47.781  24.544  13.214  1.00  0.00           O  
ATOM   1790  C   GLU   108      50.287  27.566  14.732  1.00  0.00           C  
ATOM   1791  O   GLU   108      50.761  26.912  13.802  1.00  0.00           O  
ATOM   1792  N   ASP   109      50.044  28.943  14.627  1.00  0.00           N  
ATOM   1793  H   ASP   109      49.855  29.358  15.528  1.00  0.00           H  
ATOM   1794  CA  ASP   109      50.445  29.744  13.463  1.00  0.00           C  
ATOM   1795  HA  ASP   109      51.296  29.276  12.967  1.00  0.00           H  
ATOM   1796  CB  ASP   109      49.374  29.649  12.392  1.00  0.00           C  
ATOM   1797  HB2 ASP   109      49.226  28.595  12.156  1.00  0.00           H  
ATOM   1798  HB3 ASP   109      48.441  29.992  12.839  1.00  0.00           H  
ATOM   1799  CG  ASP   109      49.534  30.416  11.012  1.00  0.00           C  
ATOM   1800  OD1 ASP   109      49.061  29.897   9.965  1.00  0.00           O  
ATOM   1801  OD2 ASP   109      50.081  31.478  10.962  1.00  0.00           O  
ATOM   1802  C   ASP   109      50.599  31.248  13.867  1.00  0.00           C  
ATOM   1803  O   ASP   109      49.807  31.781  14.590  1.00  0.00           O  
ATOM   1804  N   ASP   110      51.573  31.979  13.325  1.00  0.00           N  
ATOM   1805  H   ASP   110      52.200  31.500  12.695  1.00  0.00           H  
ATOM   1806  CA  ASP   110      51.751  33.454  13.593  1.00  0.00           C  
ATOM   1807  HA  ASP   110      51.768  33.555  14.678  1.00  0.00           H  
ATOM   1808  CB  ASP   110      53.147  34.099  13.216  1.00  0.00           C  
ATOM   1809  HB2 ASP   110      53.110  34.118  12.127  1.00  0.00           H  
ATOM   1810  HB3 ASP   110      53.268  35.078  13.681  1.00  0.00           H  
ATOM   1811  CG  ASP   110      54.238  33.193  13.645  1.00  0.00           C  
ATOM   1812  OD1 ASP   110      55.289  33.185  12.987  1.00  0.00           O  
ATOM   1813  OD2 ASP   110      54.116  32.608  14.782  1.00  0.00           O  
ATOM   1814  C   ASP   110      50.644  34.347  13.139  1.00  0.00           C  
ATOM   1815  O   ASP   110      50.602  35.558  13.420  1.00  0.00           O  
ATOM   1816  N   ASN   111      49.718  33.853  12.283  1.00  0.00           N  
ATOM   1817  H   ASN   111      49.903  32.952  11.866  1.00  0.00           H  
ATOM   1818  CA  ASN   111      48.538  34.525  11.963  1.00  0.00           C  
ATOM   1819  HA  ASN   111      48.731  35.589  11.833  1.00  0.00           H  
ATOM   1820  CB  ASN   111      47.956  34.039  10.572  1.00  0.00           C  
ATOM   1821  HB2 ASN   111      47.568  33.021  10.627  1.00  0.00           H  
ATOM   1822  HB3 ASN   111      47.063  34.624  10.354  1.00  0.00           H  
ATOM   1823  CG  ASN   111      48.820  34.316   9.386  1.00  0.00           C  
ATOM   1824  OD1 ASN   111      48.779  35.325   8.629  1.00  0.00           O  
ATOM   1825  ND2 ASN   111      49.631  33.392   9.075  1.00  0.00           N  
ATOM   1826 HD21 ASN   111      50.206  33.504   8.253  1.00  0.00           H  
ATOM   1827 HD22 ASN   111      49.597  32.543   9.621  1.00  0.00           H  
ATOM   1828  C   ASN   111      47.379  34.426  13.019  1.00  0.00           C  
ATOM   1829  O   ASN   111      46.573  35.305  13.019  1.00  0.00           O  
ATOM   1830  N   HIE   112      47.338  33.432  13.865  1.00  0.00           N  
ATOM   1831  H   HIE   112      48.126  32.817  14.011  1.00  0.00           H  
ATOM   1832  CA  HIE   112      45.997  33.049  14.601  1.00  0.00           C  
ATOM   1833  HA  HIE   112      45.327  33.302  13.779  1.00  0.00           H  
ATOM   1834  CB  HIE   112      45.883  31.536  14.973  1.00  0.00           C  
ATOM   1835  HB2 HIE   112      46.729  31.264  15.605  1.00  0.00           H  
ATOM   1836  HB3 HIE   112      44.985  31.314  15.549  1.00  0.00           H  
ATOM   1837  CG  HIE   112      45.853  30.663  13.837  1.00  0.00           C  
ATOM   1838  ND1 HIE   112      45.848  31.011  12.469  1.00  0.00           N  
ATOM   1839  CE1 HIE   112      45.589  29.875  11.729  1.00  0.00           C  
ATOM   1840  HE1 HIE   112      45.518  29.685  10.669  1.00  0.00           H  
ATOM   1841  NE2 HIE   112      45.545  28.853  12.578  1.00  0.00           N  
ATOM   1842  HE2 HIE   112      45.349  27.913  12.265  1.00  0.00           H  
ATOM   1843  CD2 HIE   112      45.686  29.301  13.910  1.00  0.00           C  
ATOM   1844  HD2 HIE   112      45.706  28.620  14.748  1.00  0.00           H  
ATOM   1845  C   HIE   112      45.811  34.027  15.705  1.00  0.00           C  
ATOM   1846  O   HIE   112      46.834  34.566  16.156  1.00  0.00           O  
ATOM   1847  N   VAL   113      44.578  34.371  16.041  1.00  0.00           N  
ATOM   1848  H   VAL   113      43.810  33.739  15.866  1.00  0.00           H  
ATOM   1849  CA  VAL   113      44.151  35.554  16.862  1.00  0.00           C  
ATOM   1850  HA  VAL   113      45.103  36.006  17.138  1.00  0.00           H  
ATOM   1851  CB  VAL   113      43.252  36.493  16.032  1.00  0.00           C  
ATOM   1852  HB  VAL   113      42.464  35.868  15.612  1.00  0.00           H  
ATOM   1853  CG1 VAL   113      42.590  37.597  16.889  1.00  0.00           C  
ATOM   1854 HG11 VAL   113      43.351  38.119  17.471  1.00  0.00           H  
ATOM   1855 HG12 VAL   113      42.034  38.305  16.275  1.00  0.00           H  
ATOM   1856 HG13 VAL   113      41.916  37.121  17.601  1.00  0.00           H  
ATOM   1857  CG2 VAL   113      44.035  37.172  14.927  1.00  0.00           C  
ATOM   1858 HG21 VAL   113      43.416  37.927  14.444  1.00  0.00           H  
ATOM   1859 HG22 VAL   113      44.957  37.635  15.280  1.00  0.00           H  
ATOM   1860 HG23 VAL   113      44.194  36.425  14.149  1.00  0.00           H  
ATOM   1861  C   VAL   113      43.413  35.173  18.151  1.00  0.00           C  
ATOM   1862  O   VAL   113      42.515  34.341  18.169  1.00  0.00           O  
ATOM   1863  N   ALA   114      43.889  35.696  19.271  1.00  0.00           N  
ATOM   1864  H   ALA   114      44.547  36.432  19.057  1.00  0.00           H  
ATOM   1865  CA  ALA   114      43.309  35.459  20.568  1.00  0.00           C  
ATOM   1866  HA  ALA   114      42.715  34.545  20.590  1.00  0.00           H  
ATOM   1867  CB  ALA   114      44.441  35.166  21.512  1.00  0.00           C  
ATOM   1868  HB1 ALA   114      45.233  35.914  21.473  1.00  0.00           H  
ATOM   1869  HB2 ALA   114      43.980  35.013  22.487  1.00  0.00           H  
ATOM   1870  HB3 ALA   114      44.903  34.209  21.268  1.00  0.00           H  
ATOM   1871  C   ALA   114      42.492  36.775  20.977  1.00  0.00           C  
ATOM   1872  O   ALA   114      43.020  37.884  20.777  1.00  0.00           O  
ATOM   1873  N   ALA   115      41.292  36.514  21.403  1.00  0.00           N  
ATOM   1874  H   ALA   115      40.906  35.585  21.491  1.00  0.00           H  
ATOM   1875  CA  ALA   115      40.409  37.586  21.817  1.00  0.00           C  
ATOM   1876  HA  ALA   115      40.779  38.609  21.882  1.00  0.00           H  
ATOM   1877  CB  ALA   115      39.396  37.715  20.663  1.00  0.00           C  
ATOM   1878  HB1 ALA   115      40.048  38.066  19.864  1.00  0.00           H  
ATOM   1879  HB2 ALA   115      38.870  36.769  20.531  1.00  0.00           H  
ATOM   1880  HB3 ALA   115      38.723  38.501  21.007  1.00  0.00           H  
ATOM   1881  C   ALA   115      39.862  37.400  23.256  1.00  0.00           C  
ATOM   1882  O   ALA   115      39.058  36.536  23.516  1.00  0.00           O  
ATOM   1883  N   ILE   116      40.292  38.235  24.208  1.00  0.00           N  
ATOM   1884  H   ILE   116      40.958  38.969  24.014  1.00  0.00           H  
ATOM   1885  CA  ILE   116      40.054  38.047  25.633  1.00  0.00           C  
ATOM   1886  HA  ILE   116      39.449  37.163  25.835  1.00  0.00           H  
ATOM   1887  CB  ILE   116      41.448  37.733  26.249  1.00  0.00           C  
ATOM   1888  HB  ILE   116      41.976  38.676  26.114  1.00  0.00           H  
ATOM   1889  CG2 ILE   116      41.241  37.646  27.746  1.00  0.00           C  
ATOM   1890 HG21 ILE   116      41.191  38.630  28.212  1.00  0.00           H  
ATOM   1891 HG22 ILE   116      40.301  37.157  28.001  1.00  0.00           H  
ATOM   1892 HG23 ILE   116      42.053  37.061  28.177  1.00  0.00           H  
ATOM   1893  CG1 ILE   116      42.323  36.570  25.742  1.00  0.00           C  
ATOM   1894 HG12 ILE   116      42.537  35.834  26.517  1.00  0.00           H  
ATOM   1895 HG13 ILE   116      41.797  36.078  24.924  1.00  0.00           H  
ATOM   1896  CD1 ILE   116      43.645  37.033  25.241  1.00  0.00           C  
ATOM   1897 HD11 ILE   116      43.556  37.508  24.264  1.00  0.00           H  
ATOM   1898 HD12 ILE   116      44.002  37.778  25.952  1.00  0.00           H  
ATOM   1899 HD13 ILE   116      44.376  36.225  25.275  1.00  0.00           H  
ATOM   1900  C   ILE   116      39.354  39.212  26.359  1.00  0.00           C  
ATOM   1901  O   ILE   116      39.790  40.418  26.254  1.00  0.00           O  
ATOM   1902  N   HIE   117      38.255  38.897  27.035  1.00  0.00           N  
ATOM   1903  H   HIE   117      38.035  37.913  26.976  1.00  0.00           H  
ATOM   1904  CA  HIE   117      37.288  39.886  27.617  1.00  0.00           C  
ATOM   1905  HA  HIE   117      37.892  40.788  27.724  1.00  0.00           H  
ATOM   1906  CB  HIE   117      36.205  40.220  26.517  1.00  0.00           C  
ATOM   1907  HB2 HIE   117      35.614  41.075  26.846  1.00  0.00           H  
ATOM   1908  HB3 HIE   117      36.634  40.589  25.585  1.00  0.00           H  
ATOM   1909  CG  HIE   117      35.303  39.131  26.188  1.00  0.00           C  
ATOM   1910  ND1 HIE   117      34.102  38.778  26.849  1.00  0.00           N  
ATOM   1911  CE1 HIE   117      33.601  37.781  26.116  1.00  0.00           C  
ATOM   1912  HE1 HIE   117      32.692  37.290  26.430  1.00  0.00           H  
ATOM   1913  NE2 HIE   117      34.265  37.728  24.919  1.00  0.00           N  
ATOM   1914  HE2 HIE   117      33.922  37.292  24.075  1.00  0.00           H  
ATOM   1915  CD2 HIE   117      35.314  38.584  25.005  1.00  0.00           C  
ATOM   1916  HD2 HIE   117      36.035  38.793  24.228  1.00  0.00           H  
ATOM   1917  C   HIE   117      36.596  39.502  28.936  1.00  0.00           C  
ATOM   1918  O   HIE   117      36.494  38.329  29.251  1.00  0.00           O  
ATOM   1919  N   CYS   118      36.205  40.539  29.662  1.00  0.00           N  
ATOM   1920  H   CYS   118      36.326  41.452  29.248  1.00  0.00           H  
ATOM   1921  CA  CYS   118      35.325  40.489  30.860  1.00  0.00           C  
ATOM   1922  HA  CYS   118      34.710  39.590  30.825  1.00  0.00           H  
ATOM   1923  CB  CYS   118      36.272  40.517  32.088  1.00  0.00           C  
ATOM   1924  HB2 CYS   118      35.732  40.423  33.030  1.00  0.00           H  
ATOM   1925  HB3 CYS   118      36.955  39.674  31.986  1.00  0.00           H  
ATOM   1926  SG  CYS   118      37.273  42.044  32.082  1.00  0.00           S  
ATOM   1927  HG  CYS   118      36.400  42.728  32.827  1.00  0.00           H  
ATOM   1928  C   CYS   118      34.444  41.687  30.779  1.00  0.00           C  
ATOM   1929  O   CYS   118      34.423  42.490  29.833  1.00  0.00           O  
ATOM   1930  N   LYS   119      33.521  41.904  31.719  1.00  0.00           N  
ATOM   1931  H   LYS   119      33.378  41.348  32.550  1.00  0.00           H  
ATOM   1932  CA  LYS   119      32.402  42.846  31.523  1.00  0.00           C  
ATOM   1933  HA  LYS   119      32.071  42.653  30.502  1.00  0.00           H  
ATOM   1934  CB  LYS   119      31.243  42.602  32.451  1.00  0.00           C  
ATOM   1935  HB2 LYS   119      31.039  41.532  32.456  1.00  0.00           H  
ATOM   1936  HB3 LYS   119      31.620  42.758  33.462  1.00  0.00           H  
ATOM   1937  CG  LYS   119      30.018  43.512  32.310  1.00  0.00           C  
ATOM   1938  HG2 LYS   119      30.281  44.555  32.484  1.00  0.00           H  
ATOM   1939  HG3 LYS   119      29.750  43.540  31.254  1.00  0.00           H  
ATOM   1940  CD  LYS   119      28.760  43.025  33.098  1.00  0.00           C  
ATOM   1941  HD2 LYS   119      27.903  43.546  32.671  1.00  0.00           H  
ATOM   1942  HD3 LYS   119      28.805  41.943  32.976  1.00  0.00           H  
ATOM   1943  CE  LYS   119      28.952  43.515  34.585  1.00  0.00           C  
ATOM   1944  HE2 LYS   119      29.747  42.849  34.919  1.00  0.00           H  
ATOM   1945  HE3 LYS   119      29.231  44.562  34.698  1.00  0.00           H  
ATOM   1946  NZ  LYS   119      27.734  43.167  35.379  1.00  0.00           N  
ATOM   1947  HZ1 LYS   119      27.822  43.485  36.334  1.00  0.00           H  
ATOM   1948  HZ2 LYS   119      26.863  43.521  35.010  1.00  0.00           H  
ATOM   1949  HZ3 LYS   119      27.636  42.162  35.376  1.00  0.00           H  
ATOM   1950  C   LYS   119      32.808  44.322  31.393  1.00  0.00           C  
ATOM   1951  O   LYS   119      32.680  44.853  30.296  1.00  0.00           O  
ATOM   1952  N   ALA   120      33.570  44.841  32.303  1.00  0.00           N  
ATOM   1953  H   ALA   120      33.908  44.281  33.074  1.00  0.00           H  
ATOM   1954  CA  ALA   120      34.200  46.201  32.192  1.00  0.00           C  
ATOM   1955  HA  ALA   120      33.501  46.764  31.574  1.00  0.00           H  
ATOM   1956  CB  ALA   120      34.124  46.817  33.652  1.00  0.00           C  
ATOM   1957  HB1 ALA   120      34.751  46.307  34.383  1.00  0.00           H  
ATOM   1958  HB2 ALA   120      34.511  47.831  33.556  1.00  0.00           H  
ATOM   1959  HB3 ALA   120      33.085  46.870  33.978  1.00  0.00           H  
ATOM   1960  C   ALA   120      35.562  46.312  31.506  1.00  0.00           C  
ATOM   1961  O   ALA   120      36.128  47.410  31.294  1.00  0.00           O  
ATOM   1962  N   GLY   121      35.997  45.172  30.975  1.00  0.00           N  
ATOM   1963  H   GLY   121      35.263  44.478  30.994  1.00  0.00           H  
ATOM   1964  CA  GLY   121      37.238  44.892  30.188  1.00  0.00           C  
ATOM   1965  HA2 GLY   121      37.457  43.825  30.148  1.00  0.00           H  
ATOM   1966  HA3 GLY   121      37.220  45.278  29.168  1.00  0.00           H  
ATOM   1967  C   GLY   121      38.598  45.430  30.728  1.00  0.00           C  
ATOM   1968  O   GLY   121      39.620  45.294  30.030  1.00  0.00           O  
ATOM   1969  N   LYS   122      38.594  45.872  32.035  1.00  0.00           N  
ATOM   1970  H   LYS   122      37.778  45.816  32.628  1.00  0.00           H  
ATOM   1971  CA  LYS   122      39.767  46.649  32.542  1.00  0.00           C  
ATOM   1972  HA  LYS   122      40.144  47.211  31.687  1.00  0.00           H  
ATOM   1973  CB  LYS   122      39.128  47.734  33.426  1.00  0.00           C  
ATOM   1974  HB2 LYS   122      38.385  48.184  32.767  1.00  0.00           H  
ATOM   1975  HB3 LYS   122      38.666  47.376  34.345  1.00  0.00           H  
ATOM   1976  CG  LYS   122      40.214  48.756  33.959  1.00  0.00           C  
ATOM   1977  HG2 LYS   122      40.661  48.248  34.814  1.00  0.00           H  
ATOM   1978  HG3 LYS   122      40.939  49.113  33.228  1.00  0.00           H  
ATOM   1979  CD  LYS   122      39.403  50.054  34.474  1.00  0.00           C  
ATOM   1980  HD2 LYS   122      39.112  50.652  33.612  1.00  0.00           H  
ATOM   1981  HD3 LYS   122      38.506  49.733  35.004  1.00  0.00           H  
ATOM   1982  CE  LYS   122      40.342  50.834  35.441  1.00  0.00           C  
ATOM   1983  HE2 LYS   122      40.483  50.249  36.350  1.00  0.00           H  
ATOM   1984  HE3 LYS   122      41.313  50.990  34.971  1.00  0.00           H  
ATOM   1985  NZ  LYS   122      39.808  52.178  35.916  1.00  0.00           N  
ATOM   1986  HZ1 LYS   122      40.602  52.745  36.177  1.00  0.00           H  
ATOM   1987  HZ2 LYS   122      39.421  52.649  35.111  1.00  0.00           H  
ATOM   1988  HZ3 LYS   122      39.199  52.047  36.711  1.00  0.00           H  
ATOM   1989  C   LYS   122      40.870  45.805  33.259  1.00  0.00           C  
ATOM   1990  O   LYS   122      41.941  45.680  32.712  1.00  0.00           O  
ATOM   1991  N   GLY   123      40.572  45.171  34.406  1.00  0.00           N  
ATOM   1992  H   GLY   123      39.586  45.173  34.627  1.00  0.00           H  
ATOM   1993  CA  GLY   123      41.514  44.545  35.297  1.00  0.00           C  
ATOM   1994  HA2 GLY   123      42.509  44.947  35.103  1.00  0.00           H  
ATOM   1995  HA3 GLY   123      41.222  44.731  36.330  1.00  0.00           H  
ATOM   1996  C   GLY   123      41.371  42.954  35.257  1.00  0.00           C  
ATOM   1997  O   GLY   123      42.482  42.284  35.250  1.00  0.00           O  
ATOM   1998  N   ARG   124      40.242  42.354  35.144  1.00  0.00           N  
ATOM   1999  H   ARG   124      39.401  42.910  35.086  1.00  0.00           H  
ATOM   2000  CA  ARG   124      40.133  40.873  35.128  1.00  0.00           C  
ATOM   2001  HA  ARG   124      40.692  40.526  35.997  1.00  0.00           H  
ATOM   2002  CB  ARG   124      38.597  40.381  35.324  1.00  0.00           C  
ATOM   2003  HB2 ARG   124      38.001  40.831  34.530  1.00  0.00           H  
ATOM   2004  HB3 ARG   124      38.586  39.292  35.273  1.00  0.00           H  
ATOM   2005  CG  ARG   124      38.044  40.980  36.608  1.00  0.00           C  
ATOM   2006  HG2 ARG   124      38.798  41.116  37.384  1.00  0.00           H  
ATOM   2007  HG3 ARG   124      37.585  41.932  36.342  1.00  0.00           H  
ATOM   2008  CD  ARG   124      37.032  40.048  37.232  1.00  0.00           C  
ATOM   2009  HD2 ARG   124      37.558  39.105  37.377  1.00  0.00           H  
ATOM   2010  HD3 ARG   124      36.668  40.519  38.145  1.00  0.00           H  
ATOM   2011  NE  ARG   124      35.822  39.880  36.336  1.00  0.00           N  
ATOM   2012  HE  ARG   124      35.222  40.691  36.299  1.00  0.00           H  
ATOM   2013  CZ  ARG   124      35.396  38.745  35.905  1.00  0.00           C  
ATOM   2014  NH1 ARG   124      36.128  37.722  35.811  1.00  0.00           N  
ATOM   2015 HH11 ARG   124      37.081  37.690  36.144  1.00  0.00           H  
ATOM   2016 HH12 ARG   124      35.690  36.919  35.383  1.00  0.00           H  
ATOM   2017  NH2 ARG   124      34.191  38.676  35.473  1.00  0.00           N  
ATOM   2018 HH21 ARG   124      33.566  39.467  35.527  1.00  0.00           H  
ATOM   2019 HH22 ARG   124      33.861  37.729  35.349  1.00  0.00           H  
ATOM   2020  C   ARG   124      40.844  40.221  33.939  1.00  0.00           C  
ATOM   2021  O   ARG   124      41.420  39.092  33.960  1.00  0.00           O  
ATOM   2022  N   THR   125      40.780  40.916  32.766  1.00  0.00           N  
ATOM   2023  H   THR   125      40.283  41.786  32.895  1.00  0.00           H  
ATOM   2024  CA  THR   125      41.527  40.622  31.529  1.00  0.00           C  
ATOM   2025  HA  THR   125      41.360  39.632  31.103  1.00  0.00           H  
ATOM   2026  CB  THR   125      41.181  41.694  30.478  1.00  0.00           C  
ATOM   2027  HB  THR   125      42.038  41.872  29.829  1.00  0.00           H  
ATOM   2028  CG2 THR   125      40.048  41.432  29.456  1.00  0.00           C  
ATOM   2029 HG21 THR   125      39.692  40.402  29.476  1.00  0.00           H  
ATOM   2030 HG22 THR   125      39.166  42.009  29.734  1.00  0.00           H  
ATOM   2031 HG23 THR   125      40.446  41.593  28.454  1.00  0.00           H  
ATOM   2032  OG1 THR   125      41.009  42.877  31.171  1.00  0.00           O  
ATOM   2033  HG1 THR   125      40.695  43.545  30.557  1.00  0.00           H  
ATOM   2034  C   THR   125      43.047  40.739  31.761  1.00  0.00           C  
ATOM   2035  O   THR   125      43.794  39.832  31.352  1.00  0.00           O  
ATOM   2036  N   GLY   126      43.591  41.768  32.518  1.00  0.00           N  
ATOM   2037  H   GLY   126      42.956  42.355  33.040  1.00  0.00           H  
ATOM   2038  CA  GLY   126      44.937  41.889  32.763  1.00  0.00           C  
ATOM   2039  HA2 GLY   126      45.356  41.792  31.761  1.00  0.00           H  
ATOM   2040  HA3 GLY   126      45.206  42.834  33.234  1.00  0.00           H  
ATOM   2041  C   GLY   126      45.571  40.788  33.630  1.00  0.00           C  
ATOM   2042  O   GLY   126      46.637  40.292  33.323  1.00  0.00           O  
ATOM   2043  N   VAL   127      44.849  40.211  34.634  1.00  0.00           N  
ATOM   2044  H   VAL   127      43.990  40.687  34.870  1.00  0.00           H  
ATOM   2045  CA  VAL   127      45.467  39.209  35.603  1.00  0.00           C  
ATOM   2046  HA  VAL   127      46.324  39.713  36.050  1.00  0.00           H  
ATOM   2047  CB  VAL   127      44.436  38.830  36.704  1.00  0.00           C  
ATOM   2048  HB  VAL   127      43.482  38.637  36.212  1.00  0.00           H  
ATOM   2049  CG1 VAL   127      44.941  37.645  37.553  1.00  0.00           C  
ATOM   2050 HG11 VAL   127      45.104  36.762  36.935  1.00  0.00           H  
ATOM   2051 HG12 VAL   127      45.854  37.975  38.049  1.00  0.00           H  
ATOM   2052 HG13 VAL   127      44.223  37.379  38.329  1.00  0.00           H  
ATOM   2053  CG2 VAL   127      44.340  39.984  37.706  1.00  0.00           C  
ATOM   2054 HG21 VAL   127      45.274  40.239  38.206  1.00  0.00           H  
ATOM   2055 HG22 VAL   127      43.988  40.900  37.233  1.00  0.00           H  
ATOM   2056 HG23 VAL   127      43.672  39.740  38.533  1.00  0.00           H  
ATOM   2057  C   VAL   127      45.950  38.021  34.691  1.00  0.00           C  
ATOM   2058  O   VAL   127      47.058  37.591  34.722  1.00  0.00           O  
ATOM   2059  N   MET   128      45.078  37.637  33.866  1.00  0.00           N  
ATOM   2060  H   MET   128      44.208  38.150  33.837  1.00  0.00           H  
ATOM   2061  CA  MET   128      45.175  36.361  33.127  1.00  0.00           C  
ATOM   2062  HA  MET   128      45.517  35.616  33.845  1.00  0.00           H  
ATOM   2063  CB  MET   128      43.832  35.955  32.403  1.00  0.00           C  
ATOM   2064  HB2 MET   128      43.655  36.659  31.590  1.00  0.00           H  
ATOM   2065  HB3 MET   128      44.002  34.949  32.019  1.00  0.00           H  
ATOM   2066  CG  MET   128      42.611  35.926  33.386  1.00  0.00           C  
ATOM   2067  HG2 MET   128      42.398  36.962  33.647  1.00  0.00           H  
ATOM   2068  HG3 MET   128      41.726  35.575  32.855  1.00  0.00           H  
ATOM   2069  SD  MET   128      42.598  34.981  34.885  1.00  0.00           S  
ATOM   2070  CE  MET   128      42.357  33.465  34.156  1.00  0.00           C  
ATOM   2071  HE1 MET   128      41.447  33.448  33.555  1.00  0.00           H  
ATOM   2072  HE2 MET   128      43.269  33.084  33.698  1.00  0.00           H  
ATOM   2073  HE3 MET   128      42.138  32.780  34.975  1.00  0.00           H  
ATOM   2074  C   MET   128      46.327  36.408  32.120  1.00  0.00           C  
ATOM   2075  O   MET   128      47.103  35.492  32.137  1.00  0.00           O  
ATOM   2076  N   ILE   129      46.403  37.490  31.327  1.00  0.00           N  
ATOM   2077  H   ILE   129      45.725  38.236  31.381  1.00  0.00           H  
ATOM   2078  CA  ILE   129      47.484  37.738  30.433  1.00  0.00           C  
ATOM   2079  HA  ILE   129      47.630  36.810  29.879  1.00  0.00           H  
ATOM   2080  CB  ILE   129      46.997  38.964  29.577  1.00  0.00           C  
ATOM   2081  HB  ILE   129      46.915  39.815  30.254  1.00  0.00           H  
ATOM   2082  CG2 ILE   129      48.088  39.310  28.610  1.00  0.00           C  
ATOM   2083 HG21 ILE   129      48.271  38.493  27.912  1.00  0.00           H  
ATOM   2084 HG22 ILE   129      47.658  40.097  27.990  1.00  0.00           H  
ATOM   2085 HG23 ILE   129      49.063  39.668  28.941  1.00  0.00           H  
ATOM   2086  CG1 ILE   129      45.700  38.612  28.709  1.00  0.00           C  
ATOM   2087 HG12 ILE   129      45.972  37.743  28.110  1.00  0.00           H  
ATOM   2088 HG13 ILE   129      44.881  38.389  29.394  1.00  0.00           H  
ATOM   2089  CD1 ILE   129      45.097  39.679  27.910  1.00  0.00           C  
ATOM   2090 HD11 ILE   129      44.038  39.481  27.744  1.00  0.00           H  
ATOM   2091 HD12 ILE   129      45.187  40.627  28.440  1.00  0.00           H  
ATOM   2092 HD13 ILE   129      45.562  39.767  26.928  1.00  0.00           H  
ATOM   2093  C   ILE   129      48.827  37.944  31.061  1.00  0.00           C  
ATOM   2094  O   ILE   129      49.799  37.430  30.544  1.00  0.00           O  
ATOM   2095  N   CYS   130      48.939  38.631  32.205  1.00  0.00           N  
ATOM   2096  H   CYS   130      48.074  38.818  32.691  1.00  0.00           H  
ATOM   2097  CA  CYS   130      50.117  38.696  33.036  1.00  0.00           C  
ATOM   2098  HA  CYS   130      50.905  38.939  32.322  1.00  0.00           H  
ATOM   2099  CB  CYS   130      49.953  39.734  34.186  1.00  0.00           C  
ATOM   2100  HB2 CYS   130      49.002  39.556  34.688  1.00  0.00           H  
ATOM   2101  HB3 CYS   130      50.831  39.677  34.828  1.00  0.00           H  
ATOM   2102  SG  CYS   130      49.679  41.314  33.406  1.00  0.00           S  
ATOM   2103  HG  CYS   130      48.445  41.183  32.911  1.00  0.00           H  
ATOM   2104  C   CYS   130      50.550  37.359  33.567  1.00  0.00           C  
ATOM   2105  O   CYS   130      51.779  37.045  33.544  1.00  0.00           O  
ATOM   2106  N   ALA   131      49.616  36.495  34.032  1.00  0.00           N  
ATOM   2107  H   ALA   131      48.626  36.661  33.918  1.00  0.00           H  
ATOM   2108  CA  ALA   131      49.968  35.153  34.393  1.00  0.00           C  
ATOM   2109  HA  ALA   131      50.813  35.223  35.078  1.00  0.00           H  
ATOM   2110  CB  ALA   131      48.750  34.517  34.886  1.00  0.00           C  
ATOM   2111  HB1 ALA   131      48.299  35.136  35.662  1.00  0.00           H  
ATOM   2112  HB2 ALA   131      48.022  34.201  34.139  1.00  0.00           H  
ATOM   2113  HB3 ALA   131      49.059  33.621  35.426  1.00  0.00           H  
ATOM   2114  C   ALA   131      50.510  34.317  33.204  1.00  0.00           C  
ATOM   2115  O   ALA   131      51.469  33.604  33.308  1.00  0.00           O  
ATOM   2116  N   TYR   132      49.912  34.498  31.991  1.00  0.00           N  
ATOM   2117  H   TYR   132      49.028  34.986  31.973  1.00  0.00           H  
ATOM   2118  CA  TYR   132      50.425  33.914  30.750  1.00  0.00           C  
ATOM   2119  HA  TYR   132      50.562  32.844  30.909  1.00  0.00           H  
ATOM   2120  CB  TYR   132      49.419  34.195  29.630  1.00  0.00           C  
ATOM   2121  HB2 TYR   132      48.608  33.479  29.763  1.00  0.00           H  
ATOM   2122  HB3 TYR   132      48.978  35.161  29.876  1.00  0.00           H  
ATOM   2123  CG  TYR   132      49.841  34.168  28.241  1.00  0.00           C  
ATOM   2124  CD1 TYR   132      50.229  32.934  27.578  1.00  0.00           C  
ATOM   2125  HD1 TYR   132      50.352  32.006  28.117  1.00  0.00           H  
ATOM   2126  CE1 TYR   132      50.518  32.885  26.225  1.00  0.00           C  
ATOM   2127  HE1 TYR   132      50.927  32.016  25.731  1.00  0.00           H  
ATOM   2128  CZ  TYR   132      50.524  34.050  25.409  1.00  0.00           C  
ATOM   2129  OH  TYR   132      50.918  34.209  24.136  1.00  0.00           O  
ATOM   2130  HH  TYR   132      51.445  33.437  23.915  1.00  0.00           H  
ATOM   2131  CE2 TYR   132      50.299  35.294  26.088  1.00  0.00           C  
ATOM   2132  HE2 TYR   132      50.408  36.199  25.509  1.00  0.00           H  
ATOM   2133  CD2 TYR   132      49.902  35.363  27.485  1.00  0.00           C  
ATOM   2134  HD2 TYR   132      49.623  36.328  27.882  1.00  0.00           H  
ATOM   2135  C   TYR   132      51.857  34.361  30.450  1.00  0.00           C  
ATOM   2136  O   TYR   132      52.714  33.581  30.024  1.00  0.00           O  
ATOM   2137  N   LEU   133      52.210  35.645  30.564  1.00  0.00           N  
ATOM   2138  H   LEU   133      51.545  36.302  30.948  1.00  0.00           H  
ATOM   2139  CA  LEU   133      53.623  36.116  30.361  1.00  0.00           C  
ATOM   2140  HA  LEU   133      54.075  35.757  29.436  1.00  0.00           H  
ATOM   2141  CB  LEU   133      53.471  37.644  30.241  1.00  0.00           C  
ATOM   2142  HB2 LEU   133      53.010  38.116  31.109  1.00  0.00           H  
ATOM   2143  HB3 LEU   133      54.491  38.023  30.178  1.00  0.00           H  
ATOM   2144  CG  LEU   133      52.701  38.131  29.008  1.00  0.00           C  
ATOM   2145  HG  LEU   133      51.675  37.765  28.991  1.00  0.00           H  
ATOM   2146  CD1 LEU   133      52.387  39.602  28.925  1.00  0.00           C  
ATOM   2147 HD11 LEU   133      51.608  39.817  29.657  1.00  0.00           H  
ATOM   2148 HD12 LEU   133      53.323  40.079  29.212  1.00  0.00           H  
ATOM   2149 HD13 LEU   133      52.115  39.875  27.905  1.00  0.00           H  
ATOM   2150  CD2 LEU   133      53.269  37.765  27.720  1.00  0.00           C  
ATOM   2151 HD21 LEU   133      53.504  36.706  27.613  1.00  0.00           H  
ATOM   2152 HD22 LEU   133      52.606  38.173  26.958  1.00  0.00           H  
ATOM   2153 HD23 LEU   133      54.198  38.319  27.588  1.00  0.00           H  
ATOM   2154  C   LEU   133      54.548  35.645  31.474  1.00  0.00           C  
ATOM   2155  O   LEU   133      55.698  35.467  31.149  1.00  0.00           O  
ATOM   2156  N   LEU   134      54.125  35.381  32.695  1.00  0.00           N  
ATOM   2157  H   LEU   134      53.248  35.787  32.988  1.00  0.00           H  
ATOM   2158  CA  LEU   134      54.865  34.437  33.633  1.00  0.00           C  
ATOM   2159  HA  LEU   134      55.877  34.817  33.767  1.00  0.00           H  
ATOM   2160  CB  LEU   134      54.258  34.628  35.046  1.00  0.00           C  
ATOM   2161  HB2 LEU   134      53.199  34.378  34.983  1.00  0.00           H  
ATOM   2162  HB3 LEU   134      54.731  33.861  35.659  1.00  0.00           H  
ATOM   2163  CG  LEU   134      54.375  36.012  35.740  1.00  0.00           C  
ATOM   2164  HG  LEU   134      54.070  36.817  35.072  1.00  0.00           H  
ATOM   2165  CD1 LEU   134      53.453  35.950  36.874  1.00  0.00           C  
ATOM   2166 HD11 LEU   134      53.539  36.801  37.550  1.00  0.00           H  
ATOM   2167 HD12 LEU   134      52.451  35.823  36.465  1.00  0.00           H  
ATOM   2168 HD13 LEU   134      53.638  35.077  37.500  1.00  0.00           H  
ATOM   2169  CD2 LEU   134      55.763  36.262  36.237  1.00  0.00           C  
ATOM   2170 HD21 LEU   134      55.933  37.266  36.626  1.00  0.00           H  
ATOM   2171 HD22 LEU   134      56.020  35.556  37.027  1.00  0.00           H  
ATOM   2172 HD23 LEU   134      56.565  36.391  35.510  1.00  0.00           H  
ATOM   2173  C   LEU   134      55.110  33.034  33.081  1.00  0.00           C  
ATOM   2174  O   LEU   134      56.240  32.469  33.053  1.00  0.00           O  
ATOM   2175  N   HIE   135      54.004  32.481  32.458  1.00  0.00           N  
ATOM   2176  H   HIE   135      53.124  32.973  32.395  1.00  0.00           H  
ATOM   2177  CA  HIE   135      54.108  31.062  31.916  1.00  0.00           C  
ATOM   2178  HA  HIE   135      54.517  30.351  32.634  1.00  0.00           H  
ATOM   2179  CB  HIE   135      52.727  30.710  31.315  1.00  0.00           C  
ATOM   2180  HB2 HIE   135      51.936  31.172  31.906  1.00  0.00           H  
ATOM   2181  HB3 HIE   135      52.707  31.068  30.285  1.00  0.00           H  
ATOM   2182  CG  HIE   135      52.375  29.206  31.347  1.00  0.00           C  
ATOM   2183  ND1 HIE   135      52.368  28.322  32.429  1.00  0.00           N  
ATOM   2184  CE1 HIE   135      51.991  27.105  31.861  1.00  0.00           C  
ATOM   2185  HE1 HIE   135      51.861  26.162  32.372  1.00  0.00           H  
ATOM   2186  NE2 HIE   135      51.855  27.232  30.513  1.00  0.00           N  
ATOM   2187  HE2 HIE   135      51.607  26.475  29.892  1.00  0.00           H  
ATOM   2188  CD2 HIE   135      52.096  28.532  30.177  1.00  0.00           C  
ATOM   2189  HD2 HIE   135      52.202  28.878  29.160  1.00  0.00           H  
ATOM   2190  C   HIE   135      55.085  30.980  30.733  1.00  0.00           C  
ATOM   2191  O   HIE   135      55.878  30.049  30.703  1.00  0.00           O  
ATOM   2192  N   ARG   136      55.030  31.882  29.671  1.00  0.00           N  
ATOM   2193  H   ARG   136      54.283  32.562  29.688  1.00  0.00           H  
ATOM   2194  CA  ARG   136      56.036  32.046  28.596  1.00  0.00           C  
ATOM   2195  HA  ARG   136      56.171  31.062  28.147  1.00  0.00           H  
ATOM   2196  CB  ARG   136      55.387  33.111  27.679  1.00  0.00           C  
ATOM   2197  HB2 ARG   136      55.138  34.014  28.237  1.00  0.00           H  
ATOM   2198  HB3 ARG   136      56.118  33.452  26.946  1.00  0.00           H  
ATOM   2199  CG  ARG   136      54.063  32.744  26.932  1.00  0.00           C  
ATOM   2200  HG2 ARG   136      53.312  32.376  27.632  1.00  0.00           H  
ATOM   2201  HG3 ARG   136      53.645  33.623  26.442  1.00  0.00           H  
ATOM   2202  CD  ARG   136      54.186  31.755  25.779  1.00  0.00           C  
ATOM   2203  HD2 ARG   136      54.768  30.887  26.088  1.00  0.00           H  
ATOM   2204  HD3 ARG   136      53.154  31.466  25.581  1.00  0.00           H  
ATOM   2205  NE  ARG   136      54.822  32.398  24.586  1.00  0.00           N  
ATOM   2206  HE  ARG   136      55.027  33.382  24.490  1.00  0.00           H  
ATOM   2207  CZ  ARG   136      55.225  31.687  23.544  1.00  0.00           C  
ATOM   2208  NH1 ARG   136      55.034  30.396  23.471  1.00  0.00           N  
ATOM   2209 HH11 ARG   136      54.374  29.979  24.112  1.00  0.00           H  
ATOM   2210 HH12 ARG   136      55.547  29.880  22.771  1.00  0.00           H  
ATOM   2211  NH2 ARG   136      56.002  32.236  22.570  1.00  0.00           N  
ATOM   2212 HH21 ARG   136      56.377  33.133  22.845  1.00  0.00           H  
ATOM   2213 HH22 ARG   136      56.444  31.654  21.873  1.00  0.00           H  
ATOM   2214  C   ARG   136      57.424  32.575  28.941  1.00  0.00           C  
ATOM   2215  O   ARG   136      58.237  32.539  28.053  1.00  0.00           O  
ATOM   2216  N   GLY   137      57.723  32.878  30.230  1.00  0.00           N  
ATOM   2217  H   GLY   137      56.919  32.979  30.834  1.00  0.00           H  
ATOM   2218  CA  GLY   137      59.072  33.278  30.717  1.00  0.00           C  
ATOM   2219  HA2 GLY   137      59.072  33.156  31.800  1.00  0.00           H  
ATOM   2220  HA3 GLY   137      59.692  32.585  30.148  1.00  0.00           H  
ATOM   2221  C   GLY   137      59.417  34.762  30.485  1.00  0.00           C  
ATOM   2222  O   GLY   137      60.620  35.083  30.610  1.00  0.00           O  
ATOM   2223  N   LYS   138      58.474  35.690  30.082  1.00  0.00           N  
ATOM   2224  H   LYS   138      57.524  35.355  30.012  1.00  0.00           H  
ATOM   2225  CA  LYS   138      58.791  37.039  29.485  1.00  0.00           C  
ATOM   2226  HA  LYS   138      59.717  36.824  28.951  1.00  0.00           H  
ATOM   2227  CB  LYS   138      57.730  37.451  28.418  1.00  0.00           C  
ATOM   2228  HB2 LYS   138      56.749  37.591  28.870  1.00  0.00           H  
ATOM   2229  HB3 LYS   138      57.905  38.498  28.172  1.00  0.00           H  
ATOM   2230  CG  LYS   138      57.560  36.585  27.193  1.00  0.00           C  
ATOM   2231  HG2 LYS   138      57.281  35.566  27.460  1.00  0.00           H  
ATOM   2232  HG3 LYS   138      56.738  37.079  26.675  1.00  0.00           H  
ATOM   2233  CD  LYS   138      58.782  36.604  26.301  1.00  0.00           C  
ATOM   2234  HD2 LYS   138      59.445  37.458  26.438  1.00  0.00           H  
ATOM   2235  HD3 LYS   138      59.468  35.858  26.703  1.00  0.00           H  
ATOM   2236  CE  LYS   138      58.547  36.279  24.889  1.00  0.00           C  
ATOM   2237  HE2 LYS   138      57.800  35.489  24.814  1.00  0.00           H  
ATOM   2238  HE3 LYS   138      57.947  37.115  24.530  1.00  0.00           H  
ATOM   2239  NZ  LYS   138      59.830  36.041  24.129  1.00  0.00           N  
ATOM   2240  HZ1 LYS   138      60.252  36.957  24.081  1.00  0.00           H  
ATOM   2241  HZ2 LYS   138      60.493  35.496  24.662  1.00  0.00           H  
ATOM   2242  HZ3 LYS   138      59.571  35.665  23.228  1.00  0.00           H  
ATOM   2243  C   LYS   138      59.120  38.072  30.528  1.00  0.00           C  
ATOM   2244  O   LYS   138      59.826  39.021  30.169  1.00  0.00           O  
ATOM   2245  N   PHE   139      58.748  37.825  31.745  1.00  0.00           N  
ATOM   2246  H   PHE   139      58.172  37.013  31.918  1.00  0.00           H  
ATOM   2247  CA  PHE   139      59.056  38.651  32.925  1.00  0.00           C  
ATOM   2248  HA  PHE   139      59.836  39.361  32.649  1.00  0.00           H  
ATOM   2249  CB  PHE   139      57.750  39.483  33.239  1.00  0.00           C  
ATOM   2250  HB2 PHE   139      56.878  38.846  33.384  1.00  0.00           H  
ATOM   2251  HB3 PHE   139      57.970  40.100  34.110  1.00  0.00           H  
ATOM   2252  CG  PHE   139      57.320  40.613  32.187  1.00  0.00           C  
ATOM   2253  CD1 PHE   139      57.946  41.912  32.286  1.00  0.00           C  
ATOM   2254  HD1 PHE   139      58.610  42.196  33.089  1.00  0.00           H  
ATOM   2255  CE1 PHE   139      57.523  42.884  31.368  1.00  0.00           C  
ATOM   2256  HE1 PHE   139      57.892  43.884  31.538  1.00  0.00           H  
ATOM   2257  CZ  PHE   139      56.597  42.672  30.290  1.00  0.00           C  
ATOM   2258  HZ  PHE   139      56.285  43.424  29.579  1.00  0.00           H  
ATOM   2259  CE2 PHE   139      56.075  41.352  30.176  1.00  0.00           C  
ATOM   2260  HE2 PHE   139      55.387  41.151  29.367  1.00  0.00           H  
ATOM   2261  CD2 PHE   139      56.533  40.362  31.027  1.00  0.00           C  
ATOM   2262  HD2 PHE   139      56.018  39.422  30.894  1.00  0.00           H  
ATOM   2263  C   PHE   139      59.596  37.752  34.093  1.00  0.00           C  
ATOM   2264  O   PHE   139      59.191  36.628  34.254  1.00  0.00           O  
ATOM   2265  N   LEU   140      60.593  38.255  34.863  1.00  0.00           N  
ATOM   2266  H   LEU   140      60.887  39.219  34.787  1.00  0.00           H  
ATOM   2267  CA  LEU   140      61.010  37.704  36.159  1.00  0.00           C  
ATOM   2268  HA  LEU   140      60.875  36.626  36.069  1.00  0.00           H  
ATOM   2269  CB  LEU   140      62.435  38.095  36.520  1.00  0.00           C  
ATOM   2270  HB2 LEU   140      63.084  37.490  35.887  1.00  0.00           H  
ATOM   2271  HB3 LEU   140      62.712  39.107  36.223  1.00  0.00           H  
ATOM   2272  CG  LEU   140      62.884  37.721  37.848  1.00  0.00           C  
ATOM   2273  HG  LEU   140      62.356  38.318  38.592  1.00  0.00           H  
ATOM   2274  CD1 LEU   140      62.751  36.201  38.173  1.00  0.00           C  
ATOM   2275 HD11 LEU   140      63.230  35.530  37.460  1.00  0.00           H  
ATOM   2276 HD12 LEU   140      63.139  36.003  39.172  1.00  0.00           H  
ATOM   2277 HD13 LEU   140      61.738  35.798  38.180  1.00  0.00           H  
ATOM   2278  CD2 LEU   140      64.373  37.962  37.969  1.00  0.00           C  
ATOM   2279 HD21 LEU   140      64.958  37.428  37.220  1.00  0.00           H  
ATOM   2280 HD22 LEU   140      64.598  39.023  38.078  1.00  0.00           H  
ATOM   2281 HD23 LEU   140      64.719  37.597  38.936  1.00  0.00           H  
ATOM   2282  C   LEU   140      60.060  38.301  37.269  1.00  0.00           C  
ATOM   2283  O   LEU   140      59.533  37.531  38.120  1.00  0.00           O  
ATOM   2284  N   LYS   141      59.776  39.604  37.243  1.00  0.00           N  
ATOM   2285  H   LYS   141      60.314  40.166  36.600  1.00  0.00           H  
ATOM   2286  CA  LYS   141      58.922  40.329  38.128  1.00  0.00           C  
ATOM   2287  HA  LYS   141      58.949  39.908  39.133  1.00  0.00           H  
ATOM   2288  CB  LYS   141      59.557  41.744  38.215  1.00  0.00           C  
ATOM   2289  HB2 LYS   141      59.620  42.118  37.194  1.00  0.00           H  
ATOM   2290  HB3 LYS   141      58.778  42.397  38.609  1.00  0.00           H  
ATOM   2291  CG  LYS   141      60.973  41.876  38.908  1.00  0.00           C  
ATOM   2292  HG2 LYS   141      60.871  41.757  39.987  1.00  0.00           H  
ATOM   2293  HG3 LYS   141      61.641  41.091  38.552  1.00  0.00           H  
ATOM   2294  CD  LYS   141      61.514  43.278  38.612  1.00  0.00           C  
ATOM   2295  HD2 LYS   141      61.663  43.484  37.552  1.00  0.00           H  
ATOM   2296  HD3 LYS   141      60.866  44.037  39.050  1.00  0.00           H  
ATOM   2297  CE  LYS   141      62.888  43.336  39.099  1.00  0.00           C  
ATOM   2298  HE2 LYS   141      62.880  43.254  40.186  1.00  0.00           H  
ATOM   2299  HE3 LYS   141      63.454  42.539  38.616  1.00  0.00           H  
ATOM   2300  NZ  LYS   141      63.360  44.674  38.620  1.00  0.00           N  
ATOM   2301  HZ1 LYS   141      63.233  44.808  37.627  1.00  0.00           H  
ATOM   2302  HZ2 LYS   141      62.868  45.434  39.068  1.00  0.00           H  
ATOM   2303  HZ3 LYS   141      64.335  44.868  38.796  1.00  0.00           H  
ATOM   2304  C   LYS   141      57.443  40.387  37.764  1.00  0.00           C  
ATOM   2305  O   LYS   141      57.023  41.011  36.789  1.00  0.00           O  
ATOM   2306  N   ALA   142      56.518  39.817  38.536  1.00  0.00           N  
ATOM   2307  H   ALA   142      56.919  39.245  39.266  1.00  0.00           H  
ATOM   2308  CA  ALA   142      55.069  39.880  38.388  1.00  0.00           C  
ATOM   2309  HA  ALA   142      54.842  39.344  37.466  1.00  0.00           H  
ATOM   2310  CB  ALA   142      54.467  39.179  39.562  1.00  0.00           C  
ATOM   2311  HB1 ALA   142      54.602  38.099  39.490  1.00  0.00           H  
ATOM   2312  HB2 ALA   142      54.984  39.536  40.452  1.00  0.00           H  
ATOM   2313  HB3 ALA   142      53.381  39.273  39.549  1.00  0.00           H  
ATOM   2314  C   ALA   142      54.649  41.368  38.239  1.00  0.00           C  
ATOM   2315  O   ALA   142      53.753  41.623  37.402  1.00  0.00           O  
ATOM   2316  N   GLN   143      55.334  42.291  38.829  1.00  0.00           N  
ATOM   2317  H   GLN   143      56.173  42.035  39.329  1.00  0.00           H  
ATOM   2318  CA  GLN   143      54.826  43.710  38.932  1.00  0.00           C  
ATOM   2319  HA  GLN   143      53.738  43.698  38.998  1.00  0.00           H  
ATOM   2320  CB  GLN   143      55.432  44.445  40.111  1.00  0.00           C  
ATOM   2321  HB2 GLN   143      55.190  43.886  41.015  1.00  0.00           H  
ATOM   2322  HB3 GLN   143      56.514  44.478  39.980  1.00  0.00           H  
ATOM   2323  CG  GLN   143      55.136  45.930  40.332  1.00  0.00           C  
ATOM   2324  HG2 GLN   143      55.652  46.024  41.287  1.00  0.00           H  
ATOM   2325  HG3 GLN   143      55.642  46.590  39.628  1.00  0.00           H  
ATOM   2326  CD  GLN   143      53.601  46.215  40.478  1.00  0.00           C  
ATOM   2327  OE1 GLN   143      52.685  45.421  40.367  1.00  0.00           O  
ATOM   2328  NE2 GLN   143      53.190  47.432  40.746  1.00  0.00           N  
ATOM   2329 HE21 GLN   143      52.193  47.588  40.711  1.00  0.00           H  
ATOM   2330 HE22 GLN   143      53.830  48.213  40.736  1.00  0.00           H  
ATOM   2331  C   GLN   143      55.160  44.405  37.653  1.00  0.00           C  
ATOM   2332  O   GLN   143      54.385  45.211  37.199  1.00  0.00           O  
ATOM   2333  N   GLU   144      56.221  43.993  36.871  1.00  0.00           N  
ATOM   2334  H   GLU   144      56.753  43.151  37.034  1.00  0.00           H  
ATOM   2335  CA  GLU   144      56.549  44.597  35.537  1.00  0.00           C  
ATOM   2336  HA  GLU   144      56.468  45.677  35.656  1.00  0.00           H  
ATOM   2337  CB  GLU   144      57.925  44.112  35.095  1.00  0.00           C  
ATOM   2338  HB2 GLU   144      58.136  43.043  35.137  1.00  0.00           H  
ATOM   2339  HB3 GLU   144      58.028  44.320  34.029  1.00  0.00           H  
ATOM   2340  CG  GLU   144      59.072  44.891  35.763  1.00  0.00           C  
ATOM   2341  HG2 GLU   144      58.735  45.921  35.882  1.00  0.00           H  
ATOM   2342  HG3 GLU   144      59.334  44.505  36.747  1.00  0.00           H  
ATOM   2343  CD  GLU   144      60.319  44.935  34.979  1.00  0.00           C  
ATOM   2344  OE1 GLU   144      61.139  45.913  35.191  1.00  0.00           O  
ATOM   2345  OE2 GLU   144      60.657  44.081  34.164  1.00  0.00           O  
ATOM   2346  C   GLU   144      55.589  44.140  34.447  1.00  0.00           C  
ATOM   2347  O   GLU   144      55.299  44.952  33.545  1.00  0.00           O  
ATOM   2348  N   ALA   145      55.103  42.901  34.520  1.00  0.00           N  
ATOM   2349  H   ALA   145      55.371  42.318  35.300  1.00  0.00           H  
ATOM   2350  CA  ALA   145      54.134  42.355  33.555  1.00  0.00           C  
ATOM   2351  HA  ALA   145      54.522  42.503  32.548  1.00  0.00           H  
ATOM   2352  CB  ALA   145      54.049  40.822  33.756  1.00  0.00           C  
ATOM   2353  HB1 ALA   145      53.350  40.298  33.104  1.00  0.00           H  
ATOM   2354  HB2 ALA   145      55.035  40.399  33.562  1.00  0.00           H  
ATOM   2355  HB3 ALA   145      53.656  40.534  34.731  1.00  0.00           H  
ATOM   2356  C   ALA   145      52.775  43.111  33.696  1.00  0.00           C  
ATOM   2357  O   ALA   145      52.235  43.592  32.660  1.00  0.00           O  
ATOM   2358  N   LEU   146      52.279  43.410  34.940  1.00  0.00           N  
ATOM   2359  H   LEU   146      52.894  42.952  35.597  1.00  0.00           H  
ATOM   2360  CA  LEU   146      51.131  44.204  35.152  1.00  0.00           C  
ATOM   2361  HA  LEU   146      50.226  43.727  34.773  1.00  0.00           H  
ATOM   2362  CB  LEU   146      50.960  44.140  36.722  1.00  0.00           C  
ATOM   2363  HB2 LEU   146      51.918  44.400  37.170  1.00  0.00           H  
ATOM   2364  HB3 LEU   146      50.446  45.020  37.109  1.00  0.00           H  
ATOM   2365  CG  LEU   146      50.152  42.946  37.310  1.00  0.00           C  
ATOM   2366  HG  LEU   146      50.486  41.961  36.985  1.00  0.00           H  
ATOM   2367  CD1 LEU   146      50.345  42.990  38.832  1.00  0.00           C  
ATOM   2368 HD11 LEU   146      51.396  43.052  39.112  1.00  0.00           H  
ATOM   2369 HD12 LEU   146      49.925  43.882  39.296  1.00  0.00           H  
ATOM   2370 HD13 LEU   146      49.775  42.177  39.282  1.00  0.00           H  
ATOM   2371  CD2 LEU   146      48.627  43.035  37.098  1.00  0.00           C  
ATOM   2372 HD21 LEU   146      48.496  43.150  36.022  1.00  0.00           H  
ATOM   2373 HD22 LEU   146      48.086  42.145  37.418  1.00  0.00           H  
ATOM   2374 HD23 LEU   146      48.258  43.939  37.582  1.00  0.00           H  
ATOM   2375  C   LEU   146      51.364  45.675  34.819  1.00  0.00           C  
ATOM   2376  O   LEU   146      50.366  46.289  34.283  1.00  0.00           O  
ATOM   2377  N   ASP   147      52.522  46.236  35.094  1.00  0.00           N  
ATOM   2378  H   ASP   147      53.296  45.728  35.498  1.00  0.00           H  
ATOM   2379  CA  ASP   147      52.884  47.598  34.558  1.00  0.00           C  
ATOM   2380  HA  ASP   147      52.049  48.250  34.814  1.00  0.00           H  
ATOM   2381  CB  ASP   147      54.162  48.097  35.326  1.00  0.00           C  
ATOM   2382  HB2 ASP   147      54.818  47.245  35.506  1.00  0.00           H  
ATOM   2383  HB3 ASP   147      54.600  48.791  34.608  1.00  0.00           H  
ATOM   2384  CG  ASP   147      53.834  48.931  36.517  1.00  0.00           C  
ATOM   2385  OD1 ASP   147      54.782  49.198  37.331  1.00  0.00           O  
ATOM   2386  OD2 ASP   147      52.728  49.422  36.673  1.00  0.00           O  
ATOM   2387  C   ASP   147      52.881  47.704  33.043  1.00  0.00           C  
ATOM   2388  O   ASP   147      52.492  48.751  32.552  1.00  0.00           O  
ATOM   2389  N   PHE   148      53.224  46.670  32.333  1.00  0.00           N  
ATOM   2390  H   PHE   148      53.707  45.943  32.841  1.00  0.00           H  
ATOM   2391  CA  PHE   148      53.119  46.643  30.825  1.00  0.00           C  
ATOM   2392  HA  PHE   148      53.515  47.588  30.454  1.00  0.00           H  
ATOM   2393  CB  PHE   148      53.937  45.504  30.245  1.00  0.00           C  
ATOM   2394  HB2 PHE   148      54.956  45.886  30.202  1.00  0.00           H  
ATOM   2395  HB3 PHE   148      53.939  44.730  31.013  1.00  0.00           H  
ATOM   2396  CG  PHE   148      53.530  44.948  28.930  1.00  0.00           C  
ATOM   2397  CD1 PHE   148      53.457  43.611  28.646  1.00  0.00           C  
ATOM   2398  HD1 PHE   148      53.646  42.906  29.442  1.00  0.00           H  
ATOM   2399  CE1 PHE   148      53.152  43.160  27.317  1.00  0.00           C  
ATOM   2400  HE1 PHE   148      53.109  42.105  27.087  1.00  0.00           H  
ATOM   2401  CZ  PHE   148      52.902  44.064  26.328  1.00  0.00           C  
ATOM   2402  HZ  PHE   148      52.714  43.643  25.351  1.00  0.00           H  
ATOM   2403  CE2 PHE   148      53.003  45.433  26.508  1.00  0.00           C  
ATOM   2404  HE2 PHE   148      52.823  46.201  25.770  1.00  0.00           H  
ATOM   2405  CD2 PHE   148      53.316  45.944  27.819  1.00  0.00           C  
ATOM   2406  HD2 PHE   148      53.376  47.005  28.011  1.00  0.00           H  
ATOM   2407  C   PHE   148      51.634  46.602  30.339  1.00  0.00           C  
ATOM   2408  O   PHE   148      51.266  47.361  29.459  1.00  0.00           O  
ATOM   2409  N   TYR   149      50.869  45.708  30.945  1.00  0.00           N  
ATOM   2410  H   TYR   149      51.269  45.007  31.552  1.00  0.00           H  
ATOM   2411  CA  TYR   149      49.369  45.733  30.730  1.00  0.00           C  
ATOM   2412  HA  TYR   149      49.411  45.675  29.642  1.00  0.00           H  
ATOM   2413  CB  TYR   149      48.849  44.419  31.282  1.00  0.00           C  
ATOM   2414  HB2 TYR   149      49.409  43.681  30.709  1.00  0.00           H  
ATOM   2415  HB3 TYR   149      49.133  44.263  32.323  1.00  0.00           H  
ATOM   2416  CG  TYR   149      47.307  44.370  31.144  1.00  0.00           C  
ATOM   2417  CD1 TYR   149      46.421  44.988  32.100  1.00  0.00           C  
ATOM   2418  HD1 TYR   149      46.861  45.547  32.913  1.00  0.00           H  
ATOM   2419  CE1 TYR   149      45.034  45.101  31.876  1.00  0.00           C  
ATOM   2420  HE1 TYR   149      44.308  45.652  32.454  1.00  0.00           H  
ATOM   2421  CZ  TYR   149      44.481  44.425  30.789  1.00  0.00           C  
ATOM   2422  OH  TYR   149      43.141  44.459  30.572  1.00  0.00           O  
ATOM   2423  HH  TYR   149      42.685  45.062  31.163  1.00  0.00           H  
ATOM   2424  CE2 TYR   149      45.304  43.743  29.922  1.00  0.00           C  
ATOM   2425  HE2 TYR   149      44.982  43.349  28.969  1.00  0.00           H  
ATOM   2426  CD2 TYR   149      46.714  43.700  30.093  1.00  0.00           C  
ATOM   2427  HD2 TYR   149      47.336  43.312  29.300  1.00  0.00           H  
ATOM   2428  C   TYR   149      48.676  47.022  31.191  1.00  0.00           C  
ATOM   2429  O   TYR   149      47.590  47.346  30.685  1.00  0.00           O  
ATOM   2430  N   GLY   150      49.355  47.755  32.101  1.00  0.00           N  
ATOM   2431  H   GLY   150      50.187  47.367  32.524  1.00  0.00           H  
ATOM   2432  CA  GLY   150      48.900  49.035  32.716  1.00  0.00           C  
ATOM   2433  HA2 GLY   150      47.844  49.063  32.985  1.00  0.00           H  
ATOM   2434  HA3 GLY   150      49.477  49.288  33.605  1.00  0.00           H  
ATOM   2435  C   GLY   150      49.045  50.124  31.660  1.00  0.00           C  
ATOM   2436  O   GLY   150      48.050  50.796  31.366  1.00  0.00           O  
ATOM   2437  N   GLU   151      50.225  50.371  31.073  1.00  0.00           N  
ATOM   2438  H   GLU   151      51.031  49.816  31.323  1.00  0.00           H  
ATOM   2439  CA  GLU   151      50.450  51.477  30.116  1.00  0.00           C  
ATOM   2440  HA  GLU   151      49.916  52.336  30.522  1.00  0.00           H  
ATOM   2441  CB  GLU   151      52.002  51.692  30.020  1.00  0.00           C  
ATOM   2442  HB2 GLU   151      52.162  52.768  29.953  1.00  0.00           H  
ATOM   2443  HB3 GLU   151      52.447  51.284  30.928  1.00  0.00           H  
ATOM   2444  CG  GLU   151      52.680  50.973  28.830  1.00  0.00           C  
ATOM   2445  HG2 GLU   151      52.362  49.932  28.770  1.00  0.00           H  
ATOM   2446  HG3 GLU   151      52.533  51.492  27.882  1.00  0.00           H  
ATOM   2447  CD  GLU   151      54.245  50.893  29.008  1.00  0.00           C  
ATOM   2448  OE1 GLU   151      54.812  51.537  29.939  1.00  0.00           O  
ATOM   2449  OE2 GLU   151      54.869  50.204  28.192  1.00  0.00           O  
ATOM   2450  C   GLU   151      49.777  51.267  28.720  1.00  0.00           C  
ATOM   2451  O   GLU   151      49.334  52.264  28.132  1.00  0.00           O  
ATOM   2452  N   VAL   152      49.577  50.010  28.374  1.00  0.00           N  
ATOM   2453  H   VAL   152      49.906  49.262  28.968  1.00  0.00           H  
ATOM   2454  CA  VAL   152      48.711  49.624  27.271  1.00  0.00           C  
ATOM   2455  HA  VAL   152      49.037  50.219  26.418  1.00  0.00           H  
ATOM   2456  CB  VAL   152      48.974  48.226  26.801  1.00  0.00           C  
ATOM   2457  HB  VAL   152      48.910  47.572  27.671  1.00  0.00           H  
ATOM   2458  CG1 VAL   152      47.910  47.728  25.852  1.00  0.00           C  
ATOM   2459 HG11 VAL   152      47.869  48.283  24.915  1.00  0.00           H  
ATOM   2460 HG12 VAL   152      48.177  46.730  25.506  1.00  0.00           H  
ATOM   2461 HG13 VAL   152      46.954  47.694  26.375  1.00  0.00           H  
ATOM   2462  CG2 VAL   152      50.353  47.913  26.165  1.00  0.00           C  
ATOM   2463 HG21 VAL   152      51.061  47.942  26.993  1.00  0.00           H  
ATOM   2464 HG22 VAL   152      50.309  46.923  25.711  1.00  0.00           H  
ATOM   2465 HG23 VAL   152      50.448  48.684  25.401  1.00  0.00           H  
ATOM   2466  C   VAL   152      47.306  50.151  27.563  1.00  0.00           C  
ATOM   2467  O   VAL   152      46.822  50.949  26.803  1.00  0.00           O  
ATOM   2468  N   ARG   153      46.654  49.517  28.561  1.00  0.00           N  
ATOM   2469  H   ARG   153      47.067  48.790  29.128  1.00  0.00           H  
ATOM   2470  CA  ARG   153      45.164  49.549  28.587  1.00  0.00           C  
ATOM   2471  HA  ARG   153      44.761  49.227  27.627  1.00  0.00           H  
ATOM   2472  CB  ARG   153      44.621  48.624  29.720  1.00  0.00           C  
ATOM   2473  HB2 ARG   153      45.109  47.651  29.776  1.00  0.00           H  
ATOM   2474  HB3 ARG   153      44.814  49.086  30.688  1.00  0.00           H  
ATOM   2475  CG  ARG   153      43.118  48.131  29.576  1.00  0.00           C  
ATOM   2476  HG2 ARG   153      42.671  47.649  30.445  1.00  0.00           H  
ATOM   2477  HG3 ARG   153      42.454  48.967  29.355  1.00  0.00           H  
ATOM   2478  CD  ARG   153      42.872  47.141  28.422  1.00  0.00           C  
ATOM   2479  HD2 ARG   153      43.049  47.655  27.477  1.00  0.00           H  
ATOM   2480  HD3 ARG   153      43.513  46.262  28.481  1.00  0.00           H  
ATOM   2481  NE  ARG   153      41.426  46.755  28.303  1.00  0.00           N  
ATOM   2482  HE  ARG   153      41.119  46.063  28.971  1.00  0.00           H  
ATOM   2483  CZ  ARG   153      40.565  46.887  27.279  1.00  0.00           C  
ATOM   2484  NH1 ARG   153      40.741  47.747  26.280  1.00  0.00           N  
ATOM   2485 HH11 ARG   153      41.402  48.490  26.456  1.00  0.00           H  
ATOM   2486 HH12 ARG   153      40.191  47.721  25.433  1.00  0.00           H  
ATOM   2487  NH2 ARG   153      39.441  46.274  27.323  1.00  0.00           N  
ATOM   2488 HH21 ARG   153      39.236  45.929  28.250  1.00  0.00           H  
ATOM   2489 HH22 ARG   153      38.713  46.519  26.668  1.00  0.00           H  
ATOM   2490  C   ARG   153      44.588  50.997  28.748  1.00  0.00           C  
ATOM   2491  O   ARG   153      43.686  51.303  28.067  1.00  0.00           O  
ATOM   2492  N   THR   154      45.058  51.802  29.670  1.00  0.00           N  
ATOM   2493  H   THR   154      45.627  51.431  30.417  1.00  0.00           H  
ATOM   2494  CA  THR   154      44.357  53.065  30.083  1.00  0.00           C  
ATOM   2495  HA  THR   154      43.717  53.357  29.251  1.00  0.00           H  
ATOM   2496  CB  THR   154      43.483  52.848  31.260  1.00  0.00           C  
ATOM   2497  HB  THR   154      43.239  53.810  31.711  1.00  0.00           H  
ATOM   2498  CG2 THR   154      42.160  51.995  31.025  1.00  0.00           C  
ATOM   2499 HG21 THR   154      41.702  52.274  30.076  1.00  0.00           H  
ATOM   2500 HG22 THR   154      42.404  50.935  30.948  1.00  0.00           H  
ATOM   2501 HG23 THR   154      41.424  52.090  31.823  1.00  0.00           H  
ATOM   2502  OG1 THR   154      44.177  52.142  32.246  1.00  0.00           O  
ATOM   2503  HG1 THR   154      44.800  52.740  32.665  1.00  0.00           H  
ATOM   2504  C   THR   154      45.290  54.258  30.392  1.00  0.00           C  
ATOM   2505  O   THR   154      46.500  54.004  30.692  1.00  0.00           O  
ATOM   2506  N   ARG   155      44.890  55.493  30.374  1.00  0.00           N  
ATOM   2507  H   ARG   155      43.956  55.709  30.056  1.00  0.00           H  
ATOM   2508  CA  ARG   155      45.659  56.784  30.435  1.00  0.00           C  
ATOM   2509  HA  ARG   155      46.532  56.780  29.783  1.00  0.00           H  
ATOM   2510  CB  ARG   155      44.751  57.911  30.021  1.00  0.00           C  
ATOM   2511  HB2 ARG   155      44.074  58.036  30.866  1.00  0.00           H  
ATOM   2512  HB3 ARG   155      45.309  58.831  30.195  1.00  0.00           H  
ATOM   2513  CG  ARG   155      44.105  57.907  28.643  1.00  0.00           C  
ATOM   2514  HG2 ARG   155      43.518  56.989  28.600  1.00  0.00           H  
ATOM   2515  HG3 ARG   155      43.457  58.769  28.484  1.00  0.00           H  
ATOM   2516  CD  ARG   155      45.064  57.831  27.498  1.00  0.00           C  
ATOM   2517  HD2 ARG   155      45.874  58.543  27.654  1.00  0.00           H  
ATOM   2518  HD3 ARG   155      45.460  56.817  27.544  1.00  0.00           H  
ATOM   2519  NE  ARG   155      44.381  57.904  26.228  1.00  0.00           N  
ATOM   2520  HE  ARG   155      43.371  57.890  26.191  1.00  0.00           H  
ATOM   2521  CZ  ARG   155      44.966  57.855  25.017  1.00  0.00           C  
ATOM   2522  NH1 ARG   155      46.212  58.001  24.825  1.00  0.00           N  
ATOM   2523 HH11 ARG   155      46.847  57.972  25.610  1.00  0.00           H  
ATOM   2524 HH12 ARG   155      46.665  57.982  23.922  1.00  0.00           H  
ATOM   2525  NH2 ARG   155      44.201  57.808  23.981  1.00  0.00           N  
ATOM   2526 HH21 ARG   155      43.208  57.992  23.996  1.00  0.00           H  
ATOM   2527 HH22 ARG   155      44.701  57.472  23.170  1.00  0.00           H  
ATOM   2528  C   ARG   155      46.269  56.971  31.804  1.00  0.00           C  
ATOM   2529  O   ARG   155      47.414  57.431  31.802  1.00  0.00           O  
ATOM   2530  N   ASP   156      45.672  56.617  32.893  1.00  0.00           N  
ATOM   2531  H   ASP   156      44.725  56.281  32.789  1.00  0.00           H  
ATOM   2532  CA  ASP   156      46.291  56.399  34.165  1.00  0.00           C  
ATOM   2533  HA  ASP   156      46.590  57.412  34.436  1.00  0.00           H  
ATOM   2534  CB  ASP   156      45.203  55.925  35.141  1.00  0.00           C  
ATOM   2535  HB2 ASP   156      45.656  56.048  36.124  1.00  0.00           H  
ATOM   2536  HB3 ASP   156      44.332  56.579  35.127  1.00  0.00           H  
ATOM   2537  CG  ASP   156      44.670  54.516  35.037  1.00  0.00           C  
ATOM   2538  OD1 ASP   156      43.888  54.190  35.913  1.00  0.00           O  
ATOM   2539  OD2 ASP   156      44.995  53.700  34.166  1.00  0.00           O  
ATOM   2540  C   ASP   156      47.449  55.389  34.283  1.00  0.00           C  
ATOM   2541  O   ASP   156      48.085  55.433  35.340  1.00  0.00           O  
ATOM   2542  N   LYS   157      47.785  54.637  33.197  1.00  0.00           N  
ATOM   2543  H   LYS   157      47.197  54.720  32.379  1.00  0.00           H  
ATOM   2544  CA  LYS   157      48.736  53.568  33.107  1.00  0.00           C  
ATOM   2545  HA  LYS   157      48.680  53.058  32.145  1.00  0.00           H  
ATOM   2546  CB  LYS   157      50.177  54.079  33.187  1.00  0.00           C  
ATOM   2547  HB2 LYS   157      50.269  54.520  34.180  1.00  0.00           H  
ATOM   2548  HB3 LYS   157      50.796  53.182  33.160  1.00  0.00           H  
ATOM   2549  CG  LYS   157      50.639  54.974  31.961  1.00  0.00           C  
ATOM   2550  HG2 LYS   157      50.665  54.467  30.996  1.00  0.00           H  
ATOM   2551  HG3 LYS   157      50.006  55.860  31.934  1.00  0.00           H  
ATOM   2552  CD  LYS   157      52.106  55.330  32.131  1.00  0.00           C  
ATOM   2553  HD2 LYS   157      52.253  55.727  33.136  1.00  0.00           H  
ATOM   2554  HD3 LYS   157      52.797  54.527  31.877  1.00  0.00           H  
ATOM   2555  CE  LYS   157      52.426  56.403  31.099  1.00  0.00           C  
ATOM   2556  HE2 LYS   157      52.097  56.071  30.114  1.00  0.00           H  
ATOM   2557  HE3 LYS   157      51.980  57.342  31.427  1.00  0.00           H  
ATOM   2558  NZ  LYS   157      53.852  56.589  30.984  1.00  0.00           N  
ATOM   2559  HZ1 LYS   157      54.062  57.437  30.479  1.00  0.00           H  
ATOM   2560  HZ2 LYS   157      54.217  56.760  31.910  1.00  0.00           H  
ATOM   2561  HZ3 LYS   157      54.371  55.867  30.504  1.00  0.00           H  
ATOM   2562  C   LYS   157      48.479  52.371  33.996  1.00  0.00           C  
ATOM   2563  O   LYS   157      49.467  51.663  34.193  1.00  0.00           O  
ATOM   2564  N   LYS   158      47.379  52.225  34.819  1.00  0.00           N  
ATOM   2565  H   LYS   158      46.653  52.927  34.802  1.00  0.00           H  
ATOM   2566  CA  LYS   158      47.362  51.237  35.937  1.00  0.00           C  
ATOM   2567  HA  LYS   158      48.360  51.064  36.340  1.00  0.00           H  
ATOM   2568  CB  LYS   158      46.470  51.780  37.107  1.00  0.00           C  
ATOM   2569  HB2 LYS   158      45.435  51.880  36.781  1.00  0.00           H  
ATOM   2570  HB3 LYS   158      46.518  51.120  37.973  1.00  0.00           H  
ATOM   2571  CG  LYS   158      46.964  53.150  37.624  1.00  0.00           C  
ATOM   2572  HG2 LYS   158      46.573  53.835  36.872  1.00  0.00           H  
ATOM   2573  HG3 LYS   158      46.468  53.443  38.550  1.00  0.00           H  
ATOM   2574  CD  LYS   158      48.391  53.302  37.892  1.00  0.00           C  
ATOM   2575  HD2 LYS   158      48.779  52.495  38.513  1.00  0.00           H  
ATOM   2576  HD3 LYS   158      48.979  53.230  36.976  1.00  0.00           H  
ATOM   2577  CE  LYS   158      48.633  54.733  38.529  1.00  0.00           C  
ATOM   2578  HE2 LYS   158      48.255  55.567  37.938  1.00  0.00           H  
ATOM   2579  HE3 LYS   158      48.105  54.667  39.480  1.00  0.00           H  
ATOM   2580  NZ  LYS   158      50.105  54.887  38.711  1.00  0.00           N  
ATOM   2581  HZ1 LYS   158      50.613  54.015  38.673  1.00  0.00           H  
ATOM   2582  HZ2 LYS   158      50.495  55.451  37.969  1.00  0.00           H  
ATOM   2583  HZ3 LYS   158      50.342  55.251  39.623  1.00  0.00           H  
ATOM   2584  C   LYS   158      46.891  49.874  35.515  1.00  0.00           C  
ATOM   2585  O   LYS   158      47.360  48.905  36.098  1.00  0.00           O  
ATOM   2586  N   GLY   159      45.857  49.728  34.615  1.00  0.00           N  
ATOM   2587  H   GLY   159      45.474  50.601  34.282  1.00  0.00           H  
ATOM   2588  CA  GLY   159      45.317  48.495  34.048  1.00  0.00           C  
ATOM   2589  HA2 GLY   159      44.721  48.876  33.219  1.00  0.00           H  
ATOM   2590  HA3 GLY   159      46.106  47.863  33.641  1.00  0.00           H  
ATOM   2591  C   GLY   159      44.355  47.739  35.017  1.00  0.00           C  
ATOM   2592  O   GLY   159      43.149  48.065  35.270  1.00  0.00           O  
ATOM   2593  N   VAL   160      45.002  46.834  35.748  1.00  0.00           N  
ATOM   2594  H   VAL   160      45.935  46.538  35.498  1.00  0.00           H  
ATOM   2595  CA  VAL   160      44.457  46.105  36.892  1.00  0.00           C  
ATOM   2596  HA  VAL   160      43.384  45.965  36.765  1.00  0.00           H  
ATOM   2597  CB  VAL   160      45.158  44.723  37.087  1.00  0.00           C  
ATOM   2598  HB  VAL   160      46.161  44.927  37.463  1.00  0.00           H  
ATOM   2599  CG1 VAL   160      44.436  43.985  38.173  1.00  0.00           C  
ATOM   2600 HG11 VAL   160      44.275  44.597  39.061  1.00  0.00           H  
ATOM   2601 HG12 VAL   160      43.447  43.767  37.771  1.00  0.00           H  
ATOM   2602 HG13 VAL   160      44.912  43.030  38.395  1.00  0.00           H  
ATOM   2603  CG2 VAL   160      45.240  43.884  35.877  1.00  0.00           C  
ATOM   2604 HG21 VAL   160      45.799  44.386  35.087  1.00  0.00           H  
ATOM   2605 HG22 VAL   160      45.751  42.950  36.107  1.00  0.00           H  
ATOM   2606 HG23 VAL   160      44.233  43.738  35.486  1.00  0.00           H  
ATOM   2607  C   VAL   160      44.546  47.032  38.142  1.00  0.00           C  
ATOM   2608  O   VAL   160      45.599  47.003  38.749  1.00  0.00           O  
ATOM   2609  N   THR   161      43.443  47.800  38.426  1.00  0.00           N  
ATOM   2610  H   THR   161      42.574  47.735  37.916  1.00  0.00           H  
ATOM   2611  CA  THR   161      43.533  48.825  39.487  1.00  0.00           C  
ATOM   2612  HA  THR   161      44.528  49.254  39.604  1.00  0.00           H  
ATOM   2613  CB  THR   161      42.508  49.990  39.135  1.00  0.00           C  
ATOM   2614  HB  THR   161      42.566  50.668  39.987  1.00  0.00           H  
ATOM   2615  CG2 THR   161      43.009  50.732  37.922  1.00  0.00           C  
ATOM   2616 HG21 THR   161      43.906  51.343  38.013  1.00  0.00           H  
ATOM   2617 HG22 THR   161      43.214  49.941  37.200  1.00  0.00           H  
ATOM   2618 HG23 THR   161      42.212  51.437  37.685  1.00  0.00           H  
ATOM   2619  OG1 THR   161      41.295  49.429  38.836  1.00  0.00           O  
ATOM   2620  HG1 THR   161      40.676  50.119  39.087  1.00  0.00           H  
ATOM   2621  C   THR   161      43.103  48.290  40.879  1.00  0.00           C  
ATOM   2622  O   THR   161      43.499  48.889  41.881  1.00  0.00           O  
ATOM   2623  N   ILE   162      42.446  47.061  40.907  1.00  0.00           N  
ATOM   2624  H   ILE   162      42.139  46.668  40.029  1.00  0.00           H  
ATOM   2625  CA  ILE   162      42.071  46.386  42.193  1.00  0.00           C  
ATOM   2626  HA  ILE   162      41.773  47.217  42.833  1.00  0.00           H  
ATOM   2627  CB  ILE   162      40.716  45.649  42.066  1.00  0.00           C  
ATOM   2628  HB  ILE   162      40.701  44.937  41.240  1.00  0.00           H  
ATOM   2629  CG2 ILE   162      40.435  44.783  43.344  1.00  0.00           C  
ATOM   2630 HG21 ILE   162      39.473  44.270  43.327  1.00  0.00           H  
ATOM   2631 HG22 ILE   162      41.276  44.103  43.474  1.00  0.00           H  
ATOM   2632 HG23 ILE   162      40.546  45.351  44.268  1.00  0.00           H  
ATOM   2633  CG1 ILE   162      39.502  46.640  41.917  1.00  0.00           C  
ATOM   2634 HG12 ILE   162      39.512  47.351  42.743  1.00  0.00           H  
ATOM   2635 HG13 ILE   162      39.857  47.181  41.040  1.00  0.00           H  
ATOM   2636  CD1 ILE   162      38.124  46.028  41.733  1.00  0.00           C  
ATOM   2637 HD11 ILE   162      37.965  45.910  40.661  1.00  0.00           H  
ATOM   2638 HD12 ILE   162      38.047  45.058  42.226  1.00  0.00           H  
ATOM   2639 HD13 ILE   162      37.513  46.801  42.200  1.00  0.00           H  
ATOM   2640  C   ILE   162      43.259  45.546  42.724  1.00  0.00           C  
ATOM   2641  O   ILE   162      43.819  44.733  42.033  1.00  0.00           O  
ATOM   2642  N   PRO   163      43.776  45.760  43.965  1.00  0.00           N  
ATOM   2643  CD  PRO   163      43.420  46.749  44.961  1.00  0.00           C  
ATOM   2644  HD2 PRO   163      42.375  46.683  45.265  1.00  0.00           H  
ATOM   2645  HD3 PRO   163      43.659  47.757  44.622  1.00  0.00           H  
ATOM   2646  CG  PRO   163      44.183  46.568  46.158  1.00  0.00           C  
ATOM   2647  HG2 PRO   163      43.626  45.956  46.868  1.00  0.00           H  
ATOM   2648  HG3 PRO   163      44.470  47.516  46.615  1.00  0.00           H  
ATOM   2649  CB  PRO   163      45.476  45.960  45.640  1.00  0.00           C  
ATOM   2650  HB2 PRO   163      46.000  45.368  46.391  1.00  0.00           H  
ATOM   2651  HB3 PRO   163      46.132  46.792  45.386  1.00  0.00           H  
ATOM   2652  CA  PRO   163      45.059  45.150  44.402  1.00  0.00           C  
ATOM   2653  HA  PRO   163      45.755  45.351  43.587  1.00  0.00           H  
ATOM   2654  C   PRO   163      44.991  43.631  44.708  1.00  0.00           C  
ATOM   2655  O   PRO   163      46.020  43.010  44.370  1.00  0.00           O  
ATOM   2656  N   SER   164      43.925  43.138  45.275  1.00  0.00           N  
ATOM   2657  H   SER   164      43.158  43.756  45.498  1.00  0.00           H  
ATOM   2658  CA  SER   164      43.815  41.667  45.524  1.00  0.00           C  
ATOM   2659  HA  SER   164      44.684  41.234  46.019  1.00  0.00           H  
ATOM   2660  CB  SER   164      42.580  41.342  46.318  1.00  0.00           C  
ATOM   2661  HB2 SER   164      41.726  41.876  45.900  1.00  0.00           H  
ATOM   2662  HB3 SER   164      42.427  40.263  46.310  1.00  0.00           H  
ATOM   2663  OG  SER   164      42.674  41.813  47.662  1.00  0.00           O  
ATOM   2664  HG  SER   164      42.278  42.688  47.674  1.00  0.00           H  
ATOM   2665  C   SER   164      43.717  40.831  44.241  1.00  0.00           C  
ATOM   2666  O   SER   164      44.173  39.656  44.232  1.00  0.00           O  
ATOM   2667  N   GLN   165      43.350  41.456  43.164  1.00  0.00           N  
ATOM   2668  H   GLN   165      43.079  42.428  43.201  1.00  0.00           H  
ATOM   2669  CA  GLN   165      43.342  40.903  41.790  1.00  0.00           C  
ATOM   2670  HA  GLN   165      42.832  39.941  41.832  1.00  0.00           H  
ATOM   2671  CB  GLN   165      42.571  41.798  40.826  1.00  0.00           C  
ATOM   2672  HB2 GLN   165      42.509  42.761  41.332  1.00  0.00           H  
ATOM   2673  HB3 GLN   165      43.089  41.798  39.867  1.00  0.00           H  
ATOM   2674  CG  GLN   165      41.196  41.354  40.348  1.00  0.00           C  
ATOM   2675  HG2 GLN   165      41.467  40.570  39.641  1.00  0.00           H  
ATOM   2676  HG3 GLN   165      40.658  40.964  41.213  1.00  0.00           H  
ATOM   2677  CD  GLN   165      40.382  42.375  39.567  1.00  0.00           C  
ATOM   2678  OE1 GLN   165      40.797  43.214  38.813  1.00  0.00           O  
ATOM   2679  NE2 GLN   165      39.057  42.291  39.702  1.00  0.00           N  
ATOM   2680 HE21 GLN   165      38.378  42.804  39.158  1.00  0.00           H  
ATOM   2681 HE22 GLN   165      38.718  41.520  40.260  1.00  0.00           H  
ATOM   2682  C   GLN   165      44.841  40.762  41.376  1.00  0.00           C  
ATOM   2683  O   GLN   165      45.345  39.741  40.886  1.00  0.00           O  
ATOM   2684  N   ARG   166      45.647  41.808  41.582  1.00  0.00           N  
ATOM   2685  H   ARG   166      45.205  42.687  41.809  1.00  0.00           H  
ATOM   2686  CA  ARG   166      47.007  41.806  41.195  1.00  0.00           C  
ATOM   2687  HA  ARG   166      47.075  41.369  40.199  1.00  0.00           H  
ATOM   2688  CB  ARG   166      47.616  43.132  41.500  1.00  0.00           C  
ATOM   2689  HB2 ARG   166      47.501  43.391  42.552  1.00  0.00           H  
ATOM   2690  HB3 ARG   166      48.679  43.164  41.260  1.00  0.00           H  
ATOM   2691  CG  ARG   166      46.998  44.324  40.750  1.00  0.00           C  
ATOM   2692  HG2 ARG   166      46.924  44.243  39.666  1.00  0.00           H  
ATOM   2693  HG3 ARG   166      45.953  44.294  41.056  1.00  0.00           H  
ATOM   2694  CD  ARG   166      47.544  45.584  41.216  1.00  0.00           C  
ATOM   2695  HD2 ARG   166      46.787  46.321  40.949  1.00  0.00           H  
ATOM   2696  HD3 ARG   166      47.537  45.612  42.306  1.00  0.00           H  
ATOM   2697  NE  ARG   166      48.904  45.845  40.688  1.00  0.00           N  
ATOM   2698  HE  ARG   166      49.724  45.547  41.196  1.00  0.00           H  
ATOM   2699  CZ  ARG   166      49.170  46.625  39.616  1.00  0.00           C  
ATOM   2700  NH1 ARG   166      48.319  47.003  38.746  1.00  0.00           N  
ATOM   2701 HH11 ARG   166      47.352  46.911  39.026  1.00  0.00           H  
ATOM   2702 HH12 ARG   166      48.657  47.515  37.944  1.00  0.00           H  
ATOM   2703  NH2 ARG   166      50.447  46.870  39.246  1.00  0.00           N  
ATOM   2704 HH21 ARG   166      51.142  46.280  39.681  1.00  0.00           H  
ATOM   2705 HH22 ARG   166      50.597  47.255  38.324  1.00  0.00           H  
ATOM   2706  C   ARG   166      47.792  40.786  42.067  1.00  0.00           C  
ATOM   2707  O   ARG   166      48.705  40.135  41.570  1.00  0.00           O  
ATOM   2708  N   ARG   167      47.385  40.571  43.364  1.00  0.00           N  
ATOM   2709  H   ARG   167      46.734  41.238  43.755  1.00  0.00           H  
ATOM   2710  CA  ARG   167      48.093  39.583  44.280  1.00  0.00           C  
ATOM   2711  HA  ARG   167      49.112  39.911  44.485  1.00  0.00           H  
ATOM   2712  CB  ARG   167      47.324  39.699  45.599  1.00  0.00           C  
ATOM   2713  HB2 ARG   167      47.564  40.652  46.070  1.00  0.00           H  
ATOM   2714  HB3 ARG   167      46.267  39.622  45.344  1.00  0.00           H  
ATOM   2715  CG  ARG   167      47.707  38.573  46.537  1.00  0.00           C  
ATOM   2716  HG2 ARG   167      47.642  37.592  46.068  1.00  0.00           H  
ATOM   2717  HG3 ARG   167      48.732  38.733  46.874  1.00  0.00           H  
ATOM   2718  CD  ARG   167      46.862  38.570  47.790  1.00  0.00           C  
ATOM   2719  HD2 ARG   167      45.796  38.469  47.586  1.00  0.00           H  
ATOM   2720  HD3 ARG   167      47.218  37.774  48.444  1.00  0.00           H  
ATOM   2721  NE  ARG   167      47.028  39.887  48.547  1.00  0.00           N  
ATOM   2722  HE  ARG   167      47.978  40.180  48.730  1.00  0.00           H  
ATOM   2723  CZ  ARG   167      46.053  40.707  48.834  1.00  0.00           C  
ATOM   2724  NH1 ARG   167      44.794  40.413  48.697  1.00  0.00           N  
ATOM   2725 HH11 ARG   167      44.502  39.512  48.346  1.00  0.00           H  
ATOM   2726 HH12 ARG   167      44.136  41.178  48.656  1.00  0.00           H  
ATOM   2727  NH2 ARG   167      46.275  41.913  49.246  1.00  0.00           N  
ATOM   2728 HH21 ARG   167      47.245  42.143  49.410  1.00  0.00           H  
ATOM   2729 HH22 ARG   167      45.605  42.660  49.135  1.00  0.00           H  
ATOM   2730  C   ARG   167      48.129  38.186  43.624  1.00  0.00           C  
ATOM   2731  O   ARG   167      49.120  37.403  43.805  1.00  0.00           O  
ATOM   2732  N   TYR   168      47.190  37.843  42.763  1.00  0.00           N  
ATOM   2733  H   TYR   168      46.468  38.525  42.583  1.00  0.00           H  
ATOM   2734  CA  TYR   168      47.115  36.500  42.154  1.00  0.00           C  
ATOM   2735  HA  TYR   168      47.304  35.759  42.931  1.00  0.00           H  
ATOM   2736  CB  TYR   168      45.679  36.281  41.668  1.00  0.00           C  
ATOM   2737  HB2 TYR   168      45.308  37.126  41.090  1.00  0.00           H  
ATOM   2738  HB3 TYR   168      45.725  35.451  40.963  1.00  0.00           H  
ATOM   2739  CG  TYR   168      44.820  35.784  42.866  1.00  0.00           C  
ATOM   2740  CD1 TYR   168      44.584  36.454  44.104  1.00  0.00           C  
ATOM   2741  HD1 TYR   168      45.083  37.393  44.290  1.00  0.00           H  
ATOM   2742  CE1 TYR   168      43.957  35.856  45.206  1.00  0.00           C  
ATOM   2743  HE1 TYR   168      43.997  36.423  46.124  1.00  0.00           H  
ATOM   2744  CZ  TYR   168      43.401  34.572  45.125  1.00  0.00           C  
ATOM   2745  OH  TYR   168      42.826  33.964  46.166  1.00  0.00           O  
ATOM   2746  HH  TYR   168      42.813  33.008  46.080  1.00  0.00           H  
ATOM   2747  CE2 TYR   168      43.478  33.875  43.898  1.00  0.00           C  
ATOM   2748  HE2 TYR   168      43.001  32.914  43.773  1.00  0.00           H  
ATOM   2749  CD2 TYR   168      44.206  34.465  42.813  1.00  0.00           C  
ATOM   2750  HD2 TYR   168      44.272  33.824  41.947  1.00  0.00           H  
ATOM   2751  C   TYR   168      48.225  36.201  41.047  1.00  0.00           C  
ATOM   2752  O   TYR   168      48.455  35.079  40.637  1.00  0.00           O  
ATOM   2753  N   VAL   169      48.774  37.302  40.495  1.00  0.00           N  
ATOM   2754  H   VAL   169      48.419  38.199  40.794  1.00  0.00           H  
ATOM   2755  CA  VAL   169      49.933  37.295  39.596  1.00  0.00           C  
ATOM   2756  HA  VAL   169      49.913  36.499  38.851  1.00  0.00           H  
ATOM   2757  CB  VAL   169      49.930  38.668  38.872  1.00  0.00           C  
ATOM   2758  HB  VAL   169      50.276  39.477  39.515  1.00  0.00           H  
ATOM   2759  CG1 VAL   169      50.871  38.491  37.681  1.00  0.00           C  
ATOM   2760 HG11 VAL   169      50.528  37.732  36.977  1.00  0.00           H  
ATOM   2761 HG12 VAL   169      51.025  39.498  37.295  1.00  0.00           H  
ATOM   2762 HG13 VAL   169      51.884  38.285  38.024  1.00  0.00           H  
ATOM   2763  CG2 VAL   169      48.557  38.965  38.180  1.00  0.00           C  
ATOM   2764 HG21 VAL   169      48.324  38.062  37.616  1.00  0.00           H  
ATOM   2765 HG22 VAL   169      47.868  39.214  38.987  1.00  0.00           H  
ATOM   2766 HG23 VAL   169      48.662  39.845  37.545  1.00  0.00           H  
ATOM   2767  C   VAL   169      51.266  37.041  40.368  1.00  0.00           C  
ATOM   2768  O   VAL   169      52.099  36.234  39.927  1.00  0.00           O  
ATOM   2769  N   TYR   170      51.418  37.527  41.609  1.00  0.00           N  
ATOM   2770  H   TYR   170      50.713  38.144  41.987  1.00  0.00           H  
ATOM   2771  CA  TYR   170      52.388  37.033  42.491  1.00  0.00           C  
ATOM   2772  HA  TYR   170      53.365  36.979  42.012  1.00  0.00           H  
ATOM   2773  CB  TYR   170      52.544  37.805  43.795  1.00  0.00           C  
ATOM   2774  HB2 TYR   170      52.998  38.787  43.661  1.00  0.00           H  
ATOM   2775  HB3 TYR   170      51.601  37.965  44.319  1.00  0.00           H  
ATOM   2776  CG  TYR   170      53.588  37.128  44.784  1.00  0.00           C  
ATOM   2777  CD1 TYR   170      54.960  37.203  44.552  1.00  0.00           C  
ATOM   2778  HD1 TYR   170      55.202  37.875  43.742  1.00  0.00           H  
ATOM   2779  CE1 TYR   170      55.884  36.412  45.239  1.00  0.00           C  
ATOM   2780  HE1 TYR   170      56.955  36.546  45.200  1.00  0.00           H  
ATOM   2781  CZ  TYR   170      55.436  35.390  46.114  1.00  0.00           C  
ATOM   2782  OH  TYR   170      56.317  34.624  46.807  1.00  0.00           O  
ATOM   2783  HH  TYR   170      56.043  34.264  47.653  1.00  0.00           H  
ATOM   2784  CE2 TYR   170      54.079  35.240  46.274  1.00  0.00           C  
ATOM   2785  HE2 TYR   170      53.768  34.471  46.966  1.00  0.00           H  
ATOM   2786  CD2 TYR   170      53.138  36.100  45.593  1.00  0.00           C  
ATOM   2787  HD2 TYR   170      52.098  35.811  45.635  1.00  0.00           H  
ATOM   2788  C   TYR   170      52.083  35.545  42.934  1.00  0.00           C  
ATOM   2789  O   TYR   170      52.929  34.678  42.797  1.00  0.00           O  
ATOM   2790  N   TYR   171      50.874  35.183  43.284  1.00  0.00           N  
ATOM   2791  H   TYR   171      50.129  35.862  43.227  1.00  0.00           H  
ATOM   2792  CA  TYR   171      50.638  33.747  43.616  1.00  0.00           C  
ATOM   2793  HA  TYR   171      51.293  33.524  44.457  1.00  0.00           H  
ATOM   2794  CB  TYR   171      49.089  33.515  44.003  1.00  0.00           C  
ATOM   2795  HB2 TYR   171      48.506  33.931  43.182  1.00  0.00           H  
ATOM   2796  HB3 TYR   171      48.969  32.438  44.124  1.00  0.00           H  
ATOM   2797  CG  TYR   171      48.641  34.157  45.377  1.00  0.00           C  
ATOM   2798  CD1 TYR   171      49.528  34.311  46.452  1.00  0.00           C  
ATOM   2799  HD1 TYR   171      50.568  34.075  46.279  1.00  0.00           H  
ATOM   2800  CE1 TYR   171      49.072  34.656  47.752  1.00  0.00           C  
ATOM   2801  HE1 TYR   171      49.783  34.679  48.565  1.00  0.00           H  
ATOM   2802  CZ  TYR   171      47.743  34.891  48.054  1.00  0.00           C  
ATOM   2803  OH  TYR   171      47.296  35.268  49.248  1.00  0.00           O  
ATOM   2804  HH  TYR   171      48.018  35.363  49.873  1.00  0.00           H  
ATOM   2805  CE2 TYR   171      46.804  34.836  46.908  1.00  0.00           C  
ATOM   2806  HE2 TYR   171      45.768  35.053  47.122  1.00  0.00           H  
ATOM   2807  CD2 TYR   171      47.264  34.402  45.603  1.00  0.00           C  
ATOM   2808  HD2 TYR   171      46.499  34.368  44.842  1.00  0.00           H  
ATOM   2809  C   TYR   171      50.903  32.820  42.403  1.00  0.00           C  
ATOM   2810  O   TYR   171      51.502  31.763  42.718  1.00  0.00           O  
ATOM   2811  N   TYR   172      50.655  33.175  41.141  1.00  0.00           N  
ATOM   2812  H   TYR   172      50.082  33.985  40.951  1.00  0.00           H  
ATOM   2813  CA  TYR   172      51.018  32.315  40.002  1.00  0.00           C  
ATOM   2814  HA  TYR   172      50.700  31.286  40.165  1.00  0.00           H  
ATOM   2815  CB  TYR   172      50.370  32.687  38.657  1.00  0.00           C  
ATOM   2816  HB2 TYR   172      49.315  32.879  38.856  1.00  0.00           H  
ATOM   2817  HB3 TYR   172      50.870  33.605  38.346  1.00  0.00           H  
ATOM   2818  CG  TYR   172      50.463  31.603  37.630  1.00  0.00           C  
ATOM   2819  CD1 TYR   172      49.868  30.271  37.830  1.00  0.00           C  
ATOM   2820  HD1 TYR   172      49.435  29.995  38.780  1.00  0.00           H  
ATOM   2821  CE1 TYR   172      50.062  29.301  36.925  1.00  0.00           C  
ATOM   2822  HE1 TYR   172      49.786  28.291  37.190  1.00  0.00           H  
ATOM   2823  CZ  TYR   172      50.771  29.542  35.734  1.00  0.00           C  
ATOM   2824  OH  TYR   172      51.106  28.598  34.855  1.00  0.00           O  
ATOM   2825  HH  TYR   172      51.464  28.885  34.011  1.00  0.00           H  
ATOM   2826  CE2 TYR   172      51.213  30.833  35.435  1.00  0.00           C  
ATOM   2827  HE2 TYR   172      51.696  31.038  34.491  1.00  0.00           H  
ATOM   2828  CD2 TYR   172      51.081  31.915  36.373  1.00  0.00           C  
ATOM   2829  HD2 TYR   172      51.206  32.969  36.172  1.00  0.00           H  
ATOM   2830  C   TYR   172      52.566  32.362  39.855  1.00  0.00           C  
ATOM   2831  O   TYR   172      53.232  31.397  39.595  1.00  0.00           O  
ATOM   2832  N   SER   173      53.127  33.568  40.052  1.00  0.00           N  
ATOM   2833  H   SER   173      52.620  34.435  40.157  1.00  0.00           H  
ATOM   2834  CA  SER   173      54.615  33.695  40.003  1.00  0.00           C  
ATOM   2835  HA  SER   173      54.913  33.466  38.980  1.00  0.00           H  
ATOM   2836  CB  SER   173      55.088  35.194  40.177  1.00  0.00           C  
ATOM   2837  HB2 SER   173      54.490  35.815  39.509  1.00  0.00           H  
ATOM   2838  HB3 SER   173      54.829  35.440  41.207  1.00  0.00           H  
ATOM   2839  OG  SER   173      56.443  35.450  39.966  1.00  0.00           O  
ATOM   2840  HG  SER   173      56.872  35.372  40.821  1.00  0.00           H  
ATOM   2841  C   SER   173      55.397  32.703  40.904  1.00  0.00           C  
ATOM   2842  O   SER   173      56.416  32.123  40.466  1.00  0.00           O  
ATOM   2843  N   TYR   174      54.928  32.533  42.162  1.00  0.00           N  
ATOM   2844  H   TYR   174      54.059  32.978  42.421  1.00  0.00           H  
ATOM   2845  CA  TYR   174      55.626  31.693  43.053  1.00  0.00           C  
ATOM   2846  HA  TYR   174      56.696  31.899  43.006  1.00  0.00           H  
ATOM   2847  CB  TYR   174      55.111  31.845  44.541  1.00  0.00           C  
ATOM   2848  HB2 TYR   174      55.257  32.896  44.787  1.00  0.00           H  
ATOM   2849  HB3 TYR   174      54.022  31.835  44.592  1.00  0.00           H  
ATOM   2850  CG  TYR   174      55.828  31.043  45.569  1.00  0.00           C  
ATOM   2851  CD1 TYR   174      55.071  29.872  45.871  1.00  0.00           C  
ATOM   2852  HD1 TYR   174      54.157  29.605  45.360  1.00  0.00           H  
ATOM   2853  CE1 TYR   174      55.563  29.084  46.961  1.00  0.00           C  
ATOM   2854  HE1 TYR   174      54.967  28.217  47.205  1.00  0.00           H  
ATOM   2855  CZ  TYR   174      56.712  29.405  47.757  1.00  0.00           C  
ATOM   2856  OH  TYR   174      57.090  28.506  48.701  1.00  0.00           O  
ATOM   2857  HH  TYR   174      56.348  28.049  49.103  1.00  0.00           H  
ATOM   2858  CE2 TYR   174      57.487  30.484  47.260  1.00  0.00           C  
ATOM   2859  HE2 TYR   174      58.440  30.645  47.741  1.00  0.00           H  
ATOM   2860  CD2 TYR   174      57.020  31.279  46.199  1.00  0.00           C  
ATOM   2861  HD2 TYR   174      57.419  32.247  45.935  1.00  0.00           H  
ATOM   2862  C   TYR   174      55.538  30.163  42.730  1.00  0.00           C  
ATOM   2863  O   TYR   174      56.561  29.508  42.691  1.00  0.00           O  
ATOM   2864  N   LEU   175      54.370  29.714  42.342  1.00  0.00           N  
ATOM   2865  H   LEU   175      53.623  30.393  42.382  1.00  0.00           H  
ATOM   2866  CA  LEU   175      54.017  28.364  41.851  1.00  0.00           C  
ATOM   2867  HA  LEU   175      54.346  27.662  42.617  1.00  0.00           H  
ATOM   2868  CB  LEU   175      52.500  28.302  41.542  1.00  0.00           C  
ATOM   2869  HB2 LEU   175      52.202  29.021  40.778  1.00  0.00           H  
ATOM   2870  HB3 LEU   175      52.298  27.305  41.150  1.00  0.00           H  
ATOM   2871  CG  LEU   175      51.549  28.374  42.773  1.00  0.00           C  
ATOM   2872  HG  LEU   175      52.016  29.123  43.412  1.00  0.00           H  
ATOM   2873  CD1 LEU   175      50.163  28.908  42.664  1.00  0.00           C  
ATOM   2874 HD11 LEU   175      49.624  28.058  42.245  1.00  0.00           H  
ATOM   2875 HD12 LEU   175      49.774  29.074  43.668  1.00  0.00           H  
ATOM   2876 HD13 LEU   175      50.094  29.656  41.874  1.00  0.00           H  
ATOM   2877  CD2 LEU   175      51.554  27.121  43.665  1.00  0.00           C  
ATOM   2878 HD21 LEU   175      52.565  26.943  44.031  1.00  0.00           H  
ATOM   2879 HD22 LEU   175      50.918  27.320  44.528  1.00  0.00           H  
ATOM   2880 HD23 LEU   175      51.217  26.224  43.147  1.00  0.00           H  
ATOM   2881  C   LEU   175      54.829  28.061  40.598  1.00  0.00           C  
ATOM   2882  O   LEU   175      55.378  26.964  40.422  1.00  0.00           O  
ATOM   2883  N   LEU   176      55.039  29.072  39.693  1.00  0.00           N  
ATOM   2884  H   LEU   176      54.378  29.826  39.816  1.00  0.00           H  
ATOM   2885  CA  LEU   176      55.962  28.874  38.561  1.00  0.00           C  
ATOM   2886  HA  LEU   176      55.697  27.916  38.114  1.00  0.00           H  
ATOM   2887  CB  LEU   176      55.802  30.078  37.598  1.00  0.00           C  
ATOM   2888  HB2 LEU   176      55.790  30.958  38.241  1.00  0.00           H  
ATOM   2889  HB3 LEU   176      56.634  30.165  36.899  1.00  0.00           H  
ATOM   2890  CG  LEU   176      54.553  29.845  36.698  1.00  0.00           C  
ATOM   2891  HG  LEU   176      53.617  29.884  37.255  1.00  0.00           H  
ATOM   2892  CD1 LEU   176      54.571  30.890  35.597  1.00  0.00           C  
ATOM   2893 HD11 LEU   176      54.357  31.836  36.095  1.00  0.00           H  
ATOM   2894 HD12 LEU   176      55.570  30.946  35.165  1.00  0.00           H  
ATOM   2895 HD13 LEU   176      53.851  30.584  34.838  1.00  0.00           H  
ATOM   2896  CD2 LEU   176      54.482  28.471  35.982  1.00  0.00           C  
ATOM   2897 HD21 LEU   176      54.250  27.620  36.621  1.00  0.00           H  
ATOM   2898 HD22 LEU   176      53.586  28.538  35.364  1.00  0.00           H  
ATOM   2899 HD23 LEU   176      55.378  28.305  35.384  1.00  0.00           H  
ATOM   2900  C   LEU   176      57.482  28.674  38.903  1.00  0.00           C  
ATOM   2901  O   LEU   176      58.092  27.647  38.564  1.00  0.00           O  
ATOM   2902  N   LYS   177      58.053  29.772  39.582  1.00  0.00           N  
ATOM   2903  H   LYS   177      57.415  30.546  39.706  1.00  0.00           H  
ATOM   2904  CA  LYS   177      59.512  30.007  39.799  1.00  0.00           C  
ATOM   2905  HA  LYS   177      59.993  30.093  38.824  1.00  0.00           H  
ATOM   2906  CB  LYS   177      59.682  31.421  40.464  1.00  0.00           C  
ATOM   2907  HB2 LYS   177      59.051  32.174  39.992  1.00  0.00           H  
ATOM   2908  HB3 LYS   177      59.154  31.426  41.418  1.00  0.00           H  
ATOM   2909  CG  LYS   177      61.142  31.934  40.622  1.00  0.00           C  
ATOM   2910  HG2 LYS   177      61.114  32.611  41.476  1.00  0.00           H  
ATOM   2911  HG3 LYS   177      61.670  31.070  41.027  1.00  0.00           H  
ATOM   2912  CD  LYS   177      61.676  32.598  39.276  1.00  0.00           C  
ATOM   2913  HD2 LYS   177      61.676  31.845  38.488  1.00  0.00           H  
ATOM   2914  HD3 LYS   177      60.933  33.362  39.053  1.00  0.00           H  
ATOM   2915  CE  LYS   177      63.059  33.255  39.482  1.00  0.00           C  
ATOM   2916  HE2 LYS   177      63.454  33.822  38.640  1.00  0.00           H  
ATOM   2917  HE3 LYS   177      63.008  34.061  40.214  1.00  0.00           H  
ATOM   2918  NZ  LYS   177      64.050  32.238  39.902  1.00  0.00           N  
ATOM   2919  HZ1 LYS   177      64.138  31.515  39.202  1.00  0.00           H  
ATOM   2920  HZ2 LYS   177      65.000  32.572  39.980  1.00  0.00           H  
ATOM   2921  HZ3 LYS   177      63.745  31.731  40.721  1.00  0.00           H  
ATOM   2922  C   LYS   177      60.165  28.852  40.625  1.00  0.00           C  
ATOM   2923  O   LYS   177      61.322  28.521  40.388  1.00  0.00           O  
ATOM   2924  N   ASN   178      59.308  28.256  41.450  1.00  0.00           N  
ATOM   2925  H   ASN   178      58.470  28.773  41.677  1.00  0.00           H  
ATOM   2926  CA  ASN   178      59.579  27.046  42.251  1.00  0.00           C  
ATOM   2927  HA  ASN   178      60.664  26.954  42.304  1.00  0.00           H  
ATOM   2928  CB  ASN   178      59.069  27.316  43.687  1.00  0.00           C  
ATOM   2929  HB2 ASN   178      58.085  27.759  43.838  1.00  0.00           H  
ATOM   2930  HB3 ASN   178      59.009  26.352  44.192  1.00  0.00           H  
ATOM   2931  CG  ASN   178      59.940  28.278  44.379  1.00  0.00           C  
ATOM   2932  OD1 ASN   178      60.954  27.840  44.978  1.00  0.00           O  
ATOM   2933  ND2 ASN   178      59.651  29.572  44.442  1.00  0.00           N  
ATOM   2934 HD21 ASN   178      60.264  30.052  45.086  1.00  0.00           H  
ATOM   2935 HD22 ASN   178      58.690  29.743  44.184  1.00  0.00           H  
ATOM   2936  C   ASN   178      59.105  25.666  41.745  1.00  0.00           C  
ATOM   2937  O   ASN   178      59.428  24.566  42.363  1.00  0.00           O  
ATOM   2938  N   HIE   179      58.501  25.694  40.542  1.00  0.00           N  
ATOM   2939  H   HIE   179      58.511  26.572  40.043  1.00  0.00           H  
ATOM   2940  CA  HIE   179      57.844  24.623  39.915  1.00  0.00           C  
ATOM   2941  HA  HIE   179      57.168  25.041  39.169  1.00  0.00           H  
ATOM   2942  CB  HIE   179      58.872  23.806  39.108  1.00  0.00           C  
ATOM   2943  HB2 HIE   179      59.202  24.381  38.243  1.00  0.00           H  
ATOM   2944  HB3 HIE   179      59.712  23.431  39.693  1.00  0.00           H  
ATOM   2945  CG  HIE   179      58.332  22.617  38.325  1.00  0.00           C  
ATOM   2946  ND1 HIE   179      57.627  22.724  37.123  1.00  0.00           N  
ATOM   2947  CE1 HIE   179      57.402  21.450  36.681  1.00  0.00           C  
ATOM   2948  HE1 HIE   179      57.047  21.088  35.727  1.00  0.00           H  
ATOM   2949  NE2 HIE   179      57.838  20.533  37.566  1.00  0.00           N  
ATOM   2950  HE2 HIE   179      57.869  19.527  37.481  1.00  0.00           H  
ATOM   2951  CD2 HIE   179      58.347  21.239  38.676  1.00  0.00           C  
ATOM   2952  HD2 HIE   179      58.704  20.926  39.646  1.00  0.00           H  
ATOM   2953  C   HIE   179      56.865  23.772  40.832  1.00  0.00           C  
ATOM   2954  O   HIE   179      57.219  22.645  41.176  1.00  0.00           O  
ATOM   2955  N   LEU   180      55.726  24.294  41.215  1.00  0.00           N  
ATOM   2956  H   LEU   180      55.484  25.211  40.867  1.00  0.00           H  
ATOM   2957  CA  LEU   180      54.885  23.797  42.283  1.00  0.00           C  
ATOM   2958  HA  LEU   180      55.301  22.889  42.719  1.00  0.00           H  
ATOM   2959  CB  LEU   180      54.845  24.838  43.454  1.00  0.00           C  
ATOM   2960  HB2 LEU   180      54.320  25.750  43.171  1.00  0.00           H  
ATOM   2961  HB3 LEU   180      54.174  24.347  44.159  1.00  0.00           H  
ATOM   2962  CG  LEU   180      56.172  25.191  44.182  1.00  0.00           C  
ATOM   2963  HG  LEU   180      56.787  25.643  43.403  1.00  0.00           H  
ATOM   2964  CD1 LEU   180      55.888  26.157  45.252  1.00  0.00           C  
ATOM   2965 HD11 LEU   180      56.709  26.172  45.970  1.00  0.00           H  
ATOM   2966 HD12 LEU   180      55.957  27.174  44.866  1.00  0.00           H  
ATOM   2967 HD13 LEU   180      54.902  26.067  45.709  1.00  0.00           H  
ATOM   2968  CD2 LEU   180      56.785  23.958  44.712  1.00  0.00           C  
ATOM   2969 HD21 LEU   180      56.099  23.381  45.332  1.00  0.00           H  
ATOM   2970 HD22 LEU   180      57.240  23.313  43.960  1.00  0.00           H  
ATOM   2971 HD23 LEU   180      57.564  24.289  45.399  1.00  0.00           H  
ATOM   2972  C   LEU   180      53.514  23.378  41.803  1.00  0.00           C  
ATOM   2973  O   LEU   180      52.829  24.206  41.173  1.00  0.00           O  
ATOM   2974  N   ASP   181      53.071  22.190  42.186  1.00  0.00           N  
ATOM   2975  H   ASP   181      53.686  21.622  42.751  1.00  0.00           H  
ATOM   2976  CA  ASP   181      51.667  21.713  42.049  1.00  0.00           C  
ATOM   2977  HA  ASP   181      51.213  22.079  41.129  1.00  0.00           H  
ATOM   2978  CB  ASP   181      51.560  20.160  41.977  1.00  0.00           C  
ATOM   2979  HB2 ASP   181      51.915  19.779  42.935  1.00  0.00           H  
ATOM   2980  HB3 ASP   181      50.489  20.092  41.788  1.00  0.00           H  
ATOM   2981  CG  ASP   181      52.257  19.564  40.766  1.00  0.00           C  
ATOM   2982  OD1 ASP   181      52.354  20.148  39.645  1.00  0.00           O  
ATOM   2983  OD2 ASP   181      52.545  18.398  40.805  1.00  0.00           O  
ATOM   2984  C   ASP   181      50.841  22.285  43.162  1.00  0.00           C  
ATOM   2985  O   ASP   181      51.168  22.172  44.353  1.00  0.00           O  
ATOM   2986  N   TYR   182      49.650  22.876  42.796  1.00  0.00           N  
ATOM   2987  H   TYR   182      49.424  22.780  41.817  1.00  0.00           H  
ATOM   2988  CA  TYR   182      48.746  23.444  43.767  1.00  0.00           C  
ATOM   2989  HA  TYR   182      49.299  23.607  44.692  1.00  0.00           H  
ATOM   2990  CB  TYR   182      48.333  24.847  43.265  1.00  0.00           C  
ATOM   2991  HB2 TYR   182      49.213  25.469  43.427  1.00  0.00           H  
ATOM   2992  HB3 TYR   182      48.013  24.843  42.223  1.00  0.00           H  
ATOM   2993  CG  TYR   182      47.143  25.437  44.172  1.00  0.00           C  
ATOM   2994  CD1 TYR   182      45.897  25.529  43.672  1.00  0.00           C  
ATOM   2995  HD1 TYR   182      45.665  25.121  42.700  1.00  0.00           H  
ATOM   2996  CE1 TYR   182      44.858  26.200  44.396  1.00  0.00           C  
ATOM   2997  HE1 TYR   182      43.864  26.210  43.973  1.00  0.00           H  
ATOM   2998  CZ  TYR   182      45.107  26.524  45.784  1.00  0.00           C  
ATOM   2999  OH  TYR   182      44.121  27.078  46.466  1.00  0.00           O  
ATOM   3000  HH  TYR   182      43.277  27.171  46.017  1.00  0.00           H  
ATOM   3001  CE2 TYR   182      46.477  26.389  46.276  1.00  0.00           C  
ATOM   3002  HE2 TYR   182      46.668  26.641  47.309  1.00  0.00           H  
ATOM   3003  CD2 TYR   182      47.431  25.822  45.474  1.00  0.00           C  
ATOM   3004  HD2 TYR   182      48.412  25.802  45.927  1.00  0.00           H  
ATOM   3005  C   TYR   182      47.509  22.578  44.100  1.00  0.00           C  
ATOM   3006  O   TYR   182      46.731  22.348  43.135  1.00  0.00           O  
ATOM   3007  N   ARG   183      47.152  22.324  45.315  1.00  0.00           N  
ATOM   3008  H   ARG   183      47.891  22.356  46.004  1.00  0.00           H  
ATOM   3009  CA  ARG   183      45.744  22.275  45.914  1.00  0.00           C  
ATOM   3010  HA  ARG   183      45.033  22.733  45.226  1.00  0.00           H  
ATOM   3011  CB  ARG   183      45.376  20.799  46.215  1.00  0.00           C  
ATOM   3012  HB2 ARG   183      46.104  20.283  46.841  1.00  0.00           H  
ATOM   3013  HB3 ARG   183      44.451  20.796  46.792  1.00  0.00           H  
ATOM   3014  CG  ARG   183      45.357  19.962  44.994  1.00  0.00           C  
ATOM   3015  HG2 ARG   183      44.775  20.422  44.196  1.00  0.00           H  
ATOM   3016  HG3 ARG   183      46.392  19.970  44.652  1.00  0.00           H  
ATOM   3017  CD  ARG   183      45.012  18.423  45.145  1.00  0.00           C  
ATOM   3018  HD2 ARG   183      45.816  17.995  45.744  1.00  0.00           H  
ATOM   3019  HD3 ARG   183      44.162  18.293  45.815  1.00  0.00           H  
ATOM   3020  NE  ARG   183      44.872  17.755  43.863  1.00  0.00           N  
ATOM   3021  HE  ARG   183      45.016  18.271  43.007  1.00  0.00           H  
ATOM   3022  CZ  ARG   183      44.482  16.524  43.810  1.00  0.00           C  
ATOM   3023  NH1 ARG   183      44.638  15.629  44.750  1.00  0.00           N  
ATOM   3024 HH11 ARG   183      44.935  15.803  45.699  1.00  0.00           H  
ATOM   3025 HH12 ARG   183      44.253  14.711  44.577  1.00  0.00           H  
ATOM   3026  NH2 ARG   183      43.901  16.031  42.704  1.00  0.00           N  
ATOM   3027 HH21 ARG   183      43.656  16.775  42.066  1.00  0.00           H  
ATOM   3028 HH22 ARG   183      43.656  15.051  42.724  1.00  0.00           H  
ATOM   3029  C   ARG   183      45.534  23.127  47.120  1.00  0.00           C  
ATOM   3030  O   ARG   183      46.490  23.296  47.859  1.00  0.00           O  
ATOM   3031  N   PRO   184      44.276  23.583  47.459  1.00  0.00           N  
ATOM   3032  CD  PRO   184      43.129  23.384  46.664  1.00  0.00           C  
ATOM   3033  HD2 PRO   184      43.110  22.359  46.292  1.00  0.00           H  
ATOM   3034  HD3 PRO   184      43.087  24.095  45.839  1.00  0.00           H  
ATOM   3035  CG  PRO   184      42.022  23.601  47.691  1.00  0.00           C  
ATOM   3036  HG2 PRO   184      41.985  22.784  48.412  1.00  0.00           H  
ATOM   3037  HG3 PRO   184      41.013  23.695  47.290  1.00  0.00           H  
ATOM   3038  CB  PRO   184      42.520  24.783  48.535  1.00  0.00           C  
ATOM   3039  HB2 PRO   184      42.053  24.752  49.520  1.00  0.00           H  
ATOM   3040  HB3 PRO   184      42.313  25.734  48.045  1.00  0.00           H  
ATOM   3041  CA  PRO   184      44.021  24.504  48.570  1.00  0.00           C  
ATOM   3042  HA  PRO   184      44.589  25.390  48.286  1.00  0.00           H  
ATOM   3043  C   PRO   184      44.487  23.924  49.956  1.00  0.00           C  
ATOM   3044  O   PRO   184      44.489  22.715  50.221  1.00  0.00           O  
ATOM   3045  N   VAL   185      44.789  24.787  50.857  1.00  0.00           N  
ATOM   3046  H   VAL   185      44.881  25.748  50.560  1.00  0.00           H  
ATOM   3047  CA  VAL   185      45.314  24.518  52.236  1.00  0.00           C  
ATOM   3048  HA  VAL   185      45.356  23.429  52.262  1.00  0.00           H  
ATOM   3049  CB  VAL   185      46.697  24.993  52.393  1.00  0.00           C  
ATOM   3050  HB  VAL   185      46.622  26.044  52.114  1.00  0.00           H  
ATOM   3051  CG1 VAL   185      47.179  24.999  53.899  1.00  0.00           C  
ATOM   3052 HG11 VAL   185      47.085  24.024  54.379  1.00  0.00           H  
ATOM   3053 HG12 VAL   185      48.229  25.289  53.949  1.00  0.00           H  
ATOM   3054 HG13 VAL   185      46.609  25.719  54.485  1.00  0.00           H  
ATOM   3055  CG2 VAL   185      47.684  24.226  51.618  1.00  0.00           C  
ATOM   3056 HG21 VAL   185      48.656  24.693  51.773  1.00  0.00           H  
ATOM   3057 HG22 VAL   185      47.783  23.222  52.030  1.00  0.00           H  
ATOM   3058 HG23 VAL   185      47.394  24.150  50.570  1.00  0.00           H  
ATOM   3059  C   VAL   185      44.301  24.976  53.317  1.00  0.00           C  
ATOM   3060  O   VAL   185      43.918  26.163  53.455  1.00  0.00           O  
ATOM   3061  N   ALA   186      43.833  24.097  54.214  1.00  0.00           N  
ATOM   3062  H   ALA   186      43.956  23.103  54.084  1.00  0.00           H  
ATOM   3063  CA  ALA   186      42.902  24.430  55.290  1.00  0.00           C  
ATOM   3064  HA  ALA   186      42.126  25.083  54.892  1.00  0.00           H  
ATOM   3065  CB  ALA   186      42.294  23.110  55.812  1.00  0.00           C  
ATOM   3066  HB1 ALA   186      42.984  22.509  56.405  1.00  0.00           H  
ATOM   3067  HB2 ALA   186      41.493  23.388  56.496  1.00  0.00           H  
ATOM   3068  HB3 ALA   186      41.979  22.529  54.945  1.00  0.00           H  
ATOM   3069  C   ALA   186      43.651  25.220  56.420  1.00  0.00           C  
ATOM   3070  O   ALA   186      44.868  24.936  56.736  1.00  0.00           O  
ATOM   3071  N   LEU   187      43.055  26.122  57.156  1.00  0.00           N  
ATOM   3072  H   LEU   187      42.134  26.373  56.827  1.00  0.00           H  
ATOM   3073  CA  LEU   187      43.423  26.634  58.482  1.00  0.00           C  
ATOM   3074  HA  LEU   187      44.174  26.032  58.994  1.00  0.00           H  
ATOM   3075  CB  LEU   187      44.159  28.013  58.240  1.00  0.00           C  
ATOM   3076  HB2 LEU   187      43.536  28.638  57.601  1.00  0.00           H  
ATOM   3077  HB3 LEU   187      44.305  28.566  59.168  1.00  0.00           H  
ATOM   3078  CG  LEU   187      45.480  27.854  57.456  1.00  0.00           C  
ATOM   3079  HG  LEU   187      45.424  27.165  56.613  1.00  0.00           H  
ATOM   3080  CD1 LEU   187      45.965  29.145  56.818  1.00  0.00           C  
ATOM   3081 HD11 LEU   187      46.396  29.740  57.622  1.00  0.00           H  
ATOM   3082 HD12 LEU   187      46.757  28.949  56.095  1.00  0.00           H  
ATOM   3083 HD13 LEU   187      45.185  29.767  56.379  1.00  0.00           H  
ATOM   3084  CD2 LEU   187      46.530  27.407  58.431  1.00  0.00           C  
ATOM   3085 HD21 LEU   187      46.820  28.188  59.133  1.00  0.00           H  
ATOM   3086 HD22 LEU   187      46.334  26.522  59.037  1.00  0.00           H  
ATOM   3087 HD23 LEU   187      47.358  26.930  57.906  1.00  0.00           H  
ATOM   3088  C   LEU   187      42.148  26.878  59.248  1.00  0.00           C  
ATOM   3089  O   LEU   187      41.028  26.705  58.804  1.00  0.00           O  
ATOM   3090  N   LEU   188      42.400  27.289  60.513  1.00  0.00           N  
ATOM   3091  H   LEU   188      43.292  27.082  60.941  1.00  0.00           H  
ATOM   3092  CA  LEU   188      41.398  27.659  61.489  1.00  0.00           C  
ATOM   3093  HA  LEU   188      40.406  27.573  61.047  1.00  0.00           H  
ATOM   3094  CB  LEU   188      41.368  26.637  62.680  1.00  0.00           C  
ATOM   3095  HB2 LEU   188      42.350  26.560  63.148  1.00  0.00           H  
ATOM   3096  HB3 LEU   188      40.623  26.945  63.413  1.00  0.00           H  
ATOM   3097  CG  LEU   188      41.071  25.177  62.272  1.00  0.00           C  
ATOM   3098  HG  LEU   188      41.729  25.010  61.419  1.00  0.00           H  
ATOM   3099  CD1 LEU   188      41.226  24.211  63.423  1.00  0.00           C  
ATOM   3100 HD11 LEU   188      41.114  23.222  62.978  1.00  0.00           H  
ATOM   3101 HD12 LEU   188      42.210  24.355  63.869  1.00  0.00           H  
ATOM   3102 HD13 LEU   188      40.529  24.315  64.254  1.00  0.00           H  
ATOM   3103  CD2 LEU   188      39.647  25.077  61.758  1.00  0.00           C  
ATOM   3104 HD21 LEU   188      39.693  25.245  60.682  1.00  0.00           H  
ATOM   3105 HD22 LEU   188      39.153  24.106  61.811  1.00  0.00           H  
ATOM   3106 HD23 LEU   188      39.033  25.717  62.391  1.00  0.00           H  
ATOM   3107  C   LEU   188      41.554  29.109  61.895  1.00  0.00           C  
ATOM   3108  O   LEU   188      42.573  29.570  62.421  1.00  0.00           O  
ATOM   3109  N   PHE   189      40.628  30.034  61.389  1.00  0.00           N  
ATOM   3110  H   PHE   189      39.786  29.749  60.909  1.00  0.00           H  
ATOM   3111  CA  PHE   189      40.784  31.502  61.482  1.00  0.00           C  
ATOM   3112  HA  PHE   189      41.835  31.791  61.494  1.00  0.00           H  
ATOM   3113  CB  PHE   189      40.087  32.068  60.320  1.00  0.00           C  
ATOM   3114  HB2 PHE   189      40.548  31.653  59.424  1.00  0.00           H  
ATOM   3115  HB3 PHE   189      39.010  31.908  60.258  1.00  0.00           H  
ATOM   3116  CG  PHE   189      40.185  33.551  60.077  1.00  0.00           C  
ATOM   3117  CD1 PHE   189      41.197  34.435  60.650  1.00  0.00           C  
ATOM   3118  HD1 PHE   189      41.893  34.074  61.393  1.00  0.00           H  
ATOM   3119  CE1 PHE   189      41.252  35.794  60.359  1.00  0.00           C  
ATOM   3120  HE1 PHE   189      41.956  36.456  60.842  1.00  0.00           H  
ATOM   3121  CZ  PHE   189      40.483  36.288  59.385  1.00  0.00           C  
ATOM   3122  HZ  PHE   189      40.593  37.302  59.030  1.00  0.00           H  
ATOM   3123  CE2 PHE   189      39.629  35.450  58.659  1.00  0.00           C  
ATOM   3124  HE2 PHE   189      39.195  35.707  57.704  1.00  0.00           H  
ATOM   3125  CD2 PHE   189      39.441  34.052  58.974  1.00  0.00           C  
ATOM   3126  HD2 PHE   189      38.831  33.329  58.452  1.00  0.00           H  
ATOM   3127  C   PHE   189      40.226  31.974  62.856  1.00  0.00           C  
ATOM   3128  O   PHE   189      39.115  31.581  63.164  1.00  0.00           O  
ATOM   3129  N   HIE   190      40.924  32.761  63.702  1.00  0.00           N  
ATOM   3130  H   HIE   190      41.831  33.035  63.351  1.00  0.00           H  
ATOM   3131  CA  HIE   190      40.484  33.119  64.993  1.00  0.00           C  
ATOM   3132  HA  HIE   190      39.434  32.854  65.123  1.00  0.00           H  
ATOM   3133  CB  HIE   190      41.281  32.337  66.055  1.00  0.00           C  
ATOM   3134  HB2 HIE   190      40.804  32.614  66.995  1.00  0.00           H  
ATOM   3135  HB3 HIE   190      41.068  31.279  65.902  1.00  0.00           H  
ATOM   3136  CG  HIE   190      42.769  32.625  66.188  1.00  0.00           C  
ATOM   3137  ND1 HIE   190      43.217  33.828  66.688  1.00  0.00           N  
ATOM   3138  CE1 HIE   190      44.508  33.763  66.736  1.00  0.00           C  
ATOM   3139  HE1 HIE   190      45.065  34.638  67.035  1.00  0.00           H  
ATOM   3140  NE2 HIE   190      44.944  32.487  66.400  1.00  0.00           N  
ATOM   3141  HE2 HIE   190      45.879  32.111  66.463  1.00  0.00           H  
ATOM   3142  CD2 HIE   190      43.854  31.827  66.023  1.00  0.00           C  
ATOM   3143  HD2 HIE   190      43.856  30.781  65.755  1.00  0.00           H  
ATOM   3144  C   HIE   190      40.491  34.550  65.451  1.00  0.00           C  
ATOM   3145  O   HIE   190      39.630  35.012  66.267  1.00  0.00           O  
ATOM   3146  N   LYS   191      41.441  35.400  64.920  1.00  0.00           N  
ATOM   3147  H   LYS   191      42.166  34.961  64.371  1.00  0.00           H  
ATOM   3148  CA  LYS   191      41.491  36.846  65.246  1.00  0.00           C  
ATOM   3149  HA  LYS   191      40.543  37.191  65.658  1.00  0.00           H  
ATOM   3150  CB  LYS   191      42.558  36.951  66.353  1.00  0.00           C  
ATOM   3151  HB2 LYS   191      42.190  36.366  67.197  1.00  0.00           H  
ATOM   3152  HB3 LYS   191      43.453  36.442  65.995  1.00  0.00           H  
ATOM   3153  CG  LYS   191      42.915  38.356  66.765  1.00  0.00           C  
ATOM   3154  HG2 LYS   191      43.071  38.913  65.841  1.00  0.00           H  
ATOM   3155  HG3 LYS   191      42.046  38.775  67.272  1.00  0.00           H  
ATOM   3156  CD  LYS   191      44.194  38.355  67.608  1.00  0.00           C  
ATOM   3157  HD2 LYS   191      45.027  37.920  67.056  1.00  0.00           H  
ATOM   3158  HD3 LYS   191      44.394  39.395  67.868  1.00  0.00           H  
ATOM   3159  CE  LYS   191      44.019  37.618  68.942  1.00  0.00           C  
ATOM   3160  HE2 LYS   191      43.122  38.032  69.402  1.00  0.00           H  
ATOM   3161  HE3 LYS   191      43.965  36.541  68.784  1.00  0.00           H  
ATOM   3162  NZ  LYS   191      45.188  37.886  69.815  1.00  0.00           N  
ATOM   3163  HZ1 LYS   191      46.045  37.712  69.309  1.00  0.00           H  
ATOM   3164  HZ2 LYS   191      45.096  38.749  70.332  1.00  0.00           H  
ATOM   3165  HZ3 LYS   191      45.173  37.146  70.502  1.00  0.00           H  
ATOM   3166  C   LYS   191      41.836  37.694  64.009  1.00  0.00           C  
ATOM   3167  O   LYS   191      42.586  37.376  63.096  1.00  0.00           O  
ATOM   3168  N   MET   192      41.266  38.929  63.979  1.00  0.00           N  
ATOM   3169  H   MET   192      40.517  39.055  64.644  1.00  0.00           H  
ATOM   3170  CA  MET   192      41.734  40.005  63.255  1.00  0.00           C  
ATOM   3171  HA  MET   192      42.603  39.832  62.621  1.00  0.00           H  
ATOM   3172  CB  MET   192      40.703  40.486  62.191  1.00  0.00           C  
ATOM   3173  HB2 MET   192      39.813  40.957  62.610  1.00  0.00           H  
ATOM   3174  HB3 MET   192      41.186  41.260  61.595  1.00  0.00           H  
ATOM   3175  CG  MET   192      40.356  39.361  61.311  1.00  0.00           C  
ATOM   3176  HG2 MET   192      41.331  39.091  60.906  1.00  0.00           H  
ATOM   3177  HG3 MET   192      39.905  38.506  61.816  1.00  0.00           H  
ATOM   3178  SD  MET   192      39.245  39.806  59.858  1.00  0.00           S  
ATOM   3179  CE  MET   192      37.662  39.563  60.717  1.00  0.00           C  
ATOM   3180  HE1 MET   192      36.800  39.882  60.132  1.00  0.00           H  
ATOM   3181  HE2 MET   192      37.583  38.483  60.843  1.00  0.00           H  
ATOM   3182  HE3 MET   192      37.619  40.024  61.704  1.00  0.00           H  
ATOM   3183  C   MET   192      42.174  41.162  64.213  1.00  0.00           C  
ATOM   3184  O   MET   192      41.773  41.211  65.388  1.00  0.00           O  
ATOM   3185  N   MET   193      42.994  42.125  63.744  1.00  0.00           N  
ATOM   3186  H   MET   193      43.439  42.011  62.844  1.00  0.00           H  
ATOM   3187  CA  MET   193      43.177  43.421  64.476  1.00  0.00           C  
ATOM   3188  HA  MET   193      42.248  43.606  65.015  1.00  0.00           H  
ATOM   3189  CB  MET   193      44.295  43.195  65.461  1.00  0.00           C  
ATOM   3190  HB2 MET   193      44.263  44.093  66.078  1.00  0.00           H  
ATOM   3191  HB3 MET   193      44.064  42.394  66.164  1.00  0.00           H  
ATOM   3192  CG  MET   193      45.694  42.948  64.873  1.00  0.00           C  
ATOM   3193  HG2 MET   193      46.318  42.385  65.568  1.00  0.00           H  
ATOM   3194  HG3 MET   193      45.603  42.400  63.936  1.00  0.00           H  
ATOM   3195  SD  MET   193      46.797  44.290  64.402  1.00  0.00           S  
ATOM   3196  CE  MET   193      46.936  45.291  65.969  1.00  0.00           C  
ATOM   3197  HE1 MET   193      46.036  45.881  66.145  1.00  0.00           H  
ATOM   3198  HE2 MET   193      46.901  44.571  66.787  1.00  0.00           H  
ATOM   3199  HE3 MET   193      47.814  45.935  65.928  1.00  0.00           H  
ATOM   3200  C   MET   193      43.589  44.479  63.500  1.00  0.00           C  
ATOM   3201  O   MET   193      44.103  44.183  62.483  1.00  0.00           O  
ATOM   3202  N   PHE   194      43.139  45.721  63.747  1.00  0.00           N  
ATOM   3203  H   PHE   194      42.461  45.801  64.491  1.00  0.00           H  
ATOM   3204  CA  PHE   194      43.581  46.948  63.086  1.00  0.00           C  
ATOM   3205  HA  PHE   194      43.825  46.784  62.037  1.00  0.00           H  
ATOM   3206  CB  PHE   194      42.510  47.995  63.319  1.00  0.00           C  
ATOM   3207  HB2 PHE   194      42.342  48.066  64.393  1.00  0.00           H  
ATOM   3208  HB3 PHE   194      42.990  48.937  63.054  1.00  0.00           H  
ATOM   3209  CG  PHE   194      41.199  47.758  62.594  1.00  0.00           C  
ATOM   3210  CD1 PHE   194      41.014  46.793  61.562  1.00  0.00           C  
ATOM   3211  HD1 PHE   194      41.731  46.049  61.247  1.00  0.00           H  
ATOM   3212  CE1 PHE   194      39.795  46.780  60.880  1.00  0.00           C  
ATOM   3213  HE1 PHE   194      39.596  46.034  60.125  1.00  0.00           H  
ATOM   3214  CZ  PHE   194      38.773  47.722  61.125  1.00  0.00           C  
ATOM   3215  HZ  PHE   194      37.878  47.721  60.521  1.00  0.00           H  
ATOM   3216  CE2 PHE   194      38.919  48.650  62.218  1.00  0.00           C  
ATOM   3217  HE2 PHE   194      38.142  49.340  62.511  1.00  0.00           H  
ATOM   3218  CD2 PHE   194      40.156  48.635  62.846  1.00  0.00           C  
ATOM   3219  HD2 PHE   194      40.367  49.392  63.587  1.00  0.00           H  
ATOM   3220  C   PHE   194      44.784  47.506  63.848  1.00  0.00           C  
ATOM   3221  O   PHE   194      44.718  47.717  65.052  1.00  0.00           O  
ATOM   3222  N   GLU   195      45.851  47.836  63.111  1.00  0.00           N  
ATOM   3223  H   GLU   195      45.926  47.534  62.150  1.00  0.00           H  
ATOM   3224  CA  GLU   195      46.966  48.528  63.739  1.00  0.00           C  
ATOM   3225  HA  GLU   195      47.127  48.192  64.763  1.00  0.00           H  
ATOM   3226  CB  GLU   195      48.323  48.208  63.050  1.00  0.00           C  
ATOM   3227  HB2 GLU   195      48.380  47.138  62.851  1.00  0.00           H  
ATOM   3228  HB3 GLU   195      48.343  48.793  62.130  1.00  0.00           H  
ATOM   3229  CG  GLU   195      49.582  48.575  63.875  1.00  0.00           C  
ATOM   3230  HG2 GLU   195      49.406  49.591  64.230  1.00  0.00           H  
ATOM   3231  HG3 GLU   195      49.737  47.864  64.686  1.00  0.00           H  
ATOM   3232  CD  GLU   195      50.855  48.547  63.003  1.00  0.00           C  
ATOM   3233  OE1 GLU   195      50.974  49.391  62.057  1.00  0.00           O  
ATOM   3234  OE2 GLU   195      51.706  47.651  63.129  1.00  0.00           O  
ATOM   3235  C   GLU   195      46.797  50.057  63.878  1.00  0.00           C  
ATOM   3236  O   GLU   195      47.305  50.732  64.729  1.00  0.00           O  
ATOM   3237  N   THR   196      45.797  50.586  63.120  1.00  0.00           N  
ATOM   3238  H   THR   196      45.433  49.988  62.392  1.00  0.00           H  
ATOM   3239  CA  THR   196      45.050  51.752  63.522  1.00  0.00           C  
ATOM   3240  HA  THR   196      44.939  51.635  64.600  1.00  0.00           H  
ATOM   3241  CB  THR   196      45.819  52.993  63.345  1.00  0.00           C  
ATOM   3242  HB  THR   196      46.790  52.940  63.837  1.00  0.00           H  
ATOM   3243  CG2 THR   196      46.331  53.350  61.909  1.00  0.00           C  
ATOM   3244 HG21 THR   196      45.358  53.329  61.418  1.00  0.00           H  
ATOM   3245 HG22 THR   196      46.728  54.361  61.828  1.00  0.00           H  
ATOM   3246 HG23 THR   196      47.105  52.683  61.528  1.00  0.00           H  
ATOM   3247  OG1 THR   196      45.146  54.108  63.867  1.00  0.00           O  
ATOM   3248  HG1 THR   196      45.773  54.660  64.339  1.00  0.00           H  
ATOM   3249  C   THR   196      43.651  51.879  62.974  1.00  0.00           C  
ATOM   3250  O   THR   196      43.325  51.560  61.835  1.00  0.00           O  
ATOM   3251  N   ILE   197      42.753  52.259  63.912  1.00  0.00           N  
ATOM   3252  H   ILE   197      43.047  52.287  64.877  1.00  0.00           H  
ATOM   3253  CA  ILE   197      41.332  52.384  63.586  1.00  0.00           C  
ATOM   3254  HA  ILE   197      41.083  51.378  63.250  1.00  0.00           H  
ATOM   3255  CB  ILE   197      40.579  52.816  64.871  1.00  0.00           C  
ATOM   3256  HB  ILE   197      41.156  53.548  65.436  1.00  0.00           H  
ATOM   3257  CG2 ILE   197      39.116  53.202  64.655  1.00  0.00           C  
ATOM   3258 HG21 ILE   197      38.519  52.452  64.137  1.00  0.00           H  
ATOM   3259 HG22 ILE   197      38.583  53.431  65.578  1.00  0.00           H  
ATOM   3260 HG23 ILE   197      39.111  54.172  64.156  1.00  0.00           H  
ATOM   3261  CG1 ILE   197      40.627  51.742  66.033  1.00  0.00           C  
ATOM   3262 HG12 ILE   197      39.912  50.928  65.910  1.00  0.00           H  
ATOM   3263 HG13 ILE   197      41.623  51.299  65.996  1.00  0.00           H  
ATOM   3264  CD1 ILE   197      40.316  52.419  67.288  1.00  0.00           C  
ATOM   3265 HD11 ILE   197      39.391  52.995  67.293  1.00  0.00           H  
ATOM   3266 HD12 ILE   197      40.108  51.743  68.117  1.00  0.00           H  
ATOM   3267 HD13 ILE   197      41.061  53.171  67.549  1.00  0.00           H  
ATOM   3268  C   ILE   197      41.094  53.345  62.372  1.00  0.00           C  
ATOM   3269  O   ILE   197      41.615  54.479  62.435  1.00  0.00           O  
ATOM   3270  N   PRO   198      40.274  52.972  61.374  1.00  0.00           N  
ATOM   3271  CD  PRO   198      39.752  51.673  61.165  1.00  0.00           C  
ATOM   3272  HD2 PRO   198      38.840  51.417  61.704  1.00  0.00           H  
ATOM   3273  HD3 PRO   198      40.523  50.916  61.311  1.00  0.00           H  
ATOM   3274  CG  PRO   198      39.488  51.595  59.626  1.00  0.00           C  
ATOM   3275  HG2 PRO   198      38.713  50.871  59.379  1.00  0.00           H  
ATOM   3276  HG3 PRO   198      40.409  51.358  59.093  1.00  0.00           H  
ATOM   3277  CB  PRO   198      39.008  53.064  59.299  1.00  0.00           C  
ATOM   3278  HB2 PRO   198      37.953  53.086  59.573  1.00  0.00           H  
ATOM   3279  HB3 PRO   198      39.167  53.353  58.260  1.00  0.00           H  
ATOM   3280  CA  PRO   198      39.777  53.894  60.303  1.00  0.00           C  
ATOM   3281  HA  PRO   198      40.710  54.214  59.838  1.00  0.00           H  
ATOM   3282  C   PRO   198      38.997  55.107  60.863  1.00  0.00           C  
ATOM   3283  O   PRO   198      38.145  55.004  61.728  1.00  0.00           O  
ATOM   3284  N   MET   199      39.205  56.291  60.279  1.00  0.00           N  
ATOM   3285  H   MET   199      39.847  56.413  59.509  1.00  0.00           H  
ATOM   3286  CA  MET   199      38.506  57.506  60.562  1.00  0.00           C  
ATOM   3287  HA  MET   199      38.094  57.501  61.571  1.00  0.00           H  
ATOM   3288  CB  MET   199      39.357  58.745  60.467  1.00  0.00           C  
ATOM   3289  HB2 MET   199      39.731  58.653  59.447  1.00  0.00           H  
ATOM   3290  HB3 MET   199      38.825  59.692  60.565  1.00  0.00           H  
ATOM   3291  CG  MET   199      40.589  58.645  61.428  1.00  0.00           C  
ATOM   3292  HG2 MET   199      40.945  59.631  61.729  1.00  0.00           H  
ATOM   3293  HG3 MET   199      40.384  58.043  62.314  1.00  0.00           H  
ATOM   3294  SD  MET   199      42.002  57.740  60.592  1.00  0.00           S  
ATOM   3295  CE  MET   199      42.450  58.579  59.056  1.00  0.00           C  
ATOM   3296  HE1 MET   199      43.233  58.035  58.528  1.00  0.00           H  
ATOM   3297  HE2 MET   199      41.547  58.696  58.456  1.00  0.00           H  
ATOM   3298  HE3 MET   199      42.960  59.528  59.223  1.00  0.00           H  
ATOM   3299  C   MET   199      37.152  57.720  59.767  1.00  0.00           C  
ATOM   3300  O   MET   199      36.829  58.872  59.573  1.00  0.00           O  
ATOM   3301  N   PHE   200      36.446  56.626  59.433  1.00  0.00           N  
ATOM   3302  H   PHE   200      36.643  55.763  59.921  1.00  0.00           H  
ATOM   3303  CA  PHE   200      35.477  56.646  58.390  1.00  0.00           C  
ATOM   3304  HA  PHE   200      36.050  57.099  57.580  1.00  0.00           H  
ATOM   3305  CB  PHE   200      35.126  55.138  58.032  1.00  0.00           C  
ATOM   3306  HB2 PHE   200      36.051  54.596  57.836  1.00  0.00           H  
ATOM   3307  HB3 PHE   200      34.642  54.663  58.885  1.00  0.00           H  
ATOM   3308  CG  PHE   200      34.217  54.954  56.785  1.00  0.00           C  
ATOM   3309  CD1 PHE   200      34.771  55.004  55.507  1.00  0.00           C  
ATOM   3310  HD1 PHE   200      35.789  55.266  55.259  1.00  0.00           H  
ATOM   3311  CE1 PHE   200      33.976  54.740  54.384  1.00  0.00           C  
ATOM   3312  HE1 PHE   200      34.454  54.992  53.449  1.00  0.00           H  
ATOM   3313  CZ  PHE   200      32.629  54.438  54.449  1.00  0.00           C  
ATOM   3314  HZ  PHE   200      32.086  54.255  53.533  1.00  0.00           H  
ATOM   3315  CE2 PHE   200      32.050  54.316  55.753  1.00  0.00           C  
ATOM   3316  HE2 PHE   200      31.007  54.057  55.863  1.00  0.00           H  
ATOM   3317  CD2 PHE   200      32.859  54.632  56.867  1.00  0.00           C  
ATOM   3318  HD2 PHE   200      32.463  54.597  57.871  1.00  0.00           H  
ATOM   3319  C   PHE   200      34.193  57.525  58.593  1.00  0.00           C  
ATOM   3320  O   PHE   200      33.435  57.856  57.707  1.00  0.00           O  
ATOM   3321  N   SER   201      33.886  57.964  59.847  1.00  0.00           N  
ATOM   3322  H   SER   201      34.490  57.740  60.625  1.00  0.00           H  
ATOM   3323  CA  SER   201      32.873  58.963  60.119  1.00  0.00           C  
ATOM   3324  HA  SER   201      32.855  59.744  59.359  1.00  0.00           H  
ATOM   3325  CB  SER   201      31.520  58.255  60.240  1.00  0.00           C  
ATOM   3326  HB2 SER   201      31.314  57.779  59.281  1.00  0.00           H  
ATOM   3327  HB3 SER   201      31.502  57.467  60.994  1.00  0.00           H  
ATOM   3328  OG  SER   201      30.479  59.281  60.406  1.00  0.00           O  
ATOM   3329  HG  SER   201      29.635  58.824  60.398  1.00  0.00           H  
ATOM   3330  C   SER   201      33.112  59.813  61.431  1.00  0.00           C  
ATOM   3331  O   SER   201      33.369  59.112  62.428  1.00  0.00           O  
ATOM   3332  N   GLY   202      33.066  61.143  61.502  1.00  0.00           N  
ATOM   3333  H   GLY   202      32.758  61.560  60.635  1.00  0.00           H  
ATOM   3334  CA  GLY   202      33.498  61.889  62.717  1.00  0.00           C  
ATOM   3335  HA2 GLY   202      33.482  62.963  62.534  1.00  0.00           H  
ATOM   3336  HA3 GLY   202      32.693  61.603  63.394  1.00  0.00           H  
ATOM   3337  C   GLY   202      34.813  61.570  63.290  1.00  0.00           C  
ATOM   3338  O   GLY   202      35.007  61.609  64.498  1.00  0.00           O  
ATOM   3339  N   GLY   203      35.832  61.284  62.393  1.00  0.00           N  
ATOM   3340  H   GLY   203      35.535  61.327  61.429  1.00  0.00           H  
ATOM   3341  CA  GLY   203      37.167  60.932  62.727  1.00  0.00           C  
ATOM   3342  HA2 GLY   203      37.880  61.083  61.916  1.00  0.00           H  
ATOM   3343  HA3 GLY   203      37.478  61.642  63.493  1.00  0.00           H  
ATOM   3344  C   GLY   203      37.340  59.596  63.427  1.00  0.00           C  
ATOM   3345  O   GLY   203      38.344  59.385  64.098  1.00  0.00           O  
ATOM   3346  N   THR   204      36.358  58.720  63.385  1.00  0.00           N  
ATOM   3347  H   THR   204      35.524  59.085  62.948  1.00  0.00           H  
ATOM   3348  CA  THR   204      36.511  57.275  63.874  1.00  0.00           C  
ATOM   3349  HA  THR   204      37.496  56.886  63.619  1.00  0.00           H  
ATOM   3350  CB  THR   204      36.270  57.253  65.396  1.00  0.00           C  
ATOM   3351  HB  THR   204      36.800  58.103  65.828  1.00  0.00           H  
ATOM   3352  CG2 THR   204      34.806  57.411  65.858  1.00  0.00           C  
ATOM   3353 HG21 THR   204      34.162  56.647  65.422  1.00  0.00           H  
ATOM   3354 HG22 THR   204      34.683  57.493  66.938  1.00  0.00           H  
ATOM   3355 HG23 THR   204      34.447  58.317  65.370  1.00  0.00           H  
ATOM   3356  OG1 THR   204      36.867  56.046  65.987  1.00  0.00           O  
ATOM   3357  HG1 THR   204      37.810  56.176  65.864  1.00  0.00           H  
ATOM   3358  C   THR   204      35.668  56.175  63.198  1.00  0.00           C  
ATOM   3359  O   THR   204      35.062  56.483  62.139  1.00  0.00           O  
ATOM   3360  N   CYS   205      35.534  54.943  63.696  1.00  0.00           N  
ATOM   3361  H   CYS   205      36.143  54.750  64.479  1.00  0.00           H  
ATOM   3362  CA  CYS   205      34.499  53.931  63.324  1.00  0.00           C  
ATOM   3363  HA  CYS   205      33.533  54.437  63.335  1.00  0.00           H  
ATOM   3364  CB  CYS   205      34.855  53.394  61.850  1.00  0.00           C  
ATOM   3365  HB2 CYS   205      34.085  52.739  61.441  1.00  0.00           H  
ATOM   3366  HB3 CYS   205      34.853  54.236  61.159  1.00  0.00           H  
ATOM   3367  SG  CYS   205      36.335  52.407  61.898  1.00  0.00           S  
ATOM   3368  HG  CYS   205      37.206  53.351  62.262  1.00  0.00           H  
ATOM   3369  C   CYS   205      34.390  52.810  64.377  1.00  0.00           C  
ATOM   3370  O   CYS   205      35.210  52.712  65.324  1.00  0.00           O  
ATOM   3371  N   ASN   206      33.406  51.860  64.249  1.00  0.00           N  
ATOM   3372  H   ASN   206      32.765  51.929  63.472  1.00  0.00           H  
ATOM   3373  CA  ASN   206      33.200  50.670  65.127  1.00  0.00           C  
ATOM   3374  HA  ASN   206      34.175  50.361  65.503  1.00  0.00           H  
ATOM   3375  CB  ASN   206      32.382  50.983  66.351  1.00  0.00           C  
ATOM   3376  HB2 ASN   206      31.598  51.711  66.145  1.00  0.00           H  
ATOM   3377  HB3 ASN   206      31.843  50.163  66.825  1.00  0.00           H  
ATOM   3378  CG  ASN   206      33.278  51.638  67.448  1.00  0.00           C  
ATOM   3379  OD1 ASN   206      34.243  51.060  67.990  1.00  0.00           O  
ATOM   3380  ND2 ASN   206      32.947  52.849  67.792  1.00  0.00           N  
ATOM   3381 HD21 ASN   206      33.432  53.170  68.618  1.00  0.00           H  
ATOM   3382 HD22 ASN   206      32.331  53.469  67.285  1.00  0.00           H  
ATOM   3383  C   ASN   206      32.682  49.539  64.312  1.00  0.00           C  
ATOM   3384  O   ASN   206      31.516  49.314  64.333  1.00  0.00           O  
ATOM   3385  N   PRO   207      33.430  48.817  63.473  1.00  0.00           N  
ATOM   3386  CD  PRO   207      34.862  48.976  63.336  1.00  0.00           C  
ATOM   3387  HD2 PRO   207      35.386  48.439  64.126  1.00  0.00           H  
ATOM   3388  HD3 PRO   207      35.202  50.011  63.306  1.00  0.00           H  
ATOM   3389  CG  PRO   207      35.313  48.337  61.992  1.00  0.00           C  
ATOM   3390  HG2 PRO   207      35.673  47.314  62.100  1.00  0.00           H  
ATOM   3391  HG3 PRO   207      35.994  49.052  61.529  1.00  0.00           H  
ATOM   3392  CB  PRO   207      33.988  48.375  61.201  1.00  0.00           C  
ATOM   3393  HB2 PRO   207      34.031  47.520  60.526  1.00  0.00           H  
ATOM   3394  HB3 PRO   207      33.976  49.378  60.773  1.00  0.00           H  
ATOM   3395  CA  PRO   207      32.911  48.232  62.256  1.00  0.00           C  
ATOM   3396  HA  PRO   207      32.064  48.800  61.871  1.00  0.00           H  
ATOM   3397  C   PRO   207      32.517  46.775  62.377  1.00  0.00           C  
ATOM   3398  O   PRO   207      32.957  45.946  63.213  1.00  0.00           O  
ATOM   3399  N   GLN   208      31.635  46.352  61.452  1.00  0.00           N  
ATOM   3400  H   GLN   208      31.248  47.144  60.959  1.00  0.00           H  
ATOM   3401  CA  GLN   208      31.118  45.052  61.205  1.00  0.00           C  
ATOM   3402  HA  GLN   208      31.222  44.514  62.147  1.00  0.00           H  
ATOM   3403  CB  GLN   208      29.588  45.187  60.843  1.00  0.00           C  
ATOM   3404  HB2 GLN   208      29.423  46.015  60.153  1.00  0.00           H  
ATOM   3405  HB3 GLN   208      29.217  44.268  60.390  1.00  0.00           H  
ATOM   3406  CG  GLN   208      28.767  45.542  62.103  1.00  0.00           C  
ATOM   3407  HG2 GLN   208      28.694  44.688  62.776  1.00  0.00           H  
ATOM   3408  HG3 GLN   208      29.208  46.358  62.676  1.00  0.00           H  
ATOM   3409  CD  GLN   208      27.340  46.111  61.844  1.00  0.00           C  
ATOM   3410  OE1 GLN   208      26.954  46.090  60.705  1.00  0.00           O  
ATOM   3411  NE2 GLN   208      26.633  46.550  62.857  1.00  0.00           N  
ATOM   3412 HE21 GLN   208      25.728  46.924  62.610  1.00  0.00           H  
ATOM   3413 HE22 GLN   208      26.961  46.693  63.802  1.00  0.00           H  
ATOM   3414  C   GLN   208      31.852  44.356  60.117  1.00  0.00           C  
ATOM   3415  O   GLN   208      32.524  45.027  59.366  1.00  0.00           O  
ATOM   3416  N   PHE   209      31.578  43.095  59.780  1.00  0.00           N  
ATOM   3417  H   PHE   209      30.968  42.580  60.398  1.00  0.00           H  
ATOM   3418  CA  PHE   209      32.150  42.394  58.611  1.00  0.00           C  
ATOM   3419  HA  PHE   209      32.057  43.110  57.794  1.00  0.00           H  
ATOM   3420  CB  PHE   209      33.691  42.150  58.849  1.00  0.00           C  
ATOM   3421  HB2 PHE   209      34.189  41.640  58.024  1.00  0.00           H  
ATOM   3422  HB3 PHE   209      34.196  43.109  58.964  1.00  0.00           H  
ATOM   3423  CG  PHE   209      33.990  41.227  60.079  1.00  0.00           C  
ATOM   3424  CD1 PHE   209      34.418  41.696  61.363  1.00  0.00           C  
ATOM   3425  HD1 PHE   209      34.438  42.750  61.597  1.00  0.00           H  
ATOM   3426  CE1 PHE   209      34.761  40.834  62.374  1.00  0.00           C  
ATOM   3427  HE1 PHE   209      34.973  41.342  63.304  1.00  0.00           H  
ATOM   3428  CZ  PHE   209      34.722  39.443  62.193  1.00  0.00           C  
ATOM   3429  HZ  PHE   209      35.129  38.834  62.987  1.00  0.00           H  
ATOM   3430  CE2 PHE   209      34.363  38.965  60.931  1.00  0.00           C  
ATOM   3431  HE2 PHE   209      34.568  37.926  60.720  1.00  0.00           H  
ATOM   3432  CD2 PHE   209      34.018  39.859  59.869  1.00  0.00           C  
ATOM   3433  HD2 PHE   209      33.880  39.518  58.853  1.00  0.00           H  
ATOM   3434  C   PHE   209      31.364  41.160  58.270  1.00  0.00           C  
ATOM   3435  O   PHE   209      30.564  40.660  59.073  1.00  0.00           O  
ATOM   3436  N   VAL   210      31.605  40.607  57.052  1.00  0.00           N  
ATOM   3437  H   VAL   210      32.353  41.029  56.520  1.00  0.00           H  
ATOM   3438  CA  VAL   210      31.271  39.250  56.586  1.00  0.00           C  
ATOM   3439  HA  VAL   210      30.822  38.750  57.445  1.00  0.00           H  
ATOM   3440  CB  VAL   210      30.157  39.244  55.571  1.00  0.00           C  
ATOM   3441  HB  VAL   210      29.346  39.660  56.169  1.00  0.00           H  
ATOM   3442  CG1 VAL   210      30.344  40.125  54.320  1.00  0.00           C  
ATOM   3443 HG11 VAL   210      31.090  39.696  53.651  1.00  0.00           H  
ATOM   3444 HG12 VAL   210      29.369  40.446  53.954  1.00  0.00           H  
ATOM   3445 HG13 VAL   210      30.875  41.005  54.685  1.00  0.00           H  
ATOM   3446  CG2 VAL   210      29.912  37.798  55.069  1.00  0.00           C  
ATOM   3447 HG21 VAL   210      29.548  37.067  55.791  1.00  0.00           H  
ATOM   3448 HG22 VAL   210      29.074  38.037  54.414  1.00  0.00           H  
ATOM   3449 HG23 VAL   210      30.792  37.413  54.553  1.00  0.00           H  
ATOM   3450  C   VAL   210      32.571  38.580  55.990  1.00  0.00           C  
ATOM   3451  O   VAL   210      33.484  39.200  55.411  1.00  0.00           O  
ATOM   3452  N   VAL   211      32.798  37.273  56.279  1.00  0.00           N  
ATOM   3453  H   VAL   211      32.030  36.777  56.709  1.00  0.00           H  
ATOM   3454  CA  VAL   211      33.879  36.439  55.826  1.00  0.00           C  
ATOM   3455  HA  VAL   211      34.709  37.080  55.528  1.00  0.00           H  
ATOM   3456  CB  VAL   211      34.428  35.614  56.989  1.00  0.00           C  
ATOM   3457  HB  VAL   211      33.669  34.885  57.273  1.00  0.00           H  
ATOM   3458  CG1 VAL   211      35.764  35.030  56.619  1.00  0.00           C  
ATOM   3459 HG11 VAL   211      36.427  35.832  56.291  1.00  0.00           H  
ATOM   3460 HG12 VAL   211      36.290  34.509  57.418  1.00  0.00           H  
ATOM   3461 HG13 VAL   211      35.679  34.313  55.803  1.00  0.00           H  
ATOM   3462  CG2 VAL   211      34.709  36.506  58.195  1.00  0.00           C  
ATOM   3463 HG21 VAL   211      35.442  37.247  57.879  1.00  0.00           H  
ATOM   3464 HG22 VAL   211      33.836  36.995  58.629  1.00  0.00           H  
ATOM   3465 HG23 VAL   211      35.168  35.860  58.944  1.00  0.00           H  
ATOM   3466  C   VAL   211      33.453  35.379  54.725  1.00  0.00           C  
ATOM   3467  O   VAL   211      32.338  34.862  54.896  1.00  0.00           O  
ATOM   3468  N   CYS   212      34.189  35.184  53.672  1.00  0.00           N  
ATOM   3469  H   CYS   212      35.069  35.641  53.480  1.00  0.00           H  
ATOM   3470  CA  CYS   212      33.728  34.204  52.630  1.00  0.00           C  
ATOM   3471  HA  CYS   212      32.851  33.742  53.083  1.00  0.00           H  
ATOM   3472  CB  CYS   212      33.293  34.944  51.410  1.00  0.00           C  
ATOM   3473  HB2 CYS   212      34.130  35.323  50.824  1.00  0.00           H  
ATOM   3474  HB3 CYS   212      32.902  34.285  50.635  1.00  0.00           H  
ATOM   3475  SG  CYS   212      31.994  36.271  51.716  1.00  0.00           S  
ATOM   3476  HG  CYS   212      32.711  36.840  52.689  1.00  0.00           H  
ATOM   3477  C   CYS   212      34.753  33.124  52.162  1.00  0.00           C  
ATOM   3478  O   CYS   212      35.939  33.377  52.276  1.00  0.00           O  
ATOM   3479  N   GLN   213      34.286  32.010  51.673  1.00  0.00           N  
ATOM   3480  H   GLN   213      33.287  31.929  51.549  1.00  0.00           H  
ATOM   3481  CA  GLN   213      35.079  30.882  51.133  1.00  0.00           C  
ATOM   3482  HA  GLN   213      36.127  31.173  51.057  1.00  0.00           H  
ATOM   3483  CB  GLN   213      34.961  29.718  52.121  1.00  0.00           C  
ATOM   3484  HB2 GLN   213      35.522  29.923  53.033  1.00  0.00           H  
ATOM   3485  HB3 GLN   213      33.924  29.544  52.408  1.00  0.00           H  
ATOM   3486  CG  GLN   213      35.440  28.365  51.516  1.00  0.00           C  
ATOM   3487  HG2 GLN   213      34.556  27.974  51.011  1.00  0.00           H  
ATOM   3488  HG3 GLN   213      36.261  28.459  50.806  1.00  0.00           H  
ATOM   3489  CD  GLN   213      35.902  27.362  52.508  1.00  0.00           C  
ATOM   3490  OE1 GLN   213      36.385  27.612  53.652  1.00  0.00           O  
ATOM   3491  NE2 GLN   213      35.717  26.099  52.239  1.00  0.00           N  
ATOM   3492 HE21 GLN   213      35.974  25.429  52.951  1.00  0.00           H  
ATOM   3493 HE22 GLN   213      35.143  25.832  51.452  1.00  0.00           H  
ATOM   3494  C   GLN   213      34.721  30.590  49.665  1.00  0.00           C  
ATOM   3495  O   GLN   213      33.532  30.237  49.334  1.00  0.00           O  
ATOM   3496  N   LEU   214      35.675  30.517  48.708  1.00  0.00           N  
ATOM   3497  H   LEU   214      36.497  30.912  49.143  1.00  0.00           H  
ATOM   3498  CA  LEU   214      35.499  30.340  47.300  1.00  0.00           C  
ATOM   3499  HA  LEU   214      36.464  30.520  46.825  1.00  0.00           H  
ATOM   3500  CB  LEU   214      35.207  28.939  46.778  1.00  0.00           C  
ATOM   3501  HB2 LEU   214      34.122  28.831  46.798  1.00  0.00           H  
ATOM   3502  HB3 LEU   214      35.693  28.746  45.821  1.00  0.00           H  
ATOM   3503  CG  LEU   214      35.843  27.828  47.682  1.00  0.00           C  
ATOM   3504  HG  LEU   214      35.462  27.905  48.701  1.00  0.00           H  
ATOM   3505  CD1 LEU   214      35.507  26.438  47.132  1.00  0.00           C  
ATOM   3506 HD11 LEU   214      34.422  26.342  47.155  1.00  0.00           H  
ATOM   3507 HD12 LEU   214      35.953  26.306  46.146  1.00  0.00           H  
ATOM   3508 HD13 LEU   214      35.845  25.669  47.826  1.00  0.00           H  
ATOM   3509  CD2 LEU   214      37.366  27.931  47.750  1.00  0.00           C  
ATOM   3510 HD21 LEU   214      37.781  28.932  47.871  1.00  0.00           H  
ATOM   3511 HD22 LEU   214      37.677  27.169  48.466  1.00  0.00           H  
ATOM   3512 HD23 LEU   214      37.795  27.623  46.797  1.00  0.00           H  
ATOM   3513  C   LEU   214      34.563  31.311  46.604  1.00  0.00           C  
ATOM   3514  O   LEU   214      35.045  31.968  45.620  1.00  0.00           O  
ATOM   3515  N   LYS   215      33.277  31.423  46.947  1.00  0.00           N  
ATOM   3516  H   LYS   215      33.017  30.793  47.693  1.00  0.00           H  
ATOM   3517  CA  LYS   215      32.187  32.180  46.309  1.00  0.00           C  
ATOM   3518  HA  LYS   215      32.567  33.144  45.971  1.00  0.00           H  
ATOM   3519  CB  LYS   215      31.688  31.412  45.074  1.00  0.00           C  
ATOM   3520  HB2 LYS   215      31.094  32.048  44.417  1.00  0.00           H  
ATOM   3521  HB3 LYS   215      32.598  31.122  44.549  1.00  0.00           H  
ATOM   3522  CG  LYS   215      30.865  30.154  45.252  1.00  0.00           C  
ATOM   3523  HG2 LYS   215      31.331  29.537  46.021  1.00  0.00           H  
ATOM   3524  HG3 LYS   215      29.846  30.458  45.492  1.00  0.00           H  
ATOM   3525  CD  LYS   215      30.742  29.184  44.129  1.00  0.00           C  
ATOM   3526  HD2 LYS   215      30.148  28.332  44.460  1.00  0.00           H  
ATOM   3527  HD3 LYS   215      30.155  29.673  43.352  1.00  0.00           H  
ATOM   3528  CE  LYS   215      32.003  28.653  43.459  1.00  0.00           C  
ATOM   3529  HE2 LYS   215      32.521  29.480  42.973  1.00  0.00           H  
ATOM   3530  HE3 LYS   215      32.701  28.210  44.169  1.00  0.00           H  
ATOM   3531  NZ  LYS   215      31.705  27.556  42.526  1.00  0.00           N  
ATOM   3532  HZ1 LYS   215      31.084  27.893  41.804  1.00  0.00           H  
ATOM   3533  HZ2 LYS   215      32.498  27.176  42.030  1.00  0.00           H  
ATOM   3534  HZ3 LYS   215      31.142  26.813  42.915  1.00  0.00           H  
ATOM   3535  C   LYS   215      31.047  32.508  47.323  1.00  0.00           C  
ATOM   3536  O   LYS   215      30.105  33.196  46.922  1.00  0.00           O  
ATOM   3537  N   VAL   216      31.110  31.995  48.583  1.00  0.00           N  
ATOM   3538  H   VAL   216      31.788  31.308  48.879  1.00  0.00           H  
ATOM   3539  CA  VAL   216      29.934  32.161  49.522  1.00  0.00           C  
ATOM   3540  HA  VAL   216      29.347  33.032  49.232  1.00  0.00           H  
ATOM   3541  CB  VAL   216      29.136  30.844  49.494  1.00  0.00           C  
ATOM   3542  HB  VAL   216      28.548  30.832  50.411  1.00  0.00           H  
ATOM   3543  CG1 VAL   216      28.155  30.806  48.265  1.00  0.00           C  
ATOM   3544 HG11 VAL   216      28.695  31.164  47.388  1.00  0.00           H  
ATOM   3545 HG12 VAL   216      27.825  29.776  48.130  1.00  0.00           H  
ATOM   3546 HG13 VAL   216      27.351  31.472  48.578  1.00  0.00           H  
ATOM   3547  CG2 VAL   216      29.983  29.577  49.405  1.00  0.00           C  
ATOM   3548 HG21 VAL   216      29.341  28.709  49.556  1.00  0.00           H  
ATOM   3549 HG22 VAL   216      30.413  29.547  48.404  1.00  0.00           H  
ATOM   3550 HG23 VAL   216      30.799  29.571  50.127  1.00  0.00           H  
ATOM   3551  C   VAL   216      30.277  32.440  51.005  1.00  0.00           C  
ATOM   3552  O   VAL   216      31.429  32.238  51.392  1.00  0.00           O  
ATOM   3553  N   LYS   217      29.268  33.042  51.719  1.00  0.00           N  
ATOM   3554  H   LYS   217      28.379  33.215  51.270  1.00  0.00           H  
ATOM   3555  CA  LYS   217      29.523  33.534  53.106  1.00  0.00           C  
ATOM   3556  HA  LYS   217      30.471  34.071  53.080  1.00  0.00           H  
ATOM   3557  CB  LYS   217      28.259  34.219  53.572  1.00  0.00           C  
ATOM   3558  HB2 LYS   217      27.423  33.530  53.445  1.00  0.00           H  
ATOM   3559  HB3 LYS   217      28.321  34.486  54.627  1.00  0.00           H  
ATOM   3560  CG  LYS   217      27.967  35.495  52.704  1.00  0.00           C  
ATOM   3561  HG2 LYS   217      28.818  36.174  52.669  1.00  0.00           H  
ATOM   3562  HG3 LYS   217      27.791  35.144  51.687  1.00  0.00           H  
ATOM   3563  CD  LYS   217      26.735  36.189  53.162  1.00  0.00           C  
ATOM   3564  HD2 LYS   217      26.884  36.391  54.223  1.00  0.00           H  
ATOM   3565  HD3 LYS   217      26.719  37.179  52.706  1.00  0.00           H  
ATOM   3566  CE  LYS   217      25.449  35.330  53.019  1.00  0.00           C  
ATOM   3567  HE2 LYS   217      25.451  35.246  51.933  1.00  0.00           H  
ATOM   3568  HE3 LYS   217      25.578  34.346  53.471  1.00  0.00           H  
ATOM   3569  NZ  LYS   217      24.263  35.997  53.554  1.00  0.00           N  
ATOM   3570  HZ1 LYS   217      24.277  35.653  54.503  1.00  0.00           H  
ATOM   3571  HZ2 LYS   217      24.287  37.007  53.557  1.00  0.00           H  
ATOM   3572  HZ3 LYS   217      23.411  35.654  53.132  1.00  0.00           H  
ATOM   3573  C   LYS   217      29.679  32.398  53.983  1.00  0.00           C  
ATOM   3574  O   LYS   217      28.841  31.490  53.964  1.00  0.00           O  
ATOM   3575  N   ILE   218      30.754  32.411  54.876  1.00  0.00           N  
ATOM   3576  H   ILE   218      31.339  33.198  54.635  1.00  0.00           H  
ATOM   3577  CA  ILE   218      30.943  31.451  55.947  1.00  0.00           C  
ATOM   3578  HA  ILE   218      30.100  30.764  55.872  1.00  0.00           H  
ATOM   3579  CB  ILE   218      32.285  30.691  55.800  1.00  0.00           C  
ATOM   3580  HB  ILE   218      32.457  30.183  56.749  1.00  0.00           H  
ATOM   3581  CG2 ILE   218      32.196  29.653  54.690  1.00  0.00           C  
ATOM   3582 HG21 ILE   218      32.210  30.045  53.673  1.00  0.00           H  
ATOM   3583 HG22 ILE   218      33.081  29.018  54.652  1.00  0.00           H  
ATOM   3584 HG23 ILE   218      31.342  28.983  54.791  1.00  0.00           H  
ATOM   3585  CG1 ILE   218      33.501  31.646  55.593  1.00  0.00           C  
ATOM   3586 HG12 ILE   218      33.462  31.978  54.555  1.00  0.00           H  
ATOM   3587 HG13 ILE   218      33.492  32.524  56.238  1.00  0.00           H  
ATOM   3588  CD1 ILE   218      34.950  31.064  55.940  1.00  0.00           C  
ATOM   3589 HD11 ILE   218      35.043  30.070  55.502  1.00  0.00           H  
ATOM   3590 HD12 ILE   218      35.700  31.658  55.418  1.00  0.00           H  
ATOM   3591 HD13 ILE   218      35.028  31.061  57.027  1.00  0.00           H  
ATOM   3592  C   ILE   218      30.795  32.014  57.362  1.00  0.00           C  
ATOM   3593  O   ILE   218      30.456  31.252  58.263  1.00  0.00           O  
ATOM   3594  N   TYR   219      31.095  33.281  57.596  1.00  0.00           N  
ATOM   3595  H   TYR   219      31.427  33.820  56.810  1.00  0.00           H  
ATOM   3596  CA  TYR   219      30.708  33.909  58.887  1.00  0.00           C  
ATOM   3597  HA  TYR   219      29.798  33.472  59.300  1.00  0.00           H  
ATOM   3598  CB  TYR   219      31.857  33.655  59.825  1.00  0.00           C  
ATOM   3599  HB2 TYR   219      32.044  32.590  59.963  1.00  0.00           H  
ATOM   3600  HB3 TYR   219      32.708  34.035  59.260  1.00  0.00           H  
ATOM   3601  CG  TYR   219      31.772  34.277  61.214  1.00  0.00           C  
ATOM   3602  CD1 TYR   219      30.810  33.871  62.140  1.00  0.00           C  
ATOM   3603  HD1 TYR   219      30.090  33.146  61.790  1.00  0.00           H  
ATOM   3604  CE1 TYR   219      30.770  34.520  63.492  1.00  0.00           C  
ATOM   3605  HE1 TYR   219      30.002  34.210  64.184  1.00  0.00           H  
ATOM   3606  CZ  TYR   219      31.667  35.520  63.799  1.00  0.00           C  
ATOM   3607  OH  TYR   219      31.626  36.138  65.019  1.00  0.00           O  
ATOM   3608  HH  TYR   219      31.924  37.044  65.130  1.00  0.00           H  
ATOM   3609  CE2 TYR   219      32.580  35.936  62.802  1.00  0.00           C  
ATOM   3610  HE2 TYR   219      33.331  36.670  63.056  1.00  0.00           H  
ATOM   3611  CD2 TYR   219      32.661  35.333  61.617  1.00  0.00           C  
ATOM   3612  HD2 TYR   219      33.410  35.660  60.910  1.00  0.00           H  
ATOM   3613  C   TYR   219      30.457  35.425  58.781  1.00  0.00           C  
ATOM   3614  O   TYR   219      30.981  36.141  57.968  1.00  0.00           O  
ATOM   3615  N   SER   220      29.592  35.975  59.684  1.00  0.00           N  
ATOM   3616  H   SER   220      29.194  35.359  60.379  1.00  0.00           H  
ATOM   3617  CA  SER   220      29.195  37.420  59.828  1.00  0.00           C  
ATOM   3618  HA  SER   220      29.845  38.020  59.191  1.00  0.00           H  
ATOM   3619  CB  SER   220      27.710  37.599  59.447  1.00  0.00           C  
ATOM   3620  HB2 SER   220      27.110  36.833  59.939  1.00  0.00           H  
ATOM   3621  HB3 SER   220      27.328  38.601  59.642  1.00  0.00           H  
ATOM   3622  OG  SER   220      27.531  37.478  58.051  1.00  0.00           O  
ATOM   3623  HG  SER   220      27.600  36.523  57.995  1.00  0.00           H  
ATOM   3624  C   SER   220      29.383  37.870  61.281  1.00  0.00           C  
ATOM   3625  O   SER   220      29.081  37.179  62.246  1.00  0.00           O  
ATOM   3626  N   SER   221      30.061  38.995  61.429  1.00  0.00           N  
ATOM   3627  H   SER   221      30.253  39.516  60.586  1.00  0.00           H  
ATOM   3628  CA  SER   221      30.438  39.507  62.715  1.00  0.00           C  
ATOM   3629  HA  SER   221      31.170  38.859  63.197  1.00  0.00           H  
ATOM   3630  CB  SER   221      31.150  40.922  62.512  1.00  0.00           C  
ATOM   3631  HB2 SER   221      31.809  41.103  63.362  1.00  0.00           H  
ATOM   3632  HB3 SER   221      31.801  40.774  61.651  1.00  0.00           H  
ATOM   3633  OG  SER   221      30.320  42.089  62.274  1.00  0.00           O  
ATOM   3634  HG  SER   221      30.013  42.369  63.139  1.00  0.00           H  
ATOM   3635  C   SER   221      29.306  39.787  63.699  1.00  0.00           C  
ATOM   3636  O   SER   221      28.122  39.789  63.391  1.00  0.00           O  
ATOM   3637  N   ASN   222      29.608  40.042  64.950  1.00  0.00           N  
ATOM   3638  H   ASN   222      30.563  39.798  65.173  1.00  0.00           H  
ATOM   3639  CA  ASN   222      28.888  40.718  65.987  1.00  0.00           C  
ATOM   3640  HA  ASN   222      27.962  40.150  66.079  1.00  0.00           H  
ATOM   3641  CB  ASN   222      29.665  40.451  67.285  1.00  0.00           C  
ATOM   3642  HB2 ASN   222      29.655  39.411  67.609  1.00  0.00           H  
ATOM   3643  HB3 ASN   222      30.691  40.796  67.156  1.00  0.00           H  
ATOM   3644  CG  ASN   222      29.057  41.219  68.471  1.00  0.00           C  
ATOM   3645  OD1 ASN   222      29.657  42.233  68.819  1.00  0.00           O  
ATOM   3646  ND2 ASN   222      27.941  40.843  69.044  1.00  0.00           N  
ATOM   3647 HD21 ASN   222      27.626  41.399  69.827  1.00  0.00           H  
ATOM   3648 HD22 ASN   222      27.389  40.189  68.507  1.00  0.00           H  
ATOM   3649  C   ASN   222      28.701  42.165  65.672  1.00  0.00           C  
ATOM   3650  O   ASN   222      29.578  42.747  64.974  1.00  0.00           O  
ATOM   3651  N   SER   223      27.711  42.867  66.117  1.00  0.00           N  
ATOM   3652  H   SER   223      27.033  42.294  66.597  1.00  0.00           H  
ATOM   3653  CA  SER   223      27.332  44.181  65.676  1.00  0.00           C  
ATOM   3654  HA  SER   223      27.159  44.204  64.600  1.00  0.00           H  
ATOM   3655  CB  SER   223      26.000  44.520  66.298  1.00  0.00           C  
ATOM   3656  HB2 SER   223      25.342  43.709  65.987  1.00  0.00           H  
ATOM   3657  HB3 SER   223      26.105  44.610  67.379  1.00  0.00           H  
ATOM   3658  OG  SER   223      25.303  45.704  65.863  1.00  0.00           O  
ATOM   3659  HG  SER   223      24.540  45.457  65.336  1.00  0.00           H  
ATOM   3660  C   SER   223      28.429  45.339  65.927  1.00  0.00           C  
ATOM   3661  O   SER   223      28.323  46.403  65.294  1.00  0.00           O  
ATOM   3662  N   GLY   224      29.573  44.994  66.578  1.00  0.00           N  
ATOM   3663  H   GLY   224      29.544  44.062  66.967  1.00  0.00           H  
ATOM   3664  CA  GLY   224      30.766  45.857  66.606  1.00  0.00           C  
ATOM   3665  HA2 GLY   224      30.869  46.270  65.602  1.00  0.00           H  
ATOM   3666  HA3 GLY   224      30.473  46.699  67.232  1.00  0.00           H  
ATOM   3667  C   GLY   224      32.086  45.153  66.950  1.00  0.00           C  
ATOM   3668  O   GLY   224      32.159  43.915  66.743  1.00  0.00           O  
ATOM   3669  N   PRO   225      33.146  45.895  67.345  1.00  0.00           N  
ATOM   3670  CD  PRO   225      33.346  47.259  67.315  1.00  0.00           C  
ATOM   3671  HD2 PRO   225      32.811  47.542  68.221  1.00  0.00           H  
ATOM   3672  HD3 PRO   225      32.992  47.739  66.402  1.00  0.00           H  
ATOM   3673  CG  PRO   225      34.782  47.523  67.552  1.00  0.00           C  
ATOM   3674  HG2 PRO   225      35.064  47.672  68.595  1.00  0.00           H  
ATOM   3675  HG3 PRO   225      35.180  48.228  66.822  1.00  0.00           H  
ATOM   3676  CB  PRO   225      35.458  46.215  67.202  1.00  0.00           C  
ATOM   3677  HB2 PRO   225      36.343  45.979  67.793  1.00  0.00           H  
ATOM   3678  HB3 PRO   225      35.631  46.189  66.126  1.00  0.00           H  
ATOM   3679  CA  PRO   225      34.373  45.140  67.521  1.00  0.00           C  
ATOM   3680  HA  PRO   225      34.397  44.343  66.777  1.00  0.00           H  
ATOM   3681  C   PRO   225      34.519  44.507  68.905  1.00  0.00           C  
ATOM   3682  O   PRO   225      33.872  44.918  69.888  1.00  0.00           O  
ATOM   3683  N   THR   226      35.427  43.549  69.099  1.00  0.00           N  
ATOM   3684  H   THR   226      35.988  43.156  68.357  1.00  0.00           H  
ATOM   3685  CA  THR   226      35.339  42.734  70.377  1.00  0.00           C  
ATOM   3686  HA  THR   226      34.321  42.473  70.665  1.00  0.00           H  
ATOM   3687  CB  THR   226      36.050  41.382  70.168  1.00  0.00           C  
ATOM   3688  HB  THR   226      37.121  41.415  69.967  1.00  0.00           H  
ATOM   3689  CG2 THR   226      35.701  40.414  71.228  1.00  0.00           C  
ATOM   3690 HG21 THR   226      34.633  40.218  71.326  1.00  0.00           H  
ATOM   3691 HG22 THR   226      36.215  39.497  70.939  1.00  0.00           H  
ATOM   3692 HG23 THR   226      36.035  40.888  72.150  1.00  0.00           H  
ATOM   3693  OG1 THR   226      35.587  40.802  68.940  1.00  0.00           O  
ATOM   3694  HG1 THR   226      34.636  40.933  68.928  1.00  0.00           H  
ATOM   3695  C   THR   226      36.092  43.484  71.536  1.00  0.00           C  
ATOM   3696  O   THR   226      35.713  43.429  72.733  1.00  0.00           O  
ATOM   3697  N   ARG   227      37.178  44.264  71.105  1.00  0.00           N  
ATOM   3698  H   ARG   227      37.329  44.409  70.117  1.00  0.00           H  
ATOM   3699  CA  ARG   227      37.955  45.142  72.033  1.00  0.00           C  
ATOM   3700  HA  ARG   227      37.235  45.532  72.753  1.00  0.00           H  
ATOM   3701  CB  ARG   227      39.088  44.307  72.724  1.00  0.00           C  
ATOM   3702  HB2 ARG   227      39.793  44.048  71.935  1.00  0.00           H  
ATOM   3703  HB3 ARG   227      39.554  44.978  73.446  1.00  0.00           H  
ATOM   3704  CG  ARG   227      38.687  43.175  73.642  1.00  0.00           C  
ATOM   3705  HG2 ARG   227      37.850  43.467  74.276  1.00  0.00           H  
ATOM   3706  HG3 ARG   227      38.427  42.323  73.014  1.00  0.00           H  
ATOM   3707  CD  ARG   227      39.911  42.718  74.445  1.00  0.00           C  
ATOM   3708  HD2 ARG   227      40.401  43.502  75.022  1.00  0.00           H  
ATOM   3709  HD3 ARG   227      39.479  42.133  75.257  1.00  0.00           H  
ATOM   3710  NE  ARG   227      40.807  41.976  73.634  1.00  0.00           N  
ATOM   3711  HE  ARG   227      41.596  42.564  73.407  1.00  0.00           H  
ATOM   3712  CZ  ARG   227      40.755  40.746  73.175  1.00  0.00           C  
ATOM   3713  NH1 ARG   227      39.774  39.958  73.550  1.00  0.00           N  
ATOM   3714 HH11 ARG   227      39.038  40.296  74.154  1.00  0.00           H  
ATOM   3715 HH12 ARG   227      39.729  39.041  73.130  1.00  0.00           H  
ATOM   3716  NH2 ARG   227      41.636  40.327  72.410  1.00  0.00           N  
ATOM   3717 HH21 ARG   227      42.423  40.956  72.340  1.00  0.00           H  
ATOM   3718 HH22 ARG   227      41.797  39.417  72.003  1.00  0.00           H  
ATOM   3719  C   ARG   227      38.390  46.336  71.289  1.00  0.00           C  
ATOM   3720  O   ARG   227      38.509  46.323  70.051  1.00  0.00           O  
ATOM   3721  N   ARG   228      38.600  47.423  72.020  1.00  0.00           N  
ATOM   3722  H   ARG   228      38.455  47.385  73.019  1.00  0.00           H  
ATOM   3723  CA  ARG   228      39.045  48.694  71.479  1.00  0.00           C  
ATOM   3724  HA  ARG   228      39.471  48.592  70.481  1.00  0.00           H  
ATOM   3725  CB  ARG   228      37.780  49.611  71.253  1.00  0.00           C  
ATOM   3726  HB2 ARG   228      37.192  49.169  70.449  1.00  0.00           H  
ATOM   3727  HB3 ARG   228      37.139  49.456  72.121  1.00  0.00           H  
ATOM   3728  CG  ARG   228      38.034  51.178  70.959  1.00  0.00           C  
ATOM   3729  HG2 ARG   228      38.644  51.569  71.773  1.00  0.00           H  
ATOM   3730  HG3 ARG   228      38.519  51.342  69.996  1.00  0.00           H  
ATOM   3731  CD  ARG   228      36.715  51.996  71.022  1.00  0.00           C  
ATOM   3732  HD2 ARG   228      35.919  51.446  71.524  1.00  0.00           H  
ATOM   3733  HD3 ARG   228      36.837  52.958  71.522  1.00  0.00           H  
ATOM   3734  NE  ARG   228      36.427  52.391  69.600  1.00  0.00           N  
ATOM   3735  HE  ARG   228      35.737  51.743  69.249  1.00  0.00           H  
ATOM   3736  CZ  ARG   228      36.746  53.430  68.899  1.00  0.00           C  
ATOM   3737  NH1 ARG   228      37.670  54.322  69.305  1.00  0.00           N  
ATOM   3738 HH11 ARG   228      38.011  54.228  70.251  1.00  0.00           H  
ATOM   3739 HH12 ARG   228      37.864  55.049  68.631  1.00  0.00           H  
ATOM   3740  NH2 ARG   228      36.289  53.675  67.710  1.00  0.00           N  
ATOM   3741 HH21 ARG   228      35.888  52.977  67.099  1.00  0.00           H  
ATOM   3742 HH22 ARG   228      36.297  54.585  67.272  1.00  0.00           H  
ATOM   3743  C   ARG   228      40.134  49.387  72.302  1.00  0.00           C  
ATOM   3744  O   ARG   228      40.125  49.317  73.565  1.00  0.00           O  
ATOM   3745  N   GLU   229      41.122  50.008  71.634  1.00  0.00           N  
ATOM   3746  H   GLU   229      41.267  49.938  70.637  1.00  0.00           H  
ATOM   3747  CA  GLU   229      42.127  50.936  72.341  1.00  0.00           C  
ATOM   3748  HA  GLU   229      41.788  51.063  73.369  1.00  0.00           H  
ATOM   3749  CB  GLU   229      43.466  50.292  72.466  1.00  0.00           C  
ATOM   3750  HB2 GLU   229      43.906  50.280  71.469  1.00  0.00           H  
ATOM   3751  HB3 GLU   229      44.107  50.979  73.018  1.00  0.00           H  
ATOM   3752  CG  GLU   229      43.634  48.790  72.895  1.00  0.00           C  
ATOM   3753  HG2 GLU   229      43.022  48.139  72.271  1.00  0.00           H  
ATOM   3754  HG3 GLU   229      44.678  48.535  72.712  1.00  0.00           H  
ATOM   3755  CD  GLU   229      43.264  48.580  74.354  1.00  0.00           C  
ATOM   3756  OE1 GLU   229      43.294  49.601  75.126  1.00  0.00           O  
ATOM   3757  OE2 GLU   229      43.100  47.461  74.866  1.00  0.00           O  
ATOM   3758  C   GLU   229      42.122  52.315  71.659  1.00  0.00           C  
ATOM   3759  O   GLU   229      41.350  52.551  70.736  1.00  0.00           O  
ATOM   3760  N   ASP   230      42.921  53.271  72.133  1.00  0.00           N  
ATOM   3761  H   ASP   230      43.315  53.196  73.060  1.00  0.00           H  
ATOM   3762  CA  ASP   230      42.979  54.669  71.453  1.00  0.00           C  
ATOM   3763  HA  ASP   230      41.955  55.041  71.459  1.00  0.00           H  
ATOM   3764  CB  ASP   230      43.842  55.632  72.209  1.00  0.00           C  
ATOM   3765  HB2 ASP   230      44.836  55.204  72.336  1.00  0.00           H  
ATOM   3766  HB3 ASP   230      43.982  56.483  71.542  1.00  0.00           H  
ATOM   3767  CG  ASP   230      43.330  56.187  73.567  1.00  0.00           C  
ATOM   3768  OD1 ASP   230      43.827  57.222  74.001  1.00  0.00           O  
ATOM   3769  OD2 ASP   230      42.455  55.630  74.221  1.00  0.00           O  
ATOM   3770  C   ASP   230      43.453  54.526  69.968  1.00  0.00           C  
ATOM   3771  O   ASP   230      42.768  55.092  69.098  1.00  0.00           O  
ATOM   3772  N   LYS   231      44.469  53.670  69.690  1.00  0.00           N  
ATOM   3773  H   LYS   231      44.989  53.253  70.449  1.00  0.00           H  
ATOM   3774  CA  LYS   231      45.000  53.388  68.378  1.00  0.00           C  
ATOM   3775  HA  LYS   231      44.604  54.199  67.766  1.00  0.00           H  
ATOM   3776  CB  LYS   231      46.564  53.656  68.412  1.00  0.00           C  
ATOM   3777  HB2 LYS   231      46.673  54.740  68.425  1.00  0.00           H  
ATOM   3778  HB3 LYS   231      47.031  53.232  69.301  1.00  0.00           H  
ATOM   3779  CG  LYS   231      47.294  53.092  67.187  1.00  0.00           C  
ATOM   3780  HG2 LYS   231      47.092  52.025  67.098  1.00  0.00           H  
ATOM   3781  HG3 LYS   231      46.945  53.642  66.313  1.00  0.00           H  
ATOM   3782  CD  LYS   231      48.815  53.326  67.267  1.00  0.00           C  
ATOM   3783  HD2 LYS   231      48.875  54.403  67.427  1.00  0.00           H  
ATOM   3784  HD3 LYS   231      49.141  52.849  68.191  1.00  0.00           H  
ATOM   3785  CE  LYS   231      49.495  52.825  65.996  1.00  0.00           C  
ATOM   3786  HE2 LYS   231      49.196  51.784  65.872  1.00  0.00           H  
ATOM   3787  HE3 LYS   231      49.190  53.448  65.155  1.00  0.00           H  
ATOM   3788  NZ  LYS   231      50.990  52.948  65.946  1.00  0.00           N  
ATOM   3789  HZ1 LYS   231      51.143  53.946  65.909  1.00  0.00           H  
ATOM   3790  HZ2 LYS   231      51.448  52.516  66.735  1.00  0.00           H  
ATOM   3791  HZ3 LYS   231      51.403  52.604  65.091  1.00  0.00           H  
ATOM   3792  C   LYS   231      44.513  52.064  67.868  1.00  0.00           C  
ATOM   3793  O   LYS   231      44.088  51.950  66.752  1.00  0.00           O  
ATOM   3794  N   PHE   232      44.700  50.930  68.631  1.00  0.00           N  
ATOM   3795  H   PHE   232      45.094  51.052  69.552  1.00  0.00           H  
ATOM   3796  CA  PHE   232      44.403  49.541  68.281  1.00  0.00           C  
ATOM   3797  HA  PHE   232      44.815  49.373  67.286  1.00  0.00           H  
ATOM   3798  CB  PHE   232      45.353  48.687  69.083  1.00  0.00           C  
ATOM   3799  HB2 PHE   232      44.921  48.591  70.080  1.00  0.00           H  
ATOM   3800  HB3 PHE   232      45.441  47.700  68.628  1.00  0.00           H  
ATOM   3801  CG  PHE   232      46.804  49.231  69.265  1.00  0.00           C  
ATOM   3802  CD1 PHE   232      47.163  49.783  70.537  1.00  0.00           C  
ATOM   3803  HD1 PHE   232      46.517  49.683  71.396  1.00  0.00           H  
ATOM   3804  CE1 PHE   232      48.448  50.341  70.641  1.00  0.00           C  
ATOM   3805  HE1 PHE   232      48.809  50.811  71.544  1.00  0.00           H  
ATOM   3806  CZ  PHE   232      49.347  50.361  69.567  1.00  0.00           C  
ATOM   3807  HZ  PHE   232      50.232  50.966  69.692  1.00  0.00           H  
ATOM   3808  CE2 PHE   232      48.914  49.812  68.318  1.00  0.00           C  
ATOM   3809  HE2 PHE   232      49.612  49.661  67.508  1.00  0.00           H  
ATOM   3810  CD2 PHE   232      47.693  49.076  68.169  1.00  0.00           C  
ATOM   3811  HD2 PHE   232      47.402  48.712  67.195  1.00  0.00           H  
ATOM   3812  C   PHE   232      42.901  49.204  68.408  1.00  0.00           C  
ATOM   3813  O   PHE   232      42.208  49.894  69.139  1.00  0.00           O  
ATOM   3814  N   MET   233      42.476  48.177  67.606  1.00  0.00           N  
ATOM   3815  H   MET   233      43.078  47.660  66.981  1.00  0.00           H  
ATOM   3816  CA  MET   233      41.092  47.581  67.797  1.00  0.00           C  
ATOM   3817  HA  MET   233      40.855  47.525  68.860  1.00  0.00           H  
ATOM   3818  CB  MET   233      40.113  48.471  66.980  1.00  0.00           C  
ATOM   3819  HB2 MET   233      40.057  49.423  67.508  1.00  0.00           H  
ATOM   3820  HB3 MET   233      40.677  48.601  66.056  1.00  0.00           H  
ATOM   3821  CG  MET   233      38.683  47.944  66.725  1.00  0.00           C  
ATOM   3822  HG2 MET   233      38.799  46.964  66.262  1.00  0.00           H  
ATOM   3823  HG3 MET   233      38.144  47.755  67.653  1.00  0.00           H  
ATOM   3824  SD  MET   233      37.733  48.979  65.597  1.00  0.00           S  
ATOM   3825  CE  MET   233      37.236  50.243  66.813  1.00  0.00           C  
ATOM   3826  HE1 MET   233      36.744  51.079  66.316  1.00  0.00           H  
ATOM   3827  HE2 MET   233      36.629  49.909  67.655  1.00  0.00           H  
ATOM   3828  HE3 MET   233      38.192  50.589  67.204  1.00  0.00           H  
ATOM   3829  C   MET   233      41.146  46.166  67.266  1.00  0.00           C  
ATOM   3830  O   MET   233      41.976  45.709  66.527  1.00  0.00           O  
ATOM   3831  N   TYR   234      40.227  45.363  67.894  1.00  0.00           N  
ATOM   3832  H   TYR   234      39.470  45.776  68.420  1.00  0.00           H  
ATOM   3833  CA  TYR   234      40.462  43.915  67.967  1.00  0.00           C  
ATOM   3834  HA  TYR   234      41.133  43.594  67.171  1.00  0.00           H  
ATOM   3835  CB  TYR   234      41.100  43.521  69.284  1.00  0.00           C  
ATOM   3836  HB2 TYR   234      40.367  43.797  70.041  1.00  0.00           H  
ATOM   3837  HB3 TYR   234      41.257  42.442  69.259  1.00  0.00           H  
ATOM   3838  CG  TYR   234      42.496  44.069  69.528  1.00  0.00           C  
ATOM   3839  CD1 TYR   234      43.604  43.456  68.825  1.00  0.00           C  
ATOM   3840  HD1 TYR   234      43.480  42.484  68.370  1.00  0.00           H  
ATOM   3841  CE1 TYR   234      44.893  44.016  68.908  1.00  0.00           C  
ATOM   3842  HE1 TYR   234      45.751  43.526  68.473  1.00  0.00           H  
ATOM   3843  CZ  TYR   234      45.153  45.058  69.813  1.00  0.00           C  
ATOM   3844  OH  TYR   234      46.465  45.512  69.929  1.00  0.00           O  
ATOM   3845  HH  TYR   234      47.104  44.878  69.595  1.00  0.00           H  
ATOM   3846  CE2 TYR   234      44.157  45.640  70.579  1.00  0.00           C  
ATOM   3847  HE2 TYR   234      44.434  46.408  71.286  1.00  0.00           H  
ATOM   3848  CD2 TYR   234      42.781  45.172  70.341  1.00  0.00           C  
ATOM   3849  HD2 TYR   234      41.948  45.652  70.833  1.00  0.00           H  
ATOM   3850  C   TYR   234      39.121  43.184  67.718  1.00  0.00           C  
ATOM   3851  O   TYR   234      38.062  43.582  68.143  1.00  0.00           O  
ATOM   3852  N   PHE   235      39.245  42.092  66.955  1.00  0.00           N  
ATOM   3853  H   PHE   235      40.145  41.762  66.638  1.00  0.00           H  
ATOM   3854  CA  PHE   235      38.115  41.278  66.571  1.00  0.00           C  
ATOM   3855  HA  PHE   235      37.256  41.598  67.161  1.00  0.00           H  
ATOM   3856  CB  PHE   235      37.709  41.525  65.068  1.00  0.00           C  
ATOM   3857  HB2 PHE   235      38.464  40.956  64.526  1.00  0.00           H  
ATOM   3858  HB3 PHE   235      36.721  41.137  64.820  1.00  0.00           H  
ATOM   3859  CG  PHE   235      37.723  42.972  64.588  1.00  0.00           C  
ATOM   3860  CD1 PHE   235      38.946  43.571  64.244  1.00  0.00           C  
ATOM   3861  HD1 PHE   235      39.862  43.000  64.277  1.00  0.00           H  
ATOM   3862  CE1 PHE   235      38.942  44.897  63.945  1.00  0.00           C  
ATOM   3863  HE1 PHE   235      39.851  45.434  63.717  1.00  0.00           H  
ATOM   3864  CZ  PHE   235      37.762  45.610  63.809  1.00  0.00           C  
ATOM   3865  HZ  PHE   235      37.807  46.668  63.595  1.00  0.00           H  
ATOM   3866  CE2 PHE   235      36.469  44.980  64.063  1.00  0.00           C  
ATOM   3867  HE2 PHE   235      35.530  45.503  63.955  1.00  0.00           H  
ATOM   3868  CD2 PHE   235      36.514  43.666  64.477  1.00  0.00           C  
ATOM   3869  HD2 PHE   235      35.628  43.164  64.838  1.00  0.00           H  
ATOM   3870  C   PHE   235      38.492  39.793  66.737  1.00  0.00           C  
ATOM   3871  O   PHE   235      39.544  39.331  66.342  1.00  0.00           O  
ATOM   3872  N   GLU   236      37.626  39.089  67.417  1.00  0.00           N  
ATOM   3873  H   GLU   236      36.770  39.471  67.793  1.00  0.00           H  
ATOM   3874  CA  GLU   236      38.012  37.754  68.027  1.00  0.00           C  
ATOM   3875  HA  GLU   236      38.841  37.264  67.517  1.00  0.00           H  
ATOM   3876  CB  GLU   236      38.682  38.014  69.474  1.00  0.00           C  
ATOM   3877  HB2 GLU   236      39.137  39.002  69.404  1.00  0.00           H  
ATOM   3878  HB3 GLU   236      37.963  38.000  70.293  1.00  0.00           H  
ATOM   3879  CG  GLU   236      39.801  37.027  69.825  1.00  0.00           C  
ATOM   3880  HG2 GLU   236      39.242  36.092  69.861  1.00  0.00           H  
ATOM   3881  HG3 GLU   236      40.514  36.914  69.008  1.00  0.00           H  
ATOM   3882  CD  GLU   236      40.504  37.452  71.107  1.00  0.00           C  
ATOM   3883  OE1 GLU   236      41.688  37.754  71.105  1.00  0.00           O  
ATOM   3884  OE2 GLU   236      39.856  37.426  72.191  1.00  0.00           O  
ATOM   3885  C   GLU   236      36.730  36.890  68.061  1.00  0.00           C  
ATOM   3886  O   GLU   236      35.776  37.047  68.836  1.00  0.00           O  
ATOM   3887  N   PHE   237      36.695  35.778  67.261  1.00  0.00           N  
ATOM   3888  H   PHE   237      37.498  35.479  66.727  1.00  0.00           H  
ATOM   3889  CA  PHE   237      35.405  35.064  66.999  1.00  0.00           C  
ATOM   3890  HA  PHE   237      34.719  35.897  66.843  1.00  0.00           H  
ATOM   3891  CB  PHE   237      35.493  34.280  65.675  1.00  0.00           C  
ATOM   3892  HB2 PHE   237      36.009  33.362  65.959  1.00  0.00           H  
ATOM   3893  HB3 PHE   237      34.477  34.070  65.340  1.00  0.00           H  
ATOM   3894  CG  PHE   237      36.277  34.988  64.520  1.00  0.00           C  
ATOM   3895  CD1 PHE   237      36.480  36.384  64.486  1.00  0.00           C  
ATOM   3896  HD1 PHE   237      36.010  37.028  65.215  1.00  0.00           H  
ATOM   3897  CE1 PHE   237      37.306  36.967  63.528  1.00  0.00           C  
ATOM   3898  HE1 PHE   237      37.596  37.995  63.687  1.00  0.00           H  
ATOM   3899  CZ  PHE   237      37.925  36.099  62.590  1.00  0.00           C  
ATOM   3900  HZ  PHE   237      38.549  36.549  61.831  1.00  0.00           H  
ATOM   3901  CE2 PHE   237      37.713  34.758  62.539  1.00  0.00           C  
ATOM   3902  HE2 PHE   237      38.074  34.169  61.709  1.00  0.00           H  
ATOM   3903  CD2 PHE   237      36.867  34.190  63.466  1.00  0.00           C  
ATOM   3904  HD2 PHE   237      36.739  33.118  63.437  1.00  0.00           H  
ATOM   3905  C   PHE   237      34.928  34.247  68.247  1.00  0.00           C  
ATOM   3906  O   PHE   237      35.763  33.651  68.977  1.00  0.00           O  
ATOM   3907  N   PRO   238      33.633  34.012  68.499  1.00  0.00           N  
ATOM   3908  CD  PRO   238      32.481  34.595  67.723  1.00  0.00           C  
ATOM   3909  HD2 PRO   238      32.209  33.977  66.868  1.00  0.00           H  
ATOM   3910  HD3 PRO   238      32.649  35.650  67.508  1.00  0.00           H  
ATOM   3911  CG  PRO   238      31.286  34.587  68.651  1.00  0.00           C  
ATOM   3912  HG2 PRO   238      30.321  34.512  68.150  1.00  0.00           H  
ATOM   3913  HG3 PRO   238      31.270  35.432  69.339  1.00  0.00           H  
ATOM   3914  CB  PRO   238      31.606  33.337  69.503  1.00  0.00           C  
ATOM   3915  HB2 PRO   238      31.124  32.464  69.062  1.00  0.00           H  
ATOM   3916  HB3 PRO   238      31.239  33.308  70.529  1.00  0.00           H  
ATOM   3917  CA  PRO   238      33.139  33.284  69.614  1.00  0.00           C  
ATOM   3918  HA  PRO   238      33.324  33.849  70.528  1.00  0.00           H  
ATOM   3919  C   PRO   238      33.631  31.916  69.810  1.00  0.00           C  
ATOM   3920  O   PRO   238      33.893  31.516  70.917  1.00  0.00           O  
ATOM   3921  N   GLN   239      33.793  31.157  68.711  1.00  0.00           N  
ATOM   3922  H   GLN   239      33.693  31.674  67.850  1.00  0.00           H  
ATOM   3923  CA  GLN   239      34.657  29.944  68.419  1.00  0.00           C  
ATOM   3924  HA  GLN   239      35.413  29.910  69.203  1.00  0.00           H  
ATOM   3925  CB  GLN   239      33.874  28.641  68.617  1.00  0.00           C  
ATOM   3926  HB2 GLN   239      34.503  27.752  68.652  1.00  0.00           H  
ATOM   3927  HB3 GLN   239      33.361  28.651  69.579  1.00  0.00           H  
ATOM   3928  CG  GLN   239      32.751  28.293  67.583  1.00  0.00           C  
ATOM   3929  HG2 GLN   239      33.179  27.967  66.635  1.00  0.00           H  
ATOM   3930  HG3 GLN   239      32.289  27.356  67.894  1.00  0.00           H  
ATOM   3931  CD  GLN   239      31.730  29.386  67.419  1.00  0.00           C  
ATOM   3932  OE1 GLN   239      31.129  29.893  68.370  1.00  0.00           O  
ATOM   3933  NE2 GLN   239      31.458  29.828  66.249  1.00  0.00           N  
ATOM   3934 HE21 GLN   239      30.777  30.568  66.148  1.00  0.00           H  
ATOM   3935 HE22 GLN   239      31.954  29.481  65.441  1.00  0.00           H  
ATOM   3936  C   GLN   239      35.342  30.131  66.958  1.00  0.00           C  
ATOM   3937  O   GLN   239      34.752  30.786  66.143  1.00  0.00           O  
ATOM   3938  N   PRO   240      36.582  29.602  66.817  1.00  0.00           N  
ATOM   3939  CD  PRO   240      37.313  28.786  67.829  1.00  0.00           C  
ATOM   3940  HD2 PRO   240      36.955  27.758  67.775  1.00  0.00           H  
ATOM   3941  HD3 PRO   240      37.179  29.211  68.824  1.00  0.00           H  
ATOM   3942  CG  PRO   240      38.694  28.917  67.298  1.00  0.00           C  
ATOM   3943  HG2 PRO   240      39.339  28.156  67.738  1.00  0.00           H  
ATOM   3944  HG3 PRO   240      39.018  29.911  67.606  1.00  0.00           H  
ATOM   3945  CB  PRO   240      38.593  28.811  65.800  1.00  0.00           C  
ATOM   3946  HB2 PRO   240      38.497  27.768  65.498  1.00  0.00           H  
ATOM   3947  HB3 PRO   240      39.515  29.193  65.361  1.00  0.00           H  
ATOM   3948  CA  PRO   240      37.314  29.657  65.604  1.00  0.00           C  
ATOM   3949  HA  PRO   240      37.554  30.706  65.430  1.00  0.00           H  
ATOM   3950  C   PRO   240      36.541  29.189  64.399  1.00  0.00           C  
ATOM   3951  O   PRO   240      35.580  28.422  64.458  1.00  0.00           O  
ATOM   3952  N   LEU   241      37.044  29.627  63.224  1.00  0.00           N  
ATOM   3953  H   LEU   241      37.891  30.178  63.211  1.00  0.00           H  
ATOM   3954  CA  LEU   241      36.344  29.376  61.982  1.00  0.00           C  
ATOM   3955  HA  LEU   241      35.417  28.850  62.210  1.00  0.00           H  
ATOM   3956  CB  LEU   241      35.883  30.781  61.546  1.00  0.00           C  
ATOM   3957  HB2 LEU   241      35.023  31.020  62.172  1.00  0.00           H  
ATOM   3958  HB3 LEU   241      36.643  31.522  61.795  1.00  0.00           H  
ATOM   3959  CG  LEU   241      35.566  31.049  60.131  1.00  0.00           C  
ATOM   3960  HG  LEU   241      36.225  30.439  59.513  1.00  0.00           H  
ATOM   3961  CD1 LEU   241      34.131  30.619  59.696  1.00  0.00           C  
ATOM   3962 HD11 LEU   241      34.125  29.590  59.335  1.00  0.00           H  
ATOM   3963 HD12 LEU   241      33.331  30.567  60.435  1.00  0.00           H  
ATOM   3964 HD13 LEU   241      33.732  31.148  58.830  1.00  0.00           H  
ATOM   3965  CD2 LEU   241      35.741  32.538  59.733  1.00  0.00           C  
ATOM   3966 HD21 LEU   241      36.757  32.901  59.893  1.00  0.00           H  
ATOM   3967 HD22 LEU   241      35.435  32.670  58.696  1.00  0.00           H  
ATOM   3968 HD23 LEU   241      35.025  33.174  60.254  1.00  0.00           H  
ATOM   3969  C   LEU   241      37.208  28.552  61.028  1.00  0.00           C  
ATOM   3970  O   LEU   241      38.292  29.029  60.722  1.00  0.00           O  
ATOM   3971  N   PRO   242      36.753  27.449  60.437  1.00  0.00           N  
ATOM   3972  CD  PRO   242      35.519  26.714  60.696  1.00  0.00           C  
ATOM   3973  HD2 PRO   242      34.658  27.330  60.438  1.00  0.00           H  
ATOM   3974  HD3 PRO   242      35.463  26.342  61.720  1.00  0.00           H  
ATOM   3975  CG  PRO   242      35.462  25.578  59.648  1.00  0.00           C  
ATOM   3976  HG2 PRO   242      34.982  25.914  58.728  1.00  0.00           H  
ATOM   3977  HG3 PRO   242      35.003  24.710  60.122  1.00  0.00           H  
ATOM   3978  CB  PRO   242      36.909  25.352  59.407  1.00  0.00           C  
ATOM   3979  HB2 PRO   242      37.096  24.800  58.486  1.00  0.00           H  
ATOM   3980  HB3 PRO   242      37.385  24.782  60.205  1.00  0.00           H  
ATOM   3981  CA  PRO   242      37.523  26.726  59.446  1.00  0.00           C  
ATOM   3982  HA  PRO   242      38.581  26.626  59.688  1.00  0.00           H  
ATOM   3983  C   PRO   242      37.551  27.462  58.136  1.00  0.00           C  
ATOM   3984  O   PRO   242      36.550  27.816  57.650  1.00  0.00           O  
ATOM   3985  N   VAL   243      38.706  27.548  57.420  1.00  0.00           N  
ATOM   3986  H   VAL   243      39.553  27.121  57.769  1.00  0.00           H  
ATOM   3987  CA  VAL   243      38.845  28.272  56.128  1.00  0.00           C  
ATOM   3988  HA  VAL   243      37.830  28.372  55.742  1.00  0.00           H  
ATOM   3989  CB  VAL   243      39.524  29.587  56.281  1.00  0.00           C  
ATOM   3990  HB  VAL   243      39.859  29.911  55.296  1.00  0.00           H  
ATOM   3991  CG1 VAL   243      38.580  30.656  56.904  1.00  0.00           C  
ATOM   3992 HG11 VAL   243      38.357  30.410  57.942  1.00  0.00           H  
ATOM   3993 HG12 VAL   243      39.147  31.587  56.933  1.00  0.00           H  
ATOM   3994 HG13 VAL   243      37.665  30.680  56.313  1.00  0.00           H  
ATOM   3995  CG2 VAL   243      40.836  29.633  57.145  1.00  0.00           C  
ATOM   3996 HG21 VAL   243      40.562  29.422  58.179  1.00  0.00           H  
ATOM   3997 HG22 VAL   243      41.433  28.787  56.804  1.00  0.00           H  
ATOM   3998 HG23 VAL   243      41.301  30.602  56.962  1.00  0.00           H  
ATOM   3999  C   VAL   243      39.598  27.318  55.233  1.00  0.00           C  
ATOM   4000  O   VAL   243      40.594  26.772  55.584  1.00  0.00           O  
ATOM   4001  N   CYS   244      39.136  27.118  53.956  1.00  0.00           N  
ATOM   4002  H   CYS   244      38.312  27.626  53.667  1.00  0.00           H  
ATOM   4003  CA  CYS   244      39.988  26.455  52.986  1.00  0.00           C  
ATOM   4004  HA  CYS   244      41.038  26.476  53.278  1.00  0.00           H  
ATOM   4005  CB  CYS   244      39.643  24.954  53.076  1.00  0.00           C  
ATOM   4006  HB2 CYS   244      39.426  24.676  54.107  1.00  0.00           H  
ATOM   4007  HB3 CYS   244      38.678  24.849  52.579  1.00  0.00           H  
ATOM   4008  SG  CYS   244      40.965  23.959  52.439  1.00  0.00           S  
ATOM   4009  HG  CYS   244      40.899  22.967  53.332  1.00  0.00           H  
ATOM   4010  C   CYS   244      39.910  26.919  51.522  1.00  0.00           C  
ATOM   4011  O   CYS   244      38.786  26.885  50.847  1.00  0.00           O  
ATOM   4012  N   GLY   245      41.065  27.362  50.933  1.00  0.00           N  
ATOM   4013  H   GLY   245      41.935  27.383  51.445  1.00  0.00           H  
ATOM   4014  CA  GLY   245      41.296  27.805  49.561  1.00  0.00           C  
ATOM   4015  HA2 GLY   245      42.184  27.354  49.118  1.00  0.00           H  
ATOM   4016  HA3 GLY   245      40.479  27.544  48.888  1.00  0.00           H  
ATOM   4017  C   GLY   245      41.335  29.355  49.475  1.00  0.00           C  
ATOM   4018  O   GLY   245      42.105  29.999  50.148  1.00  0.00           O  
ATOM   4019  N   ASP   246      40.599  29.903  48.554  1.00  0.00           N  
ATOM   4020  H   ASP   246      40.209  29.383  47.782  1.00  0.00           H  
ATOM   4021  CA  ASP   246      40.529  31.372  48.510  1.00  0.00           C  
ATOM   4022  HA  ASP   246      41.476  31.880  48.694  1.00  0.00           H  
ATOM   4023  CB  ASP   246      40.251  31.847  47.038  1.00  0.00           C  
ATOM   4024  HB2 ASP   246      39.298  31.356  46.838  1.00  0.00           H  
ATOM   4025  HB3 ASP   246      40.225  32.933  46.949  1.00  0.00           H  
ATOM   4026  CG  ASP   246      41.142  31.141  46.070  1.00  0.00           C  
ATOM   4027  OD1 ASP   246      42.310  31.583  46.053  1.00  0.00           O  
ATOM   4028  OD2 ASP   246      40.890  30.045  45.630  1.00  0.00           O  
ATOM   4029  C   ASP   246      39.473  31.862  49.502  1.00  0.00           C  
ATOM   4030  O   ASP   246      38.275  31.498  49.290  1.00  0.00           O  
ATOM   4031  N   ILE   247      39.852  32.725  50.430  1.00  0.00           N  
ATOM   4032  H   ILE   247      40.783  33.110  50.357  1.00  0.00           H  
ATOM   4033  CA  ILE   247      38.921  33.456  51.317  1.00  0.00           C  
ATOM   4034  HA  ILE   247      37.914  33.086  51.128  1.00  0.00           H  
ATOM   4035  CB  ILE   247      39.198  33.029  52.809  1.00  0.00           C  
ATOM   4036  HB  ILE   247      38.403  33.602  53.288  1.00  0.00           H  
ATOM   4037  CG2 ILE   247      38.803  31.617  53.027  1.00  0.00           C  
ATOM   4038 HG21 ILE   247      37.910  31.146  52.616  1.00  0.00           H  
ATOM   4039 HG22 ILE   247      39.664  30.966  52.871  1.00  0.00           H  
ATOM   4040 HG23 ILE   247      38.718  31.509  54.108  1.00  0.00           H  
ATOM   4041  CG1 ILE   247      40.493  33.555  53.418  1.00  0.00           C  
ATOM   4042 HG12 ILE   247      41.209  32.861  52.978  1.00  0.00           H  
ATOM   4043 HG13 ILE   247      40.537  34.633  53.262  1.00  0.00           H  
ATOM   4044  CD1 ILE   247      40.642  33.408  54.981  1.00  0.00           C  
ATOM   4045 HD11 ILE   247      41.614  33.772  55.317  1.00  0.00           H  
ATOM   4046 HD12 ILE   247      39.837  34.011  55.401  1.00  0.00           H  
ATOM   4047 HD13 ILE   247      40.464  32.349  55.166  1.00  0.00           H  
ATOM   4048  C   ILE   247      38.904  34.951  51.031  1.00  0.00           C  
ATOM   4049  O   ILE   247      39.933  35.582  50.753  1.00  0.00           O  
ATOM   4050  N   LYS   248      37.714  35.532  51.264  1.00  0.00           N  
ATOM   4051  H   LYS   248      36.940  34.958  51.569  1.00  0.00           H  
ATOM   4052  CA  LYS   248      37.462  36.976  51.392  1.00  0.00           C  
ATOM   4053  HA  LYS   248      38.291  37.543  50.970  1.00  0.00           H  
ATOM   4054  CB  LYS   248      36.231  37.373  50.493  1.00  0.00           C  
ATOM   4055  HB2 LYS   248      36.250  36.788  49.574  1.00  0.00           H  
ATOM   4056  HB3 LYS   248      35.324  37.065  51.012  1.00  0.00           H  
ATOM   4057  CG  LYS   248      36.314  38.803  50.008  1.00  0.00           C  
ATOM   4058  HG2 LYS   248      36.287  39.463  50.875  1.00  0.00           H  
ATOM   4059  HG3 LYS   248      37.269  38.932  49.499  1.00  0.00           H  
ATOM   4060  CD  LYS   248      35.164  39.114  49.156  1.00  0.00           C  
ATOM   4061  HD2 LYS   248      35.109  38.419  48.319  1.00  0.00           H  
ATOM   4062  HD3 LYS   248      34.331  38.879  49.820  1.00  0.00           H  
ATOM   4063  CE  LYS   248      35.218  40.628  48.680  1.00  0.00           C  
ATOM   4064  HE2 LYS   248      35.435  41.251  49.547  1.00  0.00           H  
ATOM   4065  HE3 LYS   248      36.044  40.694  47.972  1.00  0.00           H  
ATOM   4066  NZ  LYS   248      33.947  41.019  48.120  1.00  0.00           N  
ATOM   4067  HZ1 LYS   248      33.311  41.156  48.892  1.00  0.00           H  
ATOM   4068  HZ2 LYS   248      34.154  41.841  47.570  1.00  0.00           H  
ATOM   4069  HZ3 LYS   248      33.604  40.260  47.549  1.00  0.00           H  
ATOM   4070  C   LYS   248      37.277  37.366  52.838  1.00  0.00           C  
ATOM   4071  O   LYS   248      36.864  36.599  53.663  1.00  0.00           O  
ATOM   4072  N   VAL   249      37.454  38.692  53.020  1.00  0.00           N  
ATOM   4073  H   VAL   249      37.795  39.228  52.234  1.00  0.00           H  
ATOM   4074  CA  VAL   249      36.785  39.420  54.188  1.00  0.00           C  
ATOM   4075  HA  VAL   249      35.808  38.955  54.324  1.00  0.00           H  
ATOM   4076  CB  VAL   249      37.686  39.482  55.459  1.00  0.00           C  
ATOM   4077  HB  VAL   249      38.536  40.127  55.240  1.00  0.00           H  
ATOM   4078  CG1 VAL   249      36.790  40.110  56.594  1.00  0.00           C  
ATOM   4079 HG11 VAL   249      35.814  39.624  56.611  1.00  0.00           H  
ATOM   4080 HG12 VAL   249      37.209  39.957  57.588  1.00  0.00           H  
ATOM   4081 HG13 VAL   249      36.678  41.192  56.531  1.00  0.00           H  
ATOM   4082  CG2 VAL   249      38.338  38.250  56.104  1.00  0.00           C  
ATOM   4083 HG21 VAL   249      39.135  37.826  55.493  1.00  0.00           H  
ATOM   4084 HG22 VAL   249      38.771  38.523  57.066  1.00  0.00           H  
ATOM   4085 HG23 VAL   249      37.528  37.527  56.199  1.00  0.00           H  
ATOM   4086  C   VAL   249      36.415  40.848  53.741  1.00  0.00           C  
ATOM   4087  O   VAL   249      37.148  41.489  52.988  1.00  0.00           O  
ATOM   4088  N   GLU   250      35.306  41.398  54.175  1.00  0.00           N  
ATOM   4089  H   GLU   250      34.637  40.912  54.756  1.00  0.00           H  
ATOM   4090  CA  GLU   250      34.880  42.746  53.809  1.00  0.00           C  
ATOM   4091  HA  GLU   250      35.750  43.373  53.615  1.00  0.00           H  
ATOM   4092  CB  GLU   250      34.033  42.863  52.572  1.00  0.00           C  
ATOM   4093  HB2 GLU   250      33.884  43.908  52.300  1.00  0.00           H  
ATOM   4094  HB3 GLU   250      34.595  42.381  51.772  1.00  0.00           H  
ATOM   4095  CG  GLU   250      32.699  42.238  52.476  1.00  0.00           C  
ATOM   4096  HG2 GLU   250      32.798  41.297  53.018  1.00  0.00           H  
ATOM   4097  HG3 GLU   250      31.980  42.925  52.922  1.00  0.00           H  
ATOM   4098  CD  GLU   250      32.392  41.562  51.135  1.00  0.00           C  
ATOM   4099  OE1 GLU   250      32.587  40.368  51.019  1.00  0.00           O  
ATOM   4100  OE2 GLU   250      32.196  42.287  50.115  1.00  0.00           O  
ATOM   4101  C   GLU   250      34.304  43.460  55.068  1.00  0.00           C  
ATOM   4102  O   GLU   250      33.638  42.825  55.829  1.00  0.00           O  
ATOM   4103  N   PHE   251      34.594  44.767  55.279  1.00  0.00           N  
ATOM   4104  H   PHE   251      34.943  45.129  54.403  1.00  0.00           H  
ATOM   4105  CA  PHE   251      34.241  45.523  56.465  1.00  0.00           C  
ATOM   4106  HA  PHE   251      33.697  44.849  57.127  1.00  0.00           H  
ATOM   4107  CB  PHE   251      35.505  45.985  57.185  1.00  0.00           C  
ATOM   4108  HB2 PHE   251      36.186  46.529  56.531  1.00  0.00           H  
ATOM   4109  HB3 PHE   251      35.313  46.793  57.891  1.00  0.00           H  
ATOM   4110  CG  PHE   251      36.204  44.953  58.017  1.00  0.00           C  
ATOM   4111  CD1 PHE   251      36.079  45.074  59.417  1.00  0.00           C  
ATOM   4112  HD1 PHE   251      35.313  45.767  59.732  1.00  0.00           H  
ATOM   4113  CE1 PHE   251      36.668  44.213  60.330  1.00  0.00           C  
ATOM   4114  HE1 PHE   251      36.433  44.337  61.377  1.00  0.00           H  
ATOM   4115  CZ  PHE   251      37.532  43.262  59.811  1.00  0.00           C  
ATOM   4116  HZ  PHE   251      37.937  42.571  60.536  1.00  0.00           H  
ATOM   4117  CE2 PHE   251      37.688  43.130  58.443  1.00  0.00           C  
ATOM   4118  HE2 PHE   251      38.375  42.348  58.154  1.00  0.00           H  
ATOM   4119  CD2 PHE   251      36.946  43.888  57.493  1.00  0.00           C  
ATOM   4120  HD2 PHE   251      37.126  43.712  56.443  1.00  0.00           H  
ATOM   4121  C   PHE   251      33.328  46.686  56.212  1.00  0.00           C  
ATOM   4122  O   PHE   251      33.366  47.214  55.101  1.00  0.00           O  
ATOM   4123  N   PHE   252      32.524  47.043  57.216  1.00  0.00           N  
ATOM   4124  H   PHE   252      32.620  46.468  58.041  1.00  0.00           H  
ATOM   4125  CA  PHE   252      31.399  48.058  57.156  1.00  0.00           C  
ATOM   4126  HA  PHE   252      31.681  48.741  56.354  1.00  0.00           H  
ATOM   4127  CB  PHE   252      30.077  47.274  56.846  1.00  0.00           C  
ATOM   4128  HB2 PHE   252      29.766  46.775  57.764  1.00  0.00           H  
ATOM   4129  HB3 PHE   252      29.387  48.076  56.584  1.00  0.00           H  
ATOM   4130  CG  PHE   252      30.038  46.265  55.768  1.00  0.00           C  
ATOM   4131  CD1 PHE   252      30.370  44.897  56.023  1.00  0.00           C  
ATOM   4132  HD1 PHE   252      30.693  44.554  56.995  1.00  0.00           H  
ATOM   4133  CE1 PHE   252      30.178  43.944  55.039  1.00  0.00           C  
ATOM   4134  HE1 PHE   252      30.391  42.915  55.290  1.00  0.00           H  
ATOM   4135  CZ  PHE   252      29.646  44.236  53.815  1.00  0.00           C  
ATOM   4136  HZ  PHE   252      29.564  43.497  53.031  1.00  0.00           H  
ATOM   4137  CE2 PHE   252      29.399  45.536  53.476  1.00  0.00           C  
ATOM   4138  HE2 PHE   252      28.988  45.774  52.506  1.00  0.00           H  
ATOM   4139  CD2 PHE   252      29.525  46.606  54.484  1.00  0.00           C  
ATOM   4140  HD2 PHE   252      29.113  47.565  54.205  1.00  0.00           H  
ATOM   4141  C   PHE   252      31.149  48.877  58.450  1.00  0.00           C  
ATOM   4142  O   PHE   252      31.265  48.437  59.601  1.00  0.00           O  
ATOM   4143  N   HIE   253      30.822  50.151  58.235  1.00  0.00           N  
ATOM   4144  H   HIE   253      30.871  50.501  57.288  1.00  0.00           H  
ATOM   4145  CA  HIE   253      30.397  51.000  59.326  1.00  0.00           C  
ATOM   4146  HA  HIE   253      29.802  50.545  60.118  1.00  0.00           H  
ATOM   4147  CB  HIE   253      31.687  51.580  59.877  1.00  0.00           C  
ATOM   4148  HB2 HIE   253      32.419  50.816  60.137  1.00  0.00           H  
ATOM   4149  HB3 HIE   253      32.007  52.145  59.002  1.00  0.00           H  
ATOM   4150  CG  HIE   253      31.530  52.512  61.117  1.00  0.00           C  
ATOM   4151  ND1 HIE   253      31.057  51.985  62.310  1.00  0.00           N  
ATOM   4152  CE1 HIE   253      30.962  53.083  63.129  1.00  0.00           C  
ATOM   4153  HE1 HIE   253      30.545  53.038  64.124  1.00  0.00           H  
ATOM   4154  NE2 HIE   253      31.148  54.184  62.404  1.00  0.00           N  
ATOM   4155  HE2 HIE   253      31.215  55.128  62.758  1.00  0.00           H  
ATOM   4156  CD2 HIE   253      31.557  53.873  61.130  1.00  0.00           C  
ATOM   4157  HD2 HIE   253      31.792  54.556  60.327  1.00  0.00           H  
ATOM   4158  C   HIE   253      29.483  52.176  58.706  1.00  0.00           C  
ATOM   4159  O   HIE   253      29.378  52.337  57.499  1.00  0.00           O  
ATOM   4160  N   LYS   254      28.880  53.066  59.506  1.00  0.00           N  
ATOM   4161  H   LYS   254      29.011  53.045  60.507  1.00  0.00           H  
ATOM   4162  CA  LYS   254      28.174  54.243  58.966  1.00  0.00           C  
ATOM   4163  HA  LYS   254      27.507  53.919  58.167  1.00  0.00           H  
ATOM   4164  CB  LYS   254      27.422  54.844  60.041  1.00  0.00           C  
ATOM   4165  HB2 LYS   254      28.152  54.984  60.838  1.00  0.00           H  
ATOM   4166  HB3 LYS   254      27.084  55.858  59.826  1.00  0.00           H  
ATOM   4167  CG  LYS   254      26.131  54.112  60.516  1.00  0.00           C  
ATOM   4168  HG2 LYS   254      25.368  54.134  59.738  1.00  0.00           H  
ATOM   4169  HG3 LYS   254      26.399  53.056  60.506  1.00  0.00           H  
ATOM   4170  CD  LYS   254      25.636  54.496  61.902  1.00  0.00           C  
ATOM   4171  HD2 LYS   254      26.323  54.201  62.695  1.00  0.00           H  
ATOM   4172  HD3 LYS   254      25.479  55.575  61.917  1.00  0.00           H  
ATOM   4173  CE  LYS   254      24.372  53.630  62.194  1.00  0.00           C  
ATOM   4174  HE2 LYS   254      23.442  54.013  61.772  1.00  0.00           H  
ATOM   4175  HE3 LYS   254      24.541  52.608  61.854  1.00  0.00           H  
ATOM   4176  NZ  LYS   254      24.149  53.401  63.666  1.00  0.00           N  
ATOM   4177  HZ1 LYS   254      24.990  53.139  64.159  1.00  0.00           H  
ATOM   4178  HZ2 LYS   254      23.793  54.178  64.204  1.00  0.00           H  
ATOM   4179  HZ3 LYS   254      23.507  52.632  63.796  1.00  0.00           H  
ATOM   4180  C   LYS   254      29.027  55.162  58.181  1.00  0.00           C  
ATOM   4181  O   LYS   254      30.148  55.495  58.719  1.00  0.00           O  
ATOM   4182  N   GLN   255      28.695  55.534  56.986  1.00  0.00           N  
ATOM   4183  H   GLN   255      27.786  55.216  56.683  1.00  0.00           H  
ATOM   4184  CA  GLN   255      29.418  56.595  56.290  1.00  0.00           C  
ATOM   4185  HA  GLN   255      30.489  56.461  56.441  1.00  0.00           H  
ATOM   4186  CB  GLN   255      29.054  56.664  54.759  1.00  0.00           C  
ATOM   4187  HB2 GLN   255      29.795  57.162  54.134  1.00  0.00           H  
ATOM   4188  HB3 GLN   255      29.066  55.640  54.385  1.00  0.00           H  
ATOM   4189  CG  GLN   255      27.606  57.261  54.474  1.00  0.00           C  
ATOM   4190  HG2 GLN   255      26.879  57.013  55.247  1.00  0.00           H  
ATOM   4191  HG3 GLN   255      27.694  58.344  54.557  1.00  0.00           H  
ATOM   4192  CD  GLN   255      27.057  56.765  53.091  1.00  0.00           C  
ATOM   4193  OE1 GLN   255      27.730  56.293  52.194  1.00  0.00           O  
ATOM   4194  NE2 GLN   255      25.795  56.969  52.867  1.00  0.00           N  
ATOM   4195 HE21 GLN   255      25.580  56.809  51.893  1.00  0.00           H  
ATOM   4196 HE22 GLN   255      25.246  57.403  53.595  1.00  0.00           H  
ATOM   4197  C   GLN   255      29.318  58.016  56.969  1.00  0.00           C  
ATOM   4198  O   GLN   255      28.563  58.175  57.945  1.00  0.00           O  
ATOM   4199  N   ASN   256      30.153  58.925  56.527  1.00  0.00           N  
ATOM   4200  H   ASN   256      30.818  58.619  55.831  1.00  0.00           H  
ATOM   4201  CA  ASN   256      30.545  60.161  57.110  1.00  0.00           C  
ATOM   4202  HA  ASN   256      31.030  59.913  58.054  1.00  0.00           H  
ATOM   4203  CB  ASN   256      31.684  60.862  56.398  1.00  0.00           C  
ATOM   4204  HB2 ASN   256      32.429  60.088  56.213  1.00  0.00           H  
ATOM   4205  HB3 ASN   256      31.348  61.237  55.431  1.00  0.00           H  
ATOM   4206  CG  ASN   256      32.405  62.067  57.204  1.00  0.00           C  
ATOM   4207  OD1 ASN   256      33.149  61.840  58.141  1.00  0.00           O  
ATOM   4208  ND2 ASN   256      32.040  63.266  56.950  1.00  0.00           N  
ATOM   4209 HD21 ASN   256      32.578  63.947  57.467  1.00  0.00           H  
ATOM   4210 HD22 ASN   256      31.481  63.374  56.115  1.00  0.00           H  
ATOM   4211  C   ASN   256      29.454  61.157  57.530  1.00  0.00           C  
ATOM   4212  O   ASN   256      28.894  61.775  56.622  1.00  0.00           O  
ATOM   4213  N   LYS   257      28.977  61.207  58.783  1.00  0.00           N  
ATOM   4214  H   LYS   257      29.475  60.680  59.486  1.00  0.00           H  
ATOM   4215  CA  LYS   257      27.878  62.042  59.365  1.00  0.00           C  
ATOM   4216  HA  LYS   257      27.708  61.740  60.399  1.00  0.00           H  
ATOM   4217  CB  LYS   257      28.209  63.558  59.398  1.00  0.00           C  
ATOM   4218  HB2 LYS   257      28.435  63.995  58.425  1.00  0.00           H  
ATOM   4219  HB3 LYS   257      27.340  64.135  59.714  1.00  0.00           H  
ATOM   4220  CG  LYS   257      29.400  63.887  60.329  1.00  0.00           C  
ATOM   4221  HG2 LYS   257      30.268  63.369  59.922  1.00  0.00           H  
ATOM   4222  HG3 LYS   257      29.668  64.938  60.220  1.00  0.00           H  
ATOM   4223  CD  LYS   257      29.289  63.450  61.820  1.00  0.00           C  
ATOM   4224  HD2 LYS   257      28.987  62.404  61.855  1.00  0.00           H  
ATOM   4225  HD3 LYS   257      30.211  63.662  62.362  1.00  0.00           H  
ATOM   4226  CE  LYS   257      27.991  64.196  62.374  1.00  0.00           C  
ATOM   4227  HE2 LYS   257      28.060  65.269  62.195  1.00  0.00           H  
ATOM   4228  HE3 LYS   257      27.214  63.739  61.761  1.00  0.00           H  
ATOM   4229  NZ  LYS   257      27.893  63.879  63.850  1.00  0.00           N  
ATOM   4230  HZ1 LYS   257      27.048  64.336  64.162  1.00  0.00           H  
ATOM   4231  HZ2 LYS   257      27.770  62.900  64.066  1.00  0.00           H  
ATOM   4232  HZ3 LYS   257      28.610  64.251  64.457  1.00  0.00           H  
ATOM   4233  C   LYS   257      26.501  61.709  58.795  1.00  0.00           C  
ATOM   4234  O   LYS   257      25.629  62.528  58.498  1.00  0.00           O  
ATOM   4235  N   MET   258      26.319  60.361  58.515  1.00  0.00           N  
ATOM   4236  H   MET   258      27.003  59.629  58.641  1.00  0.00           H  
ATOM   4237  CA  MET   258      25.009  59.696  58.339  1.00  0.00           C  
ATOM   4238  HA  MET   258      24.181  60.395  58.454  1.00  0.00           H  
ATOM   4239  CB  MET   258      24.922  59.370  56.842  1.00  0.00           C  
ATOM   4240  HB2 MET   258      25.593  60.093  56.379  1.00  0.00           H  
ATOM   4241  HB3 MET   258      25.357  58.379  56.711  1.00  0.00           H  
ATOM   4242  CG  MET   258      23.583  59.453  56.178  1.00  0.00           C  
ATOM   4243  HG2 MET   258      22.910  58.965  56.885  1.00  0.00           H  
ATOM   4244  HG3 MET   258      23.295  60.499  56.070  1.00  0.00           H  
ATOM   4245  SD  MET   258      23.326  58.739  54.430  1.00  0.00           S  
ATOM   4246  CE  MET   258      24.087  59.956  53.473  1.00  0.00           C  
ATOM   4247  HE1 MET   258      25.139  59.820  53.722  1.00  0.00           H  
ATOM   4248  HE2 MET   258      24.042  59.766  52.400  1.00  0.00           H  
ATOM   4249  HE3 MET   258      23.756  60.969  53.703  1.00  0.00           H  
ATOM   4250  C   MET   258      24.779  58.349  59.111  1.00  0.00           C  
ATOM   4251  O   MET   258      25.712  57.741  59.524  1.00  0.00           O  
ATOM   4252  N   LEU   259      23.530  57.965  59.255  1.00  0.00           N  
ATOM   4253  H   LEU   259      22.799  58.569  58.907  1.00  0.00           H  
ATOM   4254  CA  LEU   259      23.087  56.676  59.855  1.00  0.00           C  
ATOM   4255  HA  LEU   259      23.741  56.335  60.658  1.00  0.00           H  
ATOM   4256  CB  LEU   259      21.733  56.654  60.513  1.00  0.00           C  
ATOM   4257  HB2 LEU   259      20.886  56.787  59.841  1.00  0.00           H  
ATOM   4258  HB3 LEU   259      21.634  55.714  61.055  1.00  0.00           H  
ATOM   4259  CG  LEU   259      21.549  57.740  61.609  1.00  0.00           C  
ATOM   4260  HG  LEU   259      21.613  58.663  61.033  1.00  0.00           H  
ATOM   4261  CD1 LEU   259      20.119  57.683  62.246  1.00  0.00           C  
ATOM   4262 HD11 LEU   259      19.927  58.542  62.890  1.00  0.00           H  
ATOM   4263 HD12 LEU   259      19.462  57.586  61.383  1.00  0.00           H  
ATOM   4264 HD13 LEU   259      20.000  56.732  62.764  1.00  0.00           H  
ATOM   4265  CD2 LEU   259      22.707  57.786  62.653  1.00  0.00           C  
ATOM   4266 HD21 LEU   259      23.738  57.825  62.304  1.00  0.00           H  
ATOM   4267 HD22 LEU   259      22.593  58.599  63.370  1.00  0.00           H  
ATOM   4268 HD23 LEU   259      22.495  56.911  63.268  1.00  0.00           H  
ATOM   4269  C   LEU   259      23.155  55.498  58.862  1.00  0.00           C  
ATOM   4270  O   LEU   259      23.022  54.353  59.269  1.00  0.00           O  
ATOM   4271  N   LYS   260      23.231  55.759  57.558  1.00  0.00           N  
ATOM   4272  H   LYS   260      23.285  56.725  57.268  1.00  0.00           H  
ATOM   4273  CA  LYS   260      23.377  54.724  56.528  1.00  0.00           C  
ATOM   4274  HA  LYS   260      22.681  53.914  56.744  1.00  0.00           H  
ATOM   4275  CB  LYS   260      22.920  55.298  55.185  1.00  0.00           C  
ATOM   4276  HB2 LYS   260      21.909  55.695  55.282  1.00  0.00           H  
ATOM   4277  HB3 LYS   260      23.665  56.026  54.863  1.00  0.00           H  
ATOM   4278  CG  LYS   260      22.914  54.222  54.074  1.00  0.00           C  
ATOM   4279  HG2 LYS   260      23.866  53.698  53.988  1.00  0.00           H  
ATOM   4280  HG3 LYS   260      22.171  53.470  54.341  1.00  0.00           H  
ATOM   4281  CD  LYS   260      22.640  54.797  52.651  1.00  0.00           C  
ATOM   4282  HD2 LYS   260      23.412  55.473  52.286  1.00  0.00           H  
ATOM   4283  HD3 LYS   260      22.688  53.969  51.944  1.00  0.00           H  
ATOM   4284  CE  LYS   260      21.330  55.592  52.615  1.00  0.00           C  
ATOM   4285  HE2 LYS   260      20.462  54.955  52.786  1.00  0.00           H  
ATOM   4286  HE3 LYS   260      21.468  56.410  53.322  1.00  0.00           H  
ATOM   4287  NZ  LYS   260      21.177  56.250  51.308  1.00  0.00           N  
ATOM   4288  HZ1 LYS   260      20.225  56.587  51.338  1.00  0.00           H  
ATOM   4289  HZ2 LYS   260      21.764  57.069  51.378  1.00  0.00           H  
ATOM   4290  HZ3 LYS   260      21.220  55.617  50.522  1.00  0.00           H  
ATOM   4291  C   LYS   260      24.688  53.986  56.459  1.00  0.00           C  
ATOM   4292  O   LYS   260      25.764  54.642  56.537  1.00  0.00           O  
ATOM   4293  N   LYS   261      24.791  52.655  56.376  1.00  0.00           N  
ATOM   4294  H   LYS   261      23.941  52.130  56.229  1.00  0.00           H  
ATOM   4295  CA  LYS   261      26.051  51.948  56.256  1.00  0.00           C  
ATOM   4296  HA  LYS   261      26.817  52.360  56.913  1.00  0.00           H  
ATOM   4297  CB  LYS   261      25.960  50.450  56.752  1.00  0.00           C  
ATOM   4298  HB2 LYS   261      25.042  50.034  56.339  1.00  0.00           H  
ATOM   4299  HB3 LYS   261      26.822  49.883  56.400  1.00  0.00           H  
ATOM   4300  CG  LYS   261      25.787  50.493  58.312  1.00  0.00           C  
ATOM   4301  HG2 LYS   261      26.591  51.091  58.741  1.00  0.00           H  
ATOM   4302  HG3 LYS   261      24.859  50.965  58.634  1.00  0.00           H  
ATOM   4303  CD  LYS   261      25.823  48.998  58.849  1.00  0.00           C  
ATOM   4304  HD2 LYS   261      26.704  48.431  58.546  1.00  0.00           H  
ATOM   4305  HD3 LYS   261      25.850  49.023  59.939  1.00  0.00           H  
ATOM   4306  CE  LYS   261      24.599  48.169  58.334  1.00  0.00           C  
ATOM   4307  HE2 LYS   261      23.656  48.535  58.739  1.00  0.00           H  
ATOM   4308  HE3 LYS   261      24.501  48.281  57.255  1.00  0.00           H  
ATOM   4309  NZ  LYS   261      24.608  46.718  58.845  1.00  0.00           N  
ATOM   4310  HZ1 LYS   261      24.544  46.678  59.852  1.00  0.00           H  
ATOM   4311  HZ2 LYS   261      23.764  46.268  58.523  1.00  0.00           H  
ATOM   4312  HZ3 LYS   261      25.432  46.161  58.670  1.00  0.00           H  
ATOM   4313  C   LYS   261      26.696  52.013  54.917  1.00  0.00           C  
ATOM   4314  O   LYS   261      25.985  52.145  53.950  1.00  0.00           O  
ATOM   4315  N   ASP   262      28.006  51.781  54.857  1.00  0.00           N  
ATOM   4316  H   ASP   262      28.523  51.723  55.722  1.00  0.00           H  
ATOM   4317  CA  ASP   262      28.760  51.459  53.643  1.00  0.00           C  
ATOM   4318  HA  ASP   262      28.134  50.924  52.928  1.00  0.00           H  
ATOM   4319  CB  ASP   262      29.121  52.810  52.975  1.00  0.00           C  
ATOM   4320  HB2 ASP   262      28.291  53.513  53.047  1.00  0.00           H  
ATOM   4321  HB3 ASP   262      29.829  53.225  53.693  1.00  0.00           H  
ATOM   4322  CG  ASP   262      29.726  52.687  51.578  1.00  0.00           C  
ATOM   4323  OD1 ASP   262      29.900  51.624  51.033  1.00  0.00           O  
ATOM   4324  OD2 ASP   262      30.206  53.719  51.080  1.00  0.00           O  
ATOM   4325  C   ASP   262      29.946  50.456  53.958  1.00  0.00           C  
ATOM   4326  O   ASP   262      30.397  50.249  55.102  1.00  0.00           O  
ATOM   4327  N   LYS   263      30.429  49.793  52.861  1.00  0.00           N  
ATOM   4328  H   LYS   263      30.094  50.204  52.002  1.00  0.00           H  
ATOM   4329  CA  LYS   263      31.586  48.923  52.768  1.00  0.00           C  
ATOM   4330  HA  LYS   263      31.548  48.313  53.670  1.00  0.00           H  
ATOM   4331  CB  LYS   263      31.599  48.022  51.473  1.00  0.00           C  
ATOM   4332  HB2 LYS   263      30.655  47.483  51.389  1.00  0.00           H  
ATOM   4333  HB3 LYS   263      31.718  48.691  50.620  1.00  0.00           H  
ATOM   4334  CG  LYS   263      32.676  46.879  51.499  1.00  0.00           C  
ATOM   4335  HG2 LYS   263      33.582  47.265  51.965  1.00  0.00           H  
ATOM   4336  HG3 LYS   263      32.270  46.207  52.255  1.00  0.00           H  
ATOM   4337  CD  LYS   263      32.801  46.133  50.175  1.00  0.00           C  
ATOM   4338  HD2 LYS   263      33.396  46.767  49.519  1.00  0.00           H  
ATOM   4339  HD3 LYS   263      33.388  45.270  50.489  1.00  0.00           H  
ATOM   4340  CE  LYS   263      31.415  45.704  49.652  1.00  0.00           C  
ATOM   4341  HE2 LYS   263      30.647  45.490  50.395  1.00  0.00           H  
ATOM   4342  HE3 LYS   263      31.029  46.587  49.143  1.00  0.00           H  
ATOM   4343  NZ  LYS   263      31.727  44.739  48.578  1.00  0.00           N  
ATOM   4344  HZ1 LYS   263      32.404  45.070  47.905  1.00  0.00           H  
ATOM   4345  HZ2 LYS   263      32.015  43.889  49.041  1.00  0.00           H  
ATOM   4346  HZ3 LYS   263      30.936  44.476  48.008  1.00  0.00           H  
ATOM   4347  C   LYS   263      32.877  49.851  52.884  1.00  0.00           C  
ATOM   4348  O   LYS   263      33.112  50.602  51.954  1.00  0.00           O  
ATOM   4349  N   MET   264      33.662  49.810  53.987  1.00  0.00           N  
ATOM   4350  H   MET   264      33.483  49.007  54.573  1.00  0.00           H  
ATOM   4351  CA  MET   264      34.974  50.441  54.162  1.00  0.00           C  
ATOM   4352  HA  MET   264      34.815  51.454  53.794  1.00  0.00           H  
ATOM   4353  CB  MET   264      35.404  50.427  55.637  1.00  0.00           C  
ATOM   4354  HB2 MET   264      35.599  49.402  55.954  1.00  0.00           H  
ATOM   4355  HB3 MET   264      36.303  50.972  55.924  1.00  0.00           H  
ATOM   4356  CG  MET   264      34.262  50.880  56.560  1.00  0.00           C  
ATOM   4357  HG2 MET   264      33.868  51.757  56.047  1.00  0.00           H  
ATOM   4358  HG3 MET   264      33.591  50.031  56.693  1.00  0.00           H  
ATOM   4359  SD  MET   264      34.806  51.322  58.198  1.00  0.00           S  
ATOM   4360  CE  MET   264      36.103  50.008  58.540  1.00  0.00           C  
ATOM   4361  HE1 MET   264      36.414  50.032  59.585  1.00  0.00           H  
ATOM   4362  HE2 MET   264      35.694  49.010  58.384  1.00  0.00           H  
ATOM   4363  HE3 MET   264      36.952  50.139  57.870  1.00  0.00           H  
ATOM   4364  C   MET   264      36.035  49.795  53.202  1.00  0.00           C  
ATOM   4365  O   MET   264      36.468  50.484  52.280  1.00  0.00           O  
ATOM   4366  N   PHE   265      36.482  48.552  53.417  1.00  0.00           N  
ATOM   4367  H   PHE   265      36.011  48.083  54.177  1.00  0.00           H  
ATOM   4368  CA  PHE   265      37.453  47.854  52.583  1.00  0.00           C  
ATOM   4369  HA  PHE   265      37.365  48.179  51.546  1.00  0.00           H  
ATOM   4370  CB  PHE   265      38.872  48.233  53.095  1.00  0.00           C  
ATOM   4371  HB2 PHE   265      39.586  48.001  52.306  1.00  0.00           H  
ATOM   4372  HB3 PHE   265      38.718  49.295  53.289  1.00  0.00           H  
ATOM   4373  CG  PHE   265      39.359  47.599  54.393  1.00  0.00           C  
ATOM   4374  CD1 PHE   265      39.923  46.304  54.348  1.00  0.00           C  
ATOM   4375  HD1 PHE   265      40.010  45.673  53.476  1.00  0.00           H  
ATOM   4376  CE1 PHE   265      40.296  45.728  55.523  1.00  0.00           C  
ATOM   4377  HE1 PHE   265      40.784  44.765  55.526  1.00  0.00           H  
ATOM   4378  CZ  PHE   265      40.045  46.288  56.731  1.00  0.00           C  
ATOM   4379  HZ  PHE   265      40.228  45.656  57.587  1.00  0.00           H  
ATOM   4380  CE2 PHE   265      39.477  47.553  56.798  1.00  0.00           C  
ATOM   4381  HE2 PHE   265      39.262  47.957  57.776  1.00  0.00           H  
ATOM   4382  CD2 PHE   265      39.147  48.238  55.651  1.00  0.00           C  
ATOM   4383  HD2 PHE   265      38.907  49.283  55.783  1.00  0.00           H  
ATOM   4384  C   PHE   265      37.280  46.318  52.500  1.00  0.00           C  
ATOM   4385  O   PHE   265      36.569  45.737  53.316  1.00  0.00           O  
ATOM   4386  N   HIE   266      37.933  45.685  51.548  1.00  0.00           N  
ATOM   4387  H   HIE   266      38.593  46.203  50.987  1.00  0.00           H  
ATOM   4388  CA  HIE   266      37.835  44.226  51.229  1.00  0.00           C  
ATOM   4389  HA  HIE   266      37.580  43.761  52.181  1.00  0.00           H  
ATOM   4390  CB  HIE   266      36.598  44.032  50.360  1.00  0.00           C  
ATOM   4391  HB2 HIE   266      36.696  42.962  50.175  1.00  0.00           H  
ATOM   4392  HB3 HIE   266      35.727  44.193  50.996  1.00  0.00           H  
ATOM   4393  CG  HIE   266      36.417  44.692  49.047  1.00  0.00           C  
ATOM   4394  ND1 HIE   266      35.781  43.996  47.990  1.00  0.00           N  
ATOM   4395  CE1 HIE   266      35.474  44.919  47.066  1.00  0.00           C  
ATOM   4396  HE1 HIE   266      35.355  44.643  46.029  1.00  0.00           H  
ATOM   4397  NE2 HIE   266      35.699  46.132  47.557  1.00  0.00           N  
ATOM   4398  HE2 HIE   266      35.511  46.982  47.044  1.00  0.00           H  
ATOM   4399  CD2 HIE   266      36.336  46.020  48.838  1.00  0.00           C  
ATOM   4400  HD2 HIE   266      36.641  46.750  49.572  1.00  0.00           H  
ATOM   4401  C   HIE   266      39.095  43.661  50.709  1.00  0.00           C  
ATOM   4402  O   HIE   266      39.926  44.345  50.189  1.00  0.00           O  
ATOM   4403  N   PHE   267      39.384  42.420  50.976  1.00  0.00           N  
ATOM   4404  H   PHE   267      38.749  41.859  51.526  1.00  0.00           H  
ATOM   4405  CA  PHE   267      40.547  41.713  50.322  1.00  0.00           C  
ATOM   4406  HA  PHE   267      40.743  42.271  49.406  1.00  0.00           H  
ATOM   4407  CB  PHE   267      41.733  41.814  51.257  1.00  0.00           C  
ATOM   4408  HB2 PHE   267      42.594  41.366  50.760  1.00  0.00           H  
ATOM   4409  HB3 PHE   267      42.023  42.859  51.367  1.00  0.00           H  
ATOM   4410  CG  PHE   267      41.622  41.146  52.567  1.00  0.00           C  
ATOM   4411  CD1 PHE   267      41.789  39.778  52.737  1.00  0.00           C  
ATOM   4412  HD1 PHE   267      42.033  39.090  51.941  1.00  0.00           H  
ATOM   4413  CE1 PHE   267      41.739  39.260  54.052  1.00  0.00           C  
ATOM   4414  HE1 PHE   267      42.077  38.237  54.124  1.00  0.00           H  
ATOM   4415  CZ  PHE   267      41.312  40.064  55.107  1.00  0.00           C  
ATOM   4416  HZ  PHE   267      41.323  39.634  56.098  1.00  0.00           H  
ATOM   4417  CE2 PHE   267      41.001  41.417  54.860  1.00  0.00           C  
ATOM   4418  HE2 PHE   267      40.422  41.902  55.632  1.00  0.00           H  
ATOM   4419  CD2 PHE   267      41.055  41.872  53.579  1.00  0.00           C  
ATOM   4420  HD2 PHE   267      40.780  42.903  53.416  1.00  0.00           H  
ATOM   4421  C   PHE   267      40.209  40.242  50.019  1.00  0.00           C  
ATOM   4422  O   PHE   267      39.496  39.600  50.824  1.00  0.00           O  
ATOM   4423  N   TRP   268      40.762  39.656  48.987  1.00  0.00           N  
ATOM   4424  H   TRP   268      41.345  40.249  48.413  1.00  0.00           H  
ATOM   4425  CA  TRP   268      40.854  38.138  48.798  1.00  0.00           C  
ATOM   4426  HA  TRP   268      40.196  37.566  49.453  1.00  0.00           H  
ATOM   4427  CB  TRP   268      40.556  37.741  47.353  1.00  0.00           C  
ATOM   4428  HB2 TRP   268      41.082  38.482  46.752  1.00  0.00           H  
ATOM   4429  HB3 TRP   268      40.837  36.714  47.121  1.00  0.00           H  
ATOM   4430  CG  TRP   268      39.028  37.732  46.975  1.00  0.00           C  
ATOM   4431  CD1 TRP   268      38.392  38.796  46.490  1.00  0.00           C  
ATOM   4432  HD1 TRP   268      38.751  39.813  46.424  1.00  0.00           H  
ATOM   4433  NE1 TRP   268      37.063  38.495  46.557  1.00  0.00           N  
ATOM   4434  HE1 TRP   268      36.314  39.096  46.245  1.00  0.00           H  
ATOM   4435  CE2 TRP   268      36.790  37.191  46.816  1.00  0.00           C  
ATOM   4436  CZ2 TRP   268      35.650  36.337  46.828  1.00  0.00           C  
ATOM   4437  HZ2 TRP   268      34.695  36.760  46.555  1.00  0.00           H  
ATOM   4438  CH2 TRP   268      35.798  34.930  46.937  1.00  0.00           C  
ATOM   4439  HH2 TRP   268      34.911  34.314  46.919  1.00  0.00           H  
ATOM   4440  CZ3 TRP   268      37.040  34.323  47.223  1.00  0.00           C  
ATOM   4441  HZ3 TRP   268      37.101  33.253  47.354  1.00  0.00           H  
ATOM   4442  CE3 TRP   268      38.145  35.193  47.304  1.00  0.00           C  
ATOM   4443  HE3 TRP   268      39.175  34.871  47.277  1.00  0.00           H  
ATOM   4444  CD2 TRP   268      38.072  36.625  47.047  1.00  0.00           C  
ATOM   4445  C   TRP   268      42.341  37.707  49.103  1.00  0.00           C  
ATOM   4446  O   TRP   268      43.308  38.213  48.540  1.00  0.00           O  
ATOM   4447  N   VAL   269      42.516  36.697  49.887  1.00  0.00           N  
ATOM   4448  H   VAL   269      41.735  36.177  50.260  1.00  0.00           H  
ATOM   4449  CA  VAL   269      43.777  35.973  49.972  1.00  0.00           C  
ATOM   4450  HA  VAL   269      44.452  36.126  49.130  1.00  0.00           H  
ATOM   4451  CB  VAL   269      44.591  36.415  51.207  1.00  0.00           C  
ATOM   4452  HB  VAL   269      45.487  35.796  51.170  1.00  0.00           H  
ATOM   4453  CG1 VAL   269      45.115  37.891  51.219  1.00  0.00           C  
ATOM   4454 HG11 VAL   269      45.697  38.099  50.321  1.00  0.00           H  
ATOM   4455 HG12 VAL   269      44.314  38.625  51.308  1.00  0.00           H  
ATOM   4456 HG13 VAL   269      45.753  38.050  52.087  1.00  0.00           H  
ATOM   4457  CG2 VAL   269      43.811  36.271  52.564  1.00  0.00           C  
ATOM   4458 HG21 VAL   269      42.940  36.926  52.520  1.00  0.00           H  
ATOM   4459 HG22 VAL   269      43.459  35.242  52.629  1.00  0.00           H  
ATOM   4460 HG23 VAL   269      44.452  36.328  53.444  1.00  0.00           H  
ATOM   4461  C   VAL   269      43.630  34.407  49.892  1.00  0.00           C  
ATOM   4462  O   VAL   269      42.647  33.824  50.376  1.00  0.00           O  
ATOM   4463  N   ASN   270      44.645  33.811  49.316  1.00  0.00           N  
ATOM   4464  H   ASN   270      45.400  34.333  48.894  1.00  0.00           H  
ATOM   4465  CA  ASN   270      44.765  32.341  49.267  1.00  0.00           C  
ATOM   4466  HA  ASN   270      43.762  31.931  49.386  1.00  0.00           H  
ATOM   4467  CB  ASN   270      45.336  31.871  47.961  1.00  0.00           C  
ATOM   4468  HB2 ASN   270      44.849  32.569  47.280  1.00  0.00           H  
ATOM   4469  HB3 ASN   270      46.403  32.088  48.011  1.00  0.00           H  
ATOM   4470  CG  ASN   270      45.029  30.337  47.827  1.00  0.00           C  
ATOM   4471  OD1 ASN   270      45.600  29.548  48.492  1.00  0.00           O  
ATOM   4472  ND2 ASN   270      44.124  29.909  46.953  1.00  0.00           N  
ATOM   4473 HD21 ASN   270      44.043  28.910  46.829  1.00  0.00           H  
ATOM   4474 HD22 ASN   270      43.624  30.554  46.358  1.00  0.00           H  
ATOM   4475  C   ASN   270      45.631  31.819  50.431  1.00  0.00           C  
ATOM   4476  O   ASN   270      46.843  32.018  50.635  1.00  0.00           O  
ATOM   4477  N   THR   271      44.969  30.884  51.134  1.00  0.00           N  
ATOM   4478  H   THR   271      43.978  30.766  50.975  1.00  0.00           H  
ATOM   4479  CA  THR   271      45.431  30.384  52.446  1.00  0.00           C  
ATOM   4480  HA  THR   271      45.615  31.239  53.096  1.00  0.00           H  
ATOM   4481  CB  THR   271      44.389  29.625  53.131  1.00  0.00           C  
ATOM   4482  HB  THR   271      44.772  29.070  53.988  1.00  0.00           H  
ATOM   4483  CG2 THR   271      43.390  30.617  53.695  1.00  0.00           C  
ATOM   4484 HG21 THR   271      42.950  31.173  52.867  1.00  0.00           H  
ATOM   4485 HG22 THR   271      42.585  30.094  54.211  1.00  0.00           H  
ATOM   4486 HG23 THR   271      43.907  31.319  54.349  1.00  0.00           H  
ATOM   4487  OG1 THR   271      43.652  28.692  52.384  1.00  0.00           O  
ATOM   4488  HG1 THR   271      43.687  27.849  52.841  1.00  0.00           H  
ATOM   4489  C   THR   271      46.713  29.569  52.206  1.00  0.00           C  
ATOM   4490  O   THR   271      47.462  29.390  53.182  1.00  0.00           O  
ATOM   4491  N   PHE   272      47.065  29.214  50.966  1.00  0.00           N  
ATOM   4492  H   PHE   272      46.495  29.576  50.215  1.00  0.00           H  
ATOM   4493  CA  PHE   272      48.354  28.557  50.558  1.00  0.00           C  
ATOM   4494  HA  PHE   272      48.356  27.605  51.089  1.00  0.00           H  
ATOM   4495  CB  PHE   272      48.444  28.438  49.102  1.00  0.00           C  
ATOM   4496  HB2 PHE   272      47.533  27.872  48.908  1.00  0.00           H  
ATOM   4497  HB3 PHE   272      48.488  29.427  48.646  1.00  0.00           H  
ATOM   4498  CG  PHE   272      49.430  27.495  48.484  1.00  0.00           C  
ATOM   4499  CD1 PHE   272      49.313  26.111  48.399  1.00  0.00           C  
ATOM   4500  HD1 PHE   272      48.514  25.625  48.939  1.00  0.00           H  
ATOM   4501  CE1 PHE   272      50.307  25.272  47.875  1.00  0.00           C  
ATOM   4502  HE1 PHE   272      50.250  24.194  47.882  1.00  0.00           H  
ATOM   4503  CZ  PHE   272      51.420  25.855  47.206  1.00  0.00           C  
ATOM   4504  HZ  PHE   272      52.059  25.149  46.697  1.00  0.00           H  
ATOM   4505  CE2 PHE   272      51.625  27.261  47.279  1.00  0.00           C  
ATOM   4506  HE2 PHE   272      52.408  27.831  46.801  1.00  0.00           H  
ATOM   4507  CD2 PHE   272      50.661  28.042  47.960  1.00  0.00           C  
ATOM   4508  HD2 PHE   272      50.835  29.105  48.042  1.00  0.00           H  
ATOM   4509  C   PHE   272      49.679  29.264  50.984  1.00  0.00           C  
ATOM   4510  O   PHE   272      50.776  28.739  50.908  1.00  0.00           O  
ATOM   4511  N   PHE   273      49.560  30.530  51.424  1.00  0.00           N  
ATOM   4512  H   PHE   273      48.636  30.927  51.337  1.00  0.00           H  
ATOM   4513  CA  PHE   273      50.711  31.478  51.715  1.00  0.00           C  
ATOM   4514  HA  PHE   273      51.630  30.927  51.510  1.00  0.00           H  
ATOM   4515  CB  PHE   273      50.663  32.680  50.693  1.00  0.00           C  
ATOM   4516  HB2 PHE   273      49.684  33.156  50.759  1.00  0.00           H  
ATOM   4517  HB3 PHE   273      51.424  33.443  50.851  1.00  0.00           H  
ATOM   4518  CG  PHE   273      51.024  32.238  49.213  1.00  0.00           C  
ATOM   4519  CD1 PHE   273      49.919  31.864  48.332  1.00  0.00           C  
ATOM   4520  HD1 PHE   273      48.909  31.888  48.714  1.00  0.00           H  
ATOM   4521  CE1 PHE   273      50.240  31.368  47.021  1.00  0.00           C  
ATOM   4522  HE1 PHE   273      49.449  31.090  46.341  1.00  0.00           H  
ATOM   4523  CZ  PHE   273      51.553  31.303  46.513  1.00  0.00           C  
ATOM   4524  HZ  PHE   273      51.748  31.010  45.493  1.00  0.00           H  
ATOM   4525  CE2 PHE   273      52.602  31.614  47.471  1.00  0.00           C  
ATOM   4526  HE2 PHE   273      53.594  31.434  47.084  1.00  0.00           H  
ATOM   4527  CD2 PHE   273      52.319  31.994  48.754  1.00  0.00           C  
ATOM   4528  HD2 PHE   273      53.186  32.190  49.368  1.00  0.00           H  
ATOM   4529  C   PHE   273      50.744  32.025  53.178  1.00  0.00           C  
ATOM   4530  O   PHE   273      51.800  32.678  53.469  1.00  0.00           O  
ATOM   4531  N   ILE   274      49.885  31.503  54.108  1.00  0.00           N  
ATOM   4532  H   ILE   274      49.217  30.857  53.713  1.00  0.00           H  
ATOM   4533  CA  ILE   274      49.914  31.766  55.514  1.00  0.00           C  
ATOM   4534  HA  ILE   274      50.473  32.698  55.595  1.00  0.00           H  
ATOM   4535  CB  ILE   274      48.537  32.045  56.062  1.00  0.00           C  
ATOM   4536  HB  ILE   274      47.839  31.249  55.806  1.00  0.00           H  
ATOM   4537  CG2 ILE   274      48.490  32.231  57.556  1.00  0.00           C  
ATOM   4538 HG21 ILE   274      49.187  33.029  57.813  1.00  0.00           H  
ATOM   4539 HG22 ILE   274      47.474  32.479  57.863  1.00  0.00           H  
ATOM   4540 HG23 ILE   274      48.791  31.351  58.126  1.00  0.00           H  
ATOM   4541  CG1 ILE   274      47.981  33.363  55.472  1.00  0.00           C  
ATOM   4542 HG12 ILE   274      47.238  33.748  56.170  1.00  0.00           H  
ATOM   4543 HG13 ILE   274      48.808  34.056  55.312  1.00  0.00           H  
ATOM   4544  CD1 ILE   274      47.269  33.257  54.142  1.00  0.00           C  
ATOM   4545 HD11 ILE   274      47.868  32.573  53.542  1.00  0.00           H  
ATOM   4546 HD12 ILE   274      46.334  32.726  54.322  1.00  0.00           H  
ATOM   4547 HD13 ILE   274      47.088  34.241  53.711  1.00  0.00           H  
ATOM   4548  C   ILE   274      50.797  30.716  56.280  1.00  0.00           C  
ATOM   4549  O   ILE   274      51.479  31.060  57.260  1.00  0.00           O  
ATOM   4550  N   PRO   275      50.914  29.416  55.826  1.00  0.00           N  
ATOM   4551  CD  PRO   275      49.902  28.667  55.020  1.00  0.00           C  
ATOM   4552  HD2 PRO   275      50.127  28.711  53.954  1.00  0.00           H  
ATOM   4553  HD3 PRO   275      48.885  28.927  55.312  1.00  0.00           H  
ATOM   4554  CG  PRO   275      50.091  27.239  55.509  1.00  0.00           C  
ATOM   4555  HG2 PRO   275      49.643  26.608  54.742  1.00  0.00           H  
ATOM   4556  HG3 PRO   275      49.816  27.086  56.553  1.00  0.00           H  
ATOM   4557  CB  PRO   275      51.619  27.148  55.531  1.00  0.00           C  
ATOM   4558  HB2 PRO   275      51.999  26.977  54.524  1.00  0.00           H  
ATOM   4559  HB3 PRO   275      51.951  26.280  56.101  1.00  0.00           H  
ATOM   4560  CA  PRO   275      52.055  28.479  56.116  1.00  0.00           C  
ATOM   4561  HA  PRO   275      52.102  28.310  57.191  1.00  0.00           H  
ATOM   4562  C   PRO   275      53.469  29.000  55.665  1.00  0.00           C  
ATOM   4563  O   PRO   275      53.575  30.062  55.022  1.00  0.00           O  
ATOM   4564  N   GLY   276      54.472  28.216  55.957  1.00  0.00           N  
ATOM   4565  H   GLY   276      54.330  27.354  56.464  1.00  0.00           H  
ATOM   4566  CA  GLY   276      55.956  28.571  55.729  1.00  0.00           C  
ATOM   4567  HA2 GLY   276      56.496  27.636  55.578  1.00  0.00           H  
ATOM   4568  HA3 GLY   276      56.052  29.006  54.735  1.00  0.00           H  
ATOM   4569  C   GLY   276      56.680  29.531  56.738  1.00  0.00           C  
ATOM   4570  O   GLY   276      57.564  30.221  56.407  1.00  0.00           O  
ATOM   4571  N   GLU   277      56.152  29.507  58.022  1.00  0.00           N  
ATOM   4572  H   GLU   277      55.400  28.866  58.232  1.00  0.00           H  
ATOM   4573  CA  GLU   277      56.620  30.439  59.062  1.00  0.00           C  
ATOM   4574  HA  GLU   277      56.683  31.482  58.752  1.00  0.00           H  
ATOM   4575  CB  GLU   277      57.882  29.868  59.645  1.00  0.00           C  
ATOM   4576  HB2 GLU   277      57.774  28.812  59.894  1.00  0.00           H  
ATOM   4577  HB3 GLU   277      58.670  29.888  58.893  1.00  0.00           H  
ATOM   4578  CG  GLU   277      58.568  30.500  60.889  1.00  0.00           C  
ATOM   4579  HG2 GLU   277      57.984  30.371  61.800  1.00  0.00           H  
ATOM   4580  HG3 GLU   277      59.455  29.895  61.079  1.00  0.00           H  
ATOM   4581  CD  GLU   277      58.931  31.918  60.753  1.00  0.00           C  
ATOM   4582  OE1 GLU   277      60.046  32.399  61.118  1.00  0.00           O  
ATOM   4583  OE2 GLU   277      58.088  32.667  60.152  1.00  0.00           O  
ATOM   4584  C   GLU   277      55.527  30.446  60.201  1.00  0.00           C  
ATOM   4585  O   GLU   277      54.744  29.571  60.366  1.00  0.00           O  
ATOM   4586  N   TYR   278      55.475  31.443  61.058  1.00  0.00           N  
ATOM   4587  H   TYR   278      56.203  32.135  61.159  1.00  0.00           H  
ATOM   4588  CA  TYR   278      54.300  31.639  61.981  1.00  0.00           C  
ATOM   4589  HA  TYR   278      54.157  30.704  62.523  1.00  0.00           H  
ATOM   4590  CB  TYR   278      54.724  32.709  62.976  1.00  0.00           C  
ATOM   4591  HB2 TYR   278      55.615  32.428  63.537  1.00  0.00           H  
ATOM   4592  HB3 TYR   278      54.990  33.577  62.374  1.00  0.00           H  
ATOM   4593  CG  TYR   278      53.703  33.161  64.036  1.00  0.00           C  
ATOM   4594  CD1 TYR   278      53.091  32.192  64.862  1.00  0.00           C  
ATOM   4595  HD1 TYR   278      53.236  31.122  64.837  1.00  0.00           H  
ATOM   4596  CE1 TYR   278      52.062  32.629  65.845  1.00  0.00           C  
ATOM   4597  HE1 TYR   278      51.498  31.922  66.435  1.00  0.00           H  
ATOM   4598  CZ  TYR   278      51.941  34.047  65.992  1.00  0.00           C  
ATOM   4599  OH  TYR   278      50.912  34.516  66.772  1.00  0.00           O  
ATOM   4600  HH  TYR   278      51.022  35.317  67.289  1.00  0.00           H  
ATOM   4601  CE2 TYR   278      52.703  34.979  65.308  1.00  0.00           C  
ATOM   4602  HE2 TYR   278      52.530  36.037  65.434  1.00  0.00           H  
ATOM   4603  CD2 TYR   278      53.539  34.492  64.274  1.00  0.00           C  
ATOM   4604  HD2 TYR   278      54.153  35.265  63.836  1.00  0.00           H  
ATOM   4605  C   TYR   278      52.983  31.899  61.164  1.00  0.00           C  
ATOM   4606  O   TYR   278      53.053  32.452  60.090  1.00  0.00           O  
ATOM   4607  N   LEU   279      51.863  31.379  61.665  1.00  0.00           N  
ATOM   4608  H   LEU   279      51.871  30.888  62.548  1.00  0.00           H  
ATOM   4609  CA  LEU   279      50.526  31.533  61.056  1.00  0.00           C  
ATOM   4610  HA  LEU   279      50.641  31.460  59.974  1.00  0.00           H  
ATOM   4611  CB  LEU   279      49.515  30.466  61.606  1.00  0.00           C  
ATOM   4612  HB2 LEU   279      49.626  30.398  62.689  1.00  0.00           H  
ATOM   4613  HB3 LEU   279      48.483  30.678  61.324  1.00  0.00           H  
ATOM   4614  CG  LEU   279      49.617  29.056  61.209  1.00  0.00           C  
ATOM   4615  HG  LEU   279      50.600  28.687  61.500  1.00  0.00           H  
ATOM   4616  CD1 LEU   279      48.529  28.192  61.890  1.00  0.00           C  
ATOM   4617 HD11 LEU   279      48.413  28.328  62.965  1.00  0.00           H  
ATOM   4618 HD12 LEU   279      47.525  28.395  61.517  1.00  0.00           H  
ATOM   4619 HD13 LEU   279      48.853  27.158  61.770  1.00  0.00           H  
ATOM   4620  CD2 LEU   279      49.678  28.672  59.706  1.00  0.00           C  
ATOM   4621 HD21 LEU   279      49.452  27.613  59.578  1.00  0.00           H  
ATOM   4622 HD22 LEU   279      49.013  29.258  59.072  1.00  0.00           H  
ATOM   4623 HD23 LEU   279      50.638  28.785  59.203  1.00  0.00           H  
ATOM   4624  C   LEU   279      49.937  32.938  61.302  1.00  0.00           C  
ATOM   4625  O   LEU   279      49.038  33.174  62.099  1.00  0.00           O  
ATOM   4626  N   VAL   280      50.596  33.944  60.643  1.00  0.00           N  
ATOM   4627  H   VAL   280      51.359  33.709  60.024  1.00  0.00           H  
ATOM   4628  CA  VAL   280      50.054  35.328  60.531  1.00  0.00           C  
ATOM   4629  HA  VAL   280      48.975  35.217  60.644  1.00  0.00           H  
ATOM   4630  CB  VAL   280      50.637  36.022  61.808  1.00  0.00           C  
ATOM   4631  HB  VAL   280      50.530  35.361  62.668  1.00  0.00           H  
ATOM   4632  CG1 VAL   280      52.165  36.254  61.649  1.00  0.00           C  
ATOM   4633 HG11 VAL   280      52.428  37.031  60.931  1.00  0.00           H  
ATOM   4634 HG12 VAL   280      52.617  36.622  62.569  1.00  0.00           H  
ATOM   4635 HG13 VAL   280      52.608  35.345  61.241  1.00  0.00           H  
ATOM   4636  CG2 VAL   280      49.957  37.308  62.017  1.00  0.00           C  
ATOM   4637 HG21 VAL   280      50.289  37.731  62.965  1.00  0.00           H  
ATOM   4638 HG22 VAL   280      50.098  38.031  61.213  1.00  0.00           H  
ATOM   4639 HG23 VAL   280      48.873  37.218  62.079  1.00  0.00           H  
ATOM   4640  C   VAL   280      50.282  36.064  59.185  1.00  0.00           C  
ATOM   4641  O   VAL   280      51.298  35.983  58.561  1.00  0.00           O  
ATOM   4642  N   LEU   281      49.261  36.930  58.875  1.00  0.00           N  
ATOM   4643  H   LEU   281      48.480  37.066  59.502  1.00  0.00           H  
ATOM   4644  CA  LEU   281      49.254  37.732  57.627  1.00  0.00           C  
ATOM   4645  HA  LEU   281      50.200  37.622  57.096  1.00  0.00           H  
ATOM   4646  CB  LEU   281      48.115  37.209  56.768  1.00  0.00           C  
ATOM   4647  HB2 LEU   281      48.445  36.214  56.472  1.00  0.00           H  
ATOM   4648  HB3 LEU   281      47.225  37.309  57.390  1.00  0.00           H  
ATOM   4649  CG  LEU   281      47.912  38.102  55.556  1.00  0.00           C  
ATOM   4650  HG  LEU   281      47.931  39.149  55.860  1.00  0.00           H  
ATOM   4651  CD1 LEU   281      49.084  38.035  54.649  1.00  0.00           C  
ATOM   4652 HD11 LEU   281      48.838  38.377  53.644  1.00  0.00           H  
ATOM   4653 HD12 LEU   281      49.746  38.833  54.987  1.00  0.00           H  
ATOM   4654 HD13 LEU   281      49.593  37.072  54.698  1.00  0.00           H  
ATOM   4655  CD2 LEU   281      46.636  37.650  54.952  1.00  0.00           C  
ATOM   4656 HD21 LEU   281      45.915  37.433  55.740  1.00  0.00           H  
ATOM   4657 HD22 LEU   281      46.292  38.497  54.358  1.00  0.00           H  
ATOM   4658 HD23 LEU   281      46.819  36.764  54.344  1.00  0.00           H  
ATOM   4659  C   LEU   281      49.125  39.186  58.005  1.00  0.00           C  
ATOM   4660  O   LEU   281      48.328  39.611  58.786  1.00  0.00           O  
ATOM   4661  N   THR   282      49.903  40.077  57.478  1.00  0.00           N  
ATOM   4662  H   THR   282      50.496  39.642  56.786  1.00  0.00           H  
ATOM   4663  CA  THR   282      49.703  41.530  57.490  1.00  0.00           C  
ATOM   4664  HA  THR   282      48.943  41.842  58.206  1.00  0.00           H  
ATOM   4665  CB  THR   282      50.939  42.320  57.772  1.00  0.00           C  
ATOM   4666  HB  THR   282      51.657  42.043  57.000  1.00  0.00           H  
ATOM   4667  CG2 THR   282      50.826  43.777  57.795  1.00  0.00           C  
ATOM   4668 HG21 THR   282      50.549  44.306  56.883  1.00  0.00           H  
ATOM   4669 HG22 THR   282      50.150  44.048  58.605  1.00  0.00           H  
ATOM   4670 HG23 THR   282      51.797  44.160  58.112  1.00  0.00           H  
ATOM   4671  OG1 THR   282      51.454  41.780  59.026  1.00  0.00           O  
ATOM   4672  HG1 THR   282      52.148  41.161  58.789  1.00  0.00           H  
ATOM   4673  C   THR   282      49.223  42.022  56.127  1.00  0.00           C  
ATOM   4674  O   THR   282      49.764  41.517  55.150  1.00  0.00           O  
ATOM   4675  N   LEU   283      48.241  42.897  56.024  1.00  0.00           N  
ATOM   4676  H   LEU   283      47.712  43.305  56.781  1.00  0.00           H  
ATOM   4677  CA  LEU   283      47.960  43.683  54.795  1.00  0.00           C  
ATOM   4678  HA  LEU   283      48.710  43.612  54.007  1.00  0.00           H  
ATOM   4679  CB  LEU   283      46.580  43.191  54.239  1.00  0.00           C  
ATOM   4680  HB2 LEU   283      45.877  43.482  55.020  1.00  0.00           H  
ATOM   4681  HB3 LEU   283      46.204  43.758  53.386  1.00  0.00           H  
ATOM   4682  CG  LEU   283      46.393  41.686  53.894  1.00  0.00           C  
ATOM   4683  HG  LEU   283      46.911  41.047  54.609  1.00  0.00           H  
ATOM   4684  CD1 LEU   283      44.967  41.145  53.956  1.00  0.00           C  
ATOM   4685 HD11 LEU   283      44.527  41.332  54.935  1.00  0.00           H  
ATOM   4686 HD12 LEU   283      44.331  41.483  53.137  1.00  0.00           H  
ATOM   4687 HD13 LEU   283      45.074  40.088  53.711  1.00  0.00           H  
ATOM   4688  CD2 LEU   283      47.118  41.313  52.629  1.00  0.00           C  
ATOM   4689 HD21 LEU   283      46.875  40.320  52.251  1.00  0.00           H  
ATOM   4690 HD22 LEU   283      46.862  42.077  51.895  1.00  0.00           H  
ATOM   4691 HD23 LEU   283      48.181  41.399  52.854  1.00  0.00           H  
ATOM   4692  C   LEU   283      47.848  45.199  54.982  1.00  0.00           C  
ATOM   4693  O   LEU   283      47.413  45.621  56.020  1.00  0.00           O  
ATOM   4694  N   THR   284      48.254  46.064  54.020  1.00  0.00           N  
ATOM   4695  H   THR   284      48.586  45.626  53.173  1.00  0.00           H  
ATOM   4696  CA  THR   284      48.376  47.490  54.093  1.00  0.00           C  
ATOM   4697  HA  THR   284      47.984  47.785  55.066  1.00  0.00           H  
ATOM   4698  CB  THR   284      49.803  48.057  53.889  1.00  0.00           C  
ATOM   4699  HB  THR   284      49.808  49.090  54.238  1.00  0.00           H  
ATOM   4700  CG2 THR   284      50.917  47.157  54.512  1.00  0.00           C  
ATOM   4701 HG21 THR   284      51.919  47.562  54.372  1.00  0.00           H  
ATOM   4702 HG22 THR   284      50.849  47.113  55.599  1.00  0.00           H  
ATOM   4703 HG23 THR   284      50.899  46.150  54.094  1.00  0.00           H  
ATOM   4704  OG1 THR   284      49.934  48.162  52.542  1.00  0.00           O  
ATOM   4705  HG1 THR   284      49.947  47.242  52.268  1.00  0.00           H  
ATOM   4706  C   THR   284      47.370  48.280  53.258  1.00  0.00           C  
ATOM   4707  O   THR   284      46.780  47.709  52.318  1.00  0.00           O  
ATOM   4708  N   LYS   285      47.176  49.591  53.550  1.00  0.00           N  
ATOM   4709  H   LYS   285      47.587  50.029  54.362  1.00  0.00           H  
ATOM   4710  CA  LYS   285      46.319  50.457  52.788  1.00  0.00           C  
ATOM   4711  HA  LYS   285      45.267  50.284  53.015  1.00  0.00           H  
ATOM   4712  CB  LYS   285      46.724  51.889  53.153  1.00  0.00           C  
ATOM   4713  HB2 LYS   285      46.873  51.944  54.231  1.00  0.00           H  
ATOM   4714  HB3 LYS   285      47.744  52.116  52.845  1.00  0.00           H  
ATOM   4715  CG  LYS   285      45.755  53.009  52.642  1.00  0.00           C  
ATOM   4716  HG2 LYS   285      45.962  53.051  51.573  1.00  0.00           H  
ATOM   4717  HG3 LYS   285      44.731  52.763  52.924  1.00  0.00           H  
ATOM   4718  CD  LYS   285      46.098  54.343  53.362  1.00  0.00           C  
ATOM   4719  HD2 LYS   285      45.777  54.298  54.402  1.00  0.00           H  
ATOM   4720  HD3 LYS   285      47.183  54.442  53.346  1.00  0.00           H  
ATOM   4721  CE  LYS   285      45.373  55.569  52.695  1.00  0.00           C  
ATOM   4722  HE2 LYS   285      44.306  55.347  52.683  1.00  0.00           H  
ATOM   4723  HE3 LYS   285      45.426  56.420  53.374  1.00  0.00           H  
ATOM   4724  NZ  LYS   285      45.869  55.775  51.322  1.00  0.00           N  
ATOM   4725  HZ1 LYS   285      45.594  55.145  50.582  1.00  0.00           H  
ATOM   4726  HZ2 LYS   285      45.607  56.707  51.035  1.00  0.00           H  
ATOM   4727  HZ3 LYS   285      46.873  55.668  51.345  1.00  0.00           H  
ATOM   4728  C   LYS   285      46.388  50.241  51.276  1.00  0.00           C  
ATOM   4729  O   LYS   285      45.307  50.194  50.658  1.00  0.00           O  
ATOM   4730  N   ASN   286      47.589  49.934  50.699  1.00  0.00           N  
ATOM   4731  H   ASN   286      48.398  49.856  51.299  1.00  0.00           H  
ATOM   4732  CA  ASN   286      47.826  49.756  49.228  1.00  0.00           C  
ATOM   4733  HA  ASN   286      47.302  50.504  48.634  1.00  0.00           H  
ATOM   4734  CB  ASN   286      49.359  50.001  48.961  1.00  0.00           C  
ATOM   4735  HB2 ASN   286      49.953  49.144  49.278  1.00  0.00           H  
ATOM   4736  HB3 ASN   286      49.507  50.046  47.882  1.00  0.00           H  
ATOM   4737  CG  ASN   286      49.900  51.240  49.607  1.00  0.00           C  
ATOM   4738  OD1 ASN   286      50.498  51.276  50.660  1.00  0.00           O  
ATOM   4739  ND2 ASN   286      49.781  52.382  49.013  1.00  0.00           N  
ATOM   4740 HD21 ASN   286      50.071  53.256  49.428  1.00  0.00           H  
ATOM   4741 HD22 ASN   286      49.366  52.383  48.092  1.00  0.00           H  
ATOM   4742  C   ASN   286      47.386  48.310  48.801  1.00  0.00           C  
ATOM   4743  O   ASN   286      46.884  47.982  47.712  1.00  0.00           O  
ATOM   4744  N   ASP   287      47.540  47.302  49.676  1.00  0.00           N  
ATOM   4745  H   ASP   287      47.958  47.433  50.587  1.00  0.00           H  
ATOM   4746  CA  ASP   287      47.066  45.891  49.550  1.00  0.00           C  
ATOM   4747  HA  ASP   287      47.321  45.568  48.541  1.00  0.00           H  
ATOM   4748  CB  ASP   287      47.850  44.968  50.552  1.00  0.00           C  
ATOM   4749  HB2 ASP   287      47.444  45.183  51.540  1.00  0.00           H  
ATOM   4750  HB3 ASP   287      47.832  43.899  50.342  1.00  0.00           H  
ATOM   4751  CG  ASP   287      49.361  45.316  50.628  1.00  0.00           C  
ATOM   4752  OD1 ASP   287      49.812  45.692  51.748  1.00  0.00           O  
ATOM   4753  OD2 ASP   287      50.016  45.272  49.546  1.00  0.00           O  
ATOM   4754  C   ASP   287      45.547  45.638  49.596  1.00  0.00           C  
ATOM   4755  O   ASP   287      45.050  44.642  49.064  1.00  0.00           O  
ATOM   4756  N   LEU   288      44.798  46.586  50.283  1.00  0.00           N  
ATOM   4757  H   LEU   288      45.284  47.409  50.608  1.00  0.00           H  
ATOM   4758  CA  LEU   288      43.400  46.340  50.532  1.00  0.00           C  
ATOM   4759  HA  LEU   288      43.107  45.290  50.572  1.00  0.00           H  
ATOM   4760  CB  LEU   288      42.981  46.987  51.902  1.00  0.00           C  
ATOM   4761  HB2 LEU   288      43.259  48.039  51.840  1.00  0.00           H  
ATOM   4762  HB3 LEU   288      41.898  46.902  51.993  1.00  0.00           H  
ATOM   4763  CG  LEU   288      43.689  46.243  53.141  1.00  0.00           C  
ATOM   4764  HG  LEU   288      44.773  46.165  53.052  1.00  0.00           H  
ATOM   4765  CD1 LEU   288      43.442  47.145  54.407  1.00  0.00           C  
ATOM   4766 HD11 LEU   288      43.672  48.195  54.228  1.00  0.00           H  
ATOM   4767 HD12 LEU   288      42.355  47.120  54.489  1.00  0.00           H  
ATOM   4768 HD13 LEU   288      43.880  46.778  55.335  1.00  0.00           H  
ATOM   4769  CD2 LEU   288      43.228  44.759  53.304  1.00  0.00           C  
ATOM   4770 HD21 LEU   288      43.576  44.178  52.450  1.00  0.00           H  
ATOM   4771 HD22 LEU   288      43.667  44.450  54.253  1.00  0.00           H  
ATOM   4772 HD23 LEU   288      42.153  44.670  53.458  1.00  0.00           H  
ATOM   4773  C   LEU   288      42.595  46.948  49.457  1.00  0.00           C  
ATOM   4774  O   LEU   288      42.773  48.108  49.144  1.00  0.00           O  
ATOM   4775  N   ASP   289      41.567  46.261  48.897  1.00  0.00           N  
ATOM   4776  H   ASP   289      41.345  45.366  49.309  1.00  0.00           H  
ATOM   4777  CA  ASP   289      40.598  46.870  48.010  1.00  0.00           C  
ATOM   4778  HA  ASP   289      41.113  47.383  47.198  1.00  0.00           H  
ATOM   4779  CB  ASP   289      39.831  45.758  47.286  1.00  0.00           C  
ATOM   4780  HB2 ASP   289      39.069  45.333  47.939  1.00  0.00           H  
ATOM   4781  HB3 ASP   289      39.304  46.098  46.396  1.00  0.00           H  
ATOM   4782  CG  ASP   289      40.520  44.524  46.646  1.00  0.00           C  
ATOM   4783  OD1 ASP   289      39.792  43.685  46.134  1.00  0.00           O  
ATOM   4784  OD2 ASP   289      41.743  44.378  46.618  1.00  0.00           O  
ATOM   4785  C   ASP   289      39.720  47.917  48.653  1.00  0.00           C  
ATOM   4786  O   ASP   289      39.505  47.929  49.837  1.00  0.00           O  
ATOM   4787  N   LYS   290      39.243  48.788  47.770  1.00  0.00           N  
ATOM   4788  H   LYS   290      39.603  48.655  46.835  1.00  0.00           H  
ATOM   4789  CA  LYS   290      38.639  50.142  48.048  1.00  0.00           C  
ATOM   4790  HA  LYS   290      38.388  50.615  47.098  1.00  0.00           H  
ATOM   4791  CB  LYS   290      37.183  49.940  48.640  1.00  0.00           C  
ATOM   4792  HB2 LYS   290      36.727  49.144  48.051  1.00  0.00           H  
ATOM   4793  HB3 LYS   290      37.226  49.526  49.648  1.00  0.00           H  
ATOM   4794  CG  LYS   290      36.283  51.256  48.627  1.00  0.00           C  
ATOM   4795  HG2 LYS   290      36.592  51.980  49.381  1.00  0.00           H  
ATOM   4796  HG3 LYS   290      36.299  51.629  47.603  1.00  0.00           H  
ATOM   4797  CD  LYS   290      34.873  50.888  48.987  1.00  0.00           C  
ATOM   4798  HD2 LYS   290      34.417  50.415  48.117  1.00  0.00           H  
ATOM   4799  HD3 LYS   290      34.840  50.238  49.861  1.00  0.00           H  
ATOM   4800  CE  LYS   290      34.050  52.180  49.234  1.00  0.00           C  
ATOM   4801  HE2 LYS   290      34.437  52.762  50.070  1.00  0.00           H  
ATOM   4802  HE3 LYS   290      34.138  52.828  48.361  1.00  0.00           H  
ATOM   4803  NZ  LYS   290      32.611  51.907  49.486  1.00  0.00           N  
ATOM   4804  HZ1 LYS   290      32.482  51.417  50.360  1.00  0.00           H  
ATOM   4805  HZ2 LYS   290      32.048  52.742  49.571  1.00  0.00           H  
ATOM   4806  HZ3 LYS   290      32.348  51.311  48.715  1.00  0.00           H  
ATOM   4807  C   LYS   290      39.552  51.029  48.771  1.00  0.00           C  
ATOM   4808  O   LYS   290      39.688  52.158  48.240  1.00  0.00           O  
ATOM   4809  N   ALA   291      40.221  50.648  49.883  1.00  0.00           N  
ATOM   4810  H   ALA   291      40.020  49.679  50.088  1.00  0.00           H  
ATOM   4811  CA  ALA   291      41.075  51.421  50.844  1.00  0.00           C  
ATOM   4812  HA  ALA   291      40.530  52.211  51.361  1.00  0.00           H  
ATOM   4813  CB  ALA   291      41.704  50.543  51.965  1.00  0.00           C  
ATOM   4814  HB1 ALA   291      42.395  49.837  51.505  1.00  0.00           H  
ATOM   4815  HB2 ALA   291      42.198  51.235  52.647  1.00  0.00           H  
ATOM   4816  HB3 ALA   291      40.889  50.011  52.456  1.00  0.00           H  
ATOM   4817  C   ALA   291      42.193  52.235  50.104  1.00  0.00           C  
ATOM   4818  O   ALA   291      42.381  53.417  50.275  1.00  0.00           O  
ATOM   4819  N   ASN   292      42.905  51.569  49.195  1.00  0.00           N  
ATOM   4820  H   ASN   292      42.868  50.563  49.121  1.00  0.00           H  
ATOM   4821  CA  ASN   292      43.992  52.178  48.412  1.00  0.00           C  
ATOM   4822  HA  ASN   292      44.756  52.548  49.095  1.00  0.00           H  
ATOM   4823  CB  ASN   292      44.505  51.057  47.563  1.00  0.00           C  
ATOM   4824  HB2 ASN   292      45.449  51.321  47.085  1.00  0.00           H  
ATOM   4825  HB3 ASN   292      44.675  50.226  48.248  1.00  0.00           H  
ATOM   4826  CG  ASN   292      43.483  50.577  46.511  1.00  0.00           C  
ATOM   4827  OD1 ASN   292      43.271  51.251  45.505  1.00  0.00           O  
ATOM   4828  ND2 ASN   292      42.720  49.549  46.827  1.00  0.00           N  
ATOM   4829 HD21 ASN   292      41.970  49.290  46.202  1.00  0.00           H  
ATOM   4830 HD22 ASN   292      42.897  49.019  47.668  1.00  0.00           H  
ATOM   4831  C   ASN   292      43.656  53.389  47.512  1.00  0.00           C  
ATOM   4832  O   ASN   292      44.654  53.947  47.010  1.00  0.00           O  
ATOM   4833  N   LYS   293      42.397  53.779  47.386  1.00  0.00           N  
ATOM   4834  H   LYS   293      41.696  53.302  47.935  1.00  0.00           H  
ATOM   4835  CA  LYS   293      41.985  54.979  46.645  1.00  0.00           C  
ATOM   4836  HA  LYS   293      42.609  55.112  45.761  1.00  0.00           H  
ATOM   4837  CB  LYS   293      40.557  54.729  46.152  1.00  0.00           C  
ATOM   4838  HB2 LYS   293      40.656  53.843  45.525  1.00  0.00           H  
ATOM   4839  HB3 LYS   293      40.097  54.487  47.110  1.00  0.00           H  
ATOM   4840  CG  LYS   293      39.796  55.805  45.315  1.00  0.00           C  
ATOM   4841  HG2 LYS   293      38.870  55.351  44.962  1.00  0.00           H  
ATOM   4842  HG3 LYS   293      39.569  56.703  45.889  1.00  0.00           H  
ATOM   4843  CD  LYS   293      40.385  56.325  44.072  1.00  0.00           C  
ATOM   4844  HD2 LYS   293      41.430  56.609  44.196  1.00  0.00           H  
ATOM   4845  HD3 LYS   293      40.289  55.577  43.285  1.00  0.00           H  
ATOM   4846  CE  LYS   293      39.589  57.527  43.456  1.00  0.00           C  
ATOM   4847  HE2 LYS   293      38.621  57.072  43.245  1.00  0.00           H  
ATOM   4848  HE3 LYS   293      39.388  58.261  44.236  1.00  0.00           H  
ATOM   4849  NZ  LYS   293      40.154  57.978  42.153  1.00  0.00           N  
ATOM   4850  HZ1 LYS   293      40.949  58.575  42.331  1.00  0.00           H  
ATOM   4851  HZ2 LYS   293      40.502  57.192  41.622  1.00  0.00           H  
ATOM   4852  HZ3 LYS   293      39.445  58.579  41.759  1.00  0.00           H  
ATOM   4853  C   LYS   293      42.044  56.233  47.613  1.00  0.00           C  
ATOM   4854  O   LYS   293      41.832  57.372  47.210  1.00  0.00           O  
ATOM   4855  N   ASP   294      42.411  56.055  48.902  1.00  0.00           N  
ATOM   4856  H   ASP   294      42.342  55.127  49.296  1.00  0.00           H  
ATOM   4857  CA  ASP   294      42.430  57.218  49.828  1.00  0.00           C  
ATOM   4858  HA  ASP   294      41.604  57.892  49.599  1.00  0.00           H  
ATOM   4859  CB  ASP   294      42.149  56.772  51.330  1.00  0.00           C  
ATOM   4860  HB2 ASP   294      41.207  56.225  51.337  1.00  0.00           H  
ATOM   4861  HB3 ASP   294      42.938  56.058  51.565  1.00  0.00           H  
ATOM   4862  CG  ASP   294      41.909  57.948  52.253  1.00  0.00           C  
ATOM   4863  OD1 ASP   294      42.092  59.159  51.961  1.00  0.00           O  
ATOM   4864  OD2 ASP   294      41.359  57.647  53.321  1.00  0.00           O  
ATOM   4865  C   ASP   294      43.717  58.079  49.637  1.00  0.00           C  
ATOM   4866  O   ASP   294      44.487  58.017  50.600  1.00  0.00           O  
ATOM   4867  N   LYS   295      43.858  58.833  48.553  1.00  0.00           N  
ATOM   4868  H   LYS   295      43.223  58.897  47.770  1.00  0.00           H  
ATOM   4869  CA  LYS   295      45.083  59.707  48.425  1.00  0.00           C  
ATOM   4870  HA  LYS   295      45.881  59.017  48.701  1.00  0.00           H  
ATOM   4871  CB  LYS   295      45.296  60.109  46.951  1.00  0.00           C  
ATOM   4872  HB2 LYS   295      46.259  60.617  46.897  1.00  0.00           H  
ATOM   4873  HB3 LYS   295      45.282  59.162  46.411  1.00  0.00           H  
ATOM   4874  CG  LYS   295      44.164  60.934  46.388  1.00  0.00           C  
ATOM   4875  HG2 LYS   295      43.247  60.359  46.520  1.00  0.00           H  
ATOM   4876  HG3 LYS   295      44.113  61.803  47.044  1.00  0.00           H  
ATOM   4877  CD  LYS   295      44.338  61.183  44.949  1.00  0.00           C  
ATOM   4878  HD2 LYS   295      44.089  60.338  44.308  1.00  0.00           H  
ATOM   4879  HD3 LYS   295      43.659  62.003  44.717  1.00  0.00           H  
ATOM   4880  CE  LYS   295      45.809  61.527  44.498  1.00  0.00           C  
ATOM   4881  HE2 LYS   295      45.979  62.584  44.699  1.00  0.00           H  
ATOM   4882  HE3 LYS   295      46.552  61.049  45.137  1.00  0.00           H  
ATOM   4883  NZ  LYS   295      46.028  61.115  43.100  1.00  0.00           N  
ATOM   4884  HZ1 LYS   295      46.366  60.164  43.066  1.00  0.00           H  
ATOM   4885  HZ2 LYS   295      45.208  61.296  42.540  1.00  0.00           H  
ATOM   4886  HZ3 LYS   295      46.778  61.688  42.740  1.00  0.00           H  
ATOM   4887  C   LYS   295      45.332  60.892  49.419  1.00  0.00           C  
ATOM   4888  O   LYS   295      46.452  61.385  49.486  1.00  0.00           O  
ATOM   4889  N   ALA   296      44.274  61.268  50.163  1.00  0.00           N  
ATOM   4890  H   ALA   296      43.566  60.553  50.073  1.00  0.00           H  
ATOM   4891  CA  ALA   296      44.372  62.180  51.294  1.00  0.00           C  
ATOM   4892  HA  ALA   296      45.121  62.946  51.092  1.00  0.00           H  
ATOM   4893  CB  ALA   296      43.013  62.952  51.356  1.00  0.00           C  
ATOM   4894  HB1 ALA   296      43.062  63.637  52.203  1.00  0.00           H  
ATOM   4895  HB2 ALA   296      42.840  63.517  50.440  1.00  0.00           H  
ATOM   4896  HB3 ALA   296      42.135  62.334  51.541  1.00  0.00           H  
ATOM   4897  C   ALA   296      44.635  61.486  52.710  1.00  0.00           C  
ATOM   4898  O   ALA   296      44.860  62.319  53.617  1.00  0.00           O  
ATOM   4899  N   ASN   297      44.582  60.119  52.760  1.00  0.00           N  
ATOM   4900  H   ASN   297      44.219  59.648  51.944  1.00  0.00           H  
ATOM   4901  CA  ASN   297      44.714  59.362  54.011  1.00  0.00           C  
ATOM   4902  HA  ASN   297      44.462  58.308  53.889  1.00  0.00           H  
ATOM   4903  CB  ASN   297      46.165  59.371  54.583  1.00  0.00           C  
ATOM   4904  HB2 ASN   297      46.445  60.334  55.010  1.00  0.00           H  
ATOM   4905  HB3 ASN   297      46.203  58.603  55.356  1.00  0.00           H  
ATOM   4906  CG  ASN   297      47.266  58.988  53.559  1.00  0.00           C  
ATOM   4907  OD1 ASN   297      47.258  57.861  52.972  1.00  0.00           O  
ATOM   4908  ND2 ASN   297      48.188  59.872  53.272  1.00  0.00           N  
ATOM   4909 HD21 ASN   297      48.979  59.537  52.741  1.00  0.00           H  
ATOM   4910 HD22 ASN   297      48.250  60.707  53.836  1.00  0.00           H  
ATOM   4911  C   ASN   297      43.687  59.765  55.071  1.00  0.00           C  
ATOM   4912  O   ASN   297      43.896  59.708  56.259  1.00  0.00           O  
ATOM   4913  N   ARG   298      42.451  60.080  54.633  1.00  0.00           N  
ATOM   4914  H   ARG   298      42.249  59.817  53.679  1.00  0.00           H  
ATOM   4915  CA  ARG   298      41.471  60.809  55.456  1.00  0.00           C  
ATOM   4916  HA  ARG   298      41.837  61.352  56.327  1.00  0.00           H  
ATOM   4917  CB  ARG   298      40.681  61.693  54.538  1.00  0.00           C  
ATOM   4918  HB2 ARG   298      41.267  62.423  53.980  1.00  0.00           H  
ATOM   4919  HB3 ARG   298      40.080  61.096  53.851  1.00  0.00           H  
ATOM   4920  CG  ARG   298      39.734  62.623  55.415  1.00  0.00           C  
ATOM   4921  HG2 ARG   298      38.982  62.011  55.914  1.00  0.00           H  
ATOM   4922  HG3 ARG   298      40.401  63.094  56.138  1.00  0.00           H  
ATOM   4923  CD  ARG   298      38.992  63.685  54.639  1.00  0.00           C  
ATOM   4924  HD2 ARG   298      38.684  64.508  55.284  1.00  0.00           H  
ATOM   4925  HD3 ARG   298      39.682  64.068  53.887  1.00  0.00           H  
ATOM   4926  NE  ARG   298      37.801  63.127  54.022  1.00  0.00           N  
ATOM   4927  HE  ARG   298      37.889  62.566  53.188  1.00  0.00           H  
ATOM   4928  CZ  ARG   298      36.577  63.559  54.184  1.00  0.00           C  
ATOM   4929  NH1 ARG   298      36.111  64.456  55.078  1.00  0.00           N  
ATOM   4930 HH11 ARG   298      36.693  65.250  55.304  1.00  0.00           H  
ATOM   4931 HH12 ARG   298      35.130  64.697  55.067  1.00  0.00           H  
ATOM   4932  NH2 ARG   298      35.737  63.039  53.317  1.00  0.00           N  
ATOM   4933 HH21 ARG   298      35.963  62.116  52.975  1.00  0.00           H  
ATOM   4934 HH22 ARG   298      34.846  63.494  53.186  1.00  0.00           H  
ATOM   4935  C   ARG   298      40.498  59.841  56.210  1.00  0.00           C  
ATOM   4936  O   ARG   298      40.066  60.185  57.315  1.00  0.00           O  
ATOM   4937  N   TYR   299      40.195  58.690  55.667  1.00  0.00           N
[truncated: 28,171 more chars]
