# Supplementary material for: Active ingredients and molecular targets of Taraxacum mongolicum against hepatocellular carcinoma: network pharmacology, molecular docking, and molecular dynamics simulation analysis
Source: PeerJ. 2022 Jul 18;10:e13737. doi: 10.7717/peerj.13737 (PMC9302432; doi:10.7717/peerj.13737)
Supplement: Supplemental Information 7 [file peerj-10-13737-s007.zip › Molecular dynamics (MD) simulation data/PTEN-Sonchuside_A data/rmsd_cpx.dat]

#Frame     RMSD_00003
       1       0.0000
       2       0.8697
       3       0.9373
       4       1.0463
       5       1.1758
       6       1.1756
       7       1.1978
       8       1.1771
       9       1.2705
      10       1.2185
      11       1.1244
      12       1.1057
      13       1.1936
      14       1.2181
      15       1.1964
      16       1.2294
      17       1.3363
      18       1.2801
      19       1.3298
      20       1.3229
      21       1.3848
      22       1.2533
      23       1.2428
      24       1.2762
      25       1.2448
      26       1.2939
      27       1.4598
      28       1.4492
      29       1.4805
      30       1.4796
      31       1.4580
      32       1.4497
      33       1.4929
      34       1.5002
      35       1.4479
      36       1.4772
      37       1.5138
      38       1.4856
      39       1.4449
      40       1.5538
      41       1.5906
      42       1.5796
      43       1.6396
      44       1.7252
      45       1.6283
      46       1.4969
      47       1.5007
      48       1.4606
      49       1.4311
      50       1.4276
      51       1.4840
      52       1.5187
      53       1.5595
      54       1.6519
      55       1.6886
      56       1.5978
      57       1.5817
      58       1.5999
      59       1.5755
      60       1.6491
      61       1.6606
      62       1.6139
      63       1.6482
      64       1.5886
      65       1.6096
      66       1.6545
      67       1.6655
      68       1.6838
      69       1.6444
      70       1.6063
      71       1.6257
      72       1.6688
      73       1.5632
      74       1.5997
      75       1.5544
      76       1.5967
      77       1.6327
      78       1.5655
      79       1.6527
      80       1.7159
      81       1.7107
      82       1.6869
      83       1.7304
      84       1.8060
      85       1.7895
      86       1.7234
      87       1.8393
      88       1.8623
      89       1.8976
      90       1.7925
      91       1.7936
      92       1.8678
      93       1.9451
      94       1.8780
      95       1.9398
      96       1.7919
      97       1.7963
      98       1.8075
      99       1.8513
     100       1.8078
     101       1.8175
     102       1.8347
     103       1.9220
     104       1.8734
     105       1.8661
     106       1.8795
     107       1.8363
     108       1.8786
     109       1.8585
     110       1.7799
     111       1.8508
     112       1.8386
     113       1.8920
     114       1.8413
     115       1.7284
     116       1.8067
     117       1.8771
     118       1.8461
     119       1.8672
     120       1.8783
     121       1.8928
     122       1.9133
     123       1.8931
     124       1.8518
     125       1.8149
     126       1.8105
     127       1.7728
     128       1.7824
     129       1.7428
     130       1.7674
     131       1.8023
     132       1.8018
     133       1.7675
     134       1.8052
     135       1.8071
     136       1.9374
     137       1.9418
     138       1.8844
     139       1.9515
     140       1.9502
     141       1.9889
     142       2.0157
     143       1.9868
     144       2.0725
     145       2.0852
     146       2.0052
     147       1.9516
     148       2.0054
     149       2.0447
     150       1.9483
     151       1.9104
     152       1.8705
     153       1.9278
     154       1.9049
     155       1.8908
     156       1.9331
     157       2.0537
     158       1.9910
     159       2.0520
     160       2.0096
     161       2.0431
     162       2.0028
     163       2.0781
     164       2.0422
     165       2.0138
     166       2.0158
     167       1.9339
     168       2.0355
     169       1.9230
     170       1.9435
     171       1.9091
     172       2.0234
     173       1.9882
     174       1.9694
     175       1.9564
     176       1.9872
     177       1.9223
     178       1.9291
     179       1.9477
     180       1.9043
     181       1.9018
     182       1.8486
     183       1.8321
     184       1.8632
     185       1.8622
     186       1.7284
     187       1.8102
     188       1.8792
     189       1.8813
     190       1.8273
     191       1.8345
     192       1.8359
     193       1.8309
     194       1.8958
     195       1.8454
     196       1.8691
     197       1.8145
     198       1.8994
     199       1.9730
     200       1.9414
     201       1.8716
     202       1.8188
     203       1.8609
     204       1.8682
     205       1.8402
     206       1.8680
     207       1.9130
     208       1.8690
     209       1.9239
     210       1.9073
     211       2.0096
     212       1.9091
     213       1.9656
     214       1.9679
     215       2.0483
     216       2.0547
     217       2.0085
     218       2.0551
     219       2.0585
     220       1.9898
     221       2.0878
     222       1.9354
     223       1.9964
     224       2.0774
     225       2.1171
     226       2.1730
     227       2.1076
     228       1.9857
     229       2.0027
     230       1.9523
     231       2.0017
     232       2.0989
     233       1.9919
     234       1.9927
     235       2.1662
     236       2.0319
     237       2.0710
     238       2.0941
     239       2.0682
     240       2.1007
     241       2.0775
     242       2.0846
     243       2.1216
     244       2.1195
     245       2.1852
     246       2.1803
     247       2.2002
     248       2.1281
     249       2.0994
     250       2.1638
     251       2.2412
     252       2.2057
     253       2.3101
     254       2.1589
     255       2.0534
     256       2.0816
     257       2.0957
     258       2.0468
     259       1.9609
     260       1.9792
     261       1.9855
     262       2.0831
     263       2.0297
     264       2.0745
     265       2.0755
     266       2.1001
     267       2.0853
     268       2.0906
     269       2.0716
     270       2.0876
     271       2.0839
     272       2.0215
     273       2.0412
     274       1.9662
     275       2.0169
     276       2.0003
     277       1.9822
     278       2.0690
     279       2.0712
     280       2.0874
     281       2.1164
     282       2.1208
     283       2.0996
     284       2.1034
     285       2.0478
     286       2.0461
     287       2.0758
     288       2.0961
     289       2.2031
     290       2.1673
     291       2.1855
     292       2.1542
     293       2.1506
     294       2.1780
     295       2.2365
     296       2.1613
     297       2.1315
     298       2.1163
     299       2.1510
     300       2.1345
     301       2.1010
     302       2.0941
     303       2.1613
     304       2.1415
     305       2.1437
     306       2.0692
     307       2.0241
     308       2.0253
     309       2.0429
     310       2.0613
     311       2.0615
     312       1.9649
     313       1.9572
     314       1.9400
     315       1.9477
     316       1.9800
     317       1.9793
     318       1.9821
     319       2.0778
     320       2.0157
     321       1.9888
     322       2.0000
     323       2.0872
     324       2.1034
     325       2.0172
     326       2.0019
     327       2.0589
     328       2.1026
     329       2.1796
     330       2.3198
     331       2.2621
     332       2.3070
     333       2.3307
     334       2.2983
     335       2.2356
     336       2.2512
     337       2.1807
     338       2.1713
     339       2.1544
     340       2.1862
     341       2.0579
     342       2.1774
     343       2.1879
     344       2.1986
     345       2.2728
     346       2.2531
     347       2.2964
     348       2.2589
     349       2.2470
     350       2.3029
     351       2.3169
     352       2.2908
     353       2.2931
     354       2.2223
     355       2.2360
     356       2.2409
     357       2.2483
     358       2.1428
     359       2.1071
     360       2.1348
     361       2.1723
     362       2.1456
     363       2.3082
     364       2.1983
     365       2.1812
     366       2.2350
     367       2.2689
     368       2.4154
     369       2.3458
     370       2.2801
     371       2.2452
     372       2.2230
     373       2.2747
     374       2.1382
     375       2.1434
     376       2.1165
     377       2.1213
     378       2.1628
     379       2.1399
     380       2.0516
     381       2.0636
     382       2.1994
     383       2.1703
     384       2.0881
     385       2.0434
     386       2.1479
     387       2.1177
     388       2.0792
     389       2.0867
     390       2.0536
     391       2.1963
     392       2.1096
     393       2.0741
     394       2.0987
     395       2.1675
     396       2.1593
     397       2.1610
     398       2.1045
     399       2.0175
     400       1.9957
     401       2.0755
     402       2.1274
     403       2.1365
     404       2.1425
     405       2.2102
     406       2.2003
     407       2.1411
     408       2.2565
     409       2.3100
     410       2.2498
     411       2.2475
     412       2.0977
     413       2.0966
     414       2.1766
     415       2.3066
     416       2.2751
     417       2.3255
     418       2.2364
     419       2.1326
     420       2.2001
     421       2.1455
     422       2.1518
     423       2.1178
     424       2.1223
     425       2.1544
     426       2.1902
     427       2.1539
     428       2.1586
     429       2.1686
     430       2.1894
     431       2.1003
     432       2.1601
     433       2.1413
     434       2.1951
     435       2.0735
     436       2.1050
     437       2.0888
     438       2.0669
     439       2.1746
     440       2.1106
     441       2.0666
     442       2.0853
     443       2.1138
     444       2.0958
     445       2.1358
     446       2.0753
     447       2.1455
     448       2.1428
     449       2.2275
     450       2.2047
     451       2.1724
     452       2.2828
     453       2.2882
     454       2.3385
     455       2.2820
     456       2.2061
     457       2.2346
     458       2.2723
     459       2.1928
     460       2.3054
     461       2.3238
     462       2.2529
     463       2.2242
     464       2.3324
     465       2.3791
     466       2.5063
     467       2.5951
     468       2.5298
     469       2.6254
     470       2.4260
     471       2.4929
     472       2.2677
     473       2.3216
     474       2.3737
     475       2.3123
     476       2.3869
     477       2.3067
     478       2.3246
     479       2.3838
     480       2.2357
     481       2.3201
     482       2.2475
     483       2.3231
     484       2.3093
     485       2.2540
     486       2.2422
     487       2.3065
     488       2.3027
     489       2.3022
     490       2.3030
     491       2.2799
     492       2.3254
     493       2.2629
     494       2.2498
     495       2.1975
     496       2.2204
     497       2.2827
     498       2.3001
     499       2.2426
     500       2.2448
     501       2.2545
     502       2.2142
     503       2.2327
     504       2.1902
     505       2.2316
     506       2.1580
     507       2.1276
     508       2.1997
     509       2.1784
     510       2.2641
     511       2.2285
     512       2.3203
     513       2.3208
     514       2.2820
     515       2.3110
     516       2.2575
     517       2.2315
     518       2.1949
     519       2.2676
     520       2.2759
     521       2.3157
     522       2.1810
     523       2.1950
     524       2.2165
     525       2.2102
     526       2.2342
     527       2.1839
     528       2.1791
     529       2.1868
     530       2.1414
     531       2.0910
     532       2.1303
     533       2.2154
     534       2.1789
     535       2.1469
     536       2.2275
     537       2.3206
     538       2.2313
     539       2.2804
     540       2.2054
     541       2.2837
     542       2.1447
     543       2.1350
     544       2.0811
     545       2.0879
     546       2.0822
     547       2.0158
     548       2.0632
     549       2.0335
     550       2.0306
     551       2.0792
     552       2.0377
     553       2.0291
     554       2.0459
     555       2.1260
     556       2.1229
     557       2.1768
     558       2.1918
     559       2.1009
     560       2.1387
     561       2.0388
     562       2.1015
     563       2.1289
     564       2.1926
     565       2.2295
     566       2.2649
     567       2.1913
     568       2.1735
     569       2.1451
     570       2.2397
     571       2.2844
     572       2.3047
     573       2.1916
     574       2.1948
     575       2.3546
     576       2.3037
     577       2.3422
     578       2.3168
     579       2.2096
     580       2.1963
     581       2.2455
     582       2.3091
     583       2.2727
     584       2.4230
     585       2.4165
     586       2.3516
     587       2.3243
     588       2.3841
     589       2.3743
     590       2.3761
     591       2.3803
     592       2.3893
     593       2.3023
     594       2.3106
     595       2.2667
     596       2.2299
     597       2.2464
     598       2.3647
     599       2.2456
     600       2.1892
     601       2.2089
     602       2.2188
     603       2.1529
     604       2.1687
     605       2.1224
     606       2.3245
     607       2.2850
     608       2.1924
     609       2.1875
     610       2.2492
     611       2.1067
     612       2.1021
     613       2.0924
     614       2.1136
     615       2.0513
     616       2.1045
     617       2.0639
     618       2.1622
     619       2.1465
     620       2.0210
     621       2.0077
     622       2.1448
     623       2.1502
     624       2.2078
     625       2.1150
     626       2.1596
     627       2.2647
     628       2.2220
     629       2.1752
     630       2.2203
     631       2.1722
     632       2.1484
     633       2.3045
     634       2.3104
     635       2.3838
     636       2.3082
     637       2.3709
     638       2.2507
     639       2.3212
     640       2.2257
     641       2.1758
     642       2.2636
     643       2.2308
     644       2.2104
     645       2.2518
     646       2.2725
     647       2.2286
     648       2.2776
     649       2.1735
     650       2.2322
     651       2.2243
     652       2.1231
     653       2.1623
     654       2.1651
     655       2.0424
     656       2.0496
     657       2.2420
     658       2.2465
     659       2.2873
     660       2.2177
     661       2.1441
     662       2.1730
     663       2.1707
     664       2.1816
     665       2.1416
     666       2.1210
     667       2.2179
     668       2.1621
     669       2.2389
     670       2.1961
     671       2.0860
     672       2.1153
     673       2.2059
     674       2.2470
     675       2.1933
     676       2.1408
     677       2.0926
     678       2.1466
     679       2.2397
     680       2.1393
     681       2.1953
     682       2.1704
     683       2.1735
     684       2.2214
     685       2.2638
     686       2.2968
     687       2.3771
     688       2.2591
     689       2.2273
     690       2.2984
     691       2.3390
     692       2.3249
     693       2.3537
     694       2.3869
     695       2.3160
     696       2.1708
     697       2.1718
     698       2.1419
     699       2.2586
     700       2.2268
     701       2.2241
     702       2.1252
     703       2.1879
     704       2.1574
     705       2.1890
     706       2.2036
     707       2.2257
     708       2.2320
     709       2.2426
     710       2.2375
     711       2.3346
     712       2.4007
     713       2.3795
     714       2.4608
     715       2.3979
     716       2.3125
     717       2.2094
     718       2.1796
     719       2.1838
     720       2.1819
     721       2.2221
     722       2.2218
     723       2.2303
     724       2.2118
     725       2.1852
     726       2.1701
     727       2.1534
     728       2.1898
     729       2.1574
     730       2.0843
     731       2.1404
     732       2.2291
     733       2.2483
     734       2.1892
     735       2.2489
     736       2.1213
     737       2.0954
     738       2.1522
     739       2.2207
     740       2.2349
     741       2.1516
     742       2.1841
     743       2.1752
     744       2.3120
     745       2.2361
     746       2.2918
     747       2.3062
     748       2.0996
     749       2.1260
     750       2.2500
     751       2.3041
     752       2.3193
     753       2.3733
     754       2.2199
     755       2.2584
     756       2.2232
     757       2.2369
     758       2.2312
     759       2.2081
     760       2.1183
     761       2.2130
     762       2.2361
     763       2.1010
     764       2.0167
     765       2.0665
     766       2.1119
     767       2.2288
     768       2.2170
     769       2.3302
     770       2.1929
     771       2.0630
     772       2.1788
     773       2.1755
     774       2.1419
     775       2.1186
     776       2.0694
     777       2.0122
     778       2.0600
     779       2.0927
     780       2.1361
     781       2.1374
     782       2.2423
     783       2.2673
     784       2.2098
     785       2.2474
     786       2.2403
     787       2.1946
     788       2.3050
     789       2.2243
     790       2.3169
     791       2.3295
     792       2.2263
     793       2.2104
     794       2.3343
     795       2.3450
     796       2.2663
     797       2.2446
     798       2.3588
     799       2.0996
     800       2.1784
     801       2.1760
     802       2.2215
     803       2.1229
     804       2.0086
     805       2.0344
     806       2.0708
     807       2.1310
     808       2.2200
     809       2.1407
     810       2.1995
     811       2.0817
     812       2.0528
     813       2.1061
     814       2.0508
     815       2.0363
     816       2.0421
     817       1.9839
     818       1.9304
     819       1.9689
     820       1.9720
     821       2.0417
     822       2.0480
     823       2.0419
     824       2.0218
     825       2.0615
     826       2.0781
     827       2.1173
     828       2.0732
     829       2.0104
     830       1.9846
     831       2.0609
     832       2.0870
     833       2.0933
     834       2.1041
     835       2.0757
     836       2.0784
     837       2.1271
     838       2.1439
     839       2.1525
     840       2.2028
     841       2.1614
     842       2.0501
     843       2.1728
     844       2.1065
     845       2.2151
     846       2.1949
     847       2.1409
     848       2.2875
     849       2.1652
     850       2.0242
     851       2.1462
     852       2.0716
     853       2.1135
     854       2.1085
     855       2.2082
     856       2.1314
     857       2.1703
     858       2.1837
     859       2.1250
     860       2.0247
     861       2.0609
     862       2.1037
     863       2.0687
     864       2.1433
     865       2.0657
     866       1.9673
     867       2.0976
     868       1.9892
     869       2.0921
     870       2.0460
     871       2.1312
     872       2.1512
     873       2.1045
     874       2.1268
     875       2.0863
     876       2.1585
     877       2.1789
     878       2.1301
     879       2.2231
     880       2.2219
     881       2.1659
     882       2.2166
     883       2.1916
     884       2.2345
     885       2.0807
     886       2.1918
     887       2.2269
     888       2.3224
     889       2.3258
     890       2.3280
     891       2.2987
     892       2.2273
     893       2.2297
     894       2.2432
     895       2.1262
     896       2.1249
     897       2.0170
     898       2.0121
     899       2.0269
     900       2.0486
     901       2.1672
     902       2.1708
     903       2.1904
     904       2.1367
     905       2.1905
     906       2.2174
     907       2.2372
     908       2.2291
     909       2.2260
     910       2.1066
     911       2.1404
     912       2.1467
     913       2.2642
     914       2.2389
     915       2.2768
     916       2.1466
     917       2.2338
     918       2.1897
     919       2.0522
     920       2.0857
     921       2.0303
     922       2.0875
     923       2.1337
     924       2.1068
     925       2.0376
     926       2.0435
     927       2.0666
     928       2.0739
     929       2.0839
     930       2.1270
     931       2.1667
     932       2.3932
     933       2.3468
     934       2.2922
     935       2.1817
     936       2.1363
     937       2.2280
     938       2.1544
     939       2.1966
     940       2.1431
     941       2.1847
     942       2.1467
     943       2.0840
     944       2.2127
     945       2.1949
     946       2.1793
     947       2.0528
     948       2.1653
     949       2.2165
     950       2.3087
     951       2.2997
     952       2.1634
     953       2.1560
     954       2.1211
     955       2.0134
     956       2.0904
     957       2.0590
     958       2.1298
     959       2.0600
     960       2.0773
     961       2.2048
     962       2.1638
     963       2.2600
     964       2.1477
     965       2.0943
     966       2.2358
     967       2.1613
     968       2.1011
     969       2.1412
     970       2.1365
     971       2.0765
     972       2.2013
     973       2.1524
     974       2.1490
     975       2.1211
     976       2.0753
     977       2.1148
     978       2.0739
     979       2.0946
     980       2.1334
     981       2.1863
     982       2.1871
     983       2.1482
     984       2.1655
     985       2.2180
     986       2.2004
     987       2.2253
     988       2.2125
     989       2.2154
     990       2.2029
     991       2.0990
     992       2.0799
     993       2.1660
     994       2.1361
     995       2.1536
     996       2.1293
     997       2.0977
     998       2.1605
     999       2.0836
    1000       2.0533
    1001       2.0275
    1002       1.9870
    1003       2.0335
    1004       2.0028
    1005       2.0631
    1006       2.0046
    1007       1.9130
    1008       2.0872
    1009       2.0992
    1010       2.1831
    1011       2.1598
    1012       2.1408
    1013       2.1682
    1014       2.1800
    1015       2.2115
    1016       2.1046
    1017       2.1352
    1018       2.0490
    1019       2.0538
    1020       2.0856
    1021       2.1887
    1022       2.1686
    1023       2.2100
    1024       2.2226
    1025       2.1944
    1026       2.1098
    1027       2.0728
    1028       2.0195
    1029       2.0363
    1030       1.9941
    1031       1.9146
    1032       2.1048
    1033       2.0415
    1034       1.9432
    1035       1.9579
    1036       1.9310
    1037       1.9509
    1038       1.9910
    1039       2.0576
    1040       2.1978
    1041       2.1716
    1042       2.0578
    1043       2.0981
    1044       2.1171
    1045       2.1174
    1046       2.1793
    1047       2.3147
    1048       2.1018
    1049       2.1580
    1050       2.0759
    1051       2.1216
    1052       2.1327
    1053       2.1450
    1054       2.3658
    1055       2.1828
    1056       2.1393
    1057       2.2888
    1058       2.2019
    1059       2.1033
    1060       2.1768
    1061       2.0705
    1062       1.9926
    1063       1.9485
    1064       1.9758
    1065       2.0411
    1066       2.0338
    1067       1.9626
    1068       2.0695
    1069       2.0223
    1070       2.0189
    1071       2.0447
    1072       2.0777
    1073       2.1073
    1074       2.0087
    1075       2.1015
    1076       2.1056
    1077       2.1153
    1078       2.1589
    1079       2.1036
    1080       2.2267
    1081       2.2247
    1082       2.2509
    1083       2.3398
    1084       2.3378
    1085       2.3216
    1086       2.2184
    1087       2.1393
    1088       2.1441
    1089       2.1249
    1090       2.0917
    1091       2.0217
    1092       2.1361
    1093       2.1316
    1094       2.1900
    1095       2.1814
    1096       2.1952
    1097       2.2078
    1098       2.1786
    1099       2.1446
    1100       2.1010
    1101       2.0812
    1102       2.0568
    1103       2.0970
    1104       2.0122
    1105       2.1194
    1106       2.0613
    1107       2.1877
    1108       2.2782
    1109       2.2880
    1110       2.2974
    1111       2.3590
    1112       2.2570
    1113       2.2289
    1114       2.2449
    1115       2.3076
    1116       2.3675
    1117       2.2013
    1118       2.1502
    1119       2.1534
    1120       2.0929
    1121       2.1116
    1122       2.2066
    1123       2.2820
    1124       2.2114
    1125       2.3387
    1126       2.1714
    1127       2.1404
    1128       2.2087
    1129       2.1738
    1130       2.0718
    1131       2.0826
    1132       2.1170
    1133       2.1771
    1134       2.1081
    1135       2.1575
    1136       2.1338
    1137       2.1089
    1138       2.0995
    1139       2.2000
    1140       2.1582
    1141       2.1161
    1142       2.0831
    1143       2.0906
    1144       2.1490
    1145       2.0683
    1146       2.0698
    1147       2.0862
    1148       2.1605
    1149       2.2397
    1150       2.2182
    1151       2.2250
    1152       2.1332
    1153       2.0979
    1154       2.1532
    1155       2.0739
    1156       2.1251
    1157       2.2125
    1158       2.2068
    1159       2.1284
    1160       2.1323
    1161       2.0757
    1162       2.0728
    1163       2.0582
    1164       2.0649
    1165       2.0868
    1166       2.0820
    1167       2.2103
    1168       2.0883
    1169       2.0216
    1170       2.0090
    1171       2.0305
    1172       2.0314
    1173       2.0406
    1174       2.0716
    1175       2.0704
    1176       2.0897
    1177       2.1175
    1178       2.1311
    1179       2.1337
    1180       2.0050
    1181       2.0393
    1182       2.0054
    1183       2.0383
    1184       2.1387
    1185       2.1071
    1186       2.1407
    1187       2.1861
    1188       2.2453
    1189       2.1324
    1190       2.1392
    1191       2.1592
    1192       2.0734
    1193       2.1572
    1194       2.0696
    1195       2.1630
    1196       2.1016
    1197       2.0654
    1198       2.0583
    1199       2.0868
    1200       2.1135
    1201       2.0926
    1202       2.2212
    1203       2.1842
    1204       2.2185
    1205       2.1362
    1206       2.1631
    1207       2.1437
    1208       2.1274
    1209       2.0923
    1210       2.1293
    1211       2.1840
    1212       2.1130
    1213       2.1312
    1214       2.0313
    1215       2.0452
    1216       2.1432
    1217       2.2198
    1218       2.2809
    1219       2.2046
    1220       2.1630
    1221       2.0964
    1222       2.1104
    1223       2.1023
    1224       2.0700
    1225       2.0488
    1226       2.2003
    1227       2.1743
    1228       2.1605
    1229       2.1018
    1230       2.0709
    1231       2.1344
    1232       2.1532
    1233       2.0830
    1234       2.1344
    1235       2.1691
    1236       2.1318
    1237       2.1274
    1238       2.1104
    1239       2.0902
    1240       2.0153
    1241       2.0787
    1242       2.0120
    1243       2.0968
    1244       2.1286
    1245       2.0433
    1246       1.9739
    1247       2.0108
    1248       1.9679
    1249       2.0144
    1250       1.9365
    1251       2.0134
    1252       2.1386
    1253       2.0797
    1254       2.1014
    1255       2.1107
    1256       2.0803
    1257       2.0742
    1258       2.0362
    1259       2.0162
    1260       1.9349
    1261       1.9375
    1262       1.9720
    1263       1.9759
    1264       1.9848
    1265       2.0003
    1266       1.9607
    1267       1.9953
    1268       2.0687
    1269       2.0855
    1270       2.0135
    1271       2.0296
    1272       2.1060
    1273       2.0856
    1274       2.0476
    1275       2.1210
    1276       2.2043
    1277       2.1648
    1278       2.1062
    1279       2.0794
    1280       2.1614
    1281       2.1926
    1282       2.1899
    1283       2.2622
    1284       2.2418
    1285       2.2173
    1286       2.1710
    1287       2.1863
    1288       2.1418
    1289       2.1023
    1290       2.1304
    1291       2.2513
    1292       2.1999
    1293       2.1842
    1294       2.1777
    1295       2.1838
    1296       2.2777
    1297       2.2528
    1298       2.3720
    1299       2.3860
    1300       2.3470
    1301       2.3103
    1302       2.2688
    1303       2.3451
    1304       2.2566
    1305       2.2390
    1306       2.1769
    1307       2.2047
    1308       2.2303
    1309       2.2258
    1310       2.3001
    1311       2.2906
    1312       2.3045
    1313       2.2710
    1314       2.1456
    1315       2.2073
    1316       2.1540
    1317       2.1503
    1318       2.1835
    1319       2.1413
    1320       2.0659
    1321       2.1164
    1322       2.1693
    1323       2.0927
    1324       2.0793
    1325       2.1039
    1326       2.0626
    1327       2.0788
    1328       2.1101
    1329       2.0094
    1330       2.0183
    1331       2.1284
    1332       2.1460
    1333       2.0960
    1334       2.1155
    1335       2.1399
    1336       2.0789
    1337       2.1216
    1338       2.0999
    1339       2.1337
    1340       2.0798
    1341       2.0629
    1342       2.0481
    1343       2.0329
    1344       2.0899
    1345       2.1767
    1346       2.1424
    1347       2.1026
    1348       2.1230
    1349       2.1287
    1350       2.0659
    1351       2.1085
    1352       2.1679
    1353       2.1778
    1354       2.1463
    1355       2.2080
    1356       2.2722
    1357       2.2811
    1358       2.2889
    1359       2.2612
    1360       2.4408
    1361       2.3563
    1362       2.3177
    1363       2.3370
    1364       2.3163
    1365       2.3727
    1366       2.3398
    1367       2.1835
    1368       2.2005
    1369       2.2122
    1370       2.2672
    1371       2.3064
    1372       2.3330
    1373       2.2072
    1374       2.1950
    1375       2.1870
    1376       2.2187
    1377       2.2418
    1378       2.3713
    1379       2.3855
    1380       2.4294
    1381       2.4024
    1382       2.3917
    1383       2.4824
    1384       2.2482
    1385       2.2702
    1386       2.2906
    1387       2.2674
    1388       2.3160
    1389       2.3195
    1390       2.3612
    1391       2.3043
    1392       2.3615
    1393       2.2585
    1394       2.2707
    1395       2.2591
    1396       2.3107
    1397       2.2722
    1398       2.2585
    1399       2.1959
    1400       2.2131
    1401       2.2873
    1402       2.3480
    1403       2.2376
    1404       2.2794
    1405       2.2082
    1406       2.2223
    1407       2.1211
    1408       2.1149
    1409       2.0894
    1410       2.1701
    1411       2.2440
    1412       2.1847
    1413       2.1076
    1414       2.1955
    1415       2.2087
    1416       2.2737
    1417       2.2692
    1418       2.2250
    1419       2.2535
    1420       2.2592
    1421       2.2384
    1422       2.2979
    1423       2.1447
    1424       2.1608
    1425       2.1511
    1426       2.1546
    1427       2.1941
    1428       2.1475
    1429       2.2375
    1430       2.2071
    1431       2.2542
    1432       2.2646
    1433       2.1318
    1434       2.2222
    1435       2.1775
    1436       2.2720
    1437       2.2863
    1438       2.3215
    1439       2.2835
    1440       2.2631
    1441       2.2528
    1442       2.1869
    1443       2.1516
    1444       2.1744
    1445       2.1742
    1446       2.1440
    1447       2.1640
    1448       2.1867
    1449       2.1504
    1450       2.1638
    1451       2.2078
    1452       2.2006
    1453       2.1836
    1454       2.2097
    1455       2.1343
    1456       2.0873
    1457       2.1373
    1458       2.1277
    1459       2.1963
    1460       2.1264
    1461       2.1618
    1462       2.1119
    1463       2.2045
    1464       2.2497
    1465       2.1299
    1466       2.1626
    1467       2.1617
    1468       2.2103
    1469       2.2410
    1470       2.1675
    1471       2.1313
    1472       2.1263
    1473       2.2399
    1474       2.3227
    1475       2.3423
    1476       2.3364
    1477       2.2874
    1478       2.2021
    1479       2.2924
    1480       2.2990
    1481       2.3399
    1482       2.2221
    1483       2.3186
    1484       2.2627
    1485       2.2288
    1486       2.2526
    1487       2.2509
    1488       2.3284
    1489       2.3574
    1490       2.3612
    1491       2.2936
    1492       2.2766
    1493       2.3428
    1494       2.2874
    1495       2.2748
    1496       2.2411
    1497       2.2807
    1498       2.2714
    1499       2.3606
    1500       2.4026
    1501       2.3997
    1502       2.2887
    1503       2.2706
    1504       2.2848
    1505       2.3018
    1506       2.3024
    1507       2.2832
    1508       2.2808
    1509       2.2731
    1510       2.2981
    1511       2.2820
    1512       2.3743
    1513       2.4820
    1514       2.3460
    1515       2.4159
    1516       2.4390
    1517       2.3429
    1518       2.3114
    1519       2.3186
    1520       2.4143
    1521       2.3516
    1522       2.2375
    1523       2.3422
    1524       2.2913
    1525       2.2174
    1526       2.3172
    1527       2.3468
    1528       2.3029
    1529       2.2785
    1530       2.2889
    1531       2.2860
    1532       2.1889
    1533       2.2482
    1534       2.2584
    1535       2.3136
    1536       2.3826
    1537       2.3743
    1538       2.3874
    1539       2.2694
    1540       2.2780
    1541       2.2044
    1542       2.1571
    1543       2.1780
    1544       2.1378
    1545       2.2250
    1546       2.1925
    1547       2.1387
    1548       2.0908
    1549       2.2720
    1550       2.2583
    1551       2.3089
    1552       2.2400
    1553       2.2776
    1554       2.1847
    1555       2.2879
    1556       2.2949
    1557       2.2423
    1558       2.3674
    1559       2.3471
    1560       2.4236
    1561       2.3396
    1562       2.2898
    1563       2.3807
    1564       2.4145
    1565       2.4554
    1566       2.3978
    1567       2.4100
    1568       2.3550
    1569       2.2607
    1570       2.2984
    1571       2.3077
    1572       2.3241
    1573       2.4178
    1574       2.3696
    1575       2.2898
    1576       2.3585
    1577       2.2959
    1578       2.2392
    1579       2.2924
    1580       2.2500
    1581       2.2859
    1582       2.3434
    1583       2.2595
    1584       2.2202
    1585       2.2403
    1586       2.2503
    1587       2.2221
    1588       2.3633
    1589       2.4460
    1590       2.3625
    1591       2.3678
    1592       2.3518
    1593       2.3648
    1594       2.2954
    1595       2.2314
    1596       2.3403
    1597       2.3253
    1598       2.3402
    1599       2.3706
    1600       2.3775
    1601       2.3707
    1602       2.2712
    1603       2.3011
    1604       2.2467
    1605       2.2648
    1606       2.2348
    1607       2.1927
    1608       2.2084
    1609       2.2788
    1610       2.1748
    1611       2.3145
    1612       2.2856
    1613       2.2415
    1614       2.2004
    1615       2.1942
    1616       2.3376
    1617       2.3536
    1618       2.3705
    1619       2.3873
    1620       2.2602
    1621       2.2736
    1622       2.2770
    1623       2.2973
    1624       2.3461
    1625       2.3343
    1626       2.2450
    1627       2.3173
    1628       2.3177
    1629       2.2696
    1630       2.1848
    1631       2.2681
    1632       2.3434
    1633       2.3456
    1634       2.3086
    1635       2.2865
    1636       2.2142
    1637       2.2596
    1638       2.2591
    1639       2.3591
    1640       2.3567
    1641       2.3266
    1642       2.3215
    1643       2.3017
    1644       2.3250
    1645       2.3222
    1646       2.3119
    1647       2.3216
    1648       2.2601
    1649       2.2241
    1650       2.1738
    1651       2.1337
    1652       2.1608
    1653       2.2150
    1654       2.1886
    1655       2.1705
    1656       2.2574
    1657       2.3170
    1658       2.3898
    1659       2.2813
    1660       2.2549
    1661       2.3147
    1662       2.2746
    1663       2.3128
    1664       2.2709
    1665       2.3021
    1666       2.3502
    1667       2.3741
    1668       2.4070
    1669       2.3684
    1670       2.3244
    1671       2.3335
    1672       2.3319
    1673       2.3541
    1674       2.3838
    1675       2.3994
    1676       2.2644
    1677       2.3247
    1678       2.2831
    1679       2.1876
    1680       2.2358
    1681       2.2507
    1682       2.2443
    1683       2.2699
    1684       2.2052
    1685       2.2758
    1686       2.1408
    1687       2.1517
    1688       2.2418
    1689       2.1879
    1690       2.2117
    1691       2.2735
    1692       2.2409
    1693       2.2048
    1694       2.2570
    1695       2.2602
    1696       2.2707
    1697       2.2419
    1698       2.3252
    1699       2.2298
    1700       2.3615
    1701       2.2992
    1702       2.2427
    1703       2.2464
    1704       2.2388
    1705       2.2389
    1706       2.1874
    1707       2.1735
    1708       2.2701
    1709       2.2260
    1710       2.3051
    1711       2.3041
    1712       2.2613
    1713       2.2379
    1714       2.2903
    1715       2.2788
    1716       2.2838
    1717       2.2077
    1718       2.2407
    1719       2.1238
    1720       2.1798
    1721       2.1697
    1722       2.1353
    1723       2.1746
    1724       2.1316
    1725       2.2017
    1726       2.1976
    1727       2.2159
    1728       2.3297
    1729       2.3466
    1730       2.2848
    1731       2.3338
    1732       2.3456
    1733       2.3497
    1734       2.3362
    1735       2.1810
    1736       2.2241
    1737       2.2214
    1738       2.2632
    1739       2.2421
    1740       2.2202
    1741       2.2599
    1742       2.2729
    1743       2.2507
    1744       2.2463
    1745       2.2450
    1746       2.1551
    1747       2.2072
    1748       2.2088
    1749       2.2073
    1750       2.2936
    1751       2.3767
    1752       2.2921
    1753       2.2906
    1754       2.2896
    1755       2.2953
    1756       2.2542
    1757       2.2480
    1758       2.1992
    1759       2.2886
    1760       2.2164
    1761       2.3083
    1762       2.1815
    1763       2.1758
    1764       2.2101
    1765       2.2406
    1766       2.1698
    1767       2.0991
    1768       2.1349
    1769       2.1580
    1770       2.3096
    1771       2.3367
    1772       2.2409
    1773       2.3068
    1774       2.2762
    1775       2.3037
    1776       2.2374
    1777       2.2659
    1778       2.2152
    1779       2.2191
    1780       2.2020
    1781       2.1484
    1782       2.2412
    1783       2.2330
    1784       2.2548
    1785       2.2608
    1786       2.3177
    1787       2.1945
    1788       2.0597
    1789       2.1863
    1790       2.2445
    1791       2.2514
    1792       2.2501
    1793       2.2223
    1794       2.2008
    1795       2.3015
    1796       2.2732
    1797       2.2350
    1798       2.2311
    1799       2.2477
    1800       2.2523
    1801       2.1836
    1802       2.1674
    1803       2.2168
    1804       2.2168
    1805       2.1871
    1806       2.2338
    1807       2.2315
    1808       2.2227
    1809       2.2181
    1810       2.1935
    1811       2.2004
    1812       2.2117
    1813       2.1469
    1814       2.2735
    1815       2.3265
    1816       2.3049
    1817       2.3124
    1818       2.2664
    1819       2.2714
    1820       2.2359
    1821       2.2165
    1822       2.4178
    1823       2.2692
    1824       2.3322
    1825       2.3095
    1826       2.3130
    1827       2.3524
    1828       2.3283
    1829       2.3456
    1830       2.4111
    1831       2.3140
    1832       2.2418
    1833       2.3113
    1834       2.3774
    1835       2.2848
    1836       2.3249
    1837       2.3609
    1838       2.3301
    1839       2.2624
    1840       2.2836
    1841       2.2533
    1842       2.2089
    1843       2.2829
    1844       2.3055
    1845       2.2077
    1846       2.1407
    1847       2.1617
    1848       2.1614
    1849       2.1540
    1850       2.2109
    1851       2.0706
    1852       2.2167
    1853       2.1479
    1854       2.1242
    1855       2.2144
    1856       2.2331
    1857       2.2981
    1858       2.3519
    1859       2.2163
    1860       2.1962
    1861       2.1582
    1862       2.1540
    1863       2.1949
    1864       2.1147
    1865       2.1530
    1866       2.1852
    1867       2.1906
    1868       2.2474
    1869       2.2544
    1870       2.2139
    1871       2.1993
    1872       2.2756
    1873       2.2456
    1874       2.2090
    1875       2.2189
    1876       2.2239
    1877       2.2892
    1878       2.2485
    1879       2.3707
    1880       2.3048
    1881       2.3539
    1882       2.3607
    1883       2.3843
    1884       2.3782
    1885       2.3160
    1886       2.2858
    1887       2.1671
    1888       2.2343
    1889       2.2110
    1890       2.3050
    1891       2.2371
    1892       2.2180
    1893       2.2491
    1894       2.1610
    1895       2.1776
    1896       2.1693
    1897       2.1497
    1898       2.1722
    1899       2.1942
    1900       2.2534
    1901       2.1723
    1902       2.2012
    1903       2.1073
    1904       2.0802
    1905       2.1581
    1906       2.1929
    1907       2.2220
    1908       2.1784
    1909       2.1773
    1910       2.2872
    1911       2.1756
    1912       2.1915
    1913       2.1634
    1914       2.0558
    1915       2.0181
    1916       2.0122
    1917       2.0144
    1918       2.1202
    1919       2.1712
    1920       2.1822
    1921       2.2242
    1922       2.2696
    1923       2.2714
    1924       2.3240
    1925       2.3069
    1926       2.3692
    1927       2.3937
    1928       2.3769
    1929       2.2900
    1930       2.3415
    1931       2.2514
    1932       2.2615
    1933       2.2438
    1934       2.3266
    1935       2.2495
    1936       2.2655
    1937       2.3167
    1938       2.2432
    1939       2.2045
    1940       2.2648
    1941       2.3492
    1942       2.2964
    1943       2.2324
    1944       2.2801
    1945       2.2612
    1946       2.3060
    1947       2.2013
    1948       2.1656
    1949       2.1692
    1950       2.2296
    1951       2.1655
    1952       2.1615
    1953       2.1093
    1954       2.2266
    1955       2.2387
    1956       2.2068
    1957       2.2271
    1958       2.2070
    1959       2.2220
    1960       2.2035
    1961       2.2469
    1962       2.3481
    1963       2.1681
    1964       2.1836
    1965       2.2670
    1966       2.2187
    1967       2.2039
    1968       2.2220
    1969       2.3148
    1970       2.2538
    1971       2.2223
    1972       2.1907
    1973       2.1923
    1974       2.1515
    1975       2.1567
    1976       2.1860
    1977       2.1864
    1978       2.1274
    1979       2.2567
    1980       2.2185
    1981       2.1956
    1982       2.1541
    1983       2.1350
    1984       2.1742
    1985       2.1689
    1986       2.1440
    1987       2.0860
    1988       2.0923
    1989       2.0515
    1990       2.0767
    1991       2.1469
    1992       2.1541
    1993       2.2319
    1994       2.1462
    1995       2.1862
    1996       2.1307
    1997       2.1059
    1998       2.0407
    1999       2.0793
    2000       2.0776
    2001       2.0726
    2002       2.1065
    2003       2.1575
    2004       2.1835
    2005       2.1961
    2006       2.2061
    2007       2.2033
    2008       2.1914
    2009       2.2179
    2010       2.2238
    2011       2.2219
    2012       2.2575
    2013       2.1381
    2014       2.2009
    2015       2.2481
    2016       2.2409
    2017       2.2803
    2018       2.2848
    2019       2.2682
    2020       2.1643
    2021       2.1804
    2022       2.2323
    2023       2.2714
    2024       2.2190
    2025       2.2141
    2026       2.1991
    2027       2.1573
    2028       2.2076
    2029       2.1768
    2030       2.1670
    2031       2.1527
    2032       2.2440
    2033       2.2374
    2034       2.2175
    2035       2.2175
    2036       2.2508
    2037       2.1908
    2038       2.1943
    2039       2.1476
    2040       2.1987
    2041       2.2932
    2042       2.1968
    2043       2.1954
    2044       2.2108
    2045       2.3015
    2046       2.1992
    2047       2.1566
    2048       2.1899
    2049       2.2351
    2050       2.2493
    2051       2.2819
    2052       2.2810
    2053       2.2850
    2054       2.3176
    2055       2.3136
    2056       2.2422
    2057       2.2857
    2058       2.1832
    2059       2.1371
    2060       2.1571
    2061       2.0959
    2062       2.0970
    2063       2.1122
    2064       2.1166
    2065       2.0594
    2066       2.0415
    2067       2.1211
    2068       2.0864
    2069       2.1741
    2070       2.1261
    2071       2.1665
    2072       2.1774
    2073       2.1614
    2074       2.1153
    2075       2.0802
    2076       2.1393
    2077       2.1819
    2078       2.2355
    2079       2.1622
    2080       2.2428
    2081       2.1564
    2082       2.1542
    2083       2.0939
    2084       2.1297
    2085       2.1633
    2086       2.0793
    2087       2.1476
    2088       2.0955
    2089       2.1024
    2090       2.1295
    2091       2.1123
    2092       2.0875
    2093       2.0831
    2094       2.1945
    2095       2.2372
    2096       2.2329
    2097       2.2269
    2098       2.2142
    2099       2.2199
    2100       2.1695
    2101       2.2422
    2102       2.3012
    2103       2.1968
    2104       2.1872
    2105       2.0890
    2106       2.0655
    2107       1.9944
    2108       2.1177
    2109       2.1380
    2110       2.1070
    2111       2.1186
    2112       2.2045
    2113       2.1586
    2114       2.2050
    2115       2.2723
    2116       2.2546
    2117       2.2189
    2118       2.2214
    2119       2.1777
    2120       2.2587
    2121       2.2978
    2122       2.2744
    2123       2.2017
    2124       2.2627
    2125       2.3052
    2126       2.2346
    2127       2.2563
    2128       2.2905
    2129       2.2884
    2130       2.2434
    2131       2.1855
    2132       2.1828
    2133       2.1688
    2134       2.1851
    2135       2.2252
    2136       2.2014
    2137       2.2262
    2138       2.2961
    2139       2.2933
    2140       2.3037
    2141       2.3923
    2142       2.3670
    2143       2.2904
    2144       2.2737
    2145       2.3845
    2146       2.4579
    2147       2.4804
    2148       2.3610
    2149       2.3557
    2150       2.3295
    2151       2.3721
    2152       2.4436
    2153       2.2869
    2154       2.3184
    2155       2.2821
    2156       2.2968
    2157       2.2660
    2158       2.3249
    2159       2.2820
    2160       2.3088
    2161       2.2802
    2162       2.3087
    2163       2.2784
    2164       2.2697
    2165       2.1962
    2166       2.3134
    2167       2.3090
    2168       2.2801
    2169       2.2307
    2170       2.2244
    2171       2.2903
    2172       2.3138
    2173       2.1743
    2174       2.2420
    2175       2.1932
    2176       2.3126
    2177       2.3341
    2178       2.3106
    2179       2.3162
    2180       2.2948
    2181       2.3234
    2182       2.3520
    2183       2.2802
    2184       2.3231
    2185       2.3501
    2186       2.3080
    2187       2.2569
    2188       2.2219
    2189       2.3062
    2190       2.2814
    2191       2.2410
    2192       2.2820
    2193       2.2770
    2194       2.3527
    2195       2.2920
    2196       2.2658
    2197       2.2576
    2198       2.3118
    2199       2.3603
    2200       2.3919
    2201       2.2934
    2202       2.3029
    2203       2.3887
    2204       2.3033
    2205       2.2779
    2206       2.2033
    2207       2.2421
    2208       2.2301
    2209       2.2290
    2210       2.1723
    2211       2.1826
    2212       2.1483
    2213       2.2127
    2214       2.2580
    2215       2.1410
    2216       2.3088
    2217       2.4123
    2218       2.3816
    2219       2.4099
    2220       2.3702
    2221       2.2891
    2222       2.2267
    2223       2.2311
    2224       2.2566
    2225       2.2235
    2226       2.3067
    2227       2.2987
    2228       2.2028
    2229       2.2139
    2230       2.2708
    2231       2.2295
    2232       2.2559
    2233       2.1903
    2234       2.2417
    2235       2.2707
    2236       2.2384
    2237       2.2643
    2238       2.3068
    2239       2.3946
    2240       2.3667
    2241       2.3857
    2242       2.3702
    2243       2.3264
    2244       2.2781
    2245       2.2682
    2246       2.2540
    2247       2.2163
    2248       2.2831
    2249       2.2587
    2250       2.2076
    2251       2.3023
    2252       2.3516
    2253       2.3684
    2254       2.3799
    2255       2.2431
    2256       2.2478
    2257       2.2570
    2258       2.2460
    2259       2.2294
    2260       2.2243
    2261       2.1866
    2262       2.2225
    2263       2.1924
    2264       2.1758
    2265       2.1544
    2266       2.1518
    2267       2.0688
    2268       2.1915
    2269       2.2356
    2270       2.2005
    2271       2.2964
    2272       2.2931
    2273       2.3188
    2274       2.3219
    2275       2.2814
    2276       2.2250
    2277       2.1472
    2278       2.1854
    2279       2.2055
    2280       2.1696
    2281       2.2041
    2282       2.2265
    2283       2.1437
    2284       2.0817
    2285       2.0454
    2286       2.0505
    2287       2.1464
    2288       2.0831
    2289       2.0755
    2290       2.0789
    2291       2.0920
    2292       2.1471
    2293       2.1656
    2294       2.1392
    2295       2.1078
    2296       2.1409
    2297       2.2398
    2298       2.1369
    2299       2.1251
    2300       2.1734
    2301       2.1079
    2302       2.1584
    2303       2.1581
    2304       2.1254
    2305       2.1597
    2306       2.1537
    2307       2.1844
    2308       2.1835
    2309       2.2842
    2310       2.2554
    2311       2.2090
    2312       2.2055
    2313       2.1630
    2314       2.3276
    2315       2.2876
    2316       2.2914
    2317       2.3067
    2318       2.3455
    2319       2.3834
    2320       2.4751
    2321       2.4394
    2322       2.3722
    2323       2.3453
    2324       2.3714
    2325       2.3990
    2326       2.4247
    2327       2.4101
    2328       2.3553
    2329       2.3654
    2330       2.3167
    2331       2.3144
    2332       2.3699
    2333       2.3520
    2334       2.3476
    2335       2.3315
    2336       2.2899
    2337       2.2720
    2338       2.3365
    2339       2.3404
    2340       2.4629
    2341       2.4584
    2342       2.4311
    2343       2.3547
    2344       2.4229
    2345       2.4787
    2346       2.4300
    2347       2.3536
    2348       2.2311
    2349       2.3141
    2350       2.3121
    2351       2.2567
    2352       2.2735
    2353       2.2950
    2354       2.2254
    2355       2.2639
    2356       2.2639
    2357       2.2679
    2358       2.2755
    2359       2.1920
    2360       2.2506
    2361       2.2436
    2362       2.2494
    2363       2.2458
    2364       2.3008
    2365       2.2698
    2366       2.2682
    2367       2.3562
    2368       2.3141
    2369       2.3001
    2370       2.3135
    2371       2.3289
    2372       2.3376
    2373       2.2753
    2374       2.1748
    2375       2.2216
    2376       2.1209
    2377       2.1543
    2378       2.1950
    2379       2.2145
    2380       2.1480
    2381       2.2254
    2382       2.1899
    2383       2.1945
    2384       2.1004
    2385       2.1233
    2386       2.1805
    2387       2.1712
    2388       2.2615
    2389       2.2311
    2390       2.1318
    2391       2.0683
    2392       2.1393
    2393       2.2004
    2394       2.2737
    2395       2.1932
    2396       2.2452
    2397       2.4794
    2398       2.4380
    2399       2.4534
    2400       2.4893
    2401       2.4935
    2402       2.5990
    2403       2.4655
    2404       2.4684
    2405       2.3923
    2406       2.3626
    2407       2.3035
    2408       2.2660
    2409       2.2681
    2410       2.3349
    2411       2.3484
    2412       2.3214
    2413       2.2187
    2414       2.1991
    2415       2.1336
    2416       2.1202
    2417       2.1378
    2418       2.1782
    2419       2.1587
    2420       2.1638
    2421       2.1700
    2422       2.2452
    2423       2.2839
    2424       2.2239
    2425       2.2927
    2426       2.3365
    2427       2.3026
    2428       2.3119
    2429       2.2429
    2430       2.2671
    2431       2.2800
    2432       2.2523
    2433       2.2311
    2434       2.1985
    2435       2.0905
    2436       2.2241
    2437       2.2791
    2438       2.2323
    2439       2.3537
    2440       2.2278
    2441       2.0929
    2442       2.2137
    2443       2.1856
    2444       2.1716
    2445       2.1386
    2446       2.1883
    2447       2.1546
    2448       2.1902
    2449       2.1428
    2450       2.1310
    2451       2.0698
    2452       2.1105
    2453       2.1902
    2454       2.2460
    2455       2.1514
    2456       2.1750
    2457       2.0929
    2458       2.1663
    2459       2.1634
    2460       2.1873
    2461       2.2175
    2462       2.2171
    2463       2.2376
    2464       2.1804
    2465       2.1324
    2466       2.1238
    2467       2.2839
    2468       2.1921
    2469       2.2193
    2470       2.2587
    2471       2.3370
    2472       2.2727
    2473       2.3491
    2474       2.3441
    2475       2.3738
    2476       2.2788
    2477       2.2921
    2478       2.2407
    2479       2.2217
    2480       2.2488
    2481       2.2798
    2482       2.2614
    2483       2.2010
    2484       2.2191
    2485       2.2552
    2486       2.1763
    2487       2.2080
    2488       2.1961
    2489       2.1421
    2490       2.1398
    2491       2.1385
    2492       2.1340
    2493       2.1295
    2494       2.0947
    2495       2.0773
    2496       2.0473
    2497       2.0752
    2498       2.1325
    2499       2.1834
    2500       2.2096
    2501       2.1149
    2502       2.0924
    2503       2.1146
    2504       2.1894
    2505       2.2220
    2506       2.2066
    2507       2.1523
    2508       2.1755
    2509       2.1926
    2510       2.1463
    2511       2.1897
    2512       2.1185
    2513       2.1375
    2514       2.1544
    2515       2.1191
    2516       2.1095
    2517       2.1465
    2518       2.2332
    2519       2.3528
    2520       2.2922
    2521       2.2473
    2522       2.2550
    2523       2.2480
    2524       2.1922
    2525       2.2048
    2526       2.2124
    2527       2.2323
    2528       2.2337
    2529       2.2626
    2530       2.2703
    2531       2.3029
    2532       2.3004
    2533       2.3041
    2534       2.2782
    2535       2.2429
    2536       2.2617
    2537       2.2017
    2538       2.2123
    2539       2.2621
    2540       2.2695
    2541       2.2893
    2542       2.3637
    2543       2.4041
    2544       2.3993
    2545       2.4130
    2546       2.3512
    2547       2.2650
    2548       2.3439
    2549       2.3607
    2550       2.2792
    2551       2.1717
    2552       2.2343
    2553       2.3801
    2554       2.3961
    2555       2.2925
    2556       2.4333
    2557       2.5256
    2558       2.3449
    2559       2.3711
    2560       2.3005
    2561       2.3281
    2562       2.4412
    2563       2.5125
    2564       2.3954
    2565       2.4469
    2566       2.3040
    2567       2.3413
    2568       2.3329
    2569       2.3499
    2570       2.2707
    2571       2.3298
    2572       2.2285
    2573       2.2321
    2574       2.1268
    2575       2.1959
    2576       2.2019
    2577       2.1528
    2578       2.0891
    2579       2.0805
    2580       2.1048
    2581       2.1428
    2582       2.1519
    2583       2.1984
    2584       2.2219
    2585       2.1841
    2586       2.1678
    2587       2.1730
    2588       2.0625
    2589       2.1594
    2590       2.1411
    2591       2.2439
    2592       2.2244
    2593       2.2587
    2594       2.2075
    2595       2.3215
    2596       2.2665
    2597       2.3152
    2598       2.2790
    2599       2.2919
    2600       2.3078
    2601       2.2797
    2602       2.2968
    2603       2.2110
    2604       2.2239
    2605       2.2015
    2606       2.1953
    2607       2.1302
    2608       2.1569
    2609       2.2134
    2610       2.3062
    2611       2.3176
    2612       2.2821
    2613       2.2612
    2614       2.2093
    2615       2.2144
    2616       2.1401
    2617       2.1039
    2618       2.1022
    2619       2.0959
    2620       2.2165
    2621       2.2787
    2622       2.3483
    2623       2.3515
    2624       2.4353
    2625       2.3634
    2626       2.4678
    2627       2.4824
    2628       2.3858
    2629       2.2835
    2630       2.2302
    2631       2.2711
    2632       2.2602
    2633       2.3669
    2634       2.4047
    2635       2.3725
    2636       2.3354
    2637       2.2612
    2638       2.2336
    2639       2.0490
    2640       2.2044
    2641       2.2981
    2642       2.3283
    2643       2.2560
    2644       2.1598
    2645       2.1414
    2646       2.1414
    2647       2.0905
    2648       2.0697
    2649       1.9850
    2650       1.9818
    2651       2.0816
    2652       2.0823
    2653       2.0468
    2654       2.0891
    2655       2.0261
    2656       2.2249
    2657       2.2218
    2658       2.2014
    2659       2.2344
    2660       2.3028
    2661       2.2318
    2662       2.2464
    2663       2.1494
    2664       2.0880
    2665       2.1354
    2666       2.1610
    2667       2.1425
    2668       2.1216
    2669       2.1060
    2670       2.1385
    2671       2.2090
    2672       2.1218
    2673       2.2970
    2674       2.2709
    2675       2.2794
    2676       2.2491
    2677       2.2758
    2678       2.2000
    2679       2.1986
    2680       2.2080
    2681       2.2545
    2682       2.2571
    2683       2.2704
    2684       2.2895
    2685       2.4430
    2686       2.5340
    2687       2.4216
    2688       2.3459
    2689       2.3736
    2690       2.3740
    2691       2.3044
    2692       2.4151
    2693       2.3512
    2694       2.2172
    2695       2.2129
    2696       2.2344
    2697       2.3334
    2698       2.1999
    2699       2.2475
    2700       2.1817
    2701       2.1671
    2702       2.1705
    2703       2.1827
    2704       2.2110
    2705       2.3506
    2706       2.2334
    2707       2.2419
    2708       2.2190
    2709       2.1493
    2710       2.1716
    2711       2.0610
    2712       2.1711
    2713       2.0997
    2714       2.2263
    2715       2.2211
    2716       2.2458
    2717       2.1590
    2718       2.1493
    2719       2.2300
    2720       2.2013
    2721       2.2140
    2722       2.2141
    2723       2.2349
    2724       2.2463
    2725       2.2930
    2726       2.2655
    2727       2.2291
    2728       2.1931
    2729       2.1928
    2730       2.2089
    2731       2.2408
    2732       2.1717
    2733       2.2148
    2734       2.2582
    2735       2.2199
    2736       2.2589
    2737       2.2153
    2738       2.2556
    2739       2.2763
    2740       2.3049
    2741       2.3671
    2742       2.2873
    2743       2.3598
    2744       2.4185
    2745       2.3735
    2746       2.3843
    2747       2.3678
    2748       2.3602
    2749       2.3396
    2750       2.3536
    2751       2.3295
    2752       2.3385
    2753       2.4147
    2754       2.4826
    2755       2.4645
    2756       2.3041
    2757       2.4230
    2758       2.4668
    2759       2.4958
    2760       2.4031
    2761       2.3970
    2762       2.4034
    2763       2.4533
    2764       2.4032
    2765       2.3634
    2766       2.3631
    2767       2.4391
    2768       2.3818
    2769       2.4579
    2770       2.4492
    2771       2.3952
    2772       2.4178
    2773       2.4170
    2774       2.3130
    2775       2.2486
    2776       2.2375
    2777       2.3331
    2778       2.3145
    2779       2.2778
    2780       2.3626
    2781       2.3548
    2782       2.3680
    2783       2.3003
    2784       2.3056
    2785       2.3674
    2786       2.3812
    2787       2.3325
    2788       2.3160
    2789       2.4182
    2790       2.3323
    2791       2.3786
    2792       2.4670
    2793       2.4974
    2794       2.4568
    2795       2.5639
    2796       2.4676
    2797       2.5776
    2798       2.5142
    2799       2.4486
    2800       2.4915
    2801       2.5744
    2802       2.5452
    2803       2.5236
    2804       2.5257
    2805       2.4104
    2806       2.4404
    2807       2.3814
    2808       2.4831
    2809       2.5036
    2810       2.5444
    2811       2.5003
    2812       2.4440
    2813       2.4536
    2814       2.4832
    2815       2.5332
    2816       2.5032
    2817       2.4968
    2818       2.5062
    2819       2.3861
    2820       2.4006
    2821       2.3666
    2822       2.3018
    2823       2.2621
    2824       2.4353
    2825       2.3201
    2826       2.3574
    2827       2.3640
    2828       2.3669
    2829       2.4222
    2830       2.4752
    2831       2.4385
    2832       2.3993
    2833       2.4154
    2834       2.4253
    2835       2.4366
    2836       2.4837
    2837       2.3516
    2838       2.3344
    2839       2.4157
    2840       2.4564
    2841       2.5158
    2842       2.4661
    2843       2.4285
    2844       2.3497
    2845       2.3158
    2846       2.3138
    2847       2.3223
    2848       2.3489
    2849       2.4648
    2850       2.3820
    2851       2.3212
    2852       2.3805
    2853       2.3845
    2854       2.4355
    2855       2.4202
    2856       2.4236
    2857       2.3527
    2858       2.3545
    2859       2.3291
    2860       2.4032
    2861       2.3476
    2862       2.3545
    2863       2.4800
    2864       2.5102
    2865       2.3878
    2866       2.4178
    2867       2.2972
    2868       2.3531
    2869       2.3800
    2870       2.4410
    2871       2.4236
    2872       2.3734
    2873       2.3538
    2874       2.4326
    2875       2.4904
    2876       2.5455
    2877       2.4673
    2878       2.4196
    2879       2.4818
    2880       2.4488
    2881       2.4782
    2882       2.4654
    2883       2.4070
    2884       2.3418
    2885       2.3734
    2886       2.3516
    2887       2.3415
    2888       2.4677
    2889       2.4047
    2890       2.3724
    2891       2.3907
    2892       2.4231
    2893       2.4426
    2894       2.4395
    2895       2.4965
    2896       2.3865
    2897       2.3448
    2898       2.4821
    2899       2.4347
    2900       2.3783
    2901       2.3453
    2902       2.2903
    2903       2.2976
    2904       2.2310
    2905       2.3708
    2906       2.4049
    2907       2.3699
    2908       2.3772
    2909       2.3214
    2910       2.3117
    2911       2.3983
    2912       2.3272
    2913       2.2799
    2914       2.3311
    2915       2.3164
    2916       2.2993
    2917       2.3056
    2918       2.3406
    2919       2.3118
    2920       2.3750
    2921       2.3326
    2922       2.3457
    2923       2.3500
    2924       2.3235
    2925       2.3023
    2926       2.3172
    2927       2.3563
    2928       2.3456
    2929       2.2849
    2930       2.2472
    2931       2.2901
    2932       2.3190
    2933       2.2672
    2934       2.3323
    2935       2.3284
    2936       2.3315
    2937       2.2726
    2938       2.2072
    2939       2.2778
    2940       2.3246
    2941       2.3282
    2942       2.2962
    2943       2.3152
    2944       2.3796
    2945       2.4056
    2946       2.3647
    2947       2.2515
    2948       2.1897
    2949       2.2053
    2950       2.2206
    2951       2.2651
    2952       2.2063
    2953       2.3396
    2954       2.3705
    2955       2.4226
    2956       2.4554
    2957       2.4050
    2958       2.3814
    2959       2.3339
    2960       2.3536
    2961       2.3704
    2962       2.3449
    2963       2.4343
    2964       2.5678
    2965       2.4791
    2966       2.4506
    2967       2.4578
    2968       2.4443
    2969       2.4163
    2970       2.3206
    2971       2.3572
    2972       2.3217
    2973       2.3485
    2974       2.3322
    2975       2.3761
    2976       2.3674
    2977       2.3587
    2978       2.4120
    2979       2.3880
    2980       2.4646
    2981       2.4897
    2982       2.4067
    2983       2.4026
    2984       2.3597
    2985       2.3644
    2986       2.3975
    2987       2.4928
    2988       2.5100
    2989       2.4960
    2990       2.4557
    2991       2.4688
    2992       2.4607
    2993       2.4746
    2994       2.4436
    2995       2.4166
    2996       2.4119
    2997       2.3671
    2998       2.4507
    2999       2.4805
    3000       2.4596
    3001       2.5103
    3002       2.5113
    3003       2.4827
    3004       2.3427
    3005       2.4105
    3006       2.5399
    3007       2.6498
    3008       2.5440
    3009       2.5389
    3010       2.5835
    3011       2.4831
    3012       2.4913
    3013       2.5768
    3014       2.5856
    3015       2.6060
    3016       2.5775
    3017       2.4934
    3018       2.4785
    3019       2.5300
    3020       2.5575
    3021       2.5863
    3022       2.5862
    3023       2.5938
    3024       2.5362
    3025       2.5293
    3026       2.5129
    3027       2.5349
    3028       2.5061
    3029       2.4944
    3030       2.5402
    3031       2.5594
    3032       2.5677
    3033       2.6134
    3034       2.5235
    3035       2.5064
    3036       2.5724
    3037       2.5933
    3038       2.6249
    3039       2.6071
    3040       2.6676
    3041       2.5895
    3042       2.5548
    3043       2.5172
    3044       2.4577
    3045       2.5195
    3046       2.5173
    3047       2.4771
    3048       2.3987
    3049       2.4916
    3050       2.4777
    3051       2.5256
    3052       2.4232
    3053       2.4096
    3054       2.3368
    3055       2.4167
    3056       2.3706
    3057       2.5881
    3058       2.4613
    3059       2.5369
    3060       2.5504
    3061       2.5700
    3062       2.5151
    3063       2.5453
    3064       2.6104
    3065       2.6158
    3066       2.6859
    3067       2.6034
    3068       2.4417
    3069       2.5102
    3070       2.6031
    3071       2.6905
    3072       2.6848
    3073       2.6551
    3074       2.6287
    3075       2.5955
    3076       2.5912
    3077       2.6336
    3078       2.6548
    3079       2.6802
    3080       2.6986
    3081       2.7281
    3082       2.7364
    3083       2.6447
    3084       2.6227
    3085       2.5469
    3086       2.6195
    3087       2.6974
    3088       2.6711
    3089       2.7492
    3090       2.7704
    3091       2.8076
    3092       2.7854
    3093       2.7814
    3094       2.7259
    3095       2.7043
    3096       2.8388
    3097       2.7857
    3098       2.8321
    3099       2.8215
    3100       2.7310
    3101       2.7085
    3102       2.7512
    3103       2.8570
    3104       2.8248
    3105       2.6826
    3106       2.7153
    3107       2.6648
    3108       2.7347
    3109       2.7919
    3110       2.8538
    3111       2.8330
    3112       2.7708
    3113       2.8447
    3114       2.8014
    3115       2.8368
    3116       2.7260
    3117       2.8185
    3118       2.7463
    3119       2.8167
    3120       2.8190
    3121       2.7878
    3122       2.6572
    3123       2.6939
    3124       2.5831
    3125       2.6898
    3126       2.7138
    3127       2.7430
    3128       2.7075
    3129       2.6102
    3130       2.5641
    3131       2.5276
    3132       2.5583
    3133       2.6397
    3134       2.6571
    3135       2.6004
    3136       2.6096
    3137       2.6488
    3138       2.6494
    3139       2.5704
    3140       2.5507
    3141       2.5185
    3142       2.5801
    3143       2.4792
    3144       2.5018
    3145       2.4813
    3146       2.5090
    3147       2.4942
    3148       2.4498
    3149       2.4945
    3150       2.4803
    3151       2.4154
    3152       2.5081
    3153       2.5696
    3154       2.5620
    3155       2.6880
    3156       2.7403
    3157       2.7669
    3158       2.6310
    3159       2.5989
    3160       2.6043
    3161       2.5925
    3162       2.5977
    3163       2.5945
    3164       2.6979
    3165       2.6499
    3166       2.6242
    3167       2.5348
    3168       2.7153
    3169       2.6519
    3170       2.5988
    3171       2.6937
    3172       2.6218
    3173       2.6404
    3174       2.5422
    3175       2.5394
    3176       2.5310
    3177       2.6377
    3178       2.6265
    3179       2.4856
    3180       2.5701
    3181       2.5144
    3182       2.5845
    3183       2.6716
    3184       2.6740
    3185       2.6141
    3186       2.5086
    3187       2.4009
    3188       2.4265
    3189       2.4687
    3190       2.5148
    3191       2.5958
    3192       2.4766
    3193       2.4968
    3194       2.5003
    3195       2.5413
    3196       2.5863
    3197       2.4764
    3198       2.4110
    3199       2.4374
    3200       2.5202
    3201       2.5271
    3202       2.4764
    3203       2.5258
    3204       2.5299
    3205       2.6062
    3206       2.5819
    3207       2.5563
    3208       2.5483
    3209       2.6037
    3210       2.5983
    3211       2.5626
    3212       2.5708
    3213       2.6121
    3214       2.5519
    3215       2.6352
    3216       2.5313
    3217       2.4435
    3218       2.3824
    3219       2.3666
    3220       2.3787
    3221       2.3970
    3222       2.5133
    3223       2.4689
    3224       2.5616
    3225       2.5336
    3226       2.5438
    3227       2.4974
    3228       2.4320
    3229       2.4878
    3230       2.5172
    3231       2.5324
    3232       2.5073
    3233       2.5570
    3234       2.5350
    3235       2.5656
    3236       2.5497
    3237       2.6159
    3238       2.6070
    3239       2.5070
    3240       2.5876
    3241       2.5874
    3242       2.5669
    3243       2.5845
    3244       2.4338
    3245       2.4855
    3246       2.5300
    3247       2.4128
    3248       2.4730
    3249       2.4490
    3250       2.5627
    3251       2.5930
    3252       2.5900
    3253       2.6487
    3254       2.6383
    3255       2.5995
    3256       2.5330
    3257       2.5593
    3258       2.5259
    3259       2.5010
    3260       2.5007
    3261       2.4533
    3262       2.4780
    3263       2.4228
    3264       2.4858
    3265       2.4472
    3266       2.5367
    3267       2.5684
    3268       2.5827
    3269       2.5838
    3270       2.4954
    3271       2.6006
    3272       2.6074
    3273       2.5682
    3274       2.5268
    3275       2.4619
    3276       2.4936
    3277       2.5105
    3278       2.5255
    3279       2.5076
    3280       2.5302
    3281       2.5346
    3282       2.5989
    3283       2.5102
    3284       2.4953
    3285       2.5149
    3286       2.5710
    3287       2.4838
    3288       2.5208
    3289       2.6274
    3290       2.6249
    3291       2.5866
    3292       2.5834
    3293       2.5467
    3294       2.5435
    3295       2.6003
    3296       2.5077
    3297       2.5348
    3298       2.6066
    3299       2.7162
    3300       2.7764
    3301       2.7852
    3302       2.7058
    3303       2.6341
    3304       2.6213
    3305       2.6610
    3306       2.5738
    3307       2.6497
    3308       2.5751
    3309       2.5812
    3310       2.5554
    3311       2.5950
    3312       2.6259
    3313       2.6224
    3314       2.6676
    3315       2.5655
    3316       2.6095
    3317       2.5143
    3318       2.3937
    3319       2.3964
    3320       2.4043
    3321       2.3671
    3322       2.3141
    3323       2.3469
    3324       2.4644
    3325       2.5018
    3326       2.4375
    3327       2.4572
    3328       2.3322
    3329       2.3949
    3330       2.4266
    3331       2.4701
    3332       2.4543
    3333       2.4492
    3334       2.4225
    3335       2.4658
    3336       2.5085
    3337       2.4361
    3338       2.4794
    3339       2.4552
    3340       2.5776
    3341       2.5232
    3342       2.4425
    3343       2.3984
    3344       2.3545
    3345       2.4102
    3346       2.2717
    3347       2.3041
    3348       2.3357
    3349       2.3685
    3350       2.3695
    3351       2.3200
    3352       2.3644
    3353       2.4672
    3354       2.3574
    3355       2.3788
    3356       2.4255
    3357       2.4400
    3358       2.4157
    3359       2.4131
    3360       2.4075
    3361       2.3734
    3362       2.3724
    3363       2.3094
    3364       2.4213
    3365       2.4026
    3366       2.4589
    3367       2.4090
    3368       2.3506
    3369       2.2918
    3370       2.3390
    3371       2.3558
    3372       2.3410
    3373       2.3340
    3374       2.3226
    3375       2.3990
    3376       2.3630
    3377       2.2736
    3378       2.2760
    3379       2.2870
    3380       2.2443
    3381       2.2427
    3382       2.2629
    3383       2.3279
    3384       2.3292
    3385       2.2551
    3386       2.3303
    3387       2.4239
    3388       2.3775
    3389       2.3546
    3390       2.5110
    3391       2.3640
    3392       2.4395
    3393       2.3703
    3394       2.3652
    3395       2.3509
    3396       2.5130
    3397       2.5279
    3398       2.5628
    3399       2.5240
    3400       2.5319
    3401       2.5721
    3402       2.4813
    3403       2.5627
    3404       2.5809
    3405       2.4571
    3406       2.4785
    3407       2.4312
    3408       2.5241
    3409       2.5945
    3410       2.5700
    3411       2.5822
    3412       2.5560
    3413       2.5244
    3414       2.3926
    3415       2.4477
    3416       2.4510
    3417       2.4146
    3418       2.4507
    3419       2.5214
    3420       2.6799
    3421       2.6966
    3422       2.5927
    3423       2.5974
    3424       2.6061
    3425       2.6382
    3426       2.6851
    3427       2.6450
    3428       2.6198
    3429       2.6824
    3430       2.7135
    3431       2.7743
    3432       2.8012
    3433       2.9081
    3434       2.8469
    3435       2.7220
    3436       2.7229
    3437       2.6498
    3438       2.7146
    3439       2.6308
    3440       2.6279
    3441       2.5258
    3442       2.6285
    3443       2.6250
    3444       2.7269
    3445       2.6157
    3446       2.6056
    3447       2.6092
    3448       2.6378
    3449       2.6404
    3450       2.6360
    3451       2.7559
    3452       2.7024
    3453       2.6661
    3454       2.6264
    3455       2.6228
    3456       2.4753
    3457       2.5442
    3458       2.5329
    3459       2.5266
    3460       2.5272
    3461       2.5007
    3462       2.4012
    3463       2.4152
    3464       2.4517
    3465       2.4145
    3466       2.4281
    3467       2.4998
    3468       2.5073
    3469       2.4141
    3470       2.3832
    3471       2.4522
    3472       2.4192
    3473       2.4443
    3474       2.3957
    3475       2.3986
    3476       2.4119
    3477       2.4458
    3478       2.3715
    3479       2.3816
    3480       2.4188
    3481       2.4091
    3482       2.4398
    3483       2.4390
    3484       2.3899
    3485       2.4393
    3486       2.4333
    3487       2.5055
    3488       2.5034
    3489       2.4967
    3490       2.4961
    3491       2.4474
    3492       2.4637
    3493       2.4480
    3494       2.4656
    3495       2.5266
    3496       2.5505
    3497       2.5085
    3498       2.3914
    3499       2.4394
    3500       2.3807
    3501       2.4684
    3502       2.4154
    3503       2.4708
    3504       2.4396
    3505       2.4558
    3506       2.4617
    3507       2.4507
    3508       2.4928
    3509       2.4168
    3510       2.4713
    3511       2.4454
    3512       2.4692
    3513       2.4812
    3514       2.4424
    3515       2.4431
    3516       2.5153
    3517       2.4973
    3518       2.4665
    3519       2.5119
    3520       2.5471
    3521       2.4882
    3522       2.4726
    3523       2.5381
    3524       2.6055
    3525       2.5611
    3526       2.4652
    3527       2.4564
    3528       2.3841
    3529       2.4122
    3530       2.3803
    3531       2.3141
    3532       2.3510
    3533       2.3116
    3534       2.3578
    3535       2.3392
    3536       2.4543
    3537       2.4691
    3538       2.4232
    3539       2.4880
    3540       2.5575
    3541       2.4168
    3542       2.4393
    3543       2.4332
    3544       2.3896
    3545       2.3461
    3546       2.2819
    3547       2.2192
    3548       2.3402
    3549       2.3188
    3550       2.4197
    3551       2.4328
    3552       2.3167
    3553       2.2665
    3554       2.3364
    3555       2.3288
    3556       2.3286
    3557       2.3925
    3558       2.4602
    3559       2.5447
    3560       2.5801
    3561       2.5067
    3562       2.5554
    3563       2.4890
    3564       2.3847
    3565       2.4467
    3566       2.5000
    3567       2.5407
    3568       2.4753
    3569       2.5467
    3570       2.5265
    3571       2.5213
    3572       2.5029
    3573       2.5892
    3574       2.6620
    3575       2.5994
    3576       2.5339
    3577       2.5138
    3578       2.5649
    3579       2.4826
    3580       2.5355
    3581       2.5733
    3582       2.6965
    3583       2.6842
    3584       2.6542
    3585       2.5930
    3586       2.6957
    3587       2.7434
    3588       2.6957
    3589       2.7020
    3590       2.6927
    3591       2.6903
    3592       2.6596
    3593       2.6467
    3594       2.6218
    3595       2.6228
    3596       2.7485
    3597       2.7580
    3598       2.6699
    3599       2.6616
    3600       2.6222
    3601       2.7150
    3602       2.7625
    3603       2.6817
    3604       2.7668
    3605       2.6808
    3606       2.6628
    3607       2.6743
    3608       2.6759
    3609       2.5746
    3610       2.6571
    3611       2.6509
    3612       2.6559
    3613       2.5950
    3614       2.6832
    3615       2.5920
    3616       2.6068
    3617       2.6409
    3618       2.5704
    3619       2.6186
    3620       2.6211
    3621       2.6451
    3622       2.6257
    3623       2.6338
    3624       2.5947
    3625       2.5261
    3626       2.5202
    3627       2.5402
    3628       2.6180
    3629       2.5774
    3630       2.6616
    3631       2.6472
    3632       2.6154
    3633       2.6072
    3634       2.6510
    3635       2.8139
    3636       2.6317
    3637       2.5538
    3638       2.6400
    3639       2.5724
    3640       2.5482
    3641       2.5047
    3642       2.5493
    3643       2.5775
    3644       2.4714
    3645       2.4399
    3646       2.4420
    3647       2.4600
    3648       2.5180
    3649       2.5763
    3650       2.5661
    3651       2.5654
    3652       2.5780
    3653       2.5688
    3654       2.6209
    3655       2.6878
    3656       2.6364
    3657       2.6920
    3658       2.6881
    3659       2.7670
    3660       2.7015
    3661       2.7527
    3662       2.6781
    3663       2.6185
    3664       2.7426
    3665       2.6555
    3666       2.5989
    3667       2.6114
    3668       2.5536
    3669       2.5371
    3670       2.4778
    3671       2.5408
    3672       2.4983
    3673       2.5523
    3674       2.4678
    3675       2.4819
    3676       2.5773
    3677       2.5512
    3678       2.5455
    3679       2.6200
    3680       2.7185
    3681       2.6915
    3682       2.6634
    3683       2.5275
    3684       2.5238
    3685       2.5730
    3686       2.5609
    3687       2.5213
    3688       2.5192
    3689       2.4970
    3690       2.4695
    3691       2.5373
    3692       2.5824
    3693       2.7204
    3694       2.6328
    3695       2.6304
    3696       2.6197
    3697       2.6779
    3698       2.5756
    3699       2.5535
    3700       2.5835
    3701       2.6073
    3702       2.6223
    3703       2.7614
    3704       2.6768
    3705       2.6349
    3706       2.6212
    3707       2.6295
    3708       2.5538
    3709       2.6015
    3710       2.5159
    3711       2.4802
    3712       2.5232
    3713       2.5038
    3714       2.5371
    3715       2.5291
    3716       2.6866
    3717       2.5832
    3718       2.6555
    3719       2.6105
    3720       2.6451
    3721       2.6887
    3722       2.6636
    3723       2.6501
    3724       2.6310
    3725       2.6413
    3726       2.6172
    3727       2.7327
    3728       2.6293
    3729       2.5817
    3730       2.6956
    3731       2.6529
    3732       2.6590
    3733       2.5471
    3734       2.5660
    3735       2.6298
    3736       2.6663
    3737       2.6683
    3738       2.6294
    3739       2.5632
    3740       2.5689
    3741       2.5311
    3742       2.5356
    3743       2.6199
    3744       2.7009
    3745       2.6565
    3746       2.6093
    3747       2.6522
    3748       2.6682
    3749       2.7870
    3750       2.6744
    3751       2.7772
    3752       2.6931
    3753       2.6443
    3754       2.7331
    3755       2.6820
    3756       2.6403
    3757       2.6814
    3758       2.7023
    3759       2.7094
    3760       2.6230
    3761       2.6228
    3762       2.6670
    3763       2.8403
    3764       2.7039
    3765       2.7325
    3766       2.7042
    3767       2.6964
    3768       2.6904
    3769       2.7443
    3770       2.7630
    3771       2.7022
    3772       2.7537
    3773       2.7035
    3774       2.6419
    3775       2.6260
    3776       2.5472
    3777       2.6042
    3778       2.6824
    3779       2.6078
    3780       2.4936
    3781       2.4203
    3782       2.5718
    3783       2.6293
    3784       2.4805
    3785       2.5496
    3786       2.5416
    3787       2.4619
    3788       2.4409
    3789       2.4504
    3790       2.5868
    3791       2.7008
    3792       2.7103
    3793       2.5745
    3794       2.6648
    3795       2.6113
    3796       2.6169
    3797       2.5846
    3798       2.5724
    3799       2.5817
    3800       2.6279
    3801       2.6661
    3802       2.6737
    3803       2.6950
    3804       2.7348
    3805       2.6429
    3806       2.5374
    3807       2.5794
    3808       2.5817
    3809       2.6158
    3810       2.5778
    3811       2.5295
    3812       2.5691
    3813       2.6204
    3814       2.6225
    3815       2.7655
    3816       2.7705
    3817       2.7442
    3818       2.6711
    3819       2.6807
    3820       2.6611
    3821       2.7340
    3822       2.6854
    3823       2.6384
    3824       2.6954
    3825       2.6657
    3826       2.5995
    3827       2.6150
    3828       2.6081
    3829       2.6478
    3830       2.6054
    3831       2.5792
    3832       2.6241
    3833       2.6730
    3834       2.7522
    3835       2.6318
    3836       2.6487
    3837       2.5936
    3838       2.6044
    3839       2.5890
    3840       2.5777
    3841       2.6011
    3842       2.6130
    3843       2.5598
    3844       2.6673
    3845       2.7590
    3846       2.6592
    3847       2.6788
    3848       2.7732
    3849       2.7131
    3850       2.6079
    3851       2.7622
    3852       2.7040
    3853       2.6380
    3854       2.6415
    3855       2.6894
    3856       2.7569
    3857       2.7665
    3858       2.7272
    3859       2.8336
    3860       2.8245
    3861       2.7771
    3862       2.6566
    3863       2.7203
    3864       2.7788
    3865       2.7037
    3866       2.7435
    3867       2.7661
    3868       2.6694
    3869       2.7100
    3870       2.5771
    3871       2.6031
    3872       2.6147
    3873       2.5346
    3874       2.5837
    3875       2.6457
    3876       2.6448
    3877       2.5833
    3878       2.5746
    3879       2.6683
    3880       2.6862
    3881       2.6221
    3882       2.5459
    3883       2.5930
    3884       2.6546
    3885       2.6248
    3886       2.5904
    3887       2.5384
    3888       2.5498
    3889       2.4761
    3890       2.4720
    3891       2.5002
    3892       2.5301
    3893       2.5993
    3894       2.6180
    3895       2.6605
    3896       2.6643
    3897       2.7190
    3898       2.6863
    3899       2.6500
    3900       2.6185
    3901       2.5947
    3902       2.6012
    3903       2.5980
    3904       2.5249
    3905       2.5039
    3906       2.6617
    3907       2.5966
    3908       2.5961
    3909       2.6726
    3910       2.7193
    3911       2.6948
    3912       2.7141
    3913       2.6695
    3914       2.7481
    3915       2.7122
    3916       2.6681
    3917       2.6971
    3918       2.7257
    3919       2.7710
    3920       2.7904
    3921       2.8695
    3922       2.8483
    3923       2.7834
    3924       2.7271
    3925       2.7684
    3926       2.6831
    3927       2.7030
    3928       2.6494
    3929       2.7481
    3930       2.8014
    3931       2.8428
    3932       2.7870
    3933       2.7753
    3934       2.7463
    3935       2.7213
    3936       2.6917
    3937       2.6622
    3938       2.6576
    3939       2.6295
    3940       2.6414
    3941       2.7112
    3942       2.7045
    3943       2.6340
    3944       2.6542
    3945       2.6668
    3946       2.6257
    3947       2.6951
    3948       2.6348
    3949       2.6109
    3950       2.6756
    3951       2.6575
    3952       2.6224
    3953       2.7080
    3954       2.6966
    3955       2.6510
    3956       2.6802
    3957       2.7348
    3958       2.7953
    3959       2.7372
    3960       2.7407
    3961       2.7560
    3962       2.6812
    3963       2.6874
    3964       2.6729
    3965       2.6891
    3966       2.7230
    3967       2.7572
    3968       2.6730
    3969       2.6221
    3970       2.6930
    3971       2.6641
    3972       2.6855
    3973       2.5951
    3974       2.6809
    3975       2.6788
    3976       2.6250
    3977       2.6051
    3978       2.6299
    3979       2.5902
    3980       2.5975
    3981       2.5437
    3982       2.5968
    3983       2.6905
    3984       2.6887
    3985       2.7697
    3986       2.7138
    3987       2.7192
    3988       2.7565
    3989       2.7610
    3990       2.6813
    3991       2.6130
    3992       2.6669
    3993       2.5988
    3994       2.6355
    3995       2.6237
    3996       2.6064
    3997       2.5483
    3998       2.5582
    3999       2.5465
    4000       2.6085
    4001       2.6726
    4002       2.6265
    4003       2.5856
    4004       2.6798
    4005       2.6006
    4006       2.6199
    4007       2.6439
    4008       2.6237
    4009       2.6320
    4010       2.7252
    4011       2.7633
    4012       2.6981
    4013       2.6362
    4014       2.6303
    4015       2.6007
    4016       2.6474
    4017       2.5940
    4018       2.5815
    4019       2.5828
    4020       2.6244
    4021       2.5830
    4022       2.6110
    4023       2.6965
    4024       2.6287
    4025       2.5751
    4026       2.6149
    4027       2.7316
    4028       2.6408
    4029       2.5368
    4030       2.5904
    4031       2.5945
    4032       2.5316
    4033       2.5314
    4034       2.7336
    4035       2.6611
    4036       2.7238
    4037       2.7214
    4038       2.7139
    4039       2.7124
    4040       2.6624
    4041       2.7129
    4042       2.7009
    4043       2.7586
    4044       2.6537
    4045       2.6473
    4046       2.5834
    4047       2.6031
    4048       2.6203
    4049       2.5983
    4050       2.5612
    4051       2.4936
    4052       2.4449
    4053       2.5044
    4054       2.5514
    4055       2.6226
    4056       2.5682
    4057       2.5757
    4058       2.5933
    4059       2.6462
    4060       2.6394
    4061       2.6088
    4062       2.6287
    4063       2.6989
    4064       2.7482
    4065       2.7070
    4066       2.6541
    4067       2.6676
    4068       2.6405
    4069       2.6394
    4070       2.7236
    4071       2.7665
    4072       2.7346
    4073       2.5895
    4074       2.5912
    4075       2.6803
    4076       2.7095
    4077       2.7142
    4078       2.6698
    4079       2.6348
    4080       2.5681
    4081       2.5443
    4082       2.5469
    4083       2.4718
    4084       2.4591
    4085       2.5416
    4086       2.5945
    4087       2.6512
    4088       2.5857
    4089       2.5801
    4090       2.6191
    4091       2.5482
    4092       2.5651
    4093       2.7158
    4094       2.6518
    4095       2.6599
    4096       2.6237
    4097       2.5978
    4098       2.6346
    4099       2.6031
    4100       2.5987
    4101       2.6962
    4102       2.7426
    4103       2.7665
    4104       2.7240
    4105       2.7155
    4106       2.7061
    4107       2.7350
    4108       2.5948
    4109       2.6186
    4110       2.5723
    4111       2.5600
    4112       2.5055
    4113       2.5500
    4114       2.4620
    4115       2.5152
    4116       2.5177
    4117       2.5383
    4118       2.4664
    4119       2.5163
    4120       2.5749
    4121       2.5912
    4122       2.5410
    4123       2.5689
    4124       2.4674
    4125       2.5670
    4126       2.5805
    4127       2.5050
    4128       2.4645
    4129       2.7004
    4130       2.6674
    4131       2.6377
    4132       2.6042
    4133       2.5679
    4134       2.5919
    4135       2.6702
    4136       2.5606
    4137       2.5842
    4138       2.5543
    4139       2.5088
    4140       2.4201
    4141       2.4757
    4142       2.4905
    4143       2.3859
    4144       2.3859
    4145       2.4506
    4146       2.4192
    4147       2.4989
    4148       2.5505
    4149       2.4900
    4150       2.5284
    4151       2.5131
    4152       2.6273
    4153       2.5577
    4154       2.5554
    4155       2.5320
    4156       2.4638
    4157       2.4486
    4158       2.5270
    4159       2.3724
    4160       2.4913
    4161       2.4915
    4162       2.5297
    4163       2.5266
    4164       2.5454
    4165       2.5315
    4166       2.6305
    4167       2.5308
    4168       2.5434
    4169       2.5152
    4170       2.4836
    4171       2.4287
    4172       2.4619
    4173       2.3889
    4174       2.3848
    4175       2.3707
    4176       2.4224
    4177       2.4202
    4178       2.4628
    4179       2.4865
    4180       2.4630
    4181       2.6146
    4182       2.4564
    4183       2.4641
    4184       2.5303
    4185       2.4777
    4186       2.5049
    4187       2.4854
    4188       2.5060
    4189       2.5078
    4190       2.6090
    4191       2.5273
    4192       2.5472
    4193       2.5232
    4194       2.6037
    4195       2.5545
    4196       2.5824
    4197       2.4686
    4198       2.3653
    4199       2.3290
    4200       2.3522
    4201       2.3622
    4202       2.4030
    4203       2.3396
    4204       2.3764
    4205       2.3208
    4206       2.2704
    4207       2.2363
    4208       2.2592
    4209       2.3660
    4210       2.3447
    4211       2.2655
    4212       2.3220
    4213       2.4183
    4214       2.5181
    4215       2.4909
    4216       2.4401
    4217       2.3376
    4218       2.3269
    4219       2.2849
    4220       2.3969
    4221       2.3313
    4222       2.3023
    4223       2.3029
    4224       2.2903
    4225       2.3084
    4226       2.3875
    4227       2.2924
    4228       2.2858
    4229       2.3542
    4230       2.3370
    4231       2.3388
    4232       2.2947
    4233       2.2305
    4234       2.2371
    4235       2.3001
    4236       2.2800
    4237       2.2978
    4238       2.1779
    4239       2.1730
    4240       2.2168
    4241       2.2359
    4242       2.2594
    4243       2.2588
    4244       2.2826
    4245       2.3233
    4246       2.3434
    4247       2.3739
    4248       2.3284
    4249       2.3322
    4250       2.2857
    4251       2.3689
    4252       2.4257
    4253       2.4705
    4254       2.4206
    4255       2.3525
    4256       2.3762
    4257       2.4723
    4258       2.3501
    4259       2.4452
    4260       2.3741
    4261       2.3626
    4262       2.3831
    4263       2.4135
    4264       2.4629
    4265       2.4750
    4266       2.4918
    4267       2.4997
    4268       2.4191
    4269       2.4198
    4270       2.4538
    4271       2.3468
    4272       2.3700
    4273       2.3690
    4274       2.3391
    4275       2.3019
    4276       2.3404
    4277       2.3578
    4278       2.3407
    4279       2.3677
    4280       2.4111
    4281       2.3568
    4282       2.3707
    4283       2.4881
    4284       2.4103
    4285       2.4002
    4286       2.3845
    4287       2.3812
    4288       2.3157
    4289       2.3376
    4290       2.3279
    4291       2.4100
    4292       2.3955
    4293       2.3362
    4294       2.4227
    4295       2.4272
    4296       2.4868
    4297       2.5551
    4298       2.6277
    4299       2.5530
    4300       2.5399
    4301       2.4575
    4302       2.4865
    4303       2.5194
    4304       2.5628
    4305       2.5316
    4306       2.5219
    4307       2.4982
    4308       2.5138
    4309       2.5685
    4310       2.6495
    4311       2.6370
    4312       2.7548
    4313       2.7729
    4314       2.7287
    4315       2.7570
    4316       2.7091
    4317       2.7494
    4318       2.6872
    4319       2.6732
    4320       2.6379
    4321       2.5884
    4322       2.6898
    4323       2.5992
    4324       2.6062
    4325       2.6207
    4326       2.6112
    4327       2.6427
    4328       2.8006
    4329       2.7443
    4330       2.7579
    4331       2.6781
    4332       2.6425
    4333       2.6647
    4334       2.6198
    4335       2.7161
    4336       2.6414
    4337       2.6289
    4338       2.6575
    4339       2.6525
    4340       2.7269
    4341       2.6428
    4342       2.6044
    4343       2.6166
    4344       2.5664
    4345       2.5120
    4346       2.6039
    4347       2.6263
    4348       2.5884
    4349       2.6130
    4350       2.6885
    4351       2.6661
    4352       2.5887
    4353       2.5678
    4354       2.6018
    4355       2.6710
    4356       2.6400
    4357       2.5747
    4358       2.5771
    4359       2.5489
    4360       2.6241
    4361       2.5792
    4362       2.5877
    4363       2.5566
    4364       2.5582
    4365       2.6985
    4366       2.7347
    4367       2.5818
    4368       2.6143
    4369       2.6233
    4370       2.6403
    4371       2.5602
    4372       2.5784
    4373       2.6703
    4374       2.6075
    4375       2.5805
    4376       2.6076
    4377       2.5766
    4378       2.4358
    4379       2.5457
    4380       2.5776
    4381       2.5618
    4382       2.5114
    4383       2.5512
    4384       2.6023
    4385       2.6232
    4386       2.5566
    4387       2.5764
    4388       2.6685
    4389       2.7064
    4390       2.6022
    4391       2.6489
    4392       2.6413
    4393       2.6442
    4394       2.6022
    4395       2.6260
    4396       2.5999
    4397       2.6060
    4398       2.5882
    4399       2.6396
    4400       2.6005
    4401       2.5327
    4402       2.6157
    4403       2.5510
    4404       2.5558
    4405       2.5282
    4406       2.6351
    4407       2.6283
    4408       2.6090
    4409       2.5914
    4410       2.4506
    4411       2.4854
    4412       2.5145
    4413       2.4999
    4414       2.4647
    4415       2.4740
    4416       2.5337
    4417       2.4813
    4418       2.5208
    4419       2.5580
    4420       2.5201
    4421       2.5266
    4422       2.5647
    4423       2.6805
    4424       2.5841
    4425       2.5068
    4426       2.5727
    4427       2.5995
    4428       2.5514
    4429       2.4872
    4430       2.4669
    4431       2.4765
    4432       2.6044
    4433       2.5207
    4434       2.5653
    4435       2.5883
    4436       2.6640
    4437       2.5767
    4438       2.5730
    4439       2.7467
    4440       2.7655
    4441       2.7588
    4442       2.7492
    4443       2.7114
    4444       2.7241
    4445       2.7613
    4446       2.7915
    4447       2.8629
    4448       2.7942
    4449       2.6769
    4450       2.5669
    4451       2.5842
    4452       2.5522
    4453       2.5787
    4454       2.5789
    4455       2.6022
    4456       2.5269
    4457       2.5875
    4458       2.5148
    4459       2.6107
    4460       2.6404
    4461       2.6128
    4462       2.4201
    4463       2.6037
    4464       2.5586
    4465       2.5854
    4466       2.5531
    4467       2.5412
    4468       2.6340
    4469       2.5320
    4470       2.6099
    4471       2.7372
    4472       2.6927
    4473       2.6173
    4474       2.5899
    4475       2.6653
    4476       2.6235
    4477       2.6081
    4478       2.6642
    4479       2.7384
    4480       2.7061
    4481       2.7254
    4482       2.5778
    4483       2.5950
    4484       2.6550
    4485       2.5551
    4486       2.5933
    4487       2.5311
    4488       2.5396
    4489       2.6637
    4490       2.5501
    4491       2.6236
    4492       2.6464
    4493       2.6283
    4494       2.6127
    4495       2.5725
    4496       2.6426
    4497       2.5924
    4498       2.6152
    4499       2.5858
    4500       2.6774
    4501       2.6415
    4502       2.6104
    4503       2.6086
    4504       2.6449
    4505       2.6153
    4506       2.6402
    4507       2.6183
    4508       2.5878
    4509       2.6108
    4510       2.4780
    4511       2.5382
    4512       2.5336
    4513       2.5581
    4514       2.6689
    4515       2.6560
    4516       2.5398
    4517       2.5963
    4518       2.4902
    4519       2.4954
    4520       2.5250
    4521       2.5310
    4522       2.5894
    4523       2.5188
    4524       2.5534
    4525       2.5795
    4526       2.6771
    4527       2.6885
    4528       2.6723
    4529       2.5797
    4530       2.5295
    4531       2.5818
    4532       2.7002
    4533       2.6729
    4534       2.6618
    4535       2.6738
    4536       2.5956
    4537       2.5942
    4538       2.5623
    4539       2.5857
    4540       2.5476
    4541       2.6246
    4542       2.6579
    4543       2.6913
    4544       2.6763
    4545       2.6560
    4546       2.6295
    4547       2.5375
    4548       2.4857
    4549       2.5664
    4550       2.4886
    4551       2.4537
    4552       2.5227
    4553       2.5194
    4554       2.5886
    4555       2.4725
    4556       2.5271
    4557       2.5348
    4558       2.5513
    4559       2.5057
    4560       2.5916
    4561       2.5402
    4562       2.6373
    4563       2.6012
    4564       2.5651
    4565       2.4916
    4566       2.5264
    4567       2.5529
    4568       2.5800
    4569       2.5728
    4570       2.5274
    4571       2.5221
    4572       2.5796
    4573       2.5398
    4574       2.4847
    4575       2.3829
    4576       2.4044
    4577       2.4442
    4578       2.4286
    4579       2.4049
    4580       2.5284
    4581       2.5401
    4582       2.5901
    4583       2.6174
    4584       2.7638
    4585       2.6212
    4586       2.6080
    4587       2.5880
    4588       2.5495
    4589       2.5677
    4590       2.6016
    4591       2.6298
    4592       2.5542
    4593       2.5040
    4594       2.5403
    4595       2.4964
    4596       2.5281
    4597       2.4960
    4598       2.4711
    4599       2.5256
    4600       2.6202
    4601       2.6403
    4602       2.5708
    4603       2.5016
    4604       2.5900
    4605       2.5520
    4606       2.5621
    4607       2.4736
    4608       2.5636
    4609       2.4514
    4610       2.4089
    4611       2.4322
    4612       2.4112
    4613       2.4443
    4614       2.4429
    4615       2.4197
    4616       2.4516
    4617       2.4933
    4618       2.4738
    4619       2.5723
    4620       2.5318
    4621       2.5653
    4622       2.6387
    4623       2.5740
    4624       2.5084
    4625       2.5800
    4626       2.6739
    4627       2.6705
    4628       2.6630
    4629       2.6411
    4630       2.6465
    4631       2.6731
    4632       2.6116
    4633       2.6534
    4634       2.6169
    4635       2.6101
    4636       2.6759
    4637       2.6177
    4638       2.6519
    4639       2.6731
    4640       2.6452
    4641       2.6530
    4642       2.5615
    4643       2.5813
    4644       2.5222
    4645       2.5504
    4646       2.4914
    4647       2.4440
    4648       2.5463
    4649       2.6420
    4650       2.5922
    4651       2.6274
    4652       2.6223
    4653       2.5903
    4654       2.6010
    4655       2.5685
    4656       2.5539
    4657       2.5705
    4658       2.6613
    4659       2.6992
    4660       2.6487
    4661       2.7226
    4662       2.7365
    4663       2.6886
    4664       2.7439
    4665       2.7062
    4666       2.6851
    4667       2.7124
    4668       2.6989
    4669       2.6916
    4670       2.6298
    4671       2.6011
    4672       2.5174
    4673       2.4774
    4674       2.5351
    4675       2.5396
    4676       2.5589
    4677       2.5086
    4678       2.5417
    4679       2.4810
    4680       2.5265
    4681       2.5955
    4682       2.5801
    4683       2.6584
    4684       2.5476
    4685       2.5702
    4686       2.6245
    4687       2.6571
    4688       2.5958
    4689       2.6188
    4690       2.5791
    4691       2.5549
    4692       2.5322
    4693       2.4912
    4694       2.5410
    4695       2.5551
    4696       2.5793
    4697       2.5201
    4698       2.6491
    4699       2.5942
    4700       2.5399
    4701       2.6259
    4702       2.5440
    4703       2.6291
    4704       2.5535
    4705       2.5773
    4706       2.5894
    4707       2.5179
    4708       2.4550
    4709       2.4352
    4710       2.5388
    4711       2.4203
    4712       2.5512
    4713       2.5848
    4714       2.6608
    4715       2.6952
    4716       2.6593
    4717       2.4802
    4718       2.6166
    4719       2.6597
    4720       2.6174
    4721       2.5802
    4722       2.7488
    4723       2.7453
    4724       2.6573
    4725       2.7263
    4726       2.6944
    4727       2.6854
    4728       2.7578
    4729       2.7145
    4730       2.6752
    4731       2.7583
    4732       2.7564
    4733       2.7611
    4734       2.7292
    4735       2.7043
    4736       2.7844
    4737       2.8197
    4738       2.8191
    4739       2.7109
    4740       2.6846
    4741       2.6920
    4742       2.8176
    4743       2.7663
    4744       2.7632
    4745       2.8064
    4746       2.7915
    4747       2.7493
    4748       2.7571
    4749       2.7404
    4750       2.7302
    4751       2.6420
    4752       2.7053
    4753       2.6571
    4754       2.6428
    4755       2.8670
    4756       2.7246
    4757       2.6781
    4758       2.6634
    4759       2.7596
    4760       2.7466
    4761       2.7050
    4762       2.7050
    4763       2.6387
    4764       2.6768
    4765       2.6538
    4766       2.6543
    4767       2.7274
    4768       2.6613
    4769       2.6386
    4770       2.5774
    4771       2.5569
    4772       2.4009
    4773       2.5026
    4774       2.5358
    4775       2.6328
    4776       2.5892
    4777       2.6226
    4778       2.6395
    4779       2.5812
    4780       2.5768
    4781       2.4805
    4782       2.6105
    4783       2.5584
    4784       2.5358
    4785       2.5668
    4786       2.4872
    4787       2.5413
    4788       2.5309
    4789       2.5353
    4790       2.5522
    4791       2.5430
    4792       2.6448
    4793       2.6092
    4794       2.5548
    4795       2.5879
    4796       2.5661
    4797       2.6576
    4798       2.7075
    4799       2.7255
    4800       2.7367
    4801       2.7392
    4802       2.8093
    4803       2.8379
    4804       2.8625
    4805       2.8648
    4806       2.7277
    4807       2.7145
    4808       2.8593
    4809       2.6212
    4810       2.6182
    4811       2.6466
    4812       2.7268
    4813       2.7872
    4814       2.6553
    4815       2.7054
    4816       2.8313
    4817       2.8445
    4818       2.8305
    4819       2.8109
    4820       2.8606
    4821       2.8802
    4822       2.8687
    4823       2.7963
    4824       2.7389
    4825       2.8058
    4826       2.7620
    4827       2.6247
    4828       2.7453
    4829       2.6181
    4830       2.6878
    4831       2.6320
    4832       2.5909
    4833       2.5982
    4834       2.4713
    4835       2.4456
    4836       2.5272
    4837       2.5232
    4838       2.5517
    4839       2.5361
    4840       2.5368
    4841       2.5387
    4842       2.6045
    4843       2.5946
    4844       2.6268
    4845       2.5507
    4846       2.6049
    4847       2.6050
    4848       2.5123
    4849       2.5416
    4850       2.5079
    4851       2.4940
    4852       2.5175
    4853       2.6217
    4854       2.5671
    4855       2.4571
    4856       2.4400
    4857       2.5035
    4858       2.4403
    4859       2.4157
    4860       2.5513
    4861       2.4971
    4862       2.4085
    4863       2.4705
    4864       2.3777
    4865       2.4228
    4866       2.3298
    4867       2.4874
    4868       2.4805
    4869       2.5220
    4870       2.5560
    4871       2.5676
    4872       2.5974
    4873       2.5731
    4874       2.5251
    4875       2.5822
    4876       2.5415
    4877       2.5014
    4878       2.5509
    4879       2.5296
    4880       2.4037
    4881       2.3905
    4882       2.4201
    4883       2.5005
    4884       2.5105
    4885       2.5413
    4886       2.6092
    4887       2.5218
    4888       2.4606
    4889       2.5843
    4890       2.6124
    4891       2.5155
    4892       2.4655
    4893       2.6271
    4894       2.6812
    4895       2.5506
    4896       2.5803
    4897       2.5630
    4898       2.5435
    4899       2.5217
    4900       2.4922
    4901       2.5435
    4902       2.5285
    4903       2.5425
    4904       2.4506
    4905       2.4677
    4906       2.4644
    4907       2.4393
    4908       2.4430
    4909       2.4032
    4910       2.3859
    4911       2.5384
    4912       2.5317
    4913       2.5580
    4914       2.4913
    4915       2.5339
    4916       2.5050
    4917       2.5158
    4918       2.3883
    4919       2.4207
    4920       2.3768
    4921       2.3660
    4922       2.3983
    4923       2.3295
    4924       2.3456
    4925       2.3389
    4926       2.3537
    4927       2.3808
    4928       2.3582
    4929       2.3082
    4930       2.3634
    4931       2.4143
    4932       2.4554
    4933       2.6243
    4934       2.6005
    4935       2.6409
    4936       2.4996
    4937       2.5095
    4938       2.5009
    4939       2.5215
    4940       2.5666
    4941       2.5279
    4942       2.4993
    4943       2.4940
    4944       2.4420
    4945       2.4870
    4946       2.5146
    4947       2.4407
    4948       2.4433
    4949       2.5233
    4950       2.5386
    4951       2.6740
    4952       2.6672
    4953       2.5417
    4954       2.5888
    4955       2.5504
    4956       2.4927
    4957       2.4486
    4958       2.5342
    4959       2.5061
    4960       2.7259
    4961       2.6195
    4962       2.5982
    4963       2.4917
    4964       2.5152
    4965       2.5231
    4966       2.4977
    4967       2.4920
    4968       2.5492
    4969       2.4584
    4970       2.4703
    4971       2.5476
    4972       2.5408
    4973       2.4959
    4974       2.4680
    4975       2.4750
    4976       2.4676
    4977       2.4866
    4978       2.5168
    4979       2.6249
    4980       2.5823
    4981       2.5344
    4982       2.5275
    4983       2.6180
    4984       2.5548
    4985       2.5885
    4986       2.5490
    4987       2.4932
    4988       2.5541
    4989       2.6663
    4990       2.5893
    4991       2.5120
    4992       2.6330
    4993       2.7310
    4994       2.5888
    4995       2.6558
    4996       2.6620
    4997       2.6613
    4998       2.7017
    4999       2.7154
    5000       2.7948
