# Supplementary material for: Active ingredients and molecular targets of Taraxacum mongolicum against hepatocellular carcinoma: network pharmacology, molecular docking, and molecular dynamics simulation analysis
Source: PeerJ. 2022 Jul 18;10:e13737. doi: 10.7717/peerj.13737 (PMC9302432; doi:10.7717/peerj.13737)
Supplement: Supplemental Information 7 [file peerj-10-13737-s007.zip › Molecular dynamics (MD) simulation data/PTEN-Sonchuside_A data/rmsd_ligand.dat]

#Frame     RMSD_00002
       1       0.0000
       2       0.3554
       3       0.7877
       4       0.9922
       5       0.6762
       6       1.3901
       7       1.3418
       8       1.4895
       9       1.3724
      10       1.1252
      11       0.5953
      12       0.5346
      13       0.7546
      14       0.6424
      15       1.1489
      16       0.3642
      17       0.4600
      18       1.0673
      19       0.9827
      20       1.1606
      21       1.3219
      22       1.0485
      23       1.3674
      24       1.2038
      25       0.8967
      26       1.1914
      27       1.1774
      28       1.1220
      29       1.1956
      30       1.3594
      31       1.1083
      32       1.2249
      33       1.2511
      34       1.2897
      35       1.4744
      36       1.4312
      37       1.1005
      38       0.8517
      39       1.0155
      40       1.2015
      41       1.4463
      42       1.2787
      43       1.4161
      44       1.3504
      45       1.2792
      46       1.2859
      47       1.4020
      48       1.3436
      49       1.3026
      50       1.1899
      51       1.2218
      52       1.0292
      53       0.8437
      54       0.8076
      55       1.2807
      56       1.6109
      57       1.6300
      58       1.6893
      59       1.7588
      60       1.6160
      61       1.7082
      62       1.5017
      63       1.4456
      64       1.7328
      65       1.7418
      66       1.6570
      67       1.5083
      68       1.5519
      69       1.7936
      70       1.7841
      71       1.6877
      72       1.5577
      73       1.5544
      74       1.5874
      75       1.6438
      76       1.5385
      77       1.5702
      78       1.6836
      79       1.8433
      80       1.7183
      81       1.4801
      82       1.5315
      83       1.5181
      84       1.5982
      85       1.6680
      86       1.6885
      87       1.6531
      88       1.5578
      89       1.5538
      90       1.6805
      91       1.7029
      92       1.6523
      93       1.6905
      94       1.5226
      95       1.6889
      96       1.6580
      97       1.5902
      98       1.5448
      99       1.6293
     100       1.3127
     101       1.5070
     102       1.2468
     103       1.6197
     104       1.5942
     105       1.5946
     106       1.5431
     107       1.5458
     108       1.7780
     109       1.6369
     110       1.2911
     111       1.7400
     112       1.6142
     113       1.5396
     114       1.6235
     115       1.6313
     116       1.8290
     117       1.6667
     118       1.5491
     119       1.3009
     120       1.4945
     121       1.3425
     122       1.4393
     123       1.5155
     124       1.6129
     125       1.6875
     126       1.7541
     127       1.8407
     128       1.6908
     129       1.8372
     130       1.6662
     131       1.6999
     132       1.7189
     133       1.7479
     134       1.6282
     135       1.6825
     136       1.5961
     137       1.5626
     138       1.4469
     139       1.4902
     140       1.7379
     141       1.6275
     142       1.7131
     143       1.7430
     144       1.4887
     145       1.5911
     146       1.6584
     147       1.6683
     148       1.6053
     149       1.6245
     150       1.6488
     151       1.6976
     152       1.5918
     153       1.4882
     154       1.6204
     155       1.5330
     156       1.4531
     157       1.6303
     158       1.6851
     159       1.6703
     160       1.6001
     161       1.6459
     162       1.5103
     163       1.5155
     164       1.6053
     165       1.5657
     166       1.4976
     167       1.3944
     168       1.6626
     169       1.7524
     170       1.7998
     171       1.7686
     172       1.7253
     173       1.8183
     174       1.6186
     175       1.7235
     176       1.4949
     177       1.4216
     178       1.3017
     179       1.3024
     180       1.6081
     181       1.5038
     182       1.5484
     183       1.6327
     184       1.5421
     185       1.6683
     186       1.6260
     187       1.5880
     188       1.6953
     189       1.5137
     190       1.5017
     191       1.5274
     192       1.5902
     193       1.7973
     194       1.6761
     195       1.7478
     196       1.6232
     197       1.4756
     198       1.5193
     199       1.8246
     200       1.5146
     201       1.7592
     202       1.6607
     203       1.7249
     204       1.6099
     205       1.5620
     206       1.5836
     207       1.5778
     208       1.6105
     209       1.6825
     210       1.6743
     211       1.7538
     212       1.7832
     213       1.5405
     214       1.7171
     215       1.5202
     216       1.5372
     217       1.5257
     218       1.3663
     219       1.5171
     220       1.4563
     221       1.7011
     222       1.4387
     223       1.2024
     224       1.5992
     225       1.6411
     226       1.4691
     227       1.5189
     228       1.6174
     229       1.5923
     230       1.5181
     231       1.3763
     232       1.3040
     233       1.3548
     234       1.4357
     235       1.2435
     236       1.4420
     237       1.2578
     238       1.2981
     239       1.4540
     240       1.2339
     241       1.2982
     242       1.1048
     243       1.5725
     244       1.2888
     245       1.3192
     246       1.1902
     247       1.3578
     248       1.2456
     249       1.1761
     250       1.0806
     251       0.9147
     252       1.0203
     253       0.9744
     254       1.0732
     255       0.8814
     256       0.9664
     257       1.0483
     258       0.8001
     259       1.1264
     260       1.0162
     261       1.0003
     262       0.8860
     263       1.0950
     264       0.9786
     265       0.8761
     266       0.8799
     267       1.0571
     268       0.9503
     269       0.9520
     270       1.0403
     271       1.1554
     272       1.0336
     273       0.7652
     274       0.7081
     275       1.1044
     276       0.9093
     277       0.9164
     278       0.9817
     279       1.0382
     280       1.0108
     281       1.1138
     282       0.9276
     283       1.0667
     284       0.6869
     285       0.8712
     286       0.9788
     287       1.1580
     288       0.8842
     289       1.0516
     290       0.9904
     291       0.8938
     292       0.9196
     293       0.8747
     294       0.9810
     295       1.0398
     296       1.1402
     297       1.0767
     298       0.8957
     299       0.9583
     300       0.9738
     301       1.0994
     302       1.0426
     303       0.9084
     304       0.9203
     305       1.0372
     306       0.9618
     307       0.9341
     308       0.9138
     309       1.0539
     310       0.9821
     311       0.9254
     312       0.8764
     313       0.9688
     314       0.8304
     315       0.9218
     316       1.0147
     317       0.9200
     318       1.0393
     319       1.2304
     320       1.2314
     321       1.0763
     322       0.8991
     323       0.9233
     324       1.0014
     325       1.0265
     326       0.9914
     327       0.9165
     328       0.9632
     329       0.8117
     330       1.0863
     331       0.9893
     332       0.8351
     333       0.9801
     334       1.1215
     335       0.9404
     336       1.0041
     337       0.9896
     338       1.0133
     339       1.0112
     340       1.1776
     341       1.0287
     342       1.1280
     343       0.9691
     344       0.8969
     345       1.0088
     346       0.9834
     347       1.0133
     348       0.9645
     349       0.8516
     350       0.8566
     351       0.9061
     352       0.9157
     353       1.0450
     354       0.8626
     355       1.1161
     356       1.0956
     357       0.8048
     358       0.8926
     359       0.9912
     360       1.0564
     361       1.0146
     362       0.9499
     363       1.0237
     364       0.9669
     365       0.9296
     366       1.0098
     367       1.0500
     368       0.8635
     369       1.0178
     370       0.9629
     371       0.9721
     372       1.0003
     373       1.3143
     374       1.1961
     375       0.8823
     376       1.2251
     377       0.9945
     378       1.0621
     379       0.9250
     380       1.0629
     381       0.9201
     382       0.9664
     383       0.9007
     384       0.8901
     385       1.2841
     386       1.7048
     387       1.5146
     388       1.4309
     389       1.2422
     390       1.3272
     391       1.3372
     392       1.2339
     393       1.3139
     394       1.1784
     395       1.2649
     396       1.3397
     397       1.4510
     398       1.2515
     399       1.0550
     400       1.0119
     401       1.2548
     402       1.5565
     403       1.5832
     404       1.6371
     405       1.3315
     406       1.6373
     407       1.6830
     408       1.4199
     409       1.6720
     410       1.3504
     411       1.3708
     412       1.3566
     413       1.2683
     414       1.4361
     415       1.2457
     416       1.1742
     417       1.0011
     418       1.0105
     419       1.0277
     420       1.1341
     421       1.0864
     422       1.0500
     423       1.0369
     424       1.0627
     425       1.2119
     426       1.0668
     427       1.1069
     428       1.0847
     429       1.0442
     430       1.2306
     431       1.2927
     432       1.2692
     433       1.1368
     434       1.1976
     435       1.1761
     436       1.1611
     437       0.9532
     438       1.1415
     439       1.0689
     440       1.0698
     441       1.4671
     442       1.3071
     443       1.5193
     444       1.2398
     445       1.1987
     446       1.0346
     447       1.2003
     448       1.0381
     449       1.0198
     450       0.9951
     451       1.0499
     452       1.0671
     453       1.1054
     454       1.0954
     455       0.8628
     456       1.1877
     457       1.0629
     458       1.4176
     459       1.1260
     460       1.2591
     461       1.4882
     462       1.5404
     463       1.4400
     464       1.5206
     465       1.3703
     466       1.4131
     467       1.4353
     468       1.3190
     469       1.4755
     470       1.2500
     471       1.3724
     472       1.3319
     473       1.4297
     474       1.4880
     475       1.5636
     476       1.4901
     477       1.3609
     478       1.5228
     479       1.4164
     480       1.5563
     481       1.3266
     482       1.2364
     483       1.5037
     484       1.3843
     485       1.3028
     486       1.4408
     487       1.3039
     488       1.3496
     489       1.4398
     490       1.4391
     491       1.5664
     492       1.3815
     493       1.5758
     494       1.6990
     495       1.3571
     496       1.4228
     497       1.5104
     498       1.3862
     499       1.5479
     500       1.3355
     501       1.3301
     502       1.5481
     503       1.2075
     504       1.4890
     505       1.4030
     506       1.3280
     507       1.4958
     508       1.4498
     509       1.4619
     510       1.2471
     511       1.4685
     512       1.3761
     513       1.2073
     514       1.4505
     515       1.3519
     516       1.3834
     517       1.5512
     518       1.2857
     519       1.1195
     520       1.4127
     521       1.5566
     522       1.4681
     523       1.1178
     524       1.3175
     525       1.4418
     526       1.3734
     527       1.2923
     528       1.2808
     529       1.1838
     530       1.4718
     531       1.5133
     532       1.5518
     533       1.4292
     534       1.4891
     535       1.6704
     536       1.4418
     537       1.4127
     538       1.3988
     539       1.6051
     540       1.1769
     541       1.3392
     542       1.1619
     543       1.3796
     544       1.3443
     545       1.5530
     546       1.4613
     547       1.4860
     548       1.6539
     549       1.6548
     550       1.6112
     551       1.3683
     552       1.3872
     553       1.1776
     554       1.3033
     555       1.4178
     556       1.3520
     557       1.4182
     558       1.4157
     559       1.5217
     560       1.3796
     561       1.4226
     562       1.4190
     563       1.4552
     564       1.4872
     565       1.5217
     566       1.4570
     567       1.4031
     568       1.3839
     569       1.3852
     570       1.6347
     571       1.2360
     572       1.3205
     573       1.4952
     574       1.2917
     575       1.3249
     576       1.3521
     577       1.4588
     578       1.5955
     579       1.4719
     580       1.3060
     581       1.4575
     582       1.4450
     583       1.4496
     584       1.3789
     585       1.3623
     586       1.5083
     587       1.4177
     588       1.5546
     589       1.3868
     590       1.3306
     591       1.4410
     592       1.5066
     593       1.5707
     594       1.3439
     595       1.3751
     596       1.5638
     597       1.4352
     598       1.4505
     599       1.3192
     600       1.2413
     601       1.3151
     602       1.4215
     603       1.3910
     604       1.3623
     605       1.6308
     606       1.5289
     607       1.6275
     608       1.3452
     609       1.4810
     610       1.5382
     611       1.4230
     612       1.3246
     613       1.3600
     614       1.3304
     615       1.2598
     616       1.2521
     617       1.1713
     618       1.3887
     619       1.2645
     620       1.4473
     621       1.3358
     622       1.2021
     623       1.2072
     624       1.2703
     625       1.2727
     626       1.4199
     627       1.3557
     628       1.5074
     629       1.4356
     630       1.5546
     631       1.4895
     632       1.3962
     633       1.3810
     634       1.4689
     635       1.4299
     636       1.2950
     637       1.2656
     638       1.2901
     639       1.4707
     640       1.3832
     641       1.6414
     642       1.3843
     643       1.4744
     644       1.4025
     645       1.4271
     646       1.4683
     647       1.5133
     648       1.2671
     649       1.3290
     650       1.3306
     651       1.4669
     652       1.3738
     653       1.3227
     654       1.4469
     655       1.1767
     656       1.3664
     657       1.5031
     658       1.2005
     659       1.0980
     660       1.2594
     661       1.2652
     662       1.2970
     663       1.4353
     664       1.3090
     665       1.5328
     666       1.3145
     667       1.3723
     668       1.5062
     669       1.2236
     670       1.3608
     671       1.4116
     672       1.5676
     673       1.3670
     674       1.3365
     675       1.1769
     676       1.3575
     677       1.4129
     678       1.1662
     679       1.4644
     680       1.4908
     681       1.3711
     682       1.4737
     683       1.4622
     684       1.4460
     685       1.3369
     686       1.4195
     687       1.2509
     688       1.3272
     689       1.3642
     690       1.4389
     691       1.4205
     692       1.3975
     693       1.3564
     694       1.1888
     695       1.2616
     696       1.0100
     697       1.2656
     698       1.3883
     699       1.3922
     700       1.5912
     701       1.3554
     702       1.5412
     703       1.3922
     704       1.5989
     705       1.4049
     706       1.4122
     707       1.4395
     708       1.4905
     709       1.5169
     710       1.4597
     711       1.3465
     712       1.2118
     713       1.2446
     714       1.2262
     715       1.4610
     716       1.3340
     717       1.3558
     718       1.4080
     719       1.2068
     720       1.2506
     721       1.5385
     722       1.6759
     723       1.3525
     724       1.3931
     725       1.5173
     726       1.4550
     727       1.3794
     728       1.4471
     729       1.5170
     730       1.4759
     731       1.6074
     732       1.5906
     733       1.4290
     734       1.3620
     735       1.3362
     736       1.2414
     737       1.1616
     738       1.4803
     739       1.2736
     740       1.2194
     741       1.3461
     742       1.3844
     743       1.1603
     744       1.2482
     745       1.5320
     746       1.3256
     747       1.3154
     748       1.5323
     749       1.3759
     750       1.5096
     751       1.3220
     752       1.4880
     753       1.4201
     754       1.4169
     755       1.3483
     756       1.5041
     757       1.4861
     758       1.4741
     759       1.4795
     760       1.4300
     761       1.2485
     762       1.3001
     763       1.4872
     764       1.4032
     765       1.3522
     766       1.4775
     767       1.4938
     768       1.4110
     769       1.4612
     770       1.3470
     771       1.3036
     772       1.5189
     773       1.2651
     774       1.1613
     775       1.0428
     776       1.2111
     777       1.3632
     778       1.2939
     779       1.4151
     780       1.2232
     781       1.4492
     782       1.4143
     783       1.4249
     784       1.3699
     785       1.3300
     786       1.2418
     787       1.5554
     788       1.4935
     789       1.3677
     790       1.2761
     791       1.3373
     792       1.6131
     793       1.3548
     794       1.4551
     795       1.5800
     796       1.3166
     797       1.2618
     798       1.3745
     799       1.4451
     800       1.4250
     801       1.5292
     802       1.3709
     803       1.2707
     804       1.5817
     805       1.5030
     806       1.2188
     807       1.3880
     808       1.2969
     809       1.5288
     810       1.3705
     811       1.5562
     812       1.4880
     813       1.2655
     814       1.3772
     815       1.4678
     816       1.1395
     817       1.3223
     818       1.2666
     819       1.4189
     820       1.5564
     821       1.4285
     822       1.3820
     823       1.3066
     824       1.2698
     825       1.5504
     826       1.4617
     827       1.1640
     828       1.5544
     829       1.5813
     830       1.6387
     831       1.3754
     832       1.4753
     833       1.4420
     834       1.4326
     835       1.3011
     836       1.3767
     837       1.5393
     838       1.5434
     839       1.3591
     840       1.3552
     841       1.4472
     842       1.4032
     843       1.3157
     844       1.5765
     845       1.4524
     846       1.4243
     847       1.4289
     848       1.2771
     849       1.5181
     850       1.2690
     851       1.4740
     852       1.4146
     853       1.3549
     854       1.3826
     855       1.3473
     856       1.2478
     857       1.3802
     858       1.2891
     859       1.5477
     860       1.4611
     861       1.5005
     862       1.4424
     863       1.4596
     864       1.3626
     865       1.6242
     866       1.3464
     867       1.1816
     868       1.1955
     869       1.4339
     870       1.2366
     871       1.2846
     872       1.5864
     873       1.5329
     874       1.2009
     875       1.4091
     876       1.2255
     877       1.4804
     878       1.5863
     879       1.5523
     880       1.4391
     881       1.3819
     882       1.4654
     883       1.5406
     884       1.3667
     885       1.4656
     886       1.3727
     887       1.4357
     888       1.2881
     889       1.5108
     890       1.4702
     891       1.2936
     892       1.1828
     893       1.3491
     894       1.3889
     895       1.4190
     896       1.3754
     897       1.2260
     898       1.1901
     899       1.2380
     900       1.2975
     901       1.3303
     902       1.5580
     903       1.4887
     904       1.4155
     905       1.3615
     906       1.3872
     907       1.4117
     908       1.4513
     909       1.2943
     910       1.4877
     911       1.3350
     912       1.3385
     913       1.2756
     914       1.3359
     915       1.3801
     916       1.3389
     917       1.4143
     918       1.4429
     919       1.3918
     920       1.3805
     921       1.4082
     922       1.5464
     923       1.6019
     924       1.4188
     925       1.3436
     926       1.4540
     927       1.3686
     928       1.4761
     929       1.4297
     930       1.4793
     931       1.5075
     932       1.4181
     933       1.2727
     934       1.3606
     935       1.4922
     936       1.4608
     937       1.5066
     938       1.2576
     939       1.3437
     940       1.4473
     941       1.4712
     942       1.4992
     943       1.5126
     944       1.4729
     945       1.3685
     946       1.2982
     947       1.1235
     948       1.3816
     949       1.1906
     950       1.2009
     951       1.1876
     952       1.5493
     953       1.3418
     954       1.3350
     955       1.4028
     956       1.2839
     957       1.2690
     958       1.4250
     959       1.1538
     960       1.3598
     961       1.4598
     962       1.4565
     963       1.3644
     964       1.4672
     965       1.2147
     966       1.3790
     967       1.3857
     968       1.5410
     969       1.2254
     970       1.3080
     971       1.4550
     972       1.3116
     973       1.4667
     974       1.4841
     975       1.3739
     976       1.3846
     977       1.3958
     978       1.2251
     979       0.9543
     980       1.3523
     981       1.3199
     982       1.3788
     983       1.2945
     984       1.2585
     985       1.3335
     986       1.0114
     987       1.2876
     988       1.4448
     989       1.5812
     990       1.4790
     991       1.4496
     992       1.5080
     993       1.3403
     994       1.2510
     995       0.9190
     996       1.1464
     997       0.6070
     998       1.1079
     999       1.1459
    1000       1.0447
    1001       1.2371
    1002       1.4885
    1003       1.0952
    1004       1.1378
    1005       1.0897
    1006       1.0589
    1007       0.9862
    1008       0.7840
    1009       1.1144
    1010       0.6651
    1011       1.0867
    1012       0.9849
    1013       1.0293
    1014       1.0122
    1015       1.1318
    1016       0.8624
    1017       0.8784
    1018       0.9344
    1019       0.9856
    1020       1.0056
    1021       1.1858
    1022       1.0890
    1023       0.9257
    1024       1.1158
    1025       0.9731
    1026       1.1230
    1027       1.0635
    1028       0.8978
    1029       1.0809
    1030       0.9889
    1031       1.0773
    1032       0.9802
    1033       0.9622
    1034       1.1277
    1035       1.2506
    1036       0.9856
    1037       0.9872
    1038       0.8849
    1039       1.0822
    1040       1.0540
    1041       0.9522
    1042       0.9780
    1043       0.9198
    1044       0.8830
    1045       0.9651
    1046       0.8878
    1047       0.9480
    1048       0.8908
    1049       0.8291
    1050       0.8654
    1051       0.8999
    1052       0.8534
    1053       0.8659
    1054       0.7236
    1055       0.8767
    1056       0.9046
    1057       0.7106
    1058       1.1266
    1059       0.8902
    1060       1.0449
    1061       0.8412
    1062       0.9166
    1063       1.0969
    1064       1.1314
    1065       1.0561
    1066       1.1762
    1067       1.0857
    1068       0.8054
    1069       0.8284
    1070       1.0219
    1071       1.1456
    1072       0.9013
    1073       1.1962
    1074       0.6795
    1075       0.8400
    1076       1.1785
    1077       1.4139
    1078       1.3534
    1079       1.3660
    1080       1.3913
    1081       1.2664
    1082       1.1569
    1083       1.2741
    1084       1.2683
    1085       1.3239
    1086       1.2955
    1087       1.2325
    1088       1.0420
    1089       1.1462
    1090       0.9225
    1091       0.9914
    1092       0.9052
    1093       0.9620
    1094       0.8694
    1095       0.7605
    1096       0.8455
    1097       0.8404
    1098       1.0699
    1099       1.0224
    1100       0.7737
    1101       1.0227
    1102       0.8491
    1103       0.8586
    1104       0.7446
    1105       0.8394
    1106       0.9128
    1107       0.8245
    1108       0.9865
    1109       0.7474
    1110       0.9230
    1111       0.9175
    1112       1.0137
    1113       0.8081
    1114       0.9625
    1115       0.9751
    1116       1.0739
    1117       1.0769
    1118       1.0056
    1119       1.0328
    1120       0.9954
    1121       0.9201
    1122       0.9370
    1123       0.9725
    1124       0.9025
    1125       1.0465
    1126       1.0326
    1127       1.0735
    1128       1.0964
    1129       0.9596
    1130       0.9758
    1131       0.7938
    1132       0.8400
    1133       1.0872
    1134       1.0001
    1135       0.9588
    1136       0.8681
    1137       1.1796
    1138       1.0962
    1139       1.0430
    1140       0.8648
    1141       1.0047
    1142       0.9237
    1143       0.8053
    1144       0.8340
    1145       1.0153
    1146       0.8831
    1147       1.0485
    1148       1.0502
    1149       1.0805
    1150       0.8751
    1151       0.8481
    1152       0.8283
    1153       1.2665
    1154       1.2432
    1155       1.1736
    1156       0.9368
    1157       1.0136
    1158       1.0068
    1159       0.9845
    1160       0.9058
    1161       0.8652
    1162       0.9386
    1163       0.7212
    1164       0.9318
    1165       0.8728
    1166       1.1369
    1167       1.2407
    1168       1.1120
    1169       1.1258
    1170       0.8366
    1171       0.9624
    1172       0.9892
    1173       1.1045
    1174       1.2081
    1175       1.1737
    1176       1.1847
    1177       0.8667
    1178       0.9819
    1179       0.8340
    1180       0.8769
    1181       0.8126
    1182       0.9679
    1183       0.9024
    1184       0.9099
    1185       0.8996
    1186       0.9362
    1187       0.9638
    1188       0.9683
    1189       0.9264
    1190       0.7491
    1191       0.9914
    1192       1.3736
    1193       1.0716
    1194       1.1581
    1195       1.1031
    1196       0.9907
    1197       0.8952
    1198       1.1752
    1199       0.9866
    1200       1.2905
    1201       1.3602
    1202       1.1211
    1203       1.0176
    1204       0.9354
    1205       0.9878
    1206       1.0068
    1207       0.7753
    1208       1.0973
    1209       1.1099
    1210       1.2076
    1211       1.0270
    1212       1.1369
    1213       0.9292
    1214       1.0359
    1215       0.9404
    1216       0.8027
    1217       0.6692
    1218       1.0979
    1219       1.0212
    1220       1.0898
    1221       1.2156
    1222       1.3040
    1223       1.4703
    1224       1.3433
    1225       1.3252
    1226       1.3292
    1227       1.4662
    1228       1.3511
    1229       1.3933
    1230       1.2976
    1231       1.3551
    1232       1.3492
    1233       1.3697
    1234       1.3814
    1235       1.4551
    1236       1.3537
    1237       1.3433
    1238       1.4655
    1239       1.3168
    1240       1.5011
    1241       1.5462
    1242       1.1708
    1243       1.2580
    1244       1.4046
    1245       1.3482
    1246       1.4595
    1247       1.3719
    1248       1.3932
    1249       1.5063
    1250       1.4418
    1251       1.3623
    1252       1.2000
    1253       1.4809
    1254       1.4227
    1255       1.4708
    1256       1.3944
    1257       1.4322
    1258       1.3082
    1259       1.4177
    1260       1.3963
    1261       1.3616
    1262       1.5303
    1263       1.4909
    1264       1.3011
    1265       1.3841
    1266       1.2447
    1267       1.1217
    1268       1.2868
    1269       1.3337
    1270       1.6124
    1271       1.2399
    1272       1.2875
    1273       1.4542
    1274       1.4972
    1275       1.2597
    1276       1.5052
    1277       1.6351
    1278       1.4776
    1279       1.4538
    1280       1.4059
    1281       1.5123
    1282       1.4421
    1283       1.4528
    1284       1.3719
    1285       1.3751
    1286       1.2758
    1287       1.3380
    1288       1.2858
    1289       1.2715
    1290       1.2182
    1291       1.4769
    1292       1.3707
    1293       1.1917
    1294       1.3490
    1295       1.3667
    1296       1.3174
    1297       1.4035
    1298       1.4712
    1299       1.4640
    1300       1.3553
    1301       1.2446
    1302       1.3609
    1303       1.4788
    1304       1.3476
    1305       1.3386
    1306       1.4209
    1307       1.6444
    1308       1.4214
    1309       1.3399
    1310       1.2651
    1311       1.4159
    1312       1.4554
    1313       1.3594
    1314       1.1881
    1315       1.4385
    1316       1.3274
    1317       1.6361
    1318       1.4595
    1319       1.4853
    1320       1.2974
    1321       1.4363
    1322       1.5880
    1323       1.3813
    1324       1.3941
    1325       1.3923
    1326       1.5494
    1327       1.4197
    1328       1.3594
    1329       1.2448
    1330       1.2545
    1331       1.4138
    1332       1.3905
    1333       1.4375
    1334       1.4895
    1335       1.1164
    1336       1.1484
    1337       1.3084
    1338       1.4650
    1339       1.3442
    1340       1.3475
    1341       1.2886
    1342       1.5191
    1343       1.4369
    1344       1.4600
    1345       1.4605
    1346       1.3027
    1347       1.4577
    1348       1.4364
    1349       1.3346
    1350       1.4269
    1351       1.3139
    1352       1.5712
    1353       1.3043
    1354       1.2083
    1355       1.5124
    1356       1.3322
    1357       1.5457
    1358       1.3385
    1359       1.4606
    1360       1.4299
    1361       1.3870
    1362       1.1731
    1363       1.3689
    1364       1.4287
    1365       1.5427
    1366       1.3283
    1367       1.3145
    1368       1.2054
    1369       1.3779
    1370       1.5462
    1371       1.4100
    1372       1.3816
    1373       1.2289
    1374       1.3621
    1375       1.5461
    1376       1.3815
    1377       1.6295
    1378       0.9918
    1379       1.2728
    1380       1.2688
    1381       1.2762
    1382       1.3265
    1383       1.2940
    1384       1.4080
    1385       1.3326
    1386       1.4846
    1387       1.4936
    1388       1.5149
    1389       1.4016
    1390       1.4393
    1391       1.3614
    1392       1.3482
    1393       1.5064
    1394       1.2588
    1395       1.5502
    1396       1.3043
    1397       1.4771
    1398       1.3464
    1399       1.5432
    1400       1.5923
    1401       1.2983
    1402       1.1659
    1403       1.3743
    1404       1.4680
    1405       1.2562
    1406       1.3684
    1407       1.3754
    1408       1.4036
    1409       1.1424
    1410       1.3656
    1411       1.3430
    1412       1.4424
    1413       1.5224
    1414       1.3401
    1415       1.3721
    1416       1.4110
    1417       1.2642
    1418       1.3405
    1419       1.0989
    1420       1.2073
    1421       1.1756
    1422       1.0780
    1423       1.1348
    1424       1.2673
    1425       1.0264
    1426       0.9073
    1427       1.1094
    1428       1.1847
    1429       1.0794
    1430       1.1254
    1431       1.1304
    1432       1.0712
    1433       1.0336
    1434       1.0919
    1435       1.2428
    1436       1.2564
    1437       1.1731
    1438       1.1464
    1439       1.2971
    1440       1.3506
    1441       1.3696
    1442       1.4443
    1443       1.1052
    1444       1.3520
    1445       1.1610
    1446       1.3409
    1447       1.2799
    1448       1.1754
    1449       1.3435
    1450       1.2954
    1451       1.5194
    1452       1.1636
    1453       1.5439
    1454       1.3795
    1455       1.2331
    1456       1.3197
    1457       1.5103
    1458       1.5562
    1459       1.1490
    1460       1.4094
    1461       1.1823
    1462       1.6583
    1463       1.4212
    1464       1.5956
    1465       1.4946
    1466       1.5400
    1467       1.6066
    1468       1.4296
    1469       1.2818
    1470       1.3083
    1471       1.2631
    1472       1.0088
    1473       1.4981
    1474       1.5096
    1475       1.4201
    1476       1.5462
    1477       1.4214
    1478       1.3373
    1479       1.4665
    1480       1.2890
    1481       1.4541
    1482       1.2553
    1483       1.4310
    1484       1.4887
    1485       1.3886
    1486       1.4207
    1487       1.4279
    1488       1.3565
    1489       1.3713
    1490       1.4085
    1491       1.3907
    1492       1.3942
    1493       0.9878
    1494       1.3757
    1495       1.0987
    1496       1.2235
    1497       1.2960
    1498       1.3870
    1499       1.4146
    1500       1.3272
    1501       1.3752
    1502       1.2086
    1503       1.0221
    1504       1.3385
    1505       1.3608
    1506       1.4357
    1507       1.4539
    1508       1.5115
    1509       1.4853
    1510       1.6187
    1511       1.3093
    1512       1.1579
    1513       1.4866
    1514       1.3727
    1515       1.3701
    1516       1.3204
    1517       1.3235
    1518       1.3613
    1519       1.1753
    1520       1.4114
    1521       1.3389
    1522       1.6034
    1523       1.4716
    1524       1.4195
    1525       1.2569
    1526       1.4020
    1527       1.4233
    1528       1.3624
    1529       1.3968
    1530       1.4304
    1531       1.2632
    1532       1.3944
    1533       1.4113
    1534       1.3130
    1535       1.5152
    1536       1.3641
    1537       1.4001
    1538       1.4801
    1539       1.4205
    1540       1.4220
    1541       1.2569
    1542       1.4885
    1543       1.4882
    1544       1.4549
    1545       1.2611
    1546       1.4289
    1547       1.3831
    1548       1.3634
    1549       1.5049
    1550       1.4200
    1551       1.5221
    1552       1.4676
    1553       1.4053
    1554       1.3957
    1555       1.3652
    1556       1.4862
    1557       1.3757
    1558       1.4832
    1559       1.4292
    1560       1.4854
    1561       1.3845
    1562       1.2777
    1563       1.0949
    1564       1.2610
    1565       1.3395
    1566       1.3921
    1567       1.1898
    1568       1.2984
    1569       1.5601
    1570       1.2822
    1571       1.2830
    1572       1.3654
    1573       1.4491
    1574       1.2921
    1575       1.5307
    1576       1.4042
    1577       1.2043
    1578       1.4955
    1579       1.4941
    1580       1.3676
    1581       1.4043
    1582       1.2406
    1583       1.4492
    1584       1.3603
    1585       1.3385
    1586       1.2962
    1587       1.3637
    1588       1.3971
    1589       1.3297
    1590       1.4720
    1591       1.6030
    1592       1.2765
    1593       1.2161
    1594       1.2071
    1595       1.3433
    1596       1.2289
    1597       1.2036
    1598       1.3195
    1599       1.3454
    1600       1.4514
    1601       1.3919
    1602       1.4117
    1603       1.4576
    1604       1.1454
    1605       1.5063
    1606       1.3774
    1607       1.2229
    1608       1.5274
    1609       1.3514
    1610       1.4218
    1611       1.4061
    1612       1.2414
    1613       1.3040
    1614       1.4240
    1615       1.3072
    1616       1.4134
    1617       1.5202
    1618       1.5641
    1619       1.3929
    1620       1.3047
    1621       1.2373
    1622       1.4104
    1623       1.3039
    1624       1.3032
    1625       1.3374
    1626       1.4636
    1627       1.1523
    1628       1.3296
    1629       1.4041
    1630       1.3989
    1631       1.5734
    1632       1.5222
    1633       1.2963
    1634       1.3620
    1635       1.4820
    1636       1.0839
    1637       1.4269
    1638       1.3597
    1639       1.2745
    1640       1.2834
    1641       1.1616
    1642       1.1695
    1643       1.3402
    1644       1.3815
    1645       1.3870
    1646       1.3837
    1647       1.3791
    1648       1.1163
    1649       1.2518
    1650       1.3950
    1651       1.2483
    1652       1.4784
    1653       1.4137
    1654       1.1315
    1655       1.1769
    1656       1.2793
    1657       1.5447
    1658       1.4665
    1659       1.5151
    1660       1.4543
    1661       1.4374
    1662       1.4171
    1663       1.4218
    1664       1.5213
    1665       1.3251
    1666       1.4142
    1667       1.3735
    1668       1.4058
    1669       1.3322
    1670       1.4645
    1671       1.5231
    1672       1.4110
    1673       1.2271
    1674       1.2078
    1675       1.3656
    1676       1.2605
    1677       1.4268
    1678       1.2087
    1679       1.4420
    1680       1.5285
    1681       1.4506
    1682       1.3731
    1683       1.3374
    1684       1.5091
    1685       1.3136
    1686       1.4407
    1687       1.4760
    1688       1.4092
    1689       1.3722
    1690       1.4583
    1691       1.5123
    1692       1.4691
    1693       1.3808
    1694       1.3700
    1695       1.0873
    1696       1.1775
    1697       1.2328
    1698       1.0638
    1699       1.3350
    1700       1.5220
    1701       1.3975
    1702       1.4917
    1703       1.4139
    1704       1.4461
    1705       1.4164
    1706       1.3921
    1707       1.4210
    1708       1.4119
    1709       1.4024
    1710       1.2988
    1711       1.4336
    1712       1.3469
    1713       1.5113
    1714       1.4409
    1715       1.5751
    1716       1.4575
    1717       1.5498
    1718       1.3589
    1719       1.5142
    1720       1.4544
    1721       1.3951
    1722       1.5976
    1723       1.4311
    1724       1.3548
    1725       1.3602
    1726       1.3041
    1727       1.4416
    1728       1.4807
    1729       1.4385
    1730       1.3759
    1731       1.4267
    1732       1.2526
    1733       1.4361
    1734       1.3252
    1735       1.4903
    1736       1.4691
    1737       1.2659
    1738       1.3881
    1739       1.2694
    1740       1.4138
    1741       1.3853
    1742       1.4173
    1743       1.2567
    1744       1.2728
    1745       1.3977
    1746       1.5439
    1747       1.4746
    1748       1.3328
    1749       1.3966
    1750       1.4847
    1751       1.3555
    1752       1.3419
    1753       1.3332
    1754       1.3170
    1755       1.3237
    1756       1.4800
    1757       1.2905
    1758       1.3742
    1759       1.3639
    1760       1.4626
    1761       1.1508
    1762       1.3566
    1763       1.2962
    1764       1.4811
    1765       1.2979
    1766       1.3300
    1767       1.4036
    1768       1.2749
    1769       1.4420
    1770       1.3009
    1771       1.2755
    1772       1.4108
    1773       1.3029
    1774       1.5198
    1775       1.3208
    1776       1.3900
    1777       1.4828
    1778       1.5829
    1779       1.3445
    1780       1.3239
    1781       1.3481
    1782       1.3400
    1783       1.4742
    1784       1.4599
    1785       1.2966
    1786       1.4518
    1787       1.3096
    1788       1.1012
    1789       1.1562
    1790       1.4264
    1791       1.3063
    1792       1.2979
    1793       1.4628
    1794       1.3540
    1795       1.4908
    1796       1.3638
    1797       1.3758
    1798       1.3592
    1799       1.4322
    1800       1.4209
    1801       1.4865
    1802       1.5624
    1803       1.4778
    1804       1.3826
    1805       1.2937
    1806       1.3455
    1807       1.4117
    1808       1.4774
    1809       1.3184
    1810       1.3938
    1811       1.4536
    1812       1.3684
    1813       1.3872
    1814       1.4489
    1815       1.5004
    1816       1.4104
    1817       1.3527
    1818       1.5199
    1819       1.3395
    1820       1.3792
    1821       1.3807
    1822       1.3370
    1823       1.4353
    1824       1.3975
    1825       1.4357
    1826       1.2395
    1827       1.4133
    1828       1.2760
    1829       1.2519
    1830       1.1160
    1831       1.2770
    1832       1.3351
    1833       1.5616
    1834       1.4704
    1835       1.6895
    1836       1.4245
    1837       1.5377
    1838       1.4387
    1839       1.5116
    1840       1.4097
    1841       1.3124
    1842       1.4019
    1843       1.5474
    1844       1.4767
    1845       1.4365
    1846       1.4447
    1847       1.4919
    1848       1.4059
    1849       1.3305
    1850       1.3978
    1851       1.3711
    1852       1.3379
    1853       1.3747
    1854       1.3265
    1855       1.2604
    1856       1.4977
    1857       1.3826
    1858       1.4163
    1859       1.3916
    1860       1.3660
    1861       1.5006
    1862       1.4653
    1863       1.2945
    1864       1.2173
    1865       1.3033
    1866       1.4771
    1867       1.5146
    1868       1.1826
    1869       1.2826
    1870       1.3985
    1871       1.4381
    1872       1.3345
    1873       1.3958
    1874       1.3409
    1875       1.5404
    1876       1.6100
    1877       1.4660
    1878       1.5621
    1879       1.5153
    1880       1.4874
    1881       1.5938
    1882       1.2874
    1883       1.5724
    1884       1.5500
    1885       1.1719
    1886       1.3010
    1887       1.4599
    1888       1.4224
    1889       1.3760
    1890       1.4163
    1891       1.3881
    1892       1.4054
    1893       1.4861
    1894       1.3332
    1895       1.3281
    1896       1.4374
    1897       1.2800
    1898       1.5456
    1899       1.4246
    1900       1.3942
    1901       1.3748
    1902       1.4125
    1903       1.4760
    1904       1.3217
    1905       1.3473
    1906       1.4510
    1907       1.3763
    1908       1.4170
    1909       1.2612
    1910       1.3254
    1911       1.4591
    1912       1.3171
    1913       1.2540
    1914       1.4012
    1915       1.3939
    1916       1.4563
    1917       1.3028
    1918       1.3693
    1919       1.3900
    1920       1.4475
    1921       1.5880
    1922       1.4555
    1923       1.6109
    1924       1.5693
    1925       1.3927
    1926       1.4102
    1927       1.3933
    1928       1.4085
    1929       1.3504
    1930       1.4176
    1931       1.3265
    1932       1.3273
    1933       1.4024
    1934       1.4056
    1935       1.5628
    1936       1.3940
    1937       1.1447
    1938       1.4278
    1939       1.3903
    1940       1.3605
    1941       1.4699
    1942       1.4011
    1943       1.3631
    1944       1.3794
    1945       1.4854
    1946       1.5293
    1947       1.4983
    1948       1.4732
    1949       1.4102
    1950       1.4160
    1951       1.3631
    1952       1.5009
    1953       1.5891
    1954       1.4990
    1955       1.3552
    1956       1.5036
    1957       1.1593
    1958       1.3972
    1959       1.4199
    1960       1.2887
    1961       1.2086
    1962       1.4437
    1963       1.4409
    1964       1.3182
    1965       1.4131
    1966       1.3510
    1967       1.3145
    1968       1.0427
    1969       1.2984
    1970       1.5106
    1971       1.3428
    1972       1.5236
    1973       1.3487
    1974       1.3349
    1975       1.2921
    1976       1.4326
    1977       1.5021
    1978       1.3204
    1979       1.3128
    1980       1.0929
    1981       1.3507
    1982       1.4753
    1983       1.5761
    1984       1.5096
    1985       1.2283
    1986       1.2776
    1987       1.2184
    1988       1.5023
    1989       1.4060
    1990       1.3737
    1991       1.4480
    1992       1.4363
    1993       1.3200
    1994       1.3504
    1995       1.3921
    1996       1.4084
    1997       1.4925
    1998       1.4646
    1999       1.3769
    2000       1.3729
    2001       1.5063
    2002       1.4311
    2003       1.4524
    2004       1.5993
    2005       1.3695
    2006       1.3523
    2007       1.4716
    2008       1.3568
    2009       1.4205
    2010       1.3863
    2011       1.2663
    2012       1.4814
    2013       1.4696
    2014       1.3568
    2015       1.5265
    2016       1.1697
    2017       1.2556
    2018       1.2921
    2019       1.3659
    2020       1.3200
    2021       1.3872
    2022       1.2747
    2023       1.2600
    2024       1.4297
    2025       1.4450
    2026       1.4777
    2027       1.7132
    2028       1.4037
    2029       1.4194
    2030       1.4513
    2031       1.2769
    2032       1.2010
    2033       1.1802
    2034       0.9655
    2035       1.4854
    2036       1.2658
    2037       1.5275
    2038       1.3753
    2039       1.4626
    2040       1.3497
    2041       1.4560
    2042       1.4944
    2043       1.4723
    2044       1.6033
    2045       1.3662
    2046       1.5354
    2047       1.3911
    2048       1.4682
    2049       1.4007
    2050       1.6026
    2051       1.3105
    2052       1.3103
    2053       1.3186
    2054       1.5009
    2055       1.5425
    2056       1.4855
    2057       1.4169
    2058       1.4369
    2059       1.6144
    2060       1.5420
    2061       1.4335
    2062       1.4294
    2063       1.4117
    2064       1.4981
    2065       1.4427
    2066       1.3643
    2067       1.4018
    2068       1.5403
    2069       1.3218
    2070       1.4979
    2071       1.2852
    2072       1.3448
    2073       1.3133
    2074       1.3727
    2075       1.3962
    2076       1.5766
    2077       1.3673
    2078       1.2554
    2079       1.5159
    2080       1.4063
    2081       1.2962
    2082       1.4307
    2083       1.5101
    2084       1.3763
    2085       1.4665
    2086       1.4768
    2087       1.2190
    2088       1.4388
    2089       1.2196
    2090       1.3826
    2091       1.4489
    2092       1.3719
    2093       1.4161
    2094       1.2733
    2095       1.4602
    2096       1.4217
    2097       1.2866
    2098       1.3077
    2099       1.4394
    2100       1.4649
    2101       1.3714
    2102       1.3674
    2103       1.3173
    2104       1.2405
    2105       1.5110
    2106       1.4958
    2107       1.3134
    2108       1.5517
    2109       1.4341
    2110       1.2744
    2111       1.4173
    2112       1.5212
    2113       1.4644
    2114       1.4183
    2115       1.2991
    2116       1.1148
    2117       1.3635
    2118       1.4247
    2119       0.9681
    2120       1.1886
    2121       1.4081
    2122       1.4171
    2123       1.2433
    2124       1.4844
    2125       1.5027
    2126       1.3096
    2127       1.3752
    2128       1.3934
    2129       1.5212
    2130       1.4423
    2131       1.3204
    2132       1.4359
    2133       1.2936
    2134       1.3428
    2135       1.4313
    2136       1.3629
    2137       1.4509
    2138       1.5485
    2139       1.5367
    2140       1.4444
    2141       1.6202
    2142       1.4714
    2143       1.5517
    2144       1.4110
    2145       1.4057
    2146       1.5657
    2147       1.5889
    2148       1.7263
    2149       1.5388
    2150       1.3910
    2151       1.2944
    2152       1.4867
    2153       1.4178
    2154       1.4832
    2155       1.4662
    2156       1.4418
    2157       1.4156
    2158       1.3405
    2159       1.4386
    2160       1.3075
    2161       1.3236
    2162       1.2301
    2163       1.3349
    2164       1.3439
    2165       1.2777
    2166       1.2935
    2167       1.3401
    2168       1.3239
    2169       1.4356
    2170       1.3683
    2171       1.4535
    2172       1.5256
    2173       1.3795
    2174       1.1317
    2175       1.2289
    2176       1.1749
    2177       1.4330
    2178       1.3157
    2179       1.3577
    2180       1.2787
    2181       1.2592
    2182       1.4520
    2183       1.3989
    2184       1.3752
    2185       1.2592
    2186       1.3757
    2187       1.3831
    2188       1.2534
    2189       1.0553
    2190       1.2730
    2191       1.1039
    2192       0.9993
    2193       1.5045
    2194       1.2218
    2195       1.2432
    2196       1.2181
    2197       1.2277
    2198       1.0733
    2199       1.2196
    2200       1.0991
    2201       1.1586
    2202       1.1599
    2203       1.3250
    2204       1.2601
    2205       1.3986
    2206       1.2862
    2207       1.2682
    2208       1.2579
    2209       1.1565
    2210       1.1547
    2211       1.2791
    2212       1.3887
    2213       1.3369
    2214       1.0996
    2215       1.3527
    2216       1.0054
    2217       1.1523
    2218       1.2412
    2219       1.1060
    2220       1.0624
    2221       0.9303
    2222       1.1970
    2223       1.0031
    2224       1.1904
    2225       1.4391
    2226       1.1230
    2227       1.2612
    2228       1.1606
    2229       1.0463
    2230       1.1898
    2231       1.1256
    2232       1.0130
    2233       1.1157
    2234       1.1812
    2235       1.2317
    2236       1.1618
    2237       1.0290
    2238       1.2534
    2239       1.4431
    2240       1.2686
    2241       1.1957
    2242       1.2338
    2243       1.3012
    2244       1.2464
    2245       1.1040
    2246       1.3326
    2247       1.0332
    2248       1.1099
    2249       1.2835
    2250       1.1736
    2251       1.5063
    2252       1.4024
    2253       1.1089
    2254       1.1356
    2255       1.3007
    2256       1.2969
    2257       1.0046
    2258       1.2038
    2259       1.2917
    2260       1.1201
    2261       1.0276
    2262       1.2078
    2263       1.0787
    2264       1.0567
    2265       1.1429
    2266       1.2399
    2267       1.2616
    2268       1.1605
    2269       1.2762
    2270       1.1663
    2271       1.2315
    2272       1.0592
    2273       1.2924
    2274       1.0919
    2275       1.3131
    2276       1.2558
    2277       1.1571
    2278       1.4395
    2279       1.4388
    2280       1.4166
    2281       1.3901
    2282       1.5200
    2283       1.4272
    2284       1.2412
    2285       1.4051
    2286       1.3027
    2287       1.3623
    2288       1.4501
    2289       1.1285
    2290       1.3895
    2291       1.5398
    2292       1.1385
    2293       1.3380
    2294       1.2728
    2295       1.3021
    2296       1.4446
    2297       1.3555
    2298       1.3375
    2299       1.3166
    2300       1.3985
    2301       1.4317
    2302       1.2581
    2303       1.3313
    2304       1.4771
    2305       1.4900
    2306       1.3512
    2307       1.2875
    2308       1.0919
    2309       1.1149
    2310       1.1312
    2311       1.1638
    2312       1.1877
    2313       1.1145
    2314       1.1305
    2315       1.3011
    2316       1.3087
    2317       1.1909
    2318       1.3171
    2319       1.3226
    2320       1.4595
    2321       1.2654
    2322       1.2249
    2323       1.2220
    2324       1.1898
    2325       1.1952
    2326       1.0680
    2327       1.1926
    2328       1.1723
    2329       1.3731
    2330       1.4595
    2331       1.2952
    2332       1.3627
    2333       1.4944
    2334       1.0331
    2335       1.2602
    2336       1.1459
    2337       1.4507
    2338       1.3540
    2339       1.3117
    2340       1.4338
    2341       1.3184
    2342       1.3644
    2343       1.3623
    2344       1.3128
    2345       1.4087
    2346       1.2194
    2347       1.2982
    2348       1.1959
    2349       1.2382
    2350       1.1712
    2351       1.3306
    2352       1.1821
    2353       1.2646
    2354       1.3840
    2355       1.5200
    2356       1.2630
    2357       1.4585
    2358       1.4361
    2359       1.3367
    2360       1.4321
    2361       1.3871
    2362       1.2449
    2363       1.4137
    2364       1.1930
    2365       1.2075
    2366       1.1905
    2367       1.3719
    2368       1.1284
    2369       1.2655
    2370       1.1699
    2371       1.2143
    2372       1.2779
    2373       1.5101
    2374       1.1677
    2375       1.2086
    2376       1.4599
    2377       1.2934
    2378       1.4378
    2379       1.4171
    2380       1.4082
    2381       1.1159
    2382       1.1696
    2383       1.3567
    2384       1.3623
    2385       1.2731
    2386       1.4396
    2387       1.3184
    2388       1.4177
    2389       1.4698
    2390       1.4162
    2391       1.0594
    2392       1.1770
    2393       1.4449
    2394       1.2836
    2395       1.2186
    2396       1.2345
    2397       1.3882
    2398       1.6162
    2399       1.3554
    2400       1.4440
    2401       1.6136
    2402       1.4682
    2403       1.4111
    2404       1.3794
    2405       1.4340
    2406       1.3396
    2407       1.4292
    2408       1.5236
    2409       1.3889
    2410       1.3375
    2411       1.2760
    2412       1.2252
    2413       1.2037
    2414       1.1894
    2415       1.3600
    2416       1.2767
    2417       1.0502
    2418       1.3678
    2419       1.1820
    2420       1.0658
    2421       1.1772
    2422       1.3970
    2423       1.1965
    2424       1.2581
    2425       1.3024
    2426       1.3413
    2427       1.2199
    2428       1.4578
    2429       1.5296
    2430       1.3444
    2431       1.5640
    2432       1.3486
    2433       1.3606
    2434       1.2281
    2435       1.0188
    2436       1.3366
    2437       1.6654
    2438       1.4226
    2439       1.2586
    2440       1.1381
    2441       1.2927
    2442       1.4906
    2443       1.4196
    2444       1.0569
    2445       1.1789
    2446       1.1064
    2447       1.3270
    2448       1.0882
    2449       1.4591
    2450       1.1194
    2451       1.3279
    2452       1.2498
    2453       1.5571
    2454       1.3684
    2455       1.3551
    2456       1.3251
    2457       1.3892
    2458       1.4570
    2459       1.4583
    2460       1.3556
    2461       1.3937
    2462       1.4183
    2463       1.3043
    2464       1.3492
    2465       1.3000
    2466       1.2045
    2467       1.3054
    2468       1.3650
    2469       1.3694
    2470       1.3956
    2471       1.3456
    2472       1.3788
    2473       1.3978
    2474       1.3999
    2475       1.3949
    2476       1.2798
    2477       1.3601
    2478       1.3512
    2479       1.0610
    2480       1.1493
    2481       1.1714
    2482       1.2180
    2483       1.1037
    2484       1.1158
    2485       1.3707
    2486       1.2887
    2487       1.3038
    2488       1.3369
    2489       1.4182
    2490       1.1442
    2491       1.2181
    2492       1.2354
    2493       1.0861
    2494       1.3334
    2495       1.4214
    2496       1.2561
    2497       1.1334
    2498       1.2215
    2499       1.1019
    2500       1.3802
    2501       1.1740
    2502       1.2376
    2503       1.3427
    2504       1.3223
    2505       1.3630
    2506       1.4170
    2507       1.4253
    2508       1.4522
    2509       1.3848
    2510       1.3300
    2511       1.4665
    2512       1.3239
    2513       1.3896
    2514       1.2432
    2515       1.3586
    2516       1.3925
    2517       1.4870
    2518       1.5459
    2519       1.4232
    2520       1.2986
    2521       1.4326
    2522       1.4629
    2523       1.3550
    2524       1.3392
    2525       1.1922
    2526       1.0731
    2527       1.3464
    2528       1.4114
    2529       1.2667
    2530       1.3659
    2531       1.1747
    2532       1.3871
    2533       1.0845
    2534       1.1897
    2535       1.4729
    2536       1.4920
    2537       1.3699
    2538       1.1355
    2539       1.3176
    2540       1.4222
    2541       1.1135
    2542       1.4227
    2543       1.3811
    2544       1.3660
    2545       1.2195
    2546       1.3941
    2547       1.2877
    2548       1.4754
    2549       1.4832
    2550       1.3374
    2551       1.4644
    2552       1.3279
    2553       1.4148
    2554       1.3527
    2555       1.3832
    2556       1.4557
    2557       1.5244
    2558       1.4525
    2559       1.4207
    2560       1.3458
    2561       1.2544
    2562       1.4151
    2563       1.2366
    2564       1.0815
    2565       1.3163
    2566       1.3607
    2567       1.3069
    2568       1.3028
    2569       1.4139
    2570       1.3335
    2571       1.3822
    2572       1.4262
    2573       1.4194
    2574       1.3221
    2575       1.2790
    2576       1.5155
    2577       1.2930
    2578       1.4601
    2579       1.3801
    2580       1.3920
    2581       1.3990
    2582       1.3519
    2583       1.4099
    2584       1.2740
    2585       1.3986
    2586       1.4699
    2587       1.3379
    2588       1.2759
    2589       1.4590
    2590       1.3986
    2591       1.3620
    2592       1.4838
    2593       1.2789
    2594       1.3047
    2595       1.2858
    2596       1.3309
    2597       1.1905
    2598       1.5153
    2599       1.3061
    2600       1.2946
    2601       1.2578
    2602       1.4440
    2603       1.3407
    2604       1.4295
    2605       1.3745
    2606       1.3428
    2607       1.4908
    2608       1.5166
    2609       1.3705
    2610       1.3699
    2611       1.3295
    2612       1.2896
    2613       1.5395
    2614       1.2601
    2615       1.2749
    2616       1.4608
    2617       1.4048
    2618       1.4545
    2619       1.1664
    2620       1.4802
    2621       1.3195
    2622       1.1983
    2623       1.2806
    2624       1.3466
    2625       1.2218
    2626       1.3193
    2627       1.2121
    2628       1.4226
    2629       1.4459
    2630       1.3061
    2631       1.3378
    2632       1.2594
    2633       1.4854
    2634       1.5430
    2635       1.4334
    2636       1.2896
    2637       1.3973
    2638       1.3517
    2639       1.3957
    2640       1.3463
    2641       1.3575
    2642       1.2282
    2643       1.4344
    2644       1.5125
    2645       1.5134
    2646       1.4839
    2647       1.4436
    2648       1.4140
    2649       1.4751
    2650       1.5401
    2651       1.3817
    2652       1.4839
    2653       1.4222
    2654       1.2221
    2655       1.3460
    2656       1.4186
    2657       1.2431
    2658       1.1857
    2659       1.2367
    2660       1.3151
    2661       1.3530
    2662       1.3827
    2663       1.2800
    2664       1.3305
    2665       1.2478
    2666       1.4290
    2667       1.2538
    2668       1.3120
    2669       1.1015
    2670       1.1961
    2671       1.4194
    2672       1.2786
    2673       1.1309
    2674       1.2648
    2675       1.2300
    2676       1.3376
    2677       1.4570
    2678       1.5204
    2679       1.3891
    2680       1.1320
    2681       1.2004
    2682       1.2763
    2683       1.4388
    2684       1.3226
    2685       1.3712
    2686       1.2256
    2687       1.4188
    2688       1.2673
    2689       1.1253
    2690       1.1846
    2691       1.1516
    2692       1.1884
    2693       1.2508
    2694       1.1060
    2695       1.2707
    2696       1.5582
    2697       1.4891
    2698       1.2210
    2699       1.1554
    2700       1.3665
    2701       1.3341
    2702       1.2388
    2703       1.2305
    2704       1.4479
    2705       1.4905
    2706       1.5326
    2707       1.2474
    2708       1.2462
    2709       1.3702
    2710       1.3954
    2711       1.6402
    2712       1.4151
    2713       1.2525
    2714       1.3929
    2715       1.4521
    2716       1.2665
    2717       1.1726
    2718       1.2411
    2719       1.4556
    2720       1.3854
    2721       1.2412
    2722       1.3540
    2723       1.3108
    2724       1.4071
    2725       1.3057
    2726       1.3329
    2727       1.4459
    2728       1.5233
    2729       1.3428
    2730       1.3683
    2731       1.2748
    2732       1.4286
    2733       1.2964
    2734       1.3696
    2735       1.3448
    2736       1.3370
    2737       1.5372
    2738       1.3380
    2739       1.2023
    2740       1.4026
    2741       1.4487
    2742       1.4135
    2743       1.4979
    2744       1.3719
    2745       1.5432
    2746       1.4322
    2747       1.5832
    2748       1.3154
    2749       1.5003
    2750       1.4894
    2751       1.4143
    2752       1.1560
    2753       1.4257
    2754       1.3802
    2755       1.0704
    2756       1.3807
    2757       1.2765
    2758       1.2366
    2759       1.4316
    2760       1.2472
    2761       1.3928
    2762       1.4969
    2763       1.3698
    2764       1.2992
    2765       1.3022
    2766       1.3304
    2767       1.2855
    2768       1.5007
    2769       1.2764
    2770       1.4179
    2771       1.3944
    2772       1.4057
    2773       1.2080
    2774       1.0697
    2775       1.0727
    2776       1.0389
    2777       1.3256
    2778       1.3529
    2779       1.4440
    2780       1.3691
    2781       1.3495
    2782       1.1807
    2783       1.4715
    2784       1.2664
    2785       1.4514
    2786       1.5125
    2787       1.1068
    2788       1.4017
    2789       1.3285
    2790       1.4434
    2791       1.4528
    2792       1.5598
    2793       1.4450
    2794       1.3761
    2795       1.4468
    2796       1.3395
    2797       1.4468
    2798       1.3745
    2799       1.4273
    2800       1.3889
    2801       1.3649
    2802       1.1162
    2803       1.3270
    2804       1.0022
    2805       1.1250
    2806       1.1709
    2807       1.1941
    2808       1.0240
    2809       1.0585
    2810       1.2754
    2811       1.1058
    2812       1.3922
    2813       1.2641
    2814       1.0562
    2815       1.5667
    2816       1.3199
    2817       1.1964
    2818       1.5105
    2819       1.2869
    2820       1.5578
    2821       1.1664
    2822       1.5286
    2823       1.1949
    2824       1.2296
    2825       1.4876
    2826       1.0705
    2827       1.2161
    2828       1.2174
    2829       1.3077
    2830       1.0871
    2831       1.3891
    2832       1.3102
    2833       1.3316
    2834       1.3629
    2835       1.4025
    2836       1.4164
    2837       1.2353
    2838       1.4708
    2839       1.3137
    2840       1.2793
    2841       1.4063
    2842       1.1934
    2843       1.4697
    2844       1.3535
    2845       1.5137
    2846       1.2269
    2847       1.2934
    2848       1.2742
    2849       1.5769
    2850       1.4384
    2851       1.4206
    2852       1.3766
    2853       1.4362
    2854       1.4378
    2855       1.3474
    2856       1.5343
    2857       1.4086
    2858       1.3016
    2859       1.5218
    2860       1.5227
    2861       1.5116
    2862       1.2709
    2863       1.4269
    2864       1.4266
    2865       1.3182
    2866       1.3089
    2867       1.4448
    2868       1.2812
    2869       1.3598
    2870       1.2472
    2871       1.1660
    2872       1.2197
    2873       1.5151
    2874       1.4723
    2875       1.2781
    2876       1.2432
    2877       1.3150
    2878       1.2417
    2879       1.5279
    2880       1.3958
    2881       1.5320
    2882       1.2054
    2883       1.5909
    2884       1.4196
    2885       1.4928
    2886       1.3637
    2887       1.3738
    2888       1.4314
    2889       1.2059
    2890       1.4093
    2891       1.3079
    2892       1.4092
    2893       1.4059
    2894       1.3571
    2895       1.3427
    2896       1.3398
    2897       1.3746
    2898       1.4072
    2899       1.3022
    2900       1.4500
    2901       1.3543
    2902       1.2582
    2903       1.4140
    2904       1.4907
    2905       1.2574
    2906       1.3112
    2907       1.2007
    2908       1.3157
    2909       1.3481
    2910       1.4293
    2911       1.4643
    2912       1.4089
    2913       1.5854
    2914       1.3006
    2915       1.3493
    2916       1.4780
    2917       1.4577
    2918       1.3894
    2919       1.3494
    2920       1.2392
    2921       1.3243
    2922       1.2676
    2923       1.6051
    2924       1.4464
    2925       1.4493
    2926       1.1876
    2927       1.3244
    2928       1.4568
    2929       1.4535
    2930       1.2297
    2931       1.1924
    2932       1.1170
    2933       1.5443
    2934       1.3621
    2935       1.4064
    2936       1.1692
    2937       1.3753
    2938       1.3560
    2939       1.4349
    2940       1.5832
    2941       1.2230
    2942       1.4409
    2943       1.3167
    2944       1.4760
    2945       1.2952
    2946       1.2393
    2947       1.3795
    2948       1.4208
    2949       1.3178
    2950       1.4164
    2951       1.4178
    2952       1.4064
    2953       1.2583
    2954       1.2738
    2955       1.2784
    2956       1.3066
    2957       1.2431
    2958       1.1584
    2959       1.1447
    2960       1.2147
    2961       1.2343
    2962       1.1420
    2963       1.4445
    2964       1.4614
    2965       1.3393
    2966       1.3719
    2967       1.5062
    2968       1.1996
    2969       1.3971
    2970       1.4028
    2971       1.2067
    2972       1.2782
    2973       1.3906
    2974       1.2811
    2975       1.3157
    2976       1.2073
    2977       1.2787
    2978       1.4944
    2979       1.1583
    2980       1.4648
    2981       1.3381
    2982       1.3101
    2983       1.3491
    2984       1.3091
    2985       1.4933
    2986       1.3671
    2987       1.3703
    2988       1.5153
    2989       1.3936
    2990       1.4856
    2991       1.4344
    2992       1.5479
    2993       1.4198
    2994       1.5841
    2995       1.5183
    2996       1.2295
    2997       1.2642
    2998       1.0809
    2999       1.2718
    3000       1.3972
    3001       1.4497
    3002       1.2660
    3003       1.3460
    3004       1.5752
    3005       1.5017
    3006       1.4758
    3007       1.3364
    3008       1.2827
    3009       1.4267
    3010       1.4341
    3011       1.4007
    3012       1.4716
    3013       1.1817
    3014       1.4385
    3015       1.3736
    3016       1.5272
    3017       1.3807
    3018       1.4351
    3019       1.3913
    3020       1.4695
    3021       1.4639
    3022       1.3580
    3023       1.3998
    3024       1.3033
    3025       1.2694
    3026       1.2303
    3027       1.2946
    3028       1.2172
    3029       1.3492
    3030       1.2280
    3031       1.2984
    3032       1.3144
    3033       1.1636
    3034       1.4350
    3035       1.3329
    3036       1.2447
    3037       1.2843
    3038       1.4034
    3039       1.4552
    3040       1.3088
    3041       1.4444
    3042       1.3488
    3043       1.3258
    3044       1.3297
    3045       1.2898
    3046       1.1839
    3047       1.2738
    3048       1.3254
    3049       1.2878
    3050       1.3110
    3051       1.4803
    3052       1.4112
    3053       1.1241
    3054       1.5397
    3055       1.4475
    3056       1.3876
    3057       1.3267
    3058       1.3771
    3059       1.2733
    3060       1.4670
    3061       1.4539
    3062       1.2876
    3063       1.4967
    3064       1.5352
    3065       1.3933
    3066       1.3910
    3067       1.5745
    3068       1.5023
    3069       1.3733
    3070       1.1073
    3071       1.3133
    3072       1.4435
    3073       1.2005
    3074       1.3109
    3075       1.2932
    3076       1.5178
    3077       1.5392
    3078       1.5272
    3079       1.3145
    3080       1.0793
    3081       1.2584
    3082       1.4408
    3083       1.2718
    3084       1.1564
    3085       0.9733
    3086       1.4036
    3087       0.8954
    3088       1.2802
    3089       1.4905
    3090       1.4517
    3091       1.4085
    3092       1.4543
    3093       1.4447
    3094       1.2504
    3095       1.3185
    3096       1.2445
    3097       1.2670
    3098       1.1865
    3099       1.3822
    3100       1.5002
    3101       1.3520
    3102       1.3882
    3103       1.1170
    3104       1.1914
    3105       1.3650
    3106       1.1946
    3107       1.3513
    3108       1.2676
    3109       1.3497
    3110       1.2538
    3111       1.2844
    3112       1.3967
    3113       1.3677
    3114       1.3745
    3115       1.2900
    3116       1.3267
    3117       1.3102
    3118       1.3786
    3119       1.2916
    3120       1.4634
    3121       1.4785
    3122       1.2940
    3123       1.2506
    3124       1.3412
    3125       1.4659
    3126       1.3274
    3127       1.2576
    3128       1.4706
    3129       1.4896
    3130       1.5898
    3131       1.3994
    3132       1.3577
    3133       1.2918
    3134       1.2913
    3135       1.4133
    3136       1.4106
    3137       1.3208
    3138       1.2891
    3139       1.3251
    3140       1.1790
    3141       1.3238
    3142       1.3688
    3143       1.4234
    3144       1.2146
    3145       1.3270
    3146       1.0755
    3147       1.0387
    3148       1.1296
    3149       1.1621
    3150       1.1739
    3151       1.1004
    3152       1.3967
    3153       1.1888
    3154       1.2698
    3155       1.1118
    3156       1.0205
    3157       1.0824
    3158       1.1352
    3159       1.0262
    3160       1.2228
    3161       1.1454
    3162       1.1048
    3163       1.1990
    3164       1.2394
    3165       1.2487
    3166       1.1199
    3167       1.3013
    3168       1.1996
    3169       1.1469
    3170       1.1974
    3171       1.3675
    3172       1.2147
    3173       1.3325
    3174       1.4233
    3175       1.3583
    3176       1.5374
    3177       1.3914
    3178       1.3922
    3179       1.3805
    3180       1.2142
    3181       1.2973
    3182       1.3163
    3183       1.4624
    3184       1.3473
    3185       1.3598
    3186       1.3242
    3187       1.3398
    3188       1.0816
    3189       1.4577
    3190       1.1620
    3191       1.3365
    3192       1.4165
    3193       1.3133
    3194       1.0757
    3195       1.0966
    3196       1.0749
    3197       1.4784
    3198       1.4976
    3199       1.2551
    3200       1.5418
    3201       1.3426
    3202       1.5719
    3203       1.3448
    3204       1.5311
    3205       1.2912
    3206       1.3948
    3207       1.3304
    3208       1.2423
    3209       1.3171
    3210       1.2921
    3211       1.3229
    3212       1.4544
    3213       1.2381
    3214       1.1899
    3215       1.1867
    3216       1.1202
    3217       1.0823
    3218       1.0545
    3219       1.2207
    3220       1.1883
    3221       1.5161
    3222       1.3334
    3223       1.3980
    3224       1.2022
    3225       1.3733
    3226       1.3820
    3227       1.4864
    3228       1.4310
    3229       1.3463
    3230       1.3227
    3231       1.3686
    3232       1.1707
    3233       1.3980
    3234       1.6246
    3235       1.4457
    3236       1.1767
    3237       1.3544
    3238       1.3998
    3239       1.1610
    3240       1.3135
    3241       1.2706
    3242       1.4636
    3243       1.4066
    3244       1.3996
    3245       1.2397
    3246       1.4262
    3247       1.5578
    3248       1.4319
    3249       1.3033
    3250       1.2526
    3251       1.3665
    3252       1.3083
    3253       1.2450
    3254       1.2182
    3255       1.3175
    3256       1.1214
    3257       1.1556
    3258       1.2148
    3259       1.3398
    3260       1.1292
    3261       1.1180
    3262       1.1609
    3263       1.2284
    3264       1.1268
    3265       1.2770
    3266       1.2316
    3267       1.4494
    3268       1.5177
    3269       1.5393
    3270       1.4278
    3271       1.4837
    3272       1.4112
    3273       1.4117
    3274       1.3191
    3275       1.3527
    3276       1.2998
    3277       1.3656
    3278       1.4384
    3279       1.4007
    3280       1.1040
    3281       1.2427
    3282       1.3531
    3283       1.4858
    3284       1.5850
    3285       1.5353
    3286       1.4142
    3287       1.4313
    3288       1.2379
    3289       1.2233
    3290       1.3251
    3291       1.3681
    3292       1.4504
    3293       1.4253
    3294       1.2038
    3295       1.3796
    3296       1.3309
    3297       1.3751
    3298       1.5596
    3299       1.2959
    3300       1.2883
    3301       1.2546
    3302       1.3676
    3303       1.3884
    3304       1.5811
    3305       1.4947
    3306       1.4098
    3307       1.3772
    3308       1.4385
    3309       1.4822
    3310       1.3626
    3311       1.1904
    3312       1.5441
    3313       1.2584
    3314       1.4032
    3315       1.3367
    3316       1.3347
    3317       1.4739
    3318       1.4678
    3319       1.5404
    3320       1.3059
    3321       1.4040
    3322       1.3615
    3323       1.3401
    3324       1.3595
    3325       1.2709
    3326       1.3961
    3327       1.5212
    3328       1.4774
    3329       1.4580
    3330       1.4544
    3331       1.4424
    3332       1.3821
    3333       1.4182
    3334       1.3306
    3335       1.4722
    3336       1.4513
    3337       1.2836
    3338       1.4332
    3339       1.3797
    3340       1.3587
    3341       1.4779
    3342       1.4692
    3343       1.3268
    3344       1.4976
    3345       1.4377
    3346       1.3750
    3347       1.4386
    3348       1.4725
    3349       1.3311
    3350       1.4007
    3351       1.5380
    3352       1.3826
    3353       1.3125
    3354       1.5032
    3355       1.5734
    3356       1.5997
    3357       1.4159
    3358       1.6074
    3359       1.3757
    3360       1.3785
    3361       1.4991
    3362       1.4321
    3363       1.4482
    3364       1.4186
    3365       1.3321
    3366       1.2760
    3367       1.3627
    3368       1.5166
    3369       1.3586
    3370       1.5097
    3371       1.2372
    3372       1.4656
    3373       1.2881
    3374       1.2744
    3375       1.2229
    3376       1.2887
    3377       1.3012
    3378       1.4227
    3379       1.3402
    3380       1.3960
    3381       1.3556
    3382       1.3396
    3383       1.4615
    3384       1.2338
    3385       1.3496
    3386       1.3625
    3387       1.2935
    3388       1.2361
    3389       1.3164
    3390       1.5047
    3391       1.3339
    3392       1.1526
    3393       1.2412
    3394       1.2634
    3395       1.1089
    3396       1.2851
    3397       1.2235
    3398       1.2365
    3399       1.1631
    3400       1.1524
    3401       1.0959
    3402       1.0955
    3403       1.3004
    3404       1.2414
    3405       1.2127
    3406       1.1069
    3407       1.4386
    3408       1.5233
    3409       1.1226
    3410       1.3278
    3411       1.2961
    3412       1.3467
    3413       1.3056
    3414       1.3689
    3415       1.3580
    3416       0.9860
    3417       1.2207
    3418       1.0940
    3419       1.2232
    3420       1.0725
    3421       1.1911
    3422       1.2352
    3423       1.0391
    3424       1.2690
    3425       1.0526
    3426       1.1870
    3427       1.1917
    3428       1.2570
    3429       1.3114
    3430       1.2850
    3431       1.3381
    3432       1.3679
    3433       1.2644
    3434       1.2836
    3435       0.9928
    3436       1.0872
    3437       1.1796
    3438       1.2366
    3439       1.4530
    3440       1.4663
    3441       1.2303
    3442       1.2466
    3443       1.1162
    3444       1.1661
    3445       1.2178
    3446       1.0735
    3447       1.0827
    3448       1.0309
    3449       1.1002
    3450       0.9316
    3451       0.9956
    3452       1.0384
    3453       1.1102
    3454       1.0696
    3455       0.8213
    3456       1.1127
    3457       0.9066
    3458       0.9679
    3459       0.8641
    3460       1.0529
    3461       0.8506
    3462       0.9456
    3463       0.9248
    3464       1.2131
    3465       0.9107
    3466       0.9550
    3467       0.9508
    3468       1.1278
    3469       0.9469
    3470       0.9753
    3471       1.0267
    3472       1.0253
    3473       0.9949
    3474       0.8990
    3475       0.9613
    3476       1.0926
    3477       1.2060
    3478       1.1524
    3479       1.0839
    3480       0.9781
    3481       1.0933
    3482       1.2867
    3483       1.3126
    3484       1.0377
    3485       0.9194
    3486       0.9775
    3487       0.9876
    3488       1.2144
    3489       0.9948
    3490       1.1172
    3491       0.9852
    3492       1.1152
    3493       0.9682
    3494       0.9780
    3495       1.1246
    3496       1.0321
    3497       1.0630
    3498       1.1572
    3499       1.0800
    3500       1.2783
    3501       1.0997
    3502       1.0994
    3503       1.1086
    3504       1.2999
    3505       1.3028
    3506       0.9771
    3507       1.0522
    3508       1.0603
    3509       0.9708
    3510       0.7809
    3511       1.0545
    3512       1.2799
    3513       1.0433
    3514       0.9343
    3515       1.0191
    3516       0.8314
    3517       0.9645
    3518       1.2411
    3519       1.1483
    3520       1.1455
    3521       0.9860
    3522       0.9252
    3523       0.8610
    3524       0.9523
    3525       1.0332
    3526       0.9801
    3527       1.2351
    3528       1.2069
    3529       0.8762
    3530       0.9328
    3531       1.1643
    3532       1.2386
    3533       1.0476
    3534       0.9654
    3535       1.2848
    3536       0.9883
    3537       1.0748
    3538       1.0707
    3539       0.8309
    3540       1.2403
    3541       1.0965
    3542       1.2528
    3543       1.0907
    3544       1.3464
    3545       1.2214
    3546       1.1433
    3547       1.0663
    3548       1.0273
    3549       1.1053
    3550       1.2048
    3551       1.0466
    3552       1.1264
    3553       1.2727
    3554       0.9433
    3555       1.2896
    3556       0.9981
    3557       1.1463
    3558       1.2468
    3559       1.0845
    3560       1.1465
    3561       1.1474
    3562       1.0178
    3563       1.1489
    3564       1.1282
    3565       1.1964
    3566       1.0834
    3567       1.0494
    3568       1.1305
    3569       1.0296
    3570       0.9895
    3571       0.9981
    3572       0.9684
    3573       0.9087
    3574       1.3253
    3575       1.2713
    3576       1.2629
    3577       1.1283
    3578       1.0961
    3579       1.0399
    3580       1.1523
    3581       1.0504
    3582       1.3324
    3583       1.0554
    3584       1.0938
    3585       1.0445
    3586       1.0675
    3587       0.9926
    3588       1.2163
    3589       1.1120
    3590       1.2007
    3591       1.0443
    3592       1.1023
    3593       1.0258
    3594       0.9209
    3595       0.9694
    3596       1.0539
    3597       0.9481
    3598       1.0902
    3599       1.0126
    3600       1.0351
    3601       1.0296
    3602       1.1083
    3603       0.9491
    3604       1.0522
    3605       1.0701
    3606       1.1683
    3607       1.0726
    3608       1.1378
    3609       1.1194
    3610       0.9803
    3611       0.8805
    3612       1.0237
    3613       1.1711
    3614       0.9999
    3615       0.9116
    3616       1.0039
    3617       1.0101
    3618       1.1598
    3619       0.9591
    3620       1.1064
    3621       0.9702
    3622       1.1218
    3623       0.9004
    3624       1.1764
    3625       0.8591
    3626       1.0933
    3627       1.0448
    3628       0.8546
    3629       0.7735
    3630       0.9359
    3631       0.9222
    3632       1.0267
    3633       0.9042
    3634       1.0884
    3635       1.0564
    3636       1.0681
    3637       0.9778
    3638       1.3164
    3639       0.8651
    3640       1.0732
    3641       1.0040
    3642       0.9167
    3643       0.8627
    3644       0.9727
    3645       1.0777
    3646       1.1818
    3647       1.2027
    3648       1.1114
    3649       1.3786
    3650       1.1133
    3651       1.1105
    3652       1.1133
    3653       1.0235
    3654       1.1198
    3655       1.0587
    3656       0.9205
    3657       0.9549
    3658       1.0566
    3659       1.2661
    3660       1.1662
    3661       1.1762
    3662       0.8480
    3663       0.6897
    3664       0.9951
    3665       1.2091
    3666       1.0105
    3667       1.0258
    3668       0.9979
    3669       0.7844
    3670       1.0272
    3671       1.1338
    3672       1.0559
    3673       1.0450
    3674       0.9190
    3675       0.8732
    3676       0.9537
    3677       1.0098
    3678       1.1232
    3679       1.1078
    3680       1.0888
    3681       0.9551
    3682       1.1127
    3683       0.9030
    3684       1.0031
    3685       0.9923
    3686       1.0160
    3687       1.0048
    3688       0.9459
    3689       0.8149
    3690       0.9867
    3691       1.2339
    3692       0.9572
    3693       0.8449
    3694       0.8262
    3695       1.0721
    3696       1.1114
    3697       1.2735
    3698       0.8914
    3699       0.8351
    3700       1.1924
    3701       1.1570
    3702       0.9678
    3703       0.8875
    3704       0.8602
    3705       1.0248
    3706       0.8937
    3707       1.0003
    3708       0.7969
    3709       0.7855
    3710       0.8736
    3711       0.9158
    3712       0.9530
    3713       1.0770
    3714       1.1175
    3715       1.0763
    3716       0.9539
    3717       1.0286
    3718       1.0398
    3719       0.8686
    3720       1.0653
    3721       0.9765
    3722       0.9358
    3723       0.9784
    3724       0.9354
    3725       1.0245
    3726       0.9165
    3727       1.0594
    3728       0.8948
    3729       0.9333
    3730       0.9351
    3731       1.0359
    3732       0.9371
    3733       0.9353
    3734       0.9910
    3735       0.9121
    3736       1.0483
    3737       1.0725
    3738       1.1343
    3739       0.9748
    3740       0.9252
    3741       0.8659
    3742       1.1841
    3743       1.1536
    3744       1.1746
    3745       1.0037
    3746       1.0079
    3747       1.0539
    3748       1.1932
    3749       1.2153
    3750       1.1419
    3751       0.9324
    3752       1.2599
    3753       0.9680
    3754       1.0813
    3755       1.0381
    3756       1.2199
    3757       0.9446
    3758       0.8267
    3759       1.0597
    3760       0.9199
    3761       0.8576
    3762       1.2530
    3763       1.2199
    3764       1.1272
    3765       1.1973
    3766       1.1250
    3767       1.1074
    3768       1.0876
    3769       1.0560
    3770       1.1375
    3771       0.9534
    3772       1.0288
    3773       1.2535
    3774       1.1012
    3775       0.8558
    3776       1.0862
    3777       1.0386
    3778       0.9491
    3779       1.2147
    3780       1.1323
    3781       1.2464
    3782       1.5156
    3783       1.3263
    3784       1.0601
    3785       1.1851
    3786       0.9669
    3787       1.2691
    3788       1.1114
    3789       1.1275
    3790       1.1186
    3791       0.8118
    3792       1.2511
    3793       1.0663
    3794       1.1630
    3795       0.9584
    3796       1.1748
    3797       1.0690
    3798       1.1062
    3799       1.0063
    3800       1.1335
    3801       1.0973
    3802       1.1333
    3803       1.0738
    3804       1.0672
    3805       1.1309
    3806       0.8615
    3807       1.0512
    3808       1.1486
    3809       1.0075
    3810       1.0044
    3811       0.9517
    3812       1.0093
    3813       0.9923
    3814       0.9422
    3815       1.0218
    3816       1.0236
    3817       1.3278
    3818       1.1508
    3819       1.0831
    3820       1.0112
    3821       1.0922
    3822       1.0097
    3823       1.0244
    3824       1.2245
    3825       1.1146
    3826       0.9834
    3827       0.9421
    3828       1.0688
    3829       0.8564
    3830       0.8928
    3831       1.0084
    3832       0.8928
    3833       0.9232
    3834       1.1585
    3835       0.9103
    3836       1.2340
    3837       0.9954
    3838       0.9326
    3839       1.0668
    3840       0.9642
    3841       0.8760
    3842       0.9575
    3843       0.9479
    3844       0.9152
    3845       1.1720
    3846       1.0333
    3847       1.1179
    3848       1.1511
    3849       0.8699
    3850       0.8844
    3851       1.0758
    3852       1.1397
    3853       0.8331
    3854       1.0674
    3855       0.9227
    3856       1.0936
    3857       1.0662
    3858       0.9760
    3859       1.0035
    3860       1.2433
    3861       1.2936
    3862       1.1524
    3863       1.0201
    3864       0.9675
    3865       1.1038
    3866       0.9220
    3867       1.1733
    3868       0.9245
    3869       1.1174
    3870       0.9930
    3871       1.0044
    3872       1.0724
    3873       1.1787
    3874       1.0234
    3875       1.0615
    3876       1.3530
    3877       1.3705
    3878       1.1496
    3879       1.1994
    3880       1.3142
    3881       1.0157
    3882       0.9428
    3883       1.0169
    3884       1.0451
    3885       1.0199
    3886       1.0354
    3887       1.2321
    3888       1.1182
    3889       1.0789
    3890       1.1736
    3891       1.2506
    3892       1.0813
    3893       1.0146
    3894       1.5682
    3895       1.1109
    3896       1.0189
    3897       0.8304
    3898       0.9892
    3899       0.9003
    3900       0.7913
    3901       0.9392
    3902       1.0379
    3903       0.9842
    3904       0.9077
    3905       0.9253
    3906       1.0402
    3907       1.0831
    3908       1.0856
    3909       0.9815
    3910       1.1028
    3911       1.1122
    3912       0.9701
    3913       0.9830
    3914       1.0405
    3915       1.0682
    3916       1.1387
    3917       1.1160
    3918       1.3036
    3919       1.1803
    3920       1.1760
    3921       1.1076
    3922       1.1287
    3923       1.1788
    3924       0.9770
    3925       1.0471
    3926       0.8485
    3927       1.0055
    3928       1.0087
    3929       1.2302
    3930       1.0814
    3931       1.0997
    3932       0.8687
    3933       1.4815
    3934       1.3205
    3935       1.3588
    3936       1.2337
    3937       1.1879
    3938       1.0465
    3939       1.1679
    3940       1.1131
    3941       0.9831
    3942       0.9269
    3943       1.0461
    3944       0.9535
    3945       1.1409
    3946       1.0408
    3947       1.1005
    3948       0.9571
    3949       1.0447
    3950       0.8778
    3951       0.8656
    3952       0.8057
    3953       1.0291
    3954       1.1429
    3955       1.1440
    3956       1.0649
    3957       1.1130
    3958       1.2019
    3959       1.2159
    3960       1.0901
    3961       1.2327
    3962       1.1292
    3963       1.0125
    3964       0.8152
    3965       0.9233
    3966       0.9388
    3967       0.9577
    3968       0.8666
    3969       0.9799
    3970       0.9441
    3971       1.0731
    3972       1.2034
    3973       1.0403
    3974       1.1074
    3975       1.0404
    3976       1.0819
    3977       1.1051
    3978       1.1541
    3979       0.9900
    3980       1.1637
    3981       1.2597
    3982       1.1521
    3983       1.1252
    3984       1.5483
    3985       1.2535
    3986       1.1209
    3987       0.7812
    3988       0.8832
    3989       1.2393
    3990       1.1157
    3991       1.1361
    3992       1.0903
    3993       0.8594
    3994       1.0036
    3995       1.0322
    3996       1.2335
    3997       1.1092
    3998       1.1799
    3999       1.1902
    4000       1.0269
    4001       1.0728
    4002       0.9942
    4003       0.9902
    4004       0.8657
    4005       0.9326
    4006       1.0742
    4007       1.0471
    4008       0.8285
    4009       1.1021
    4010       0.9732
    4011       0.8856
    4012       0.8619
    4013       1.2014
    4014       0.9824
    4015       0.8777
    4016       1.2476
    4017       1.0725
    4018       1.2842
    4019       1.0966
    4020       0.8595
    4021       0.9383
    4022       0.8041
    4023       0.7450
    4024       0.9964
    4025       1.1170
    4026       0.7861
    4027       0.9280
    4028       0.8453
    4029       1.1311
    4030       1.0875
    4031       0.9455
    4032       1.2645
    4033       0.7440
    4034       1.1463
    4035       1.1237
    4036       1.1808
    4037       1.0560
    4038       1.3659
    4039       1.2405
    4040       0.9103
    4041       0.9208
    4042       1.1871
    4043       0.9751
    4044       0.8854
    4045       1.0493
    4046       1.0407
    4047       0.9301
    4048       1.1635
    4049       1.0302
    4050       1.1655
    4051       0.9188
    4052       1.0551
    4053       0.8318
    4054       0.8735
    4055       1.0743
    4056       0.9260
    4057       1.1709
    4058       1.2253
    4059       1.1793
    4060       1.3538
    4061       1.2658
    4062       0.9432
    4063       0.8905
    4064       1.0672
    4065       1.0394
    4066       1.0156
    4067       1.1519
    4068       1.4764
    4069       1.2372
    4070       1.0116
    4071       1.1841
    4072       1.1032
    4073       1.1905
    4074       1.0592
    4075       1.0691
    4076       1.0750
    4077       1.0287
    4078       1.0914
    4079       1.0356
    4080       1.0700
    4081       1.0601
    4082       1.0881
    4083       1.1534
    4084       1.0520
    4085       1.0496
    4086       1.1611
    4087       1.0063
    4088       1.1387
    4089       1.0417
    4090       0.8914
    4091       1.1118
    4092       1.0354
    4093       1.1112
    4094       0.8736
    4095       0.9431
    4096       1.1424
    4097       1.0691
    4098       1.1647
    4099       0.9800
    4100       1.1972
    4101       0.8193
    4102       0.9222
    4103       1.1082
    4104       0.7380
    4105       0.9661
    4106       1.1868
    4107       1.1566
    4108       1.2209
    4109       1.2938
    4110       1.4069
    4111       1.1437
    4112       1.3060
    4113       1.2296
    4114       0.8765
    4115       0.9456
    4116       1.1507
    4117       0.9354
    4118       1.1221
    4119       1.1386
    4120       0.9243
    4121       1.0803
    4122       1.0282
    4123       1.1852
    4124       1.0457
    4125       1.1429
    4126       0.9927
    4127       0.9618
    4128       1.2319
    4129       0.9628
    4130       0.9535
    4131       1.1635
    4132       1.1554
    4133       0.9853
    4134       1.1398
    4135       1.1013
    4136       1.0537
    4137       1.2917
    4138       1.3214
    4139       0.9730
    4140       1.0392
    4141       1.1623
    4142       1.5616
    4143       1.0662
    4144       1.1262
    4145       1.1659
    4146       1.0446
    4147       1.0301
    4148       1.2840
    4149       1.3797
    4150       1.1690
    4151       1.3671
    4152       1.0838
    4153       1.1174
    4154       1.1593
    4155       1.0787
    4156       1.0542
    4157       1.1907
    4158       1.1701
    4159       0.8957
    4160       1.0569
    4161       0.9576
    4162       1.0187
    4163       1.0827
    4164       0.9210
    4165       1.3230
    4166       1.0712
    4167       1.1974
    4168       1.1959
    4169       1.1778
    4170       1.2857
    4171       1.1718
    4172       1.0596
    4173       1.1208
    4174       1.0002
    4175       1.0572
    4176       0.9657
    4177       1.0384
    4178       0.8759
    4179       1.2470
    4180       0.9837
    4181       0.9980
    4182       1.0131
    4183       1.1090
    4184       1.1460
    4185       0.8601
    4186       0.9248
    4187       1.0042
    4188       1.0524
    4189       0.8295
    4190       1.4880
    4191       1.0648
    4192       1.1067
    4193       0.9879
    4194       1.2151
    4195       1.0044
    4196       0.8912
    4197       0.9681
    4198       1.2947
    4199       1.3190
    4200       0.9621
    4201       1.0321
    4202       0.8922
    4203       1.0248
    4204       0.9096
    4205       1.2812
    4206       1.0814
    4207       1.0659
    4208       0.9348
    4209       1.0844
    4210       1.1086
    4211       1.1256
    4212       1.2662
    4213       1.0249
    4214       1.2735
    4215       1.0847
    4216       1.1853
    4217       1.0736
    4218       1.2627
    4219       1.1837
    4220       1.1919
    4221       0.8648
    4222       0.9409
    4223       0.9281
    4224       0.8644
    4225       1.2632
    4226       1.0323
    4227       0.9444
    4228       0.9547
    4229       1.2780
    4230       1.1629
    4231       1.0892
    4232       1.1185
    4233       1.3326
    4234       0.8289
    4235       0.7639
    4236       1.0568
    4237       0.9958
    4238       0.9797
    4239       0.9167
    4240       0.9255
    4241       0.9660
    4242       0.9588
    4243       1.0199
    4244       1.1113
    4245       0.9966
    4246       1.1059
    4247       0.9801
    4248       1.0309
    4249       1.2830
    4250       1.2102
    4251       1.0640
    4252       0.9767
    4253       0.9670
    4254       0.9970
    4255       1.1898
    4256       1.2344
    4257       1.0728
    4258       1.0725
    4259       1.0703
    4260       1.2343
    4261       1.1387
    4262       1.1754
    4263       1.1046
    4264       1.1445
    4265       1.0752
    4266       0.9230
    4267       0.7602
    4268       0.9435
    4269       1.0244
    4270       1.0424
    4271       0.7972
    4272       0.9592
    4273       1.2042
    4274       1.0879
    4275       0.8979
    4276       0.9611
    4277       1.0552
    4278       1.1687
    4279       1.0899
    4280       1.1566
    4281       0.9659
    4282       1.0867
    4283       1.3174
    4284       0.8313
    4285       1.0290
    4286       0.9726
    4287       1.1370
    4288       1.1529
    4289       1.2086
    4290       0.8707
    4291       1.2288
    4292       1.1858
    4293       1.0698
    4294       1.2464
    4295       0.8704
    4296       0.8660
    4297       1.1637
    4298       1.2944
    4299       1.4412
    4300       1.0800
    4301       1.0500
    4302       0.9924
    4303       1.0397
    4304       0.9129
    4305       1.1058
    4306       0.9923
    4307       1.2744
    4308       1.1256
    4309       0.9781
    4310       1.1909
    4311       1.0760
    4312       1.2863
    4313       1.0805
    4314       0.9649
    4315       1.1573
    4316       1.1465
    4317       1.0004
    4318       1.0916
    4319       1.0399
    4320       1.0007
    4321       1.1354
    4322       0.9867
    4323       1.1934
    4324       1.1059
    4325       0.9697
    4326       1.0774
    4327       1.0014
    4328       1.1302
    4329       1.0236
    4330       0.9871
    4331       1.1097
    4332       1.2276
    4333       0.9263
    4334       1.1202
    4335       0.8806
    4336       1.0958
    4337       1.0308
    4338       1.0833
    4339       1.1070
    4340       0.8694
    4341       1.1474
    4342       0.9528
    4343       1.1725
    4344       1.3328
    4345       0.8862
    4346       1.2544
    4347       0.9267
    4348       1.0173
    4349       1.2232
    4350       1.1678
    4351       1.0257
    4352       1.0976
    4353       0.9261
    4354       1.0389
    4355       1.0577
    4356       1.1698
    4357       1.1888
    4358       0.9524
    4359       1.1540
    4360       1.0892
    4361       1.1480
    4362       0.9951
    4363       1.0789
    4364       1.1712
    4365       1.0590
    4366       1.2855
    4367       1.3715
    4368       1.1963
    4369       1.0654
    4370       0.8879
    4371       0.9491
    4372       0.9367
    4373       0.9507
    4374       0.8729
    4375       1.0590
    4376       0.9551
    4377       1.0792
    4378       0.8527
    4379       1.0254
    4380       1.1150
    4381       1.1531
    4382       1.3666
    4383       1.1801
    4384       0.9933
    4385       0.8420
    4386       1.1453
    4387       1.0845
    4388       0.9867
    4389       1.1994
    4390       0.9875
    4391       1.0501
    4392       0.9022
    4393       1.0121
    4394       1.0818
    4395       1.0169
    4396       1.1699
    4397       1.1388
    4398       1.0831
    4399       0.9282
    4400       1.0001
    4401       0.7891
    4402       0.9179
    4403       0.9340
    4404       0.9496
    4405       1.0380
    4406       1.1726
    4407       1.0302
    4408       1.0764
    4409       0.9943
    4410       0.8161
    4411       1.0542
    4412       1.2994
    4413       1.0328
    4414       1.2592
    4415       1.0233
    4416       1.0764
    4417       1.1512
    4418       0.9122
    4419       1.1152
    4420       1.3132
    4421       1.1303
    4422       1.1642
    4423       1.2347
    4424       1.1533
    4425       1.1221
    4426       1.0294
    4427       1.1037
    4428       1.3450
    4429       1.1002
    4430       1.2659
    4431       1.3054
    4432       1.5716
    4433       1.4906
    4434       1.6477
    4435       1.3701
    4436       1.0072
    4437       1.0592
    4438       0.9965
    4439       1.0067
    4440       0.9196
    4441       1.0822
    4442       1.0231
    4443       1.1839
    4444       1.3406
    4445       1.3671
    4446       1.2542
    4447       1.3475
    4448       1.0005
    4449       0.9733
    4450       1.1532
    4451       1.0108
    4452       1.0020
    4453       1.0351
    4454       1.2844
    4455       1.2312
    4456       1.1817
    4457       1.1718
    4458       1.1478
    4459       1.1697
    4460       1.0301
    4461       1.1621
    4462       0.9513
    4463       0.9343
    4464       0.8951
    4465       1.0926
    4466       1.1509
    4467       1.1974
    4468       0.9574
    4469       1.0836
    4470       1.4243
    4471       1.1180
    4472       1.0933
    4473       1.2342
    4474       1.1888
    4475       1.2221
    4476       1.1723
    4477       0.9057
    4478       1.0224
    4479       1.0214
    4480       1.2827
    4481       0.9749
    4482       0.9224
    4483       0.9573
    4484       1.1330
    4485       1.1111
    4486       1.2415
    4487       1.3579
    4488       1.1605
    4489       1.4303
    4490       1.1682
    4491       1.7075
    4492       1.8169
    4493       1.3108
    4494       1.3206
    4495       1.2161
    4496       0.9780
    4497       1.0043
    4498       1.0861
    4499       1.1458
    4500       1.2118
    4501       1.1014
    4502       1.2579
    4503       1.2445
    4504       1.3002
    4505       1.5910
    4506       1.2834
    4507       1.2849
    4508       0.9987
    4509       0.9121
    4510       1.1114
    4511       1.0563
    4512       0.8341
    4513       0.9861
    4514       1.0860
    4515       1.1389
    4516       1.1987
    4517       1.0889
    4518       0.9899
    4519       1.0743
    4520       1.1279
    4521       1.0967
    4522       1.2614
    4523       1.2280
    4524       1.0306
    4525       0.9318
    4526       1.0707
    4527       0.7923
    4528       1.1177
    4529       1.1164
    4530       1.0945
    4531       1.0714
    4532       1.2048
    4533       1.2695
    4534       1.1637
    4535       1.1077
    4536       1.1770
    4537       0.9847
    4538       1.1495
    4539       1.0558
    4540       1.1209
    4541       1.2473
    4542       0.9955
    4543       1.0079
    4544       1.2558
    4545       1.0062
    4546       1.1140
    4547       0.8491
    4548       1.2596
    4549       1.0618
    4550       0.9779
    4551       1.0442
    4552       1.0448
    4553       1.1668
    4554       1.0581
    4555       1.2095
    4556       1.0497
    4557       1.0512
    4558       1.0834
    4559       0.8827
    4560       0.9875
    4561       1.0266
    4562       1.2542
    4563       1.0505
    4564       1.1610
    4565       1.2196
    4566       1.5391
    4567       1.6427
    4568       1.8598
    4569       1.5730
    4570       1.9153
    4571       1.8714
    4572       1.7872
    4573       1.7836
    4574       1.6126
    4575       1.5748
    4576       1.7332
    4577       1.2285
    4578       1.4204
    4579       1.1906
    4580       1.0459
    4581       1.2655
    4582       1.4436
    4583       1.1566
    4584       1.2648
    4585       1.0129
    4586       1.5113
    4587       1.3152
    4588       1.4281
    4589       1.1896
    4590       1.0870
    4591       1.3222
    4592       0.9927
    4593       1.2402
    4594       1.1544
    4595       1.3496
    4596       1.2662
    4597       1.2271
    4598       1.2988
    4599       1.6040
    4600       1.9195
    4601       1.6011
    4602       1.1860
    4603       1.5650
    4604       1.5673
    4605       1.3263
    4606       1.4372
    4607       1.3347
    4608       1.2925
    4609       1.2793
    4610       1.6132
    4611       1.2887
    4612       1.6291
    4613       1.5842
    4614       1.4782
    4615       1.4638
    4616       1.2973
    4617       1.6449
    4618       1.5851
    4619       1.1491
    4620       1.3238
    4621       1.2518
    4622       1.3701
    4623       1.5908
    4624       1.2986
    4625       1.0622
    4626       1.5377
    4627       1.1654
    4628       1.0234
    4629       1.6621
    4630       1.3662
    4631       1.2931
    4632       0.9250
    4633       1.1868
    4634       1.0766
    4635       0.9946
    4636       1.3217
    4637       1.0888
    4638       1.1169
    4639       0.8732
    4640       0.9736
    4641       1.0468
    4642       1.1240
    4643       1.3230
    4644       1.2166
    4645       1.2945
    4646       1.3514
    4647       1.2170
    4648       1.4458
    4649       1.4042
    4650       1.2056
    4651       1.2069
    4652       1.2301
    4653       1.2101
    4654       1.3417
    4655       1.4312
    4656       1.4491
    4657       1.3206
    4658       1.2355
    4659       1.4197
    4660       1.2587
    4661       1.2873
    4662       1.2338
    4663       0.9428
    4664       1.3225
    4665       1.5484
    4666       1.2814
    4667       1.4259
    4668       1.4441
    4669       1.1219
    4670       1.3486
    4671       1.0106
    4672       1.1337
    4673       1.0904
    4674       1.2672
    4675       1.3829
    4676       1.4554
    4677       1.3132
    4678       1.5180
    4679       1.3635
    4680       1.2469
    4681       1.1690
    4682       1.1219
    4683       1.1856
    4684       1.3641
    4685       1.4144
    4686       1.2754
    4687       1.3766
    4688       1.3690
    4689       1.4031
    4690       1.3806
    4691       1.3015
    4692       1.3444
    4693       1.2275
    4694       1.2799
    4695       1.2105
    4696       1.0868
    4697       1.1976
    4698       1.1026
    4699       1.2793
    4700       1.3189
    4701       1.1569
    4702       1.2446
    4703       1.1424
    4704       1.1230
    4705       1.2118
    4706       1.3297
    4707       1.1213
    4708       1.2937
    4709       1.2084
    4710       1.2127
    4711       1.1936
    4712       1.1493
    4713       1.1905
    4714       1.3130
    4715       1.1993
    4716       1.1507
    4717       1.2181
    4718       1.1653
    4719       0.9867
    4720       1.1162
    4721       1.1827
    4722       1.1414
    4723       0.9938
    4724       1.4906
    4725       1.5835
    4726       1.6305
    4727       1.0700
    4728       1.1621
    4729       1.1834
    4730       0.9917
    4731       1.1501
    4732       1.2711
    4733       1.4248
    4734       1.4665
    4735       1.3626
    4736       1.0913
    4737       1.2430
    4738       1.3368
    4739       1.1848
    4740       1.1946
    4741       1.1412
    4742       1.2751
    4743       1.2109
    4744       1.3021
    4745       1.0548
    4746       1.2543
    4747       1.1703
    4748       1.1550
    4749       1.1657
    4750       1.2255
    4751       1.2011
    4752       1.1135
    4753       0.9501
    4754       1.1913
    4755       1.4513
    4756       1.3610
    4757       1.3689
    4758       1.2140
    4759       1.2680
    4760       1.4608
    4761       1.1583
    4762       1.3123
    4763       1.4285
    4764       1.2968
    4765       1.3607
    4766       1.2910
    4767       1.0822
    4768       1.1357
    4769       1.2010
    4770       1.2422
    4771       1.2093
    4772       1.1536
    4773       1.1599
    4774       1.3526
    4775       1.2545
    4776       1.2367
    4777       1.1614
    4778       1.3533
    4779       1.3293
    4780       1.4365
    4781       1.4621
    4782       1.4859
    4783       1.3091
    4784       1.4100
    4785       1.1968
    4786       1.3117
    4787       1.1302
    4788       1.2571
    4789       1.2543
    4790       1.2951
    4791       1.4865
    4792       1.3705
    4793       1.3912
    4794       1.3655
    4795       1.2273
    4796       1.4413
    4797       1.4789
    4798       1.3353
    4799       1.4230
    4800       1.3224
    4801       1.4456
    4802       1.5173
    4803       1.3791
    4804       1.2623
    4805       1.4032
    4806       1.4848
    4807       1.4588
    4808       1.4065
    4809       1.3090
    4810       1.3103
    4811       1.3953
    4812       1.2677
    4813       1.3108
    4814       1.3452
    4815       1.4079
    4816       1.2936
    4817       1.1542
    4818       1.5063
    4819       1.4200
    4820       1.4213
    4821       1.3282
    4822       1.2220
    4823       1.5033
    4824       1.4081
    4825       1.3587
    4826       1.3186
    4827       1.4184
    4828       1.4091
    4829       1.3753
    4830       1.3434
    4831       1.5527
    4832       1.4213
    4833       1.4512
    4834       1.3421
    4835       1.4676
    4836       1.4078
    4837       1.3396
    4838       1.4111
    4839       1.3241
    4840       1.3889
    4841       1.4207
    4842       1.3480
    4843       1.2410
    4844       1.4388
    4845       1.3744
    4846       1.4831
    4847       1.3331
    4848       1.3561
    4849       1.4176
    4850       1.2529
    4851       1.2474
    4852       1.1799
    4853       1.2762
    4854       1.0380
    4855       1.2064
    4856       1.1291
    4857       1.5097
    4858       1.3960
    4859       1.2933
    4860       1.3925
    4861       1.4879
    4862       1.3694
    4863       1.2859
    4864       1.2579
    4865       1.2495
    4866       1.3199
    4867       1.4123
    4868       1.3160
    4869       1.2758
    4870       1.4533
    4871       1.4058
    4872       1.4658
    4873       1.3106
    4874       1.3276
    4875       1.3219
    4876       1.3717
    4877       1.5294
    4878       1.4384
    4879       1.1526
    4880       1.0083
    4881       1.2403
    4882       1.2064
    4883       1.1788
    4884       1.1765
    4885       1.1939
    4886       1.2187
    4887       1.2879
    4888       1.2864
    4889       1.3415
    4890       1.3989
    4891       1.2650
    4892       1.4516
    4893       1.2541
    4894       1.2652
    4895       1.6424
    4896       1.7378
    4897       1.2525
    4898       1.2482
    4899       1.1799
    4900       1.3019
    4901       1.1774
    4902       1.0268
    4903       1.4881
    4904       1.3318
    4905       1.5263
    4906       1.4265
    4907       1.1951
    4908       1.1209
    4909       1.3627
    4910       1.4040
    4911       1.5051
    4912       1.3025
    4913       1.3266
    4914       1.3688
    4915       1.3050
    4916       1.3703
    4917       1.1542
    4918       1.1397
    4919       1.2288
    4920       1.2690
    4921       1.1843
    4922       1.1276
    4923       1.2755
    4924       1.1787
    4925       1.2725
    4926       1.0687
    4927       1.3307
    4928       1.3621
    4929       1.1718
    4930       1.3355
    4931       1.2624
    4932       1.3786
    4933       1.1998
    4934       1.2555
    4935       1.4372
    4936       1.4856
    4937       1.3305
    4938       1.2117
    4939       1.4466
    4940       1.5810
    4941       1.4669
    4942       1.3348
    4943       1.2688
    4944       1.2986
    4945       1.2804
    4946       1.3603
    4947       1.2430
    4948       1.3901
    4949       1.3635
    4950       1.3576
    4951       1.3949
    4952       1.3229
    4953       1.1710
    4954       1.1251
    4955       1.1416
    4956       1.1687
    4957       1.1853
    4958       1.0471
    4959       1.2951
    4960       1.3457
    4961       1.2411
    4962       1.3659
    4963       1.3683
    4964       1.4983
    4965       1.3157
    4966       1.3579
    4967       1.1766
    4968       1.3202
    4969       1.2528
    4970       1.2767
    4971       1.4015
    4972       1.2488
    4973       1.4011
    4974       1.3621
    4975       1.2617
    4976       1.2874
    4977       1.5181
    4978       1.1907
    4979       1.3927
    4980       1.2907
    4981       1.3437
    4982       1.2626
    4983       1.2602
    4984       1.2979
    4985       1.3163
    4986       1.4266
    4987       1.2152
    4988       1.3662
    4989       1.4257
    4990       1.4421
    4991       1.3415
    4992       1.3209
    4993       1.3241
    4994       1.2083
    4995       1.1423
    4996       1.1833
    4997       1.2019
    4998       1.2145
    4999       1.2297
    5000       1.0462
