# Supplementary material for: Active ingredients and molecular targets of Taraxacum mongolicum against hepatocellular carcinoma: network pharmacology, molecular docking, and molecular dynamics simulation analysis
Source: PeerJ. 2022 Jul 18;10:e13737. doi: 10.7717/peerj.13737 (PMC9302432; doi:10.7717/peerj.13737)
Supplement: Supplemental Information 7 [file peerj-10-13737-s007.zip › Molecular dynamics (MD) simulation data/PTEN-Sonchuside_A data/rmsd_protein.dat]

#Frame     RMSD_00001
       1       0.0000
       2       0.6986
       3       0.7587
       4       0.7940
       5       0.9098
       6       0.9046
       7       0.9226
       8       0.8768
       9       0.9956
      10       0.8906
      11       0.8073
      12       0.8253
      13       0.8797
      14       0.9438
      15       0.9058
      16       0.9348
      17       1.0762
      18       0.9947
      19       1.0572
      20       1.0654
      21       1.1025
      22       0.9297
      23       0.9379
      24       0.9419
      25       0.9398
      26       0.9684
      27       1.1501
      28       1.1318
      29       1.1756
      30       1.1870
      31       1.1260
      32       1.1213
      33       1.1557
      34       1.1876
      35       1.1052
      36       1.1498
      37       1.2179
      38       1.1793
      39       1.1228
      40       1.2489
      41       1.3022
      42       1.2553
      43       1.3685
      44       1.4437
      45       1.3132
      46       1.1931
      47       1.1722
      48       1.1340
      49       1.1110
      50       1.0747
      51       1.1356
      52       1.1902
      53       1.2214
      54       1.3177
      55       1.3426
      56       1.2156
      57       1.1852
      58       1.2262
      59       1.2362
      60       1.2651
      61       1.2591
      62       1.1989
      63       1.2462
      64       1.1611
      65       1.1988
      66       1.2397
      67       1.2778
      68       1.3072
      69       1.2281
      70       1.2263
      71       1.2147
      72       1.2587
      73       1.1060
      74       1.1604
      75       1.0875
      76       1.1333
      77       1.1970
      78       1.1659
      79       1.2547
      80       1.3032
      81       1.3197
      82       1.2806
      83       1.3415
      84       1.4602
      85       1.4598
      86       1.3987
      87       1.5052
      88       1.5464
      89       1.5968
      90       1.4320
      91       1.4281
      92       1.5409
      93       1.6189
      94       1.5398
      95       1.6000
      96       1.4007
      97       1.3933
      98       1.4098
      99       1.4585
     100       1.4266
     101       1.4430
     102       1.4716
     103       1.5610
     104       1.4792
     105       1.4566
     106       1.5026
     107       1.4391
     108       1.5008
     109       1.4665
     110       1.3951
     111       1.4731
     112       1.4333
     113       1.4828
     114       1.4226
     115       1.3119
     116       1.3644
     117       1.4277
     118       1.3989
     119       1.4103
     120       1.4417
     121       1.4564
     122       1.4986
     123       1.4759
     124       1.4114
     125       1.3761
     126       1.3806
     127       1.3433
     128       1.3158
     129       1.3105
     130       1.3577
     131       1.3698
     132       1.3777
     133       1.3074
     134       1.3668
     135       1.3759
     136       1.5080
     137       1.5358
     138       1.4608
     139       1.5385
     140       1.5356
     141       1.5555
     142       1.5666
     143       1.5504
     144       1.6546
     145       1.6700
     146       1.6210
     147       1.5551
     148       1.5922
     149       1.6587
     150       1.5512
     151       1.4956
     152       1.4430
     153       1.4853
     154       1.4983
     155       1.4419
     156       1.5077
     157       1.6363
     158       1.5244
     159       1.5892
     160       1.5535
     161       1.5728
     162       1.5688
     163       1.6462
     164       1.6005
     165       1.5911
     166       1.5616
     167       1.4920
     168       1.6129
     169       1.4860
     170       1.4876
     171       1.4723
     172       1.5635
     173       1.5721
     174       1.5832
     175       1.5485
     176       1.5670
     177       1.4820
     178       1.5241
     179       1.5374
     180       1.4358
     181       1.4116
     182       1.4071
     183       1.3512
     184       1.4185
     185       1.3718
     186       1.2721
     187       1.3408
     188       1.4383
     189       1.4122
     190       1.3528
     191       1.3635
     192       1.3451
     193       1.3081
     194       1.3889
     195       1.3379
     196       1.3254
     197       1.2975
     198       1.3945
     199       1.4409
     200       1.4086
     201       1.3434
     202       1.3066
     203       1.3241
     204       1.3633
     205       1.3809
     206       1.3757
     207       1.3961
     208       1.3638
     209       1.4664
     210       1.4311
     211       1.5732
     212       1.4304
     213       1.4831
     214       1.4534
     215       1.6026
     216       1.5409
     217       1.4916
     218       1.5442
     219       1.5250
     220       1.4814
     221       1.5826
     222       1.4340
     223       1.4856
     224       1.6006
     225       1.6027
     226       1.6924
     227       1.6498
     228       1.4961
     229       1.5274
     230       1.4607
     231       1.5411
     232       1.6738
     233       1.5249
     234       1.4859
     235       1.6923
     236       1.5446
     237       1.5982
     238       1.5860
     239       1.5782
     240       1.6205
     241       1.6004
     242       1.6140
     243       1.6765
     244       1.6224
     245       1.7097
     246       1.7358
     247       1.7217
     248       1.6555
     249       1.6220
     250       1.6815
     251       1.7858
     252       1.7502
     253       1.8835
     254       1.6954
     255       1.5779
     256       1.6117
     257       1.6137
     258       1.5222
     259       1.4410
     260       1.4727
     261       1.4848
     262       1.5690
     263       1.5290
     264       1.6117
     265       1.5878
     266       1.6757
     267       1.6006
     268       1.6161
     269       1.5675
     270       1.5889
     271       1.5875
     272       1.5137
     273       1.5648
     274       1.4535
     275       1.4838
     276       1.4951
     277       1.4616
     278       1.5449
     279       1.5911
     280       1.5906
     281       1.6301
     282       1.6451
     283       1.6404
     284       1.6440
     285       1.5211
     286       1.5429
     287       1.6003
     288       1.6061
     289       1.7160
     290       1.6753
     291       1.7055
     292       1.6536
     293       1.6465
     294       1.6972
     295       1.7579
     296       1.6574
     297       1.6250
     298       1.5681
     299       1.6420
     300       1.5866
     301       1.5448
     302       1.5635
     303       1.6232
     304       1.6082
     305       1.6511
     306       1.5380
     307       1.4608
     308       1.4754
     309       1.4975
     310       1.5461
     311       1.5406
     312       1.4160
     313       1.4077
     314       1.4245
     315       1.4079
     316       1.4490
     317       1.4773
     318       1.4808
     319       1.5889
     320       1.4783
     321       1.4331
     322       1.4785
     323       1.5269
     324       1.5645
     325       1.5049
     326       1.4375
     327       1.4898
     328       1.5242
     329       1.6500
     330       1.8324
     331       1.7609
     332       1.7752
     333       1.8149
     334       1.8048
     335       1.7704
     336       1.7552
     337       1.6859
     338       1.6592
     339       1.6115
     340       1.6440
     341       1.5156
     342       1.6630
     343       1.6865
     344       1.6670
     345       1.7493
     346       1.7147
     347       1.7882
     348       1.7531
     349       1.7270
     350       1.7753
     351       1.7941
     352       1.7524
     353       1.7738
     354       1.6991
     355       1.6970
     356       1.6980
     357       1.7334
     358       1.6234
     359       1.5864
     360       1.5941
     361       1.6340
     362       1.6489
     363       1.8511
     364       1.6831
     365       1.6835
     366       1.7631
     367       1.7733
     368       1.9774
     369       1.8921
     370       1.8533
     371       1.8029
     372       1.7720
     373       1.8606
     374       1.6745
     375       1.6855
     376       1.6609
     377       1.6836
     378       1.7457
     379       1.7164
     380       1.6108
     381       1.6525
     382       1.7632
     383       1.6891
     384       1.5775
     385       1.5394
     386       1.6790
     387       1.5903
     388       1.5024
     389       1.5825
     390       1.4993
     391       1.6941
     392       1.6079
     393       1.5870
     394       1.6420
     395       1.7450
     396       1.7115
     397       1.6995
     398       1.6211
     399       1.5385
     400       1.4919
     401       1.5961
     402       1.6446
     403       1.6296
     404       1.6247
     405       1.7618
     406       1.6716
     407       1.6319
     408       1.7876
     409       1.8620
     410       1.7590
     411       1.7728
     412       1.5606
     413       1.5837
     414       1.7058
     415       1.8393
     416       1.8030
     417       1.8649
     418       1.7429
     419       1.6101
     420       1.7122
     421       1.6622
     422       1.6671
     423       1.6416
     424       1.6751
     425       1.6883
     426       1.7382
     427       1.6681
     428       1.6929
     429       1.6707
     430       1.6977
     431       1.5984
     432       1.6578
     433       1.6459
     434       1.7156
     435       1.5545
     436       1.5889
     437       1.5746
     438       1.5619
     439       1.6775
     440       1.6026
     441       1.5573
     442       1.5291
     443       1.6025
     444       1.5812
     445       1.5914
     446       1.5603
     447       1.6385
     448       1.6258
     449       1.7233
     450       1.7249
     451       1.7015
     452       1.7838
     453       1.7789
     454       1.8718
     455       1.7530
     456       1.6798
     457       1.7127
     458       1.7688
     459       1.6695
     460       1.8045
     461       1.8201
     462       1.7616
     463       1.7320
     464       1.8564
     465       1.8977
     466       2.0422
     467       2.1433
     468       2.0629
     469       2.1612
     470       1.9756
     471       2.0279
     472       1.7460
     473       1.8239
     474       1.8659
     475       1.8103
     476       1.9394
     477       1.7987
     478       1.8082
     479       1.8977
     480       1.7314
     481       1.8303
     482       1.7470
     483       1.8203
     484       1.7927
     485       1.7422
     486       1.7188
     487       1.7896
     488       1.7946
     489       1.7616
     490       1.7994
     491       1.7652
     492       1.8511
     493       1.7078
     494       1.7271
     495       1.6749
     496       1.6778
     497       1.7248
     498       1.7718
     499       1.6862
     500       1.6728
     501       1.7118
     502       1.6556
     503       1.6212
     504       1.5953
     505       1.6563
     506       1.5795
     507       1.5292
     508       1.6751
     509       1.6771
     510       1.7663
     511       1.7254
     512       1.8145
     513       1.8379
     514       1.8081
     515       1.8176
     516       1.7520
     517       1.6739
     518       1.6719
     519       1.7779
     520       1.7492
     521       1.7829
     522       1.6730
     523       1.6485
     524       1.6682
     525       1.6965
     526       1.7172
     527       1.6556
     528       1.6682
     529       1.6688
     530       1.6020
     531       1.5183
     532       1.5602
     533       1.6738
     534       1.6360
     535       1.5883
     536       1.7221
     537       1.8108
     538       1.7392
     539       1.7816
     540       1.7043
     541       1.7988
     542       1.6347
     543       1.6142
     544       1.5581
     545       1.5460
     546       1.5034
     547       1.4391
     548       1.4518
     549       1.4169
     550       1.4345
     551       1.5171
     552       1.4332
     553       1.4193
     554       1.4496
     555       1.5323
     556       1.5555
     557       1.6179
     558       1.6257
     559       1.5159
     560       1.5846
     561       1.4482
     562       1.5303
     563       1.5820
     564       1.6531
     565       1.6929
     566       1.7446
     567       1.6756
     568       1.6036
     569       1.6199
     570       1.7206
     571       1.7711
     572       1.7997
     573       1.6902
     574       1.6849
     575       1.8903
     576       1.7972
     577       1.8894
     578       1.8276
     579       1.7112
     580       1.6915
     581       1.7543
     582       1.8050
     583       1.7796
     584       1.9293
     585       1.9481
     586       1.8510
     587       1.8572
     588       1.9316
     589       1.9385
     590       1.8916
     591       1.9149
     592       1.9173
     593       1.7801
     594       1.8083
     595       1.7681
     596       1.7258
     597       1.7584
     598       1.9030
     599       1.7804
     600       1.6858
     601       1.7184
     602       1.7230
     603       1.6191
     604       1.6679
     605       1.6040
     606       1.8416
     607       1.8109
     608       1.6388
     609       1.6533
     610       1.6836
     611       1.5221
     612       1.4973
     613       1.4724
     614       1.5467
     615       1.4331
     616       1.5138
     617       1.4690
     618       1.6019
     619       1.5596
     620       1.4313
     621       1.4353
     622       1.5868
     623       1.5971
     624       1.7190
     625       1.5956
     626       1.5996
     627       1.7647
     628       1.7332
     629       1.6566
     630       1.6956
     631       1.6344
     632       1.5949
     633       1.7806
     634       1.7505
     635       1.8528
     636       1.7423
     637       1.8105
     638       1.6594
     639       1.7332
     640       1.6593
     641       1.5800
     642       1.6686
     643       1.6711
     644       1.6732
     645       1.6853
     646       1.7102
     647       1.6618
     648       1.7065
     649       1.6107
     650       1.6616
     651       1.6152
     652       1.5412
     653       1.5235
     654       1.5810
     655       1.4205
     656       1.4404
     657       1.6895
     658       1.6889
     659       1.7175
     660       1.6471
     661       1.5033
     662       1.5323
     663       1.5805
     664       1.5764
     665       1.5158
     666       1.4758
     667       1.6037
     668       1.5275
     669       1.6391
     670       1.5869
     671       1.4296
     672       1.4901
     673       1.6172
     674       1.6885
     675       1.6307
     676       1.5381
     677       1.4518
     678       1.5483
     679       1.6756
     680       1.5744
     681       1.6392
     682       1.6116
     683       1.5822
     684       1.6256
     685       1.6999
     686       1.7234
     687       1.8424
     688       1.7139
     689       1.6646
     690       1.7742
     691       1.8295
     692       1.8026
     693       1.8293
     694       1.8715
     695       1.7808
     696       1.6602
     697       1.5950
     698       1.5284
     699       1.6880
     700       1.6000
     701       1.6191
     702       1.4996
     703       1.5610
     704       1.5655
     705       1.5860
     706       1.6581
     707       1.6902
     708       1.6656
     709       1.6635
     710       1.6406
     711       1.7367
     712       1.8498
     713       1.8143
     714       1.9326
     715       1.8446
     716       1.7254
     717       1.6110
     718       1.5675
     719       1.5956
     720       1.5896
     721       1.6721
     722       1.6325
     723       1.6886
     724       1.6458
     725       1.6203
     726       1.5890
     727       1.5377
     728       1.6310
     729       1.5710
     730       1.4996
     731       1.5650
     732       1.6734
     733       1.6905
     734       1.6614
     735       1.6882
     736       1.5481
     737       1.5220
     738       1.5704
     739       1.6716
     740       1.6982
     741       1.6026
     742       1.6529
     743       1.6666
     744       1.7993
     745       1.7247
     746       1.7571
     747       1.7853
     748       1.5044
     749       1.5584
     750       1.6955
     751       1.7664
     752       1.7665
     753       1.8091
     754       1.6439
     755       1.6914
     756       1.6572
     757       1.6636
     758       1.6413
     759       1.5978
     760       1.5266
     761       1.6421
     762       1.6617
     763       1.4668
     764       1.3469
     765       1.4504
     766       1.4925
     767       1.6170
     768       1.6161
     769       1.7885
     770       1.6389
     771       1.5147
     772       1.6411
     773       1.6256
     774       1.5899
     775       1.5468
     776       1.4481
     777       1.4405
     778       1.5010
     779       1.5888
     780       1.6381
     781       1.6019
     782       1.6887
     783       1.7165
     784       1.6731
     785       1.7380
     786       1.7404
     787       1.6943
     788       1.7771
     789       1.6784
     790       1.8145
     791       1.8363
     792       1.7178
     793       1.6522
     794       1.8043
     795       1.8140
     796       1.7327
     797       1.7145
     798       1.8637
     799       1.4593
     800       1.5652
     801       1.5756
     802       1.6302
     803       1.5523
     804       1.4086
     805       1.4341
     806       1.4654
     807       1.5522
     808       1.7004
     809       1.5981
     810       1.6738
     811       1.5073
     812       1.4872
     813       1.5150
     814       1.4923
     815       1.4713
     816       1.4993
     817       1.4046
     818       1.3348
     819       1.3755
     820       1.3769
     821       1.4908
     822       1.4970
     823       1.4376
     824       1.4724
     825       1.5296
     826       1.5528
     827       1.6051
     828       1.5611
     829       1.4622
     830       1.4176
     831       1.5203
     832       1.5076
     833       1.5624
     834       1.5430
     835       1.5200
     836       1.5101
     837       1.5758
     838       1.6221
     839       1.6215
     840       1.7190
     841       1.6679
     842       1.5184
     843       1.6806
     844       1.5802
     845       1.7317
     846       1.6632
     847       1.6389
     848       1.8244
     849       1.6734
     850       1.4679
     851       1.6260
     852       1.5393
     853       1.5802
     854       1.5970
     855       1.6979
     856       1.5846
     857       1.6054
     858       1.6364
     859       1.5522
     860       1.4193
     861       1.4675
     862       1.4993
     863       1.4829
     864       1.5974
     865       1.4570
     866       1.3470
     867       1.4694
     868       1.3287
     869       1.4684
     870       1.4196
     871       1.5252
     872       1.5281
     873       1.5196
     874       1.5976
     875       1.5416
     876       1.6207
     877       1.6435
     878       1.5975
     879       1.7064
     880       1.6828
     881       1.5980
     882       1.6363
     883       1.6192
     884       1.6978
     885       1.5017
     886       1.6651
     887       1.7079
     888       1.8448
     889       1.8350
     890       1.8223
     891       1.8152
     892       1.7027
     893       1.7114
     894       1.7135
     895       1.5397
     896       1.6023
     897       1.4737
     898       1.4651
     899       1.4378
     900       1.4828
     901       1.6600
     902       1.6501
     903       1.6973
     904       1.6299
     905       1.6822
     906       1.7126
     907       1.7538
     908       1.6833
     909       1.7195
     910       1.5558
     911       1.6198
     912       1.6025
     913       1.7392
     914       1.7326
     915       1.8067
     916       1.6088
     917       1.7276
     918       1.6594
     919       1.5205
     920       1.5879
     921       1.5220
     922       1.5656
     923       1.6244
     924       1.5694
     925       1.4355
     926       1.4864
     927       1.5090
     928       1.5089
     929       1.5593
     930       1.6385
     931       1.7012
     932       1.9707
     933       1.9027
     934       1.8803
     935       1.7110
     936       1.6324
     937       1.7414
     938       1.6735
     939       1.7486
     940       1.6985
     941       1.7001
     942       1.6491
     943       1.5696
     944       1.7385
     945       1.7477
     946       1.7435
     947       1.5899
     948       1.6859
     949       1.7658
     950       1.8611
     951       1.8308
     952       1.7055
     953       1.6715
     954       1.6292
     955       1.4448
     956       1.5742
     957       1.5560
     958       1.6089
     959       1.4944
     960       1.5607
     961       1.6832
     962       1.6717
     963       1.7718
     964       1.6865
     965       1.6146
     966       1.7585
     967       1.6822
     968       1.6184
     969       1.6412
     970       1.6555
     971       1.5514
     972       1.6826
     973       1.6410
     974       1.6329
     975       1.5891
     976       1.5432
     977       1.5494
     978       1.5641
     979       1.6100
     980       1.6236
     981       1.7610
     982       1.7262
     983       1.6888
     984       1.7031
     985       1.7873
     986       1.7518
     987       1.7950
     988       1.7784
     989       1.7481
     990       1.7231
     991       1.6069
     992       1.5728
     993       1.6555
     994       1.6289
     995       1.6570
     996       1.6442
     997       1.6144
     998       1.6972
     999       1.5504
    1000       1.5457
    1001       1.5209
    1002       1.4743
    1003       1.5301
    1004       1.4602
    1005       1.5595
    1006       1.4773
    1007       1.3855
    1008       1.6007
    1009       1.6001
    1010       1.7286
    1011       1.6857
    1012       1.7119
    1013       1.7426
    1014       1.7605
    1015       1.7752
    1016       1.6594
    1017       1.7040
    1018       1.6090
    1019       1.5892
    1020       1.6494
    1021       1.7848
    1022       1.7680
    1023       1.8167
    1024       1.8514
    1025       1.8009
    1026       1.6981
    1027       1.6386
    1028       1.5509
    1029       1.5627
    1030       1.5128
    1031       1.4470
    1032       1.6654
    1033       1.6010
    1034       1.4607
    1035       1.4941
    1036       1.4466
    1037       1.4825
    1038       1.5365
    1039       1.5933
    1040       1.7589
    1041       1.7346
    1042       1.5803
    1043       1.5965
    1044       1.6578
    1045       1.6203
    1046       1.7264
    1047       1.8911
    1048       1.6397
    1049       1.7418
    1050       1.6085
    1051       1.6472
    1052       1.6875
    1053       1.6560
    1054       1.9644
    1055       1.7629
    1056       1.6940
    1057       1.8538
    1058       1.7349
    1059       1.6166
    1060       1.7367
    1061       1.6172
    1062       1.4910
    1063       1.4312
    1064       1.4488
    1065       1.5494
    1066       1.5307
    1067       1.4378
    1068       1.5642
    1069       1.5034
    1070       1.5144
    1071       1.5541
    1072       1.5698
    1073       1.5748
    1074       1.4686
    1075       1.5810
    1076       1.6012
    1077       1.6277
    1078       1.6933
    1079       1.6290
    1080       1.7459
    1081       1.7501
    1082       1.7563
    1083       1.8629
    1084       1.8871
    1085       1.8855
    1086       1.7381
    1087       1.6415
    1088       1.6398
    1089       1.5865
    1090       1.5427
    1091       1.5038
    1092       1.6370
    1093       1.6269
    1094       1.7273
    1095       1.6417
    1096       1.6726
    1097       1.7029
    1098       1.6824
    1099       1.6482
    1100       1.5720
    1101       1.5648
    1102       1.5317
    1103       1.6082
    1104       1.4973
    1105       1.6047
    1106       1.5159
    1107       1.6854
    1108       1.7767
    1109       1.8183
    1110       1.7743
    1111       1.8357
    1112       1.7490
    1113       1.6858
    1114       1.7049
    1115       1.7752
    1116       1.8849
    1117       1.6494
    1118       1.5997
    1119       1.5781
    1120       1.5196
    1121       1.5481
    1122       1.6811
    1123       1.7747
    1124       1.6865
    1125       1.8346
    1126       1.6014
    1127       1.5814
    1128       1.6665
    1129       1.6307
    1130       1.4941
    1131       1.4810
    1132       1.5487
    1133       1.5991
    1134       1.5247
    1135       1.6289
    1136       1.5890
    1137       1.5787
    1138       1.5796
    1139       1.6528
    1140       1.5920
    1141       1.5444
    1142       1.5492
    1143       1.5234
    1144       1.5933
    1145       1.5131
    1146       1.5199
    1147       1.5003
    1148       1.6278
    1149       1.7085
    1150       1.6851
    1151       1.6537
    1152       1.5630
    1153       1.4975
    1154       1.5742
    1155       1.4996
    1156       1.5201
    1157       1.6196
    1158       1.6171
    1159       1.5172
    1160       1.5288
    1161       1.5004
    1162       1.4817
    1163       1.4855
    1164       1.4734
    1165       1.5101
    1166       1.5020
    1167       1.6603
    1168       1.5156
    1169       1.4567
    1170       1.4081
    1171       1.4341
    1172       1.4155
    1173       1.4243
    1174       1.4389
    1175       1.4453
    1176       1.4866
    1177       1.5353
    1178       1.5644
    1179       1.5806
    1180       1.4201
    1181       1.4652
    1182       1.3938
    1183       1.4299
    1184       1.5694
    1185       1.5069
    1186       1.5586
    1187       1.5904
    1188       1.6612
    1189       1.5397
    1190       1.5305
    1191       1.5394
    1192       1.4677
    1193       1.5835
    1194       1.5050
    1195       1.5968
    1196       1.5235
    1197       1.4551
    1198       1.4124
    1199       1.5069
    1200       1.5123
    1201       1.5285
    1202       1.6451
    1203       1.5870
    1204       1.6663
    1205       1.5617
    1206       1.6183
    1207       1.6056
    1208       1.5802
    1209       1.5555
    1210       1.5527
    1211       1.6442
    1212       1.5489
    1213       1.5566
    1214       1.4470
    1215       1.5066
    1216       1.6023
    1217       1.7257
    1218       1.7300
    1219       1.6351
    1220       1.6096
    1221       1.5147
    1222       1.5225
    1223       1.5406
    1224       1.4543
    1225       1.4953
    1226       1.6535
    1227       1.6441
    1228       1.6342
    1229       1.6077
    1230       1.5410
    1231       1.6078
    1232       1.6582
    1233       1.5554
    1234       1.5881
    1235       1.6380
    1236       1.5857
    1237       1.5452
    1238       1.5642
    1239       1.5088
    1240       1.4031
    1241       1.4882
    1242       1.4325
    1243       1.4691
    1244       1.5045
    1245       1.4504
    1246       1.3600
    1247       1.3930
    1248       1.3677
    1249       1.3911
    1250       1.2968
    1251       1.4114
    1252       1.5360
    1253       1.4775
    1254       1.5299
    1255       1.5149
    1256       1.5040
    1257       1.5183
    1258       1.4401
    1259       1.4405
    1260       1.3777
    1261       1.3764
    1262       1.3900
    1263       1.4030
    1264       1.3632
    1265       1.3874
    1266       1.3537
    1267       1.4079
    1268       1.5275
    1269       1.5170
    1270       1.4252
    1271       1.4456
    1272       1.5615
    1273       1.5273
    1274       1.5148
    1275       1.5858
    1276       1.6612
    1277       1.6299
    1278       1.5408
    1279       1.5141
    1280       1.6539
    1281       1.6676
    1282       1.6685
    1283       1.7551
    1284       1.7343
    1285       1.6561
    1286       1.6236
    1287       1.6530
    1288       1.5891
    1289       1.5295
    1290       1.5552
    1291       1.6778
    1292       1.6312
    1293       1.6131
    1294       1.6241
    1295       1.6509
    1296       1.7448
    1297       1.7431
    1298       1.8610
    1299       1.8706
    1300       1.7985
    1301       1.7626
    1302       1.7025
    1303       1.7694
    1304       1.6796
    1305       1.6592
    1306       1.5948
    1307       1.6133
    1308       1.6842
    1309       1.6833
    1310       1.7869
    1311       1.7468
    1312       1.8138
    1313       1.7873
    1314       1.6382
    1315       1.6639
    1316       1.5916
    1317       1.6145
    1318       1.6755
    1319       1.5867
    1320       1.5190
    1321       1.6056
    1322       1.6352
    1323       1.5486
    1324       1.5211
    1325       1.5627
    1326       1.4919
    1327       1.5441
    1328       1.5345
    1329       1.4361
    1330       1.4377
    1331       1.5445
    1332       1.5845
    1333       1.4948
    1334       1.5141
    1335       1.5405
    1336       1.4860
    1337       1.5487
    1338       1.5107
    1339       1.5747
    1340       1.5296
    1341       1.4777
    1342       1.4400
    1343       1.4289
    1344       1.4781
    1345       1.5552
    1346       1.4984
    1347       1.4518
    1348       1.4779
    1349       1.4845
    1350       1.3991
    1351       1.4878
    1352       1.5709
    1353       1.5455
    1354       1.5003
    1355       1.6115
    1356       1.6732
    1357       1.6676
    1358       1.6947
    1359       1.6569
    1360       1.8544
    1361       1.7462
    1362       1.7188
    1363       1.7440
    1364       1.6967
    1365       1.8007
    1366       1.7528
    1367       1.6044
    1368       1.5723
    1369       1.6037
    1370       1.6890
    1371       1.7578
    1372       1.7465
    1373       1.6188
    1374       1.6018
    1375       1.5969
    1376       1.5871
    1377       1.6231
    1378       1.8141
    1379       1.7958
    1380       1.8671
    1381       1.8346
    1382       1.7962
    1383       1.8863
    1384       1.6187
    1385       1.6568
    1386       1.6891
    1387       1.6507
    1388       1.7417
    1389       1.7021
    1390       1.7541
    1391       1.7290
    1392       1.8018
    1393       1.6630
    1394       1.6644
    1395       1.6534
    1396       1.7250
    1397       1.6988
    1398       1.6714
    1399       1.5889
    1400       1.5955
    1401       1.7012
    1402       1.7428
    1403       1.5882
    1404       1.6554
    1405       1.5946
    1406       1.6224
    1407       1.4781
    1408       1.4425
    1409       1.4454
    1410       1.5026
    1411       1.5815
    1412       1.5342
    1413       1.4695
    1414       1.6092
    1415       1.6215
    1416       1.6889
    1417       1.6471
    1418       1.6567
    1419       1.6704
    1420       1.6486
    1421       1.6520
    1422       1.7345
    1423       1.5912
    1424       1.5841
    1425       1.6132
    1426       1.6186
    1427       1.6394
    1428       1.6011
    1429       1.7218
    1430       1.6665
    1431       1.7067
    1432       1.7463
    1433       1.5722
    1434       1.6580
    1435       1.5957
    1436       1.7133
    1437       1.7422
    1438       1.7901
    1439       1.7146
    1440       1.6957
    1441       1.6527
    1442       1.5934
    1443       1.5260
    1444       1.5950
    1445       1.5744
    1446       1.5003
    1447       1.5398
    1448       1.5543
    1449       1.4805
    1450       1.5156
    1451       1.5490
    1452       1.5178
    1453       1.4697
    1454       1.5277
    1455       1.4231
    1456       1.3566
    1457       1.4599
    1458       1.4642
    1459       1.5442
    1460       1.4932
    1461       1.5281
    1462       1.4491
    1463       1.5249
    1464       1.6189
    1465       1.4765
    1466       1.5611
    1467       1.5493
    1468       1.5744
    1469       1.6402
    1470       1.5478
    1471       1.5445
    1472       1.5355
    1473       1.6008
    1474       1.6904
    1475       1.7149
    1476       1.7446
    1477       1.6757
    1478       1.5156
    1479       1.6317
    1480       1.6802
    1481       1.7141
    1482       1.5986
    1483       1.6817
    1484       1.6306
    1485       1.6307
    1486       1.5930
    1487       1.6166
    1488       1.7015
    1489       1.7584
    1490       1.7032
    1491       1.6700
    1492       1.6340
    1493       1.6880
    1494       1.6394
    1495       1.6183
    1496       1.6199
    1497       1.6185
    1498       1.6025
    1499       1.7149
    1500       1.7962
    1501       1.7310
    1502       1.5880
    1503       1.6145
    1504       1.6221
    1505       1.6286
    1506       1.6461
    1507       1.6127
    1508       1.6029
    1509       1.6271
    1510       1.6359
    1511       1.6184
    1512       1.7050
    1513       1.8306
    1514       1.6438
    1515       1.7372
    1516       1.7756
    1517       1.6685
    1518       1.6431
    1519       1.6308
    1520       1.8292
    1521       1.7361
    1522       1.5787
    1523       1.7144
    1524       1.6394
    1525       1.5584
    1526       1.6825
    1527       1.7049
    1528       1.6502
    1529       1.5937
    1530       1.5982
    1531       1.6048
    1532       1.5000
    1533       1.5138
    1534       1.5633
    1535       1.6908
    1536       1.7336
    1537       1.6933
    1538       1.7340
    1539       1.5763
    1540       1.6011
    1541       1.5354
    1542       1.4856
    1543       1.4830
    1544       1.4837
    1545       1.5869
    1546       1.5587
    1547       1.4954
    1548       1.4230
    1549       1.6820
    1550       1.6553
    1551       1.7115
    1552       1.6082
    1553       1.6502
    1554       1.5321
    1555       1.6256
    1556       1.6593
    1557       1.5683
    1558       1.7344
    1559       1.7362
    1560       1.8133
    1561       1.7039
    1562       1.6371
    1563       1.7526
    1564       1.7893
    1565       1.7893
    1566       1.7079
    1567       1.7611
    1568       1.6993
    1569       1.5728
    1570       1.6295
    1571       1.6600
    1572       1.6638
    1573       1.7805
    1574       1.7565
    1575       1.6704
    1576       1.7462
    1577       1.6274
    1578       1.5958
    1579       1.6406
    1580       1.5977
    1581       1.6612
    1582       1.7497
    1583       1.6561
    1584       1.5643
    1585       1.6290
    1586       1.6100
    1587       1.6182
    1588       1.7706
    1589       1.8709
    1590       1.7658
    1591       1.7574
    1592       1.7134
    1593       1.6989
    1594       1.6280
    1595       1.5774
    1596       1.6992
    1597       1.6867
    1598       1.6868
    1599       1.7687
    1600       1.7984
    1601       1.7907
    1602       1.6619
    1603       1.6824
    1604       1.5659
    1605       1.6050
    1606       1.6104
    1607       1.5314
    1608       1.5428
    1609       1.6369
    1610       1.5582
    1611       1.7073
    1612       1.6546
    1613       1.6225
    1614       1.5131
    1615       1.5727
    1616       1.6921
    1617       1.7603
    1618       1.7665
    1619       1.7423
    1620       1.6090
    1621       1.6159
    1622       1.6986
    1623       1.6822
    1624       1.7261
    1625       1.7209
    1626       1.5895
    1627       1.6969
    1628       1.6709
    1629       1.6068
    1630       1.5093
    1631       1.6007
    1632       1.6814
    1633       1.6575
    1634       1.6095
    1635       1.6207
    1636       1.5217
    1637       1.5708
    1638       1.6008
    1639       1.7312
    1640       1.7179
    1641       1.6827
    1642       1.6658
    1643       1.6349
    1644       1.6793
    1645       1.6524
    1646       1.6117
    1647       1.6768
    1648       1.6037
    1649       1.5293
    1650       1.5048
    1651       1.4123
    1652       1.4315
    1653       1.5194
    1654       1.4959
    1655       1.4891
    1656       1.5655
    1657       1.6998
    1658       1.7315
    1659       1.6121
    1660       1.6145
    1661       1.6715
    1662       1.5925
    1663       1.5882
    1664       1.5788
    1665       1.6489
    1666       1.6998
    1667       1.7096
    1668       1.7341
    1669       1.7043
    1670       1.6755
    1671       1.6622
    1672       1.6739
    1673       1.6869
    1674       1.7172
    1675       1.7100
    1676       1.5710
    1677       1.6136
    1678       1.5328
    1679       1.4922
    1680       1.5430
    1681       1.5197
    1682       1.5308
    1683       1.5580
    1684       1.4322
    1685       1.5176
    1686       1.3486
    1687       1.3828
    1688       1.5166
    1689       1.4452
    1690       1.4942
    1691       1.5481
    1692       1.5123
    1693       1.5011
    1694       1.5567
    1695       1.5809
    1696       1.5988
    1697       1.5174
    1698       1.6346
    1699       1.5031
    1700       1.6818
    1701       1.6163
    1702       1.5618
    1703       1.5955
    1704       1.5559
    1705       1.5340
    1706       1.4736
    1707       1.4866
    1708       1.6274
    1709       1.5453
    1710       1.6678
    1711       1.6839
    1712       1.6200
    1713       1.6002
    1714       1.6854
    1715       1.6679
    1716       1.6880
    1717       1.5752
    1718       1.5998
    1719       1.4787
    1720       1.5068
    1721       1.4839
    1722       1.4637
    1723       1.5207
    1724       1.4663
    1725       1.5496
    1726       1.5248
    1727       1.5573
    1728       1.7213
    1729       1.7125
    1730       1.6030
    1731       1.6756
    1732       1.7063
    1733       1.7245
    1734       1.6781
    1735       1.5059
    1736       1.5786
    1737       1.5853
    1738       1.6271
    1739       1.5720
    1740       1.5719
    1741       1.6258
    1742       1.6369
    1743       1.5983
    1744       1.5350
    1745       1.5192
    1746       1.4870
    1747       1.5652
    1748       1.5541
    1749       1.5397
    1750       1.6693
    1751       1.7657
    1752       1.6662
    1753       1.6463
    1754       1.6795
    1755       1.6780
    1756       1.6145
    1757       1.6340
    1758       1.5499
    1759       1.6821
    1760       1.6144
    1761       1.6917
    1762       1.5352
    1763       1.5180
    1764       1.5506
    1765       1.5741
    1766       1.4864
    1767       1.4134
    1768       1.4871
    1769       1.4927
    1770       1.6859
    1771       1.7221
    1772       1.6032
    1773       1.6393
    1774       1.6143
    1775       1.6047
    1776       1.6098
    1777       1.6411
    1778       1.5500
    1779       1.6162
    1780       1.5498
    1781       1.5008
    1782       1.5661
    1783       1.6242
    1784       1.6609
    1785       1.6188
    1786       1.7045
    1787       1.5520
    1788       1.4475
    1789       1.6113
    1790       1.6828
    1791       1.7047
    1792       1.6833
    1793       1.6353
    1794       1.6055
    1795       1.6744
    1796       1.6293
    1797       1.5938
    1798       1.6073
    1799       1.6378
    1800       1.5983
    1801       1.5681
    1802       1.5433
    1803       1.5987
    1804       1.5831
    1805       1.5720
    1806       1.6317
    1807       1.5928
    1808       1.6643
    1809       1.6473
    1810       1.5821
    1811       1.5784
    1812       1.6064
    1813       1.5524
    1814       1.7022
    1815       1.7742
    1816       1.7540
    1817       1.7337
    1818       1.6975
    1819       1.6710
    1820       1.6415
    1821       1.6181
    1822       1.8213
    1823       1.6452
    1824       1.7319
    1825       1.6850
    1826       1.7002
    1827       1.7387
    1828       1.7377
    1829       1.7260
    1830       1.7752
    1831       1.6692
    1832       1.5720
    1833       1.7108
    1834       1.8004
    1835       1.7159
    1836       1.7234
    1837       1.7859
    1838       1.7313
    1839       1.7154
    1840       1.6999
    1841       1.6282
    1842       1.6177
    1843       1.6963
    1844       1.7430
    1845       1.5745
    1846       1.5036
    1847       1.5402
    1848       1.5441
    1849       1.5919
    1850       1.6107
    1851       1.4505
    1852       1.5925
    1853       1.5534
    1854       1.5262
    1855       1.6341
    1856       1.6677
    1857       1.7204
    1858       1.7853
    1859       1.6370
    1860       1.6147
    1861       1.5567
    1862       1.5520
    1863       1.5535
    1864       1.4797
    1865       1.5185
    1866       1.5922
    1867       1.5817
    1868       1.6242
    1869       1.6548
    1870       1.6159
    1871       1.6063
    1872       1.6789
    1873       1.6592
    1874       1.6529
    1875       1.5952
    1876       1.5945
    1877       1.6492
    1878       1.5979
    1879       1.7370
    1880       1.6934
    1881       1.7474
    1882       1.7416
    1883       1.7566
    1884       1.7495
    1885       1.7041
    1886       1.6420
    1887       1.5321
    1888       1.5682
    1889       1.5886
    1890       1.6842
    1891       1.5764
    1892       1.5801
    1893       1.6070
    1894       1.5388
    1895       1.5228
    1896       1.5246
    1897       1.4994
    1898       1.5111
    1899       1.4901
    1900       1.5988
    1901       1.5093
    1902       1.5130
    1903       1.3870
    1904       1.4004
    1905       1.4630
    1906       1.4861
    1907       1.5368
    1908       1.4907
    1909       1.5038
    1910       1.6046
    1911       1.4570
    1912       1.5114
    1913       1.4931
    1914       1.3657
    1915       1.3148
    1916       1.3154
    1917       1.3080
    1918       1.4361
    1919       1.4976
    1920       1.4662
    1921       1.5600
    1922       1.6444
    1923       1.5871
    1924       1.6567
    1925       1.6419
    1926       1.6895
    1927       1.7096
    1928       1.7397
    1929       1.6565
    1930       1.6826
    1931       1.5878
    1932       1.5683
    1933       1.5742
    1934       1.7244
    1935       1.6465
    1936       1.6651
    1937       1.7263
    1938       1.6201
    1939       1.5828
    1940       1.6706
    1941       1.7291
    1942       1.6564
    1943       1.5880
    1944       1.6554
    1945       1.6299
    1946       1.7133
    1947       1.5800
    1948       1.5211
    1949       1.5247
    1950       1.6353
    1951       1.5419
    1952       1.5427
    1953       1.4643
    1954       1.6255
    1955       1.6385
    1956       1.5530
    1957       1.5610
    1958       1.5992
    1959       1.5819
    1960       1.5688
    1961       1.5832
    1962       1.6669
    1963       1.4433
    1964       1.4947
    1965       1.5805
    1966       1.5138
    1967       1.5044
    1968       1.5605
    1969       1.6724
    1970       1.6237
    1971       1.5784
    1972       1.5856
    1973       1.5793
    1974       1.5059
    1975       1.4751
    1976       1.5405
    1977       1.5709
    1978       1.4841
    1979       1.5762
    1980       1.5611
    1981       1.5669
    1982       1.5241
    1983       1.4380
    1984       1.4886
    1985       1.4861
    1986       1.5150
    1987       1.4596
    1988       1.4649
    1989       1.4027
    1990       1.3957
    1991       1.5213
    1992       1.5124
    1993       1.6176
    1994       1.5271
    1995       1.6062
    1996       1.5540
    1997       1.5080
    1998       1.4852
    1999       1.4819
    2000       1.4523
    2001       1.4841
    2002       1.5158
    2003       1.5708
    2004       1.6152
    2005       1.6032
    2006       1.6560
    2007       1.6467
    2008       1.6283
    2009       1.5959
    2010       1.6465
    2011       1.6270
    2012       1.6800
    2013       1.5064
    2014       1.5716
    2015       1.6585
    2016       1.6420
    2017       1.6900
    2018       1.6952
    2019       1.6507
    2020       1.5221
    2021       1.5270
    2022       1.5872
    2023       1.6470
    2024       1.5642
    2025       1.5362
    2026       1.5641
    2027       1.4550
    2028       1.5655
    2029       1.5225
    2030       1.4809
    2031       1.4926
    2032       1.5679
    2033       1.5717
    2034       1.5500
    2035       1.5422
    2036       1.5921
    2037       1.5253
    2038       1.5336
    2039       1.4519
    2040       1.5407
    2041       1.6884
    2042       1.5834
    2043       1.5537
    2044       1.5478
    2045       1.6437
    2046       1.5282
    2047       1.4609
    2048       1.4665
    2049       1.5393
    2050       1.5689
    2051       1.6154
    2052       1.6358
    2053       1.6164
    2054       1.6593
    2055       1.6346
    2056       1.6343
    2057       1.6638
    2058       1.5119
    2059       1.4366
    2060       1.4881
    2061       1.3552
    2062       1.3760
    2063       1.4248
    2064       1.4147
    2065       1.4203
    2066       1.3764
    2067       1.4432
    2068       1.4285
    2069       1.4911
    2070       1.4644
    2071       1.5402
    2072       1.5450
    2073       1.5295
    2074       1.4802
    2075       1.4368
    2076       1.4917
    2077       1.5534
    2078       1.6159
    2079       1.5072
    2080       1.6092
    2081       1.5032
    2082       1.4870
    2083       1.4306
    2084       1.4935
    2085       1.5539
    2086       1.4375
    2087       1.4809
    2088       1.4498
    2089       1.4477
    2090       1.4965
    2091       1.4664
    2092       1.4127
    2093       1.4087
    2094       1.5557
    2095       1.6282
    2096       1.6234
    2097       1.6040
    2098       1.6218
    2099       1.6123
    2100       1.5224
    2101       1.6390
    2102       1.7355
    2103       1.5949
    2104       1.5916
    2105       1.4964
    2106       1.4131
    2107       1.3255
    2108       1.4837
    2109       1.4522
    2110       1.4421
    2111       1.4259
    2112       1.5370
    2113       1.4873
    2114       1.5788
    2115       1.6467
    2116       1.6168
    2117       1.5940
    2118       1.5522
    2119       1.5218
    2120       1.5892
    2121       1.6485
    2122       1.6204
    2123       1.5799
    2124       1.6242
    2125       1.6382
    2126       1.5765
    2127       1.5990
    2128       1.6380
    2129       1.6597
    2130       1.5989
    2131       1.5011
    2132       1.4736
    2133       1.5006
    2134       1.5040
    2135       1.5588
    2136       1.5621
    2137       1.5507
    2138       1.6283
    2139       1.6134
    2140       1.6120
    2141       1.6983
    2142       1.6788
    2143       1.5927
    2144       1.6248
    2145       1.7459
    2146       1.8441
    2147       1.8985
    2148       1.7454
    2149       1.6999
    2150       1.6701
    2151       1.7255
    2152       1.8012
    2153       1.6274
    2154       1.6396
    2155       1.6564
    2156       1.6595
    2157       1.6075
    2158       1.6589
    2159       1.6042
    2160       1.6506
    2161       1.6164
    2162       1.6174
    2163       1.6003
    2164       1.5937
    2165       1.4888
    2166       1.6390
    2167       1.6291
    2168       1.5721
    2169       1.5198
    2170       1.5493
    2171       1.5791
    2172       1.6406
    2173       1.4900
    2174       1.5854
    2175       1.5694
    2176       1.6804
    2177       1.7183
    2178       1.6648
    2179       1.6625
    2180       1.5889
    2181       1.6478
    2182       1.6766
    2183       1.5729
    2184       1.6218
    2185       1.6523
    2186       1.6007
    2187       1.5527
    2188       1.5186
    2189       1.5791
    2190       1.5703
    2191       1.5123
    2192       1.5363
    2193       1.5497
    2194       1.6679
    2195       1.5823
    2196       1.5727
    2197       1.6033
    2198       1.6487
    2199       1.6940
    2200       1.7785
    2201       1.6584
    2202       1.6367
    2203       1.7828
    2204       1.6515
    2205       1.6317
    2206       1.5350
    2207       1.5447
    2208       1.5653
    2209       1.5896
    2210       1.4678
    2211       1.4663
    2212       1.4695
    2213       1.5668
    2214       1.6169
    2215       1.4605
    2216       1.6129
    2217       1.7707
    2218       1.6927
    2219       1.7195
    2220       1.7177
    2221       1.5957
    2222       1.5066
    2223       1.5132
    2224       1.4985
    2225       1.4508
    2226       1.5106
    2227       1.5554
    2228       1.4339
    2229       1.4520
    2230       1.5196
    2231       1.4850
    2232       1.5543
    2233       1.4792
    2234       1.5608
    2235       1.5595
    2236       1.5466
    2237       1.5991
    2238       1.6400
    2239       1.7221
    2240       1.6992
    2241       1.7446
    2242       1.6976
    2243       1.6190
    2244       1.5751
    2245       1.5510
    2246       1.5037
    2247       1.4907
    2248       1.5773
    2249       1.5810
    2250       1.5131
    2251       1.6049
    2252       1.6795
    2253       1.6652
    2254       1.7197
    2255       1.5481
    2256       1.5855
    2257       1.5662
    2258       1.5701
    2259       1.4964
    2260       1.5742
    2261       1.5393
    2262       1.5779
    2263       1.5283
    2264       1.5117
    2265       1.4255
    2266       1.4639
    2267       1.3398
    2268       1.5345
    2269       1.5463
    2270       1.5409
    2271       1.6306
    2272       1.6071
    2273       1.6577
    2274       1.7014
    2275       1.6334
    2276       1.5563
    2277       1.4397
    2278       1.4624
    2279       1.4967
    2280       1.5078
    2281       1.5318
    2282       1.5897
    2283       1.4528
    2284       1.3654
    2285       1.3169
    2286       1.2865
    2287       1.4222
    2288       1.3732
    2289       1.3576
    2290       1.3464
    2291       1.3596
    2292       1.4395
    2293       1.4686
    2294       1.4354
    2295       1.4443
    2296       1.4522
    2297       1.5863
    2298       1.4572
    2299       1.4607
    2300       1.5117
    2301       1.3870
    2302       1.4514
    2303       1.4818
    2304       1.4730
    2305       1.4614
    2306       1.4388
    2307       1.5305
    2308       1.4983
    2309       1.6441
    2310       1.5858
    2311       1.5418
    2312       1.5581
    2313       1.4749
    2314       1.7053
    2315       1.6730
    2316       1.6422
    2317       1.6555
    2318       1.6972
    2319       1.7466
    2320       1.8851
    2321       1.8057
    2322       1.7109
    2323       1.7117
    2324       1.7158
    2325       1.7556
    2326       1.8020
    2327       1.7638
    2328       1.7129
    2329       1.7007
    2330       1.6634
    2331       1.6417
    2332       1.7001
    2333       1.6531
    2334       1.6878
    2335       1.6673
    2336       1.6227
    2337       1.5827
    2338       1.6868
    2339       1.7029
    2340       1.8480
    2341       1.8153
    2342       1.7993
    2343       1.7126
    2344       1.8022
    2345       1.8848
    2346       1.8121
    2347       1.7413
    2348       1.5626
    2349       1.6470
    2350       1.6670
    2351       1.5583
    2352       1.5701
    2353       1.5967
    2354       1.5791
    2355       1.6489
    2356       1.6262
    2357       1.6565
    2358       1.6589
    2359       1.5387
    2360       1.5733
    2361       1.6254
    2362       1.6268
    2363       1.6526
    2364       1.7097
    2365       1.7317
    2366       1.6886
    2367       1.7954
    2368       1.7679
    2369       1.7268
    2370       1.7481
    2371       1.8016
    2372       1.7889
    2373       1.6747
    2374       1.5404
    2375       1.5858
    2376       1.4932
    2377       1.5108
    2378       1.5539
    2379       1.5917
    2380       1.4908
    2381       1.5947
    2382       1.5229
    2383       1.5387
    2384       1.4363
    2385       1.4752
    2386       1.5522
    2387       1.5652
    2388       1.6680
    2389       1.6322
    2390       1.4615
    2391       1.3788
    2392       1.4685
    2393       1.5341
    2394       1.6454
    2395       1.5552
    2396       1.6205
    2397       1.8843
    2398       1.8106
    2399       1.8900
    2400       1.9151
    2401       1.9146
    2402       2.0561
    2403       1.8876
    2404       1.8948
    2405       1.7863
    2406       1.7732
    2407       1.6994
    2408       1.6475
    2409       1.6222
    2410       1.7418
    2411       1.7340
    2412       1.7313
    2413       1.5835
    2414       1.5910
    2415       1.4730
    2416       1.4441
    2417       1.4831
    2418       1.5362
    2419       1.5140
    2420       1.5001
    2421       1.5439
    2422       1.6332
    2423       1.6535
    2424       1.6222
    2425       1.6731
    2426       1.7333
    2427       1.7175
    2428       1.7512
    2429       1.6360
    2430       1.6578
    2431       1.6830
    2432       1.6354
    2433       1.5945
    2434       1.5513
    2435       1.4095
    2436       1.6228
    2437       1.6739
    2438       1.6112
    2439       1.7966
    2440       1.6097
    2441       1.4449
    2442       1.6110
    2443       1.5964
    2444       1.5478
    2445       1.5371
    2446       1.5650
    2447       1.5020
    2448       1.5515
    2449       1.4916
    2450       1.5231
    2451       1.4507
    2452       1.4704
    2453       1.5409
    2454       1.6069
    2455       1.4585
    2456       1.4800
    2457       1.3552
    2458       1.4893
    2459       1.4563
    2460       1.5190
    2461       1.5527
    2462       1.5727
    2463       1.6001
    2464       1.5098
    2465       1.4472
    2466       1.4613
    2467       1.5804
    2468       1.4945
    2469       1.5527
    2470       1.5542
    2471       1.6821
    2472       1.5934
    2473       1.6873
    2474       1.7305
    2475       1.7328
    2476       1.6824
    2477       1.6599
    2478       1.5715
    2479       1.5482
    2480       1.5436
    2481       1.6453
    2482       1.5946
    2483       1.5531
    2484       1.5400
    2485       1.5765
    2486       1.4674
    2487       1.5203
    2488       1.5165
    2489       1.4507
    2490       1.4402
    2491       1.4402
    2492       1.3866
    2493       1.3435
    2494       1.3292
    2495       1.3538
    2496       1.3737
    2497       1.3896
    2498       1.4519
    2499       1.4977
    2500       1.5253
    2501       1.4036
    2502       1.3869
    2503       1.3754
    2504       1.5092
    2505       1.5715
    2506       1.5170
    2507       1.4883
    2508       1.4793
    2509       1.5220
    2510       1.4850
    2511       1.5017
    2512       1.4040
    2513       1.3899
    2514       1.4511
    2515       1.4294
    2516       1.4182
    2517       1.4324
    2518       1.5620
    2519       1.7215
    2520       1.6467
    2521       1.5979
    2522       1.5918
    2523       1.5632
    2524       1.4930
    2525       1.4876
    2526       1.5324
    2527       1.5232
    2528       1.5417
    2529       1.5668
    2530       1.5936
    2531       1.6383
    2532       1.6216
    2533       1.6122
    2534       1.5567
    2535       1.5689
    2536       1.5985
    2537       1.5234
    2538       1.5330
    2539       1.6358
    2540       1.5895
    2541       1.6500
    2542       1.7538
    2543       1.7952
    2544       1.7842
    2545       1.8011
    2546       1.7092
    2547       1.5694
    2548       1.7026
    2549       1.6920
    2550       1.6239
    2551       1.4820
    2552       1.6014
    2553       1.7613
    2554       1.8237
    2555       1.7066
    2556       1.9044
    2557       1.9662
    2558       1.7810
    2559       1.8134
    2560       1.6839
    2561       1.7402
    2562       1.9131
    2563       1.9727
    2564       1.8253
    2565       1.9038
    2566       1.7324
    2567       1.8249
    2568       1.7678
    2569       1.7811
    2570       1.7432
    2571       1.7969
    2572       1.6765
    2573       1.6957
    2574       1.5306
    2575       1.6089
    2576       1.6183
    2577       1.5773
    2578       1.4972
    2579       1.4982
    2580       1.5461
    2581       1.5797
    2582       1.5279
    2583       1.6162
    2584       1.6317
    2585       1.6052
    2586       1.5366
    2587       1.5960
    2588       1.4989
    2589       1.5914
    2590       1.5747
    2591       1.6798
    2592       1.7105
    2593       1.6984
    2594       1.6432
    2595       1.8361
    2596       1.7573
    2597       1.8188
    2598       1.7659
    2599       1.8223
    2600       1.7946
    2601       1.7587
    2602       1.7504
    2603       1.6428
    2604       1.6492
    2605       1.6336
    2606       1.6607
    2607       1.5597
    2608       1.5803
    2609       1.6640
    2610       1.7943
    2611       1.8037
    2612       1.7976
    2613       1.7462
    2614       1.6569
    2615       1.6721
    2616       1.6176
    2617       1.6065
    2618       1.6007
    2619       1.5715
    2620       1.7374
    2621       1.8244
    2622       1.8816
    2623       1.9093
    2624       2.0004
    2625       1.9618
    2626       2.0601
    2627       2.0485
    2628       1.9384
    2629       1.8115
    2630       1.7460
    2631       1.7830
    2632       1.7825
    2633       1.8878
    2634       1.9625
    2635       1.9037
    2636       1.8834
    2637       1.7867
    2638       1.7663
    2639       1.5164
    2640       1.7174
    2641       1.7922
    2642       1.8379
    2643       1.7693
    2644       1.6430
    2645       1.6341
    2646       1.6490
    2647       1.5548
    2648       1.5295
    2649       1.3923
    2650       1.4234
    2651       1.5174
    2652       1.5111
    2653       1.5019
    2654       1.5218
    2655       1.4383
    2656       1.6715
    2657       1.6675
    2658       1.6644
    2659       1.6677
    2660       1.7333
    2661       1.6803
    2662       1.7083
    2663       1.5550
    2664       1.5123
    2665       1.5845
    2666       1.6072
    2667       1.5691
    2668       1.5542
    2669       1.5266
    2670       1.5687
    2671       1.6501
    2672       1.4896
    2673       1.6896
    2674       1.7175
    2675       1.6817
    2676       1.6786
    2677       1.6882
    2678       1.6007
    2679       1.6163
    2680       1.6487
    2681       1.6603
    2682       1.6770
    2683       1.7407
    2684       1.7102
    2685       1.9089
    2686       2.0559
    2687       1.8891
    2688       1.8182
    2689       1.8463
    2690       1.8272
    2691       1.7556
    2692       1.8786
    2693       1.8297
    2694       1.6796
    2695       1.6473
    2696       1.6840
    2697       1.7860
    2698       1.6083
    2699       1.6514
    2700       1.5621
    2701       1.5965
    2702       1.5781
    2703       1.5999
    2704       1.6621
    2705       1.8680
    2706       1.7076
    2707       1.6926
    2708       1.6784
    2709       1.6151
    2710       1.6297
    2711       1.4949
    2712       1.6167
    2713       1.5263
    2714       1.7041
    2715       1.7182
    2716       1.7548
    2717       1.6404
    2718       1.5980
    2719       1.7026
    2720       1.6524
    2721       1.6897
    2722       1.6444
    2723       1.6616
    2724       1.7120
    2725       1.7696
    2726       1.7185
    2727       1.6725
    2728       1.5904
    2729       1.6379
    2730       1.6493
    2731       1.6802
    2732       1.6131
    2733       1.6314
    2734       1.7082
    2735       1.7063
    2736       1.7355
    2737       1.7035
    2738       1.7048
    2739       1.7204
    2740       1.7456
    2741       1.8204
    2742       1.7051
    2743       1.8104
    2744       1.8812
    2745       1.8406
    2746       1.8815
    2747       1.8261
    2748       1.7898
    2749       1.7467
    2750       1.7634
    2751       1.7710
    2752       1.7794
    2753       1.8721
    2754       1.9739
    2755       1.9523
    2756       1.7507
    2757       1.8547
    2758       1.9163
    2759       1.9364
    2760       1.8415
    2761       1.8466
    2762       1.8670
    2763       1.9474
    2764       1.8108
    2765       1.8003
    2766       1.8072
    2767       1.8929
    2768       1.8540
    2769       1.9111
    2770       1.8982
    2771       1.8310
    2772       1.8609
    2773       1.8662
    2774       1.7578
    2775       1.6534
    2776       1.6328
    2777       1.7305
    2778       1.7391
    2779       1.6923
    2780       1.7833
    2781       1.7875
    2782       1.7865
    2783       1.7291
    2784       1.6944
    2785       1.7558
    2786       1.7775
    2787       1.6892
    2788       1.7310
    2789       1.8780
    2790       1.7455
    2791       1.8081
    2792       1.9175
    2793       1.9326
    2794       1.8887
    2795       2.0446
    2796       1.9194
    2797       2.0651
    2798       2.0134
    2799       1.9052
    2800       1.9599
    2801       2.0668
    2802       2.0042
    2803       1.9497
    2804       1.9971
    2805       1.8584
    2806       1.8931
    2807       1.8492
    2808       1.9201
    2809       1.9603
    2810       2.0034
    2811       1.9579
    2812       1.8648
    2813       1.8642
    2814       1.9091
    2815       1.9561
    2816       1.9341
    2817       1.9240
    2818       1.9578
    2819       1.8354
    2820       1.8312
    2821       1.7998
    2822       1.7427
    2823       1.7102
    2824       1.9151
    2825       1.7439
    2826       1.8038
    2827       1.8199
    2828       1.8071
    2829       1.8673
    2830       1.9154
    2831       1.8943
    2832       1.8088
    2833       1.8369
    2834       1.8319
    2835       1.8671
    2836       1.9354
    2837       1.7774
    2838       1.7505
    2839       1.8568
    2840       1.8985
    2841       1.9472
    2842       1.9033
    2843       1.8558
    2844       1.7512
    2845       1.7030
    2846       1.7543
    2847       1.7365
    2848       1.7074
    2849       1.8757
    2850       1.7665
    2851       1.7339
    2852       1.7788
    2853       1.7712
    2854       1.8253
    2855       1.7950
    2856       1.8226
    2857       1.7328
    2858       1.7696
    2859       1.7383
    2860       1.7921
    2861       1.7010
    2862       1.7201
    2863       1.8535
    2864       1.8642
    2865       1.7026
    2866       1.7595
    2867       1.5972
    2868       1.6707
    2869       1.7419
    2870       1.8428
    2871       1.7843
    2872       1.7497
    2873       1.7362
    2874       1.8260
    2875       1.8663
    2876       1.9504
    2877       1.8249
    2878       1.7417
    2879       1.8595
    2880       1.8038
    2881       1.8688
    2882       1.8508
    2883       1.7766
    2884       1.7056
    2885       1.6965
    2886       1.6656
    2887       1.6691
    2888       1.8159
    2889       1.7672
    2890       1.7466
    2891       1.7442
    2892       1.8004
    2893       1.8643
    2894       1.8372
    2895       1.9557
    2896       1.8515
    2897       1.7499
    2898       1.9360
    2899       1.8842
    2900       1.8016
    2901       1.7330
    2902       1.6923
    2903       1.6593
    2904       1.6488
    2905       1.8040
    2906       1.8650
    2907       1.8122
    2908       1.8179
    2909       1.7329
    2910       1.7161
    2911       1.8326
    2912       1.7111
    2913       1.6495
    2914       1.7354
    2915       1.7310
    2916       1.7024
    2917       1.6846
    2918       1.6836
    2919       1.6504
    2920       1.7453
    2921       1.7020
    2922       1.6665
    2923       1.6930
    2924       1.6835
    2925       1.6702
    2926       1.7091
    2927       1.7365
    2928       1.7419
    2929       1.6998
    2930       1.6322
    2931       1.6660
    2932       1.6992
    2933       1.6709
    2934       1.7504
    2935       1.7301
    2936       1.7522
    2937       1.6543
    2938       1.5851
    2939       1.6181
    2940       1.7120
    2941       1.7173
    2942       1.6648
    2943       1.6477
    2944       1.7256
    2945       1.7545
    2946       1.6894
    2947       1.5743
    2948       1.5095
    2949       1.4947
    2950       1.5621
    2951       1.5833
    2952       1.5022
    2953       1.6165
    2954       1.7196
    2955       1.7542
    2956       1.8226
    2957       1.8102
    2958       1.7917
    2959       1.7388
    2960       1.7416
    2961       1.7696
    2962       1.7370
    2963       1.8667
    2964       1.9986
    2965       1.8599
    2966       1.8423
    2967       1.8411
    2968       1.8690
    2969       1.7699
    2970       1.6886
    2971       1.7061
    2972       1.6729
    2973       1.7151
    2974       1.6870
    2975       1.7542
    2976       1.7442
    2977       1.7567
    2978       1.7854
    2979       1.7483
    2980       1.8601
    2981       1.8685
    2982       1.7685
    2983       1.7965
    2984       1.7138
    2985       1.6863
    2986       1.7265
    2987       1.8486
    2988       1.8394
    2989       1.8779
    2990       1.8378
    2991       1.8673
    2992       1.8486
    2993       1.8501
    2994       1.8249
    2995       1.7413
    2996       1.7572
    2997       1.6988
    2998       1.7931
    2999       1.8528
    3000       1.8239
    3001       1.8844
    3002       1.8870
    3003       1.8388
    3004       1.6659
    3005       1.7569
    3006       1.9142
    3007       2.0294
    3008       1.9371
    3009       1.9499
    3010       1.9806
    3011       1.8034
    3012       1.8390
    3013       1.9476
    3014       1.9592
    3015       1.9841
    3016       1.9265
    3017       1.8537
    3018       1.8307
    3019       1.8778
    3020       1.9423
    3021       1.9675
    3022       1.9980
    3023       1.9624
    3024       1.9126
    3025       1.9290
    3026       1.9169
    3027       1.9395
    3028       1.8790
    3029       1.8864
    3030       1.9656
    3031       1.9645
    3032       2.0173
    3033       2.0721
    3034       1.9578
    3035       1.9618
    3036       1.9886
    3037       1.9872
    3038       2.0376
    3039       1.9758
    3040       2.0734
    3041       1.9488
    3042       1.9429
    3043       1.8861
    3044       1.8079
    3045       1.8468
    3046       1.8076
    3047       1.8486
    3048       1.7105
    3049       1.8293
    3050       1.8210
    3051       1.8951
    3052       1.7977
    3053       1.7794
    3054       1.7010
    3055       1.7864
    3056       1.7129
    3057       1.9910
    3058       1.8914
    3059       1.9580
    3060       1.9825
    3061       1.9780
    3062       1.9339
    3063       1.9526
    3064       2.0470
    3065       2.0292
    3066       2.1059
    3067       2.0407
    3068       1.8658
    3069       1.9368
    3070       2.0431
    3071       2.1575
    3072       2.1312
    3073       2.1109
    3074       2.1021
    3075       2.0498
    3076       2.0829
    3077       2.1373
    3078       2.1775
    3079       2.1852
    3080       2.1825
    3081       2.2126
    3082       2.2469
    3083       2.1410
    3084       2.1102
    3085       2.0280
    3086       2.0948
    3087       2.1842
    3088       2.1402
    3089       2.2812
    3090       2.2686
    3091       2.3210
    3092       2.2748
    3093       2.2944
    3094       2.2200
    3095       2.2234
    3096       2.3826
    3097       2.3251
    3098       2.3859
    3099       2.3630
    3100       2.2605
    3101       2.2311
    3102       2.2741
    3103       2.4074
    3104       2.3472
    3105       2.1892
    3106       2.2107
    3107       2.1312
    3108       2.2049
    3109       2.3001
    3110       2.3542
    3111       2.3652
    3112       2.2382
    3113       2.3761
    3114       2.2834
    3115       2.3385
    3116       2.2144
    3117       2.3180
    3118       2.2233
    3119       2.3315
    3120       2.3315
    3121       2.2652
    3122       2.1268
    3123       2.1687
    3124       2.0407
    3125       2.1611
    3126       2.1907
    3127       2.1916
    3128       2.1658
    3129       2.0692
    3130       1.9674
    3131       1.9770
    3132       2.0037
    3133       2.0822
    3134       2.1169
    3135       2.0436
    3136       2.0812
    3137       2.0902
    3138       2.0963
    3139       2.0168
    3140       2.0034
    3141       1.9492
    3142       1.9795
    3143       1.9131
    3144       1.9246
    3145       1.9166
    3146       1.9309
    3147       1.9487
    3148       1.8536
    3149       1.9228
    3150       1.8584
    3151       1.7687
    3152       1.8887
    3153       1.9748
    3154       1.9800
    3155       2.1136
    3156       2.1674
    3157       2.1970
    3158       2.0319
    3159       2.0135
    3160       2.0238
    3161       1.9750
    3162       1.9820
    3163       1.9786
    3164       2.1402
    3165       2.0722
    3166       2.0682
    3167       1.9775
    3168       2.2104
    3169       2.0831
    3170       1.9970
    3171       2.1333
    3172       2.0226
    3173       2.0436
    3174       1.9215
    3175       1.8783
    3176       1.9174
    3177       2.0720
    3178       2.0836
    3179       1.8842
    3180       1.9804
    3181       1.9028
    3182       1.9584
    3183       2.0951
    3184       2.0629
    3185       2.0422
    3186       1.9115
    3187       1.7995
    3188       1.8424
    3189       1.8559
    3190       1.9548
    3191       2.0355
    3192       1.9043
    3193       1.9160
    3194       1.8933
    3195       1.9317
    3196       1.9918
    3197       1.8782
    3198       1.7897
    3199       1.7922
    3200       1.8489
    3201       1.9248
    3202       1.8637
    3203       1.9269
    3204       1.9173
    3205       2.0200
    3206       1.9896
    3207       1.9515
    3208       1.9696
    3209       1.9825
    3210       1.9676
    3211       1.9364
    3212       1.9300
    3213       1.9778
    3214       1.9050
    3215       2.0442
    3216       1.9503
    3217       1.8700
    3218       1.7653
    3219       1.7694
    3220       1.7446
    3221       1.7674
    3222       1.9522
    3223       1.8899
    3224       1.9537
    3225       1.9119
    3226       1.9010
    3227       1.8404
    3228       1.8025
    3229       1.8328
    3230       1.8514
    3231       1.8817
    3232       1.8131
    3233       1.8875
    3234       1.8918
    3235       1.9244
    3236       1.9632
    3237       1.9812
    3238       1.9509
    3239       1.8533
    3240       1.9595
    3241       1.9182
    3242       1.9578
    3243       1.9627
    3244       1.7712
    3245       1.8190
    3246       1.8638
    3247       1.7194
    3248       1.8111
    3249       1.7689
    3250       1.8991
    3251       1.9582
    3252       1.9971
    3253       2.0354
    3254       1.9939
    3255       1.9905
    3256       1.9539
    3257       1.9742
    3258       1.9510
    3259       1.8591
    3260       1.8860
    3261       1.8241
    3262       1.8440
    3263       1.7766
    3264       1.8585
    3265       1.8007
    3266       1.9165
    3267       1.9109
    3268       1.9417
    3269       1.9255
    3270       1.8409
    3271       1.9338
    3272       1.9204
    3273       1.9224
    3274       1.9107
    3275       1.8249
    3276       1.8724
    3277       1.9269
    3278       1.9273
    3279       1.9179
    3280       1.9603
    3281       1.9668
    3282       2.0406
    3283       1.8812
    3284       1.8634
    3285       1.8808
    3286       1.9651
    3287       1.8337
    3288       1.8747
    3289       2.0038
    3290       2.0042
    3291       1.9887
    3292       1.9641
    3293       1.9076
    3294       1.9239
    3295       2.0319
    3296       1.8987
    3297       1.9086
    3298       2.0016
    3299       2.1154
    3300       2.1818
    3301       2.2159
    3302       2.1165
    3303       2.0174
    3304       1.9899
    3305       2.0785
    3306       1.9619
    3307       2.0701
    3308       1.9829
    3309       1.9542
    3310       1.9181
    3311       1.9839
    3312       1.9982
    3313       2.0028
    3314       2.0623
    3315       1.9596
    3316       2.0163
    3317       1.9350
    3318       1.7556
    3319       1.7525
    3320       1.7580
    3321       1.6961
    3322       1.6830
    3323       1.6947
    3324       1.8734
    3325       1.9107
    3326       1.8368
    3327       1.8400
    3328       1.6772
    3329       1.7413
    3330       1.7712
    3331       1.7974
    3332       1.7796
    3333       1.8200
    3334       1.7969
    3335       1.8768
    3336       1.8760
    3337       1.8144
    3338       1.8808
    3339       1.8564
    3340       1.9410
    3341       1.9263
    3342       1.8021
    3343       1.7082
    3344       1.6586
    3345       1.7062
    3346       1.5401
    3347       1.6353
    3348       1.6445
    3349       1.7191
    3350       1.7242
    3351       1.6154
    3352       1.6661
    3353       1.7682
    3354       1.6587
    3355       1.6943
    3356       1.7314
    3357       1.7741
    3358       1.7359
    3359       1.7210
    3360       1.7464
    3361       1.6766
    3362       1.7319
    3363       1.6564
    3364       1.7775
    3365       1.7697
    3366       1.8785
    3367       1.7914
    3368       1.7104
    3369       1.6449
    3370       1.6817
    3371       1.7222
    3372       1.7137
    3373       1.6974
    3374       1.6682
    3375       1.7621
    3376       1.7279
    3377       1.6457
    3378       1.6135
    3379       1.6665
    3380       1.6248
    3381       1.6059
    3382       1.6500
    3383       1.7521
    3384       1.7262
    3385       1.6066
    3386       1.6763
    3387       1.8270
    3388       1.7411
    3389       1.6891
    3390       1.8496
    3391       1.6871
    3392       1.8197
    3393       1.7565
    3394       1.7436
    3395       1.6974
    3396       1.8969
    3397       1.9469
    3398       1.9922
    3399       1.9069
    3400       1.9426
    3401       1.9744
    3402       1.8785
    3403       1.9813
    3404       1.9930
    3405       1.8923
    3406       1.9032
    3407       1.7865
    3408       1.9228
    3409       2.0313
    3410       1.9957
    3411       1.9891
    3412       1.9747
    3413       1.8802
    3414       1.8037
    3415       1.8399
    3416       1.8248
    3417       1.7993
    3418       1.8497
    3419       1.9775
    3420       2.1297
    3421       2.1845
    3422       2.0709
    3423       2.0366
    3424       2.0456
    3425       2.0689
    3426       2.1299
    3427       2.0866
    3428       2.0491
    3429       2.1368
    3430       2.1929
    3431       2.2493
    3432       2.2655
    3433       2.3740
    3434       2.3180
    3435       2.1575
    3436       2.1460
    3437       2.0468
    3438       2.1697
    3439       2.0702
    3440       2.0766
    3441       1.9590
    3442       2.0516
    3443       2.0688
    3444       2.2039
    3445       2.0393
    3446       2.0273
    3447       2.0363
    3448       2.0767
    3449       2.1055
    3450       2.0728
    3451       2.2012
    3452       2.1133
    3453       2.0862
    3454       2.0586
    3455       2.0817
    3456       1.8981
    3457       1.9865
    3458       1.9455
    3459       1.9190
    3460       1.9084
    3461       1.8860
    3462       1.7772
    3463       1.7866
    3464       1.8151
    3465       1.7857
    3466       1.8205
    3467       1.8845
    3468       1.8883
    3469       1.7729
    3470       1.7498
    3471       1.8239
    3472       1.8135
    3473       1.7909
    3474       1.7764
    3475       1.7929
    3476       1.8022
    3477       1.8511
    3478       1.7583
    3479       1.7584
    3480       1.8309
    3481       1.8052
    3482       1.8531
    3483       1.8448
    3484       1.7720
    3485       1.8307
    3486       1.8554
    3487       1.9301
    3488       1.9298
    3489       1.9672
    3490       1.9638
    3491       1.8728
    3492       1.9180
    3493       1.8879
    3494       1.8820
    3495       1.9425
    3496       2.0199
    3497       1.9345
    3498       1.7683
    3499       1.8432
    3500       1.7789
    3501       1.8879
    3502       1.8315
    3503       1.8642
    3504       1.8500
    3505       1.8614
    3506       1.8825
    3507       1.8707
    3508       1.9179
    3509       1.8141
    3510       1.8696
    3511       1.8612
    3512       1.8817
    3513       1.9042
    3514       1.8146
    3515       1.8286
    3516       1.9071
    3517       1.9040
    3518       1.8489
    3519       1.8860
    3520       1.9805
    3521       1.9142
    3522       1.8815
    3523       1.9695
    3524       2.0353
    3525       1.9814
    3526       1.9130
    3527       1.8627
    3528       1.7348
    3529       1.8116
    3530       1.7526
    3531       1.6720
    3532       1.7430
    3533       1.6924
    3534       1.7576
    3535       1.7495
    3536       1.8484
    3537       1.8780
    3538       1.7868
    3539       1.8865
    3540       1.9432
    3541       1.7707
    3542       1.7921
    3543       1.8022
    3544       1.7591
    3545       1.6921
    3546       1.6569
    3547       1.5886
    3548       1.6796
    3549       1.6953
    3550       1.8049
    3551       1.8314
    3552       1.6891
    3553       1.6407
    3554       1.7392
    3555       1.7356
    3556       1.6984
    3557       1.7852
    3558       1.8952
    3559       1.9698
    3560       2.0130
    3561       1.8867
    3562       1.9215
    3563       1.8536
    3564       1.7297
    3565       1.8206
    3566       1.9122
    3567       1.9466
    3568       1.8520
    3569       1.9461
    3570       1.9015
    3571       1.8795
    3572       1.8293
    3573       2.0015
    3574       2.0580
    3575       1.9855
    3576       1.8797
    3577       1.8673
    3578       1.9235
    3579       1.8337
    3580       1.9280
    3581       1.9867
    3582       2.0956
    3583       2.1072
    3584       2.0554
    3585       1.9771
    3586       2.0815
    3587       2.1906
    3588       2.1280
    3589       2.1285
    3590       2.1012
    3591       2.0721
    3592       2.0663
    3593       2.0570
    3594       2.0201
    3595       2.0324
    3596       2.1774
    3597       2.2040
    3598       2.0516
    3599       2.0540
    3600       2.0231
    3601       2.0984
    3602       2.1796
    3603       2.1314
    3604       2.2193
    3605       2.1291
    3606       2.0984
    3607       2.0922
    3608       2.0825
    3609       1.9739
    3610       2.0405
    3611       2.0315
    3612       2.0340
    3613       1.9718
    3614       2.0948
    3615       1.9833
    3616       1.9737
    3617       2.0241
    3618       1.9314
    3619       2.0139
    3620       2.0564
    3621       2.0909
    3622       2.0657
    3623       2.0602
    3624       1.9994
    3625       1.9160
    3626       1.9213
    3627       1.9202
    3628       2.0053
    3629       1.9502
    3630       2.0455
    3631       2.0609
    3632       2.0314
    3633       1.9969
    3634       2.0781
    3635       2.2949
    3636       2.0458
    3637       1.9770
    3638       2.0746
    3639       1.9571
    3640       1.9297
    3641       1.8871
    3642       1.9061
    3643       1.9154
    3644       1.8243
    3645       1.7952
    3646       1.7607
    3647       1.8072
    3648       1.8722
    3649       1.9395
    3650       1.9698
    3651       1.9376
    3652       1.9850
    3653       1.9556
    3654       2.0293
    3655       2.1000
    3656       2.0707
    3657       2.1206
    3658       2.1461
    3659       2.2006
    3660       2.1437
    3661       2.2166
    3662       2.1138
    3663       2.0239
    3664       2.1760
    3665       2.0859
    3666       2.0179
    3667       2.0385
    3668       1.9566
    3669       1.9708
    3670       1.8472
    3671       1.9421
    3672       1.8822
    3673       1.9441
    3674       1.8554
    3675       1.9316
    3676       2.0281
    3677       1.9785
    3678       1.9929
    3679       2.1009
    3680       2.2151
    3681       2.1683
    3682       2.1226
    3683       1.9528
    3684       1.9765
    3685       2.0381
    3686       2.0065
    3687       1.9591
    3688       1.9416
    3689       1.9191
    3690       1.8759
    3691       1.9679
    3692       2.0293
    3693       2.1958
    3694       2.0821
    3695       2.0927
    3696       2.0439
    3697       2.1306
    3698       1.9966
    3699       1.9806
    3700       1.9797
    3701       2.0761
    3702       2.0760
    3703       2.2773
    3704       2.1561
    3705       2.0885
    3706       2.0849
    3707       2.0625
    3708       1.9927
    3709       2.0664
    3710       1.9327
    3711       1.9138
    3712       2.0018
    3713       1.9548
    3714       1.9907
    3715       1.9884
    3716       2.1579
    3717       2.0347
    3718       2.1269
    3719       2.0664
    3720       2.1441
    3721       2.1916
    3722       2.1816
    3723       2.1449
    3724       2.1136
    3725       2.1161
    3726       2.0869
    3727       2.1957
    3728       2.0542
    3729       1.9730
    3730       2.1717
    3731       2.1075
    3732       2.0869
    3733       1.9561
    3734       1.9709
    3735       2.0564
    3736       2.0986
    3737       2.0831
    3738       2.0600
    3739       1.9718
    3740       1.9899
    3741       1.9223
    3742       1.9277
    3743       2.0292
    3744       2.1400
    3745       2.0810
    3746       2.0266
    3747       2.0996
    3748       2.1123
    3749       2.2506
    3750       2.1033
    3751       2.2537
    3752       2.1449
    3753       2.0774
    3754       2.1837
    3755       2.1414
    3756       2.0759
    3757       2.1529
    3758       2.1921
    3759       2.1695
    3760       2.0859
    3761       2.0614
    3762       2.1090
    3763       2.2955
    3764       2.1529
    3765       2.1738
    3766       2.1372
    3767       2.1263
    3768       2.1266
    3769       2.2013
    3770       2.2073
    3771       2.1337
    3772       2.2422
    3773       2.1107
    3774       2.0601
    3775       2.0646
    3776       1.9082
    3777       1.9941
    3778       2.0986
    3779       2.0071
    3780       1.8689
    3781       1.7896
    3782       1.9731
    3783       2.1000
    3784       1.9389
    3785       1.9884
    3786       2.0076
    3787       1.9092
    3788       1.8848
    3789       1.8736
    3790       2.0306
    3791       2.1720
    3792       2.1603
    3793       2.0289
    3794       2.0999
    3795       2.0390
    3796       2.0396
    3797       1.9915
    3798       1.9644
    3799       1.9781
    3800       2.0058
    3801       2.0699
    3802       2.1197
    3803       2.1171
    3804       2.1645
    3805       2.0328
    3806       1.9050
    3807       1.9739
    3808       1.9460
    3809       1.9911
    3810       1.9380
    3811       1.9168
    3812       1.9237
    3813       1.9955
    3814       1.9888
    3815       2.1498
    3816       2.1467
    3817       2.1080
    3818       2.0079
    3819       1.9852
    3820       2.0066
    3821       2.0556
    3822       2.0317
    3823       1.9308
    3824       2.0307
    3825       2.0178
    3826       1.9486
    3827       1.9695
    3828       1.9651
    3829       2.0737
    3830       1.9766
    3831       1.9469
    3832       2.0072
    3833       2.0360
    3834       2.1205
    3835       1.9869
    3836       2.0096
    3837       1.9547
    3838       1.9786
    3839       1.9620
    3840       1.9206
    3841       1.9683
    3842       1.9827
    3843       1.9519
    3844       2.0964
    3845       2.1472
    3846       2.0436
    3847       2.0667
    3848       2.1821
    3849       2.0885
    3850       2.0046
    3851       2.1266
    3852       2.0800
    3853       2.0340
    3854       2.0023
    3855       2.0656
    3856       2.1371
    3857       2.1549
    3858       2.1086
    3859       2.2394
    3860       2.2369
    3861       2.1862
    3862       2.0107
    3863       2.0782
    3864       2.1651
    3865       2.0859
    3866       2.1378
    3867       2.1872
    3868       2.0746
    3869       2.1024
    3870       1.9797
    3871       2.0176
    3872       2.0057
    3873       1.9102
    3874       1.9993
    3875       2.0687
    3876       2.0677
    3877       2.0249
    3878       1.9862
    3879       2.0726
    3880       2.0883
    3881       2.0340
    3882       1.9252
    3883       1.9873
    3884       2.0872
    3885       2.0486
    3886       1.9597
    3887       1.8898
    3888       1.9045
    3889       1.8522
    3890       1.8542
    3891       1.8881
    3892       1.9234
    3893       1.9769
    3894       2.0130
    3895       2.0807
    3896       2.1096
    3897       2.1682
    3898       2.1228
    3899       2.0638
    3900       2.0112
    3901       1.9717
    3902       1.9746
    3903       1.9776
    3904       1.8853
    3905       1.9115
    3906       2.0873
    3907       2.0004
    3908       1.9931
    3909       2.0610
    3910       2.0941
    3911       2.0807
    3912       2.1073
    3913       2.0723
    3914       2.1467
    3915       2.0817
    3916       2.0564
    3917       2.1054
    3918       2.1279
    3919       2.1536
    3920       2.1731
    3921       2.2630
    3922       2.2322
    3923       2.2116
    3924       2.1627
    3925       2.1844
    3926       2.0919
    3927       2.1046
    3928       2.0693
    3929       2.1432
    3930       2.2330
    3931       2.2571
    3932       2.1799
    3933       2.1486
    3934       2.1279
    3935       2.0897
    3936       2.0827
    3937       2.0631
    3938       2.0527
    3939       1.9948
    3940       1.9993
    3941       2.0692
    3942       2.0775
    3943       2.0026
    3944       2.0139
    3945       2.0618
    3946       1.9922
    3947       2.0610
    3948       2.0132
    3949       1.9355
    3950       2.0683
    3951       2.0354
    3952       1.9976
    3953       2.0900
    3954       2.0671
    3955       2.0400
    3956       2.0747
    3957       2.1199
    3958       2.1731
    3959       2.1255
    3960       2.1418
    3961       2.1218
    3962       2.0331
    3963       2.0406
    3964       2.0513
    3965       2.0480
    3966       2.1226
    3967       2.1411
    3968       2.0655
    3969       2.0260
    3970       2.0922
    3971       2.0592
    3972       2.0787
    3973       1.9789
    3974       2.0746
    3975       2.0796
    3976       2.0141
    3977       1.9842
    3978       1.9846
    3979       1.9494
    3980       1.9540
    3981       1.9025
    3982       1.9560
    3983       2.0830
    3984       2.0737
    3985       2.1660
    3986       2.1023
    3987       2.0810
    3988       2.1389
    3989       2.1650
    3990       2.0225
    3991       1.9498
    3992       2.0248
    3993       1.9531
    3994       1.9809
    3995       1.9722
    3996       1.9723
    3997       1.9008
    3998       1.9072
    3999       1.9120
    4000       1.9638
    4001       2.0078
    4002       1.9279
    4003       1.8948
    4004       2.0142
    4005       1.9389
    4006       1.9932
    4007       2.0101
    4008       1.9754
    4009       1.9292
    4010       2.0482
    4011       2.1090
    4012       2.0335
    4013       1.9805
    4014       1.9281
    4015       1.9403
    4016       1.9779
    4017       1.9237
    4018       1.8810
    4019       1.8735
    4020       1.9746
    4021       1.9312
    4022       1.9552
    4023       2.0527
    4024       1.9696
    4025       1.9019
    4026       1.9402
    4027       2.0999
    4028       1.9784
    4029       1.8690
    4030       1.9300
    4031       1.9438
    4032       1.8613
    4033       1.8970
    4034       2.1175
    4035       2.0468
    4036       2.1055
    4037       2.0960
    4038       2.0957
    4039       2.0867
    4040       2.0350
    4041       2.0805
    4042       2.0821
    4043       2.1673
    4044       2.0403
    4045       1.9786
    4046       1.8852
    4047       1.9298
    4048       1.9607
    4049       1.9528
    4050       1.9237
    4051       1.8126
    4052       1.7471
    4053       1.8506
    4054       1.8981
    4055       1.9872
    4056       1.8930
    4057       1.9152
    4058       1.9226
    4059       1.9964
    4060       1.9825
    4061       1.9513
    4062       1.9567
    4063       2.0457
    4064       2.0713
    4065       2.0628
    4066       1.9913
    4067       2.0261
    4068       1.9823
    4069       1.9815
    4070       2.0801
    4071       2.1288
    4072       2.0856
    4073       1.9468
    4074       1.9334
    4075       2.0475
    4076       2.0542
    4077       2.0377
    4078       1.9874
    4079       1.9447
    4080       1.8841
    4081       1.9124
    4082       1.8899
    4083       1.7656
    4084       1.7737
    4085       1.8751
    4086       1.9272
    4087       1.9864
    4088       1.9823
    4089       1.9792
    4090       2.0025
    4091       1.9138
    4092       1.9584
    4093       2.1192
    4094       2.0308
    4095       2.0451
    4096       2.0150
    4097       1.9754
    4098       2.0104
    4099       1.9712
    4100       1.9587
    4101       2.0617
    4102       2.1253
    4103       2.1488
    4104       2.1174
    4105       2.1003
    4106       2.0888
    4107       2.1258
    4108       1.9849
    4109       2.0070
    4110       1.9636
    4111       1.9387
    4112       1.8683
    4113       1.9175
    4114       1.8348
    4115       1.8786
    4116       1.8664
    4117       1.9024
    4118       1.8276
    4119       1.8955
    4120       1.9560
    4121       2.0056
    4122       1.9320
    4123       1.9809
    4124       1.8505
    4125       1.9547
    4126       1.9538
    4127       1.8745
    4128       1.8491
    4129       2.0961
    4130       2.0729
    4131       2.0138
    4132       1.9877
    4133       1.9216
    4134       1.9605
    4135       2.0176
    4136       1.8837
    4137       1.9522
    4138       1.9059
    4139       1.8402
    4140       1.7548
    4141       1.8223
    4142       1.8484
    4143       1.7334
    4144       1.7283
    4145       1.8537
    4146       1.7840
    4147       1.8597
    4148       1.9385
    4149       1.8515
    4150       1.8958
    4151       1.9170
    4152       2.0324
    4153       1.9301
    4154       1.9411
    4155       1.9117
    4156       1.8345
    4157       1.8258
    4158       1.8835
    4159       1.6981
    4160       1.8032
    4161       1.8258
    4162       1.8537
    4163       1.8494
    4164       1.8709
    4165       1.8534
    4166       1.9628
    4167       1.8466
    4168       1.9035
    4169       1.8925
    4170       1.8468
    4171       1.7479
    4172       1.7911
    4173       1.7265
    4174       1.7249
    4175       1.7039
    4176       1.7388
    4177       1.7617
    4178       1.7977
    4179       1.8383
    4180       1.7998
    4181       1.9789
    4182       1.7885
    4183       1.8179
    4184       1.8344
    4185       1.8069
    4186       1.8545
    4187       1.7631
    4188       1.8293
    4189       1.8306
    4190       1.9032
    4191       1.8494
    4192       1.8623
    4193       1.8506
    4194       1.9414
    4195       1.8343
    4196       1.9231
    4197       1.7880
    4198       1.6866
    4199       1.6191
    4200       1.6322
    4201       1.6585
    4202       1.6563
    4203       1.6121
    4204       1.6821
    4205       1.6238
    4206       1.5623
    4207       1.5228
    4208       1.5874
    4209       1.6927
    4210       1.6777
    4211       1.5802
    4212       1.6373
    4213       1.7534
    4214       1.8748
    4215       1.8521
    4216       1.8321
    4217       1.6776
    4218       1.6785
    4219       1.6254
    4220       1.7928
    4221       1.7391
    4222       1.6959
    4223       1.6946
    4224       1.6687
    4225       1.6760
    4226       1.7425
    4227       1.6468
    4228       1.6800
    4229       1.7612
    4230       1.7183
    4231       1.7465
    4232       1.6955
    4233       1.5790
    4234       1.5882
    4235       1.6901
    4236       1.6493
    4237       1.6774
    4238       1.5232
    4239       1.4872
    4240       1.4959
    4241       1.5615
    4242       1.5998
    4243       1.5904
    4244       1.6138
    4245       1.6476
    4246       1.6714
    4247       1.7131
    4248       1.6748
    4249       1.6787
    4250       1.6164
    4251       1.7099
    4252       1.7585
    4253       1.8257
    4254       1.7646
    4255       1.6897
    4256       1.7258
    4257       1.8130
    4258       1.6973
    4259       1.7744
    4260       1.6898
    4261       1.7217
    4262       1.6872
    4263       1.7526
    4264       1.8378
    4265       1.8218
    4266       1.8190
    4267       1.8183
    4268       1.7045
    4269       1.7491
    4270       1.7884
    4271       1.6574
    4272       1.6864
    4273       1.6694
    4274       1.6582
    4275       1.5953
    4276       1.6465
    4277       1.6889
    4278       1.6472
    4279       1.6980
    4280       1.7285
    4281       1.6807
    4282       1.6910
    4283       1.8512
    4284       1.7947
    4285       1.7604
    4286       1.7784
    4287       1.7420
    4288       1.6639
    4289       1.6812
    4290       1.6578
    4291       1.7324
    4292       1.7578
    4293       1.6552
    4294       1.7326
    4295       1.7393
    4296       1.8046
    4297       1.9142
    4298       2.0139
    4299       1.9197
    4300       1.8989
    4301       1.8055
    4302       1.8689
    4303       1.8977
    4304       1.9449
    4305       1.9163
    4306       1.9054
    4307       1.9275
    4308       1.9161
    4309       1.9922
    4310       2.0717
    4311       2.0999
    4312       2.2240
    4313       2.2158
    4314       2.1850
    4315       2.1879
    4316       2.1173
    4317       2.1789
    4318       2.0795
    4319       2.0511
    4320       2.0351
    4321       1.9894
    4322       2.1118
    4323       2.0201
    4324       2.0044
    4325       2.0228
    4326       2.0224
    4327       2.0630
    4328       2.2522
    4329       2.1963
    4330       2.2177
    4331       2.1070
    4332       2.0696
    4333       2.0690
    4334       2.0200
    4335       2.1403
    4336       2.0299
    4337       2.0093
    4338       2.0393
    4339       2.0835
    4340       2.1270
    4341       2.0324
    4342       2.0301
    4343       1.9863
    4344       1.9534
    4345       1.8919
    4346       1.9830
    4347       2.0133
    4348       1.9662
    4349       1.9574
    4350       2.0220
    4351       2.0367
    4352       1.9268
    4353       1.9315
    4354       1.9851
    4355       2.0499
    4356       1.9999
    4357       1.9234
    4358       1.9299
    4359       1.8812
    4360       2.0161
    4361       1.9730
    4362       2.0027
    4363       1.9280
    4364       1.9383
    4365       2.0851
    4366       2.1404
    4367       1.9265
    4368       2.0078
    4369       1.9998
    4370       2.0217
    4371       1.9256
    4372       1.9364
    4373       2.0464
    4374       1.9804
    4375       1.9592
    4376       1.9568
    4377       1.9492
    4378       1.7827
    4379       1.9305
    4380       1.9638
    4381       1.9435
    4382       1.8830
    4383       1.9736
    4384       1.9990
    4385       2.0171
    4386       1.9517
    4387       1.9676
    4388       2.0656
    4389       2.1357
    4390       2.0109
    4391       2.0930
    4392       2.0755
    4393       2.0409
    4394       1.9794
    4395       2.0069
    4396       2.0092
    4397       1.9962
    4398       1.9745
    4399       2.0136
    4400       1.9587
    4401       1.8930
    4402       1.9903
    4403       1.9229
    4404       1.9145
    4405       1.8936
    4406       2.0152
    4407       2.0072
    4408       1.9793
    4409       1.9668
    4410       1.8149
    4411       1.8561
    4412       1.8683
    4413       1.8305
    4414       1.8124
    4415       1.8239
    4416       1.9100
    4417       1.8734
    4418       1.8533
    4419       1.9574
    4420       1.8993
    4421       1.8717
    4422       1.9133
    4423       2.0513
    4424       1.9412
    4425       1.8584
    4426       1.9346
    4427       1.9480
    4428       1.8913
    4429       1.8167
    4430       1.7800
    4431       1.8101
    4432       1.9343
    4433       1.8657
    4434       1.8764
    4435       1.9302
    4436       2.0382
    4437       1.9248
    4438       1.9414
    4439       2.1503
    4440       2.1860
    4441       2.1984
    4442       2.1630
    4443       2.1437
    4444       2.1259
    4445       2.1662
    4446       2.1946
    4447       2.3119
    4448       2.1995
    4449       2.0826
    4450       1.9419
    4451       1.9705
    4452       1.8993
    4453       1.9539
    4454       1.9618
    4455       2.0228
    4456       1.9315
    4457       1.9844
    4458       1.8742
    4459       2.0066
    4460       2.0297
    4461       2.0245
    4462       1.8290
    4463       2.0325
    4464       1.9794
    4465       2.0334
    4466       1.9732
    4467       1.9593
    4468       2.0600
    4469       1.9198
    4470       1.9961
    4471       2.1472
    4472       2.1439
    4473       2.0421
    4474       1.9835
    4475       2.0182
    4476       1.9627
    4477       1.9846
    4478       2.0505
    4479       2.1861
    4480       2.0817
    4481       2.1074
    4482       1.9328
    4483       1.9480
    4484       2.0310
    4485       1.9200
    4486       1.9555
    4487       1.8697
    4488       1.8828
    4489       2.0408
    4490       1.8679
    4491       1.9700
    4492       2.0140
    4493       2.0021
    4494       1.9889
    4495       1.9730
    4496       2.0477
    4497       1.9987
    4498       2.0024
    4499       1.9499
    4500       2.0475
    4501       2.0387
    4502       2.0223
    4503       2.0146
    4504       2.0461
    4505       2.0178
    4506       2.0698
    4507       2.0289
    4508       1.9612
    4509       1.9873
    4510       1.8418
    4511       1.9300
    4512       1.9162
    4513       1.9324
    4514       2.0576
    4515       2.0634
    4516       1.9298
    4517       1.9745
    4518       1.8895
    4519       1.8483
    4520       1.8934
    4521       1.9238
    4522       1.9663
    4523       1.8877
    4524       1.9444
    4525       1.9726
    4526       2.0414
    4527       2.0511
    4528       2.0541
    4529       1.9402
    4530       1.8852
    4531       1.9567
    4532       2.1364
    4533       2.0624
    4534       2.0412
    4535       2.0261
    4536       1.9073
    4537       1.9496
    4538       1.9179
    4539       1.9210
    4540       1.8928
    4541       2.0045
    4542       2.0286
    4543       2.0995
    4544       2.0794
    4545       2.0321
    4546       2.0342
    4547       1.9055
    4548       1.8426
    4549       1.9121
    4550       1.8281
    4551       1.8135
    4552       1.8778
    4553       1.8783
    4554       1.9665
    4555       1.8746
    4556       1.9334
    4557       1.8904
    4558       1.9105
    4559       1.8573
    4560       1.9513
    4561       1.9112
    4562       2.0126
    4563       1.9523
    4564       1.9248
    4565       1.8185
    4566       1.8562
    4567       1.9014
    4568       1.9099
    4569       1.8938
    4570       1.8293
    4571       1.8488
    4572       1.8993
    4573       1.8865
    4574       1.8204
    4575       1.7119
    4576       1.7062
    4577       1.7212
    4578       1.7374
    4579       1.7392
    4580       1.8926
    4581       1.8798
    4582       1.9394
    4583       1.9659
    4584       2.1568
    4585       2.0007
    4586       1.9942
    4587       1.9067
    4588       1.8518
    4589       1.9132
    4590       1.9342
    4591       1.9456
    4592       1.8805
    4593       1.8113
    4594       1.8695
    4595       1.7820
    4596       1.8166
    4597       1.7601
    4598       1.7257
    4599       1.7675
    4600       1.8853
    4601       1.9200
    4602       1.8770
    4603       1.7549
    4604       1.8679
    4605       1.8288
    4606       1.8268
    4607       1.7198
    4608       1.8683
    4609       1.7497
    4610       1.7028
    4611       1.7112
    4612       1.6726
    4613       1.7059
    4614       1.6951
    4615       1.7026
    4616       1.7766
    4617       1.8154
    4618       1.7516
    4619       1.8955
    4620       1.8524
    4621       1.8444
    4622       1.9665
    4623       1.8893
    4624       1.8065
    4625       1.8943
    4626       2.0209
    4627       2.0240
    4628       2.0152
    4629       1.9564
    4630       1.9962
    4631       2.0094
    4632       1.9440
    4633       2.0103
    4634       1.9586
    4635       1.9624
    4636       2.0041
    4637       1.9875
    4638       1.9477
    4639       1.9766
    4640       1.9484
    4641       1.9810
    4642       1.8725
    4643       1.9229
    4644       1.8884
    4645       1.8936
    4646       1.8110
    4647       1.7611
    4648       1.8681
    4649       1.9903
    4650       1.9267
    4651       1.9356
    4652       1.9636
    4653       1.9219
    4654       1.9180
    4655       1.8898
    4656       1.8646
    4657       1.8717
    4658       1.9564
    4659       2.0087
    4660       1.9686
    4661       2.0424
    4662       2.0764
    4663       2.0441
    4664       2.0790
    4665       2.0780
    4666       2.0752
    4667       2.1241
    4668       2.0821
    4669       2.0723
    4670       2.0061
    4671       1.9699
    4672       1.8553
    4673       1.8469
    4674       1.8870
    4675       1.8635
    4676       1.8741
    4677       1.8453
    4678       1.8603
    4679       1.8032
    4680       1.8677
    4681       1.9598
    4682       1.9652
    4683       2.0285
    4684       1.9106
    4685       1.9171
    4686       1.9763
    4687       2.0142
    4688       1.8820
    4689       1.9246
    4690       1.9256
    4691       1.9107
    4692       1.8665
    4693       1.8439
    4694       1.8843
    4695       1.9083
    4696       1.9252
    4697       1.8867
    4698       1.9957
    4699       1.9617
    4700       1.8990
    4701       1.9947
    4702       1.9025
    4703       2.0438
    4704       1.9135
    4705       1.9286
    4706       1.9353
    4707       1.8906
    4708       1.7937
    4709       1.7734
    4710       1.8931
    4711       1.7538
    4712       1.9299
    4713       2.0008
    4714       2.0300
    4715       2.0737
    4716       2.0458
    4717       1.8404
    4718       1.9808
    4719       2.0554
    4720       1.9911
    4721       1.9341
    4722       2.1345
    4723       2.1101
    4724       2.0373
    4725       2.0995
    4726       2.0734
    4727       2.0805
    4728       2.1535
    4729       2.1058
    4730       2.0378
    4731       2.1604
    4732       2.1403
    4733       2.1521
    4734       2.0956
    4735       2.0808
    4736       2.1813
    4737       2.2344
    4738       2.2445
    4739       2.1415
    4740       2.1130
    4741       2.1388
    4742       2.2437
    4743       2.2068
    4744       2.1926
    4745       2.2546
    4746       2.2278
    4747       2.1782
    4748       2.2078
    4749       2.2095
    4750       2.1377
    4751       2.0639
    4752       2.1511
    4753       2.1007
    4754       2.0835
    4755       2.3708
    4756       2.1910
    4757       2.1051
    4758       2.1168
    4759       2.2037
    4760       2.2054
    4761       2.1597
    4762       2.1651
    4763       2.0507
    4764       2.0770
    4765       2.0454
    4766       2.0508
    4767       2.1694
    4768       2.0770
    4769       2.0383
    4770       1.9998
    4771       2.0036
    4772       1.8479
    4773       1.9709
    4774       2.0014
    4775       2.1260
    4776       2.0512
    4777       2.0871
    4778       2.0733
    4779       2.0398
    4780       1.9901
    4781       1.9090
    4782       2.0582
    4783       2.0136
    4784       1.9505
    4785       1.9916
    4786       1.8943
    4787       1.9460
    4788       1.9352
    4789       1.9388
    4790       2.0045
    4791       1.9578
    4792       2.0504
    4793       1.9820
    4794       1.9207
    4795       1.9677
    4796       1.9755
    4797       2.0546
    4798       2.1346
    4799       2.1813
    4800       2.1923
    4801       2.1650
    4802       2.2182
    4803       2.2738
    4804       2.3236
    4805       2.3041
    4806       2.1494
    4807       2.1241
    4808       2.3273
    4809       2.0489
    4810       2.0359
    4811       2.0406
    4812       2.1529
    4813       2.2057
    4814       2.0877
    4815       2.0977
    4816       2.2629
    4817       2.2685
    4818       2.2562
    4819       2.2314
    4820       2.2594
    4821       2.3557
    4822       2.3607
    4823       2.1996
    4824       2.1560
    4825       2.2020
    4826       2.2080
    4827       1.9964
    4828       2.1312
    4829       2.0230
    4830       2.0965
    4831       2.0077
    4832       1.9754
    4833       1.9837
    4834       1.8257
    4835       1.7584
    4836       1.9026
    4837       1.9155
    4838       1.8811
    4839       1.8860
    4840       1.9065
    4841       1.9454
    4842       2.0127
    4843       1.9758
    4844       2.0102
    4845       1.9236
    4846       1.9884
    4847       2.0237
    4848       1.9215
    4849       1.9768
    4850       1.9311
    4851       1.8830
    4852       1.9538
    4853       2.0852
    4854       2.0235
    4855       1.8861
    4856       1.8680
    4857       1.9304
    4858       1.8699
    4859       1.8536
    4860       2.0164
    4861       1.9310
    4862       1.8275
    4863       1.9243
    4864       1.8020
    4865       1.8434
    4866       1.7384
    4867       1.9518
    4868       1.9284
    4869       1.9719
    4870       1.9896
    4871       2.0351
    4872       2.0867
    4873       2.0115
    4874       1.9781
    4875       2.0605
    4876       1.9653
    4877       1.9151
    4878       1.9849
    4879       1.9744
    4880       1.8259
    4881       1.8038
    4882       1.8256
    4883       1.9557
    4884       1.9568
    4885       1.9963
    4886       2.0770
    4887       1.9674
    4888       1.9179
    4889       2.0339
    4890       2.0659
    4891       1.9456
    4892       1.9247
    4893       2.1276
    4894       2.2084
    4895       2.0209
    4896       2.0627
    4897       2.0363
    4898       1.9970
    4899       1.9856
    4900       1.9284
    4901       2.0144
    4902       2.0092
    4903       2.0244
    4904       1.8671
    4905       1.9357
    4906       1.9258
    4907       1.8747
    4908       1.9070
    4909       1.8421
    4910       1.7962
    4911       1.9957
    4912       1.9698
    4913       2.0012
    4914       1.9131
    4915       1.9677
    4916       1.9464
    4917       1.9506
    4918       1.8040
    4919       1.8352
    4920       1.8268
    4921       1.8207
    4922       1.8622
    4923       1.7684
    4924       1.7852
    4925       1.7852
    4926       1.8202
    4927       1.7948
    4928       1.7737
    4929       1.7520
    4930       1.8395
    4931       1.8799
    4932       1.9279
    4933       2.1179
    4934       2.1132
    4935       2.1444
    4936       2.0297
    4937       2.0040
    4938       1.9780
    4939       2.0029
    4940       2.0490
    4941       2.0136
    4942       1.9418
    4943       1.9358
    4944       1.8722
    4945       1.9396
    4946       1.9856
    4947       1.8835
    4948       1.8788
    4949       1.9963
    4950       2.0128
    4951       2.1659
    4952       2.1859
    4953       2.0037
    4954       2.0458
    4955       1.9971
    4956       1.9307
    4957       1.8854
    4958       1.9682
    4959       1.9389
    4960       2.1970
    4961       2.0758
    4962       2.0509
    4963       1.9105
    4964       1.9247
    4965       1.9678
    4966       1.8741
    4967       1.8828
    4968       1.9557
    4969       1.8659
    4970       1.8505
    4971       1.9527
    4972       1.9710
    4973       1.9237
    4974       1.8646
    4975       1.8686
    4976       1.8939
    4977       1.9141
    4978       1.9640
    4979       2.0899
    4980       2.0499
    4981       1.9783
    4982       2.0010
    4983       2.1003
    4984       2.0172
    4985       2.0409
    4986       2.0276
    4987       1.9674
    4988       2.0101
    4989       2.1425
    4990       2.0574
    4991       1.9530
    4992       2.1041
    4993       2.1872
    4994       2.0569
    4995       2.1133
    4996       2.1478
    4997       2.1702
    4998       2.2242
    4999       2.2422
    5000       2.3357
