# Supplementary material for: Active ingredients and molecular targets of Taraxacum mongolicum against hepatocellular carcinoma: network pharmacology, molecular docking, and molecular dynamics simulation analysis
Source: PeerJ. 2022 Jul 18;10:e13737. doi: 10.7717/peerj.13737 (PMC9302432; doi:10.7717/peerj.13737)
Supplement: Supplemental Information 7 [file peerj-10-13737-s007.zip › Molecular dynamics (MD) simulation data/PTEN-Sonchuside_A data/rmsf_protein.dat]

#Res        AtomicFlx
   1.000       4.0549
   2.000       3.9164
   3.000       3.6442
   4.000       2.1661
   5.000       1.4456
   6.000       1.1135
   7.000       0.8483
   8.000       0.8419
   9.000       0.9464
  10.000       0.9464
  11.000       1.4379
  12.000       1.8251
  13.000       2.5833
  14.000       2.2706
  15.000       1.3408
  16.000       1.4214
  17.000       0.7794
  18.000       0.6848
  19.000       0.6242
  20.000       0.6469
  21.000       0.5794
  22.000       0.5997
  23.000       0.7286
  24.000       0.8551
  25.000       0.7028
  26.000       0.5163
  27.000       0.4642
  28.000       0.4610
  29.000       0.4877
  30.000       0.5803
  31.000       0.5961
  32.000       0.6726
  33.000       0.8968
  34.000       1.1144
  35.000       1.5364
  36.000       1.5433
  37.000       1.6355
  38.000       1.6249
  39.000       1.2689
  40.000       1.1403
  41.000       1.2015
  42.000       0.7767
  43.000       0.9301
  44.000       0.8245
  45.000       0.9571
  46.000       0.8824
  47.000       0.7046
  48.000       0.7579
  49.000       0.8465
  50.000       0.7863
  51.000       0.7435
  52.000       0.8663
  53.000       1.0788
  54.000       1.3064
  55.000       1.3432
  56.000       1.3743
  57.000       1.3676
  58.000       1.0664
  59.000       0.6133
  60.000       0.5225
  61.000       0.4785
  62.000       0.4601
  63.000       0.4735
  64.000       0.4775
  65.000       0.5915
  66.000       0.8503
  67.000       1.0014
  68.000       1.1279
  69.000       1.4621
  70.000       1.4998
  71.000       2.1453
  72.000       2.0991
  73.000       1.8248
  74.000       1.7424
  75.000       1.5705
  76.000       1.3412
  77.000       0.9920
  78.000       0.7856
  79.000       0.6627
  80.000       0.6504
  81.000       0.7291
  82.000       0.7397
  83.000       0.8335
  84.000       0.7631
  85.000       0.6868
  86.000       0.6077
  87.000       0.6499
  88.000       0.6339
  89.000       0.4926
  90.000       0.5895
  91.000       0.7189
  92.000       0.8120
  93.000       0.7091
  94.000       0.6421
  95.000       0.5870
  96.000       0.7480
  97.000       0.7481
  98.000       0.6087
  99.000       0.7044
 100.000       0.9346
 101.000       0.7746
 102.000       0.6230
 103.000       1.0497
 104.000       1.1549
 105.000       0.7681
 106.000       0.8011
 107.000       1.0897
 108.000       1.6515
 109.000       1.3002
 110.000       1.3581
 111.000       1.0541
 112.000       0.7220
 113.000       0.5809
 114.000       0.4887
 115.000       0.4271
 116.000       0.3875
 117.000       0.4044
 118.000       0.5231
 119.000       0.6148
 120.000       0.6154
 121.000       0.5944
 122.000       0.6560
 123.000       0.5527
 124.000       0.5323
 125.000       0.4328
 126.000       0.4656
 127.000       0.4563
 128.000       0.4251
 129.000       0.4306
 130.000       0.4641
 131.000       0.4785
 132.000       0.5253
 133.000       0.5772
 134.000       0.5239
 135.000       0.5797
 136.000       0.6541
 137.000       0.7526
 138.000       0.8086
 139.000       0.8107
 140.000       1.0054
 141.000       0.8352
 142.000       0.6399
 143.000       0.6826
 144.000       0.7078
 145.000       0.5942
 146.000       0.5535
 147.000       0.7036
 148.000       0.6849
 149.000       0.5548
 150.000       0.6633
 151.000       0.7663
 152.000       0.7075
 153.000       0.5885
 154.000       0.6908
 155.000       0.9224
 156.000       0.9838
 157.000       0.8686
 158.000       0.8964
 159.000       0.6587
 160.000       0.5478
 161.000       0.6437
 162.000       0.5610
 163.000       0.5083
 164.000       0.4808
 165.000       0.4786
 166.000       0.4880
 167.000       0.4612
 168.000       0.4502
 169.000       0.4616
 170.000       0.5117
 171.000       0.4838
 172.000       0.5016
 173.000       0.5575
 174.000       0.6448
 175.000       0.6691
 176.000       0.7361
 177.000       0.9178
 178.000       1.0656
 179.000       1.0789
 180.000       1.1001
 181.000       1.1522
 182.000       0.7914
 183.000       0.8333
 184.000       0.8042
 185.000       0.6901
 186.000       0.6711
 187.000       0.6412
 188.000       0.6747
 189.000       0.6167
 190.000       0.7814
 191.000       0.6828
 192.000       0.5960
 193.000       0.5726
 194.000       0.5528
 195.000       0.7122
 196.000       0.7328
 197.000       0.7883
 198.000       0.7544
 199.000       0.8536
 200.000       0.9004
 201.000       1.1578
 202.000       1.5021
 203.000       1.1982
 204.000       1.0722
 205.000       0.8698
 206.000       1.2235
 207.000       0.6766
 208.000       0.6826
 209.000       0.5463
 210.000       0.5341
 211.000       0.5065
 212.000       0.5771
 213.000       0.6446
 214.000       0.8914
 215.000       1.1032
 216.000       1.0587
 217.000       0.8035
 218.000       0.7567
 219.000       0.6758
 220.000       0.6498
 221.000       0.6980
 222.000       0.9564
 223.000       0.9759
 224.000       0.8364
 225.000       0.7722
 226.000       0.7996
 227.000       0.8644
 228.000       0.9223
 229.000       1.1233
 230.000       1.3500
 231.000       0.9804
 232.000       0.7408
 233.000       0.6425
 234.000       0.6324
 235.000       0.6762
 236.000       0.8767
 237.000       1.0443
 238.000       1.4473
 239.000       1.0849
 240.000       0.8256
 241.000       0.7204
 242.000       0.7172
 243.000       0.6147
 244.000       0.5699
 245.000       0.5502
 246.000       0.4864
 247.000       0.5020
 248.000       0.5295
 249.000       0.4777
 250.000       0.4999
 251.000       0.4835
 252.000       0.6052
 253.000       0.6945
 254.000       1.7550
 255.000       2.9393
 256.000       4.6590
 257.000       5.7772
 258.000       4.5339
 259.000       3.8762
 260.000       2.2513
 261.000       1.2413
 262.000       0.9645
 263.000       0.7961
 264.000       0.6082
 265.000       0.5630
 266.000       0.5434
 267.000       0.4853
 268.000       0.4743
 269.000       0.4762
 270.000       0.4586
 271.000       0.4775
 272.000       0.5277
 273.000       0.6345
 274.000       0.7284
 275.000       0.8919
 276.000       1.6364
 277.000       1.5423
 278.000       1.1604
 279.000       0.8265
 280.000       0.8271
 281.000       0.7781
 282.000       0.6921
 283.000       0.5674
 284.000       0.5708
 285.000       0.5649
 286.000       0.6191
 287.000       0.5189
 288.000       0.5323
 289.000       0.7038
 290.000       0.6601
 291.000       0.6183
 292.000       0.6618
 293.000       0.8516
 294.000       0.8389
 295.000       1.0965
 296.000       1.1631
 297.000       0.9350
 298.000       1.0364
 299.000       0.8323
 300.000       0.7356
 301.000       0.8748
 302.000       0.9582
 303.000       1.0420
 304.000       0.6919
 305.000       0.6523
 306.000       0.5786
 307.000       0.5749
 308.000       0.5473
 309.000       0.5943
 310.000       0.6450
 311.000       0.8133
 312.000       1.0080
 313.000       1.2190
 314.000       2.1665
