# Supplementary material for: Active ingredients and molecular targets of Taraxacum mongolicum against hepatocellular carcinoma: network pharmacology, molecular docking, and molecular dynamics simulation analysis
Source: PeerJ. 2022 Jul 18;10:e13737. doi: 10.7717/peerj.13737 (PMC9302432; doi:10.7717/peerj.13737)
Supplement: Supplemental Information 7 [file peerj-10-13737-s007.zip › Molecular dynamics (MD) simulation data/Austricin-HSP90AA1/avghb-acceptor.dat]

#Acceptor            DonorH         Donor   Frames         Frac      AvgDist       AvgAng
MOL_210@O3       TYR_124@HH    TYR_124@OH      186       0.0186       2.8054     158.8426
MOL_210@H11       LEU_88@HA     LEU_88@CA       68       0.0068       2.9485     140.8953
MOL_210@H8      PHE_123@HB2    PHE_123@CB       42       0.0042       2.9671     143.5541
MOL_210@H2      LEU_92@HD13    LEU_92@CD1       39       0.0039       2.9516     143.4401
MOL_210@H5      LEU_92@HD12    LEU_92@CD1       33       0.0033       2.9603     144.8467
MOL_210@H2      LEU_92@HD11    LEU_92@CD1       30       0.0030       2.9304     143.9985
MOL_210@H5      LEU_92@HD13    LEU_92@CD1       28       0.0028       2.9558     144.4202
MOL_210@H9      PHE_123@HB2    PHE_123@CB       28       0.0028       2.9690     142.6270
MOL_210@H10     PHE_123@HB2    PHE_123@CB       25       0.0025       2.9601     142.6329
MOL_210@H2      LEU_92@HD12    LEU_92@CD1       24       0.0024       2.9233     140.5690
MOL_210@H5      LEU_92@HD11    LEU_92@CD1       20       0.0020       2.9297     141.5174
MOL_210@H8       ASN_36@HB3     ASN_36@CB       16       0.0016       2.9652     141.8666
MOL_210@H5      LEU_92@HD23    LEU_92@CD2       12       0.0012       2.9295     141.2424
MOL_210@H15    VAL_135@HG23   VAL_135@CG2       10       0.0010       2.9524     142.2935
MOL_210@H13      TYR_124@HH    TYR_124@OH        9       0.0009       2.7948     150.3129
MOL_210@H2      LEU_92@HD21    LEU_92@CD2        9       0.0009       2.9011     141.3463
MOL_210@H5      LEU_92@HD22    LEU_92@CD2        9       0.0009       2.9351     139.0880
MOL_210@H15    VAL_135@HG21   VAL_135@CG2        9       0.0009       2.9543     141.5696
MOL_210@H10      ASN_36@HB3     ASN_36@CB        9       0.0009       2.9598     141.3582
MOL_210@H5      LEU_92@HD21    LEU_92@CD2        8       0.0008       2.9190     140.2757
MOL_210@H16    VAL_135@HG21   VAL_135@CG2        8       0.0008       2.9208     140.5322
MOL_210@H14      LEU_92@HB2     LEU_92@CB        8       0.0008       2.9345     139.2124
MOL_210@H13      ALA_96@HB1     ALA_96@CB        8       0.0008       2.9595     141.7142
MOL_210@H17    VAL_135@HG22   VAL_135@CG2        8       0.0008       2.9640     140.6031
MOL_210@H16    VAL_135@HG22   VAL_135@CG2        8       0.0008       2.9649     142.7541
MOL_210@H12      ALA_96@HB3     ALA_96@CB        8       0.0008       2.9660     138.8621
MOL_210@H12      TYR_124@HH    TYR_124@OH        7       0.0007       2.8598     147.6597
MOL_210@H2       MET_83@HE3     MET_83@CE        7       0.0007       2.8740     140.8210
MOL_210@H14       LEU_92@HG     LEU_92@CG        7       0.0007       2.9230     142.4331
MOL_210@H15    VAL_135@HG22   VAL_135@CG2        7       0.0007       2.9498     140.0612
MOL_210@H13      ALA_96@HB2     ALA_96@CB        7       0.0007       2.9500     137.9529
MOL_210@H9       ASN_36@HB3     ASN_36@CB        7       0.0007       2.9569     139.0802
MOL_210@H12      LEU_92@HB2     LEU_92@CB        7       0.0007       2.9594     138.1576
MOL_210@H17    VAL_135@HG11   VAL_135@CG1        7       0.0007       2.9640     141.2049
MOL_210@H14      LEU_92@HB3     LEU_92@CB        7       0.0007       2.9645     141.8710
MOL_210@H13      LEU_92@HB2     LEU_92@CB        7       0.0007       2.9670     140.2961
MOL_210@H14      TYR_124@HH    TYR_124@OH        6       0.0006       2.7923     154.1835
MOL_210@H2      LEU_92@HD23    LEU_92@CD2        6       0.0006       2.9053     144.9762
MOL_210@H15    VAL_135@HG12   VAL_135@CG1        6       0.0006       2.9292     139.9082
MOL_210@H17    VAL_135@HG23   VAL_135@CG2        6       0.0006       2.9514     140.2281
MOL_210@H16    VAL_135@HG23   VAL_135@CG2        6       0.0006       2.9525     143.9827
MOL_210@H12      GLY_93@HA2     GLY_93@CA        6       0.0006       2.9651     139.6252
MOL_210@H5       LEU_92@HB3     LEU_92@CB        6       0.0006       2.9702     142.3804
MOL_210@H16      MET_83@HE1     MET_83@CE        6       0.0006       2.9719     141.0716
MOL_210@H13       LEU_92@HG     LEU_92@CG        6       0.0006       2.9755     141.4467
MOL_210@H16      MET_83@HE3     MET_83@CE        5       0.0005       2.9169     140.1381
MOL_210@H17      MET_83@HE2     MET_83@CE        5       0.0005       2.9468     145.4065
MOL_210@H16      MET_83@HE2     MET_83@CE        5       0.0005       2.9476     141.0400
MOL_210@H13      GLY_93@HA2     GLY_93@CA        5       0.0005       2.9483     143.0236
MOL_210@H17    VAL_135@HG21   VAL_135@CG2        5       0.0005       2.9531     139.9685
MOL_210@H12      ALA_96@HB1     ALA_96@CB        5       0.0005       2.9582     140.5732
MOL_210@H17    VAL_135@HG13   VAL_135@CG1        5       0.0005       2.9745     143.0809
MOL_210@H2      LEU_92@HD22    LEU_92@CD2        4       0.0004       2.8950     138.1506
MOL_210@H8      PHE_123@HD1   PHE_123@CD1        4       0.0004       2.9005     141.8162
MOL_210@H15      MET_83@HE3     MET_83@CE        4       0.0004       2.9128     143.6872
MOL_210@H16    VAL_135@HG13   VAL_135@CG1        4       0.0004       2.9564     139.6913
MOL_210@H17      MET_83@HE1     MET_83@CE        4       0.0004       2.9578     142.6370
MOL_210@H12       LEU_92@HG     LEU_92@CG        4       0.0004       2.9595     142.0371
MOL_210@H12      LEU_92@HB3     LEU_92@CB        4       0.0004       2.9848     139.0010
MOL_210@H9      ASN_36@HD22    ASN_36@ND2        3       0.0003       2.6906     147.7696
MOL_210@H9      PHE_123@HD1   PHE_123@CD1        3       0.0003       2.9012     139.9971
MOL_210@H2       MET_83@HE2     MET_83@CE        3       0.0003       2.9380     145.7187
MOL_210@H15      MET_83@HE2     MET_83@CE        3       0.0003       2.9498     145.1831
MOL_210@H15    VAL_135@HG11   VAL_135@CG1        3       0.0003       2.9502     138.9533
MOL_210@H14     TYR_124@HE2   TYR_124@CE2        3       0.0003       2.9512     149.4026
MOL_210@H16    VAL_135@HG12   VAL_135@CG1        3       0.0003       2.9558     141.6135
MOL_210@H14      ALA_96@HB2     ALA_96@CB        3       0.0003       2.9565     138.5801
MOL_210@H14      ALA_96@HB1     ALA_96@CB        3       0.0003       2.9678     138.4030
MOL_210@H17    VAL_135@HG12   VAL_135@CG1        3       0.0003       2.9873     138.0199
MOL_210@H8      ASN_36@HD22    ASN_36@ND2        2       0.0002       2.8664     137.1527
MOL_210@H7       ALA_96@HB3     ALA_96@CB        2       0.0002       2.8941     136.7955
MOL_210@H15      MET_83@HE1     MET_83@CE        2       0.0002       2.8942     137.4653
MOL_210@H13      LEU_92@HB3     LEU_92@CB        2       0.0002       2.9029     139.8909
MOL_210@H14      GLY_93@HA2     GLY_93@CA        2       0.0002       2.9180     139.9526
MOL_210@H3      PHE_123@HB2    PHE_123@CB        2       0.0002       2.9415     136.2780
MOL_210@H11     LEU_88@HD22    LEU_88@CD2        2       0.0002       2.9512     138.0770
MOL_210@H12      ALA_96@HB2     ALA_96@CB        2       0.0002       2.9556     138.4002
MOL_210@H11     LEU_88@HD11    LEU_88@CD1        2       0.0002       2.9571     138.9559
MOL_210@H1       ASN_36@HB3     ASN_36@CB        2       0.0002       2.9571     145.8810
MOL_210@H15     LEU_88@HD23    LEU_88@CD2        2       0.0002       2.9618     136.9946
MOL_210@H4       MET_83@HE2     MET_83@CE        2       0.0002       2.9650     148.1285
MOL_210@H12     TYR_124@HE2   TYR_124@CE2        2       0.0002       2.9653     146.7547
MOL_210@H16     LEU_88@HD23    LEU_88@CD2        2       0.0002       2.9722     139.8564
MOL_210@H4      LEU_92@HD12    LEU_92@CD1        2       0.0002       2.9843     137.0998
MOL_210@H7       ALA_96@HB1     ALA_96@CB        2       0.0002       2.9930     148.3318
MOL_210@O4      ASN_36@HD21    ASN_36@ND2        1       0.0001       2.8041     168.5714
MOL_210@H10     ASN_36@HD22    ASN_36@ND2        1       0.0001       2.8422     136.1691
MOL_210@H7       ALA_96@HB2     ALA_96@CB        1       0.0001       2.8965     140.2755
MOL_210@H8       LYS_43@HD2     LYS_43@CD        1       0.0001       2.9082     137.2000
MOL_210@C14      TYR_124@HH    TYR_124@OH        1       0.0001       2.9147     150.5777
MOL_210@H2       MET_83@HE1     MET_83@CE        1       0.0001       2.9247     137.1081
MOL_210@H2        LEU_92@HG     LEU_92@CG        1       0.0001       2.9288     139.0731
MOL_210@H8       LYS_43@HE3     LYS_43@CE        1       0.0001       2.9322     151.7459
MOL_210@H17      MET_83@HE3     MET_83@CE        1       0.0001       2.9375     139.8583
MOL_210@H16    VAL_135@HG11   VAL_135@CG1        1       0.0001       2.9391     151.3426
MOL_210@H4      LEU_92@HD22    LEU_92@CD2        1       0.0001       2.9420     141.6988
MOL_210@H13      VAL_121@HA    VAL_121@CA        1       0.0001       2.9444     150.0623
MOL_210@H14      ALA_96@HB3     ALA_96@CB        1       0.0001       2.9486     135.0872
MOL_210@H15      VAL_135@HB    VAL_135@CB        1       0.0001       2.9508     137.4090
MOL_210@H6       TYR_124@HH    TYR_124@OH        1       0.0001       2.9543     136.3620
MOL_210@H9        ALA_40@HA     ALA_40@CA        1       0.0001       2.9588     136.9979
MOL_210@H10      LYS_43@HE3     LYS_43@CE        1       0.0001       2.9592     136.1732
MOL_210@H4      LEU_92@HD23    LEU_92@CD2        1       0.0001       2.9644     135.1810
MOL_210@H13     TYR_124@HE2   TYR_124@CE2        1       0.0001       2.9653     138.5295
MOL_210@H2       LEU_92@HB3     LEU_92@CB        1       0.0001       2.9659     138.9836
MOL_210@H17     LEU_88@HD22    LEU_88@CD2        1       0.0001       2.9669     138.5535
MOL_210@H11     LEU_88@HD23    LEU_88@CD2        1       0.0001       2.9670     136.0452
MOL_210@H10     PHE_123@HD1   PHE_123@CD1        1       0.0001       2.9714     135.4980
MOL_210@H11     LEU_88@HD21    LEU_88@CD2        1       0.0001       2.9721     148.8072
MOL_210@H17      PHE_123@HZ    PHE_123@CZ        1       0.0001       2.9732     137.4399
MOL_210@H17    THR_169@HG21   THR_169@CG2        1       0.0001       2.9794     147.0612
MOL_210@H15     LEU_88@HD21    LEU_88@CD2        1       0.0001       2.9805     136.4098
MOL_210@H17     LEU_88@HD23    LEU_88@CD2        1       0.0001       2.9835     149.3972
MOL_210@H6      PHE_123@HD2   PHE_123@CD2        1       0.0001       2.9842     137.0500
MOL_210@H5        LEU_92@HG     LEU_92@CG        1       0.0001       2.9849     143.0911
MOL_210@H16     LEU_88@HD21    LEU_88@CD2        1       0.0001       2.9898     151.8652
MOL_210@H15    VAL_135@HG13   VAL_135@CG1        1       0.0001       2.9984     148.4968
