# Supplementary material for: Active ingredients and molecular targets of Taraxacum mongolicum against hepatocellular carcinoma: network pharmacology, molecular docking, and molecular dynamics simulation analysis
Source: PeerJ. 2022 Jul 18;10:e13737. doi: 10.7717/peerj.13737 (PMC9302432; doi:10.7717/peerj.13737)
Supplement: Supplemental Information 7 [file peerj-10-13737-s007.zip › Molecular dynamics (MD) simulation data/Austricin-HSP90AA1/avghb-donor.dat]

#Acceptor            DonorH         Donor   Frames         Frac      AvgDist       AvgAng
ASN_36@OD1      MOL_210@H18    MOL_210@O4      119       0.0119       2.7855     163.8499
LEU_92@HD13      MOL_210@H2    MOL_210@C2       30       0.0030       2.9577     151.3596
LEU_92@HD12      MOL_210@H2    MOL_210@C2       28       0.0028       2.9498     147.2651
LEU_92@HD12      MOL_210@H5    MOL_210@C5       27       0.0027       2.9490     146.8034
LEU_92@HD11      MOL_210@H2    MOL_210@C2       26       0.0026       2.9408     149.9220
PHE_123@HB2      MOL_210@H8   MOL_210@C11       26       0.0026       2.9573     142.1784
PHE_123@HB2      MOL_210@H9   MOL_210@C11       26       0.0026       2.9610     140.9857
LEU_92@HD23      MOL_210@H5    MOL_210@C5       25       0.0025       2.9443     147.1174
LEU_92@HD13      MOL_210@H5    MOL_210@C5       23       0.0023       2.9536     145.4514
LEU_92@HD11      MOL_210@H5    MOL_210@C5       22       0.0022       2.9479     143.7823
LEU_92@HD21      MOL_210@H2    MOL_210@C2       17       0.0017       2.9509     146.1732
LEU_92@HD22      MOL_210@H5    MOL_210@C5       17       0.0017       2.9593     146.1526
LEU_92@HB2      MOL_210@H13   MOL_210@C14       16       0.0016       2.9495     144.9588
LEU_92@HB2      MOL_210@H14   MOL_210@C14       15       0.0015       2.9677     141.0051
PHE_123@HB2     MOL_210@H10   MOL_210@C11       15       0.0015       2.9734     142.2174
GLY_120@O       MOL_210@H18    MOL_210@O4       14       0.0014       2.8588     156.7874
ASN_36@HD22      MOL_210@H9   MOL_210@C11       14       0.0014       2.8650     140.1509
LEU_92@HD22      MOL_210@H2    MOL_210@C2       12       0.0012       2.9496     145.7070
LEU_92@HD21      MOL_210@H5    MOL_210@C5       12       0.0012       2.9700     146.6699
ASN_36@HD22      MOL_210@H8   MOL_210@C11       11       0.0011       2.9287     142.4408
ASN_36@HB3       MOL_210@H8   MOL_210@C11       11       0.0011       2.9443     140.6568
LEU_92@HD23      MOL_210@H2    MOL_210@C2       11       0.0011       2.9470     145.6705
ASN_36@HD22     MOL_210@H10   MOL_210@C11       10       0.0010       2.8768     143.6546
ALA_96@HB1      MOL_210@H13   MOL_210@C14       10       0.0010       2.9518     143.7033
LEU_92@HB2      MOL_210@H12   MOL_210@C14       10       0.0010       2.9673     140.3117
LEU_88@HA       MOL_210@H11   MOL_210@C13        8       0.0008       2.8885     139.1031
LEU_92@HB3      MOL_210@H12   MOL_210@C14        8       0.0008       2.9427     137.0907
VAL_135@HG21    MOL_210@H17   MOL_210@C15        8       0.0008       2.9436     138.8427
LEU_92@HB3      MOL_210@H13   MOL_210@C14        8       0.0008       2.9508     141.7568
VAL_135@HG23    MOL_210@H15   MOL_210@C15        8       0.0008       2.9594     138.6885
VAL_135@HG21    MOL_210@H16   MOL_210@C15        8       0.0008       2.9731     139.4611
ALA_96@HB2      MOL_210@H14   MOL_210@C14        8       0.0008       2.9813     144.3297
TYR_124@HH      MOL_210@H13   MOL_210@C14        7       0.0007       2.9241     143.1452
ALA_96@HB3      MOL_210@H12   MOL_210@C14        7       0.0007       2.9449     142.6797
PHE_123@HB2      MOL_210@H1    MOL_210@C1        7       0.0007       2.9664     148.3845
MET_83@HE2      MOL_210@H17   MOL_210@C15        7       0.0007       2.9699     145.4904
ALA_96@HB2      MOL_210@H13   MOL_210@C14        7       0.0007       2.9774     142.1524
ALA_96@HB1      MOL_210@H12   MOL_210@C14        6       0.0006       2.9134     137.9216
LEU_92@HB3      MOL_210@H14   MOL_210@C14        6       0.0006       2.9240     138.7623
TYR_124@HH      MOL_210@H12   MOL_210@C14        6       0.0006       2.9369     149.5130
ALA_96@HB3      MOL_210@H14   MOL_210@C14        6       0.0006       2.9723     141.2261
VAL_135@HG21    MOL_210@H15   MOL_210@C15        5       0.0005       2.9409     138.3919
ASN_36@HB3       MOL_210@H9   MOL_210@C11        5       0.0005       2.9566     139.3252
ALA_96@HB1      MOL_210@H14   MOL_210@C14        5       0.0005       2.9596     140.0149
ASN_36@HB3      MOL_210@H10   MOL_210@C11        5       0.0005       2.9682     137.9896
MET_83@HE3       MOL_210@H2    MOL_210@C2        4       0.0004       2.8853     141.1694
TYR_124@HH      MOL_210@H14   MOL_210@C14        4       0.0004       2.9250     143.9202
MET_83@HE2      MOL_210@H15   MOL_210@C15        4       0.0004       2.9477     147.7827
LEU_92@HB3       MOL_210@H5    MOL_210@C5        4       0.0004       2.9531     139.5128
VAL_135@HG23    MOL_210@H17   MOL_210@C15        4       0.0004       2.9533     138.5139
VAL_135@HG22    MOL_210@H15   MOL_210@C15        4       0.0004       2.9609     137.9734
VAL_135@HG11    MOL_210@H16   MOL_210@C15        4       0.0004       2.9618     142.7431
MET_83@HE3      MOL_210@H16   MOL_210@C15        4       0.0004       2.9632     142.9686
VAL_135@HG11    MOL_210@H17   MOL_210@C15        4       0.0004       2.9652     136.9289
LEU_92@HG       MOL_210@H13   MOL_210@C14        4       0.0004       2.9676     140.6495
LEU_92@HG       MOL_210@H12   MOL_210@C14        4       0.0004       2.9799     137.8854
MET_83@HE1      MOL_210@H16   MOL_210@C15        4       0.0004       2.9802     143.0483
VAL_135@HG12    MOL_210@H15   MOL_210@C15        3       0.0003       2.9238     144.7375
LEU_88@HD22     MOL_210@H16   MOL_210@C15        3       0.0003       2.9349     138.3201
VAL_135@HG22    MOL_210@H17   MOL_210@C15        3       0.0003       2.9383     136.2321
MET_83@HE3      MOL_210@H15   MOL_210@C15        3       0.0003       2.9576     144.3558
ALA_96@HB2      MOL_210@H12   MOL_210@C14        3       0.0003       2.9685     140.9956
MET_83@HE2      MOL_210@H16   MOL_210@C15        3       0.0003       2.9688     139.9589
MET_83@HE1      MOL_210@H17   MOL_210@C15        3       0.0003       2.9707     141.1080
LEU_92@HG       MOL_210@H14   MOL_210@C14        3       0.0003       2.9724     144.3969
PHE_123@HB3      MOL_210@H6    MOL_210@C7        3       0.0003       2.9849     139.3172
VAL_135@HG12    MOL_210@H17   MOL_210@C15        3       0.0003       2.9914     142.2423
MET_83@HE2       MOL_210@H2    MOL_210@C2        2       0.0002       2.8833     141.0492
VAL_135@HG13    MOL_210@H15   MOL_210@C15        2       0.0002       2.9434     138.4959
VAL_135@HG23    MOL_210@H16   MOL_210@C15        2       0.0002       2.9446     139.1131
LEU_88@HD23     MOL_210@H16   MOL_210@C15        2       0.0002       2.9552     137.1870
ALA_96@HB3      MOL_210@H13   MOL_210@C14        2       0.0002       2.9601     139.0213
MET_83@HE3      MOL_210@H17   MOL_210@C15        2       0.0002       2.9613     138.9510
PHE_123@HD1      MOL_210@H8   MOL_210@C11        2       0.0002       2.9634     154.7584
PHE_123@HD1     MOL_210@H10   MOL_210@C11        2       0.0002       2.9694     138.6331
VAL_135@HG22    MOL_210@H16   MOL_210@C15        2       0.0002       2.9745     147.6456
PHE_123@HD1      MOL_210@H9   MOL_210@C11        2       0.0002       2.9769     157.8904
ALA_96@HB2       MOL_210@H7    MOL_210@C7        2       0.0002       2.9798     136.7245
LEU_88@HD22     MOL_210@H15   MOL_210@C15        2       0.0002       2.9808     139.4866
LEU_88@HD22     MOL_210@H17   MOL_210@C15        2       0.0002       2.9855     140.8354
VAL_135@HG13    MOL_210@H17   MOL_210@C15        2       0.0002       2.9883     143.8913
LYS_43@HE2       MOL_210@H9   MOL_210@C11        1       0.0001       2.8684     145.1945
LEU_88@HD23     MOL_210@H17   MOL_210@C15        1       0.0001       2.8934     136.9456
LEU_88@HD21     MOL_210@H16   MOL_210@C15        1       0.0001       2.8962     138.2568
THR_169@HG21    MOL_210@H17   MOL_210@C15        1       0.0001       2.9185     138.4845
LEU_92@HD12      MOL_210@H4    MOL_210@C4        1       0.0001       2.9193     138.2397
TYR_124@HE2     MOL_210@H14   MOL_210@C14        1       0.0001       2.9198     139.4606
LEU_88@HD11     MOL_210@H11   MOL_210@C13        1       0.0001       2.9236     138.3366
MET_83@HE3       MOL_210@H4    MOL_210@C4        1       0.0001       2.9255     141.8044
ALA_96@HB3       MOL_210@H7    MOL_210@C7        1       0.0001       2.9399     138.6317
PHE_123@HZ      MOL_210@H15   MOL_210@C15        1       0.0001       2.9415     136.4693
LEU_88@HD23     MOL_210@H15   MOL_210@C15        1       0.0001       2.9525     135.2820
GLY_93@HA2      MOL_210@H12   MOL_210@C14        1       0.0001       2.9629     141.1087
ASN_36@HD21     MOL_210@H10   MOL_210@C11        1       0.0001       2.9673     137.1456
TYR_124@HE2     MOL_210@H12   MOL_210@C14        1       0.0001       2.9727     156.1646
LEU_88@HD23     MOL_210@H11   MOL_210@C13        1       0.0001       2.9742     139.2806
LYS_43@HZ3       MOL_210@H4    MOL_210@C4        1       0.0001       2.9774     138.9308
LEU_88@HD21     MOL_210@H11   MOL_210@C13        1       0.0001       2.9786     136.8759
LEU_92@HD12     MOL_210@H12   MOL_210@C14        1       0.0001       2.9844     136.7718
LEU_92@HD13      MOL_210@H4    MOL_210@C4        1       0.0001       2.9874     138.4807
VAL_121@HG12    MOL_210@H13   MOL_210@C14        1       0.0001       2.9876     145.4465
LEU_88@HD22     MOL_210@H11   MOL_210@C13        1       0.0001       2.9903     141.4379
PHE_123@HB2      MOL_210@H3    MOL_210@C3        1       0.0001       2.9925     146.5098
MET_83@HE1      MOL_210@H15   MOL_210@C15        1       0.0001       2.9927     135.2499
TRP_147@HE1     MOL_210@H11   MOL_210@C13        1       0.0001       2.9930     135.0201
LEU_92@HD22      MOL_210@H4    MOL_210@C4        1       0.0001       2.9931     138.9813
VAL_135@HG11    MOL_210@H15   MOL_210@C15        1       0.0001       2.9939     137.7698
ALA_96@HB1       MOL_210@H7    MOL_210@C7        1       0.0001       2.9946     149.4672
VAL_135@HG13    MOL_210@H16   MOL_210@C15        1       0.0001       2.9962     140.1042
ASP_39@HB2       MOL_210@H9   MOL_210@C11        1       0.0001       2.9966     137.7829
LEU_88@HD12     MOL_210@H17   MOL_210@C15        1       0.0001       2.9994     139.9011
MET_83@HE1       MOL_210@H2    MOL_210@C2        1       0.0001       2.9999     142.1042
