# Supplementary material for: Active ingredients and molecular targets of Taraxacum mongolicum against hepatocellular carcinoma: network pharmacology, molecular docking, and molecular dynamics simulation analysis
Source: PeerJ. 2022 Jul 18;10:e13737. doi: 10.7717/peerj.13737 (PMC9302432; doi:10.7717/peerj.13737)
Supplement: Supplemental Information 7 [file peerj-10-13737-s007.zip › Molecular dynamics (MD) simulation data/Austricin-HSP90AA1/hbond.xls]

## Sheet: avghb-donor
Acceptor	DonorH	Donor	Frames	Frac	AvgDist	AvgAng
ASN_36@OD1	MOL_210@H18	MOL_210@O4	119	0.0119	2.7855	163.85
MOL_210@O3	TYR_124@HH	TYR_124@OH	186	0.0186	2.8054	158.843
