# Supplementary material for: Active ingredients and molecular targets of Taraxacum mongolicum against hepatocellular carcinoma: network pharmacology, molecular docking, and molecular dynamics simulation analysis
Source: PeerJ. 2022 Jul 18;10:e13737. doi: 10.7717/peerj.13737 (PMC9302432; doi:10.7717/peerj.13737)
Supplement: Supplemental Information 7 [file peerj-10-13737-s007.zip › Molecular dynamics (MD) simulation data/Austricin-HSP90AA1/rmsd_ligand.dat]

#Frame     RMSD_00002
       1       0.0000
       2       0.2780
       3       0.2809
       4       0.2385
       5       0.1507
       6       0.1509
       7       0.1963
       8       0.2776
       9       0.2684
      10       0.2197
      11       0.1854
      12       0.3091
      13       0.2675
      14       0.2214
      15       0.2457
      16       0.2099
      17       0.2844
      18       0.2111
      19       0.3518
      20       0.2791
      21       0.1327
      22       0.3721
      23       0.3534
      24       0.2570
      25       0.2668
      26       0.3232
      27       0.2131
      28       0.2655
      29       0.1455
      30       0.3186
      31       0.2774
      32       0.3237
      33       0.3774
      34       0.3299
      35       0.2543
      36       0.2414
      37       0.1462
      38       0.2434
      39       0.2527
      40       0.3004
      41       0.2146
      42       0.3303
      43       0.3230
      44       0.3393
      45       0.3609
      46       0.2834
      47       0.3372
      48       0.2515
      49       0.3193
      50       0.4151
      51       0.2782
      52       0.2773
      53       0.2503
      54       0.2169
      55       0.3052
      56       0.1522
      57       0.2430
      58       0.2549
      59       0.1592
      60       0.2505
      61       0.2814
      62       0.2146
      63       0.2624
      64       0.1714
      65       0.1375
      66       0.2068
      67       0.2517
      68       0.1492
      69       0.2683
      70       0.1702
      71       0.2948
      72       0.3278
      73       0.3295
      74       0.3191
      75       0.3433
      76       0.2228
      77       0.3605
      78       0.3344
      79       0.1881
      80       0.2631
      81       0.3762
      82       0.1597
      83       0.2435
      84       0.3353
      85       0.3251
      86       0.3030
      87       0.3121
      88       0.2797
      89       0.2361
      90       0.3271
      91       0.2182
      92       0.3528
      93       0.2355
      94       0.2661
      95       0.2104
      96       0.2711
      97       0.2588
      98       0.2378
      99       0.2806
     100       0.2317
     101       0.3028
     102       0.2506
     103       0.1959
     104       0.2957
     105       0.3325
     106       0.2925
     107       0.2725
     108       0.2935
     109       0.2295
     110       0.2175
     111       0.2820
     112       0.2484
     113       0.4348
     114       0.2491
     115       0.2535
     116       0.3759
     117       0.3595
     118       0.3200
     119       0.4133
     120       0.3200
     121       0.3592
     122       0.2814
     123       0.2833
     124       0.2920
     125       0.3646
     126       0.3796
     127       0.3765
     128       0.2780
     129       0.3656
     130       0.3036
     131       0.3086
     132       0.2184
     133       0.4278
     134       0.2438
     135       0.2740
     136       0.2686
     137       0.2882
     138       0.2580
     139       0.2808
     140       0.1898
     141       0.2957
     142       0.2814
     143       0.3044
     144       0.3023
     145       0.3659
     146       0.3001
     147       0.3286
     148       0.2066
     149       0.2157
     150       0.3405
     151       0.3114
     152       0.2724
     153       0.3752
     154       0.4301
     155       0.4274
     156       0.3688
     157       0.3062
     158       0.4095
     159       0.2120
     160       0.2413
     161       0.2118
     162       0.2314
     163       0.2462
     164       0.3037
     165       0.1544
     166       0.3092
     167       0.2626
     168       0.2186
     169       0.1577
     170       0.2600
     171       0.4281
     172       0.2089
     173       0.2189
     174       0.2638
     175       0.2370
     176       0.3418
     177       0.3148
     178       0.3010
     179       0.2697
     180       0.2905
     181       0.3496
     182       0.3775
     183       0.2963
     184       0.3357
     185       0.2612
     186       0.1742
     187       0.2490
     188       0.2086
     189       0.1683
     190       0.3459
     191       0.2156
     192       0.2334
     193       0.2764
     194       0.2555
     195       0.2706
     196       0.2911
     197       0.2285
     198       0.1964
     199       0.2655
     200       0.3142
     201       0.3055
     202       0.2324
     203       0.2926
     204       0.2842
     205       0.2432
     206       0.1941
     207       0.2550
     208       0.2412
     209       0.3492
     210       0.1778
     211       0.2901
     212       0.3652
     213       0.3149
     214       0.2151
     215       0.1921
     216       0.2721
     217       0.2138
     218       0.2465
     219       0.2717
     220       0.3617
     221       0.2336
     222       0.2985
     223       0.2150
     224       0.3513
     225       0.2741
     226       0.2596
     227       0.2157
     228       0.2883
     229       0.3019
     230       0.2355
     231       0.2578
     232       0.1968
     233       0.3341
     234       0.2209
     235       0.3081
     236       0.2749
     237       0.3402
     238       0.3247
     239       0.2844
     240       0.2766
     241       0.1791
     242       0.2583
     243       0.2780
     244       0.3033
     245       0.2402
     246       0.2499
     247       0.2770
     248       0.2073
     249       0.1698
     250       0.3800
     251       0.2337
     252       0.2571
     253       0.1832
     254       0.2612
     255       0.2055
     256       0.2827
     257       0.2703
     258       0.4082
     259       0.3331
     260       0.2956
     261       0.2569
     262       0.1871
     263       0.1379
     264       0.2130
     265       0.1878
     266       0.2036
     267       0.2768
     268       0.2534
     269       0.3520
     270       0.3378
     271       0.2182
     272       0.2561
     273       0.2665
     274       0.1906
     275       0.2574
     276       0.3151
     277       0.2800
     278       0.3766
     279       0.3081
     280       0.2739
     281       0.1971
     282       0.2688
     283       0.2290
     284       0.2512
     285       0.3333
     286       0.3539
     287       0.2646
     288       0.2840
     289       0.3079
     290       0.1340
     291       0.2161
     292       0.2966
     293       0.2741
     294       0.3058
     295       0.3626
     296       0.3074
     297       0.2452
     298       0.3079
     299       0.3034
     300       0.2799
     301       0.2211
     302       0.2458
     303       0.3304
     304       0.1975
     305       0.2099
     306       0.2520
     307       0.3906
     308       0.1948
     309       0.3053
     310       0.3411
     311       0.3266
     312       0.2715
     313       0.3155
     314       0.2324
     315       0.2873
     316       0.2862
     317       0.2186
     318       0.1986
     319       0.2797
     320       0.3542
     321       0.3087
     322       0.2930
     323       0.2908
     324       0.2404
     325       0.2751
     326       0.2631
     327       0.3345
     328       0.3200
     329       0.2638
     330       0.3369
     331       0.2442
     332       0.2973
     333       0.2052
     334       0.2417
     335       0.2549
     336       0.2385
     337       0.2921
     338       0.2978
     339       0.2965
     340       0.1989
     341       0.2224
     342       0.2785
     343       0.3281
     344       0.3175
     345       0.2111
     346       0.2620
     347       0.3224
     348       0.2820
     349       0.2638
     350       0.2873
     351       0.3839
     352       0.3110
     353       0.3859
     354       0.3282
     355       0.2444
     356       0.2867
     357       0.2933
     358       0.2176
     359       0.2014
     360       0.3150
     361       0.1068
     362       0.2979
     363       0.3004
     364       0.2476
     365       0.2442
     366       0.2007
     367       0.1793
     368       0.2167
     369       0.3174
     370       0.2607
     371       0.2862
     372       0.3551
     373       0.3925
     374       0.2368
     375       0.2922
     376       0.2456
     377       0.2301
     378       0.3231
     379       0.2090
     380       0.2616
     381       0.3041
     382       0.3347
     383       0.3544
     384       0.3588
     385       0.3693
     386       0.2858
     387       0.2833
     388       0.3329
     389       0.2453
     390       0.3670
     391       0.2473
     392       0.2816
     393       0.3358
     394       0.2267
     395       0.1569
     396       0.2128
     397       0.3108
     398       0.3834
     399       0.2670
     400       0.2241
     401       0.2127
     402       0.3138
     403       0.2155
     404       0.4041
     405       0.3516
     406       0.2502
     407       0.3295
     408       0.2389
     409       0.3256
     410       0.2436
     411       0.2112
     412       0.2664
     413       0.2336
     414       0.2320
     415       0.2765
     416       0.2164
     417       0.2074
     418       0.3418
     419       0.3064
     420       0.2869
     421       0.2791
     422       0.3235
     423       0.2379
     424       0.2764
     425       0.3510
     426       0.3938
     427       0.2016
     428       0.3934
     429       0.3983
     430       0.2454
     431       0.1892
     432       0.3519
     433       0.3139
     434       0.2336
     435       0.1983
     436       0.3042
     437       0.2589
     438       0.2782
     439       0.2394
     440       0.1655
     441       0.2695
     442       0.2887
     443       0.2422
     444       0.2430
     445       0.2113
     446       0.2530
     447       0.3680
     448       0.4222
     449       0.2969
     450       0.4283
     451       0.3053
     452       0.2590
     453       0.2429
     454       0.3085
     455       0.2990
     456       0.3122
     457       0.3299
     458       0.4370
     459       0.2882
     460       0.2824
     461       0.2756
     462       0.3319
     463       0.1899
     464       0.2780
     465       0.3271
     466       0.3637
     467       0.2685
     468       0.3781
     469       0.3528
     470       0.2525
     471       0.2706
     472       0.2979
     473       0.2249
     474       0.3195
     475       0.3717
     476       0.3181
     477       0.3378
     478       0.2997
     479       0.2913
     480       0.3500
     481       0.2973
     482       0.2901
     483       0.4836
     484       0.2142
     485       0.2814
     486       0.2844
     487       0.2296
     488       0.2607
     489       0.2369
     490       0.2757
     491       0.2726
     492       0.2717
     493       0.2150
     494       0.2454
     495       0.2708
     496       0.2804
     497       0.1630
     498       0.1930
     499       0.2043
     500       0.2734
     501       0.3397
     502       0.1927
     503       0.2128
     504       0.2548
     505       0.2839
     506       0.3169
     507       0.2744
     508       0.2090
     509       0.2703
     510       0.3353
     511       0.1564
     512       0.2312
     513       0.2233
     514       0.3119
     515       0.2757
     516       0.2211
     517       0.2927
     518       0.3004
     519       0.3029
     520       0.3115
     521       0.2484
     522       0.2121
     523       0.3476
     524       0.3844
     525       0.4063
     526       0.4053
     527       0.3276
     528       0.2871
     529       0.3148
     530       0.3973
     531       0.2916
     532       0.2789
     533       0.2944
     534       0.3265
     535       0.2309
     536       0.2959
     537       0.2544
     538       0.3528
     539       0.2053
     540       0.2620
     541       0.1845
     542       0.2186
     543       0.1673
     544       0.2253
     545       0.2732
     546       0.3135
     547       0.2204
     548       0.2775
     549       0.1604
     550       0.2939
     551       0.3885
     552       0.3348
     553       0.3235
     554       0.2293
     555       0.3047
     556       0.1719
     557       0.2170
     558       0.2190
     559       0.1983
     560       0.2713
     561       0.1953
     562       0.2369
     563       0.3300
     564       0.3277
     565       0.3109
     566       0.4575
     567       0.1548
     568       0.1661
     569       0.2302
     570       0.2173
     571       0.2168
     572       0.2177
     573       0.1738
     574       0.1520
     575       0.3293
     576       0.2354
     577       0.1541
     578       0.2632
     579       0.1569
     580       0.1869
     581       0.2347
     582       0.2669
     583       0.2133
     584       0.1790
     585       0.1473
     586       0.2337
     587       0.2982
     588       0.2725
     589       0.2163
     590       0.2652
     591       0.3227
     592       0.2122
     593       0.3214
     594       0.3748
     595       0.2458
     596       0.2836
     597       0.2566
     598       0.2842
     599       0.1758
     600       0.3152
     601       0.2800
     602       0.2315
     603       0.2282
     604       0.3714
     605       0.3358
     606       0.2627
     607       0.3416
     608       0.2487
     609       0.2692
     610       0.3366
     611       0.2748
     612       0.2437
     613       0.2931
     614       0.3380
     615       0.2666
     616       0.2902
     617       0.2119
     618       0.2423
     619       0.3123
     620       0.1586
     621       0.3479
     622       0.2771
     623       0.2394
     624       0.2706
     625       0.3094
     626       0.1936
     627       0.2663
     628       0.2400
     629       0.2521
     630       0.2002
     631       0.3161
     632       0.3101
     633       0.3135
     634       0.3255
     635       0.2377
     636       0.1629
     637       0.1790
     638       0.2012
     639       0.2187
     640       0.3336
     641       0.3492
     642       0.1888
     643       0.2057
     644       0.2950
     645       0.3099
     646       0.2520
     647       0.2681
     648       0.2218
     649       0.2035
     650       0.2656
     651       0.2634
     652       0.2203
     653       0.2511
     654       0.3116
     655       0.2862
     656       0.2847
     657       0.2366
     658       0.1868
     659       0.4188
     660       0.2913
     661       0.1900
     662       0.1754
     663       0.2478
     664       0.3132
     665       0.2055
     666       0.2573
     667       0.2641
     668       0.2426
     669       0.2580
     670       0.2169
     671       0.1710
     672       0.1532
     673       0.1942
     674       0.2443
     675       0.1855
     676       0.1961
     677       0.2449
     678       0.1610
     679       0.2308
     680       0.2251
     681       0.2934
     682       0.2731
     683       0.2577
     684       0.3235
     685       0.3518
     686       0.3659
     687       0.2093
     688       0.3014
     689       0.1559
     690       0.2663
     691       0.2356
     692       0.3738
     693       0.2114
     694       0.2101
     695       0.2495
     696       0.2238
     697       0.2141
     698       0.2933
     699       0.2039
     700       0.2369
     701       0.2655
     702       0.1948
     703       0.2693
     704       0.2146
     705       0.2762
     706       0.2236
     707       0.2906
     708       0.2954
     709       0.3136
     710       0.3026
     711       0.3597
     712       0.2578
     713       0.2282
     714       0.1887
     715       0.2226
     716       0.2482
     717       0.1383
     718       0.3265
     719       0.1955
     720       0.4389
     721       0.3575
     722       0.1939
     723       0.2862
     724       0.3110
     725       0.2844
     726       0.2595
     727       0.3443
     728       0.3680
     729       0.1664
     730       0.2825
     731       0.3041
     732       0.3893
     733       0.3247
     734       0.2551
     735       0.3486
     736       0.2604
     737       0.2881
     738       0.3059
     739       0.2522
     740       0.3028
     741       0.2115
     742       0.4058
     743       0.2672
     744       0.2219
     745       0.3074
     746       0.2150
     747       0.2805
     748       0.3014
     749       0.2932
     750       0.2714
     751       0.4678
     752       0.2829
     753       0.1580
     754       0.1958
     755       0.2317
     756       0.2623
     757       0.3803
     758       0.2495
     759       0.3674
     760       0.3227
     761       0.3020
     762       0.2978
     763       0.2485
     764       0.3245
     765       0.2778
     766       0.2529
     767       0.4215
     768       0.2627
     769       0.3528
     770       0.3733
     771       0.3539
     772       0.1992
     773       0.3928
     774       0.2400
     775       0.2217
     776       0.2914
     777       0.2498
     778       0.2773
     779       0.3116
     780       0.3195
     781       0.2282
     782       0.2980
     783       0.2930
     784       0.2887
     785       0.2976
     786       0.3408
     787       0.3416
     788       0.2843
     789       0.2508
     790       0.2920
     791       0.3117
     792       0.1801
     793       0.2999
     794       0.3818
     795       0.2242
     796       0.3962
     797       0.3784
     798       0.2535
     799       0.3840
     800       0.3098
     801       0.3194
     802       0.3203
     803       0.3358
     804       0.3033
     805       0.3222
     806       0.2816
     807       0.3538
     808       0.2550
     809       0.2711
     810       0.2542
     811       0.3865
     812       0.4142
     813       0.3318
     814       0.3133
     815       0.2899
     816       0.2955
     817       0.2506
     818       0.3408
     819       0.3405
     820       0.3240
     821       0.3158
     822       0.2474
     823       0.4010
     824       0.2829
     825       0.3202
     826       0.3119
     827       0.3210
     828       0.3616
     829       0.4083
     830       0.2722
     831       0.3332
     832       0.1889
     833       0.3113
     834       0.2633
     835       0.2552
     836       0.2543
     837       0.2179
     838       0.3142
     839       0.2505
     840       0.4225
     841       0.2783
     842       0.3419
     843       0.2615
     844       0.3311
     845       0.2572
     846       0.2785
     847       0.2307
     848       0.3188
     849       0.2518
     850       0.2613
     851       0.3128
     852       0.4010
     853       0.3904
     854       0.2376
     855       0.4069
     856       0.3965
     857       0.2795
     858       0.2441
     859       0.1931
     860       0.1351
     861       0.1729
     862       0.2567
     863       0.1867
     864       0.1965
     865       0.1861
     866       0.1849
     867       0.1876
     868       0.1201
     869       0.1496
     870       0.3106
     871       0.1894
     872       0.1763
     873       0.2020
     874       0.2174
     875       0.2288
     876       0.2309
     877       0.2643
     878       0.3232
     879       0.2661
     880       0.2717
     881       0.2375
     882       0.2244
     883       0.1972
     884       0.2586
     885       0.2846
     886       0.3021
     887       0.2440
     888       0.2645
     889       0.3500
     890       0.3328
     891       0.4015
     892       0.2327
     893       0.3460
     894       0.3946
     895       0.3421
     896       0.3358
     897       0.2945
     898       0.2475
     899       0.2404
     900       0.3869
     901       0.3051
     902       0.2558
     903       0.3614
     904       0.2232
     905       0.3567
     906       0.2583
     907       0.2252
     908       0.2521
     909       0.2887
     910       0.3256
     911       0.3835
     912       0.2750
     913       0.2815
     914       0.3341
     915       0.2838
     916       0.2630
     917       0.1882
     918       0.2583
     919       0.2004
     920       0.1610
     921       0.1815
     922       0.3756
     923       0.2977
     924       0.2053
     925       0.2124
     926       0.2145
     927       0.1866
     928       0.2931
     929       0.1563
     930       0.3264
     931       0.3164
     932       0.3778
     933       0.2942
     934       0.1808
     935       0.4326
     936       0.2846
     937       0.3044
     938       0.3104
     939       0.3798
     940       0.2595
     941       0.2935
     942       0.2515
     943       0.2024
     944       0.2077
     945       0.2565
     946       0.2926
     947       0.1836
     948       0.2228
     949       0.2794
     950       0.3129
     951       0.2132
     952       0.3259
     953       0.3037
     954       0.1808
     955       0.3172
     956       0.2390
     957       0.2218
     958       0.2838
     959       0.2525
     960       0.2174
     961       0.3393
     962       0.1888
     963       0.2205
     964       0.2245
     965       0.2180
     966       0.2184
     967       0.1710
     968       0.1876
     969       0.1815
     970       0.2192
     971       0.1357
     972       0.1816
     973       0.2028
     974       0.1651
     975       0.1194
     976       0.3098
     977       0.1898
     978       0.1554
     979       0.1456
     980       0.2301
     981       0.2413
     982       0.1620
     983       0.1923
     984       0.1503
     985       0.1505
     986       0.2021
     987       0.1257
     988       0.1945
     989       0.1679
     990       0.2054
     991       0.2088
     992       0.1271
     993       0.2123
     994       0.1606
     995       0.2580
     996       0.2397
     997       0.2056
     998       0.2127
     999       0.2229
    1000       0.1750
    1001       0.2034
    1002       0.2621
    1003       0.1790
    1004       0.1818
    1005       0.1815
    1006       0.1338
    1007       0.1793
    1008       0.1363
    1009       0.1879
    1010       0.2380
    1011       0.1885
    1012       0.2734
    1013       0.2460
    1014       0.2227
    1015       0.1471
    1016       0.1678
    1017       0.1464
    1018       0.2111
    1019       0.1489
    1020       0.1858
    1021       0.1467
    1022       0.1510
    1023       0.1252
    1024       0.1947
    1025       0.1094
    1026       0.1541
    1027       0.2260
    1028       0.1864
    1029       0.1678
    1030       0.1747
    1031       0.1581
    1032       0.1681
    1033       0.2022
    1034       0.1837
    1035       0.1201
    1036       0.1721
    1037       0.1181
    1038       0.1447
    1039       0.2594
    1040       0.1571
    1041       0.1989
    1042       0.2089
    1043       0.1472
    1044       0.1405
    1045       0.1922
    1046       0.1837
    1047       0.1734
    1048       0.1216
    1049       0.1659
    1050       0.2083
    1051       0.1414
    1052       0.1484
    1053       0.1552
    1054       0.1548
    1055       0.2090
    1056       0.2011
    1057       0.2773
    1058       0.1297
    1059       0.2063
    1060       0.2650
    1061       0.1453
    1062       0.1819
    1063       0.2364
    1064       0.1696
    1065       0.2185
    1066       0.1800
    1067       0.1468
    1068       0.1205
    1069       0.2018
    1070       0.1775
    1071       0.2036
    1072       0.1566
    1073       0.1511
    1074       0.1964
    1075       0.1472
    1076       0.1832
    1077       0.2737
    1078       0.3516
    1079       0.1818
    1080       0.2236
    1081       0.2031
    1082       0.1414
    1083       0.1700
    1084       0.1651
    1085       0.1363
    1086       0.1874
    1087       0.1697
    1088       0.2600
    1089       0.1817
    1090       0.1849
    1091       0.1766
    1092       0.2030
    1093       0.2473
    1094       0.2054
    1095       0.2225
    1096       0.1807
    1097       0.1929
    1098       0.1525
    1099       0.2348
    1100       0.1537
    1101       0.2972
    1102       0.2360
    1103       0.1904
    1104       0.1864
    1105       0.2451
    1106       0.1868
    1107       0.2648
    1108       0.2124
    1109       0.1522
    1110       0.1928
    1111       0.1776
    1112       0.1926
    1113       0.2011
    1114       0.1936
    1115       0.2158
    1116       0.1438
    1117       0.1878
    1118       0.1961
    1119       0.1253
    1120       0.2178
    1121       0.1377
    1122       0.1934
    1123       0.1674
    1124       0.3706
    1125       0.2379
    1126       0.1892
    1127       0.1404
    1128       0.2247
    1129       0.1626
    1130       0.1579
    1131       0.1552
    1132       0.3192
    1133       0.2090
    1134       0.2123
    1135       0.1821
    1136       0.1414
    1137       0.1200
    1138       0.1212
    1139       0.2241
    1140       0.2376
    1141       0.2102
    1142       0.1457
    1143       0.2107
    1144       0.1779
    1145       0.2162
    1146       0.1625
    1147       0.1764
    1148       0.1551
    1149       0.2430
    1150       0.1340
    1151       0.1360
    1152       0.2854
    1153       0.2281
    1154       0.1139
    1155       0.1914
    1156       0.2203
    1157       0.3146
    1158       0.1777
    1159       0.2798
    1160       0.2807
    1161       0.2362
    1162       0.1856
    1163       0.2867
    1164       0.3533
    1165       0.1865
    1166       0.2653
    1167       0.2344
    1168       0.2697
    1169       0.1763
    1170       0.1436
    1171       0.2345
    1172       0.1958
    1173       0.2056
    1174       0.1457
    1175       0.2315
    1176       0.1603
    1177       0.2391
    1178       0.1452
    1179       0.1639
    1180       0.1776
    1181       0.1722
    1182       0.1879
    1183       0.1905
    1184       0.1635
    1185       0.1574
    1186       0.1671
    1187       0.2330
    1188       0.3185
    1189       0.2928
    1190       0.1966
    1191       0.1414
    1192       0.2183
    1193       0.2344
    1194       0.1409
    1195       0.2515
    1196       0.1430
    1197       0.2226
    1198       0.2812
    1199       0.2913
    1200       0.1703
    1201       0.1961
    1202       0.2645
    1203       0.1808
    1204       0.1819
    1205       0.1797
    1206       0.1424
    1207       0.1898
    1208       0.1820
    1209       0.1078
    1210       0.2041
    1211       0.1987
    1212       0.1466
    1213       0.1373
    1214       0.1557
    1215       0.2159
    1216       0.1409
    1217       0.1544
    1218       0.1896
    1219       0.2412
    1220       0.2187
    1221       0.1595
    1222       0.2074
    1223       0.1118
    1224       0.1096
    1225       0.1683
    1226       0.2068
    1227       0.1643
    1228       0.1655
    1229       0.1288
    1230       0.1858
    1231       0.1958
    1232       0.2565
    1233       0.1557
    1234       0.1189
    1235       0.1638
    1236       0.1950
    1237       0.2517
    1238       0.1409
    1239       0.2030
    1240       0.1369
    1241       0.1909
    1242       0.1579
    1243       0.2282
    1244       0.2037
    1245       0.1467
    1246       0.2022
    1247       0.1871
    1248       0.1500
    1249       0.1965
    1250       0.2119
    1251       0.1595
    1252       0.1390
    1253       0.1423
    1254       0.1672
    1255       0.1677
    1256       0.2209
    1257       0.2889
    1258       0.1835
    1259       0.2668
    1260       0.2114
    1261       0.2332
    1262       0.2036
    1263       0.1233
    1264       0.2641
    1265       0.2170
    1266       0.1951
    1267       0.1503
    1268       0.1293
    1269       0.2005
    1270       0.2037
    1271       0.1452
    1272       0.1697
    1273       0.1612
    1274       0.1796
    1275       0.1828
    1276       0.1265
    1277       0.2208
    1278       0.1744
    1279       0.2463
    1280       0.1608
    1281       0.1437
    1282       0.1151
    1283       0.1803
    1284       0.1319
    1285       0.1685
    1286       0.1381
    1287       0.1225
    1288       0.2267
    1289       0.1364
    1290       0.1848
    1291       0.1480
    1292       0.1928
    1293       0.1569
    1294       0.1703
    1295       0.2231
    1296       0.2581
    1297       0.3297
    1298       0.2019
    1299       0.1392
    1300       0.2482
    1301       0.2674
    1302       0.1976
    1303       0.1683
    1304       0.1595
    1305       0.1284
    1306       0.1487
    1307       0.1476
    1308       0.1738
    1309       0.1871
    1310       0.1740
    1311       0.1230
    1312       0.2063
    1313       0.1614
    1314       0.1601
    1315       0.2161
    1316       0.2431
    1317       0.2222
    1318       0.1269
    1319       0.1242
    1320       0.2357
    1321       0.1817
    1322       0.1806
    1323       0.1580
    1324       0.1397
    1325       0.1323
    1326       0.1270
    1327       0.1728
    1328       0.1520
    1329       0.1526
    1330       0.1275
    1331       0.2277
    1332       0.1827
    1333       0.1899
    1334       0.2397
    1335       0.1971
    1336       0.2190
    1337       0.1833
    1338       0.1924
    1339       0.1566
    1340       0.2763
    1341       0.1948
    1342       0.2076
    1343       0.2107
    1344       0.2725
    1345       0.1955
    1346       0.1844
    1347       0.1403
    1348       0.2634
    1349       0.2245
    1350       0.2357
    1351       0.2246
    1352       0.1648
    1353       0.2144
    1354       0.1540
    1355       0.1550
    1356       0.1355
    1357       0.1605
    1358       0.1699
    1359       0.2250
    1360       0.1756
    1361       0.2316
    1362       0.2352
    1363       0.1884
    1364       0.1486
    1365       0.1764
    1366       0.2223
    1367       0.1665
    1368       0.2147
    1369       0.2389
    1370       0.1345
    1371       0.2260
    1372       0.1606
    1373       0.2175
    1374       0.1829
    1375       0.2209
    1376       0.2039
    1377       0.1403
    1378       0.1543
    1379       0.1728
    1380       0.2372
    1381       0.2285
    1382       0.2258
    1383       0.1138
    1384       0.2501
    1385       0.1902
    1386       0.2029
    1387       0.1803
    1388       0.1488
    1389       0.1246
    1390       0.2042
    1391       0.1594
    1392       0.1924
    1393       0.2040
    1394       0.1789
    1395       0.2053
    1396       0.2562
    1397       0.2270
    1398       0.2549
    1399       0.1498
    1400       0.1926
    1401       0.1877
    1402       0.2012
    1403       0.2375
    1404       0.1872
    1405       0.1346
    1406       0.1994
    1407       0.1300
    1408       0.1960
    1409       0.2346
    1410       0.2539
    1411       0.1518
    1412       0.2301
    1413       0.1812
    1414       0.1386
    1415       0.1871
    1416       0.2291
    1417       0.1977
    1418       0.1741
    1419       0.1634
    1420       0.2123
    1421       0.1581
    1422       0.2075
    1423       0.2197
    1424       0.2437
    1425       0.1900
    1426       0.2636
    1427       0.1278
    1428       0.2231
    1429       0.1758
    1430       0.1617
    1431       0.2720
    1432       0.1361
    1433       0.2115
    1434       0.3143
    1435       0.1861
    1436       0.1844
    1437       0.1709
    1438       0.1642
    1439       0.1380
    1440       0.1783
    1441       0.2009
    1442       0.1634
    1443       0.1851
    1444       0.1633
    1445       0.2238
    1446       0.1777
    1447       0.2245
    1448       0.2311
    1449       0.1578
    1450       0.2190
    1451       0.1660
    1452       0.1433
    1453       0.1893
    1454       0.1670
    1455       0.1943
    1456       0.2184
    1457       0.2819
    1458       0.2398
    1459       0.1977
    1460       0.1263
    1461       0.1840
    1462       0.2565
    1463       0.2429
    1464       0.2361
    1465       0.2067
    1466       0.2142
    1467       0.1883
    1468       0.2261
    1469       0.2006
    1470       0.1634
    1471       0.2397
    1472       0.2185
    1473       0.2410
    1474       0.1777
    1475       0.2812
    1476       0.1891
    1477       0.2209
    1478       0.1805
    1479       0.2285
    1480       0.1491
    1481       0.3082
    1482       0.2040
    1483       0.2714
    1484       0.2870
    1485       0.2461
    1486       0.1993
    1487       0.2662
    1488       0.2488
    1489       0.1572
    1490       0.1455
    1491       0.2945
    1492       0.1892
    1493       0.2944
    1494       0.1185
    1495       0.1515
    1496       0.1776
    1497       0.2989
    1498       0.2764
    1499       0.2925
    1500       0.2289
    1501       0.2345
    1502       0.2889
    1503       0.2036
    1504       0.1492
    1505       0.1959
    1506       0.1203
    1507       0.1629
    1508       0.1621
    1509       0.2005
    1510       0.1583
    1511       0.2632
    1512       0.1829
    1513       0.2316
    1514       0.1805
    1515       0.1749
    1516       0.1861
    1517       0.1779
    1518       0.1376
    1519       0.1930
    1520       0.2442
    1521       0.2497
    1522       0.1962
    1523       0.2102
    1524       0.1599
    1525       0.1635
    1526       0.2464
    1527       0.2057
    1528       0.1812
    1529       0.1894
    1530       0.2187
    1531       0.1427
    1532       0.1674
    1533       0.2064
    1534       0.1953
    1535       0.1831
    1536       0.1886
    1537       0.1300
    1538       0.2424
    1539       0.2277
    1540       0.3050
    1541       0.1666
    1542       0.1369
    1543       0.2039
    1544       0.1451
    1545       0.2367
    1546       0.1535
    1547       0.1851
    1548       0.1456
    1549       0.2962
    1550       0.3091
    1551       0.2421
    1552       0.1483
    1553       0.2565
    1554       0.1692
    1555       0.3249
    1556       0.2699
    1557       0.3201
    1558       0.1874
    1559       0.2253
    1560       0.2738
    1561       0.2121
    1562       0.2364
    1563       0.1927
    1564       0.2114
    1565       0.2199
    1566       0.1960
    1567       0.1795
    1568       0.2214
    1569       0.1969
    1570       0.1812
    1571       0.2173
    1572       0.1699
    1573       0.1607
    1574       0.2036
    1575       0.1443
    1576       0.1396
    1577       0.1663
    1578       0.1410
    1579       0.3237
    1580       0.1530
    1581       0.1696
    1582       0.2024
    1583       0.2060
    1584       0.2064
    1585       0.1987
    1586       0.1500
    1587       0.1318
    1588       0.1702
    1589       0.2460
    1590       0.1833
    1591       0.2053
    1592       0.1594
    1593       0.1398
    1594       0.2166
    1595       0.1753
    1596       0.1517
    1597       0.1982
    1598       0.1398
    1599       0.1177
    1600       0.1188
    1601       0.1620
    1602       0.1721
    1603       0.1381
    1604       0.1382
    1605       0.1247
    1606       0.1762
    1607       0.1548
    1608       0.1344
    1609       0.1352
    1610       0.1322
    1611       0.0974
    1612       0.2341
    1613       0.2310
    1614       0.1225
    1615       0.1912
    1616       0.1393
    1617       0.1980
    1618       0.2199
    1619       0.3106
    1620       0.1838
    1621       0.1506
    1622       0.1891
    1623       0.2433
    1624       0.1512
    1625       0.2506
    1626       0.2237
    1627       0.3630
    1628       0.1604
    1629       0.1632
    1630       0.1666
    1631       0.1631
    1632       0.1997
    1633       0.2517
    1634       0.2049
    1635       0.1334
    1636       0.1425
    1637       0.1559
    1638       0.1280
    1639       0.2002
    1640       0.1168
    1641       0.1887
    1642       0.1747
    1643       0.2097
    1644       0.2088
    1645       0.1035
    1646       0.1923
    1647       0.1813
    1648       0.2134
    1649       0.1395
    1650       0.2480
    1651       0.1691
    1652       0.1764
    1653       0.1553
    1654       0.1404
    1655       0.1291
    1656       0.1478
    1657       0.1774
    1658       0.2234
    1659       0.1775
    1660       0.1934
    1661       0.1459
    1662       0.1560
    1663       0.1823
    1664       0.1375
    1665       0.1226
    1666       0.1723
    1667       0.1551
    1668       0.1604
    1669       0.1791
    1670       0.1824
    1671       0.1632
    1672       0.1764
    1673       0.1383
    1674       0.1942
    1675       0.1413
    1676       0.2560
    1677       0.1248
    1678       0.1449
    1679       0.2056
    1680       0.1963
    1681       0.1617
    1682       0.1490
    1683       0.1781
    1684       0.1052
    1685       0.1400
    1686       0.1660
    1687       0.1911
    1688       0.2029
    1689       0.1471
    1690       0.1943
    1691       0.2135
    1692       0.2254
    1693       0.2101
    1694       0.2552
    1695       0.1809
    1696       0.1528
    1697       0.1544
    1698       0.2694
    1699       0.1390
    1700       0.1278
    1701       0.1783
    1702       0.2056
    1703       0.1704
    1704       0.1979
    1705       0.1327
    1706       0.1798
    1707       0.1882
    1708       0.3031
    1709       0.1844
    1710       0.1297
    1711       0.1579
    1712       0.1680
    1713       0.1436
    1714       0.1661
    1715       0.1519
    1716       0.1322
    1717       0.1723
    1718       0.1442
    1719       0.2250
    1720       0.2462
    1721       0.1975
    1722       0.1946
    1723       0.1578
    1724       0.1248
    1725       0.1443
    1726       0.1805
    1727       0.1065
    1728       0.1554
    1729       0.1511
    1730       0.1939
    1731       0.1784
    1732       0.1026
    1733       0.2461
    1734       0.1614
    1735       0.1675
    1736       0.2566
    1737       0.1713
    1738       0.1185
    1739       0.1982
    1740       0.1664
    1741       0.2021
    1742       0.1880
    1743       0.1832
    1744       0.1699
    1745       0.1745
    1746       0.1961
    1747       0.2802
    1748       0.1732
    1749       0.1907
    1750       0.1371
    1751       0.1603
    1752       0.1341
    1753       0.1493
    1754       0.2153
    1755       0.1898
    1756       0.1783
    1757       0.1159
    1758       0.2131
    1759       0.2719
    1760       0.1456
    1761       0.1716
    1762       0.2151
    1763       0.1964
    1764       0.1897
    1765       0.1862
    1766       0.1622
    1767       0.2225
    1768       0.1362
    1769       0.2345
    1770       0.1256
    1771       0.1690
    1772       0.1741
    1773       0.1687
    1774       0.1405
    1775       0.1776
    1776       0.1538
    1777       0.2252
    1778       0.1676
    1779       0.2462
    1780       0.2009
    1781       0.1379
    1782       0.1718
    1783       0.2039
    1784       0.1430
    1785       0.1475
    1786       0.1713
    1787       0.1523
    1788       0.1712
    1789       0.1305
    1790       0.1752
    1791       0.1197
    1792       0.1515
    1793       0.1981
    1794       0.2599
    1795       0.1563
    1796       0.1799
    1797       0.1489
    1798       0.1623
    1799       0.1836
    1800       0.1964
    1801       0.1833
    1802       0.1309
    1803       0.2001
    1804       0.1338
    1805       0.1867
    1806       0.1980
    1807       0.1726
    1808       0.1360
    1809       0.1822
    1810       0.1589
    1811       0.1367
    1812       0.3060
    1813       0.1660
    1814       0.1768
    1815       0.1839
    1816       0.1530
    1817       0.1995
    1818       0.1671
    1819       0.1610
    1820       0.1892
    1821       0.1459
    1822       0.2740
    1823       0.2091
    1824       0.1812
    1825       0.2055
    1826       0.1554
    1827       0.1984
    1828       0.1861
    1829       0.1628
    1830       0.1988
    1831       0.1563
    1832       0.1682
    1833       0.1932
    1834       0.1971
    1835       0.1582
    1836       0.1426
    1837       0.2011
    1838       0.1939
    1839       0.2526
    1840       0.2121
    1841       0.1314
    1842       0.2052
    1843       0.2124
    1844       0.2393
    1845       0.1648
    1846       0.1990
    1847       0.2008
    1848       0.2403
    1849       0.1679
    1850       0.1567
    1851       0.1497
    1852       0.1690
    1853       0.2088
    1854       0.2133
    1855       0.1561
    1856       0.1778
    1857       0.1786
    1858       0.2121
    1859       0.2237
    1860       0.1978
    1861       0.1525
    1862       0.1883
    1863       0.2627
    1864       0.3184
    1865       0.1892
    1866       0.2047
    1867       0.1464
    1868       0.1873
    1869       0.3144
    1870       0.3003
    1871       0.2405
    1872       0.2118
    1873       0.1975
    1874       0.2375
    1875       0.1957
    1876       0.1349
    1877       0.2253
    1878       0.2136
    1879       0.1698
    1880       0.1873
    1881       0.2041
    1882       0.2212
    1883       0.1493
    1884       0.2377
    1885       0.2084
    1886       0.1612
    1887       0.1575
    1888       0.1683
    1889       0.1870
    1890       0.1804
    1891       0.1858
    1892       0.2319
    1893       0.1655
    1894       0.1305
    1895       0.2124
    1896       0.1814
    1897       0.1921
    1898       0.1908
    1899       0.1234
    1900       0.1762
    1901       0.2415
    1902       0.1571
    1903       0.2120
    1904       0.1408
    1905       0.2104
    1906       0.2539
    1907       0.2302
    1908       0.1769
    1909       0.1941
    1910       0.1153
    1911       0.1696
    1912       0.2148
    1913       0.1572
    1914       0.2364
    1915       0.1698
    1916       0.1848
    1917       0.2256
    1918       0.2236
    1919       0.2924
    1920       0.2378
    1921       0.1654
    1922       0.2842
    1923       0.1708
    1924       0.2102
    1925       0.1510
    1926       0.1669
    1927       0.1477
    1928       0.1649
    1929       0.2087
    1930       0.1806
    1931       0.1289
    1932       0.1750
    1933       0.1803
    1934       0.1513
    1935       0.1489
    1936       0.2571
    1937       0.1819
    1938       0.1904
    1939       0.2392
    1940       0.2176
    1941       0.1367
    1942       0.1825
    1943       0.1960
    1944       0.1544
    1945       0.1568
    1946       0.2363
    1947       0.1307
    1948       0.0935
    1949       0.2161
    1950       0.3466
    1951       0.1735
    1952       0.1395
    1953       0.2331
    1954       0.1552
    1955       0.3199
    1956       0.2672
    1957       0.2003
    1958       0.2611
    1959       0.1580
    1960       0.1577
    1961       0.1680
    1962       0.2025
    1963       0.1866
    1964       0.1474
    1965       0.1887
    1966       0.2432
    1967       0.2013
    1968       0.2451
    1969       0.2465
    1970       0.1622
    1971       0.1861
    1972       0.1961
    1973       0.1741
    1974       0.1536
    1975       0.1274
    1976       0.1739
    1977       0.1479
    1978       0.1576
    1979       0.1421
    1980       0.2009
    1981       0.3139
    1982       0.2494
    1983       0.2726
    1984       0.2169
    1985       0.1411
    1986       0.2237
    1987       0.2898
    1988       0.2856
    1989       0.2528
    1990       0.1816
    1991       0.1874
    1992       0.2282
    1993       0.2298
    1994       0.2345
    1995       0.2003
    1996       0.1839
    1997       0.1965
    1998       0.2360
    1999       0.2039
    2000       0.1371
    2001       0.2034
    2002       0.1643
    2003       0.1570
    2004       0.1495
    2005       0.2975
    2006       0.1959
    2007       0.2312
    2008       0.1406
    2009       0.1756
    2010       0.1428
    2011       0.1349
    2012       0.1683
    2013       0.2109
    2014       0.1972
    2015       0.1549
    2016       0.1910
    2017       0.1302
    2018       0.2173
    2019       0.1932
    2020       0.2273
    2021       0.1183
    2022       0.2160
    2023       0.3094
    2024       0.1370
    2025       0.2005
    2026       0.2569
    2027       0.1993
    2028       0.1465
    2029       0.1961
    2030       0.1959
    2031       0.2320
    2032       0.1935
    2033       0.1937
    2034       0.1411
    2035       0.1846
    2036       0.1829
    2037       0.1497
    2038       0.2097
    2039       0.2575
    2040       0.2289
    2041       0.1620
    2042       0.1764
    2043       0.2430
    2044       0.1900
    2045       0.1894
    2046       0.1711
    2047       0.1761
    2048       0.2199
    2049       0.2152
    2050       0.1720
    2051       0.1931
    2052       0.1513
    2053       0.1554
    2054       0.1606
    2055       0.1550
    2056       0.1626
    2057       0.1344
    2058       0.1873
    2059       0.1672
    2060       0.2145
    2061       0.1396
    2062       0.2136
    2063       0.1738
    2064       0.1508
    2065       0.3004
    2066       0.1980
    2067       0.2795
    2068       0.2202
    2069       0.1960
    2070       0.2424
    2071       0.1893
    2072       0.1535
    2073       0.1525
    2074       0.2893
    2075       0.2186
    2076       0.1864
    2077       0.2160
    2078       0.2155
    2079       0.1790
    2080       0.2005
    2081       0.1937
    2082       0.2019
    2083       0.1620
    2084       0.2000
    2085       0.2088
    2086       0.2478
    2087       0.2211
    2088       0.1373
    2089       0.1348
    2090       0.2468
    2091       0.1692
    2092       0.1920
    2093       0.1897
    2094       0.2299
    2095       0.1957
    2096       0.1845
    2097       0.1723
    2098       0.2476
    2099       0.1453
    2100       0.1792
    2101       0.1752
    2102       0.1403
    2103       0.1793
    2104       0.1767
    2105       0.2182
    2106       0.2247
    2107       0.2395
    2108       0.1807
    2109       0.1285
    2110       0.2441
    2111       0.1500
    2112       0.2637
    2113       0.1993
    2114       0.1849
    2115       0.1804
    2116       0.2594
    2117       0.1443
    2118       0.2419
    2119       0.1374
    2120       0.2274
    2121       0.2235
    2122       0.1986
    2123       0.1644
    2124       0.2338
    2125       0.1870
    2126       0.1175
    2127       0.2015
    2128       0.2122
    2129       0.2112
    2130       0.1686
    2131       0.1878
    2132       0.2021
    2133       0.2083
    2134       0.1828
    2135       0.1570
    2136       0.1398
    2137       0.1809
    2138       0.2153
    2139       0.1502
    2140       0.2008
    2141       0.1193
    2142       0.2025
    2143       0.2917
    2144       0.2577
    2145       0.2380
    2146       0.1697
    2147       0.1678
    2148       0.1468
    2149       0.1966
    2150       0.1318
    2151       0.1665
    2152       0.2031
    2153       0.1584
    2154       0.2594
    2155       0.3005
    2156       0.1519
    2157       0.2824
    2158       0.1715
    2159       0.1883
    2160       0.1606
    2161       0.2040
    2162       0.2228
    2163       0.1725
    2164       0.2026
    2165       0.1598
    2166       0.2805
    2167       0.1693
    2168       0.1974
    2169       0.1607
    2170       0.2819
    2171       0.1246
    2172       0.2471
    2173       0.2239
    2174       0.1608
    2175       0.1702
    2176       0.1229
    2177       0.2007
    2178       0.2268
    2179       0.2321
    2180       0.1686
    2181       0.1719
    2182       0.2674
    2183       0.1578
    2184       0.2284
    2185       0.2330
    2186       0.1807
    2187       0.2158
    2188       0.2326
    2189       0.1909
    2190       0.1803
    2191       0.1608
    2192       0.1532
    2193       0.2003
    2194       0.1494
    2195       0.2185
    2196       0.1746
    2197       0.2650
    2198       0.2212
    2199       0.2175
    2200       0.2127
    2201       0.1815
    2202       0.1591
    2203       0.1962
    2204       0.1379
    2205       0.1615
    2206       0.1630
    2207       0.1760
    2208       0.1864
    2209       0.2352
    2210       0.1626
    2211       0.2839
    2212       0.1713
    2213       0.1774
    2214       0.1762
    2215       0.1577
    2216       0.1633
    2217       0.1314
    2218       0.2438
    2219       0.1514
    2220       0.1769
    2221       0.2245
    2222       0.1563
    2223       0.2676
    2224       0.1566
    2225       0.1972
    2226       0.1916
    2227       0.2303
    2228       0.1478
    2229       0.1973
    2230       0.1780
    2231       0.1663
    2232       0.2085
    2233       0.1959
    2234       0.2402
    2235       0.1656
    2236       0.2369
    2237       0.1726
    2238       0.1705
    2239       0.2595
    2240       0.1539
    2241       0.1763
    2242       0.1280
    2243       0.2052
    2244       0.1178
    2245       0.1444
    2246       0.1895
    2247       0.2283
    2248       0.2199
    2249       0.1199
    2250       0.1897
    2251       0.1992
    2252       0.2063
    2253       0.2551
    2254       0.1665
    2255       0.1939
    2256       0.1729
    2257       0.1559
    2258       0.3039
    2259       0.1634
    2260       0.1893
    2261       0.1288
    2262       0.1304
    2263       0.1739
    2264       0.2431
    2265       0.1279
    2266       0.2733
    2267       0.2321
    2268       0.1986
    2269       0.1693
    2270       0.1986
    2271       0.2739
    2272       0.1967
    2273       0.1695
    2274       0.1332
    2275       0.1990
    2276       0.1831
    2277       0.1954
    2278       0.2168
    2279       0.1842
    2280       0.1880
    2281       0.2021
    2282       0.1823
    2283       0.2138
    2284       0.2007
    2285       0.1556
    2286       0.1859
    2287       0.1498
    2288       0.1829
    2289       0.2333
    2290       0.2317
    2291       0.1242
    2292       0.1986
    2293       0.2463
    2294       0.2884
    2295       0.2273
    2296       0.2577
    2297       0.1681
    2298       0.1286
    2299       0.2975
    2300       0.1556
    2301       0.1734
    2302       0.1448
    2303       0.1902
    2304       0.2151
    2305       0.2731
    2306       0.2402
    2307       0.1843
    2308       0.1251
    2309       0.2669
    2310       0.1964
    2311       0.1576
    2312       0.1820
    2313       0.2297
    2314       0.1603
    2315       0.1708
    2316       0.2377
    2317       0.2175
    2318       0.1846
    2319       0.3073
    2320       0.1753
    2321       0.1728
    2322       0.1727
    2323       0.1643
    2324       0.1655
    2325       0.2561
    2326       0.2085
    2327       0.1600
    2328       0.2157
    2329       0.1800
    2330       0.1394
    2331       0.2090
    2332       0.2832
    2333       0.1392
    2334       0.1335
    2335       0.2337
    2336       0.2675
    2337       0.1974
    2338       0.2096
    2339       0.1456
    2340       0.1601
    2341       0.2011
    2342       0.2859
    2343       0.1759
    2344       0.1586
    2345       0.2298
    2346       0.1270
    2347       0.1600
    2348       0.2104
    2349       0.1387
    2350       0.2142
    2351       0.2274
    2352       0.1488
    2353       0.1900
    2354       0.2814
    2355       0.2346
    2356       0.1426
    2357       0.2550
    2358       0.2265
    2359       0.2412
    2360       0.1377
    2361       0.2512
    2362       0.1441
    2363       0.1590
    2364       0.2020
    2365       0.2336
    2366       0.1687
    2367       0.2402
    2368       0.1336
    2369       0.1843
    2370       0.1899
    2371       0.2145
    2372       0.1707
    2373       0.1689
    2374       0.2633
    2375       0.1463
    2376       0.2201
    2377       0.1478
    2378       0.1906
    2379       0.1336
    2380       0.1714
    2381       0.1330
    2382       0.2066
    2383       0.1748
    2384       0.1809
    2385       0.2028
    2386       0.1669
    2387       0.2381
    2388       0.2594
    2389       0.1229
    2390       0.1890
    2391       0.1308
    2392       0.1647
    2393       0.1483
    2394       0.2168
    2395       0.1901
    2396       0.1856
    2397       0.1898
    2398       0.2414
    2399       0.1879
    2400       0.2843
    2401       0.1997
    2402       0.1927
    2403       0.2077
    2404       0.2254
    2405       0.1507
    2406       0.1313
    2407       0.2486
    2408       0.2121
    2409       0.1361
    2410       0.3017
    2411       0.2835
    2412       0.1893
    2413       0.1875
    2414       0.2151
    2415       0.1870
    2416       0.2592
    2417       0.2413
    2418       0.2567
    2419       0.2639
    2420       0.2268
    2421       0.2435
    2422       0.1458
    2423       0.1703
    2424       0.3292
    2425       0.2507
    2426       0.1487
    2427       0.1757
    2428       0.2471
    2429       0.2424
    2430       0.3053
    2431       0.2564
    2432       0.2487
    2433       0.1969
    2434       0.2648
    2435       0.2563
    2436       0.2606
    2437       0.3599
    2438       0.2308
    2439       0.1527
    2440       0.1857
    2441       0.1984
    2442       0.1963
    2443       0.1587
    2444       0.2161
    2445       0.2884
    2446       0.2527
    2447       0.1878
    2448       0.2065
    2449       0.2020
    2450       0.2805
    2451       0.1898
    2452       0.2010
    2453       0.2532
    2454       0.1960
    2455       0.2132
    2456       0.1413
    2457       0.1534
    2458       0.1531
    2459       0.3005
    2460       0.1958
    2461       0.1512
    2462       0.1567
    2463       0.2110
    2464       0.1657
    2465       0.1908
    2466       0.2175
    2467       0.1330
    2468       0.1588
    2469       0.1946
    2470       0.1916
    2471       0.1969
    2472       0.1772
    2473       0.1172
    2474       0.1578
    2475       0.1380
    2476       0.2404
    2477       0.1327
    2478       0.1752
    2479       0.1451
    2480       0.1853
    2481       0.1494
    2482       0.1913
    2483       0.1890
    2484       0.1668
    2485       0.1576
    2486       0.1275
    2487       0.1917
    2488       0.2023
    2489       0.1454
    2490       0.1286
    2491       0.2645
    2492       0.2177
    2493       0.1981
    2494       0.2081
    2495       0.1909
    2496       0.2442
    2497       0.1580
    2498       0.2445
    2499       0.2320
    2500       0.1867
    2501       0.3322
    2502       0.2089
    2503       0.1394
    2504       0.2119
    2505       0.1954
    2506       0.1350
    2507       0.2052
    2508       0.1636
    2509       0.2632
    2510       0.2227
    2511       0.1940
    2512       0.2080
    2513       0.1311
    2514       0.1765
    2515       0.2477
    2516       0.2945
    2517       0.1157
    2518       0.2087
    2519       0.1697
    2520       0.1595
    2521       0.1768
    2522       0.1717
    2523       0.1660
    2524       0.1717
    2525       0.1739
    2526       0.1247
    2527       0.1922
    2528       0.2150
    2529       0.1641
    2530       0.2762
    2531       0.1935
    2532       0.1523
    2533       0.2333
    2534       0.2075
    2535       0.2344
    2536       0.2101
    2537       0.1517
    2538       0.1472
    2539       0.1168
    2540       0.1518
    2541       0.1949
    2542       0.1927
    2543       0.1498
    2544       0.1494
    2545       0.1341
    2546       0.1911
    2547       0.1898
    2548       0.3028
    2549       0.1694
    2550       0.1720
    2551       0.1888
    2552       0.1373
    2553       0.2016
    2554       0.1263
    2555       0.2050
    2556       0.1376
    2557       0.2193
    2558       0.1788
    2559       0.1684
    2560       0.2173
    2561       0.2573
    2562       0.1416
    2563       0.2736
    2564       0.1610
    2565       0.1472
    2566       0.2310
    2567       0.1830
    2568       0.1680
    2569       0.1667
    2570       0.2118
    2571       0.2187
    2572       0.2072
    2573       0.1583
    2574       0.1673
    2575       0.2150
    2576       0.1488
    2577       0.2160
    2578       0.2700
    2579       0.2812
    2580       0.1643
    2581       0.2040
    2582       0.2044
    2583       0.2031
    2584       0.2292
    2585       0.1773
    2586       0.1902
    2587       0.2317
    2588       0.2356
    2589       0.1467
    2590       0.2225
    2591       0.2524
    2592       0.1628
    2593       0.1839
    2594       0.2719
    2595       0.2555
    2596       0.1878
    2597       0.2039
    2598       0.2325
    2599       0.1748
    2600       0.2138
    2601       0.1759
    2602       0.1625
    2603       0.2102
    2604       0.1391
    2605       0.2221
    2606       0.2926
    2607       0.1790
    2608       0.2388
    2609       0.3111
    2610       0.3480
    2611       0.2883
    2612       0.4078
    2613       0.3013
    2614       0.1733
    2615       0.1606
    2616       0.1378
    2617       0.2145
    2618       0.1842
    2619       0.1683
    2620       0.1474
    2621       0.2342
    2622       0.1566
    2623       0.1322
    2624       0.1437
    2625       0.2050
    2626       0.1983
    2627       0.1532
    2628       0.1414
    2629       0.2366
    2630       0.1873
    2631       0.2278
    2632       0.2831
    2633       0.1585
    2634       0.1829
    2635       0.2567
    2636       0.1591
    2637       0.2123
    2638       0.2874
    2639       0.2838
    2640       0.2652
    2641       0.1830
    2642       0.2435
    2643       0.1620
    2644       0.2759
    2645       0.1777
    2646       0.2560
    2647       0.2086
    2648       0.1939
    2649       0.2524
    2650       0.1364
    2651       0.3258
    2652       0.2744
    2653       0.1691
    2654       0.2422
    2655       0.1718
    2656       0.1029
    2657       0.1889
    2658       0.2558
    2659       0.2256
    2660       0.2012
    2661       0.2764
    2662       0.2325
    2663       0.1680
    2664       0.1724
    2665       0.1414
    2666       0.1580
    2667       0.2146
    2668       0.1976
    2669       0.2424
    2670       0.1986
    2671       0.1812
    2672       0.1736
    2673       0.1533
    2674       0.1475
    2675       0.1418
    2676       0.2013
    2677       0.1497
    2678       0.2159
    2679       0.1634
    2680       0.2148
    2681       0.1340
    2682       0.1763
    2683       0.2187
    2684       0.2458
    2685       0.1495
    2686       0.2494
    2687       0.2201
    2688       0.1661
    2689       0.1662
    2690       0.2755
    2691       0.2019
    2692       0.2683
    2693       0.1482
    2694       0.2148
    2695       0.1718
    2696       0.1381
    2697       0.2273
    2698       0.1698
    2699       0.1517
    2700       0.1714
    2701       0.2095
    2702       0.2080
    2703       0.1937
    2704       0.1435
    2705       0.2053
    2706       0.2135
    2707       0.1386
    2708       0.1655
    2709       0.1909
    2710       0.1709
    2711       0.1792
    2712       0.2360
    2713       0.1751
    2714       0.1740
    2715       0.1667
    2716       0.2153
    2717       0.2201
    2718       0.2009
    2719       0.2169
    2720       0.1934
    2721       0.2000
    2722       0.1649
    2723       0.2460
    2724       0.1577
    2725       0.1936
    2726       0.2058
    2727       0.1220
    2728       0.1447
    2729       0.2438
    2730       0.1867
    2731       0.1432
    2732       0.1370
    2733       0.1793
    2734       0.1359
    2735       0.1780
    2736       0.2549
    2737       0.2898
    2738       0.1774
    2739       0.2104
    2740       0.1881
    2741       0.1959
    2742       0.1526
    2743       0.1765
    2744       0.1960
    2745       0.1619
    2746       0.1707
    2747       0.2078
    2748       0.2515
    2749       0.1498
    2750       0.1909
    2751       0.2978
    2752       0.1959
    2753       0.2316
    2754       0.1612
    2755       0.1869
    2756       0.1954
    2757       0.1798
    2758       0.1694
    2759       0.2169
    2760       0.2266
    2761       0.1651
    2762       0.1325
    2763       0.1480
    2764       0.2176
    2765       0.2293
    2766       0.1945
    2767       0.2020
    2768       0.1160
    2769       0.2103
    2770       0.2646
    2771       0.1739
    2772       0.2530
    2773       0.2093
    2774       0.1719
    2775       0.1187
    2776       0.2351
    2777       0.2066
    2778       0.1384
    2779       0.2428
    2780       0.1502
    2781       0.2387
    2782       0.1844
    2783       0.1439
    2784       0.2364
    2785       0.1481
    2786       0.2096
    2787       0.1941
    2788       0.2624
    2789       0.2410
    2790       0.1945
    2791       0.1560
    2792       0.2761
    2793       0.1678
    2794       0.1372
    2795       0.1559
    2796       0.2110
    2797       0.2091
    2798       0.2227
    2799       0.1501
    2800       0.1450
    2801       0.1411
    2802       0.1743
    2803       0.1501
    2804       0.2631
    2805       0.1917
    2806       0.2281
    2807       0.2289
    2808       0.1643
    2809       0.2265
    2810       0.1606
    2811       0.2054
    2812       0.2709
    2813       0.3335
    2814       0.1409
    2815       0.2347
    2816       0.1644
    2817       0.2448
    2818       0.2422
    2819       0.1881
    2820       0.1489
    2821       0.1538
    2822       0.2254
    2823       0.1364
    2824       0.1620
    2825       0.1692
    2826       0.2170
    2827       0.2436
    2828       0.2280
    2829       0.1975
    2830       0.1846
    2831       0.2550
    2832       0.2976
    2833       0.1842
    2834       0.1794
    2835       0.2367
    2836       0.2607
    2837       0.1377
    2838       0.1667
    2839       0.1735
    2840       0.1582
    2841       0.1814
    2842       0.1424
    2843       0.1253
    2844       0.2854
    2845       0.1630
    2846       0.2142
    2847       0.2000
    2848       0.2544
    2849       0.2062
    2850       0.1992
    2851       0.2053
    2852       0.1592
    2853       0.2608
    2854       0.2172
    2855       0.1866
    2856       0.1713
    2857       0.1701
    2858       0.1872
    2859       0.1402
    2860       0.1878
    2861       0.1612
    2862       0.1283
    2863       0.2123
    2864       0.1600
    2865       0.1308
    2866       0.1556
    2867       0.1972
    2868       0.2405
    2869       0.2069
    2870       0.1059
    2871       0.1946
    2872       0.1768
    2873       0.2614
    2874       0.1810
    2875       0.2309
    2876       0.1805
    2877       0.2395
    2878       0.2186
    2879       0.1778
    2880       0.1970
    2881       0.1438
    2882       0.1409
    2883       0.2240
    2884       0.1735
    2885       0.1446
    2886       0.2160
    2887       0.2787
    2888       0.2212
    2889       0.1846
    2890       0.1534
    2891       0.1795
    2892       0.2477
    2893       0.1570
    2894       0.1673
    2895       0.1749
    2896       0.1614
    2897       0.2174
    2898       0.1751
    2899       0.2483
    2900       0.1768
    2901       0.2301
    2902       0.1660
    2903       0.1951
    2904       0.2299
    2905       0.1826
    2906       0.2442
    2907       0.2682
    2908       0.1774
    2909       0.2180
    2910       0.2083
    2911       0.1750
    2912       0.1802
    2913       0.2207
    2914       0.1873
    2915       0.1939
    2916       0.1739
    2917       0.1681
    2918       0.1403
    2919       0.2091
    2920       0.3007
    2921       0.2065
    2922       0.1950
    2923       0.1541
    2924       0.2101
    2925       0.2174
    2926       0.1737
    2927       0.2415
    2928       0.2354
    2929       0.1851
    2930       0.1734
    2931       0.3369
    2932       0.2867
    2933       0.1630
    2934       0.2972
    2935       0.1798
    2936       0.2040
    2937       0.2403
    2938       0.1599
    2939       0.2721
    2940       0.1975
    2941       0.2200
    2942       0.1868
    2943       0.1586
    2944       0.1772
    2945       0.1809
    2946       0.2177
    2947       0.2021
    2948       0.1497
    2949       0.2747
    2950       0.2143
    2951       0.2341
    2952       0.1820
    2953       0.1429
    2954       0.1615
    2955       0.1839
    2956       0.1607
    2957       0.1694
    2958       0.1872
    2959       0.1667
    2960       0.1680
    2961       0.1868
    2962       0.1672
    2963       0.1527
    2964       0.2012
    2965       0.1839
    2966       0.1518
    2967       0.2612
    2968       0.2110
    2969       0.2385
    2970       0.1642
    2971       0.1683
    2972       0.2132
    2973       0.1812
    2974       0.1368
    2975       0.1866
    2976       0.0945
    2977       0.2078
    2978       0.2330
    2979       0.2052
    2980       0.2070
    2981       0.1993
    2982       0.2571
    2983       0.1655
    2984       0.2221
    2985       0.1901
    2986       0.2648
    2987       0.1830
    2988       0.1391
    2989       0.2294
    2990       0.2224
    2991       0.2871
    2992       0.1772
    2993       0.1665
    2994       0.1177
    2995       0.2400
    2996       0.2237
    2997       0.1409
    2998       0.1674
    2999       0.1629
    3000       0.3088
    3001       0.1865
    3002       0.2046
    3003       0.2601
    3004       0.1986
    3005       0.2565
    3006       0.1725
    3007       0.1192
    3008       0.1618
    3009       0.1302
    3010       0.2156
    3011       0.1806
    3012       0.1997
    3013       0.2245
    3014       0.1895
    3015       0.2173
    3016       0.1646
    3017       0.1731
    3018       0.2560
    3019       0.1870
    3020       0.1723
    3021       0.1338
    3022       0.1767
    3023       0.1350
    3024       0.1447
    3025       0.1741
    3026       0.2933
    3027       0.3388
    3028       0.1511
    3029       0.2006
    3030       0.1728
    3031       0.1681
    3032       0.1378
    3033       0.1343
    3034       0.1691
    3035       0.1733
    3036       0.1764
    3037       0.1312
    3038       0.1781
    3039       0.2286
    3040       0.1417
    3041       0.1822
    3042       0.1177
    3043       0.1612
    3044       0.1581
    3045       0.1533
    3046       0.1758
    3047       0.2608
    3048       0.1556
    3049       0.1669
    3050       0.1479
    3051       0.2517
    3052       0.2011
    3053       0.1903
    3054       0.1556
    3055       0.2347
    3056       0.2003
    3057       0.1956
    3058       0.1412
    3059       0.1343
    3060       0.1746
    3061       0.2319
    3062       0.1413
    3063       0.1453
    3064       0.1619
    3065       0.2163
    3066       0.1633
    3067       0.1927
    3068       0.1500
    3069       0.1987
    3070       0.2215
    3071       0.1437
    3072       0.1894
    3073       0.1351
    3074       0.1311
    3075       0.1651
    3076       0.2320
    3077       0.2149
    3078       0.1303
    3079       0.2072
    3080       0.1675
    3081       0.1624
    3082       0.1743
    3083       0.1704
    3084       0.1798
    3085       0.1722
    3086       0.1654
    3087       0.1166
    3088       0.2666
    3089       0.1818
    3090       0.2375
    3091       0.1714
    3092       0.1492
    3093       0.1582
    3094       0.1590
    3095       0.1205
    3096       0.1385
    3097       0.1688
    3098       0.2027
    3099       0.1463
    3100       0.2088
    3101       0.1671
    3102       0.2093
    3103       0.2536
    3104       0.2428
    3105       0.1710
    3106       0.2305
    3107       0.1577
    3108       0.2018
    3109       0.1975
    3110       0.1951
    3111       0.2292
    3112       0.2114
    3113       0.2863
    3114       0.2344
    3115       0.2520
    3116       0.1612
    3117       0.2335
    3118       0.1628
    3119       0.2022
    3120       0.2019
    3121       0.1566
    3122       0.2326
    3123       0.2804
    3124       0.2490
    3125       0.2653
    3126       0.1945
    3127       0.2569
    3128       0.1550
    3129       0.2103
    3130       0.1732
    3131       0.2249
    3132       0.2214
    3133       0.3610
    3134       0.1633
    3135       0.2309
    3136       0.2118
    3137       0.2223
    3138       0.1888
    3139       0.2212
    3140       0.1982
    3141       0.2957
    3142       0.2099
    3143       0.1896
    3144       0.1771
    3145       0.1742
    3146       0.1474
    3147       0.2068
    3148       0.1132
    3149       0.1403
    3150       0.1459
    3151       0.1435
    3152       0.3031
    3153       0.2531
    3154       0.1643
    3155       0.1867
    3156       0.1365
    3157       0.1759
    3158       0.1157
    3159       0.1729
    3160       0.1643
    3161       0.2362
    3162       0.2248
    3163       0.2229
    3164       0.1690
    3165       0.1552
    3166       0.2080
    3167       0.1902
    3168       0.1791
    3169       0.1610
    3170       0.1880
    3171       0.1530
    3172       0.1836
    3173       0.2009
    3174       0.1383
    3175       0.1974
    3176       0.1965
    3177       0.2334
    3178       0.1974
    3179       0.1823
    3180       0.2148
    3181       0.1209
    3182       0.1707
    3183       0.1178
    3184       0.1615
    3185       0.2315
    3186       0.1768
    3187       0.2363
    3188       0.1574
    3189       0.1412
    3190       0.1900
    3191       0.1299
    3192       0.1396
    3193       0.2316
    3194       0.2757
    3195       0.1760
    3196       0.2023
    3197       0.2495
    3198       0.2106
    3199       0.3185
    3200       0.2255
    3201       0.1598
    3202       0.2216
    3203       0.1698
    3204       0.1805
    3205       0.1859
    3206       0.2540
    3207       0.1712
    3208       0.2180
    3209       0.1675
    3210       0.2019
    3211       0.2344
    3212       0.1847
    3213       0.1578
    3214       0.1703
    3215       0.1989
    3216       0.2108
    3217       0.2294
    3218       0.1938
    3219       0.1677
    3220       0.1781
    3221       0.2118
    3222       0.2266
    3223       0.1564
    3224       0.2065
    3225       0.1551
    3226       0.1823
    3227       0.1571
    3228       0.2123
    3229       0.2062
    3230       0.1261
    3231       0.1648
    3232       0.1809
    3233       0.1970
    3234       0.2307
    3235       0.1548
    3236       0.2833
    3237       0.2535
    3238       0.1354
    3239       0.1737
    3240       0.1429
    3241       0.1959
    3242       0.1406
    3243       0.1243
    3244       0.1930
    3245       0.1890
    3246       0.1642
    3247       0.1381
    3248       0.1987
    3249       0.2182
    3250       0.2259
    3251       0.1846
    3252       0.2156
    3253       0.2112
    3254       0.1360
    3255       0.2744
    3256       0.1630
    3257       0.2512
    3258       0.1818
    3259       0.1981
    3260       0.1894
    3261       0.1560
    3262       0.2557
    3263       0.1997
    3264       0.2192
    3265       0.2642
    3266       0.1606
    3267       0.1402
    3268       0.2068
    3269       0.1980
    3270       0.2142
    3271       0.1843
    3272       0.1838
    3273       0.2454
    3274       0.2246
    3275       0.1609
    3276       0.1622
    3277       0.1284
    3278       0.2188
    3279       0.3141
    3280       0.1731
    3281       0.1718
    3282       0.2200
    3283       0.2395
    3284       0.1433
    3285       0.2836
    3286       0.2585
    3287       0.2483
    3288       0.1590
    3289       0.3237
    3290       0.2310
    3291       0.1462
    3292       0.1556
    3293       0.1770
    3294       0.2243
    3295       0.2298
    3296       0.1351
    3297       0.2529
    3298       0.1659
    3299       0.1017
    3300       0.2653
    3301       0.1395
    3302       0.3156
    3303       0.1745
    3304       0.1865
    3305       0.1677
    3306       0.2084
    3307       0.2573
    3308       0.2229
    3309       0.1783
    3310       0.2785
    3311       0.2023
    3312       0.1645
    3313       0.1977
    3314       0.2611
    3315       0.1229
    3316       0.2488
    3317       0.2136
    3318       0.1302
    3319       0.1972
    3320       0.1839
    3321       0.1920
    3322       0.2063
    3323       0.1630
    3324       0.1996
    3325       0.2211
    3326       0.1629
    3327       0.1807
    3328       0.1987
    3329       0.2730
    3330       0.1994
    3331       0.2299
    3332       0.2550
    3333       0.2338
    3334       0.1496
    3335       0.1989
    3336       0.1954
    3337       0.1976
    3338       0.2086
    3339       0.2229
    3340       0.1879
    3341       0.2137
    3342       0.1830
    3343       0.2016
    3344       0.1441
    3345       0.1864
    3346       0.2133
    3347       0.1684
    3348       0.2107
    3349       0.2606
    3350       0.2060
    3351       0.1829
    3352       0.2938
    3353       0.1430
    3354       0.1929
    3355       0.1546
    3356       0.1392
    3357       0.2055
    3358       0.2288
    3359       0.2080
    3360       0.2829
    3361       0.2034
    3362       0.2608
    3363       0.3862
    3364       0.2404
    3365       0.1698
    3366       0.2379
    3367       0.1461
    3368       0.2728
    3369       0.1417
    3370       0.1832
    3371       0.1495
    3372       0.1491
    3373       0.2129
    3374       0.1785
    3375       0.1718
    3376       0.2920
    3377       0.1332
    3378       0.1310
    3379       0.1608
    3380       0.2492
    3381       0.2143
    3382       0.2138
    3383       0.1646
    3384       0.2627
    3385       0.1937
    3386       0.1892
    3387       0.2952
    3388       0.2681
    3389       0.2360
    3390       0.1988
    3391       0.1521
    3392       0.1570
    3393       0.1401
    3394       0.2023
    3395       0.2114
    3396       0.1373
    3397       0.1780
    3398       0.1335
    3399       0.2906
    3400       0.2144
    3401       0.2015
    3402       0.2328
    3403       0.2386
    3404       0.1885
    3405       0.2161
    3406       0.1872
    3407       0.2012
    3408       0.2881
    3409       0.2570
    3410       0.1899
    3411       0.2467
    3412       0.3753
    3413       0.2480
    3414       0.1704
    3415       0.1611
    3416       0.2200
    3417       0.2048
    3418       0.2252
    3419       0.1731
    3420       0.2783
    3421       0.2236
    3422       0.1512
    3423       0.2031
    3424       0.2273
    3425       0.2053
    3426       0.2345
    3427       0.2010
    3428       0.3237
    3429       0.2479
    3430       0.1681
    3431       0.2909
    3432       0.2970
    3433       0.1849
    3434       0.2313
    3435       0.1815
    3436       0.2882
    3437       0.2105
    3438       0.2406
    3439       0.1999
    3440       0.1891
    3441       0.2290
    3442       0.2680
    3443       0.1259
    3444       0.2180
    3445       0.1855
    3446       0.1619
    3447       0.2251
    3448       0.2495
    3449       0.1806
    3450       0.2578
    3451       0.3122
    3452       0.1786
    3453       0.2069
    3454       0.1553
    3455       0.1323
    3456       0.1790
    3457       0.1403
    3458       0.2001
    3459       0.2299
    3460       0.2676
    3461       0.1837
    3462       0.2994
    3463       0.1808
    3464       0.1554
    3465       0.1417
    3466       0.1736
    3467       0.1628
    3468       0.2018
    3469       0.3048
    3470       0.2157
    3471       0.2006
    3472       0.2701
    3473       0.1847
    3474       0.2027
    3475       0.1286
    3476       0.1322
    3477       0.1873
    3478       0.1975
    3479       0.1516
    3480       0.2210
    3481       0.1531
    3482       0.1411
    3483       0.1886
    3484       0.2179
    3485       0.2587
    3486       0.2221
    3487       0.1846
    3488       0.2191
    3489       0.1837
    3490       0.1963
    3491       0.1967
    3492       0.2084
    3493       0.1848
    3494       0.2817
    3495       0.1745
    3496       0.1174
    3497       0.1573
    3498       0.1709
    3499       0.2018
    3500       0.2668
    3501       0.2401
    3502       0.1847
    3503       0.2103
    3504       0.2121
    3505       0.2028
    3506       0.1603
    3507       0.1331
    3508       0.1917
    3509       0.1301
    3510       0.1879
    3511       0.2715
    3512       0.1891
    3513       0.3089
    3514       0.2016
    3515       0.2397
    3516       0.2712
    3517       0.1610
    3518       0.1358
    3519       0.1699
    3520       0.2981
    3521       0.2644
    3522       0.1420
    3523       0.1411
    3524       0.2030
    3525       0.2101
    3526       0.1760
    3527       0.1587
    3528       0.1548
    3529       0.1268
    3530       0.2287
    3531       0.2065
    3532       0.2583
    3533       0.1565
    3534       0.1707
    3535       0.2601
    3536       0.1711
    3537       0.1482
    3538       0.1749
    3539       0.1401
    3540       0.1499
    3541       0.1493
    3542       0.1838
    3543       0.1964
    3544       0.1765
    3545       0.2649
    3546       0.2234
    3547       0.2301
    3548       0.2790
    3549       0.2651
    3550       0.1753
    3551       0.2384
    3552       0.1579
    3553       0.1666
    3554       0.2396
    3555       0.2048
    3556       0.2044
    3557       0.2119
    3558       0.2818
    3559       0.2956
    3560       0.1891
    3561       0.1692
    3562       0.1504
    3563       0.1962
    3564       0.1459
    3565       0.1856
    3566       0.2217
    3567       0.2775
    3568       0.1624
    3569       0.2344
    3570       0.1732
    3571       0.2030
    3572       0.2075
    3573       0.1371
    3574       0.1968
    3575       0.1779
    3576       0.1179
    3577       0.1881
    3578       0.2391
    3579       0.1728
    3580       0.1625
    3581       0.3050
    3582       0.2411
    3583       0.2475
    3584       0.1894
    3585       0.2314
    3586       0.1994
    3587       0.1582
    3588       0.1582
    3589       0.2086
    3590       0.2526
    3591       0.1701
    3592       0.1551
    3593       0.2668
    3594       0.1874
    3595       0.1777
    3596       0.1925
    3597       0.1425
    3598       0.1458
    3599       0.2003
    3600       0.2095
    3601       0.1502
    3602       0.1655
    3603       0.1926
    3604       0.2029
    3605       0.1907
    3606       0.2400
    3607       0.1563
    3608       0.1546
    3609       0.1393
    3610       0.1754
    3611       0.2755
    3612       0.2132
    3613       0.2560
    3614       0.2418
    3615       0.3065
    3616       0.2773
    3617       0.2081
    3618       0.2632
    3619       0.2302
    3620       0.2514
    3621       0.2222
    3622       0.1973
    3623       0.1497
    3624       0.2251
    3625       0.1341
    3626       0.1475
    3627       0.1561
    3628       0.1891
    3629       0.2020
    3630       0.2450
    3631       0.2410
    3632       0.2220
    3633       0.2867
    3634       0.1950
    3635       0.1398
    3636       0.1512
    3637       0.1808
    3638       0.1505
    3639       0.1486
    3640       0.1366
    3641       0.1514
    3642       0.2278
    3643       0.2299
    3644       0.2335
    3645       0.2250
    3646       0.1926
    3647       0.1548
    3648       0.1702
    3649       0.1706
    3650       0.1571
    3651       0.1681
    3652       0.1515
    3653       0.1658
    3654       0.2528
    3655       0.1922
    3656       0.1668
    3657       0.2205
    3658       0.1663
    3659       0.1611
    3660       0.1894
    3661       0.1772
    3662       0.2135
    3663       0.2230
    3664       0.1549
    3665       0.2071
    3666       0.1540
    3667       0.1490
    3668       0.2210
    3669       0.2715
    3670       0.2427
    3671       0.1767
    3672       0.1482
    3673       0.1799
    3674       0.1510
    3675       0.2127
    3676       0.2244
    3677       0.1688
    3678       0.1613
    3679       0.1242
    3680       0.2385
    3681       0.1794
    3682       0.1627
    3683       0.1377
    3684       0.1861
    3685       0.1890
    3686       0.1741
    3687       0.2198
    3688       0.2622
    3689       0.2277
    3690       0.1260
    3691       0.2339
    3692       0.2387
    3693       0.1651
    3694       0.1525
    3695       0.1665
    3696       0.1838
    3697       0.1505
    3698       0.2475
    3699       0.1583
    3700       0.1520
    3701       0.2503
    3702       0.1720
    3703       0.2454
    3704       0.1371
    3705       0.1488
    3706       0.1501
    3707       0.1890
    3708       0.1681
    3709       0.1758
    3710       0.1690
    3711       0.1675
    3712       0.1401
    3713       0.2100
    3714       0.1942
    3715       0.1761
    3716       0.1677
    3717       0.2099
    3718       0.1573
    3719       0.1687
    3720       0.2680
    3721       0.2342
    3722       0.2694
    3723       0.1704
    3724       0.2233
    3725       0.1778
    3726       0.1912
    3727       0.2153
    3728       0.1661
    3729       0.2335
    3730       0.2039
    3731       0.2181
    3732       0.1582
    3733       0.1965
    3734       0.2572
    3735       0.1271
    3736       0.1730
    3737       0.2291
    3738       0.1769
    3739       0.1385
    3740       0.1692
    3741       0.1302
    3742       0.1656
    3743       0.2021
    3744       0.1761
    3745       0.2185
    3746       0.2607
    3747       0.1964
    3748       0.2207
    3749       0.2298
    3750       0.1703
    3751       0.1557
    3752       0.1286
    3753       0.1958
    3754       0.1929
    3755       0.1850
    3756       0.1905
    3757       0.2532
    3758       0.1288
    3759       0.1632
    3760       0.2500
    3761       0.1616
    3762       0.1462
    3763       0.1941
    3764       0.1630
    3765       0.2464
    3766       0.1738
    3767       0.1880
    3768       0.1655
    3769       0.1969
    3770       0.1616
    3771       0.2058
    3772       0.2426
    3773       0.1355
    3774       0.2592
    3775       0.2413
    3776       0.1833
    3777       0.2178
    3778       0.2253
    3779       0.2681
    3780       0.1779
    3781       0.1664
    3782       0.2114
    3783       0.1881
    3784       0.1334
    3785       0.1499
    3786       0.1405
    3787       0.1900
    3788       0.1623
    3789       0.2570
    3790       0.2084
    3791       0.2088
    3792       0.1612
    3793       0.1820
    3794       0.2521
    3795       0.2205
    3796       0.1564
    3797       0.2366
    3798       0.2423
    3799       0.1845
    3800       0.1512
    3801       0.1371
    3802       0.2383
    3803       0.2360
    3804       0.3069
    3805       0.2045
    3806       0.1711
    3807       0.1696
    3808       0.1795
    3809       0.2838
    3810       0.2820
    3811       0.1400
    3812       0.2310
    3813       0.1775
    3814       0.1268
    3815       0.0976
    3816       0.2238
    3817       0.1408
    3818       0.1782
    3819       0.1207
    3820       0.1424
    3821       0.1704
    3822       0.2470
    3823       0.2891
    3824       0.1401
    3825       0.2226
    3826       0.2053
    3827       0.1377
    3828       0.2334
    3829       0.1507
    3830       0.1437
    3831       0.2550
    3832       0.1639
    3833       0.2542
    3834       0.1957
    3835       0.1759
    3836       0.2570
    3837       0.2688
    3838       0.2337
    3839       0.1993
    3840       0.2193
    3841       0.2063
    3842       0.2532
    3843       0.2445
    3844       0.2347
    3845       0.1780
    3846       0.1653
    3847       0.2273
    3848       0.2644
    3849       0.3095
    3850       0.2444
    3851       0.1878
    3852       0.2959
    3853       0.1886
    3854       0.1536
    3855       0.1844
    3856       0.1667
    3857       0.1557
    3858       0.1581
    3859       0.2144
    3860       0.1707
    3861       0.1697
    3862       0.1826
    3863       0.2269
    3864       0.2425
    3865       0.1471
    3866       0.1827
    3867       0.1895
    3868       0.2088
    3869       0.2028
    3870       0.1787
    3871       0.1490
    3872       0.2519
    3873       0.1626
    3874       0.2706
    3875       0.2016
    3876       0.1338
    3877       0.1865
    3878       0.2877
    3879       0.2185
    3880       0.1886
    3881       0.1848
    3882       0.2760
    3883       0.2238
    3884       0.2012
    3885       0.2458
    3886       0.1996
    3887       0.1577
    3888       0.1399
    3889       0.1825
    3890       0.2907
    3891       0.1943
    3892       0.1532
    3893       0.2027
    3894       0.1349
    3895       0.2570
    3896       0.1668
    3897       0.2319
    3898       0.2823
    3899       0.2349
    3900       0.1966
    3901       0.2277
    3902       0.1553
    3903       0.1664
    3904       0.2109
    3905       0.1229
    3906       0.2184
    3907       0.1835
    3908       0.2122
    3909       0.2307
    3910       0.1781
    3911       0.1869
    3912       0.1571
    3913       0.1445
    3914       0.1828
    3915       0.1295
    3916       0.1733
    3917       0.1237
    3918       0.2308
    3919       0.1779
    3920       0.2022
    3921       0.2345
    3922       0.1477
    3923       0.2201
    3924       0.2139
    3925       0.1290
    3926       0.1865
    3927       0.2416
    3928       0.1730
    3929       0.2512
    3930       0.1707
    3931       0.2401
    3932       0.1766
    3933       0.1665
    3934       0.1992
    3935       0.2427
    3936       0.2727
    3937       0.1779
    3938       0.1709
    3939       0.1468
    3940       0.1207
    3941       0.1597
    3942       0.1770
    3943       0.2061
    3944       0.1238
    3945       0.1535
    3946       0.2111
    3947       0.2177
    3948       0.2405
    3949       0.1824
    3950       0.2128
    3951       0.1424
    3952       0.1350
    3953       0.3103
    3954       0.1221
    3955       0.1726
    3956       0.1782
    3957       0.1089
    3958       0.1466
    3959       0.2117
    3960       0.2282
    3961       0.1354
    3962       0.1974
    3963       0.2218
    3964       0.2199
    3965       0.1712
    3966       0.1330
    3967       0.1569
    3968       0.2478
    3969       0.2161
    3970       0.2172
    3971       0.2352
    3972       0.1496
    3973       0.2520
    3974       0.1876
    3975       0.1912
    3976       0.3071
    3977       0.1669
    3978       0.1550
    3979       0.1981
    3980       0.1821
    3981       0.1788
    3982       0.2141
    3983       0.1916
    3984       0.1981
    3985       0.2025
    3986       0.1671
    3987       0.1996
    3988       0.2347
    3989       0.1610
    3990       0.1789
    3991       0.1906
    3992       0.1526
    3993       0.2172
    3994       0.1712
    3995       0.1928
    3996       0.2231
    3997       0.1464
    3998       0.1694
    3999       0.1994
    4000       0.1761
    4001       0.1641
    4002       0.1415
    4003       0.1999
    4004       0.1733
    4005       0.1664
    4006       0.2134
    4007       0.2921
    4008       0.1539
    4009       0.3419
    4010       0.2205
    4011       0.2081
    4012       0.1928
    4013       0.1391
    4014       0.1926
    4015       0.2297
    4016       0.2350
    4017       0.1863
    4018       0.2594
    4019       0.2952
    4020       0.2182
    4021       0.2233
    4022       0.2223
    4023       0.2113
    4024       0.2451
    4025       0.2187
    4026       0.2392
    4027       0.1766
    4028       0.3546
    4029       0.2165
    4030       0.3196
    4031       0.1629
    4032       0.1699
    4033       0.2917
    4034       0.1453
    4035       0.2408
    4036       0.2861
    4037       0.2069
    4038       0.1883
    4039       0.3134
    4040       0.3029
    4041       0.1306
    4042       0.2182
    4043       0.1634
    4044       0.1655
    4045       0.1694
    4046       0.2124
    4047       0.2321
    4048       0.1875
    4049       0.1409
    4050       0.1823
    4051       0.1807
    4052       0.1861
    4053       0.1636
    4054       0.1262
    4055       0.1754
    4056       0.2659
    4057       0.1678
    4058       0.3228
    4059       0.3932
    4060       0.2022
    4061       0.1913
    4062       0.2129
    4063       0.2283
    4064       0.2523
    4065       0.1924
    4066       0.2023
    4067       0.1953
    4068       0.2034
    4069       0.2084
    4070       0.2217
    4071       0.1526
    4072       0.1831
    4073       0.1260
    4074       0.2267
    4075       0.2014
    4076       0.1603
    4077       0.2461
    4078       0.2601
    4079       0.2108
    4080       0.1737
    4081       0.1687
    4082       0.2189
    4083       0.1879
    4084       0.1956
    4085       0.2045
    4086       0.2183
    4087       0.2006
    4088       0.2213
    4089       0.1868
    4090       0.1941
    4091       0.1346
    4092       0.1694
    4093       0.1806
    4094       0.2787
    4095       0.1759
    4096       0.2376
    4097       0.1887
    4098       0.1963
    4099       0.2692
    4100       0.2096
    4101       0.2052
    4102       0.2224
    4103       0.2033
    4104       0.1777
    4105       0.2411
    4106       0.1889
    4107       0.1645
    4108       0.2912
    4109       0.1877
    4110       0.1597
    4111       0.1117
    4112       0.1679
    4113       0.1872
    4114       0.1705
    4115       0.1951
    4116       0.2402
    4117       0.1697
    4118       0.2061
    4119       0.2694
    4120       0.2335
    4121       0.2971
    4122       0.3284
    4123       0.1360
    4124       0.1822
    4125       0.2241
    4126       0.2218
    4127       0.2754
    4128       0.2252
    4129       0.1173
    4130       0.1837
    4131       0.1335
    4132       0.1793
    4133       0.1663
    4134       0.2441
    4135       0.2383
    4136       0.2772
    4137       0.2612
    4138       0.2495
    4139       0.1946
    4140       0.1089
    4141       0.1977
    4142       0.1574
    4143       0.2017
    4144       0.2746
    4145       0.2351
    4146       0.1842
    4147       0.1815
    4148       0.2097
    4149       0.1916
    4150       0.2225
    4151       0.2896
    4152       0.1926
    4153       0.1474
    4154       0.1202
    4155       0.2502
    4156       0.1654
    4157       0.1380
    4158       0.2547
    4159       0.1952
    4160       0.2028
    4161       0.2276
    4162       0.2426
    4163       0.1477
    4164       0.1580
    4165       0.2204
    4166       0.1649
    4167       0.1974
    4168       0.2024
    4169       0.1703
    4170       0.1291
    4171       0.2283
    4172       0.2106
    4173       0.1593
    4174       0.1754
    4175       0.1591
    4176       0.1734
    4177       0.1621
    4178       0.2000
    4179       0.1099
    4180       0.2357
    4181       0.2186
    4182       0.1751
    4183       0.1847
    4184       0.1433
    4185       0.1691
    4186       0.2067
    4187       0.2679
    4188       0.0982
    4189       0.1967
    4190       0.1904
    4191       0.1967
    4192       0.1852
    4193       0.2097
    4194       0.1084
    4195       0.2237
    4196       0.2600
    4197       0.2248
    4198       0.2105
    4199       0.1499
    4200       0.1206
    4201       0.2141
    4202       0.1801
    4203       0.2154
    4204       0.2859
    4205       0.1470
    4206       0.2286
    4207       0.1200
    4208       0.1505
    4209       0.2398
    4210       0.1589
    4211       0.2170
    4212       0.2395
    4213       0.1469
    4214       0.2215
    4215       0.2173
    4216       0.1563
    4217       0.1830
    4218       0.2007
    4219       0.1829
    4220       0.3876
    4221       0.1825
    4222       0.1659
    4223       0.1612
    4224       0.1427
    4225       0.1635
    4226       0.2247
    4227       0.1899
    4228       0.1622
    4229       0.1855
    4230       0.2053
    4231       0.2545
    4232       0.2032
    4233       0.1720
    4234       0.1493
    4235       0.1935
    4236       0.1366
    4237       0.1924
    4238       0.1960
    4239       0.2241
    4240       0.1977
    4241       0.1951
    4242       0.2875
    4243       0.1662
    4244       0.1791
    4245       0.2065
    4246       0.2125
    4247       0.3025
    4248       0.1324
    4249       0.1469
    4250       0.1808
    4251       0.1977
    4252       0.1854
    4253       0.1199
    4254       0.1464
    4255       0.1863
    4256       0.1787
    4257       0.1707
    4258       0.1599
    4259       0.1535
    4260       0.1120
    4261       0.1934
    4262       0.2523
    4263       0.1734
    4264       0.1751
    4265       0.1351
    4266       0.2228
    4267       0.2327
    4268       0.1522
    4269       0.1875
    4270       0.2826
    4271       0.1911
    4272       0.1899
    4273       0.1721
    4274       0.1350
    4275       0.2212
    4276       0.1740
    4277       0.2361
    4278       0.2011
    4279       0.1515
    4280       0.1392
    4281       0.1665
    4282       0.1956
    4283       0.1566
    4284       0.1622
    4285       0.2213
    4286       0.2082
    4287       0.1878
    4288       0.1455
    4289       0.1723
    4290       0.1533
    4291       0.2203
    4292       0.2096
    4293       0.1168
    4294       0.2098
    4295       0.2084
    4296       0.1772
    4297       0.1721
    4298       0.1840
    4299       0.1874
    4300       0.2389
    4301       0.2254
    4302       0.1892
    4303       0.1702
    4304       0.2423
    4305       0.1702
    4306       0.2180
    4307       0.1887
    4308       0.1886
    4309       0.1851
    4310       0.1765
    4311       0.2160
    4312       0.1920
    4313       0.1705
    4314       0.1704
    4315       0.1415
    4316       0.1395
    4317       0.1719
    4318       0.2501
    4319       0.2165
    4320       0.1789
    4321       0.1649
    4322       0.1857
    4323       0.1483
    4324       0.1839
    4325       0.1735
    4326       0.1366
    4327       0.1910
    4328       0.1839
    4329       0.1562
    4330       0.2618
    4331       0.1383
    4332       0.1231
    4333       0.2866
    4334       0.2496
    4335       0.1899
    4336       0.1206
    4337       0.1719
    4338       0.1522
    4339       0.2529
    4340       0.1475
    4341       0.1899
    4342       0.2096
    4343       0.1525
    4344       0.1706
    4345       0.2133
    4346       0.1279
    4347       0.1846
    4348       0.1840
    4349       0.2355
    4350       0.1983
    4351       0.2378
    4352       0.2111
    4353       0.1718
    4354       0.2021
    4355       0.2570
    4356       0.2119
    4357       0.1817
    4358       0.1812
    4359       0.1475
    4360       0.2663
    4361       0.2610
    4362       0.2374
    4363       0.1079
    4364       0.1674
    4365       0.1708
    4366       0.1991
    4367       0.1535
    4368       0.2373
    4369       0.1515
    4370       0.1969
    4371       0.1324
    4372       0.1350
    4373       0.1699
    4374       0.1665
    4375       0.1293
    4376       0.1615
    4377       0.1928
    4378       0.2359
    4379       0.1467
    4380       0.3198
    4381       0.2058
    4382       0.1751
    4383       0.2299
    4384       0.2660
    4385       0.1541
    4386       0.1565
    4387       0.1562
    4388       0.1542
    4389       0.2520
    4390       0.1581
    4391       0.1851
    4392       0.1494
    4393       0.1512
    4394       0.1978
    4395       0.2248
    4396       0.1988
    4397       0.1822
    4398       0.1397
    4399       0.1869
    4400       0.1764
    4401       0.1966
    4402       0.2690
    4403       0.2535
    4404       0.1307
    4405       0.2263
    4406       0.2773
    4407       0.2494
    4408       0.2824
    4409       0.1758
    4410       0.1953
    4411       0.1939
    4412       0.2299
    4413       0.1893
    4414       0.1916
    4415       0.1873
    4416       0.1456
    4417       0.1606
    4418       0.2487
    4419       0.2569
    4420       0.2278
    4421       0.2467
    4422       0.2220
    4423       0.1951
    4424       0.2301
    4425       0.2132
    4426       0.2117
    4427       0.2150
    4428       0.1882
    4429       0.1763
    4430       0.2101
    4431       0.1691
    4432       0.1788
    4433       0.2023
    4434       0.2164
    4435       0.2594
    4436       0.2208
    4437       0.1823
    4438       0.2456
    4439       0.1399
    4440       0.2422
    4441       0.1804
    4442       0.2914
    4443       0.2345
    4444       0.3368
    4445       0.1398
    4446       0.2505
    4447       0.1699
    4448       0.3379
    4449       0.1772
    4450       0.1967
    4451       0.2419
    4452       0.2134
    4453       0.1965
    4454       0.2179
    4455       0.1620
    4456       0.1525
    4457       0.2288
    4458       0.1689
    4459       0.1903
    4460       0.1292
    4461       0.1779
    4462       0.2035
    4463       0.1733
    4464       0.1772
    4465       0.1967
    4466       0.2595
    4467       0.1659
    4468       0.1622
    4469       0.1496
    4470       0.1648
    4471       0.1222
    4472       0.1903
    4473       0.1291
    4474       0.1907
    4475       0.2526
    4476       0.2102
    4477       0.1313
    4478       0.2061
    4479       0.1670
    4480       0.1948
    4481       0.1482
    4482       0.2263
    4483       0.2539
    4484       0.2257
    4485       0.1613
    4486       0.2473
    4487       0.2189
    4488       0.1328
    4489       0.1703
    4490       0.1700
    4491       0.1776
    4492       0.2227
    4493       0.2022
    4494       0.1754
    4495       0.1951
    4496       0.1965
    4497       0.1617
    4498       0.1520
    4499       0.2433
    4500       0.2568
    4501       0.1851
    4502       0.1914
    4503       0.2002
    4504       0.1866
    4505       0.1383
    4506       0.1813
    4507       0.1236
    4508       0.2707
    4509       0.2053
    4510       0.2174
    4511       0.2230
    4512       0.1838
    4513       0.2182
    4514       0.2420
    4515       0.1423
    4516       0.2151
    4517       0.1567
    4518       0.1904
    4519       0.1845
    4520       0.1221
    4521       0.1949
    4522       0.2643
    4523       0.2608
    4524       0.2052
    4525       0.1653
    4526       0.2077
    4527       0.1733
    4528       0.2361
    4529       0.3034
    4530       0.1912
    4531       0.1856
    4532       0.2004
    4533       0.2059
    4534       0.1874
    4535       0.1714
    4536       0.1266
    4537       0.1733
    4538       0.1434
    4539       0.1049
    4540       0.1719
    4541       0.2729
    4542       0.1992
    4543       0.2375
    4544       0.2441
    4545       0.1972
    4546       0.2615
    4547       0.1827
    4548       0.0976
    4549       0.2880
    4550       0.1876
    4551       0.1555
    4552       0.2967
    4553       0.1137
    4554       0.2336
    4555       0.1240
    4556       0.2092
    4557       0.1857
    4558       0.1638
    4559       0.1293
    4560       0.2188
    4561       0.1553
    4562       0.2025
    4563       0.1563
    4564       0.2232
    4565       0.2293
    4566       0.1179
    4567       0.2178
    4568       0.1977
    4569       0.1701
    4570       0.2155
    4571       0.1881
    4572       0.1849
    4573       0.1847
    4574       0.3359
    4575       0.2392
    4576       0.2318
    4577       0.1517
    4578       0.1370
    4579       0.1387
    4580       0.1839
    4581       0.2769
    4582       0.2196
    4583       0.1467
    4584       0.2435
    4585       0.1833
    4586       0.1555
    4587       0.1622
    4588       0.1489
    4589       0.2350
    4590       0.2150
    4591       0.2095
    4592       0.2030
    4593       0.1620
    4594       0.1936
    4595       0.2977
    4596       0.1454
    4597       0.1488
    4598       0.1397
    4599       0.1720
    4600       0.1433
    4601       0.2705
    4602       0.1943
    4603       0.1824
    4604       0.1431
    4605       0.2204
    4606       0.1884
    4607       0.1532
    4608       0.1902
    4609       0.1627
    4610       0.1349
    4611       0.1872
    4612       0.1465
    4613       0.1855
    4614       0.1781
    4615       0.2271
    4616       0.1217
    4617       0.1848
    4618       0.1574
    4619       0.1572
    4620       0.1648
    4621       0.1428
    4622       0.2505
    4623       0.2136
    4624       0.2540
    4625       0.2292
    4626       0.3485
    4627       0.1764
    4628       0.1491
    4629       0.2510
    4630       0.1673
    4631       0.2542
    4632       0.2614
    4633       0.2422
    4634       0.1738
    4635       0.2167
    4636       0.2241
    4637       0.1631
    4638       0.1997
    4639       0.1812
    4640       0.1428
    4641       0.1548
    4642       0.2164
    4643       0.2013
    4644       0.1652
    4645       0.2003
    4646       0.2135
    4647       0.1249
    4648       0.1759
    4649       0.1676
    4650       0.2553
    4651       0.1950
    4652       0.1773
    4653       0.1537
    4654       0.1416
    4655       0.2655
    4656       0.1761
    4657       0.1885
    4658       0.2207
    4659       0.1298
    4660       0.1639
    4661       0.1621
    4662       0.2120
    4663       0.1623
    4664       0.1871
    4665       0.2392
    4666       0.2769
    4667       0.2116
    4668       0.2048
    4669       0.1956
    4670       0.2287
    4671       0.2487
    4672       0.1663
    4673       0.2070
    4674       0.1637
    4675       0.1812
    4676       0.1948
    4677       0.2162
    4678       0.1475
    4679       0.1852
    4680       0.1679
    4681       0.1373
    4682       0.1286
    4683       0.1675
    4684       0.2137
    4685       0.1982
    4686       0.1716
    4687       0.1591
    4688       0.2760
    4689       0.1751
    4690       0.2147
    4691       0.2007
    4692       0.1846
    4693       0.1490
    4694       0.1919
    4695       0.1627
    4696       0.2474
    4697       0.3397
    4698       0.2316
    4699       0.1036
    4700       0.2322
    4701       0.1803
    4702       0.2010
    4703       0.2101
    4704       0.2292
    4705       0.3326
    4706       0.1791
    4707       0.2079
    4708       0.2076
    4709       0.1827
    4710       0.2013
    4711       0.1927
    4712       0.1408
    4713       0.1568
    4714       0.1978
    4715       0.2299
    4716       0.1206
    4717       0.2091
    4718       0.1524
    4719       0.2052
    4720       0.2286
    4721       0.1275
    4722       0.2674
    4723       0.2643
    4724       0.2371
    4725       0.1683
    4726       0.1836
    4727       0.1826
    4728       0.2590
    4729       0.2353
    4730       0.2388
    4731       0.2263
    4732       0.3136
    4733       0.1901
    4734       0.1880
    4735       0.2440
    4736       0.1438
    4737       0.3110
    4738       0.2834
    4739       0.4076
    4740       0.1660
    4741       0.2070
    4742       0.1677
    4743       0.1270
    4744       0.2269
    4745       0.1570
    4746       0.1824
    4747       0.1896
    4748       0.2960
    4749       0.1532
    4750       0.1972
    4751       0.1923
    4752       0.1997
    4753       0.2634
    4754       0.1897
    4755       0.2141
    4756       0.2394
    4757       0.1838
    4758       0.1276
    4759       0.1361
    4760       0.1442
    4761       0.0992
    4762       0.2654
    4763       0.2089
    4764       0.2213
    4765       0.1585
    4766       0.1720
    4767       0.3181
    4768       0.1359
    4769       0.2474
    4770       0.2496
    4771       0.2114
    4772       0.1850
    4773       0.1735
    4774       0.1901
    4775       0.1802
    4776       0.2221
    4777       0.1456
    4778       0.1032
    4779       0.2353
    4780       0.1930
    4781       0.1519
    4782       0.1570
    4783       0.2368
    4784       0.1660
    4785       0.2118
    4786       0.1644
    4787       0.1964
    4788       0.1136
    4789       0.1619
    4790       0.1087
    4791       0.1997
    4792       0.2146
    4793       0.1426
    4794       0.1692
    4795       0.1929
    4796       0.2003
    4797       0.2072
    4798       0.2021
    4799       0.1910
    4800       0.2147
    4801       0.1881
    4802       0.2107
    4803       0.1784
    4804       0.2182
    4805       0.1916
    4806       0.2623
    4807       0.2121
    4808       0.2097
    4809       0.2003
    4810       0.1768
    4811       0.2130
    4812       0.2033
    4813       0.2477
    4814       0.2071
    4815       0.3210
    4816       0.2066
    4817       0.2897
    4818       0.2760
    4819       0.2013
    4820       0.1765
    4821       0.1884
    4822       0.1665
    4823       0.1658
    4824       0.1704
    4825       0.1819
    4826       0.1318
    4827       0.2582
    4828       0.1852
    4829       0.1203
    4830       0.1652
    4831       0.2018
    4832       0.2481
    4833       0.2690
    4834       0.2264
    4835       0.1715
    4836       0.1834
    4837       0.2302
    4838       0.1753
    4839       0.1882
    4840       0.1561
    4841       0.1417
    4842       0.2261
    4843       0.1802
    4844       0.1480
    4845       0.1333
    4846       0.1210
    4847       0.2057
    4848       0.1875
    4849       0.1638
    4850       0.2335
    4851       0.1519
    4852       0.2162
    4853       0.1550
    4854       0.1681
    4855       0.2077
    4856       0.1798
    4857       0.1236
    4858       0.1978
    4859       0.2228
    4860       0.1577
    4861       0.1995
    4862       0.2368
    4863       0.2745
    4864       0.2424
    4865       0.2466
    4866       0.2896
    4867       0.1677
    4868       0.1555
    4869       0.2413
    4870       0.1838
    4871       0.2196
    4872       0.1695
    4873       0.2989
    4874       0.1680
    4875       0.1535
    4876       0.1569
    4877       0.1560
    4878       0.2392
    4879       0.3338
    4880       0.2471
    4881       0.2102
    4882       0.1876
    4883       0.1454
    4884       0.2073
    4885       0.2539
    4886       0.2388
    4887       0.2116
    4888       0.2434
    4889       0.2397
    4890       0.1059
    4891       0.3152
    4892       0.2018
    4893       0.1970
    4894       0.2120
    4895       0.1823
    4896       0.1490
    4897       0.1280
    4898       0.1752
    4899       0.1801
    4900       0.2394
    4901       0.2519
    4902       0.2095
    4903       0.1490
    4904       0.2043
    4905       0.1529
    4906       0.3124
    4907       0.3392
    4908       0.1155
    4909       0.1988
    4910       0.1284
    4911       0.1889
    4912       0.2660
    4913       0.1606
    4914       0.1419
    4915       0.2252
    4916       0.1366
    4917       0.1553
    4918       0.1468
    4919       0.1864
    4920       0.2345
    4921       0.1832
    4922       0.1638
    4923       0.2230
    4924       0.1264
    4925       0.1457
    4926       0.2016
    4927       0.1750
    4928       0.2431
    4929       0.3154
    4930       0.1676
    4931       0.1629
    4932       0.1718
    4933       0.1903
    4934       0.1897
    4935       0.2086
    4936       0.1620
    4937       0.2187
    4938       0.2461
    4939       0.2354
    4940       0.1616
    4941       0.3003
    4942       0.2176
    4943       0.1445
    4944       0.1901
    4945       0.1502
    4946       0.1978
    4947       0.1463
    4948       0.2988
    4949       0.1674
    4950       0.2611
    4951       0.1769
    4952       0.1565
    4953       0.2005
    4954       0.2714
    4955       0.1706
    4956       0.1114
    4957       0.1710
    4958       0.2020
    4959       0.2510
    4960       0.2078
    4961       0.1715
    4962       0.1692
    4963       0.1742
    4964       0.1249
    4965       0.2120
    4966       0.1542
    4967       0.1616
    4968       0.1803
    4969       0.1428
    4970       0.1490
    4971       0.1711
    4972       0.2181
    4973       0.1467
    4974       0.1779
    4975       0.2107
    4976       0.1471
    4977       0.1953
    4978       0.1902
    4979       0.1562
    4980       0.2843
    4981       0.1967
    4982       0.1337
    4983       0.2325
    4984       0.1719
    4985       0.1284
    4986       0.1508
    4987       0.2921
    4988       0.2138
    4989       0.2252
    4990       0.1990
    4991       0.1564
    4992       0.1478
    4993       0.1809
    4994       0.2321
    4995       0.1612
    4996       0.2631
    4997       0.1901
    4998       0.2239
    4999       0.1357
    5000       0.2984
    5001       0.2478
    5002       0.1988
    5003       0.1927
    5004       0.1839
    5005       0.2628
    5006       0.1958
    5007       0.1782
    5008       0.1857
    5009       0.2657
    5010       0.2136
    5011       0.2221
    5012       0.1827
    5013       0.2030
    5014       0.1556
    5015       0.1626
    5016       0.1341
    5017       0.1703
    5018       0.2551
    5019       0.1623
    5020       0.1729
    5021       0.1709
    5022       0.1881
    5023       0.1412
    5024       0.1497
    5025       0.2019
    5026       0.2064
    5027       0.2012
    5028       0.1934
    5029       0.2097
    5030       0.1301
    5031       0.1935
    5032       0.2347
    5033       0.1574
    5034       0.2353
    5035       0.1802
    5036       0.1670
    5037       0.2802
    5038       0.2076
    5039       0.1607
    5040       0.1953
    5041       0.2109
    5042       0.2042
    5043       0.2981
    5044       0.2571
    5045       0.1533
    5046       0.1215
    5047       0.1560
    5048       0.2188
    5049       0.1460
    5050       0.2723
    5051       0.1850
    5052       0.1802
    5053       0.2071
    5054       0.2385
    5055       0.1558
    5056       0.1797
    5057       0.1356
    5058       0.2089
    5059       0.1656
    5060       0.1456
    5061       0.1630
    5062       0.2085
    5063       0.2164
    5064       0.1952
    5065       0.1344
    5066       0.2506
    5067       0.1974
    5068       0.1404
    5069       0.1926
    5070       0.2642
    5071       0.1364
    5072       0.2403
    5073       0.1735
    5074       0.2349
    5075       0.2556
    5076       0.1491
    5077       0.2239
    5078       0.1862
    5079       0.2795
    5080       0.2028
    5081       0.2780
    5082       0.2157
    5083       0.2225
    5084       0.2011
    5085       0.2153
    5086       0.1744
    5087       0.1755
    5088       0.2250
    5089       0.1419
    5090       0.1462
    5091       0.1854
    5092       0.2281
    5093       0.1652
    5094       0.2869
    5095       0.1653
    5096       0.2565
    5097       0.2380
    5098       0.2540
    5099       0.2368
    5100       0.2268
    5101       0.2938
    5102       0.2485
    5103       0.1438
    5104       0.2059
    5105       0.3093
    5106       0.1642
    5107       0.2230
    5108       0.2269
    5109       0.2152
    5110       0.2518
    5111       0.1737
    5112       0.2223
    5113       0.2021
    5114       0.1508
    5115       0.2308
    5116       0.1898
    5117       0.1637
    5118       0.1930
    5119       0.1671
    5120       0.2111
    5121       0.1863
    5122       0.2089
    5123       0.2096
    5124       0.1395
    5125       0.1926
    5126       0.2512
    5127       0.1960
    5128       0.2067
    5129       0.2040
    5130       0.2568
    5131       0.2426
    5132       0.1514
    5133       0.1928
    5134       0.1670
    5135       0.1652
    5136       0.1458
    5137       0.2613
    5138       0.1771
    5139       0.3033
    5140       0.2420
    5141       0.1808
    5142       0.2097
    5143       0.1627
    5144       0.1909
    5145       0.1543
    5146       0.2384
    5147       0.1770
    5148       0.1698
    5149       0.2007
    5150       0.1571
    5151       0.1984
    5152       0.1967
    5153       0.1800
    5154       0.2079
    5155       0.2293
    5156       0.2021
    5157       0.1852
    5158       0.2543
    5159       0.1536
    5160       0.1877
    5161       0.1543
    5162       0.2120
    5163       0.1804
    5164       0.2797
    5165       0.1314
    5166       0.2032
    5167       0.2507
    5168       0.1591
    5169       0.1729
    5170       0.2159
    5171       0.2148
    5172       0.1608
    5173       0.1856
    5174       0.1876
    5175       0.1450
    5176       0.1830
    5177       0.1523
    5178       0.1787
    5179       0.1755
    5180       0.1566
    5181       0.1955
    5182       0.1403
    5183       0.1037
    5184       0.1425
    5185       0.1371
    5186       0.2403
    5187       0.1696
    5188       0.1728
    5189       0.1666
    5190       0.1559
    5191       0.1969
    5192       0.2187
    5193       0.1232
    5194       0.1962
    5195       0.1755
    5196       0.2203
    5197       0.2009
    5198       0.1454
    5199       0.2057
    5200       0.1715
    5201       0.2850
    5202       0.1683
    5203       0.1991
    5204       0.1723
    5205       0.2603
    5206       0.1573
    5207       0.1754
    5208       0.1661
    5209       0.2351
    5210       0.2375
    5211       0.3403
    5212       0.2532
    5213       0.2132
    5214       0.2221
    5215       0.2335
    5216       0.2803
    5217       0.1536
    5218       0.2385
    5219       0.2243
    5220       0.1874
    5221       0.1889
    5222       0.2257
    5223       0.2664
    5224       0.2824
    5225       0.1995
    5226       0.1942
    5227       0.2112
    5228       0.1842
    5229       0.1981
    5230       0.2431
    5231       0.1623
    5232       0.2047
    5233       0.2317
    5234       0.1588
    5235       0.1289
    5236       0.2132
    5237       0.1497
    5238       0.1499
    5239       0.1732
    5240       0.1575
    5241       0.1873
    5242       0.1766
    5243       0.1331
    5244       0.2289
    5245       0.2097
    5246       0.2079
    5247       0.2195
    5248       0.1486
    5249       0.1445
    5250       0.1740
    5251       0.1652
    5252       0.1663
    5253       0.2061
    5254       0.1623
    5255       0.1953
    5256       0.2425
    5257       0.1766
    5258       0.2477
    5259       0.1655
    5260       0.2076
    5261       0.1591
    5262       0.1091
    5263       0.2195
    5264       0.1622
    5265       0.1852
    5266       0.1574
    5267       0.1823
    5268       0.1656
    5269       0.1311
    5270       0.1303
    5271       0.1765
    5272       0.1778
    5273       0.1794
    5274       0.1401
    5275       0.2274
    5276       0.2201
    5277       0.1859
    5278       0.1886
    5279       0.1845
    5280       0.1480
    5281       0.1778
    5282       0.1385
    5283       0.1983
    5284       0.1569
    5285       0.1337
    5286       0.1343
    5287       0.2590
    5288       0.2335
    5289       0.1907
    5290       0.2297
    5291       0.1166
    5292       0.1828
    5293       0.1813
    5294       0.1331
    5295       0.1683
    5296       0.1853
    5297       0.1555
    5298       0.1943
    5299       0.2386
    5300       0.1258
    5301       0.1949
    5302       0.1479
    5303       0.1883
    5304       0.1721
    5305       0.2080
    5306       0.1223
    5307       0.2983
    5308       0.2165
    5309       0.2339
    5310       0.1425
    5311       0.1537
    5312       0.1281
    5313       0.1503
    5314       0.1772
    5315       0.1432
    5316       0.2101
    5317       0.1832
    5318       0.1478
    5319       0.1888
    5320       0.1222
    5321       0.1620
    5322       0.1453
    5323       0.1688
    5324       0.2175
    5325       0.2520
    5326       0.1765
    5327       0.1990
    5328       0.1944
    5329       0.1815
    5330       0.1929
    5331       0.1130
    5332       0.2500
    5333       0.1468
    5334       0.1840
    5335       0.2498
    5336       0.1589
    5337       0.2339
    5338       0.1588
    5339       0.2125
    5340       0.2026
    5341       0.2427
    5342       0.1935
    5343       0.1693
    5344       0.1736
    5345       0.1941
    5346       0.1936
    5347       0.1514
    5348       0.2225
    5349       0.1383
    5350       0.2615
    5351       0.1800
    5352       0.1462
    5353       0.1275
    5354       0.1415
    5355       0.2197
    5356       0.1892
    5357       0.2204
    5358       0.1520
    5359       0.1804
    5360       0.2172
    5361       0.2047
    5362       0.1693
    5363       0.2007
    5364       0.1243
    5365       0.2517
    5366       0.1464
    5367       0.1645
    5368       0.1560
    5369       0.2283
    5370       0.1419
    5371       0.2808
    5372       0.1708
    5373       0.2429
    5374       0.1406
    5375       0.2126
    5376       0.2320
    5377       0.2358
    5378       0.1299
    5379       0.2634
    5380       0.2059
    5381       0.1981
    5382       0.2291
    5383       0.1817
    5384       0.2190
    5385       0.1810
    5386       0.2041
    5387       0.2611
    5388       0.2167
    5389       0.1669
    5390       0.1642
    5391       0.1623
    5392       0.1573
    5393       0.1452
    5394       0.3026
    5395       0.2379
    5396       0.2313
    5397       0.2143
    5398       0.2871
    5399       0.2302
    5400       0.2187
    5401       0.2426
    5402       0.1532
    5403       0.1909
    5404       0.1112
    5405       0.2516
    5406       0.2041
    5407       0.2326
    5408       0.1818
    5409       0.2099
    5410       0.1986
    5411       0.2301
    5412       0.2326
    5413       0.2431
    5414       0.2312
    5415       0.2201
    5416       0.2317
    5417       0.2620
    5418       0.1604
    5419       0.2129
    5420       0.2572
    5421       0.2448
    5422       0.2146
    5423       0.1440
    5424       0.1464
    5425       0.1584
    5426       0.1545
    5427       0.2704
    5428       0.2063
    5429       0.1436
    5430       0.1484
    5431       0.1660
    5432       0.1915
    5433       0.1527
    5434       0.2362
    5435       0.2387
    5436       0.1670
    5437       0.1831
    5438       0.2700
    5439       0.1810
    5440       0.1277
    5441       0.2360
    5442       0.1696
    5443       0.1211
    5444       0.1550
    5445       0.1665
    5446       0.1986
    5447       0.2220
    5448       0.2241
    5449       0.1948
    5450       0.1688
    5451       0.1929
    5452       0.1889
    5453       0.2240
    5454       0.2525
    5455       0.1860
    5456       0.1494
    5457       0.1952
    5458       0.2008
    5459       0.2578
    5460       0.2439
    5461       0.2402
    5462       0.2746
    5463       0.2093
    5464       0.1285
    5465       0.1919
    5466       0.1786
    5467       0.1698
    5468       0.2042
    5469       0.1869
    5470       0.2032
    5471       0.1621
    5472       0.1718
    5473       0.1430
    5474       0.1373
    5475       0.2022
    5476       0.2712
    5477       0.1675
    5478       0.2542
    5479       0.1773
    5480       0.2092
    5481       0.1374
    5482       0.1445
    5483       0.2738
    5484       0.1542
    5485       0.1720
    5486       0.2341
    5487       0.1533
    5488       0.1673
    5489       0.1617
    5490       0.1517
    5491       0.1756
    5492       0.2005
    5493       0.2494
    5494       0.1699
    5495       0.1473
    5496       0.1706
    5497       0.1839
    5498       0.1716
    5499       0.1656
    5500       0.1820
    5501       0.1531
    5502       0.2159
    5503       0.1674
    5504       0.1472
    5505       0.1704
    5506       0.1711
    5507       0.2194
    5508       0.1612
    5509       0.1673
    5510       0.1958
    5511       0.1268
    5512       0.1209
    5513       0.1802
    5514       0.1784
    5515       0.2030
    5516       0.1881
    5517       0.1901
    5518       0.1771
    5519       0.1483
    5520       0.1756
    5521       0.1527
    5522       0.1400
    5523       0.1898
    5524       0.1243
    5525       0.2018
    5526       0.1445
    5527       0.2283
    5528       0.1493
    5529       0.2215
    5530       0.1241
    5531       0.1617
    5532       0.1868
    5533       0.1800
    5534       0.1935
    5535       0.1497
    5536       0.1834
    5537       0.2266
    5538       0.1793
    5539       0.1954
    5540       0.1315
    5541       0.2039
    5542       0.1918
    5543       0.3449
    5544       0.1769
    5545       0.1776
    5546       0.2438
    5547       0.2171
    5548       0.2927
    5549       0.1576
    5550       0.1584
    5551       0.1431
    5552       0.2638
    5553       0.1890
    5554       0.1546
    5555       0.2449
    5556       0.2229
    5557       0.1878
    5558       0.2711
    5559       0.1890
    5560       0.1831
    5561       0.1654
    5562       0.2220
    5563       0.2138
    5564       0.1542
    5565       0.1857
    5566       0.2780
    5567       0.1634
    5568       0.1998
    5569       0.2239
    5570       0.1582
    5571       0.1372
    5572       0.2671
    5573       0.2738
    5574       0.2236
    5575       0.1648
    5576       0.1719
    5577       0.1572
    5578       0.2211
    5579       0.2428
    5580       0.1666
    5581       0.1839
    5582       0.1697
    5583       0.2154
    5584       0.2214
    5585       0.2470
    5586       0.2019
    5587       0.1606
    5588       0.1050
    5589       0.1229
    5590       0.1967
    5591       0.2234
    5592       0.2616
    5593       0.2291
    5594       0.2362
    5595       0.1633
    5596       0.1552
    5597       0.1887
    5598       0.1832
    5599       0.2152
    5600       0.1758
    5601       0.1554
    5602       0.1920
    5603       0.2106
    5604       0.2264
    5605       0.1515
    5606       0.1551
    5607       0.2466
    5608       0.1298
    5609       0.2306
    5610       0.2287
    5611       0.2280
    5612       0.2062
    5613       0.1809
    5614       0.1261
    5615       0.1748
    5616       0.1853
    5617       0.1593
    5618       0.2333
    5619       0.1392
    5620       0.1398
    5621       0.2102
    5622       0.1430
    5623       0.2625
    5624       0.2104
    5625       0.2067
    5626       0.1561
    5627       0.1751
    5628       0.1726
    5629       0.1638
    5630       0.2087
    5631       0.1488
    5632       0.1975
    5633       0.1600
    5634       0.1049
    5635       0.1487
    5636       0.1452
    5637       0.1937
    5638       0.2316
    5639       0.2194
    5640       0.1920
    5641       0.2343
    5642       0.1578
    5643       0.1459
    5644       0.1239
    5645       0.2374
    5646       0.1546
    5647       0.1657
    5648       0.1470
    5649       0.1913
    5650       0.1828
    5651       0.2365
    5652       0.2632
    5653       0.1652
    5654       0.2093
    5655       0.2309
    5656       0.2010
    5657       0.1625
    5658       0.1781
    5659       0.2035
    5660       0.1545
    5661       0.1778
    5662       0.2150
    5663       0.2237
    5664       0.1622
    5665       0.1727
    5666       0.1758
    5667       0.1438
    5668       0.1433
    5669       0.1811
    5670       0.1584
    5671       0.2101
    5672       0.1607
    5673       0.1759
    5674       0.1778
    5675       0.2368
    5676       0.1352
    5677       0.1222
    5678       0.1657
    5679       0.2338
    5680       0.1702
    5681       0.1327
    5682       0.1681
    5683       0.1794
    5684       0.1460
    5685       0.1941
    5686       0.3826
    5687       0.1595
    5688       0.2355
    5689       0.2247
    5690       0.1912
    5691       0.1355
    5692       0.2491
    5693       0.1820
    5694       0.2119
    5695       0.1181
    5696       0.2305
    5697       0.2386
    5698       0.1419
    5699       0.1489
    5700       0.2093
    5701       0.1543
    5702       0.1929
    5703       0.1844
    5704       0.1684
    5705       0.1480
    5706       0.1480
    5707       0.2418
    5708       0.1887
    5709       0.3703
    5710       0.2209
    5711       0.1509
    5712       0.2525
    5713       0.1709
    5714       0.1464
    5715       0.1420
    5716       0.1985
    5717       0.2240
    5718       0.2123
    5719       0.1645
    5720       0.2072
    5721       0.1368
    5722       0.1971
    5723       0.1588
    5724       0.1716
    5725       0.1072
    5726       0.1558
    5727       0.1537
    5728       0.1702
    5729       0.2059
    5730       0.1732
    5731       0.2528
    5732       0.2081
    5733       0.1423
    5734       0.2378
    5735       0.2435
    5736       0.2218
    5737       0.1102
    5738       0.1544
    5739       0.1716
    5740       0.1759
    5741       0.1635
    5742       0.1227
    5743       0.2036
    5744       0.2286
    5745       0.1710
    5746       0.1884
    5747       0.1478
    5748       0.2445
    5749       0.1787
    5750       0.1972
    5751       0.3315
    5752       0.1845
    5753       0.1640
    5754       0.1444
    5755       0.1368
    5756       0.1594
    5757       0.2252
    5758       0.1487
    5759       0.1706
    5760       0.2002
    5761       0.2560
    5762       0.2229
    5763       0.1532
    5764       0.1490
    5765       0.1738
    5766       0.1054
    5767       0.2344
    5768       0.2704
    5769       0.1776
    5770       0.1537
    5771       0.1334
    5772       0.1557
    5773       0.1902
    5774       0.2156
    5775       0.1936
    5776       0.1459
    5777       0.1657
    5778       0.1620
    5779       0.2412
    5780       0.2294
    5781       0.2368
    5782       0.1435
    5783       0.1626
    5784       0.1448
    5785       0.2515
    5786       0.3130
    5787       0.1688
    5788       0.1873
    5789       0.1592
    5790       0.1784
    5791       0.1824
    5792       0.2090
    5793       0.2255
    5794       0.1671
    5795       0.1693
    5796       0.1730
    5797       0.1427
    5798       0.1940
    5799       0.1865
    5800       0.1685
    5801       0.2485
    5802       0.1242
    5803       0.1580
    5804       0.1370
    5805       0.1901
    5806       0.2538
    5807       0.2247
    5808       0.1627
    5809       0.1599
    5810       0.1528
    5811       0.2554
    5812       0.1397
    5813       0.1860
    5814       0.1858
    5815       0.2076
    5816       0.1632
    5817       0.1539
    5818       0.1656
    5819       0.2520
    5820       0.2020
    5821       0.1793
    5822       0.1245
    5823       0.1308
    5824       0.2356
    5825       0.1763
    5826       0.1841
    5827       0.1930
    5828       0.1692
    5829       0.1887
    5830       0.1878
    5831       0.1492
    5832       0.2151
    5833       0.2073
    5834       0.1460
    5835       0.1396
    5836       0.1883
    5837       0.2383
    5838       0.1620
    5839       0.1849
    5840       0.1931
    5841       0.1780
    5842       0.2106
    5843       0.1519
    5844       0.2054
    5845       0.1820
    5846       0.1424
    5847       0.2349
    5848       0.1944
    5849       0.1937
    5850       0.2569
    5851       0.1973
    5852       0.2485
    5853       0.2015
    5854       0.2502
    5855       0.1365
    5856       0.1603
    5857       0.1399
    5858       0.1470
    5859       0.1458
    5860       0.1099
    5861       0.1517
    5862       0.1771
    5863       0.1835
    5864       0.1379
    5865       0.1858
    5866       0.1823
    5867       0.2292
    5868       0.2220
    5869       0.1527
    5870       0.1660
    5871       0.1452
    5872       0.1800
    5873       0.2622
    5874       0.2674
    5875       0.1632
    5876       0.1572
    5877       0.2033
    5878       0.1663
    5879       0.1716
    5880       0.2566
    5881       0.2712
    5882       0.1999
    5883       0.2415
    5884       0.2123
    5885       0.1600
    5886       0.1925
    5887       0.3536
    5888       0.1619
    5889       0.1482
    5890       0.2089
    5891       0.1882
    5892       0.1914
    5893       0.2073
    5894       0.2128
    5895       0.1729
    5896       0.2028
    5897       0.1179
    5898       0.1408
    5899       0.1261
    5900       0.1389
    5901       0.1561
    5902       0.2360
    5903       0.1917
    5904       0.1505
    5905       0.1720
    5906       0.1889
    5907       0.2637
    5908       0.1897
    5909       0.1868
    5910       0.1575
    5911       0.1307
    5912       0.2959
    5913       0.2280
    5914       0.3588
    5915       0.1902
    5916       0.1104
    5917       0.2510
    5918       0.1870
    5919       0.1366
    5920       0.1307
    5921       0.2167
    5922       0.1157
    5923       0.1435
    5924       0.2402
    5925       0.1917
    5926       0.1457
    5927       0.3403
    5928       0.2255
    5929       0.2280
    5930       0.3008
    5931       0.1962
    5932       0.2014
    5933       0.1554
    5934       0.1865
    5935       0.2808
    5936       0.1978
    5937       0.1952
    5938       0.1372
    5939       0.2484
    5940       0.1728
    5941       0.3220
    5942       0.1574
    5943       0.1586
    5944       0.2163
    5945       0.1834
    5946       0.2168
    5947       0.1686
    5948       0.1451
    5949       0.1818
    5950       0.2806
    5951       0.1763
    5952       0.1794
    5953       0.1635
    5954       0.1491
    5955       0.2924
    5956       0.2058
    5957       0.1731
    5958       0.2227
    5959       0.1525
    5960       0.2425
    5961       0.2226
    5962       0.1870
    5963       0.2836
    5964       0.2030
    5965       0.2445
    5966       0.2018
    5967       0.1651
    5968       0.2012
    5969       0.1851
    5970       0.1744
    5971       0.2789
    5972       0.2475
    5973       0.2172
    5974       0.3291
    5975       0.1779
    5976       0.2690
    5977       0.2969
    5978       0.2553
    5979       0.1516
    5980       0.1925
    5981       0.2331
    5982       0.1583
    5983       0.1632
    5984       0.2561
    5985       0.1592
    5986       0.2224
    5987       0.1774
    5988       0.3771
    5989       0.2214
    5990       0.1501
    5991       0.2301
    5992       0.2343
    5993       0.1265
    5994       0.3280
    5995       0.2085
    5996       0.2818
    5997       0.2400
    5998       0.1914
    5999       0.1338
    6000       0.2227
    6001       0.1564
    6002       0.2269
    6003       0.1434
    6004       0.1584
    6005       0.2171
    6006       0.1571
    6007       0.2519
    6008       0.2314
    6009       0.1324
    6010       0.1716
    6011       0.1356
    6012       0.2999
    6013       0.2783
    6014       0.1840
    6015       0.1301
    6016       0.1592
    6017       0.1963
    6018       0.1571
    6019       0.1941
    6020       0.1590
    6021       0.1663
    6022       0.1972
    6023       0.1067
    6024       0.2045
    6025       0.2729
    6026       0.1867
    6027       0.1247
    6028       0.1533
    6029       0.1754
    6030       0.2689
    6031       0.1986
    6032       0.1756
    6033       0.2366
    6034       0.1540
    6035       0.3365
    6036       0.1322
    6037       0.2227
    6038       0.2303
    6039       0.1153
    6040       0.1774
    6041       0.1778
    6042       0.1577
    6043       0.1489
    6044       0.1658
    6045       0.1819
    6046       0.1726
    6047       0.1477
    6048       0.0927
    6049       0.1906
    6050       0.2522
    6051       0.2177
    6052       0.1807
    6053       0.2168
    6054       0.2044
    6055       0.1715
    6056       0.2828
    6057       0.2058
    6058       0.1677
    6059       0.1688
    6060       0.1224
    6061       0.1805
    6062       0.1380
    6063       0.2603
    6064       0.2171
    6065       0.2042
    6066       0.1663
    6067       0.2575
    6068       0.1600
    6069       0.1590
    6070       0.1694
    6071       0.1971
    6072       0.2071
    6073       0.1440
    6074       0.2048
    6075       0.1923
    6076       0.1763
    6077       0.1558
    6078       0.1888
    6079       0.2228
    6080       0.2093
    6081       0.2219
    6082       0.2362
    6083       0.1941
    6084       0.1284
    6085       0.1594
    6086       0.2715
    6087       0.3028
    6088       0.2754
    6089       0.1790
    6090       0.1332
    6091       0.2256
    6092       0.1960
    6093       0.1678
    6094       0.1891
    6095       0.1930
    6096       0.2236
    6097       0.2447
    6098       0.1709
    6099       0.1615
    6100       0.2154
    6101       0.2652
    6102       0.1603
    6103       0.2066
    6104       0.1277
    6105       0.2038
    6106       0.2564
    6107       0.2660
    6108       0.1855
    6109       0.1653
    6110       0.1972
    6111       0.2411
    6112       0.1898
    6113       0.1391
    6114       0.1407
    6115       0.1455
    6116       0.1736
    6117       0.2520
    6118       0.2418
    6119       0.2033
    6120       0.2105
    6121       0.1581
    6122       0.1319
    6123       0.1899
    6124       0.1706
    6125       0.1448
    6126       0.2307
    6127       0.1763
    6128       0.1225
    6129       0.2455
    6130       0.1314
    6131       0.1476
    6132       0.1599
    6133       0.2481
    6134       0.2101
    6135       0.1712
    6136       0.1824
    6137       0.1760
    6138       0.2192
    6139       0.3397
    6140       0.2484
    6141       0.1536
    6142       0.2615
    6143       0.1535
    6144       0.1999
    6145       0.1644
    6146       0.2132
    6147       0.1430
    6148       0.2052
    6149       0.1184
    6150       0.1703
    6151       0.1743
    6152       0.1810
    6153       0.2459
    6154       0.1976
    6155       0.1766
    6156       0.1459
    6157       0.1436
    6158       0.2295
    6159       0.1501
    6160       0.1800
    6161       0.2041
    6162       0.2056
    6163       0.1331
    6164       0.1844
    6165       0.1948
    6166       0.1964
    6167       0.1462
    6168       0.2493
    6169       0.1636
    6170       0.1874
    6171       0.1731
    6172       0.1400
    6173       0.2452
    6174       0.1614
    6175       0.1491
    6176       0.2511
    6177       0.2208
    6178       0.2034
    6179       0.1534
    6180       0.1684
    6181       0.1996
    6182       0.1673
    6183       0.1733
    6184       0.1628
    6185       0.1278
    6186       0.1944
    6187       0.1399
    6188       0.2036
    6189       0.1812
    6190       0.2058
    6191       0.2205
    6192       0.1803
    6193       0.2267
    6194       0.1266
    6195       0.2116
    6196       0.1847
    6197       0.2257
    6198       0.1911
    6199       0.2093
    6200       0.1434
    6201       0.2124
    6202       0.1456
    6203       0.2088
    6204       0.2018
    6205       0.2118
    6206       0.1486
    6207       0.1393
    6208       0.1578
    6209       0.1577
    6210       0.1648
    6211       0.2011
    6212       0.2492
    6213       0.1548
    6214       0.3250
    6215       0.2300
    6216       0.1893
    6217       0.2260
    6218       0.1573
    6219       0.1527
    6220       0.2305
    6221       0.1798
    6222       0.1456
    6223       0.1610
    6224       0.1919
    6225       0.3188
    6226       0.2342
    6227       0.1234
    6228       0.1978
    6229       0.1622
    6230       0.1622
    6231       0.1377
    6232       0.1963
    6233       0.1786
    6234       0.1793
    6235       0.2388
    6236       0.1786
    6237       0.1596
    6238       0.1950
    6239       0.2674
    6240       0.2708
    6241       0.1944
    6242       0.1956
    6243       0.2272
    6244       0.2893
    6245       0.1547
    6246       0.2570
    6247       0.1967
    6248       0.1672
    6249       0.2012
    6250       0.1674
    6251       0.1422
    6252       0.1628
    6253       0.2141
    6254       0.1461
    6255       0.2671
    6256       0.2163
    6257       0.2251
    6258       0.2331
    6259       0.1930
    6260       0.1721
    6261       0.1085
    6262       0.1643
    6263       0.2375
    6264       0.1169
    6265       0.1381
    6266       0.1759
    6267       0.1311
    6268       0.1791
    6269       0.2261
    6270       0.1805
    6271       0.1563
    6272       0.1774
    6273       0.1580
    6274       0.1908
    6275       0.1637
    6276       0.2442
    6277       0.1908
    6278       0.1965
    6279       0.2487
    6280       0.3217
    6281       0.1353
    6282       0.2731
    6283       0.1330
    6284       0.2159
    6285       0.1960
    6286       0.2107
    6287       0.1957
    6288       0.2605
    6289       0.2370
    6290       0.2208
    6291       0.2382
    6292       0.2379
    6293       0.1891
    6294       0.2677
    6295       0.1949
    6296       0.1806
    6297       0.1464
    6298       0.2117
    6299       0.2227
    6300       0.1654
    6301       0.1981
    6302       0.1462
    6303       0.2127
    6304       0.1944
    6305       0.0919
    6306       0.1746
    6307       0.2272
    6308       0.2602
    6309       0.1421
    6310       0.1402
    6311       0.1964
    6312       0.1673
    6313       0.2063
    6314       0.1797
    6315       0.1604
    6316       0.2671
    6317       0.1594
    6318       0.1841
    6319       0.1649
    6320       0.2133
    6321       0.1523
    6322       0.2768
    6323       0.1970
    6324       0.1932
    6325       0.1814
    6326       0.1333
    6327       0.1938
    6328       0.1568
    6329       0.1875
    6330       0.1614
    6331       0.1380
    6332       0.1788
    6333       0.2701
    6334       0.2402
    6335       0.2409
    6336       0.1251
    6337       0.2986
    6338       0.2330
    6339       0.2524
    6340       0.1594
    6341       0.1898
    6342       0.1703
    6343       0.1783
    6344       0.1880
    6345       0.2073
    6346       0.1977
    6347       0.2254
    6348       0.1740
    6349       0.2232
    6350       0.1656
    6351       0.1765
    6352       0.3013
    6353       0.1961
    6354       0.1932
    6355       0.1660
    6356       0.1609
    6357       0.2231
    6358       0.1280
    6359       0.2536
    6360       0.1850
    6361       0.2002
    6362       0.1564
    6363       0.1484
    6364       0.1226
    6365       0.1426
    6366       0.1545
    6367       0.2049
    6368       0.1489
    6369       0.1915
    6370       0.2831
    6371       0.1646
    6372       0.1380
    6373       0.2117
    6374       0.1029
    6375       0.1350
    6376       0.1328
    6377       0.3034
    6378       0.1647
    6379       0.1195
    6380       0.1480
    6381       0.1517
    6382       0.1214
    6383       0.2692
    6384       0.2336
    6385       0.1584
    6386       0.1563
    6387       0.1893
    6388       0.1528
    6389       0.1760
    6390       0.1947
    6391       0.1616
    6392       0.1620
    6393       0.2416
    6394       0.2256
    6395       0.1371
    6396       0.1766
    6397       0.1896
    6398       0.1578
    6399       0.1909
    6400       0.2470
    6401       0.2066
    6402       0.2835
    6403       0.1109
    6404       0.2177
    6405       0.1824
    6406       0.3161
    6407       0.2120
    6408       0.1557
    6409       0.1428
    6410       0.2846
    6411       0.1244
    6412       0.2122
    6413       0.1661
    6414       0.1226
    6415       0.1714
    6416       0.2232
    6417       0.1619
    6418       0.1716
    6419       0.1737
    6420       0.1937
    6421       0.1212
    6422       0.1988
    6423       0.2196
    6424       0.1482
    6425       0.1333
    6426       0.1557
    6427       0.1735
    6428       0.1440
    6429       0.1569
    6430       0.1877
    6431       0.1856
    6432       0.1391
    6433       0.2037
    6434       0.2065
    6435       0.1475
    6436       0.2230
    6437       0.1823
    6438       0.1558
    6439       0.1370
    6440       0.1752
    6441       0.1939
    6442       0.1437
    6443       0.2413
    6444       0.1815
    6445       0.1539
    6446       0.2165
    6447       0.1142
    6448       0.1448
    6449       0.1872
    6450       0.2368
    6451       0.1910
    6452       0.1809
    6453       0.1923
    6454       0.1440
    6455       0.1871
    6456       0.1703
    6457       0.1830
    6458       0.1610
    6459       0.1974
    6460       0.3027
    6461       0.1369
    6462       0.1922
    6463       0.2172
    6464       0.1464
    6465       0.1815
    6466       0.1420
    6467       0.1254
    6468       0.1308
    6469       0.1480
    6470       0.1713
    6471       0.1506
    6472       0.1885
    6473       0.1660
    6474       0.1956
    6475       0.1876
    6476       0.1657
    6477       0.1480
    6478       0.1466
    6479       0.2781
    6480       0.1371
    6481       0.2282
    6482       0.1551
    6483       0.1294
    6484       0.1822
    6485       0.1499
    6486       0.1343
    6487       0.1389
    6488       0.1257
    6489       0.2558
    6490       0.1863
    6491       0.1914
    6492       0.3473
    6493       0.2881
    6494       0.2318
    6495       0.1604
    6496       0.1866
    6497       0.2290
    6498       0.1848
    6499       0.1812
    6500       0.1531
    6501       0.1959
    6502       0.2659
    6503       0.2336
    6504       0.2115
    6505       0.2450
    6506       0.2444
    6507       0.1876
    6508       0.1594
    6509       0.2060
    6510       0.2581
    6511       0.2027
    6512       0.1812
    6513       0.3212
    6514       0.1820
    6515       0.1683
    6516       0.1707
    6517       0.2040
    6518       0.1621
    6519       0.1577
    6520       0.1360
    6521       0.2041
    6522       0.2441
    6523       0.1599
    6524       0.2518
    6525       0.1568
    6526       0.1479
    6527       0.1982
    6528       0.1797
    6529       0.2029
    6530       0.1303
    6531       0.1657
    6532       0.1519
    6533       0.1783
    6534       0.1443
    6535       0.1766
    6536       0.1454
    6537       0.2292
    6538       0.2415
    6539       0.1784
    6540       0.2308
    6541       0.1499
    6542       0.2463
    6543       0.1137
    6544       0.1950
    6545       0.1230
    6546       0.1510
    6547       0.1443
    6548       0.2239
    6549       0.1746
    6550       0.1603
    6551       0.1297
    6552       0.2366
    6553       0.1923
    6554       0.2048
    6555       0.2342
    6556       0.2301
    6557       0.1698
    6558       0.2267
    6559       0.2292
    6560       0.3015
    6561       0.1854
    6562       0.1377
    6563       0.1705
    6564       0.1665
    6565       0.1560
    6566       0.1515
    6567       0.1197
    6568       0.1902
    6569       0.1386
    6570       0.1482
    6571       0.1459
    6572       0.1483
    6573       0.1691
    6574       0.1715
    6575       0.1710
    6576       0.1723
    6577       0.1955
    6578       0.1732
    6579       0.1544
    6580       0.2395
    6581       0.1299
    6582       0.1307
    6583       0.1875
    6584       0.1652
    6585       0.1700
    6586       0.1689
    6587       0.1508
    6588       0.2443
    6589       0.2072
    6590       0.1885
    6591       0.1705
    6592       0.2309
    6593       0.1732
    6594       0.1350
    6595       0.1487
    6596       0.1607
    6597       0.1480
    6598       0.1742
    6599       0.1721
    6600       0.1423
    6601       0.1185
    6602       0.1365
    6603       0.1988
    6604       0.1666
    6605       0.1388
    6606       0.2428
    6607       0.1834
    6608       0.1878
    6609       0.1914
    6610       0.2001
    6611       0.1318
    6612       0.1296
    6613       0.1897
    6614       0.1819
    6615       0.2153
    6616       0.2690
    6617       0.1791
    6618       0.1418
    6619       0.2146
    6620       0.2335
    6621       0.2352
    6622       0.1989
    6623       0.1332
    6624       0.1837
    6625       0.1836
    6626       0.2466
    6627       0.1918
    6628       0.1400
    6629       0.1500
    6630       0.1458
    6631       0.2434
    6632       0.2063
    6633       0.1929
    6634       0.2357
    6635       0.1617
    6636       0.2932
    6637       0.1638
    6638       0.2220
    6639       0.1997
    6640       0.1911
    6641       0.1399
    6642       0.1542
    6643       0.1558
    6644       0.1173
    6645       0.1504
    6646       0.1832
    6647       0.1319
    6648       0.1803
    6649       0.2474
    6650       0.2547
    6651       0.1729
    6652       0.1610
    6653       0.1439
    6654       0.2717
    6655       0.2752
    6656       0.2523
    6657       0.1680
    6658       0.2109
    6659       0.1707
    6660       0.2453
    6661       0.2076
    6662       0.2223
    6663       0.1726
    6664       0.2163
    6665       0.1733
    6666       0.2100
    6667       0.1914
    6668       0.1358
    6669       0.1703
    6670       0.1481
    6671       0.2306
    6672       0.1312
    6673       0.2366
    6674       0.2603
    6675       0.1371
    6676       0.2479
    6677       0.1335
    6678       0.1331
    6679       0.1764
    6680       0.1475
    6681       0.1778
    6682       0.1685
    6683       0.2210
    6684       0.2361
    6685       0.2566
    6686       0.2474
    6687       0.1864
    6688       0.1951
    6689       0.1754
    6690       0.2237
    6691       0.2406
    6692       0.2183
    6693       0.1849
    6694       0.2605
    6695       0.2218
    6696       0.1521
    6697       0.1633
    6698       0.2325
    6699       0.2098
    6700       0.2597
    6701       0.2966
    6702       0.1902
    6703       0.2329
    6704       0.1917
    6705       0.1714
    6706       0.1917
    6707       0.1646
    6708       0.2075
    6709       0.2350
    6710       0.2546
    6711       0.2697
    6712       0.2152
    6713       0.1412
    6714       0.2572
    6715       0.3228
    6716       0.1843
    6717       0.1911
    6718       0.2255
    6719       0.1866
    6720       0.1324
    6721       0.2143
    6722       0.1782
    6723       0.0948
    6724       0.1139
    6725       0.1811
    6726       0.1848
    6727       0.1884
    6728       0.1639
    6729       0.2720
    6730       0.1608
    6731       0.1746
    6732       0.1437
    6733       0.1761
    6734       0.2036
    6735       0.1940
    6736       0.1976
    6737       0.1600
    6738       0.2096
    6739       0.2030
    6740       0.1243
    6741       0.2285
    6742       0.2020
    6743       0.1734
    6744       0.2252
    6745       0.1479
    6746       0.1720
    6747       0.1952
    6748       0.1477
    6749       0.1966
    6750       0.2083
    6751       0.1532
    6752       0.1805
    6753       0.2706
    6754       0.1780
    6755       0.1859
    6756       0.1975
    6757       0.1877
    6758       0.2541
    6759       0.1696
    6760       0.1904
    6761       0.1926
    6762       0.2732
    6763       0.2245
    6764       0.1724
    6765       0.1835
    6766       0.1720
    6767       0.2788
    6768       0.1691
    6769       0.1674
    6770       0.1465
    6771       0.1907
    6772       0.1630
    6773       0.1649
    6774       0.1756
    6775       0.2204
    6776       0.1582
    6777       0.1551
    6778       0.1190
    6779       0.1695
    6780       0.1277
    6781       0.1934
    6782       0.1796
    6783       0.1454
    6784       0.2043
    6785       0.1603
    6786       0.1609
    6787       0.1962
    6788       0.1841
    6789       0.1238
    6790       0.1949
    6791       0.1979
    6792       0.1874
    6793       0.2158
    6794       0.1458
    6795       0.1843
    6796       0.2266
    6797       0.1910
    6798       0.1339
    6799       0.2104
    6800       0.1115
    6801       0.1706
    6802       0.1970
    6803       0.1948
    6804       0.1694
    6805       0.1551
    6806       0.1137
    6807       0.2008
    6808       0.1230
    6809       0.1330
    6810       0.2569
    6811       0.2274
    6812       0.1646
    6813       0.2686
    6814       0.1624
    6815       0.1239
    6816       0.2169
    6817       0.1844
    6818       0.3725
    6819       0.2100
    6820       0.2274
    6821       0.1946
    6822       0.1495
    6823       0.1832
    6824       0.2722
    6825       0.2247
    6826       0.1645
    6827       0.2413
    6828       0.1577
    6829       0.1779
    6830       0.2027
    6831       0.1620
    6832       0.2050
    6833       0.2239
    6834       0.1805
    6835       0.1879
    6836       0.1755
    6837       0.2800
    6838       0.2558
    6839       0.1368
    6840       0.1711
    6841       0.1516
    6842       0.2693
    6843       0.2053
    6844       0.1865
    6845       0.2207
    6846       0.2196
    6847       0.1595
    6848       0.1503
    6849       0.2546
    6850       0.1408
    6851       0.2138
    6852       0.2702
    6853       0.1607
    6854       0.1596
    6855       0.1903
    6856       0.2067
    6857       0.1263
    6858       0.1600
    6859       0.1741
    6860       0.1608
    6861       0.1653
    6862       0.1550
    6863       0.1234
    6864       0.2032
    6865       0.1706
    6866       0.1381
    6867       0.2741
    6868       0.1363
    6869       0.1466
    6870       0.2330
    6871       0.2071
    6872       0.1844
    6873       0.1120
    6874       0.1717
    6875       0.2487
    6876       0.1788
    6877       0.1922
    6878       0.1500
    6879       0.2057
    6880       0.1458
    6881       0.2054
    6882       0.1775
    6883       0.1242
    6884       0.1949
    6885       0.1589
    6886       0.1385
    6887       0.3371
    6888       0.1528
    6889       0.1861
    6890       0.1234
    6891       0.1599
    6892       0.1928
    6893       0.1364
    6894       0.2570
    6895       0.1632
    6896       0.2311
    6897       0.2048
    6898       0.2434
    6899       0.1851
    6900       0.1854
    6901       0.1116
    6902       0.1048
    6903       0.1295
    6904       0.1578
    6905       0.1856
    6906       0.1487
    6907       0.1087
    6908       0.2381
    6909       0.1264
    6910       0.1377
    6911       0.1563
    6912       0.1476
    6913       0.2304
    6914       0.1339
    6915       0.1876
    6916       0.2780
    6917       0.1868
    6918       0.1256
    6919       0.2467
    6920       0.1877
    6921       0.1618
    6922       0.1892
    6923       0.1989
    6924       0.1803
    6925       0.2197
    6926       0.1642
    6927       0.1398
    6928       0.2379
    6929       0.1703
    6930       0.1628
    6931       0.2368
    6932       0.1368
    6933       0.1676
    6934       0.1334
    6935       0.2084
    6936       0.1423
    6937       0.1565
    6938       0.1966
    6939       0.1927
    6940       0.1000
    6941       0.1993
    6942       0.3301
    6943       0.1395
    6944       0.2438
    6945       0.2252
    6946       0.1981
    6947       0.2188
    6948       0.2741
    6949       0.2041
    6950       0.1769
    6951       0.1676
    6952       0.1335
    6953       0.2441
    6954       0.1633
    6955       0.1832
    6956       0.2402
    6957       0.1966
    6958       0.1391
    6959       0.2592
    6960       0.2090
    6961       0.3128
    6962       0.2050
    6963       0.1925
    6964       0.1372
    6965       0.2414
    6966       0.1798
    6967       0.2162
    6968       0.1922
    6969       0.2434
    6970       0.2973
    6971       0.1810
    6972       0.2244
    6973       0.1682
    6974       0.1537
    6975       0.1810
    6976       0.1945
    6977       0.1809
    6978       0.2472
    6979       0.1812
    6980       0.1953
    6981       0.1913
    6982       0.1162
    6983       0.2455
    6984       0.1770
    6985       0.1905
    6986       0.1352
    6987       0.1804
    6988       0.2250
    6989       0.2581
    6990       0.1383
    6991       0.2394
    6992       0.1394
    6993       0.2044
    6994       0.1872
    6995       0.2409
    6996       0.1818
    6997       0.3068
    6998       0.2753
    6999       0.2196
    7000       0.2702
    7001       0.1825
    7002       0.2541
    7003       0.1240
    7004       0.2184
    7005       0.1975
    7006       0.1467
    7007       0.1955
    7008       0.1504
    7009       0.2954
    7010       0.1930
    7011       0.1400
    7012       0.1610
    7013       0.2248
    7014       0.1775
    7015       0.1581
    7016       0.2106
    7017       0.2182
    7018       0.1600
    7019       0.2700
    7020       0.1877
    7021       0.1174
    7022       0.1984
    7023       0.1748
    7024       0.1404
    7025       0.1785
    7026       0.1824
    7027       0.2553
    7028       0.1651
    7029       0.1708
    7030       0.1503
    7031       0.2987
    7032       0.1795
    7033       0.2693
    7034       0.1410
    7035       0.1277
    7036       0.2101
    7037       0.1582
    7038       0.1379
    7039       0.1363
    7040       0.2234
    7041       0.1564
    7042       0.2625
    7043       0.1657
    7044       0.1995
    7045       0.1548
    7046       0.2114
    7047       0.1896
    7048       0.2059
    7049       0.2025
    7050       0.2076
    7051       0.2496
    7052       0.2268
    7053       0.1483
    7054       0.3343
    7055       0.2261
    7056       0.1999
    7057       0.1983
    7058       0.1825
    7059       0.1704
    7060       0.2328
    7061       0.2263
    7062       0.2195
    7063       0.1748
    7064       0.2137
    7065       0.2128
    7066       0.1423
    7067       0.1507
    7068       0.2059
    7069       0.1144
    7070       0.1927
    7071       0.1882
    7072       0.2912
    7073       0.1904
    7074       0.2278
    7075       0.2386
    7076       0.1359
    7077       0.2268
    7078       0.1569
    7079       0.1959
    7080       0.2765
    7081       0.2748
    7082       0.2581
    7083       0.2121
    7084       0.2473
    7085       0.2482
    7086       0.2911
    7087       0.3470
    7088       0.1521
    7089       0.1960
    7090       0.1969
    7091       0.3225
    7092       0.2455
    7093       0.2079
    7094       0.1301
    7095       0.2052
    7096       0.1784
    7097       0.1931
    7098       0.1949
    7099       0.2478
    7100       0.1669
    7101       0.1506
    7102       0.1710
    7103       0.2063
    7104       0.1532
    7105       0.1851
    7106       0.1090
    7107       0.2197
    7108       0.1755
    7109       0.2519
    7110       0.1819
    7111       0.1285
    7112       0.2106
    7113       0.1480
    7114       0.1439
    7115       0.1527
    7116       0.1458
    7117       0.2187
    7118       0.2019
    7119       0.1687
    7120       0.1448
    7121       0.2520
    7122       0.1275
    7123       0.2599
    7124       0.2586
    7125       0.1388
    7126       0.2638
    7127       0.2111
    7128       0.1494
    7129       0.2620
    7130       0.2328
    7131       0.3304
    7132       0.2714
    7133       0.1407
    7134       0.2138
    7135       0.2413
    7136       0.3335
    7137       0.2673
    7138       0.1892
    7139       0.1641
    7140       0.2201
    7141       0.1668
    7142       0.1686
    7143       0.2213
    7144       0.1720
    7145       0.1535
    7146       0.1680
    7147       0.2996
    7148       0.1809
    7149       0.2454
    7150       0.2070
    7151       0.2059
    7152       0.1782
    7153       0.0948
    7154       0.2510
    7155       0.1780
    7156       0.2333
    7157       0.1704
    7158       0.1251
    7159       0.2108
    7160       0.1959
    7161       0.1058
    7162       0.1816
    7163       0.2864
    7164       0.2358
    7165       0.2120
    7166       0.2322
    7167       0.2643
    7168       0.2384
    7169       0.1813
    7170       0.1309
    7171       0.1791
    7172       0.1524
    7173       0.1923
    7174       0.1622
    7175       0.1839
    7176       0.1842
    7177       0.1767
    7178       0.1432
    7179       0.2018
    7180       0.1618
    7181       0.1674
    7182       0.2118
    7183       0.2046
    7184       0.1575
    7185       0.1993
    7186       0.1272
    7187       0.2122
    7188       0.2217
    7189       0.1881
    7190       0.1796
    7191       0.1469
    7192       0.1259
    7193       0.1585
    7194       0.1900
    7195       0.2145
    7196       0.2364
    7197       0.1947
    7198       0.2525
    7199       0.1334
    7200       0.1886
    7201       0.1800
    7202       0.2126
    7203       0.1669
    7204       0.1561
    7205       0.1684
    7206       0.1665
    7207       0.1480
    7208       0.2839
    7209       0.2204
    7210       0.1455
    7211       0.1720
    7212       0.1750
    7213       0.1179
    7214       0.1832
    7215       0.1827
    7216       0.2120
    7217       0.2261
    7218       0.2012
    7219       0.1894
    7220       0.1718
    7221       0.1431
    7222       0.2021
    7223       0.1365
    7224       0.1678
    7225       0.2013
    7226       0.1926
    7227       0.2118
    7228       0.1483
    7229       0.1193
    7230       0.1904
    7231       0.2775
    7232       0.2169
    7233       0.2108
    7234       0.3207
    7235       0.2733
    7236       0.2286
    7237       0.1612
    7238       0.1649
    7239       0.3091
    7240       0.1952
    7241       0.1167
    7242       0.1651
    7243       0.1271
    7244       0.1583
    7245       0.2184
    7246       0.2370
    7247       0.1822
    7248       0.2461
    7249       0.2239
    7250       0.1778
    7251       0.2687
    7252       0.1408
    7253       0.1440
    7254       0.1695
    7255       0.1407
    7256       0.1658
    7257       0.1565
    7258       0.1431
    7259       0.1819
    7260       0.1787
    7261       0.1349
    7262       0.1889
    7263       0.2525
    7264       0.1437
    7265       0.1539
    7266       0.2585
    7267       0.2087
    7268       0.1827
    7269       0.1812
    7270       0.1852
    7271       0.1273
    7272       0.2048
    7273       0.2431
    7274       0.2304
    7275       0.1623
    7276       0.2069
    7277       0.1261
    7278       0.1442
    7279       0.1593
    7280       0.1908
    7281       0.1821
    7282       0.1699
    7283       0.1936
    7284       0.2491
    7285       0.2027
    7286       0.1643
    7287       0.1722
    7288       0.1579
    7289       0.2494
    7290       0.1444
    7291       0.1407
    7292       0.1614
    7293       0.1252
    7294       0.2088
    7295       0.1124
    7296       0.1388
    7297       0.2216
    7298       0.2617
    7299       0.1424
    7300       0.2220
    7301       0.1470
    7302       0.1370
    7303       0.1297
    7304       0.1617
    7305       0.1679
    7306       0.1641
    7307       0.1585
    7308       0.1504
    7309       0.1594
    7310       0.1885
    7311       0.2149
    7312       0.2614
    7313       0.2025
    7314       0.1723
    7315       0.1607
    7316       0.1602
    7317       0.2286
    7318       0.1333
    7319       0.2588
    7320       0.2574
    7321       0.2236
    7322       0.1239
    7323       0.1559
    7324       0.2722
    7325       0.2585
    7326       0.2243
    7327       0.1805
    7328       0.1624
    7329       0.1515
    7330       0.1528
    7331       0.1397
    7332       0.1120
    7333       0.1782
    7334       0.2095
    7335       0.1820
    7336       0.2228
    7337       0.2354
    7338       0.2116
    7339       0.2173
    7340       0.1421
    7341       0.2103
    7342       0.1578
    7343       0.1951
    7344       0.1975
    7345       0.1732
    7346       0.2073
    7347       0.1600
    7348       0.2106
    7349       0.1386
    7350       0.2234
    7351       0.1778
    7352       0.1900
    7353       0.2136
    7354       0.2215
    7355       0.2267
    7356       0.2352
    7357       0.1833
    7358       0.1655
    7359       0.2836
    7360       0.1400
    7361       0.2198
    7362       0.2520
    7363       0.2275
    7364       0.1456
    7365       0.2146
    7366       0.2703
    7367       0.1701
    7368       0.1737
    7369       0.1931
    7370       0.1716
    7371       0.2041
    7372       0.2573
    7373       0.1626
    7374       0.1260
    7375       0.2376
    7376       0.1652
    7377       0.2701
    7378       0.2532
    7379       0.1798
    7380       0.1456
    7381       0.2111
    7382       0.2042
    7383       0.2517
    7384       0.2419
    7385       0.1426
    7386       0.2263
    7387       0.2360
    7388       0.2232
    7389       0.2585
    7390       0.2292
    7391       0.1800
    7392       0.1663
    7393       0.1793
    7394       0.1440
    7395       0.1956
    7396       0.1666
    7397       0.1709
    7398       0.1329
    7399       0.1647
    7400       0.1413
    7401       0.2556
    7402       0.2200
    7403       0.1845
    7404       0.1495
    7405       0.1632
    7406       0.2363
    7407       0.1366
    7408       0.2153
    7409       0.1630
    7410       0.1555
    7411       0.1466
    7412       0.1886
    7413       0.2033
    7414       0.1847
    7415       0.2033
    7416       0.1759
    7417       0.2401
    7418       0.1995
    7419       0.1750
    7420       0.2029
    7421       0.1986
    7422       0.1989
    7423       0.1537
    7424       0.2734
    7425       0.2853
    7426       0.1824
    7427       0.1488
    7428       0.1541
    7429       0.1977
    7430       0.1631
    7431       0.1732
    7432       0.2084
    7433       0.2188
    7434       0.1655
    7435       0.2016
    7436       0.1882
    7437       0.1776
    7438       0.1630
    7439       0.2298
    7440       0.2619
    7441       0.1538
    7442       0.2427
    7443       0.2157
    7444       0.1900
    7445       0.2445
    7446       0.2354
    7447       0.1423
    7448       0.2223
    7449       0.1390
    7450       0.2411
    7451       0.1723
    7452       0.1558
    7453       0.1902
    7454       0.2678
    7455       0.2291
    7456       0.2727
    7457       0.2212
    7458       0.1998
    7459       0.2638
    7460       0.2609
    7461       0.2216
    7462       0.1843
    7463       0.2231
    7464       0.1514
    7465       0.2003
    7466       0.2620
    7467       0.2333
    7468       0.2490
    7469       0.2597
    7470       0.1637
    7471       0.1803
    7472       0.2097
    7473       0.1972
    7474       0.1505
    7475       0.2304
    7476       0.1784
    7477       0.1560
    7478       0.1519
    7479       0.2509
    7480       0.2031
    7481       0.1607
    7482       0.1708
    7483       0.2536
    7484       0.1633
    7485       0.1357
    7486       0.2018
    7487       0.2254
    7488       0.1886
    7489       0.2275
    7490       0.2403
    7491       0.1648
    7492       0.1481
    7493       0.1912
    7494       0.1835
    7495       0.1887
    7496       0.2458
    7497       0.2132
    7498       0.1765
    7499       0.2200
    7500       0.1602
    7501       0.2046
    7502       0.2327
    7503       0.1903
    7504       0.2425
    7505       0.2024
    7506       0.2810
    7507       0.2217
    7508       0.1791
    7509       0.2262
    7510       0.1524
    7511       0.1752
    7512       0.1790
    7513       0.2823
    7514       0.1770
    7515       0.1547
    7516       0.1860
    7517       0.2531
    7518       0.1673
    7519       0.2510
    7520       0.2205
    7521       0.2064
    7522       0.1645
    7523       0.2049
    7524       0.1725
    7525       0.2733
    7526       0.1663
    7527       0.1995
    7528       0.1609
    7529       0.2189
    7530       0.2120
    7531       0.2387
    7532       0.3209
    7533       0.2600
    7534       0.2415
    7535       0.2585
    7536       0.2607
    7537       0.1951
    7538       0.1876
    7539       0.1802
    7540       0.1940
    7541       0.2195
    7542       0.2080
    7543       0.1522
    7544       0.2456
    7545       0.1975
    7546       0.1653
    7547       0.1914
    7548       0.1323
    7549       0.1724
    7550       0.1915
    7551       0.2083
    7552       0.1499
    7553       0.1743
    7554       0.2040
    7555       0.2103
    7556       0.1709
    7557       0.3049
    7558       0.2240
    7559       0.1639
    7560       0.1874
    7561       0.1519
    7562       0.2323
    7563       0.2055
    7564       0.2035
    7565       0.1933
    7566       0.1758
    7567       0.1659
    7568       0.2404
    7569       0.1611
    7570       0.2364
    7571       0.1411
    7572       0.1885
    7573       0.1580
    7574       0.1934
    7575       0.1797
    7576       0.1646
    7577       0.1154
    7578       0.1635
    7579       0.1795
    7580       0.1796
    7581       0.2480
    7582       0.1773
    7583       0.1934
    7584       0.1778
    7585       0.2356
    7586       0.1958
    7587       0.2209
    7588       0.1326
    7589       0.1855
    7590       0.2271
    7591       0.2379
    7592       0.1737
    7593       0.1809
    7594       0.1269
    7595       0.2823
    7596       0.1839
    7597       0.2255
    7598       0.1843
    7599       0.2011
    7600       0.1982
    7601       0.1842
    7602       0.1614
    7603       0.1633
    7604       0.1623
    7605       0.1257
    7606       0.1446
    7607       0.2130
    7608       0.1684
    7609       0.2088
    7610       0.2225
    7611       0.2506
    7612       0.1754
    7613       0.1666
    7614       0.1629
    7615       0.1648
    7616       0.1412
    7617       0.1704
    7618       0.2068
    7619       0.1374
    7620       0.1091
    7621       0.1413
    7622       0.1311
    7623       0.2249
    7624       0.2167
    7625       0.1644
    7626       0.1934
    7627       0.1806
    7628       0.2708
    7629       0.1352
    7630       0.1911
    7631       0.2253
    7632       0.1741
    7633       0.2184
    7634       0.4070
    7635       0.1629
    7636       0.1575
    7637       0.1626
    7638       0.2125
    7639       0.2187
    7640       0.1475
    7641       0.2509
    7642       0.2815
    7643       0.2361
    7644       0.2509
    7645       0.1566
    7646       0.2602
    7647       0.1928
    7648       0.1737
    7649       0.1855
    7650       0.1467
    7651       0.1127
    7652       0.2912
    7653       0.1169
    7654       0.2052
    7655       0.2006
    7656       0.1207
    7657       0.1397
    7658       0.1534
    7659       0.1365
    7660       0.2873
    7661       0.1510
    7662       0.2437
    7663       0.2123
    7664       0.1267
    7665       0.1328
    7666       0.1534
    7667       0.1461
    7668       0.2315
    7669       0.1386
    7670       0.1808
    7671       0.2319
    7672       0.2453
    7673       0.1724
    7674       0.1087
    7675       0.2756
    7676       0.2027
    7677       0.2216
    7678       0.1942
    7679       0.1756
    7680       0.1546
    7681       0.1609
    7682       0.2270
    7683       0.2224
    7684       0.1445
    7685       0.1973
    7686       0.2341
    7687       0.2295
    7688       0.2167
    7689       0.2032
    7690       0.2844
    7691       0.3716
    7692       0.1723
    7693       0.2330
    7694       0.1704
    7695       0.2824
    7696       0.2268
    7697       0.2672
    7698       0.1628
    7699       0.2241
    7700       0.1402
    7701       0.2639
    7702       0.2992
    7703       0.2406
    7704       0.1879
    7705       0.2685
    7706       0.2170
    7707       0.2017
    7708       0.2567
    7709       0.1970
    7710       0.2810
    7711       0.3057
    7712       0.4202
    7713       0.1901
    7714       0.3292
    7715       0.3007
    7716       0.2347
    7717       0.2851
    7718       0.2857
    7719       0.2604
    7720       0.2966
    7721       0.2655
    7722       0.1732
    7723       0.2931
    7724       0.5117
    7725       0.2812
    7726       0.2828
    7727       0.3656
    7728       0.3494
    7729       0.3683
    7730       0.2479
    7731       0.3423
    7732       0.2893
    7733       0.3664
    7734       0.2155
    7735       0.2919
    7736       0.2465
    7737       0.1986
    7738       0.1904
    7739       0.1716
    7740       0.2241
    7741       0.1805
    7742       0.2534
    7743       0.1304
    7744       0.1840
    7745       0.2317
    7746       0.1497
    7747       0.3313
    7748       0.1751
    7749       0.2704
    7750       0.2465
    7751       0.1259
    7752       0.1736
    7753       0.2619
    7754       0.2136
    7755       0.2437
    7756       0.2189
    7757       0.2227
    7758       0.3391
    7759       0.1892
    7760       0.2190
    7761       0.2059
    7762       0.2041
    7763       0.1705
    7764       0.2287
    7765       0.1517
    7766       0.1571
    7767       0.1234
    7768       0.1967
    7769       0.2301
    7770       0.2481
    7771       0.3903
    7772       0.2363
    7773       0.2054
    7774       0.2408
    7775       0.2418
    7776       0.1794
    7777       0.2638
    7778       0.2440
    7779       0.1454
    7780       0.2048
    7781       0.2455
    7782       0.2353
    7783       0.1890
    7784       0.1527
    7785       0.1602
    7786       0.1927
    7787       0.2535
    7788       0.1609
    7789       0.2049
    7790       0.2287
    7791       0.2136
    7792       0.2372
    7793       0.1608
    7794       0.1924
    7795       0.2683
    7796       0.2790
    7797       0.2357
    7798       0.2595
    7799       0.1458
    7800       0.1752
    7801       0.2661
    7802       0.1388
    7803       0.2031
    7804       0.1658
    7805       0.2561
    7806       0.2266
    7807       0.1824
    7808       0.2076
    7809       0.1879
    7810       0.2051
    7811       0.1674
    7812       0.1961
    7813       0.1652
    7814       0.1987
    7815       0.2092
    7816       0.1591
    7817       0.2068
    7818       0.2364
    7819       0.1745
    7820       0.1752
    7821       0.1786
    7822       0.1768
    7823       0.1544
    7824       0.1565
    7825       0.1645
    7826       0.2375
    7827       0.3188
    7828       0.1725
    7829       0.2468
    7830       0.1988
    7831       0.1535
    7832       0.1739
    7833       0.2674
    7834       0.1462
    7835       0.1560
    7836       0.1638
    7837       0.1408
    7838       0.2367
    7839       0.1518
    7840       0.2639
    7841       0.1527
    7842       0.1826
    7843       0.1796
    7844       0.1709
    7845       0.1080
    7846       0.1368
    7847       0.1127
    7848       0.2562
    7849       0.2767
    7850       0.1491
    7851       0.2449
    7852       0.2257
    7853       0.2828
    7854       0.1468
    7855       0.1902
    7856       0.1842
    7857       0.1466
    7858       0.1961
    7859       0.2488
    7860       0.1963
    7861       0.1689
    7862       0.1739
    7863       0.1831
    7864       0.3221
    7865       0.3071
    7866       0.1768
    7867       0.1637
    7868       0.1604
    7869       0.2639
    7870       0.2070
    7871       0.1753
    7872       0.1839
    7873       0.1381
    7874       0.1696
    7875       0.1488
    7876       0.2499
    7877       0.1607
    7878       0.2011
    7879       0.1878
    7880       0.2134
    7881       0.1842
    7882       0.2411
    7883       0.1766
    7884       0.1492
    7885       0.2968
    7886       0.2024
    7887       0.1415
    7888       0.1900
    7889       0.1551
    7890       0.1415
    7891       0.1805
    7892       0.2165
    7893       0.1659
    7894       0.2418
    7895       0.2539
    7896       0.2206
    7897       0.3354
    7898       0.1357
    7899       0.2683
    7900       0.1884
    7901       0.1678
    7902       0.1936
    7903       0.1389
    7904       0.2377
    7905       0.1835
    7906       0.2274
    7907       0.1368
    7908       0.1024
    7909       0.2206
    7910       0.1484
    7911       0.1170
    7912       0.1845
    7913       0.1763
    7914       0.2023
    7915       0.1321
    7916       0.1591
    7917       0.2448
    7918       0.1597
    7919       0.1513
    7920       0.2882
    7921       0.2353
    7922       0.2025
    7923       0.1474
    7924       0.2466
    7925       0.1962
    7926       0.1871
    7927       0.1459
    7928       0.2127
    7929       0.2199
    7930       0.1672
    7931       0.1948
    7932       0.1626
    7933       0.1377
    7934       0.2062
    7935       0.2458
    7936       0.2699
    7937       0.1972
    7938       0.2073
    7939       0.1205
    7940       0.1534
    7941       0.1374
    7942       0.2151
    7943       0.2125
    7944       0.1883
    7945       0.2603
    7946       0.1514
    7947       0.2283
    7948       0.1554
    7949       0.2859
    7950       0.1878
    7951       0.2059
    7952       0.1788
    7953       0.1788
    7954       0.2668
    7955       0.2527
    7956       0.2764
    7957       0.1895
    7958       0.2417
    7959       0.1858
    7960       0.1613
    7961       0.1139
    7962       0.2106
    7963       0.2534
    7964       0.2194
    7965       0.1470
    7966       0.2178
    7967       0.1952
    7968       0.1957
    7969       0.2326
    7970       0.2399
    7971       0.1804
    7972       0.2557
    7973       0.1718
    7974       0.2415
    7975       0.1293
    7976       0.2814
    7977       0.2267
    7978       0.1762
    7979       0.1832
    7980       0.2963
    7981       0.2988
    7982       0.1713
    7983       0.1509
    7984       0.1849
    7985       0.1294
    7986       0.2627
    7987       0.2648
    7988       0.1966
    7989       0.1714
    7990       0.1577
    7991       0.3070
    7992       0.1995
    7993       0.1704
    7994       0.2766
    7995       0.1570
    7996       0.2717
    7997       0.1985
    7998       0.1681
    7999       0.1658
    8000       0.2501
    8001       0.2188
    8002       0.2392
    8003       0.1335
    8004       0.2753
    8005       0.1611
    8006       0.1352
    8007       0.2034
    8008       0.1656
    8009       0.2128
    8010       0.1883
    8011       0.1909
    8012       0.1829
    8013       0.1912
    8014       0.2887
    8015       0.1543
    8016       0.1891
    8017       0.3308
    8018       0.2797
    8019       0.2192
    8020       0.1677
    8021       0.2640
    8022       0.3129
    8023       0.2733
    8024       0.2344
    8025       0.1435
    8026       0.1996
    8027       0.1817
    8028       0.2149
    8029       0.2127
    8030       0.1522
    8031       0.2303
    8032       0.1706
    8033       0.1772
    8034       0.2421
    8035       0.2690
    8036       0.2051
    8037       0.1099
    8038       0.1937
    8039       0.2014
    8040       0.1972
    8041       0.3035
    8042       0.1805
    8043       0.1752
    8044       0.1554
    8045       0.1439
    8046       0.2304
    8047       0.2158
    8048       0.2051
    8049       0.2295
    8050       0.1650
    8051       0.2575
    8052       0.1989
    8053       0.2075
    8054       0.2648
    8055       0.2092
    8056       0.2744
    8057       0.1693
    8058       0.1785
    8059       0.1486
    8060       0.2161
    8061       0.1811
    8062       0.1831
    8063       0.1886
    8064       0.1992
    8065       0.2458
    8066       0.2451
    8067       0.2305
    8068       0.2549
    8069       0.2678
    8070       0.2221
    8071       0.2032
    8072       0.2999
    8073       0.2935
    8074       0.1460
    8075       0.1757
    8076       0.1977
    8077       0.2354
    8078       0.1859
    8079       0.2411
    8080       0.1362
    8081       0.2350
    8082       0.2090
    8083       0.1735
    8084       0.1545
    8085       0.1828
    8086       0.1530
    8087       0.2283
    8088       0.1458
    8089       0.2169
    8090       0.1994
    8091       0.2727
    8092       0.2193
    8093       0.1304
    8094       0.2333
    8095       0.2203
    8096       0.1701
    8097       0.1823
    8098       0.1629
    8099       0.1736
    8100       0.1425
    8101       0.1442
    8102       0.2102
    8103       0.2534
    8104       0.2460
    8105       0.3051
    8106       0.3163
    8107       0.2806
    8108       0.2098
    8109       0.2199
    8110       0.1483
    8111       0.2095
    8112       0.1858
    8113       0.1787
    8114       0.1445
    8115       0.2087
    8116       0.2485
    8117       0.1723
    8118       0.1708
    8119       0.1839
    8120       0.2528
    8121       0.2499
    8122       0.2366
    8123       0.1931
    8124       0.2109
    8125       0.1570
    8126       0.2229
    8127       0.1797
    8128       0.2612
    8129       0.1793
    8130       0.2168
    8131       0.1671
    8132       0.2315
    8133       0.1585
    8134       0.2926
    8135       0.1713
    8136       0.1277
    8137       0.2324
    8138       0.1448
    8139       0.2049
    8140       0.2048
    8141       0.2515
    8142       0.1957
    8143       0.1339
    8144       0.1749
    8145       0.2226
    8146       0.2432
    8147       0.1709
    8148       0.1583
    8149       0.1565
    8150       0.2059
    8151       0.1745
    8152       0.2748
    8153       0.1728
    8154       0.1607
    8155       0.1399
    8156       0.3046
    8157       0.2261
    8158       0.1929
    8159       0.2138
    8160       0.1959
    8161       0.3014
    8162       0.1561
    8163       0.1412
    8164       0.2207
    8165       0.2589
    8166       0.3775
    8167       0.1271
    8168       0.1291
    8169       0.2156
    8170       0.1373
    8171       0.1551
    8172       0.2044
    8173       0.2304
    8174       0.1481
    8175       0.1511
    8176       0.3191
    8177       0.1579
    8178       0.2337
    8179       0.2218
    8180       0.1535
    8181       0.1885
    8182       0.1446
    8183       0.2308
    8184       0.2786
    8185       0.2011
    8186       0.1513
    8187       0.2026
    8188       0.2204
    8189       0.2386
    8190       0.1743
    8191       0.1968
    8192       0.2246
    8193       0.1705
    8194       0.1885
    8195       0.1531
    8196       0.1954
    8197       0.2286
    8198       0.1348
    8199       0.1447
    8200       0.2190
    8201       0.2222
    8202       0.2095
    8203       0.2687
    8204       0.2522
    8205       0.1478
    8206       0.1451
    8207       0.1967
    8208       0.1992
    8209       0.1666
    8210       0.2000
    8211       0.2129
    8212       0.2069
    8213       0.2252
    8214       0.1857
    8215       0.2086
    8216       0.2858
    8217       0.2274
    8218       0.1309
    8219       0.2894
    8220       0.3331
    8221       0.2827
    8222       0.1237
    8223       0.2167
    8224       0.2223
    8225       0.2186
    8226       0.1947
    8227       0.2220
    8228       0.2174
    8229       0.3018
    8230       0.2168
    8231       0.2158
    8232       0.1929
    8233       0.3042
    8234       0.1899
    8235       0.1230
    8236       0.2783
    8237       0.2474
    8238       0.1490
    8239       0.2121
    8240       0.2208
    8241       0.2925
    8242       0.2009
    8243       0.2367
    8244       0.1976
    8245       0.2419
    8246       0.2121
    8247       0.2010
    8248       0.1847
    8249       0.2863
    8250       0.2630
    8251       0.2523
    8252       0.2248
    8253       0.1893
    8254       0.1871
    8255       0.1755
    8256       0.2023
    8257       0.1493
    8258       0.2547
    8259       0.2906
    8260       0.2355
    8261       0.1820
    8262       0.1930
    8263       0.1350
    8264       0.1569
    8265       0.1626
    8266       0.2435
    8267       0.1572
    8268       0.1865
    8269       0.2578
    8270       0.2179
    8271       0.2304
    8272       0.1922
    8273       0.1780
    8274       0.2401
    8275       0.2872
    8276       0.1266
    8277       0.2298
    8278       0.1886
    8279       0.3183
    8280       0.1687
    8281       0.1607
    8282       0.1388
    8283       0.3155
    8284       0.1377
    8285       0.1988
    8286       0.2782
    8287       0.2570
    8288       0.2023
    8289       0.2395
    8290       0.2326
    8291       0.2097
    8292       0.1884
    8293       0.1770
    8294       0.1510
    8295       0.1963
    8296       0.1372
    8297       0.2113
    8298       0.2332
    8299       0.2319
    8300       0.1945
    8301       0.1446
    8302       0.1805
    8303       0.1999
    8304       0.1858
    8305       0.2083
    8306       0.2164
    8307       0.1845
    8308       0.1794
    8309       0.2359
    8310       0.2221
    8311       0.1829
    8312       0.2240
    8313       0.1447
    8314       0.1733
    8315       0.3208
    8316       0.2380
    8317       0.2248
    8318       0.1864
    8319       0.1985
    8320       0.2087
    8321       0.2612
    8322       0.2739
    8323       0.2336
    8324       0.2506
    8325       0.3020
    8326       0.1646
    8327       0.2333
    8328       0.2071
    8329       0.2483
    8330       0.2710
    8331       0.1518
    8332       0.1642
    8333       0.2407
    8334       0.2631
    8335       0.1783
    8336       0.2790
    8337       0.1861
    8338       0.1504
    8339       0.1488
    8340       0.1877
    8341       0.1941
    8342       0.1845
    8343       0.1705
    8344       0.2314
    8345       0.2397
    8346       0.1417
    8347       0.1348
    8348       0.2431
    8349       0.1665
    8350       0.2041
    8351       0.1415
    8352       0.1599
    8353       0.1770
    8354       0.1385
    8355       0.1656
    8356       0.3124
    8357       0.2245
    8358       0.1568
    8359       0.1798
    8360       0.1850
    8361       0.1767
    8362       0.2976
    8363       0.2288
    8364       0.2700
    8365       0.3112
    8366       0.2308
    8367       0.1822
    8368       0.2299
    8369       0.1472
    8370       0.2243
    8371       0.1858
    8372       0.1752
    8373       0.2885
    8374       0.1464
    8375       0.2173
    8376       0.1848
    8377       0.1643
    8378       0.1805
    8379       0.2306
    8380       0.2272
    8381       0.1121
    8382       0.2356
    8383       0.1436
    8384       0.2293
    8385       0.1351
    8386       0.3477
    8387       0.2169
    8388       0.3027
    8389       0.2226
    8390       0.2156
    8391       0.1919
    8392       0.1971
    8393       0.2259
    8394       0.2024
    8395       0.1698
    8396       0.2689
    8397       0.1830
    8398       0.1150
    8399       0.1668
    8400       0.2247
    8401       0.2131
    8402       0.1719
    8403       0.1879
    8404       0.2106
    8405       0.2124
    8406       0.1819
    8407       0.1725
    8408       0.1555
    8409       0.2239
    8410       0.2403
    8411       0.2274
    8412       0.2137
    8413       0.2806
    8414       0.2215
    8415       0.2135
    8416       0.1920
    8417       0.1566
    8418       0.1718
    8419       0.1710
    8420       0.1688
    8421       0.1155
    8422       0.2581
    8423       0.2017
    8424       0.1486
    8425       0.1833
    8426       0.2375
    8427       0.1748
    8428       0.1788
    8429       0.2635
    8430       0.1596
    8431       0.1662
    8432       0.1368
    8433       0.1630
    8434       0.2470
    8435       0.1343
    8436       0.2813
    8437       0.1804
    8438       0.1661
    8439       0.1928
    8440       0.3669
    8441       0.1554
    8442       0.1454
    8443       0.3808
    8444       0.1842
    8445       0.2038
    8446       0.2113
    8447       0.1433
    8448       0.2165
    8449       0.1764
    8450       0.1653
    8451       0.1473
    8452       0.2112
    8453       0.1888
    8454       0.1923
    8455       0.1650
    8456       0.1941
    8457       0.1750
    8458       0.1255
    8459       0.1919
    8460       0.1973
    8461       0.1888
    8462       0.2348
    8463       0.1888
    8464       0.1949
    8465       0.1781
    8466       0.2212
    8467       0.2694
    8468       0.2180
    8469       0.1733
    8470       0.1420
    8471       0.2088
    8472       0.1642
    8473       0.2711
    8474       0.2062
    8475       0.3104
    8476       0.1334
    8477       0.1946
    8478       0.1787
    8479       0.2580
    8480       0.2098
    8481       0.1842
    8482       0.1952
    8483       0.1774
    8484       0.2062
    8485       0.1990
    8486       0.1481
    8487       0.1574
    8488       0.1466
    8489       0.1895
    8490       0.2772
    8491       0.1369
    8492       0.2095
    8493       0.2668
    8494       0.2029
    8495       0.2437
    8496       0.2627
    8497       0.1840
    8498       0.1498
    8499       0.1707
    8500       0.3151
    8501       0.2777
    8502       0.1328
    8503       0.1387
    8504       0.1132
    8505       0.2272
    8506       0.2027
    8507       0.2312
    8508       0.1547
    8509       0.1364
    8510       0.1600
    8511       0.2153
    8512       0.2843
    8513       0.2244
    8514       0.1460
    8515       0.1698
    8516       0.1644
    8517       0.1652
    8518       0.1546
    8519       0.2057
    8520       0.1731
    8521       0.2401
    8522       0.2378
    8523       0.2084
    8524       0.1721
    8525       0.2775
    8526       0.2989
    8527       0.2885
    8528       0.1653
    8529       0.1956
    8530       0.2158
    8531       0.1485
    8532       0.2011
    8533       0.1516
    8534       0.2101
    8535       0.2015
    8536       0.1377
    8537       0.2085
    8538       0.1513
    8539       0.1748
    8540       0.1463
    8541       0.2395
    8542       0.2242
    8543       0.1404
    8544       0.2543
    8545       0.1814
    8546       0.1960
    8547       0.1864
    8548       0.2069
    8549       0.1545
    8550       0.1855
    8551       0.1415
    8552       0.2023
    8553       0.1478
    8554       0.2309
    8555       0.1277
    8556       0.1747
    8557       0.1673
    8558       0.1788
    8559       0.1661
    8560       0.2237
    8561       0.2608
    8562       0.1387
    8563       0.2688
    8564       0.2324
    8565       0.1527
    8566       0.2380
    8567       0.2374
    8568       0.2817
    8569       0.1393
    8570       0.1816
    8571       0.1382
    8572       0.2519
    8573       0.1963
    8574       0.1490
    8575       0.1769
    8576       0.2484
    8577       0.1441
    8578       0.1502
    8579       0.2228
    8580       0.1659
    8581       0.1086
    8582       0.1469
    8583       0.1342
    8584       0.1717
    8585       0.1754
    8586       0.2347
    8587       0.1354
    8588       0.2383
    8589       0.2184
    8590       0.2264
    8591       0.1467
    8592       0.2284
    8593       0.2047
    8594       0.2190
    8595       0.1268
    8596       0.1436
    8597       0.1956
    8598       0.1954
    8599       0.1525
    8600       0.1778
    8601       0.2605
    8602       0.1748
    8603       0.1535
    8604       0.2825
    8605       0.1927
    8606       0.1657
    8607       0.1466
    8608       0.1727
    8609       0.2657
    8610       0.1829
    8611       0.2015
    8612       0.1983
    8613       0.2202
    8614       0.1626
    8615       0.1905
    8616       0.1526
    8617       0.2036
    8618       0.1323
    8619       0.1540
    8620       0.2959
    8621       0.1519
    8622       0.2341
    8623       0.2340
    8624       0.2348
    8625       0.2284
    8626       0.1966
    8627       0.2341
    8628       0.2441
    8629       0.2267
    8630       0.2051
    8631       0.2662
    8632       0.1973
    8633       0.2212
    8634       0.2157
    8635       0.2422
    8636       0.1361
    8637       0.2524
    8638       0.1428
    8639       0.1884
    8640       0.1548
    8641       0.1357
    8642       0.1777
    8643       0.1771
    8644       0.1909
    8645       0.2222
    8646       0.1919
    8647       0.1700
    8648       0.2572
    8649       0.1335
    8650       0.1476
    8651       0.1442
    8652       0.1579
    8653       0.1654
    8654       0.1606
    8655       0.3052
    8656       0.1622
    8657       0.2234
    8658       0.2570
    8659       0.2218
    8660       0.2096
    8661       0.1843
    8662       0.2444
    8663       0.1995
    8664       0.1582
    8665       0.2326
    8666       0.1726
    8667       0.1206
    8668       0.1992
    8669       0.3235
    8670       0.2877
    8671       0.1548
    8672       0.1049
    8673       0.1894
    8674       0.1936
    8675       0.1748
    8676       0.1977
    8677       0.1975
    8678       0.2066
    8679       0.2794
    8680       0.2311
    8681       0.2099
    8682       0.2420
    8683       0.1999
    8684       0.3136
    8685       0.2692
    8686       0.1328
    8687       0.1894
    8688       0.2890
    8689       0.1786
    8690       0.2112
    8691       0.1102
    8692       0.1874
    8693       0.1856
    8694       0.3247
    8695       0.1837
    8696       0.2118
    8697       0.2976
    8698       0.2094
    8699       0.2124
    8700       0.2031
    8701       0.2412
    8702       0.2898
    8703       0.2754
    8704       0.2545
    8705       0.1527
    8706       0.1636
    8707       0.1573
    8708       0.1757
    8709       0.2379
    8710       0.1946
    8711       0.2473
    8712       0.2070
    8713       0.2303
    8714       0.1999
    8715       0.3419
    8716       0.1647
    8717       0.1712
    8718       0.1652
    8719       0.1376
    8720       0.1669
    8721       0.2331
    8722       0.1686
    8723       0.2250
    8724       0.2922
    8725       0.2466
    8726       0.1623
    8727       0.1836
    8728       0.2493
    8729       0.2157
    8730       0.2690
    8731       0.1626
    8732       0.2173
    8733       0.2573
    8734       0.1936
    8735       0.1819
    8736       0.2211
    8737       0.2735
    8738       0.1973
    8739       0.1874
    8740       0.1909
    8741       0.1580
    8742       0.2501
    8743       0.1232
    8744       0.2175
    8745       0.2116
    8746       0.1631
    8747       0.2445
    8748       0.1572
    8749       0.2159
    8750       0.2258
    8751       0.1317
    8752       0.1672
    8753       0.1887
    8754       0.2193
    8755       0.1422
    8756       0.1773
    8757       0.1730
    8758       0.1946
    8759       0.2109
    8760       0.3217
    8761       0.2505
    8762       0.2266
    8763       0.1573
    8764       0.1549
    8765       0.2306
    8766       0.2344
    8767       0.1395
    8768       0.1621
    8769       0.1801
    8770       0.2285
    8771       0.1525
    8772       0.1790
    8773       0.2129
    8774       0.2290
    8775       0.1965
    8776       0.2099
    8777       0.3254
    8778       0.2345
    8779       0.3314
    8780       0.2262
    8781       0.1510
    8782       0.1509
    8783       0.2190
    8784       0.2018
    8785       0.1520
    8786       0.2382
    8787       0.2599
    8788       0.4570
    8789       0.1208
    8790       0.1890
    8791       0.1663
    8792       0.2586
    8793       0.2086
    8794       0.1640
    8795       0.2760
    8796       0.1475
    8797       0.2991
    8798       0.1632
    8799       0.2104
    8800       0.1342
    8801       0.1953
    8802       0.1865
    8803       0.2467
    8804       0.1699
    8805       0.1599
    8806       0.2731
    8807       0.2519
    8808       0.2123
    8809       0.2084
    8810       0.2688
    8811       0.1710
    8812       0.1910
    8813       0.2196
    8814       0.2593
    8815       0.2036
    8816       0.3105
    8817       0.2751
    8818       0.3192
    8819       0.2518
    8820       0.2508
    8821       0.1968
    8822       0.2168
    8823       0.1344
    8824       0.1944
    8825       0.2979
    8826       0.1867
    8827       0.2162
    8828       0.2090
    8829       0.2320
    8830       0.2518
    8831       0.1489
    8832       0.1864
    8833       0.1827
    8834       0.2342
    8835       0.2069
    8836       0.2067
    8837       0.1889
    8838       0.2309
    8839       0.1966
    8840       0.2138
    8841       0.1704
    8842       0.2026
    8843       0.2200
    8844       0.3162
    8845       0.2202
    8846       0.1782
    8847       0.2237
    8848       0.2880
    8849       0.2534
    8850       0.2132
    8851       0.1576
    8852       0.1559
    8853       0.1974
    8854       0.1630
    8855       0.1741
    8856       0.1579
    8857       0.1659
    8858       0.1111
    8859       0.2758
    8860       0.3092
    8861       0.2493
    8862       0.2660
    8863       0.2448
    8864       0.2536
    8865       0.1708
    8866       0.2666
    8867       0.1591
    8868       0.1781
    8869       0.1775
    8870       0.1680
    8871       0.1701
    8872       0.1746
    8873       0.1797
    8874       0.1639
    8875       0.1975
    8876       0.2060
    8877       0.1970
    8878       0.2262
    8879       0.1646
    8880       0.1975
    8881       0.1559
    8882       0.1742
    8883       0.1322
    8884       0.1410
    8885       0.1382
    8886       0.1491
    8887       0.1627
    8888       0.1963
    8889       0.2136
    8890       0.2263
    8891       0.3310
    8892       0.1278
    8893       0.2120
    8894       0.1911
    8895       0.1678
    8896       0.2283
    8897       0.2284
    8898       0.1378
    8899       0.2019
    8900       0.2069
    8901       0.1861
    8902       0.1253
    8903       0.1485
    8904       0.2300
    8905       0.1998
    8906       0.2346
    8907       0.2507
    8908       0.2086
    8909       0.1909
    8910       0.2365
    8911       0.2330
    8912       0.1541
    8913       0.2493
    8914       0.1802
    8915       0.3448
    8916       0.2619
    8917       0.2391
    8918       0.2296
    8919       0.2353
    8920       0.1978
    8921       0.3293
    8922       0.2441
    8923       0.1617
    8924       0.2429
    8925       0.1885
    8926       0.2245
    8927       0.2571
    8928       0.1783
    8929       0.1742
    8930       0.2645
    8931       0.2726
    8932       0.1378
    8933       0.1818
    8934       0.2544
    8935       0.2489
    8936       0.2263
    8937       0.3265
    8938       0.1813
    8939       0.1847
    8940       0.2697
    8941       0.2496
    8942       0.2238
    8943       0.1535
    8944       0.2278
    8945       0.2097
    8946       0.1306
    8947       0.3496
    8948       0.1330
    8949       0.2026
    8950       0.2130
    8951       0.1851
    8952       0.2074
    8953       0.2193
    8954       0.2080
    8955       0.2653
    8956       0.1731
    8957       0.1651
    8958       0.2553
    8959       0.1869
    8960       0.2136
    8961       0.2177
    8962       0.2150
    8963       0.2267
    8964       0.2237
    8965       0.1454
    8966       0.2587
    8967       0.2322
    8968       0.2572
    8969       0.1778
    8970       0.1952
    8971       0.2166
    8972       0.2604
    8973       0.2721
    8974       0.2337
    8975       0.2390
    8976       0.1559
    8977       0.1797
    8978       0.1825
    8979       0.1993
    8980       0.1358
    8981       0.2396
    8982       0.1552
    8983       0.2880
    8984       0.1786
    8985       0.1700
    8986       0.2111
    8987       0.1347
    8988       0.1817
    8989       0.2518
    8990       0.2276
    8991       0.1594
    8992       0.1908
    8993       0.1563
    8994       0.1983
    8995       0.1443
    8996       0.1236
    8997       0.1769
    8998       0.1738
    8999       0.2083
    9000       0.1905
    9001       0.1827
    9002       0.2324
    9003       0.1611
    9004       0.1863
    9005       0.3039
    9006       0.2037
    9007       0.2515
    9008       0.1556
    9009       0.2169
    9010       0.2552
    9011       0.1665
    9012       0.2087
    9013       0.2634
    9014       0.2976
    9015       0.1453
    9016       0.1594
    9017       0.1830
    9018       0.1737
    9019       0.1903
    9020       0.2340
    9021       0.1943
    9022       0.2075
    9023       0.2109
    9024       0.1942
    9025       0.1525
    9026       0.1181
    9027       0.1853
    9028       0.1442
    9029       0.1530
    9030       0.2862
    9031       0.2225
    9032       0.2905
    9033       0.1262
    9034       0.1830
    9035       0.1745
    9036       0.2166
    9037       0.1944
    9038       0.2426
    9039       0.3577
    9040       0.1726
    9041       0.1972
    9042       0.2380
    9043       0.2364
    9044       0.1816
    9045       0.2833
    9046       0.1998
    9047       0.1620
    9048       0.3835
    9049       0.1687
    9050       0.2037
    9051       0.1536
    9052       0.1445
    9053       0.1703
    9054       0.2482
    9055       0.1435
    9056       0.1722
    9057       0.2115
    9058       0.1943
    9059       0.1895
    9060       0.1345
    9061       0.2625
    9062       0.1284
    9063       0.1810
    9064       0.1739
    9065       0.2410
    9066       0.1758
    9067       0.1896
    9068       0.1886
    9069       0.2182
    9070       0.1867
    9071       0.1577
    9072       0.1286
    9073       0.2042
    9074       0.1428
    9075       0.1601
    9076       0.2245
    9077       0.3048
    9078       0.1602
    9079       0.1523
    9080       0.1770
    9081       0.2793
    9082       0.1623
    9083       0.1790
    9084       0.1499
    9085       0.1311
    9086       0.2422
    9087       0.1676
    9088       0.1579
    9089       0.1717
    9090       0.1668
    9091       0.2097
    9092       0.2704
    9093       0.1695
    9094       0.1611
    9095       0.1883
    9096       0.1978
    9097       0.1328
    9098       0.1740
    9099       0.1654
    9100       0.2310
    9101       0.1530
    9102       0.2022
    9103       0.1606
    9104       0.1382
    9105       0.2126
    9106       0.2256
    9107       0.2177
    9108       0.2006
    9109       0.1719
    9110       0.1922
    9111       0.1925
    9112       0.1597
    9113       0.2085
    9114       0.2103
    9115       0.2644
    9116       0.1185
    9117       0.1318
    9118       0.1866
    9119       0.3071
    9120       0.1346
    9121       0.2181
    9122       0.1317
    9123       0.2102
    9124       0.2439
    9125       0.2959
    9126       0.2743
    9127       0.2147
    9128       0.2291
    9129       0.2958
    9130       0.2281
    9131       0.1869
    9132       0.1988
    9133       0.2163
    9134       0.1802
    9135       0.2845
    9136       0.1943
    9137       0.2762
    9138       0.2118
    9139       0.1484
    9140       0.2169
    9141       0.1881
    9142       0.2873
    9143       0.2046
    9144       0.2412
    9145       0.1726
    9146       0.2032
    9147       0.2205
    9148       0.2262
    9149       0.1854
    9150       0.2338
    9151       0.1890
    9152       0.2484
    9153       0.2493
    9154       0.2100
    9155       0.3018
    9156       0.1991
    9157       0.2003
    9158       0.1777
    9159       0.3055
    9160       0.1722
    9161       0.1895
    9162       0.2622
    9163       0.2314
    9164       0.2235
    9165       0.3167
    9166       0.1637
    9167       0.2355
    9168       0.1563
    9169       0.2239
    9170       0.2590
    9171       0.1876
    9172       0.3448
    9173       0.2325
    9174       0.2360
    9175       0.2145
    9176       0.1295
    9177       0.2076
    9178       0.2029
    9179       0.1683
    9180       0.1970
    9181       0.2588
    9182       0.2091
    9183       0.1774
    9184       0.2647
    9185       0.2066
    9186       0.1844
    9187       0.1938
    9188       0.1962
    9189       0.1211
    9190       0.1523
    9191       0.2630
    9192       0.2495
    9193       0.1637
    9194       0.1170
    9195       0.2749
    9196       0.1809
    9197       0.3976
    9198       0.2119
    9199       0.2737
    9200       0.3006
    9201       0.2212
    9202       0.1834
    9203       0.1154
    9204       0.1730
    9205       0.2005
    9206       0.2005
    9207       0.1793
    9208       0.3108
    9209       0.1854
    9210       0.2167
    9211       0.2486
    9212       0.1774
    9213       0.3989
    9214       0.1528
    9215       0.1738
    9216       0.1878
    9217       0.2969
    9218       0.1457
    9219       0.1396
    9220       0.1352
    9221       0.3158
    9222       0.1488
    9223       0.3009
    9224       0.1497
    9225       0.1962
    9226       0.3026
    9227       0.1334
    9228       0.2182
    9229       0.2404
    9230       0.2389
    9231       0.2975
    9232       0.2309
    9233       0.1986
    9234       0.2516
    9235       0.2692
    9236       0.2844
    9237       0.3469
    9238       0.2011
    9239       0.1120
    9240       0.2735
    9241       0.1767
    9242       0.3263
    9243       0.1837
    9244       0.3368
    9245       0.1621
    9246       0.3482
    9247       0.1277
    9248       0.1490
    9249       0.2449
    9250       0.1955
    9251       0.1610
    9252       0.1693
    9253       0.2121
    9254       0.2505
    9255       0.1942
    9256       0.1535
    9257       0.1602
    9258       0.2123
    9259       0.2125
    9260       0.1840
    9261       0.1440
    9262       0.1666
    9263       0.2169
    9264       0.1592
    9265       0.1429
    9266       0.1357
    9267       0.2213
    9268       0.2756
    9269       0.2160
    9270       0.1989
    9271       0.2534
    9272       0.2498
    9273       0.2018
    9274       0.1809
    9275       0.2472
    9276       0.1921
    9277       0.2284
    9278       0.1604
    9279       0.2373
    9280       0.2945
    9281       0.1994
    9282       0.1782
    9283       0.2519
    9284       0.1456
    9285       0.1578
    9286       0.2245
    9287       0.3268
    9288       0.1496
    9289       0.1774
    9290       0.1095
    9291       0.2413
    9292       0.2094
    9293       0.1717
    9294       0.2163
    9295       0.1856
    9296       0.2029
    9297       0.1842
    9298       0.2598
    9299       0.2470
    9300       0.2471
    9301       0.3107
    9302       0.2677
    9303       0.1424
    9304       0.1922
    9305       0.2170
    9306       0.2178
    9307       0.1392
    9308       0.1516
    9309       0.1874
    9310       0.1981
    9311       0.1444
    9312       0.1734
    9313       0.2868
    9314       0.3400
    9315       0.2340
    9316       0.2837
    9317       0.2538
    9318       0.2376
    9319       0.2086
    9320       0.2749
    9321       0.2570
    9322       0.2129
    9323       0.2793
    9324       0.1633
    9325       0.2177
    9326       0.1882
    9327       0.1817
    9328       0.2159
    9329       0.1736
    9330       0.2956
    9331       0.3058
    9332       0.2301
    9333       0.2277
    9334       0.2402
    9335       0.1407
    9336       0.1926
    9337       0.1827
    9338       0.2502
    9339       0.2803
    9340       0.1927
    9341       0.2307
    9342       0.1398
    9343       0.2921
    9344       0.1583
    9345       0.1335
    9346       0.1876
    9347       0.2032
    9348       0.1938
    9349       0.2284
    9350       0.1843
    9351       0.3117
    9352       0.2104
    9353       0.2023
    9354       0.1503
    9355       0.2365
    9356       0.2026
    9357       0.1453
    9358       0.1732
    9359       0.2026
    9360       0.2158
    9361       0.1504
    9362       0.1745
    9363       0.1422
    9364       0.1822
    9365       0.1075
    9366       0.1285
    9367       0.2975
    9368       0.1963
    9369       0.1502
    9370       0.2676
    9371       0.1404
    9372       0.2193
    9373       0.1729
    9374       0.2113
    9375       0.1925
    9376       0.1761
    9377       0.1761
    9378       0.2517
    9379       0.2052
    9380       0.2253
    9381       0.2288
    9382       0.1646
    9383       0.1288
    9384       0.1872
    9385       0.2429
    9386       0.1721
    9387       0.1776
    9388       0.2222
    9389       0.2046
    9390       0.1450
    9391       0.1755
    9392       0.2068
    9393       0.1723
    9394       0.2094
    9395       0.1826
    9396       0.2194
    9397       0.2430
    9398       0.2403
    9399       0.1713
    9400       0.1527
    9401       0.2278
    9402       0.2205
    9403       0.1981
    9404       0.1777
    9405       0.1473
    9406       0.1414
    9407       0.2137
    9408       0.1761
    9409       0.2006
    9410       0.1529
    9411       0.1657
    9412       0.1406
    9413       0.1813
    9414       0.2435
    9415       0.1634
    9416       0.2113
    9417       0.2182
    9418       0.2727
    9419       0.1993
    9420       0.1815
    9421       0.2850
    9422       0.2091
    9423       0.2502
    9424       0.2280
    9425       0.1678
    9426       0.1749
    9427       0.2016
    9428       0.2641
    9429       0.2439
    9430       0.1948
    9431       0.1895
    9432       0.1311
    9433       0.2272
    9434       0.1770
    9435       0.1731
    9436       0.1932
    9437       0.2431
    9438       0.2216
    9439       0.2090
    9440       0.1626
    9441       0.2127
    9442       0.2057
    9443       0.1280
    9444       0.1155
    9445       0.1319
    9446       0.1327
    9447       0.1651
    9448       0.1679
    9449       0.2075
    9450       0.2186
    9451       0.1933
    9452       0.2010
    9453       0.1691
    9454       0.1705
    9455       0.1646
    9456       0.1991
    9457       0.2166
    9458       0.1260
    9459       0.1855
    9460       0.2184
    9461       0.1696
    9462       0.1890
    9463       0.1703
    9464       0.2421
    9465       0.1718
    9466       0.1432
    9467       0.1559
    9468       0.2299
    9469       0.1880
    9470       0.2459
    9471       0.2096
    9472       0.1610
    9473       0.1796
    9474       0.2155
    9475       0.1412
    9476       0.2010
    9477       0.2254
    9478       0.1914
    9479       0.1164
    9480       0.1591
    9481       0.2029
    9482       0.1356
    9483       0.1777
    9484       0.2595
    9485       0.1989
    9486       0.1665
    9487       0.2609
    9488       0.2562
    9489       0.1963
    9490       0.1796
    9491       0.1619
    9492       0.1711
    9493       0.1795
    9494       0.1327
    9495       0.1389
    9496       0.1767
    9497       0.1944
    9498       0.1610
    9499       0.2013
    9500       0.1968
    9501       0.1632
    9502       0.1973
    9503       0.1941
    9504       0.2137
    9505       0.1799
    9506       0.1490
    9507       0.2150
    9508       0.2261
    9509       0.1282
    9510       0.1642
    9511       0.1885
    9512       0.1804
    9513       0.1850
    9514       0.1408
    9515       0.2449
    9516       0.1274
    9517       0.1693
    9518       0.2738
    9519       0.1721
    9520       0.1383
    9521       0.1632
    9522       0.2257
    9523       0.1315
    9524       0.1795
    9525       0.1932
    9526       0.1505
    9527       0.3235
    9528       0.1327
    9529       0.2237
    9530       0.1993
    9531       0.1465
    9532       0.1862
    9533       0.1678
    9534       0.1572
    9535       0.1223
    9536       0.1485
    9537       0.1390
    9538       0.2644
    9539       0.1356
    9540       0.1746
    9541       0.0935
    9542       0.1456
    9543       0.1402
    9544       0.1710
    9545       0.2067
    9546       0.2201
    9547       0.1751
    9548       0.1400
    9549       0.1384
    9550       0.3088
    9551       0.1970
    9552       0.2409
    9553       0.1651
    9554       0.1427
    9555       0.2058
    9556       0.1288
    9557       0.2435
    9558       0.2700
    9559       0.1356
    9560       0.2649
    9561       0.2152
    9562       0.1348
    9563       0.2156
    9564       0.1643
    9565       0.2299
    9566       0.1566
    9567       0.1712
    9568       0.0992
    9569       0.1151
    9570       0.1782
    9571       0.2284
    9572       0.1627
    9573       0.1579
    9574       0.1818
    9575       0.1832
    9576       0.1758
    9577       0.1217
    9578       0.1662
    9579       0.1571
    9580       0.2612
    9581       0.1519
    9582       0.2166
    9583       0.2372
    9584       0.1667
    9585       0.1537
    9586       0.1769
    9587       0.2142
    9588       0.1988
    9589       0.1932
    9590       0.2690
    9591       0.2900
    9592       0.1907
    9593       0.1611
    9594       0.2555
    9595       0.1477
    9596       0.1940
    9597       0.1669
    9598       0.1748
    9599       0.1813
    9600       0.1625
    9601       0.1388
    9602       0.1244
    9603       0.2245
    9604       0.1902
    9605       0.1992
    9606       0.1085
    9607       0.1902
    9608       0.1284
    9609       0.1875
    9610       0.1566
    9611       0.2478
    9612       0.1694
    9613       0.1397
    9614       0.1428
    9615       0.1637
    9616       0.1348
    9617       0.1719
    9618       0.1399
    9619       0.1751
    9620       0.1525
    9621       0.2370
    9622       0.1655
    9623       0.2052
    9624       0.2859
    9625       0.1994
    9626       0.1732
    9627       0.2738
    9628       0.2165
    9629       0.2458
    9630       0.3432
    9631       0.1664
    9632       0.2944
    9633       0.1815
    9634       0.3006
    9635       0.1671
    9636       0.2589
    9637       0.1476
    9638       0.1807
    9639       0.1639
    9640       0.1878
    9641       0.2035
    9642       0.1525
    9643       0.1321
    9644       0.1798
    9645       0.1819
    9646       0.1929
    9647       0.1836
    9648       0.1411
    9649       0.1486
    9650       0.1674
    9651       0.2564
    9652       0.1545
    9653       0.1601
    9654       0.2033
    9655       0.2155
    9656       0.1912
    9657       0.2503
    9658       0.2036
    9659       0.2162
    9660       0.2130
    9661       0.2850
    9662       0.1601
    9663       0.1281
    9664       0.1541
    9665       0.2487
    9666       0.1939
    9667       0.1982
    9668       0.1691
    9669       0.2322
    9670       0.2165
    9671       0.1705
    9672       0.2073
    9673       0.1499
    9674       0.2526
    9675       0.2073
    9676       0.2437
    9677       0.2302
    9678       0.1311
    9679       0.1554
    9680       0.2074
    9681       0.2044
    9682       0.1727
    9683       0.2518
    9684       0.2195
    9685       0.1080
    9686       0.2460
    9687       0.2337
    9688       0.1724
    9689       0.1752
    9690       0.2704
    9691       0.1551
    9692       0.1811
    9693       0.2199
    9694       0.2468
    9695       0.1212
    9696       0.1760
    9697       0.2151
    9698       0.1561
    9699       0.2463
    9700       0.1436
    9701       0.1546
    9702       0.1548
    9703       0.1959
    9704       0.2273
    9705       0.2672
    9706       0.1417
    9707       0.1980
    9708       0.2161
    9709       0.1374
    9710       0.1953
    9711       0.1441
    9712       0.1165
    9713       0.1990
    9714       0.2029
    9715       0.2115
    9716       0.1342
    9717       0.1486
    9718       0.1081
    9719       0.1362
    9720       0.1535
    9721       0.2100
    9722       0.1402
    9723       0.2250
    9724       0.1931
    9725       0.2449
    9726       0.1563
    9727       0.2760
    9728       0.1502
    9729       0.2322
    9730       0.1792
    9731       0.1994
    9732       0.1610
    9733       0.2092
    9734       0.1667
    9735       0.1421
    9736       0.1540
    9737       0.1977
    9738       0.2987
    9739       0.2832
    9740       0.3228
    9741       0.1550
    9742       0.1355
    9743       0.1796
    9744       0.1545
    9745       0.1885
    9746       0.1568
    9747       0.1844
    9748       0.1824
    9749       0.2277
    9750       0.1706
    9751       0.2468
    9752       0.1518
    9753       0.3158
    9754       0.3863
    9755       0.2477
    9756       0.2431
    9757       0.2026
    9758       0.1949
    9759       0.2468
    9760       0.1641
    9761       0.2518
    9762       0.1473
    9763       0.2358
    9764       0.1425
    9765       0.1685
    9766       0.2198
    9767       0.1671
    9768       0.2064
    9769       0.2596
    9770       0.1506
    9771       0.2971
    9772       0.1593
    9773       0.1905
    9774       0.1481
    9775       0.2492
    9776       0.2589
    9777       0.2141
    9778       0.1629
    9779       0.1353
    9780       0.1648
    9781       0.3180
    9782       0.2482
    9783       0.2384
    9784       0.2351
    9785       0.1808
    9786       0.1800
    9787       0.2361
    9788       0.2337
    9789       0.1756
    9790       0.1449
    9791       0.1923
    9792       0.1803
    9793       0.1961
    9794       0.1840
    9795       0.1903
    9796       0.2586
    9797       0.1855
    9798       0.2030
    9799       0.2250
    9800       0.1736
    9801       0.1646
    9802       0.2150
    9803       0.2168
    9804       0.1488
    9805       0.2516
    9806       0.2328
    9807       0.1704
    9808       0.2298
    9809       0.1801
    9810       0.3282
    9811       0.2097
    9812       0.2026
    9813       0.1808
    9814       0.1707
    9815       0.2570
    9816       0.2209
    9817       0.1581
    9818       0.2503
    9819       0.2919
    9820       0.1399
    9821       0.3347
    9822       0.2211
    9823       0.1637
    9824       0.1816
    9825       0.2500
    9826       0.1521
    9827       0.2300
    9828       0.1555
    9829       0.1809
    9830       0.1701
    9831       0.1475
    9832       0.1620
    9833       0.2079
    9834       0.2009
    9835       0.1483
    9836       0.1831
    9837       0.2741
    9838       0.2466
    9839       0.2172
    9840       0.1915
    9841       0.1809
    9842       0.1837
    9843       0.2416
    9844       0.1719
    9845       0.2614
    9846       0.1882
    9847       0.1902
    9848       0.2061
    9849       0.2819
    9850       0.1967
    9851       0.1837
    9852       0.1831
    9853       0.1907
    9854       0.1949
    9855       0.1295
    9856       0.1862
    9857       0.2642
    9858       0.2035
    9859       0.1602
    9860       0.1817
    9861       0.1697
    9862       0.2356
    9863       0.2074
    9864       0.1935
    9865       0.1866
    9866       0.1976
    9867       0.1929
    9868       0.1421
    9869       0.1695
    9870       0.1757
    9871       0.1581
    9872       0.2073
    9873       0.1629
    9874       0.1903
    9875       0.2547
    9876       0.1539
    9877       0.2132
    9878       0.2440
    9879       0.2289
    9880       0.1662
    9881       0.2878
    9882       0.1571
    9883       0.1856
    9884       0.2241
    9885       0.2388
    9886       0.1838
    9887       0.2068
    9888       0.1663
    9889       0.2642
    9890       0.2375
    9891       0.1778
    9892       0.2537
    9893       0.2690
    9894       0.2398
    9895       0.2501
    9896       0.1422
    9897       0.1821
    9898       0.2263
    9899       0.1856
    9900       0.2314
    9901       0.1533
    9902       0.1889
    9903       0.1889
    9904       0.2313
    9905       0.1850
    9906       0.2156
    9907       0.2605
    9908       0.1861
    9909       0.1314
    9910       0.1604
    9911       0.1589
    9912       0.1482
    9913       0.1915
    9914       0.2103
    9915       0.2107
    9916       0.1624
    9917       0.1602
    9918       0.1228
    9919       0.2204
    9920       0.2271
    9921       0.3396
    9922       0.1944
    9923       0.1943
    9924       0.1537
    9925       0.2009
    9926       0.1793
    9927       0.2150
    9928       0.2261
    9929       0.2273
    9930       0.1538
    9931       0.1940
    9932       0.1380
    9933       0.2415
    9934       0.1422
    9935       0.1881
    9936       0.1905
    9937       0.1617
    9938       0.1027
    9939       0.1783
    9940       0.1483
    9941       0.1872
    9942       0.2404
    9943       0.1682
    9944       0.2609
    9945       0.1882
    9946       0.1909
    9947       0.1615
    9948       0.2040
    9949       0.1398
    9950       0.1342
    9951       0.2244
    9952       0.1490
    9953       0.2321
    9954       0.1598
    9955       0.2357
    9956       0.2119
    9957       0.1401
    9958       0.2418
    9959       0.2095
    9960       0.1261
    9961       0.2364
    9962       0.1526
    9963       0.1401
    9964       0.2034
    9965       0.2074
    9966       0.1337
    9967       0.2386
    9968       0.1515
    9969       0.2232
    9970       0.2256
    9971       0.1180
    9972       0.1209
    9973       0.2870
    9974       0.2283
    9975       0.2163
    9976       0.1902
    9977       0.1217
    9978       0.1561
    9979       0.1411
    9980       0.1668
    9981       0.1484
    9982       0.2048
    9983       0.2187
    9984       0.2073
    9985       0.1512
    9986       0.1786
    9987       0.2432
    9988       0.2025
    9989       0.1594
    9990       0.2021
    9991       0.2451
    9992       0.1535
    9993       0.1425
    9994       0.1309
    9995       0.1680
    9996       0.1653
    9997       0.1500
    9998       0.2657
    9999       0.2647
   10000       0.2158
