# Supplementary material for: Active ingredients and molecular targets of Taraxacum mongolicum against hepatocellular carcinoma: network pharmacology, molecular docking, and molecular dynamics simulation analysis
Source: PeerJ. 2022 Jul 18;10:e13737. doi: 10.7717/peerj.13737 (PMC9302432; doi:10.7717/peerj.13737)
Supplement: Supplemental Information 7 [file peerj-10-13737-s007.zip › Molecular dynamics (MD) simulation data/Austricin-HSP90AA1/rmsd_protein.dat]

#Frame     RMSD_00001
       1       0.0000
       2       0.5936
       3       0.7799
       4       0.8623
       5       0.7016
       6       0.7568
       7       0.6966
       8       0.7139
       9       0.7387
      10       0.7793
      11       0.8563
      12       0.8546
      13       0.8241
      14       0.8791
      15       0.8304
      16       0.7659
      17       0.8832
      18       0.9050
      19       0.9454
      20       0.8996
      21       0.8948
      22       0.9780
      23       0.8761
      24       0.9637
      25       0.9136
      26       0.9748
      27       0.9095
      28       0.8570
      29       0.8223
      30       0.8282
      31       0.8736
      32       0.8255
      33       0.7936
      34       0.7724
      35       0.9402
      36       0.9781
      37       0.9310
      38       0.9228
      39       0.8095
      40       0.9656
      41       0.8908
      42       0.9544
      43       0.8734
      44       0.8016
      45       0.8187
      46       0.8223
      47       0.7499
      48       0.7821
      49       0.8607
      50       0.7944
      51       0.8048
      52       0.8702
      53       0.8298
      54       0.7578
      55       0.7593
      56       0.7668
      57       0.8919
      58       0.7829
      59       0.8541
      60       1.0235
      61       0.8870
      62       0.9194
      63       0.9192
      64       0.8766
      65       0.8892
      66       0.7929
      67       0.8693
      68       0.8715
      69       0.9302
      70       0.8417
      71       0.8677
      72       0.8839
      73       0.8703
      74       0.8585
      75       0.8339
      76       0.7317
      77       0.8171
      78       0.8509
      79       0.8225
      80       0.8850
      81       0.8460
      82       0.7689
      83       0.8889
      84       0.8757
      85       0.9411
      86       0.8420
      87       0.7498
      88       0.8357
      89       0.8494
      90       0.8649
      91       0.8279
      92       0.8581
      93       0.9083
      94       0.8739
      95       0.8661
      96       0.7892
      97       0.9349
      98       0.9706
      99       0.9241
     100       0.8439
     101       0.8999
     102       0.9964
     103       0.9824
     104       0.9290
     105       0.9514
     106       0.9651
     107       0.9608
     108       0.8659
     109       0.8195
     110       0.9205
     111       0.9600
     112       0.8267
     113       0.9511
     114       0.9524
     115       1.0543
     116       1.1133
     117       0.9671
     118       1.0556
     119       0.9818
     120       1.0267
     121       0.9095
     122       0.7758
     123       0.9606
     124       0.9527
     125       0.9916
     126       1.0313
     127       1.0453
     128       0.9708
     129       1.0313
     130       0.9876
     131       0.8891
     132       0.9259
     133       0.9805
     134       0.9201
     135       1.0376
     136       1.0027
     137       1.0030
     138       0.9389
     139       0.9669
     140       0.9522
     141       1.2188
     142       1.1753
     143       1.0772
     144       1.0356
     145       1.1186
     146       1.0296
     147       1.0465
     148       1.0434
     149       0.9879
     150       0.9592
     151       1.2383
     152       1.0531
     153       0.9016
     154       1.0134
     155       1.0656
     156       0.9380
     157       0.8743
     158       0.7972
     159       0.9008
     160       0.9223
     161       1.0108
     162       0.9442
     163       0.9265
     164       1.0242
     165       1.0914
     166       1.1806
     167       1.1032
     168       1.0386
     169       1.1349
     170       1.1809
     171       1.0165
     172       1.1209
     173       1.0725
     174       1.0014
     175       1.1286
     176       1.1584
     177       0.9998
     178       0.9759
     179       1.0244
     180       1.0185
     181       0.9963
     182       1.0902
     183       1.0277
     184       1.0250
     185       0.9817
     186       0.9729
     187       1.0862
     188       1.0816
     189       1.0444
     190       1.0061
     191       1.1680
     192       0.9735
     193       0.9612
     194       0.9856
     195       1.0005
     196       1.0209
     197       1.1239
     198       1.1921
     199       1.0868
     200       1.0848
     201       1.0911
     202       1.1785
     203       1.0888
     204       1.1197
     205       1.1568
     206       1.0577
     207       1.1416
     208       1.1163
     209       1.1482
     210       1.1553
     211       1.3183
     212       1.2524
     213       1.1733
     214       1.1354
     215       1.0704
     216       1.1507
     217       1.1350
     218       1.1692
     219       1.2090
     220       1.1409
     221       1.1548
     222       1.0724
     223       0.9845
     224       1.1679
     225       1.0881
     226       1.2604
     227       1.2629
     228       1.2291
     229       1.1811
     230       1.0679
     231       1.0341
     232       1.1424
     233       1.1864
     234       1.1968
     235       1.1649
     236       1.2360
     237       1.2275
     238       1.3352
     239       1.2430
     240       1.2230
     241       1.1002
     242       1.0646
     243       0.9831
     244       1.1170
     245       1.0421
     246       1.0142
     247       1.1106
     248       0.9642
     249       1.0912
     250       1.0723
     251       1.1215
     252       1.0870
     253       1.0067
     254       1.0450
     255       1.0234
     256       1.0686
     257       1.0277
     258       1.0191
     259       1.0507
     260       0.9652
     261       1.0221
     262       1.1087
     263       1.1210
     264       1.1410
     265       1.0191
     266       1.0797
     267       1.0201
     268       1.0587
     269       1.0513
     270       1.0803
     271       0.9579
     272       1.0605
     273       1.0178
     274       1.0171
     275       1.0001
     276       0.9422
     277       0.9251
     278       0.9439
     279       0.9672
     280       1.0630
     281       1.0122
     282       0.9321
     283       0.9155
     284       0.9566
     285       1.0734
     286       1.0758
     287       1.0844
     288       1.1652
     289       1.1275
     290       1.2010
     291       1.1887
     292       1.0889
     293       1.1231
     294       1.0472
     295       1.1200
     296       1.1438
     297       1.0141
     298       0.9505
     299       1.1206
     300       1.1005
     301       1.0699
     302       1.0974
     303       1.0690
     304       0.9412
     305       1.0301
     306       1.0168
     307       1.0888
     308       1.0378
     309       1.0429
     310       1.1505
     311       1.2069
     312       1.1650
     313       1.0710
     314       1.0303
     315       1.1140
     316       1.0366
     317       0.9811
     318       0.9352
     319       1.0548
     320       0.9727
     321       1.0070
     322       1.0349
     323       1.0980
     324       1.0270
     325       1.1516
     326       1.1662
     327       1.0770
     328       1.1200
     329       1.1114
     330       1.0635
     331       1.1287
     332       1.0211
     333       0.9989
     334       1.0876
     335       1.0147
     336       1.1187
     337       1.1237
     338       1.0866
     339       1.1478
     340       1.1630
     341       1.0845
     342       1.1843
     343       1.1350
     344       1.0669
     345       1.0929
     346       1.1671
     347       1.1690
     348       1.0467
     349       1.0847
     350       1.1109
     351       1.0195
     352       1.0152
     353       1.1325
     354       1.0473
     355       1.0358
     356       1.0940
     357       1.0979
     358       1.0401
     359       1.0310
     360       1.0069
     361       1.0502
     362       1.0878
     363       1.1073
     364       1.2249
     365       1.1448
     366       1.1821
     367       1.0708
     368       1.0747
     369       1.0232
     370       1.1894
     371       1.0703
     372       1.1034
     373       0.9408
     374       0.9422
     375       0.9748
     376       0.9730
     377       0.9070
     378       0.9884
     379       1.0315
     380       1.1928
     381       1.1919
     382       1.1485
     383       1.0638
     384       0.9665
     385       1.0267
     386       1.0014
     387       0.9521
     388       0.9591
     389       0.7720
     390       0.9008
     391       0.8515
     392       0.9177
     393       0.9136
     394       0.8759
     395       0.9217
     396       0.9820
     397       0.8844
     398       0.9183
     399       0.7934
     400       0.8240
     401       0.9128
     402       0.8938
     403       1.0140
     404       0.8832
     405       0.9587
     406       1.0135
     407       1.0418
     408       1.0716
     409       0.9942
     410       1.0101
     411       1.0463
     412       1.0666
     413       1.1634
     414       1.0082
     415       1.0239
     416       1.0346
     417       1.0115
     418       1.1884
     419       1.0920
     420       1.1487
     421       1.1724
     422       1.1751
     423       1.1851
     424       1.1912
     425       1.1381
     426       1.2333
     427       1.3700
     428       1.2089
     429       1.1636
     430       1.1736
     431       1.0436
     432       1.1233
     433       1.0726
     434       1.1123
     435       1.0900
     436       1.1463
     437       1.1383
     438       1.1961
     439       1.1740
     440       1.1455
     441       0.9834
     442       1.2372
     443       1.1143
     444       1.1183
     445       1.1473
     446       1.0807
     447       1.1261
     448       1.0428
     449       1.1035
     450       1.0660
     451       1.0896
     452       1.0609
     453       1.0699
     454       1.0716
     455       1.0104
     456       1.0422
     457       1.0712
     458       1.0933
     459       1.2689
     460       1.0755
     461       0.9897
     462       1.0725
     463       1.0427
     464       0.9487
     465       1.0313
     466       1.0354
     467       1.1204
     468       1.0619
     469       1.0613
     470       0.9251
     471       0.9915
     472       0.9444
     473       0.8699
     474       0.8764
     475       0.9794
     476       1.0004
     477       1.0893
     478       1.0719
     479       1.0672
     480       1.0489
     481       1.1050
     482       1.0469
     483       1.1448
     484       1.0569
     485       1.1050
     486       1.0243
     487       1.1087
     488       1.0936
     489       1.0557
     490       1.0456
     491       1.0528
     492       1.0692
     493       1.0692
     494       1.1807
     495       1.0297
     496       1.0409
     497       1.0386
     498       1.0262
     499       1.0064
     500       1.0599
     501       1.1065
     502       1.0959
     503       1.0129
     504       1.1743
     505       1.0265
     506       1.0939
     507       0.9853
     508       1.0743
     509       1.0552
     510       1.0308
     511       0.9917
     512       1.1520
     513       1.0254
     514       1.0556
     515       0.9643
     516       0.9517
     517       0.9283
     518       1.0173
     519       0.9352
     520       1.0202
     521       0.9375
     522       1.0413
     523       1.0190
     524       1.0263
     525       1.0336
     526       1.0232
     527       1.0287
     528       1.0164
     529       0.9744
     530       1.0623
     531       1.0386
     532       1.0362
     533       0.9979
     534       0.9688
     535       0.9286
     536       1.0100
     537       0.9971
     538       1.0108
     539       1.0067
     540       1.0372
     541       1.1630
     542       1.0928
     543       1.1538
     544       1.1030
     545       1.0464
     546       1.2062
     547       1.1310
     548       1.1131
     549       1.1106
     550       1.1115
     551       1.1419
     552       1.0784
     553       1.1110
     554       1.0885
     555       1.1011
     556       1.1365
     557       1.1901
     558       1.1999
     559       1.0909
     560       1.1173
     561       1.2076
     562       1.1681
     563       1.2446
     564       1.2012
     565       1.1481
     566       1.2464
     567       1.1514
     568       1.1495
     569       1.1261
     570       1.1619
     571       1.1868
     572       1.2392
     573       1.0892
     574       1.1249
     575       1.1060
     576       1.1041
     577       1.1173
     578       1.2209
     579       1.1558
     580       1.2070
     581       1.2467
     582       1.2401
     583       1.1900
     584       1.2739
     585       1.2807
     586       1.3903
     587       1.3058
     588       1.3214
     589       1.2620
     590       1.3189
     591       1.2173
     592       1.2396
     593       1.1745
     594       1.1462
     595       1.2177
     596       1.2214
     597       1.2756
     598       1.2337
     599       1.1188
     600       1.1374
     601       1.1387
     602       1.1164
     603       1.1433
     604       1.1029
     605       1.2085
     606       1.1849
     607       1.0897
     608       1.1004
     609       1.0794
     610       1.1220
     611       1.0427
     612       1.1679
     613       1.3418
     614       1.1881
     615       1.0327
     616       1.0571
     617       1.0179
     618       1.0907
     619       1.0602
     620       1.0590
     621       1.1137
     622       1.1376
     623       1.0894
     624       1.1130
     625       1.0861
     626       1.1851
     627       1.1299
     628       1.0859
     629       1.0628
     630       1.1337
     631       1.0564
     632       1.0269
     633       1.0245
     634       1.0306
     635       1.1059
     636       1.1874
     637       1.0598
     638       1.1971
     639       1.0208
     640       1.0398
     641       1.0199
     642       1.0418
     643       1.0774
     644       1.0834
     645       1.2915
     646       1.2682
     647       1.1455
     648       1.0901
     649       1.1287
     650       1.0527
     651       1.1536
     652       1.0409
     653       0.9772
     654       1.1224
     655       1.0204
     656       1.1106
     657       1.0976
     658       1.0643
     659       1.1661
     660       1.1574
     661       1.0589
     662       1.0987
     663       1.0489
     664       1.0059
     665       1.0175
     666       1.0986
     667       1.0565
     668       1.0563
     669       1.1479
     670       1.3175
     671       1.1087
     672       1.0858
     673       1.1609
     674       1.1334
     675       1.1687
     676       1.1042
     677       1.1406
     678       1.1744
     679       1.1448
     680       1.0480
     681       1.1153
     682       1.0877
     683       1.1469
     684       1.0786
     685       1.0690
     686       0.9917
     687       1.0354
     688       1.0566
     689       1.0313
     690       1.0555
     691       1.0154
     692       1.0519
     693       0.9227
     694       0.9924
     695       0.9573
     696       1.0266
     697       1.0195
     698       0.9565
     699       1.0252
     700       1.0468
     701       0.9910
     702       1.0414
     703       1.1694
     704       1.0187
     705       1.1368
     706       1.1703
     707       1.2466
     708       1.0235
     709       1.1112
     710       1.0775
     711       1.0900
     712       1.1569
     713       1.1431
     714       1.2286
     715       1.2983
     716       1.2509
     717       1.1426
     718       1.1125
     719       1.1425
     720       1.0472
     721       1.0588
     722       1.0904
     723       1.0020
     724       1.0877
     725       1.0532
     726       1.0427
     727       1.0287
     728       1.2855
     729       1.3434
     730       1.2505
     731       1.1828
     732       1.3378
     733       1.3887
     734       1.2608
     735       1.1939
     736       1.1895
     737       1.2745
     738       1.1281
     739       1.1581
     740       1.2273
     741       1.2571
     742       1.2568
     743       1.2537
     744       1.1574
     745       1.1830
     746       1.2281
     747       1.1583
     748       1.1735
     749       1.1900
     750       1.2622
     751       1.2693
     752       1.2480
     753       1.1916
     754       1.1977
     755       1.2523
     756       1.2914
     757       1.2523
     758       1.2369
     759       1.2432
     760       1.2340
     761       1.1981
     762       1.2742
     763       1.2224
     764       1.0551
     765       1.2442
     766       1.0716
     767       1.0882
     768       1.1854
     769       1.1374
     770       1.0675
     771       1.1105
     772       1.1385
     773       1.1596
     774       1.1279
     775       1.2144
     776       1.1617
     777       1.1993
     778       1.1314
     779       1.1436
     780       1.1718
     781       1.1965
     782       1.2146
     783       1.1179
     784       1.0784
     785       1.0609
     786       1.1546
     787       1.1623
     788       1.0706
     789       1.0543
     790       1.1162
     791       1.1340
     792       1.1489
     793       1.0954
     794       1.1689
     795       1.1184
     796       1.1315
     797       1.0352
     798       1.0746
     799       1.0960
     800       1.1408
     801       1.1018
     802       1.0462
     803       1.0924
     804       1.0271
     805       1.0174
     806       1.1251
     807       1.0733
     808       1.0573
     809       1.1322
     810       1.0773
     811       1.1147
     812       1.1605
     813       1.2093
     814       1.2477
     815       1.1564
     816       1.0736
     817       1.0619
     818       1.1614
     819       1.0465
     820       1.0667
     821       0.9598
     822       1.0022
     823       1.0140
     824       1.0479
     825       1.1005
     826       0.9762
     827       1.0098
     828       1.1745
     829       1.0290
     830       1.0268
     831       1.0539
     832       1.0270
     833       1.0913
     834       1.0013
     835       1.0785
     836       1.0512
     837       1.0534
     838       1.0933
     839       1.0302
     840       0.9899
     841       0.9846
     842       1.0126
     843       1.0335
     844       1.0230
     845       1.0909
     846       1.0476
     847       1.1101
     848       1.0407
     849       1.0929
     850       0.9050
     851       1.0292
     852       1.0748
     853       1.0400
     854       1.0332
     855       1.2039
     856       1.1167
     857       1.1239
     858       1.1977
     859       1.1442
     860       1.1141
     861       1.1299
     862       1.1076
     863       1.1217
     864       1.0172
     865       1.0543
     866       1.0662
     867       1.2265
     868       1.0709
     869       1.0728
     870       1.0164
     871       1.0538
     872       1.1110
     873       1.1186
     874       1.0622
     875       1.0615
     876       1.0691
     877       1.1317
     878       1.0783
     879       1.1048
     880       1.1964
     881       1.0708
     882       1.0772
     883       1.0064
     884       1.0300
     885       1.0313
     886       1.0588
     887       1.0887
     888       0.9791
     889       1.0262
     890       1.0708
     891       1.0364
     892       1.0139
     893       1.1019
     894       1.1558
     895       1.1984
     896       1.0420
     897       1.1943
     898       1.1048
     899       1.0677
     900       1.0615
     901       1.0267
     902       0.9980
     903       1.0322
     904       1.0617
     905       1.0565
     906       1.0004
     907       0.9699
     908       0.9434
     909       1.0074
     910       1.0822
     911       0.9807
     912       0.9412
     913       1.0142
     914       1.0070
     915       1.0887
     916       1.0114
     917       1.1324
     918       0.9907
     919       0.9639
     920       0.9163
     921       0.9461
     922       0.9892
     923       0.9908
     924       1.0414
     925       1.0740
     926       1.1164
     927       1.0946
     928       0.9727
     929       1.0565
     930       1.0710
     931       1.1112
     932       1.0604
     933       1.0251
     934       1.0150
     935       1.0439
     936       0.9409
     937       1.0868
     938       1.0747
     939       1.0173
     940       1.0985
     941       1.0430
     942       1.1219
     943       1.1933
     944       1.1293
     945       1.1037
     946       1.0088
     947       1.0523
     948       1.0226
     949       1.0905
     950       1.2097
     951       1.2000
     952       1.1169
     953       1.2584
     954       1.2262
     955       1.1530
     956       1.1165
     957       1.0811
     958       1.0249
     959       1.0779
     960       1.0983
     961       1.0824
     962       1.0156
     963       0.9747
     964       0.9978
     965       1.0767
     966       1.0172
     967       1.0634
     968       1.0659
     969       1.0229
     970       1.0627
     971       1.0618
     972       1.1194
     973       1.1570
     974       1.1034
     975       1.0491
     976       1.1312
     977       1.1422
     978       1.0646
     979       1.0365
     980       0.9712
     981       1.0644
     982       1.0310
     983       1.0161
     984       1.0232
     985       1.0473
     986       1.0565
     987       0.9924
     988       1.0420
     989       0.9944
     990       1.0535
     991       1.1085
     992       1.0447
     993       1.0300
     994       0.9963
     995       1.0644
     996       0.9470
     997       1.0472
     998       1.0030
     999       1.1860
    1000       1.1146
    1001       1.1971
    1002       1.1253
    1003       1.1830
    1004       1.1449
    1005       1.2026
    1006       1.2086
    1007       1.1447
    1008       1.2216
    1009       1.2700
    1010       1.1356
    1011       1.1299
    1012       1.2890
    1013       1.2448
    1014       1.1605
    1015       1.1105
    1016       1.0667
    1017       1.0620
    1018       1.1181
    1019       1.1853
    1020       1.1951
    1021       1.0866
    1022       1.0572
    1023       1.0869
    1024       1.0783
    1025       1.1849
    1026       1.0918
    1027       1.0161
    1028       1.0210
    1029       0.9783
    1030       0.9856
    1031       1.0385
    1032       0.9630
    1033       1.0179
    1034       1.1458
    1035       1.1100
    1036       1.0513
    1037       1.0406
    1038       1.0377
    1039       1.0840
    1040       1.1441
    1041       0.9879
    1042       1.0645
    1043       1.0897
    1044       1.0537
    1045       1.1159
    1046       1.0558
    1047       1.0388
    1048       1.0320
    1049       1.0816
    1050       1.1277
    1051       1.0402
    1052       1.1083
    1053       1.2039
    1054       1.1890
    1055       1.1085
    1056       1.1276
    1057       1.1442
    1058       1.1554
    1059       1.2640
    1060       1.1998
    1061       1.1213
    1062       1.0816
    1063       1.0899
    1064       1.0399
    1065       1.0214
    1066       1.1667
    1067       1.1658
    1068       1.2138
    1069       1.1173
    1070       1.0955
    1071       1.1414
    1072       1.1859
    1073       1.0857
    1074       1.0302
    1075       1.0732
    1076       1.1038
    1077       1.1352
    1078       1.1524
    1079       1.0723
    1080       1.1333
    1081       1.1046
    1082       1.0509
    1083       1.0778
    1084       1.1337
    1085       1.0711
    1086       1.0681
    1087       1.0108
    1088       1.0279
    1089       1.0341
    1090       1.1174
    1091       1.1649
    1092       1.2059
    1093       1.1456
    1094       1.2723
    1095       1.2053
    1096       1.1595
    1097       1.1595
    1098       1.1266
    1099       1.0647
    1100       1.0509
    1101       1.0214
    1102       1.0188
    1103       0.9957
    1104       1.0715
    1105       1.0512
    1106       0.9853
    1107       1.0628
    1108       1.0158
    1109       1.0240
    1110       1.0042
    1111       0.9833
    1112       1.0055
    1113       1.0444
    1114       1.1095
    1115       1.0860
    1116       1.0657
    1117       1.0488
    1118       0.9996
    1119       0.9716
    1120       0.9889
    1121       1.0240
    1122       1.0130
    1123       1.0015
    1124       1.0676
    1125       1.0510
    1126       1.0124
    1127       1.0755
    1128       1.0437
    1129       1.0843
    1130       1.0245
    1131       1.1058
    1132       1.0532
    1133       0.9848
    1134       0.9894
    1135       1.1034
    1136       1.0561
    1137       1.0351
    1138       0.9468
    1139       1.0709
    1140       1.1145
    1141       0.9877
    1142       1.0096
    1143       1.0172
    1144       1.0583
    1145       1.0453
    1146       1.0271
    1147       1.0850
    1148       1.0087
    1149       1.1115
    1150       1.0674
    1151       1.0229
    1152       1.0096
    1153       1.0783
    1154       1.0542
    1155       1.0430
    1156       1.0370
    1157       1.0657
    1158       1.0575
    1159       1.0283
    1160       1.0653
    1161       1.1055
    1162       0.9880
    1163       1.0333
    1164       1.0224
    1165       1.0315
    1166       1.1085
    1167       1.0908
    1168       1.1189
    1169       1.0892
    1170       1.0144
    1171       1.0482
    1172       1.0941
    1173       1.2094
    1174       1.1521
    1175       1.2744
    1176       1.2666
    1177       1.2938
    1178       1.2177
    1179       1.2494
    1180       1.1910
    1181       1.1063
    1182       1.1140
    1183       1.2549
    1184       1.1229
    1185       1.1197
    1186       1.0830
    1187       1.0313
    1188       0.9971
    1189       1.0627
    1190       0.9993
    1191       1.0596
    1192       1.1673
    1193       1.1137
    1194       1.0816
    1195       0.9467
    1196       0.9660
    1197       0.9389
    1198       0.9926
    1199       0.9484
    1200       1.0000
    1201       0.9149
    1202       0.9198
    1203       1.0230
    1204       0.9847
    1205       1.0702
    1206       1.1753
    1207       1.1358
    1208       1.1237
    1209       1.1620
    1210       1.0915
    1211       1.1441
    1212       1.1236
    1213       1.1427
    1214       1.1696
    1215       1.3162
    1216       1.1831
    1217       1.2380
    1218       1.2347
    1219       1.4020
    1220       1.2134
    1221       1.2413
    1222       1.2050
    1223       1.0734
    1224       1.0598
    1225       1.0507
    1226       1.1652
    1227       1.0154
    1228       1.0867
    1229       1.0754
    1230       1.0370
    1231       1.1307
    1232       1.1722
    1233       1.1010
    1234       1.0014
    1235       0.8488
    1236       0.9759
    1237       0.9202
    1238       1.0344
    1239       1.0200
    1240       1.0869
    1241       1.0536
    1242       1.1215
    1243       1.0571
    1244       1.0045
    1245       1.0380
    1246       1.0158
    1247       1.0121
    1248       1.0245
    1249       1.0746
    1250       1.0313
    1251       1.0899
    1252       1.0869
    1253       1.0428
    1254       0.9930
    1255       1.0973
    1256       1.1388
    1257       1.1137
    1258       1.0685
    1259       1.1024
    1260       1.0734
    1261       1.1511
    1262       1.0584
    1263       1.0942
    1264       1.0632
    1265       0.9987
    1266       0.9972
    1267       1.0359
    1268       1.0136
    1269       1.0398
    1270       1.1010
    1271       1.0440
    1272       1.1024
    1273       1.0394
    1274       1.0074
    1275       1.0514
    1276       1.0434
    1277       1.0289
    1278       0.9909
    1279       1.0292
    1280       0.9640
    1281       0.9718
    1282       0.9877
    1283       0.9657
    1284       1.0449
    1285       0.9401
    1286       0.9658
    1287       0.9782
    1288       1.0058
    1289       0.9407
    1290       0.9053
    1291       1.0335
    1292       1.0637
    1293       1.0115
    1294       1.1112
    1295       1.0050
    1296       1.1165
    1297       1.0977
    1298       1.0274
    1299       0.9375
    1300       0.9998
    1301       1.0437
    1302       1.0809
    1303       1.0637
    1304       1.1025
    1305       1.2555
    1306       1.1555
    1307       1.1834
    1308       1.0969
    1309       1.0876
    1310       1.0562
    1311       1.0716
    1312       1.0335
    1313       1.0310
    1314       1.0709
    1315       1.0964
    1316       1.0471
    1317       1.1434
    1318       0.9902
    1319       1.0578
    1320       1.0560
    1321       1.0851
    1322       1.0647
    1323       1.2183
    1324       1.0995
    1325       1.1186
    1326       1.1411
    1327       1.1400
    1328       1.1599
    1329       1.0768
    1330       1.0569
    1331       1.0666
    1332       1.0455
    1333       1.0573
    1334       1.0597
    1335       1.1540
    1336       1.1435
    1337       1.1384
    1338       1.1391
    1339       1.0272
    1340       1.0000
    1341       1.0608
    1342       0.9897
    1343       0.9846
    1344       1.1581
    1345       1.1294
    1346       1.0191
    1347       0.9956
    1348       1.0348
    1349       1.0662
    1350       1.1265
    1351       1.1167
    1352       0.9976
    1353       1.0443
    1354       1.1220
    1355       1.0152
    1356       1.0469
    1357       1.0532
    1358       1.0240
    1359       1.0260
    1360       0.9867
    1361       1.0332
    1362       1.1554
    1363       1.0795
    1364       1.0475
    1365       1.0401
    1366       1.0589
    1367       1.0494
    1368       1.1177
    1369       1.0799
    1370       1.0509
    1371       1.0663
    1372       1.0704
    1373       1.0973
    1374       1.1155
    1375       1.1257
    1376       1.1763
    1377       1.0513
    1378       1.1024
    1379       1.0767
    1380       1.0404
    1381       1.1247
    1382       1.0951
    1383       1.1506
    1384       1.1905
    1385       1.0693
    1386       1.1384
    1387       1.2281
    1388       1.0378
    1389       1.0495
    1390       1.1211
    1391       1.0629
    1392       1.1043
    1393       1.0605
    1394       1.1250
    1395       1.1273
    1396       1.1233
    1397       1.1287
    1398       1.0705
    1399       1.0437
    1400       1.1163
    1401       1.1111
    1402       1.0896
    1403       0.9749
    1404       0.9950
    1405       0.9547
    1406       1.0133
    1407       1.0933
    1408       1.0886
    1409       1.0624
    1410       1.1412
    1411       1.0754
    1412       1.0050
    1413       1.0739
    1414       1.0781
    1415       0.9763
    1416       1.0414
    1417       1.1082
    1418       1.0759
    1419       1.0454
    1420       1.1282
    1421       1.0573
    1422       1.0819
    1423       1.0639
    1424       1.0280
    1425       1.0526
    1426       1.1377
    1427       1.0856
    1428       1.0582
    1429       1.0866
    1430       1.1643
    1431       1.0237
    1432       1.1710
    1433       1.0368
    1434       1.0777
    1435       1.0171
    1436       1.0199
    1437       1.0917
    1438       1.0016
    1439       0.9458
    1440       1.0191
    1441       0.9361
    1442       1.0137
    1443       0.9877
    1444       1.0722
    1445       0.9873
    1446       0.9674
    1447       0.9267
    1448       0.9073
    1449       0.9623
    1450       0.9949
    1451       0.9948
    1452       1.0117
    1453       1.0147
    1454       1.0201
    1455       1.0299
    1456       0.9838
    1457       1.0767
    1458       0.9627
    1459       1.0110
    1460       1.0568
    1461       1.0431
    1462       1.0766
    1463       0.9906
    1464       1.0387
    1465       1.0395
    1466       1.0430
    1467       1.0268
    1468       0.9513
    1469       0.9469
    1470       1.0137
    1471       1.0641
    1472       1.0697
    1473       1.0366
    1474       1.0604
    1475       1.0349
    1476       1.0689
    1477       1.0005
    1478       0.9220
    1479       0.9672
    1480       1.0051
    1481       0.9244
    1482       0.9520
    1483       0.9703
    1484       0.9373
    1485       1.0151
    1486       0.9989
    1487       1.0157
    1488       0.8746
    1489       0.8837
    1490       0.8066
    1491       0.9672
    1492       0.9385
    1493       0.9434
    1494       0.9865
    1495       0.9437
    1496       0.9324
    1497       0.9600
    1498       0.9716
    1499       1.0122
    1500       0.9756
    1501       0.9143
    1502       1.0562
    1503       1.0939
    1504       0.9219
    1505       1.0280
    1506       0.9009
    1507       0.9435
    1508       0.9901
    1509       0.8975
    1510       0.9643
    1511       0.9689
    1512       1.1538
    1513       1.1687
    1514       1.0311
    1515       1.0123
    1516       0.9887
    1517       0.9292
    1518       1.0009
    1519       0.9437
    1520       0.9090
    1521       0.9283
    1522       1.0113
    1523       0.9998
    1524       0.9742
    1525       0.9927
    1526       0.9090
    1527       0.9405
    1528       0.9731
    1529       1.0174
    1530       0.8993
    1531       1.0022
    1532       0.9409
    1533       0.9755
    1534       1.0144
    1535       0.9341
    1536       1.0107
    1537       0.9540
    1538       1.0306
    1539       1.1293
    1540       1.1044
    1541       1.1246
    1542       1.0846
    1543       1.0662
    1544       1.0816
    1545       1.1536
    1546       1.1309
    1547       1.0981
    1548       1.1597
    1549       1.1871
    1550       1.2480
    1551       1.1399
    1552       1.1844
    1553       1.0544
    1554       1.0358
    1555       1.0327
    1556       1.0426
    1557       0.9800
    1558       0.9119
    1559       0.9714
    1560       1.0106
    1561       1.0891
    1562       0.9974
    1563       0.9730
    1564       0.9752
    1565       0.8931
    1566       1.0263
    1567       1.0593
    1568       1.0516
    1569       1.0524
    1570       1.1141
    1571       1.0945
    1572       1.0885
    1573       0.9704
    1574       1.0853
    1575       1.0006
    1576       1.0008
    1577       1.0190
    1578       1.0586
    1579       0.9756
    1580       1.0044
    1581       1.0244
    1582       1.0387
    1583       0.9971
    1584       1.0034
    1585       1.0265
    1586       1.0004
    1587       1.0075
    1588       0.9858
    1589       1.0074
    1590       0.9149
    1591       0.9498
    1592       1.0252
    1593       1.0475
    1594       0.9961
    1595       1.0154
    1596       0.9914
    1597       1.0729
    1598       1.0655
    1599       1.0653
    1600       1.0430
    1601       1.0305
    1602       1.1766
    1603       1.1242
    1604       1.2173
    1605       1.1237
    1606       1.0723
    1607       1.0882
    1608       1.1459
    1609       1.0922
    1610       1.0794
    1611       1.1174
    1612       1.1110
    1613       1.1043
    1614       1.0169
    1615       0.9684
    1616       0.9973
    1617       1.1638
    1618       1.1018
    1619       1.0868
    1620       1.0729
    1621       1.0342
    1622       1.0910
    1623       1.0773
    1624       1.0527
    1625       1.0811
    1626       1.0322
    1627       1.0381
    1628       1.0222
    1629       1.1458
    1630       1.1071
    1631       1.0563
    1632       1.0978
    1633       1.0523
    1634       1.0885
    1635       1.1036
    1636       1.1667
    1637       1.0499
    1638       0.9476
    1639       1.1011
    1640       1.0876
    1641       0.9784
    1642       1.0713
    1643       0.9829
    1644       1.0645
    1645       1.0403
    1646       1.1823
    1647       1.1411
    1648       1.1605
    1649       1.0867
    1650       1.0579
    1651       1.0388
    1652       1.0924
    1653       1.1385
    1654       1.0590
    1655       1.0747
    1656       1.0887
    1657       1.1923
    1658       1.1055
    1659       1.1062
    1660       1.0916
    1661       1.1030
    1662       1.0838
    1663       1.0971
    1664       1.0644
    1665       1.1418
    1666       1.2164
    1667       1.1280
    1668       1.2453
    1669       1.2482
    1670       1.1904
    1671       1.1700
    1672       1.2074
    1673       1.0377
    1674       1.0692
    1675       1.0942
    1676       1.0393
    1677       1.0515
    1678       1.2232
    1679       1.0841
    1680       1.1154
    1681       1.1008
    1682       1.0579
    1683       1.0623
    1684       1.1749
    1685       1.1088
    1686       1.0354
    1687       1.0645
    1688       1.1708
    1689       1.1031
    1690       1.0674
    1691       1.1334
    1692       1.0945
    1693       1.0415
    1694       1.1124
    1695       0.9724
    1696       1.0712
    1697       1.0471
    1698       1.0576
    1699       1.1154
    1700       1.1202
    1701       1.0119
    1702       0.9220
    1703       0.8798
    1704       1.0609
    1705       1.0273
    1706       1.0021
    1707       1.1163
    1708       0.9967
    1709       0.9865
    1710       1.0365
    1711       1.0894
    1712       1.0927
    1713       0.9844
    1714       0.9770
    1715       1.0625
    1716       1.1805
    1717       1.0881
    1718       1.0573
    1719       1.0804
    1720       1.1192
    1721       1.1342
    1722       1.0236
    1723       1.1057
    1724       1.0969
    1725       1.2650
    1726       1.1647
    1727       1.2492
    1728       1.2117
    1729       1.1059
    1730       1.1241
    1731       1.2272
    1732       1.3043
    1733       1.3177
    1734       1.3247
    1735       1.2421
    1736       1.2052
    1737       1.2108
    1738       1.0430
    1739       1.0947
    1740       1.0873
    1741       1.0304
    1742       1.0900
    1743       1.1067
    1744       1.0041
    1745       1.0508
    1746       0.9118
    1747       1.0219
    1748       1.1295
    1749       1.2202
    1750       1.1040
    1751       1.0713
    1752       1.0362
    1753       1.0032
    1754       1.1230
    1755       1.1080
    1756       1.0909
    1757       1.0887
    1758       1.1238
    1759       1.0517
    1760       1.0550
    1761       1.0340
    1762       1.0780
    1763       1.0795
    1764       1.0652
    1765       1.0640
    1766       1.0515
    1767       1.0779
    1768       1.0978
    1769       1.0065
    1770       1.0428
    1771       1.0596
    1772       0.9751
    1773       1.0919
    1774       1.0840
    1775       1.1272
    1776       1.1350
    1777       1.1987
    1778       1.2813
    1779       1.1708
    1780       1.1154
    1781       1.1973
    1782       1.1517
    1783       1.0904
    1784       1.1430
    1785       1.1339
    1786       1.1799
    1787       1.0945
    1788       1.1236
    1789       1.0840
    1790       1.1354
    1791       1.1720
    1792       1.2186
    1793       1.1735
    1794       1.2277
    1795       1.2863
    1796       1.2448
    1797       1.2346
    1798       1.3173
    1799       1.2538
    1800       1.1821
    1801       1.3056
    1802       1.2047
    1803       1.2015
    1804       1.2297
    1805       1.2092
    1806       1.1566
    1807       1.2539
    1808       1.2544
    1809       1.2739
    1810       1.2321
    1811       1.1464
    1812       1.2081
    1813       1.2341
    1814       1.2134
    1815       1.1521
    1816       1.1772
    1817       1.0785
    1818       1.1000
    1819       1.0529
    1820       1.1670
    1821       1.1499
    1822       1.1070
    1823       1.1154
    1824       1.0913
    1825       1.2343
    1826       1.0860
    1827       1.1550
    1828       1.1070
    1829       1.0808
    1830       1.1171
    1831       1.1902
    1832       1.1515
    1833       1.1248
    1834       1.0740
    1835       1.0913
    1836       1.1362
    1837       1.1261
    1838       1.2029
    1839       1.2610
    1840       1.2505
    1841       1.2526
    1842       1.2627
    1843       1.2640
    1844       1.2643
    1845       1.2759
    1846       1.2617
    1847       1.2340
    1848       1.1654
    1849       1.2202
    1850       1.2024
    1851       1.2314
    1852       1.2763
    1853       1.1724
    1854       1.2493
    1855       1.1584
    1856       1.2165
    1857       1.1997
    1858       1.1938
    1859       1.2313
    1860       1.2380
    1861       1.2188
    1862       1.3425
    1863       1.3020
    1864       1.2736
    1865       1.3405
    1866       1.2445
    1867       1.1648
    1868       1.2344
    1869       1.2034
    1870       1.0869
    1871       1.1214
    1872       1.1299
    1873       1.2078
    1874       1.1925
    1875       1.2371
    1876       1.2197
    1877       1.3794
    1878       1.3093
    1879       1.3142
    1880       1.2618
    1881       1.1878
    1882       1.1894
    1883       1.1490
    1884       1.1805
    1885       1.1359
    1886       1.1850
    1887       1.1201
    1888       1.1505
    1889       1.1909
    1890       1.1811
    1891       1.2112
    1892       1.0701
    1893       1.1010
    1894       1.0478
    1895       1.0833
    1896       1.0534
    1897       1.1630
    1898       1.2016
    1899       1.1628
    1900       1.1245
    1901       1.2063
    1902       1.2632
    1903       1.1763
    1904       1.0483
    1905       1.0534
    1906       1.1440
    1907       1.1675
    1908       1.2239
    1909       1.1871
    1910       1.1940
    1911       1.1272
    1912       1.0058
    1913       1.0156
    1914       1.1490
    1915       1.1122
    1916       1.1524
    1917       1.1298
    1918       1.2234
    1919       1.1713
    1920       1.1409
    1921       1.1797
    1922       1.1675
    1923       1.1335
    1924       1.1779
    1925       1.0828
    1926       1.0874
    1927       1.0342
    1928       1.1437
    1929       1.1380
    1930       1.2256
    1931       1.1752
    1932       1.2474
    1933       1.1227
    1934       1.1630
    1935       1.1525
    1936       1.2787
    1937       1.2272
    1938       1.2044
    1939       1.2230
    1940       1.3326
    1941       1.2684
    1942       1.2822
    1943       1.2755
    1944       1.3058
    1945       1.2527
    1946       1.3758
    1947       1.3930
    1948       1.4536
    1949       1.2951
    1950       1.2474
    1951       1.1960
    1952       1.1835
    1953       1.2508
    1954       1.2348
    1955       1.2218
    1956       1.1690
    1957       1.1753
    1958       1.2199
    1959       1.3101
    1960       1.2088
    1961       1.3250
    1962       1.1930
    1963       1.2778
    1964       1.2931
    1965       1.4317
    1966       1.3447
    1967       1.3529
    1968       1.3541
    1969       1.3428
    1970       1.3938
    1971       1.3267
    1972       1.4196
    1973       1.2835
    1974       1.3625
    1975       1.3095
    1976       1.2597
    1977       1.2149
    1978       1.2018
    1979       1.3518
    1980       1.3810
    1981       1.3532
    1982       1.3801
    1983       1.3543
    1984       1.3687
    1985       1.4550
    1986       1.3237
    1987       1.3436
    1988       1.3657
    1989       1.3718
    1990       1.3627
    1991       1.3273
    1992       1.3708
    1993       1.2743
    1994       1.3422
    1995       1.4033
    1996       1.3243
    1997       1.2206
    1998       1.2038
    1999       1.2350
    2000       1.2081
    2001       1.2911
    2002       1.3122
    2003       1.2679
    2004       1.2108
    2005       1.2258
    2006       1.2730
    2007       1.4716
    2008       1.3396
    2009       1.3212
    2010       1.3832
    2011       1.4366
    2012       1.3823
    2013       1.2656
    2014       1.2845
    2015       1.3397
    2016       1.4223
    2017       1.3887
    2018       1.3012
    2019       1.2801
    2020       1.2688
    2021       1.3028
    2022       1.2404
    2023       1.2462
    2024       1.2467
    2025       1.2614
    2026       1.2618
    2027       1.1460
    2028       1.1739
    2029       1.2415
    2030       1.2864
    2031       1.3294
    2032       1.3076
    2033       1.2938
    2034       1.2959
    2035       1.3095
    2036       1.2737
    2037       1.2716
    2038       1.3171
    2039       1.2781
    2040       1.2440
    2041       1.2185
    2042       1.2130
    2043       1.2321
    2044       1.2117
    2045       1.2271
    2046       1.2135
    2047       1.2256
    2048       1.2490
    2049       1.2310
    2050       1.2787
    2051       1.1940
    2052       1.2231
    2053       1.2258
    2054       1.2446
    2055       1.1714
    2056       1.2274
    2057       1.1719
    2058       1.2514
    2059       1.2257
    2060       1.4000
    2061       1.3967
    2062       1.3137
    2063       1.2155
    2064       1.3200
    2065       1.2703
    2066       1.2742
    2067       1.3641
    2068       1.4974
    2069       1.4621
    2070       1.4473
    2071       1.4680
    2072       1.4814
    2073       1.4829
    2074       1.3221
    2075       1.5286
    2076       1.4757
    2077       1.3925
    2078       1.4089
    2079       1.3813
    2080       1.5053
    2081       1.4914
    2082       1.3837
    2083       1.3690
    2084       1.3068
    2085       1.3446
    2086       1.2750
    2087       1.2094
    2088       1.2991
    2089       1.2745
    2090       1.3728
    2091       1.3160
    2092       1.2045
    2093       1.2585
    2094       1.2531
    2095       1.2441
    2096       1.3382
    2097       1.4144
    2098       1.4115
    2099       1.2680
    2100       1.3401
    2101       1.2575
    2102       1.2460
    2103       1.2768
    2104       1.2833
    2105       1.3434
    2106       1.2685
    2107       1.3200
    2108       1.2836
    2109       1.1837
    2110       1.2672
    2111       1.2178
    2112       1.1642
    2113       1.2513
    2114       1.1967
    2115       1.1360
    2116       1.1929
    2117       1.2693
    2118       1.3582
    2119       1.3389
    2120       1.2752
    2121       1.3095
    2122       1.3438
    2123       1.3205
    2124       1.3560
    2125       1.3273
    2126       1.2246
    2127       1.2391
    2128       1.2584
    2129       1.3614
    2130       1.4436
    2131       1.5037
    2132       1.5172
    2133       1.3851
    2134       1.3741
    2135       1.3577
    2136       1.4250
    2137       1.4949
    2138       1.4286
    2139       1.3937
    2140       1.4205
    2141       1.4507
    2142       1.3615
    2143       1.4660
    2144       1.6194
    2145       1.4902
    2146       1.4963
    2147       1.4588
    2148       1.5215
    2149       1.4245
    2150       1.4520
    2151       1.4333
    2152       1.3833
    2153       1.4352
    2154       1.3505
    2155       1.4802
    2156       1.3837
    2157       1.4140
    2158       1.3877
    2159       1.4189
    2160       1.4527
    2161       1.4386
    2162       1.4127
    2163       1.4029
    2164       1.3172
    2165       1.3559
    2166       1.2958
    2167       1.3446
    2168       1.3469
    2169       1.2668
    2170       1.2981
    2171       1.3144
    2172       1.2713
    2173       1.2784
    2174       1.3057
    2175       1.3342
    2176       1.4054
    2177       1.3302
    2178       1.4107
    2179       1.5123
    2180       1.4266
    2181       1.4871
    2182       1.4139
    2183       1.3157
    2184       1.2881
    2185       1.2280
    2186       1.2102
    2187       1.2824
    2188       1.3009
    2189       1.2925
    2190       1.2603
    2191       1.2189
    2192       1.3181
    2193       1.3096
    2194       1.1862
    2195       1.2499
    2196       1.2439
    2197       1.1764
    2198       1.2188
    2199       1.3054
    2200       1.3149
    2201       1.2155
    2202       1.3068
    2203       1.2469
    2204       1.2060
    2205       1.2442
    2206       1.2365
    2207       1.3248
    2208       1.2580
    2209       1.2934
    2210       1.3922
    2211       1.3008
    2212       1.2026
    2213       1.3643
    2214       1.2832
    2215       1.1757
    2216       1.2358
    2217       1.3161
    2218       1.3444
    2219       1.3442
    2220       1.4651
    2221       1.3620
    2222       1.3639
    2223       1.3200
    2224       1.2206
    2225       1.1907
    2226       1.2584
    2227       1.2862
    2228       1.2212
    2229       1.2938
    2230       1.1811
    2231       1.2169
    2232       1.1482
    2233       1.2427
    2234       1.2017
    2235       1.1984
    2236       1.1662
    2237       1.1716
    2238       1.2211
    2239       1.3204
    2240       1.2450
    2241       1.2431
    2242       1.2116
    2243       1.2596
    2244       1.3098
    2245       1.2905
    2246       1.2151
    2247       1.2486
    2248       1.2884
    2249       1.1719
    2250       1.1738
    2251       1.2063
    2252       1.1552
    2253       1.2107
    2254       1.2171
    2255       1.2667
    2256       1.2571
    2257       1.2632
    2258       1.1733
    2259       1.1559
    2260       1.2072
    2261       1.2511
    2262       1.2597
    2263       1.3203
    2264       1.3247
    2265       1.3018
    2266       1.2416
    2267       1.2715
    2268       1.2007
    2269       1.2667
    2270       1.2166
    2271       1.2414
    2272       1.2083
    2273       1.1716
    2274       1.2899
    2275       1.2374
    2276       1.2164
    2277       1.3056
    2278       1.2460
    2279       1.3095
    2280       1.4115
    2281       1.3325
    2282       1.3830
    2283       1.2610
    2284       1.3090
    2285       1.2858
    2286       1.3330
    2287       1.3130
    2288       1.4556
    2289       1.3321
    2290       1.3692
    2291       1.2792
    2292       1.3669
    2293       1.3202
    2294       1.3027
    2295       1.3369
    2296       1.2902
    2297       1.3152
    2298       1.2620
    2299       1.3804
    2300       1.3980
    2301       1.4110
    2302       1.4288
    2303       1.4194
    2304       1.3322
    2305       1.2901
    2306       1.3157
    2307       1.3337
    2308       1.3613
    2309       1.3027
    2310       1.3811
    2311       1.3819
    2312       1.3676
    2313       1.4193
    2314       1.3932
    2315       1.3086
    2316       1.4414
    2317       1.4012
    2318       1.4195
    2319       1.4256
    2320       1.3823
    2321       1.4422
    2322       1.4693
    2323       1.3335
    2324       1.2419
    2325       1.3001
    2326       1.3131
    2327       1.1327
    2328       1.2786
    2329       1.2612
    2330       1.1465
    2331       1.1574
    2332       1.1706
    2333       1.1914
    2334       1.1855
    2335       1.2111
    2336       1.1734
    2337       1.1781
    2338       1.2255
    2339       1.1699
    2340       1.2409
    2341       1.2942
    2342       1.2999
    2343       1.2730
    2344       1.2473
    2345       1.2392
    2346       1.1632
    2347       1.2374
    2348       1.2196
    2349       1.1726
    2350       1.2638
    2351       1.2156
    2352       1.3025
    2353       1.3276
    2354       1.2626
    2355       1.2956
    2356       1.2570
    2357       1.2953
    2358       1.2194
    2359       1.2328
    2360       1.2841
    2361       1.3630
    2362       1.3191
    2363       1.4239
    2364       1.4074
    2365       1.2997
    2366       1.3317
    2367       1.4385
    2368       1.4030
    2369       1.3242
    2370       1.3540
    2371       1.3206
    2372       1.2951
    2373       1.3330
    2374       1.2791
    2375       1.1470
    2376       1.2063
    2377       1.2174
    2378       1.1847
    2379       1.3264
    2380       1.2677
    2381       1.1878
    2382       1.2929
    2383       1.3363
    2384       1.2312
    2385       1.2158
    2386       1.3312
    2387       1.3035
    2388       1.2197
    2389       1.2644
    2390       1.3613
    2391       1.3826
    2392       1.3616
    2393       1.2824
    2394       1.2768
    2395       1.2953
    2396       1.2998
    2397       1.1434
    2398       1.2408
    2399       1.2992
    2400       1.1810
    2401       1.2623
    2402       1.2092
    2403       1.2337
    2404       1.1649
    2405       1.2273
    2406       1.2892
    2407       1.2613
    2408       1.3033
    2409       1.2203
    2410       1.3390
    2411       1.3382
    2412       1.2451
    2413       1.3485
    2414       1.2470
    2415       1.2371
    2416       1.1871
    2417       1.2705
    2418       1.2832
    2419       1.2500
    2420       1.1747
    2421       1.2329
    2422       1.2437
    2423       1.2087
    2424       1.2506
    2425       1.3624
    2426       1.3345
    2427       1.2670
    2428       1.3189
    2429       1.2849
    2430       1.3175
    2431       1.3012
    2432       1.3411
    2433       1.2539
    2434       1.2813
    2435       1.3098
    2436       1.3792
    2437       1.3008
    2438       1.3302
    2439       1.4197
    2440       1.3647
    2441       1.3258
    2442       1.2512
    2443       1.2390
    2444       1.2700
    2445       1.1890
    2446       1.2520
    2447       1.4150
    2448       1.5140
    2449       1.5137
    2450       1.5443
    2451       1.4150
    2452       1.5148
    2453       1.4023
    2454       1.3774
    2455       1.4257
    2456       1.4646
    2457       1.5932
    2458       1.4728
    2459       1.4590
    2460       1.4945
    2461       1.3987
    2462       1.4591
    2463       1.6268
    2464       1.3879
    2465       1.4914
    2466       1.4008
    2467       1.4446
    2468       1.4586
    2469       1.4184
    2470       1.4000
    2471       1.5395
    2472       1.4683
    2473       1.4302
    2474       1.4927
    2475       1.4777
    2476       1.4812
    2477       1.5530
    2478       1.4759
    2479       1.5081
    2480       1.3888
    2481       1.3484
    2482       1.1977
    2483       1.1893
    2484       1.2773
    2485       1.1894
    2486       1.1706
    2487       1.2594
    2488       1.2810
    2489       1.3451
    2490       1.4254
    2491       1.3151
    2492       1.3018
    2493       1.2829
    2494       1.3477
    2495       1.3550
    2496       1.3800
    2497       1.2490
    2498       1.1928
    2499       1.1514
    2500       1.1760
    2501       1.2575
    2502       1.2358
    2503       1.3472
    2504       1.3672
    2505       1.2875
    2506       1.3852
    2507       1.2966
    2508       1.3338
    2509       1.3018
    2510       1.2894
    2511       1.2821
    2512       1.3686
    2513       1.3207
    2514       1.2266
    2515       1.1858
    2516       1.3307
    2517       1.3181
    2518       1.2671
    2519       1.2654
    2520       1.3476
    2521       1.3416
    2522       1.2155
    2523       1.2461
    2524       1.3291
    2525       1.3579
    2526       1.3855
    2527       1.4575
    2528       1.3980
    2529       1.3879
    2530       1.4276
    2531       1.3754
    2532       1.2762
    2533       1.3883
    2534       1.3921
    2535       1.3780
    2536       1.2964
    2537       1.3132
    2538       1.2978
    2539       1.2664
    2540       1.1609
    2541       1.2806
    2542       1.2192
    2543       1.2331
    2544       1.2739
    2545       1.3231
    2546       1.2513
    2547       1.3749
    2548       1.2176
    2549       1.2965
    2550       1.3341
    2551       1.3328
    2552       1.2645
    2553       1.2617
    2554       1.2285
    2555       1.2554
    2556       1.2350
    2557       1.2341
    2558       1.2980
    2559       1.3071
    2560       1.3713
    2561       1.3956
    2562       1.3297
    2563       1.2968
    2564       1.2684
    2565       1.2816
    2566       1.3360
    2567       1.3484
    2568       1.2860
    2569       1.2860
    2570       1.2970
    2571       1.3569
    2572       1.3148
    2573       1.2716
    2574       1.1516
    2575       1.3207
    2576       1.2832
    2577       1.3461
    2578       1.2682
    2579       1.1889
    2580       1.1902
    2581       1.2605
    2582       1.2366
    2583       1.2058
    2584       1.1819
    2585       1.2546
    2586       1.1142
    2587       1.1399
    2588       1.1669
    2589       1.2931
    2590       1.1849
    2591       1.2632
    2592       1.1118
    2593       1.1044
    2594       1.1650
    2595       1.2068
    2596       1.2674
    2597       1.2788
    2598       1.1333
    2599       1.1848
    2600       1.1224
    2601       1.1982
    2602       1.1545
    2603       1.1473
    2604       1.2895
    2605       1.3316
    2606       1.3595
    2607       1.3761
    2608       1.4046
    2609       1.4202
    2610       1.3903
    2611       1.2787
    2612       1.2977
    2613       1.3343
    2614       1.1806
    2615       1.2891
    2616       1.3727
    2617       1.3498
    2618       1.3734
    2619       1.3207
    2620       1.3577
    2621       1.2731
    2622       1.3619
    2623       1.3124
    2624       1.3033
    2625       1.2777
    2626       1.2615
    2627       1.2280
    2628       1.1603
    2629       1.1628
    2630       1.0606
    2631       1.1302
    2632       1.1325
    2633       1.1121
    2634       1.1056
    2635       1.1963
    2636       1.2773
    2637       1.3499
    2638       1.2205
    2639       1.2048
    2640       1.1562
    2641       1.1852
    2642       1.2353
    2643       1.3023
    2644       1.2672
    2645       1.2085
    2646       1.1922
    2647       1.1814
    2648       1.2368
    2649       1.1278
    2650       1.2703
    2651       1.2039
    2652       1.1287
    2653       1.1257
    2654       1.1097
    2655       1.1392
    2656       1.1623
    2657       1.2100
    2658       1.1949
    2659       1.1236
    2660       1.1017
    2661       1.1428
    2662       1.1286
    2663       1.1849
    2664       1.2140
    2665       1.1852
    2666       1.1838
    2667       1.1649
    2668       1.1684
    2669       1.1029
    2670       1.1368
    2671       1.1505
    2672       1.1720
    2673       1.0885
    2674       1.1702
    2675       1.1201
    2676       1.2152
    2677       1.2362
    2678       1.0507
    2679       1.1430
    2680       1.0642
    2681       1.0466
    2682       1.0582
    2683       1.1148
    2684       1.0662
    2685       1.0635
    2686       1.0874
    2687       1.1320
    2688       1.2125
    2689       1.1809
    2690       1.1067
    2691       1.2171
    2692       1.1356
    2693       1.1750
    2694       1.1164
    2695       1.2324
    2696       1.2112
    2697       1.2424
    2698       1.2263
    2699       1.2878
    2700       1.2343
    2701       1.1786
    2702       1.2139
    2703       1.2661
    2704       1.2129
    2705       1.1586
    2706       1.1465
    2707       1.1787
    2708       1.1558
    2709       1.0958
    2710       1.1148
    2711       1.1380
    2712       1.0700
    2713       1.1250
    2714       1.1435
    2715       1.1042
    2716       1.1160
    2717       1.1350
    2718       1.2444
    2719       1.1414
    2720       1.1469
    2721       1.1015
    2722       1.1575
    2723       1.1670
    2724       1.2010
    2725       1.1773
    2726       1.2553
    2727       1.1766
    2728       1.1125
    2729       1.1043
    2730       1.1259
    2731       1.2456
    2732       1.1744
    2733       1.3168
    2734       1.1963
    2735       1.2053
    2736       1.2031
    2737       1.2917
    2738       1.2709
    2739       1.2170
    2740       1.2340
    2741       1.2652
    2742       1.2428
    2743       1.1769
    2744       1.1966
    2745       1.3141
    2746       1.3493
    2747       1.3487
    2748       1.3421
    2749       1.2703
    2750       1.2991
    2751       1.3254
    2752       1.3580
    2753       1.3198
    2754       1.2935
    2755       1.1844
    2756       1.2146
    2757       1.2348
    2758       1.1917
    2759       1.2890
    2760       1.2722
    2761       1.2714
    2762       1.1664
    2763       1.2821
    2764       1.3743
    2765       1.2904
    2766       1.4056
    2767       1.4105
    2768       1.3390
    2769       1.2548
    2770       1.2507
    2771       1.2828
    2772       1.2309
    2773       1.1864
    2774       1.1309
    2775       1.2363
    2776       1.2916
    2777       1.2576
    2778       1.2987
    2779       1.2888
    2780       1.2201
    2781       1.3002
    2782       1.2058
    2783       1.3019
    2784       1.1749
    2785       1.1271
    2786       1.1746
    2787       1.3178
    2788       1.1437
    2789       1.2081
    2790       1.1495
    2791       1.1646
    2792       1.0895
    2793       1.0894
    2794       1.1918
    2795       1.1989
    2796       1.1436
    2797       1.1322
    2798       1.1573
    2799       1.2548
    2800       1.2309
    2801       1.2258
    2802       1.2916
    2803       1.2612
    2804       1.2584
    2805       1.1907
    2806       1.2247
    2807       1.1778
    2808       1.1392
    2809       1.1646
    2810       1.1657
    2811       1.0571
    2812       1.1661
    2813       1.2009
    2814       1.1989
    2815       1.0816
    2816       1.0956
    2817       1.1019
    2818       1.0840
    2819       1.0977
    2820       1.1856
    2821       1.1526
    2822       1.1558
    2823       1.2577
    2824       1.2209
    2825       1.1521
    2826       1.2676
    2827       1.3388
    2828       1.2828
    2829       1.2462
    2830       1.2515
    2831       1.1752
    2832       1.2819
    2833       1.2224
    2834       1.2412
    2835       1.2600
    2836       1.1839
    2837       1.1260
    2838       1.1040
    2839       1.1689
    2840       1.1385
    2841       1.1113
    2842       1.1363
    2843       1.1346
    2844       1.2102
    2845       1.2615
    2846       1.1220
    2847       1.0847
    2848       1.0779
    2849       1.0922
    2850       1.0866
    2851       1.0362
    2852       1.0968
    2853       1.0796
    2854       1.0556
    2855       1.1058
    2856       1.1580
    2857       1.1518
    2858       1.1860
    2859       1.0276
    2860       1.0115
    2861       0.9914
    2862       1.0022
    2863       1.0509
    2864       1.0298
    2865       0.9481
    2866       1.0520
    2867       1.0182
    2868       1.2173
    2869       1.1321
    2870       1.0431
    2871       1.0688
    2872       1.0087
    2873       1.0649
    2874       1.1278
    2875       1.0583
    2876       1.1237
    2877       1.1118
    2878       1.0051
    2879       0.9926
    2880       0.9907
    2881       1.0197
    2882       1.0511
    2883       1.0710
    2884       1.1160
    2885       1.1658
    2886       1.1743
    2887       1.1061
    2888       1.1010
    2889       1.0897
    2890       1.0647
    2891       1.0514
    2892       1.1505
    2893       1.0543
    2894       1.0522
    2895       1.0690
    2896       1.0695
    2897       1.0063
    2898       1.0374
    2899       1.0335
    2900       1.0819
    2901       1.1487
    2902       0.9984
    2903       1.0912
    2904       1.0609
    2905       1.2013
    2906       1.1943
    2907       1.1117
    2908       1.1563
    2909       1.1158
    2910       1.1581
    2911       1.1156
    2912       1.0732
    2913       1.1097
    2914       1.2392
    2915       1.2566
    2916       1.2054
    2917       1.1231
    2918       1.0490
    2919       1.1654
    2920       1.0794
    2921       1.1802
    2922       1.2274
    2923       1.2647
    2924       1.3600
    2925       1.2829
    2926       1.3160
    2927       1.3431
    2928       1.2659
    2929       1.2019
    2930       1.1922
    2931       1.2086
    2932       1.2922
    2933       1.3270
    2934       1.2784
    2935       1.3127
    2936       1.2638
    2937       1.1250
    2938       1.1905
    2939       1.2328
    2940       1.1797
    2941       1.1780
    2942       1.1088
    2943       1.1211
    2944       1.1899
    2945       1.1180
    2946       1.1192
    2947       1.0818
    2948       1.2428
    2949       1.1789
    2950       1.1787
    2951       1.1022
    2952       1.0943
    2953       1.0260
    2954       1.0723
    2955       1.1236
    2956       0.9853
    2957       1.0425
    2958       1.1148
    2959       1.0822
    2960       1.0678
    2961       1.1324
    2962       1.0238
    2963       1.0322
    2964       1.2212
    2965       1.1357
    2966       1.0582
    2967       1.2383
    2968       1.2526
    2969       1.0783
    2970       1.2099
    2971       1.1541
    2972       1.1468
    2973       1.1361
    2974       1.1522
    2975       1.1191
    2976       1.1825
    2977       1.1917
    2978       1.0925
    2979       1.2142
    2980       1.1405
    2981       1.1672
    2982       1.1733
    2983       1.1905
    2984       1.1678
    2985       1.1125
    2986       1.1156
    2987       1.1417
    2988       1.1367
    2989       1.0710
    2990       1.0522
    2991       1.1045
    2992       1.0672
    2993       1.0574
    2994       0.9851
    2995       1.0547
    2996       1.1631
    2997       1.1219
    2998       1.1812
    2999       1.3171
    3000       1.0979
    3001       1.0407
    3002       1.0604
    3003       1.0311
    3004       1.1127
    3005       1.0798
    3006       1.0108
    3007       0.9821
    3008       0.9919
    3009       1.0134
    3010       1.0929
    3011       0.9998
    3012       1.1378
    3013       1.0273
    3014       1.0199
    3015       1.0274
    3016       1.1331
    3017       1.0886
    3018       1.0126
    3019       1.0740
    3020       1.0448
    3021       1.1275
    3022       1.0506
    3023       1.0187
    3024       1.0661
    3025       1.1254
    3026       1.2233
    3027       1.2246
    3028       1.2709
    3029       1.2257
    3030       1.1609
    3031       1.1546
    3032       1.1947
    3033       1.2194
    3034       1.1510
    3035       1.0834
    3036       1.1173
    3037       1.0572
    3038       1.0824
    3039       1.1723
    3040       1.1108
    3041       1.1842
    3042       1.1500
    3043       1.2020
    3044       1.2713
    3045       1.2934
    3046       1.2986
    3047       1.2651
    3048       1.2534
    3049       1.2661
    3050       1.3007
    3051       1.1829
    3052       1.2157
    3053       1.1525
    3054       1.2396
    3055       1.2042
    3056       1.1024
    3057       1.1227
    3058       1.2221
    3059       1.3186
    3060       1.3783
    3061       1.4960
    3062       1.4221
    3063       1.1534
    3064       1.3520
    3065       1.4251
    3066       1.3337
    3067       1.3900
    3068       1.4016
    3069       1.3876
    3070       1.3446
    3071       1.4148
    3072       1.4007
    3073       1.2872
    3074       1.3483
    3075       1.3552
    3076       1.3021
    3077       1.4317
    3078       1.5060
    3079       1.3611
    3080       1.4044
    3081       1.4997
    3082       1.3862
    3083       1.3741
    3084       1.2919
    3085       1.3190
    3086       1.3466
    3087       1.4015
    3088       1.2277
    3089       1.3298
    3090       1.3878
    3091       1.5014
    3092       1.4874
    3093       1.5102
    3094       1.5337
    3095       1.4930
    3096       1.4790
    3097       1.4662
    3098       1.4311
    3099       1.4317
    3100       1.4900
    3101       1.5784
    3102       1.4688
    3103       1.3435
    3104       1.4593
    3105       1.3881
    3106       1.3220
    3107       1.4234
    3108       1.4769
    3109       1.4095
    3110       1.6359
    3111       1.4463
    3112       1.4189
    3113       1.5168
    3114       1.4749
    3115       1.4507
    3116       1.4022
    3117       1.4089
    3118       1.3768
    3119       1.4376
    3120       1.4584
    3121       1.4820
    3122       1.4829
    3123       1.6870
    3124       1.5615
    3125       1.7134
    3126       1.6478
    3127       1.5556
    3128       1.4801
    3129       1.4613
    3130       1.3410
    3131       1.2679
    3132       1.2975
    3133       1.3621
    3134       1.1780
    3135       1.1373
    3136       1.1164
    3137       1.0899
    3138       1.1976
    3139       1.1493
    3140       1.0687
    3141       1.1330
    3142       1.1306
    3143       1.1529
    3144       1.0382
    3145       1.1991
    3146       1.1389
    3147       1.1294
    3148       1.1547
    3149       1.1549
    3150       1.1071
    3151       1.2458
    3152       1.2271
    3153       1.2198
    3154       1.2337
    3155       1.1182
    3156       1.1861
    3157       1.2598
    3158       1.2586
    3159       1.1695
    3160       1.1168
    3161       1.1477
    3162       1.2513
    3163       1.1415
    3164       1.1597
    3165       1.1291
    3166       1.2066
    3167       1.2761
    3168       1.2984
    3169       1.2806
    3170       1.2478
    3171       1.2592
    3172       1.2709
    3173       1.2401
    3174       1.3343
    3175       1.3328
    3176       1.3233
    3177       1.2971
    3178       1.3816
    3179       1.2568
    3180       1.2392
    3181       1.2210
    3182       1.2051
    3183       1.3167
    3184       1.4319
    3185       1.4063
    3186       1.3335
    3187       1.3353
    3188       1.2770
    3189       1.2744
    3190       1.3365
    3191       1.2698
    3192       1.3012
    3193       1.3230
    3194       1.2581
    3195       1.3015
    3196       1.4112
    3197       1.4472
    3198       1.3822
    3199       1.4799
    3200       1.4627
    3201       1.4663
    3202       1.4849
    3203       1.4086
    3204       1.3390
    3205       1.4293
    3206       1.3101
    3207       1.3395
    3208       1.3637
    3209       1.3576
    3210       1.3901
    3211       1.4016
    3212       1.4289
    3213       1.4313
    3214       1.3471
    3215       1.4822
    3216       1.4917
    3217       1.2410
    3218       1.2369
    3219       1.3445
    3220       1.2261
    3221       1.2107
    3222       1.2010
    3223       1.2108
    3224       1.2509
    3225       1.3463
    3226       1.2931
    3227       1.2999
    3228       1.2722
    3229       1.2066
    3230       1.1654
    3231       1.2132
    3232       1.2114
    3233       1.2400
    3234       1.4010
    3235       1.4284
    3236       1.3350
    3237       1.3619
    3238       1.2762
    3239       1.1854
    3240       1.3324
    3241       1.3437
    3242       1.3004
    3243       1.3473
    3244       1.3154
    3245       1.3359
    3246       1.3573
    3247       1.3483
    3248       1.3037
    3249       1.4024
    3250       1.3197
    3251       1.4213
    3252       1.3410
    3253       1.3923
    3254       1.3053
    3255       1.3088
    3256       1.1713
    3257       1.2442
    3258       1.1990
    3259       1.2109
    3260       1.2117
    3261       1.3891
    3262       1.1971
    3263       1.2818
    3264       1.2853
    3265       1.3205
    3266       1.1821
    3267       1.1206
    3268       1.2353
    3269       1.2305
    3270       1.2546
    3271       1.1823
    3272       1.4341
    3273       1.3530
    3274       1.2937
    3275       1.1761
    3276       1.2298
    3277       1.2425
    3278       1.1900
    3279       1.1691
    3280       1.1880
    3281       1.1365
    3282       1.1740
    3283       1.1493
    3284       1.1300
    3285       1.1593
    3286       1.2040
    3287       1.2106
    3288       1.2356
    3289       1.2959
    3290       1.3240
    3291       1.4390
    3292       1.4275
    3293       1.3820
    3294       1.4004
    3295       1.4060
    3296       1.2844
    3297       1.3710
    3298       1.3408
    3299       1.2829
    3300       1.3550
    3301       1.2544
    3302       1.3094
    3303       1.2944
    3304       1.2298
    3305       1.2465
    3306       1.2273
    3307       1.1418
    3308       1.1564
    3309       1.2024
    3310       1.3197
    3311       1.3650
    3312       1.3316
    3313       1.2947
    3314       1.1882
    3315       1.2489
    3316       1.1794
    3317       1.2800
    3318       1.2562
    3319       1.3786
    3320       1.2784
    3321       1.2340
    3322       1.2119
    3323       1.2523
    3324       1.2841
    3325       1.3705
    3326       1.3534
    3327       1.4946
    3328       1.3939
    3329       1.4694
    3330       1.5252
    3331       1.6443
    3332       1.5528
    3333       1.4969
    3334       1.5559
    3335       1.5871
    3336       1.6181
    3337       1.5020
    3338       1.5766
    3339       1.6175
    3340       1.6256
    3341       1.6694
    3342       1.6096
    3343       1.6960
    3344       1.6432
    3345       1.6473
    3346       1.5686
    3347       1.6047
    3348       1.6911
    3349       1.6463
    3350       1.5526
    3351       1.5219
    3352       1.5141
    3353       1.5454
    3354       1.5720
    3355       1.5626
    3356       1.5528
    3357       1.4551
    3358       1.3856
    3359       1.4900
    3360       1.4643
    3361       1.4785
    3362       1.4866
    3363       1.4183
    3364       1.3531
    3365       1.3902
    3366       1.5219
    3367       1.4859
    3368       1.3545
    3369       1.3646
    3370       1.4683
    3371       1.5562
    3372       1.5267
    3373       1.5083
    3374       1.4455
    3375       1.3698
    3376       1.3188
    3377       1.4688
    3378       1.2969
    3379       1.3235
    3380       1.3133
    3381       1.4133
    3382       1.3689
    3383       1.3949
    3384       1.3141
    3385       1.4351
    3386       1.4904
    3387       1.3600
    3388       1.3459
    3389       1.2856
    3390       1.4093
    3391       1.4543
    3392       1.5521
    3393       1.5167
    3394       1.4884
    3395       1.5628
    3396       1.6008
    3397       1.6503
    3398       1.5317
    3399       1.4648
    3400       1.4704
    3401       1.5023
    3402       1.4980
    3403       1.3997
    3404       1.5329
    3405       1.5009
    3406       1.4959
    3407       1.4273
    3408       1.4493
    3409       1.6173
    3410       1.4531
    3411       1.3296
    3412       1.3367
    3413       1.3826
    3414       1.2577
    3415       1.3776
    3416       1.3425
    3417       1.4108
    3418       1.3270
    3419       1.4819
    3420       1.5621
    3421       1.5469
    3422       1.4425
    3423       1.4017
    3424       1.4106
    3425       1.3773
    3426       1.3045
    3427       1.3472
    3428       1.3285
    3429       1.4791
    3430       1.3441
    3431       1.3339
    3432       1.4288
    3433       1.3327
    3434       1.3693
    3435       1.3854
    3436       1.2838
    3437       1.3331
    3438       1.3268
    3439       1.3492
    3440       1.3307
    3441       1.3589
    3442       1.2797
    3443       1.3487
    3444       1.3714
    3445       1.2824
    3446       1.3331
    3447       1.1723
    3448       1.2703
    3449       1.1618
    3450       1.1588
    3451       1.1160
    3452       1.0815
    3453       1.1093
    3454       1.0943
    3455       1.0736
    3456       1.1226
    3457       1.0991
    3458       1.1883
    3459       1.2358
    3460       1.1799
    3461       1.1524
    3462       1.3018
    3463       1.2067
    3464       1.2175
    3465       1.2318
    3466       1.2428
    3467       1.2990
    3468       1.3325
    3469       1.2819
    3470       1.3465
    3471       1.3091
    3472       1.2631
    3473       1.1711
    3474       1.1221
    3475       1.2918
    3476       1.0884
    3477       1.1264
    3478       1.1392
    3479       1.1268
    3480       1.1415
    3481       1.1394
    3482       1.1814
    3483       1.2250
    3484       1.1913
    3485       1.1433
    3486       1.2697
    3487       1.2262
    3488       1.2083
    3489       1.2057
    3490       1.2133
    3491       1.1737
    3492       1.2281
    3493       1.1494
    3494       1.1883
    3495       1.1231
    3496       1.1442
    3497       1.2078
    3498       1.2294
    3499       1.2171
    3500       1.1650
    3501       1.2059
    3502       1.0915
    3503       1.0936
    3504       1.1463
    3505       1.0592
    3506       1.0695
    3507       1.1305
    3508       1.1358
    3509       1.2183
    3510       1.0300
    3511       1.0932
    3512       0.9789
    3513       1.0024
    3514       1.0914
    3515       1.0783
    3516       1.1029
    3517       0.9581
    3518       1.0813
    3519       1.0088
    3520       1.0531
    3521       0.9961
    3522       1.0261
    3523       1.0278
    3524       1.1413
    3525       1.1181
    3526       1.1561
    3527       1.2700
    3528       1.2797
    3529       1.1733
    3530       1.1218
    3531       1.1227
    3532       1.0612
    3533       1.0126
    3534       1.0302
    3535       0.9920
    3536       1.0432
    3537       1.0938
    3538       1.0471
    3539       1.0990
    3540       1.0339
    3541       1.0305
    3542       1.0491
    3543       1.1173
    3544       0.9981
    3545       1.1002
    3546       1.0432
    3547       1.0532
    3548       1.0884
    3549       1.0897
    3550       1.0607
    3551       1.1171
    3552       1.1159
    3553       1.0963
    3554       1.0762
    3555       1.1538
    3556       1.1438
    3557       1.0911
    3558       1.1423
    3559       1.1358
    3560       1.0935
    3561       1.0712
    3562       1.0869
    3563       1.2148
    3564       1.1782
    3565       1.2119
    3566       1.1742
    3567       1.1623
    3568       1.0952
    3569       1.2119
    3570       1.1560
    3571       1.1192
    3572       1.1611
    3573       1.0856
    3574       1.1677
    3575       1.0934
    3576       1.1372
    3577       1.1385
    3578       1.1617
    3579       1.1378
    3580       1.0544
    3581       1.1367
    3582       1.0604
    3583       1.2103
    3584       1.1267
    3585       1.1276
    3586       1.0696
    3587       1.1627
    3588       1.1303
    3589       1.1025
    3590       1.1120
    3591       1.1904
    3592       1.0510
    3593       1.1577
    3594       1.0677
    3595       1.1799
    3596       1.1502
    3597       1.1413
    3598       1.1860
    3599       1.2130
    3600       1.2504
    3601       1.2770
    3602       1.2498
    3603       1.2141
    3604       1.2166
    3605       1.2087
    3606       1.0952
    3607       1.1404
    3608       1.1135
    3609       1.1242
    3610       1.1286
    3611       1.1539
    3612       1.0856
    3613       1.0992
    3614       1.1241
    3615       1.0489
    3616       1.0881
    3617       1.0788
    3618       1.1370
    3619       1.1071
    3620       1.0128
    3621       1.1090
    3622       1.1368
    3623       1.1122
    3624       1.1308
    3625       1.0597
    3626       1.0443
    3627       1.1514
    3628       1.1638
    3629       1.2855
    3630       1.2648
    3631       1.1557
    3632       1.1667
    3633       1.1536
    3634       1.0418
    3635       1.0366
    3636       1.0412
    3637       1.0683
    3638       1.0806
    3639       1.0796
    3640       1.2156
    3641       1.2675
    3642       1.3024
    3643       1.2402
    3644       1.2526
    3645       1.2452
    3646       1.2424
    3647       1.2883
    3648       1.1788
    3649       1.2151
    3650       1.1259
    3651       1.2230
    3652       1.2329
    3653       1.2265
    3654       1.2540
    3655       1.1485
    3656       1.1991
    3657       1.0900
    3658       1.0497
    3659       1.0651
    3660       1.1542
    3661       1.1976
    3662       1.1480
    3663       1.0957
    3664       1.1008
    3665       0.9601
    3666       1.1150
    3667       1.0704
    3668       1.1257
    3669       1.0785
    3670       1.0618
    3671       1.0166
    3672       1.1841
    3673       1.1672
    3674       1.0745
    3675       1.0784
    3676       1.1810
    3677       1.1546
    3678       1.1291
    3679       1.1382
    3680       1.1473
    3681       1.1404
    3682       1.2733
    3683       1.2118
    3684       1.1803
    3685       1.1286
    3686       1.1782
    3687       1.1229
    3688       1.1792
    3689       1.1424
    3690       1.1166
    3691       1.1132
    3692       1.0929
    3693       1.0578
    3694       1.2125
    3695       1.1580
    3696       1.1371
    3697       1.2306
    3698       1.2044
    3699       1.1904
    3700       1.0559
    3701       1.0930
    3702       1.1239
    3703       1.0652
    3704       1.1107
    3705       1.1142
    3706       1.1264
    3707       1.1754
    3708       1.2492
    3709       1.2357
    3710       1.2492
    3711       1.1643
    3712       1.1813
    3713       1.2352
    3714       1.2659
    3715       1.2473
    3716       1.2130
    3717       1.2044
    3718       1.2331
    3719       1.1619
    3720       1.1351
    3721       1.0649
    3722       1.1026
    3723       1.1722
    3724       1.1439
    3725       1.2151
    3726       1.2199
    3727       1.1745
    3728       1.2246
    3729       1.1776
    3730       1.2118
    3731       1.1157
    3732       1.0374
    3733       1.0390
    3734       1.1888
    3735       1.1302
    3736       1.0297
    3737       1.0472
    3738       1.0078
    3739       1.0589
    3740       1.1153
    3741       1.0488
    3742       1.0749
    3743       1.0979
    3744       1.1035
    3745       1.1703
    3746       1.0984
    3747       1.1296
    3748       1.0830
    3749       1.0530
    3750       1.0789
    3751       1.0774
    3752       1.0742
    3753       1.1063
    3754       1.0773
    3755       1.0683
    3756       1.0775
    3757       1.1664
    3758       1.1547
    3759       1.1603
    3760       1.1815
    3761       1.0539
    3762       1.1108
    3763       1.1284
    3764       1.0965
    3765       1.0095
    3766       1.0332
    3767       1.0367
    3768       1.0413
    3769       1.0054
    3770       0.9574
    3771       1.0626
    3772       1.1750
    3773       1.2882
    3774       1.0492
    3775       1.0627
    3776       1.0906
    3777       0.9886
    3778       1.0015
    3779       1.1055
    3780       1.0420
    3781       0.9570
    3782       1.0001
    3783       1.1557
    3784       1.1254
    3785       1.1486
    3786       1.0770
    3787       1.0694
    3788       1.1269
    3789       1.1123
    3790       1.1137
    3791       1.2669
    3792       1.3047
    3793       1.1796
    3794       1.2410
    3795       1.2179
    3796       1.1602
    3797       1.1103
    3798       1.1414
    3799       0.9976
    3800       1.1328
    3801       1.1618
    3802       1.1252
    3803       1.0093
    3804       1.0251
    3805       1.0226
    3806       0.9631
    3807       1.0565
    3808       1.0183
    3809       1.0428
    3810       1.1201
    3811       1.1386
    3812       1.2256
    3813       1.0921
    3814       1.1224
    3815       1.1971
    3816       1.3102
    3817       1.2831
    3818       1.2849
    3819       1.2968
    3820       1.2119
    3821       1.1263
    3822       1.1874
    3823       1.2963
    3824       1.3205
    3825       1.1862
    3826       1.0024
    3827       1.0285
    3828       1.0811
    3829       1.0974
    3830       1.0697
    3831       1.0819
    3832       1.0718
    3833       1.1088
    3834       1.0539
    3835       1.0928
    3836       1.1447
    3837       1.0822
    3838       1.0234
    3839       1.0610
    3840       1.0616
    3841       1.0952
    3842       1.1343
    3843       1.2240
    3844       1.2079
    3845       1.1078
    3846       1.0579
    3847       1.1010
    3848       1.0670
    3849       1.1068
    3850       1.0190
    3851       1.0458
    3852       1.0840
    3853       1.1156
    3854       1.1114
    3855       1.1042
    3856       1.0612
    3857       1.0587
    3858       1.1430
    3859       1.1136
    3860       0.9639
    3861       1.0141
    3862       1.0857
    3863       1.1381
    3864       1.0511
    3865       1.1015
    3866       1.1209
    3867       1.0479
    3868       1.0776
    3869       1.2126
    3870       1.2104
    3871       1.2109
    3872       1.1892
    3873       1.1039
    3874       1.0677
    3875       1.0757
    3876       1.1057
    3877       1.1174
    3878       1.0901
    3879       1.0846
    3880       1.1254
    3881       1.2877
    3882       1.2022
    3883       1.2970
    3884       1.2591
    3885       1.2950
    3886       1.2245
    3887       1.2073
    3888       1.2523
    3889       1.2218
    3890       1.2060
    3891       1.2751
    3892       1.2184
    3893       1.1799
    3894       1.1121
    3895       1.1691
    3896       1.1390
    3897       1.2290
    3898       1.2234
    3899       1.1916
    3900       1.2107
    3901       1.2980
    3902       1.2867
    3903       1.2089
    3904       1.2341
    3905       1.2392
    3906       1.2071
    3907       1.2520
    3908       1.1835
    3909       1.1942
    3910       1.2837
    3911       1.2041
    3912       1.2132
    3913       1.3815
    3914       1.2295
    3915       1.2204
    3916       1.2393
    3917       1.2282
    3918       1.1916
    3919       1.1673
    3920       1.0448
    3921       1.0851
    3922       1.0533
    3923       0.9966
    3924       1.1561
    3925       1.2033
    3926       1.0710
    3927       1.1333
    3928       1.3123
    3929       1.2502
    3930       1.2497
    3931       1.2073
    3932       1.2472
    3933       1.1630
    3934       1.2122
    3935       1.1349
    3936       1.1763
    3937       1.2196
    3938       1.2268
    3939       1.3047
    3940       1.3478
    3941       1.3635
    3942       1.3201
    3943       1.3562
    3944       1.4307
    3945       1.4234
    3946       1.4090
    3947       1.3121
    3948       1.2458
    3949       1.3036
    3950       1.0814
    3951       1.2417
    3952       1.2716
    3953       1.2014
    3954       1.0141
    3955       1.1176
    3956       1.0961
    3957       1.1677
    3958       1.1203
    3959       1.1276
    3960       1.1666
    3961       1.1366
    3962       1.0707
    3963       0.9700
    3964       1.0422
    3965       1.0527
    3966       1.0644
    3967       1.0795
    3968       1.1921
    3969       1.1431
    3970       1.1476
    3971       1.1704
    3972       1.2257
    3973       1.1955
    3974       1.1952
    3975       1.1447
    3976       1.1488
    3977       1.2025
    3978       1.1142
    3979       1.3015
    3980       1.2624
    3981       1.2919
    3982       1.2386
    3983       1.1722
    3984       1.2173
    3985       1.2431
    3986       1.2235
    3987       1.1433
    3988       1.1600
    3989       1.1987
    3990       1.1724
    3991       1.2235
    3992       1.2792
    3993       1.2421
    3994       1.3562
    3995       1.2342
    3996       1.3338
    3997       1.2742
    3998       1.1961
    3999       1.1798
    4000       1.1959
    4001       1.2021
    4002       1.1394
    4003       1.1488
    4004       1.0747
    4005       1.1231
    4006       1.0648
    4007       1.0660
    4008       1.0504
    4009       1.0318
    4010       1.1010
    4011       1.0891
    4012       1.0671
    4013       1.0466
    4014       1.0275
    4015       1.1301
    4016       1.1782
    4017       1.3368
    4018       1.0862
    4019       1.1962
    4020       1.1704
    4021       0.9918
    4022       1.0405
    4023       1.0685
    4024       1.0432
    4025       1.0927
    4026       1.0886
    4027       1.1324
    4028       1.0987
    4029       0.9762
    4030       1.0904
    4031       1.0596
    4032       1.0115
    4033       1.1144
    4034       1.1282
    4035       1.1364
    4036       1.2166
    4037       1.1753
    4038       1.1270
    4039       1.0321
    4040       1.0999
    4041       1.0811
    4042       1.1548
    4043       1.1785
    4044       1.2256
    4045       1.2260
    4046       1.1117
    4047       1.1396
    4048       1.0974
    4049       1.1187
    4050       1.1737
    4051       1.1196
    4052       1.1519
    4053       1.2035
    4054       1.1651
    4055       1.1059
    4056       1.1481
    4057       1.1867
    4058       1.1983
    4059       1.0845
    4060       1.0919
    4061       1.0141
    4062       1.0790
    4063       1.0236
    4064       1.1500
    4065       1.1066
    4066       1.0881
    4067       1.0767
    4068       1.1427
    4069       1.1057
    4070       1.1234
    4071       1.1210
    4072       1.1533
    4073       1.2122
    4074       1.2106
    4075       1.2674
    4076       1.1804
    4077       1.2606
    4078       1.2801
    4079       1.1907
    4080       1.0868
    4081       1.1234
    4082       1.1683
    4083       1.2402
    4084       1.2622
    4085       1.3296
    4086       1.3245
    4087       1.1797
    4088       1.1408
    4089       1.1408
    4090       1.1048
    4091       1.1162
    4092       1.1180
    4093       1.1932
    4094       1.3029
    4095       1.1782
    4096       1.2001
    4097       1.1196
    4098       1.1346
    4099       1.1132
    4100       1.1073
    4101       0.9727
    4102       0.9139
    4103       0.9297
    4104       0.9807
    4105       0.9884
    4106       1.0802
    4107       0.9636
    4108       0.9863
    4109       0.9157
    4110       0.9493
    4111       0.9798
    4112       0.9879
    4113       0.9769
    4114       1.0345
    4115       0.9334
    4116       0.9218
    4117       0.9820
    4118       1.0363
    4119       1.0795
    4120       1.0534
    4121       1.1054
    4122       1.0534
    4123       1.0364
    4124       1.0644
    4125       1.0556
    4126       1.0841
    4127       1.1459
    4128       1.1960
    4129       1.0596
    4130       1.0914
    4131       1.0922
    4132       1.0870
    4133       1.0577
    4134       1.1342
    4135       1.1847
    4136       1.1491
    4137       1.1637
    4138       1.1922
    4139       1.2978
    4140       1.3090
    4141       1.4043
    4142       1.3715
    4143       1.3205
    4144       1.2073
    4145       1.2013
    4146       1.1903
    4147       1.0902
    4148       1.1342
    4149       1.1317
    4150       1.2473
    4151       1.1016
    4152       1.0935
    4153       1.1004
    4154       1.0649
    4155       1.1397
    4156       1.1821
    4157       1.1546
    4158       1.2947
    4159       1.3660
    4160       1.2677
    4161       1.1750
    4162       1.1927
    4163       1.1584
    4164       1.1630
    4165       1.2711
    4166       1.2230
    4167       1.3023
    4168       1.2490
    4169       1.2181
    4170       1.2939
    4171       1.1576
    4172       1.2416
    4173       1.2292
    4174       1.2967
    4175       1.2650
    4176       1.2393
    4177       1.2880
    4178       1.2372
    4179       1.3129
    4180       1.2615
    4181       1.3372
    4182       1.3520
    4183       1.4302
    4184       1.4571
    4185       1.4890
    4186       1.4949
    4187       1.5458
    4188       1.4576
    4189       1.5760
    4190       1.5426
    4191       1.4774
    4192       1.5298
    4193       1.4496
    4194       1.3957
    4195       1.4170
    4196       1.4052
    4197       1.3412
    4198       1.4108
    4199       1.3101
    4200       1.3696
    4201       1.4756
    4202       1.3764
    4203       1.3286
    4204       1.2327
    4205       1.3894
    4206       1.3881
    4207       1.2919
    4208       1.3844
    4209       1.4266
    4210       1.3367
    4211       1.2582
    4212       1.1629
    4213       1.2319
    4214       1.1852
    4215       1.3883
    4216       1.2959
    4217       1.2800
    4218       1.2900
    4219       1.3040
    4220       1.3162
    4221       1.2407
    4222       1.1842
    4223       1.2523
    4224       1.3294
    4225       1.2342
    4226       1.1765
    4227       1.1642
    4228       1.0802
    4229       1.0646
    4230       1.1654
    4231       1.0933
    4232       1.1246
    4233       1.0799
    4234       1.0188
    4235       1.1340
    4236       1.2632
    4237       1.1681
    4238       1.0801
    4239       1.1745
    4240       1.1122
    4241       1.1536
    4242       1.0899
    4243       1.0648
    4244       1.1449
    4245       1.0577
    4246       1.1586
    4247       1.2394
    4248       1.2255
    4249       1.2409
    4250       1.2854
    4251       1.2635
    4252       1.2283
    4253       1.0898
    4254       1.1391
    4255       1.1731
    4256       1.1956
    4257       1.1943
    4258       1.1789
    4259       1.1528
    4260       1.1565
    4261       1.1152
    4262       1.1107
    4263       1.1324
    4264       1.1314
    4265       1.1412
    4266       1.1641
    4267       1.1901
    4268       1.1614
    4269       1.1762
    4270       1.1802
    4271       1.1469
    4272       1.3327
    4273       1.2727
    4274       1.2839
    4275       1.3093
    4276       1.3151
    4277       1.3428
    4278       1.3567
    4279       1.2852
    4280       1.2898
    4281       1.3065
    4282       1.2951
    4283       1.2296
    4284       1.1241
    4285       1.1650
    4286       1.0534
    4287       1.1636
    4288       1.2892
    4289       1.1874
    4290       1.2164
    4291       1.2169
    4292       1.2117
    4293       1.2043
    4294       1.1706
    4295       1.0799
    4296       1.1145
    4297       1.0809
    4298       1.1815
    4299       1.1312
    4300       1.0208
    4301       1.1025
    4302       1.1383
    4303       1.0297
    4304       1.1162
    4305       1.1274
    4306       1.1866
    4307       1.0586
    4308       1.1074
    4309       1.1661
    4310       1.1016
    4311       1.2041
    4312       1.0170
    4313       1.0703
    4314       1.0347
    4315       1.0102
    4316       1.1067
    4317       1.0633
    4318       1.1669
    4319       1.1348
    4320       1.2015
    4321       1.1933
    4322       1.2362
    4323       1.1623
    4324       1.1325
    4325       1.2189
    4326       1.2296
    4327       1.1030
    4328       1.1682
    4329       1.1024
    4330       1.2037
    4331       1.1742
    4332       1.0920
    4333       1.0253
    4334       1.0159
    4335       1.0667
    4336       1.0635
    4337       1.1570
    4338       1.0392
    4339       1.0904
    4340       1.1779
    4341       1.3591
    4342       1.3368
    4343       1.3046
    4344       1.2196
    4345       1.2912
    4346       1.2810
    4347       1.2529
    4348       1.2309
    4349       1.2222
    4350       1.1364
    4351       1.0984
    4352       1.1344
    4353       1.1408
    4354       1.1709
    4355       1.1392
    4356       1.1785
    4357       1.0805
    4358       1.1301
    4359       1.0850
    4360       1.1340
    4361       1.1671
    4362       1.2410
    4363       1.1942
    4364       1.1842
    4365       1.2205
    4366       1.2237
    4367       1.1197
    4368       1.1868
    4369       1.2338
    4370       1.2256
    4371       1.1408
    4372       1.1419
    4373       1.1747
    4374       1.2375
    4375       1.1729
    4376       1.1903
    4377       1.2662
    4378       1.2716
    4379       1.1646
    4380       1.2157
    4381       1.1600
    4382       1.3502
    4383       1.2281
    4384       1.1837
    4385       1.2611
    4386       1.1848
    4387       1.2818
    4388       1.2215
    4389       1.2403
    4390       1.2632
    4391       1.1920
    4392       1.1680
    4393       1.2302
    4394       1.1602
    4395       1.2251
    4396       1.3435
    4397       1.3446
    4398       1.3205
    4399       1.3420
    4400       1.2810
    4401       1.1722
    4402       1.1602
    4403       1.2013
    4404       1.1643
    4405       1.1932
    4406       1.2391
    4407       1.2540
    4408       1.2147
    4409       1.2455
    4410       1.0917
    4411       1.2386
    4412       1.2232
    4413       1.2925
    4414       1.2665
    4415       1.2015
    4416       1.1255
    4417       1.1833
    4418       1.1758
    4419       1.1433
    4420       1.1400
    4421       1.1447
    4422       1.0863
    4423       1.0269
    4424       1.0953
    4425       1.1129
    4426       1.1278
    4427       1.0984
    4428       1.0820
    4429       1.0956
    4430       1.1147
    4431       1.1099
    4432       1.1942
    4433       1.1604
    4434       1.1655
    4435       1.1774
    4436       1.2191
    4437       1.1770
    4438       1.2139
    4439       1.3357
    4440       1.2154
    4441       1.2124
    4442       1.2631
    4443       1.2854
    4444       1.2605
    4445       1.3666
    4446       1.3578
    4447       1.3559
    4448       1.2533
    4449       1.2584
    4450       1.2856
    4451       1.2038
    4452       1.2364
    4453       1.1886
    4454       1.2909
    4455       1.1782
    4456       1.1919
    4457       1.2028
    4458       1.1856
    4459       1.1185
    4460       1.1126
    4461       1.1630
    4462       1.2270
    4463       1.2388
    4464       1.1267
    4465       1.0922
    4466       1.2121
    4467       1.0990
    4468       1.1910
    4469       1.1464
    4470       1.1691
    4471       1.0874
    4472       1.0548
    4473       1.0706
    4474       1.0499
    4475       1.1642
    4476       1.2162
    4477       1.2102
    4478       1.3026
    4479       1.2255
    4480       1.2784
    4481       1.2705
    4482       1.3356
    4483       1.3837
    4484       1.4364
    4485       1.4068
    4486       1.3348
    4487       1.3331
    4488       1.4417
    4489       1.4769
    4490       1.4480
    4491       1.3620
    4492       1.4444
    4493       1.4148
    4494       1.3428
    4495       1.2804
    4496       1.2835
    4497       1.1980
    4498       1.3402
    4499       1.2302
    4500       1.1333
    4501       1.0291
    4502       1.1501
    4503       1.1852
    4504       1.1737
    4505       1.1261
    4506       1.1029
    4507       1.0786
    4508       1.0645
    4509       1.0162
    4510       0.9341
    4511       1.0429
    4512       1.1176
    4513       1.1207
    4514       1.0819
    4515       1.0944
    4516       1.0684
    4517       1.1117
    4518       1.1454
    4519       1.1393
    4520       1.0674
    4521       1.0338
    4522       1.0467
    4523       1.0681
    4524       1.0955
    4525       1.0874
    4526       1.0272
    4527       1.0533
    4528       1.0921
    4529       1.1700
    4530       1.2156
    4531       1.1383
    4532       1.0755
    4533       1.2253
    4534       1.1823
    4535       1.2256
    4536       1.1401
    4537       1.0463
    4538       1.0316
    4539       1.0731
    4540       1.1491
    4541       1.1001
    4542       1.0763
    4543       1.2297
    4544       1.1468
    4545       1.2498
    4546       1.3052
    4547       1.4321
    4548       1.3225
    4549       1.4714
    4550       1.3842
    4551       1.4786
    4552       1.3927
    4553       1.4211
    4554       1.4709
    4555       1.5869
    4556       1.4774
    4557       1.3666
    4558       1.3698
    4559       1.3393
    4560       1.3841
    4561       1.4526
    4562       1.4937
    4563       1.4329
    4564       1.4205
    4565       1.3574
    4566       1.2957
    4567       1.3377
    4568       1.2869
    4569       1.3420
    4570       1.2870
    4571       1.1794
    4572       1.1457
    4573       1.1899
    4574       1.1659
    4575       1.1385
    4576       1.2966
    4577       1.2536
    4578       1.2259
    4579       1.2572
    4580       1.3315
    4581       1.2235
    4582       1.2735
    4583       1.3459
    4584       1.3701
    4585       1.4225
    4586       1.3452
    4587       1.4104
    4588       1.5239
    4589       1.4159
    4590       1.4162
    4591       1.3988
    4592       1.2013
    4593       1.2348
    4594       1.2581
    4595       1.1115
    4596       1.2178
    4597       1.2128
    4598       1.3099
    4599       1.3181
    4600       1.3771
    4601       1.4517
    4602       1.4547
    4603       1.3297
    4604       1.4760
    4605       1.5760
    4606       1.4654
    4607       1.5268
    4608       1.5606
    4609       1.4839
    4610       1.3919
    4611       1.3711
    4612       1.2738
    4613       1.2392
    4614       1.2465
    4615       1.4111
    4616       1.3479
    4617       1.1876
    4618       1.2165
    4619       1.1972
    4620       1.1670
    4621       1.2400
    4622       1.2737
    4623       1.3347
    4624       1.3042
    4625       1.3261
    4626       1.3371
    4627       1.4758
    4628       1.4084
    4629       1.4452
    4630       1.4020
    4631       1.4695
    4632       1.4365
    4633       1.3152
    4634       1.2130
    4635       1.2072
    4636       1.2519
    4637       1.3387
    4638       1.4057
    4639       1.4769
    4640       1.4560
    4641       1.4351
    4642       1.3608
    4643       1.3968
    4644       1.4101
    4645       1.5355
    4646       1.5495
    4647       1.5501
    4648       1.4504
    4649       1.5690
    4650       1.5904
    4651       1.4616
    4652       1.4633
    4653       1.4282
    4654       1.3511
    4655       1.2675
    4656       1.4205
    4657       1.4260
    4658       1.3625
    4659       1.4284
    4660       1.4937
    4661       1.4949
    4662       1.4991
    4663       1.4897
    4664       1.3238
    4665       1.2330
    4666       1.0596
    4667       1.0874
    4668       1.0661
    4669       1.2144
    4670       1.1533
    4671       1.1322
    4672       1.2635
    4673       1.2248
    4674       1.3562
    4675       1.3268
    4676       1.3213
    4677       1.3062
    4678       1.1466
    4679       1.2447
    4680       1.2297
    4681       1.0727
    4682       1.0700
    4683       1.0847
    4684       1.1618
    4685       1.1396
    4686       1.0506
    4687       1.0910
    4688       1.1746
    4689       1.1443
    4690       1.0805
    4691       1.0423
    4692       1.1375
    4693       1.0742
    4694       1.0395
    4695       1.1200
    4696       1.0877
    4697       1.1341
    4698       1.1817
    4699       1.1162
    4700       1.0836
    4701       1.2017
    4702       1.1775
    4703       1.0869
    4704       1.2092
    4705       1.0521
    4706       1.1370
    4707       1.1116
    4708       1.0486
    4709       1.0823
    4710       1.0606
    4711       1.0900
    4712       1.0450
    4713       1.1155
    4714       1.1385
    4715       1.0494
    4716       1.1047
    4717       0.9571
    4718       1.0346
    4719       1.0747
    4720       1.0747
    4721       1.0788
    4722       1.1624
    4723       1.0776
    4724       1.0383
    4725       1.1187
    4726       1.1519
    4727       1.0311
    4728       1.0752
    4729       1.0536
    4730       1.1380
    4731       1.0384
    4732       0.9856
    4733       1.0499
    4734       1.0779
    4735       1.0424
    4736       1.0970
    4737       1.0270
    4738       1.2023
    4739       1.2533
    4740       1.1599
    4741       1.2408
    4742       1.1165
    4743       1.1658
    4744       1.1801
    4745       1.1550
    4746       1.1228
    4747       1.1864
    4748       1.1501
    4749       1.2392
    4750       1.1531
    4751       1.1955
    4752       1.1695
    4753       1.0496
    4754       1.1141
    4755       1.0660
    4756       1.1756
    4757       1.1466
    4758       1.1452
    4759       1.1110
    4760       1.1375
    4761       0.9966
    4762       0.9655
    4763       0.9508
    4764       1.0227
    4765       1.1042
    4766       0.9865
    4767       1.0226
    4768       1.0159
    4769       1.0243
    4770       1.0419
    4771       1.0868
    4772       0.9847
    4773       1.0363
    4774       1.0102
    4775       1.0283
    4776       0.9613
    4777       0.9522
    4778       1.0336
    4779       1.0198
    4780       0.9703
    4781       1.0626
    4782       1.1147
    4783       1.0649
    4784       1.0194
    4785       1.0189
    4786       0.9717
    4787       1.0803
    4788       1.0623
    4789       1.0901
    4790       1.1104
    4791       1.2321
    4792       1.1096
    4793       1.1358
    4794       1.1454
    4795       1.2085
    4796       1.2376
    4797       1.1807
    4798       1.2054
    4799       1.2369
    4800       1.2892
    4801       1.2070
    4802       1.2950
    4803       1.1562
    4804       1.2700
    4805       1.2409
    4806       1.1850
    4807       1.2358
    4808       1.3125
    4809       1.3116
    4810       1.2800
    4811       1.3135
    4812       1.3593
    4813       1.3206
    4814       1.2483
    4815       1.3195
    4816       1.2960
    4817       1.3322
    4818       1.3149
    4819       1.3060
    4820       1.2615
    4821       1.2559
    4822       1.2771
    4823       1.2185
    4824       1.2739
    4825       1.2386
    4826       1.2799
    4827       1.3581
    4828       1.3101
    4829       1.2981
    4830       1.2462
    4831       1.1788
    4832       1.1694
    4833       1.1248
    4834       1.3604
    4835       1.2128
    4836       1.1469
    4837       1.2338
    4838       1.1689
    4839       1.1567
    4840       1.2438
    4841       1.3156
    4842       1.3006
    4843       1.2320
    4844       1.3529
    4845       1.2069
    4846       1.1865
    4847       1.0513
    4848       1.0813
    4849       1.0188
    4850       1.0919
    4851       1.1495
    4852       1.1427
    4853       1.2233
    4854       1.1706
    4855       1.3118
    4856       1.1896
    4857       1.1725
    4858       1.2048
    4859       1.2167
    4860       1.1870
    4861       1.1606
    4862       1.2063
    4863       1.2343
    4864       1.3265
    4865       1.2476
    4866       1.2571
    4867       1.1926
    4868       1.3029
    4869       1.2644
    4870       1.2404
    4871       1.3036
    4872       1.2909
    4873       1.1906
    4874       1.1487
    4875       1.0773
    4876       1.1196
    4877       1.1303
    4878       1.0152
    4879       1.1118
    4880       1.0367
    4881       1.1474
    4882       1.0737
    4883       1.1666
    4884       1.0707
    4885       1.1933
    4886       1.1630
    4887       1.2265
    4888       1.3161
    4889       1.3203
    4890       1.2850
    4891       1.2421
    4892       1.2241
    4893       1.3236
    4894       1.4090
    4895       1.3441
    4896       1.3388
    4897       1.2472
    4898       1.2446
    4899       1.1621
    4900       1.2289
    4901       1.1593
    4902       1.2844
    4903       1.2154
    4904       1.1934
    4905       1.2221
    4906       1.3827
    4907       1.2797
    4908       1.2542
    4909       1.1763
    4910       1.1564
    4911       1.2898
    4912       1.3077
    4913       1.2671
    4914       1.2745
    4915       1.3379
    4916       1.2381
    4917       1.2757
    4918       1.2549
    4919       1.3332
    4920       1.3495
    4921       1.2111
    4922       1.2604
    4923       1.2133
    4924       1.2193
    4925       1.3440
    4926       1.2404
    4927       1.2431
    4928       1.2618
    4929       1.3457
    4930       1.2634
    4931       1.2131
    4932       1.2083
    4933       1.2059
    4934       1.0993
    4935       1.1399
    4936       1.2039
    4937       1.1115
    4938       1.2064
    4939       1.1511
    4940       1.1952
    4941       1.2540
    4942       1.1937
    4943       1.2532
    4944       1.0974
    4945       1.0929
    4946       1.1607
    4947       1.1634
    4948       1.1161
    4949       1.2149
    4950       1.2752
    4951       1.2443
    4952       1.0981
    4953       1.0009
    4954       1.1073
    4955       1.2321
    4956       1.2628
    4957       1.1801
    4958       1.1950
    4959       1.2732
    4960       1.2775
    4961       1.3137
    4962       1.3029
    4963       1.3529
    4964       1.2331
    4965       1.1895
    4966       1.1918
    4967       1.3226
    4968       1.2019
    4969       1.2532
    4970       1.1741
    4971       1.1723
    4972       1.0788
    4973       1.0682
    4974       1.1241
    4975       1.1253
    4976       1.1411
    4977       1.1552
    4978       1.2048
    4979       1.2266
    4980       1.2578
    4981       1.1372
    4982       1.2767
    4983       1.2043
    4984       1.1845
    4985       1.1766
    4986       1.1061
    4987       1.1137
    4988       1.0759
    4989       1.0656
    4990       1.0528
    4991       1.2113
    4992       1.3124
    4993       1.2120
    4994       1.2772
    4995       1.3144
    4996       1.2757
    4997       1.2954
    4998       1.3369
    4999       1.4560
    5000       1.4253
    5001       1.4333
    5002       1.4681
    5003       1.3459
    5004       1.4543
    5005       1.4970
    5006       1.4369
    5007       1.4772
    5008       1.4607
    5009       1.4620
    5010       1.4201
    5011       1.3624
    5012       1.4210
    5013       1.4313
    5014       1.4615
    5015       1.3920
    5016       1.4018
    5017       1.4543
    5018       1.4676
    5019       1.4468
    5020       1.5743
    5021       1.4613
    5022       1.3981
    5023       1.4011
    5024       1.4056
    5025       1.3634
    5026       1.3330
    5027       1.4690
    5028       1.3328
    5029       1.4306
    5030       1.3264
    5031       1.4215
    5032       1.3318
    5033       1.3211
    5034       1.3604
    5035       1.3202
    5036       1.3090
    5037       1.3316
    5038       1.3028
    5039       1.2991
    5040       1.2459
    5041       1.2991
    5042       1.4004
    5043       1.3074
    5044       1.4309
    5045       1.4204
    5046       1.4542
    5047       1.3950
    5048       1.4677
    5049       1.5768
    5050       1.6246
    5051       1.6461
    5052       1.4736
    5053       1.5177
    5054       1.4216
    5055       1.4199
    5056       1.3590
    5057       1.3842
    5058       1.4082
    5059       1.3318
    5060       1.3986
    5061       1.3312
    5062       1.2847
    5063       1.2916
    5064       1.2768
    5065       1.2434
    5066       1.1412
    5067       1.2547
    5068       1.3220
    5069       1.3059
    5070       1.3334
    5071       1.3400
    5072       1.3051
    5073       1.2763
    5074       1.2077
    5075       1.2411
    5076       1.2109
    5077       1.2879
    5078       1.3295
    5079       1.3805
    5080       1.4852
    5081       1.4358
    5082       1.4763
    5083       1.4090
    5084       1.5107
    5085       1.5750
    5086       1.4463
    5087       1.4260
    5088       1.4874
    5089       1.5272
    5090       1.4527
    5091       1.4018
    5092       1.3206
    5093       1.5254
    5094       1.4638
    5095       1.4014
    5096       1.4064
    5097       1.3602
    5098       1.2729
    5099       1.3396
    5100       1.3896
    5101       1.4385
    5102       1.4811
    5103       1.4739
    5104       1.4402
    5105       1.6245
    5106       1.6742
    5107       1.7079
    5108       1.5714
    5109       1.6513
    5110       1.5733
    5111       1.6576
    5112       1.6709
    5113       1.6937
    5114       1.6046
    5115       1.6561
    5116       1.6099
    5117       1.6357
    5118       1.7232
    5119       1.6711
    5120       1.6238
    5121       1.5765
    5122       1.6293
    5123       1.4892
    5124       1.4322
    5125       1.6659
    5126       1.4699
    5127       1.4069
    5128       1.4186
    5129       1.4101
    5130       1.4554
    5131       1.4359
    5132       1.6194
    5133       1.5843
    5134       1.5908
    5135       1.4990
    5136       1.4768
    5137       1.5298
    5138       1.4801
    5139       1.4876
    5140       1.5646
    5141       1.5244
    5142       1.5091
    5143       1.4972
    5144       1.5315
    5145       1.4224
    5146       1.4443
    5147       1.3998
    5148       1.4133
    5149       1.4593
    5150       1.3877
    5151       1.4808
    5152       1.3583
    5153       1.4426
    5154       1.4458
    5155       1.4710
    5156       1.4274
    5157       1.3997
    5158       1.4113
    5159       1.3229
    5160       1.3488
    5161       1.1802
    5162       1.3047
    5163       1.2694
    5164       1.5079
    5165       1.3978
    5166       1.4448
    5167       1.4925
    5168       1.5380
    5169       1.5341
    5170       1.5813
    5171       1.5687
    5172       1.3475
    5173       1.4337
    5174       1.4573
    5175       1.4860
    5176       1.4680
    5177       1.3699
    5178       1.4449
    5179       1.4260
    5180       1.4221
    5181       1.2358
    5182       1.3473
    5183       1.3577
    5184       1.2908
    5185       1.3553
    5186       1.4179
    5187       1.5341
    5188       1.4049
    5189       1.3163
    5190       1.3143
    5191       1.3285
    5192       1.3619
    5193       1.2636
    5194       1.3585
    5195       1.2431
    5196       1.3053
    5197       1.4217
    5198       1.2690
    5199       1.3257
    5200       1.4886
    5201       1.5169
    5202       1.4479
    5203       1.4592
    5204       1.3912
    5205       1.3717
    5206       1.3391
    5207       1.3648
    5208       1.3155
    5209       1.2632
    5210       1.2620
    5211       1.1462
    5212       1.1620
    5213       1.1977
    5214       1.1982
    5215       1.3773
    5216       1.2579
    5217       1.2254
    5218       1.1973
    5219       1.1517
    5220       1.1277
    5221       1.2639
    5222       1.2660
    5223       1.3073
    5224       1.2724
    5225       1.2659
    5226       1.4687
    5227       1.5804
    5228       1.5393
    5229       1.4343
    5230       1.5471
    5231       1.4685
    5232       1.5307
    5233       1.5980
    5234       1.5932
    5235       1.5265
    5236       1.5143
    5237       1.4854
    5238       1.5237
    5239       1.5521
    5240       1.4558
    5241       1.5198
    5242       1.4384
    5243       1.5344
    5244       1.5214
    5245       1.5519
    5246       1.5325
    5247       1.5663
    5248       1.5160
    5249       1.5916
    5250       1.4639
    5251       1.4336
    5252       1.3910
    5253       1.3159
    5254       1.3459
    5255       1.3026
    5256       1.2382
    5257       1.2722
    5258       1.3224
    5259       1.2150
    5260       1.1186
    5261       1.1371
    5262       1.2305
    5263       1.2394
    5264       1.2084
    5265       1.3527
    5266       1.3049
    5267       1.3014
    5268       1.2577
    5269       1.3998
    5270       1.4007
    5271       1.4490
    5272       1.4862
    5273       1.4820
    5274       1.4510
    5275       1.4152
    5276       1.4515
    5277       1.2996
    5278       1.3736
    5279       1.3003
    5280       1.5170
    5281       1.3962
    5282       1.4527
    5283       1.4134
    5284       1.4163
    5285       1.4739
    5286       1.5510
    5287       1.5121
    5288       1.4572
    5289       1.4243
    5290       1.3386
    5291       1.3449
    5292       1.3766
    5293       1.3128
    5294       1.3273
    5295       1.3157
    5296       1.3752
    5297       1.3341
    5298       1.2999
    5299       1.3893
    5300       1.3875
    5301       1.3445
    5302       1.3323
    5303       1.4158
    5304       1.3914
    5305       1.4895
    5306       1.4300
    5307       1.3644
    5308       1.2821
    5309       1.2544
    5310       1.3648
    5311       1.2935
    5312       1.2331
    5313       1.2665
    5314       1.2588
    5315       1.3455
    5316       1.2305
    5317       1.3305
    5318       1.1887
    5319       1.2506
    5320       1.2705
    5321       1.2165
    5322       1.1796
    5323       1.2686
    5324       1.1956
    5325       1.2956
    5326       1.3380
    5327       1.2625
    5328       1.2323
    5329       1.1747
    5330       1.1821
    5331       1.1958
    5332       1.2386
    5333       1.2329
    5334       1.2669
    5335       1.2474
    5336       1.3111
    5337       1.2387
    5338       1.2751
    5339       1.3108
    5340       1.2328
    5341       1.1412
    5342       1.2129
    5343       1.1206
    5344       1.1744
    5345       1.2332
    5346       1.1487
    5347       1.1104
    5348       1.1338
    5349       1.1197
    5350       1.1943
    5351       1.3014
    5352       1.2866
    5353       1.3201
    5354       1.3225
    5355       1.2650
    5356       1.1419
    5357       1.2085
    5358       1.2008
    5359       1.2433
    5360       1.3005
    5361       1.3250
    5362       1.2458
    5363       1.4049
    5364       1.3098
    5365       1.2621
    5366       1.3904
    5367       1.4265
    5368       1.2003
    5369       1.3439
    5370       1.2641
    5371       1.3063
    5372       1.3969
    5373       1.2999
    5374       1.3355
    5375       1.2898
    5376       1.3485
    5377       1.3768
    5378       1.4064
    5379       1.3434
    5380       1.3494
    5381       1.3917
    5382       1.4120
    5383       1.3945
    5384       1.3581
    5385       1.3920
    5386       1.3979
    5387       1.4761
    5388       1.4135
    5389       1.4254
    5390       1.3739
    5391       1.3128
    5392       1.4736
    5393       1.4467
    5394       1.4091
    5395       1.5306
    5396       1.3793
    5397       1.4175
    5398       1.4381
    5399       1.5007
    5400       1.4814
    5401       1.5240
    5402       1.3633
    5403       1.4875
    5404       1.3233
    5405       1.2289
    5406       1.3624
    5407       1.2394
    5408       1.3359
    5409       1.3003
    5410       1.4006
    5411       1.2597
    5412       1.2642
    5413       1.2088
    5414       1.2422
    5415       1.2416
    5416       1.2707
    5417       1.3133
    5418       1.2492
    5419       1.3066
    5420       1.3499
    5421       1.3463
    5422       1.2169
    5423       1.2940
    5424       1.2643
    5425       1.2025
    5426       1.1810
    5427       1.1672
    5428       1.1639
    5429       1.1962
    5430       1.0740
    5431       1.0760
    5432       1.1245
    5433       1.1280
    5434       1.1390
    5435       1.1733
    5436       1.1251
    5437       1.1293
    5438       1.2445
    5439       1.2566
    5440       1.3828
    5441       1.3163
    5442       1.4165
    5443       1.5049
    5444       1.4057
    5445       1.4928
    5446       1.4332
    5447       1.4687
    5448       1.4527
    5449       1.3842
    5450       1.4683
    5451       1.4376
    5452       1.4819
    5453       1.3874
    5454       1.3445
    5455       1.3715
    5456       1.3982
    5457       1.5050
    5458       1.4434
    5459       1.4119
    5460       1.3791
    5461       1.4478
    5462       1.3285
    5463       1.4129
    5464       1.5010
    5465       1.4710
    5466       1.3636
    5467       1.3256
    5468       1.4084
    5469       1.4443
    5470       1.3593
    5471       1.3846
    5472       1.2637
    5473       1.3657
    5474       1.4119
    5475       1.3136
    5476       1.2507
    5477       1.3504
    5478       1.4221
    5479       1.4401
    5480       1.4194
    5481       1.3697
    5482       1.3659
    5483       1.3249
    5484       1.3971
    5485       1.3347
    5486       1.3469
    5487       1.4192
    5488       1.2842
    5489       1.3047
    5490       1.2599
    5491       1.2714
    5492       1.4121
    5493       1.4048
    5494       1.4236
    5495       1.4149
    5496       1.4173
    5497       1.2903
    5498       1.2456
    5499       1.1636
    5500       1.1485
    5501       1.2467
    5502       1.2155
    5503       1.2072
    5504       1.2255
    5505       1.2528
    5506       1.2359
    5507       1.2445
    5508       1.2190
    5509       1.2173
    5510       1.2117
    5511       1.2567
    5512       1.2892
    5513       1.2128
    5514       1.0745
    5515       1.1019
    5516       1.1239
    5517       1.1822
    5518       1.1563
    5519       1.1209
    5520       1.2212
    5521       1.2768
    5522       1.2551
    5523       1.2901
    5524       1.3316
    5525       1.2411
    5526       1.3284
    5527       1.2430
    5528       1.3490
    5529       1.4218
    5530       1.4100
    5531       1.4297
    5532       1.4763
    5533       1.5537
    5534       1.4318
    5535       1.4360
    5536       1.4458
    5537       1.3147
    5538       1.4034
    5539       1.4941
    5540       1.4795
    5541       1.3820
    5542       1.4265
    5543       1.4179
    5544       1.4407
    5545       1.5369
    5546       1.5435
    5547       1.6696
    5548       1.6393
    5549       1.6129
    5550       1.5609
    5551       1.4111
    5552       1.4951
    5553       1.5148
    5554       1.5762
    5555       1.6474
    5556       1.5231
    5557       1.4263
    5558       1.4451
    5559       1.4806
    5560       1.5317
    5561       1.3827
    5562       1.4081
    5563       1.3732
    5564       1.3573
    5565       1.3916
    5566       1.3469
    5567       1.3858
    5568       1.3048
    5569       1.3695
    5570       1.3603
    5571       1.3024
    5572       1.4241
    5573       1.4335
    5574       1.4503
    5575       1.4198
    5576       1.4046
    5577       1.4879
    5578       1.5887
    5579       1.4844
    5580       1.4672
    5581       1.4198
    5582       1.5398
    5583       1.4432
    5584       1.4065
    5585       1.3571
    5586       1.4073
    5587       1.3269
    5588       1.2866
    5589       1.2682
    5590       1.2895
    5591       1.3251
    5592       1.2441
    5593       1.2814
    5594       1.1691
    5595       1.1674
    5596       1.2940
    5597       1.2685
    5598       1.4146
    5599       1.4559
    5600       1.3894
    5601       1.4385
    5602       1.3082
    5603       1.3641
    5604       1.3861
    5605       1.3531
    5606       1.3309
    5607       1.3657
    5608       1.3227
    5609       1.2628
    5610       1.2437
    5611       1.2159
    5612       1.2764
    5613       1.2540
    5614       1.1967
    5615       1.2996
    5616       1.2669
    5617       1.2915
    5618       1.3283
    5619       1.3534
    5620       1.3728
    5621       1.3105
    5622       1.3718
    5623       1.3275
    5624       1.3610
    5625       1.3893
    5626       1.2861
    5627       1.2869
    5628       1.2642
    5629       1.3721
    5630       1.3403
    5631       1.2734
    5632       1.2992
    5633       1.4859
    5634       1.3797
    5635       1.3834
    5636       1.3273
    5637       1.2908
    5638       1.4224
    5639       1.3977
    5640       1.3503
    5641       1.2575
    5642       1.3741
    5643       1.3660
    5644       1.3743
    5645       1.3135
    5646       1.3228
    5647       1.3044
    5648       1.4062
    5649       1.3044
    5650       1.2669
    5651       1.2642
    5652       1.2001
    5653       1.2534
    5654       1.2045
    5655       1.2585
    5656       1.1853
    5657       1.2929
    5658       1.3505
    5659       1.2810
    5660       1.3148
    5661       1.3752
    5662       1.3773
    5663       1.5216
    5664       1.5742
    5665       1.5616
    5666       1.3551
    5667       1.4040
    5668       1.4035
    5669       1.4212
    5670       1.4211
    5671       1.3895
    5672       1.5175
    5673       1.4073
    5674       1.4373
    5675       1.4517
    5676       1.3718
    5677       1.3185
    5678       1.4411
    5679       1.4137
    5680       1.4723
    5681       1.3490
    5682       1.4170
    5683       1.3868
    5684       1.3420
    5685       1.3393
    5686       1.3052
    5687       1.3051
    5688       1.2824
    5689       1.3664
    5690       1.3434
    5691       1.3853
    5692       1.4307
    5693       1.2958
    5694       1.3252
    5695       1.3428
    5696       1.3285
    5697       1.4456
    5698       1.3395
    5699       1.3637
    5700       1.4146
    5701       1.3927
    5702       1.3679
    5703       1.3445
    5704       1.4186
    5705       1.3520
    5706       1.4886
    5707       1.4091
    5708       1.4535
    5709       1.5029
    5710       1.3777
    5711       1.2430
    5712       1.2073
    5713       1.2545
    5714       1.2179
    5715       1.2065
    5716       1.2782
    5717       1.1711
    5718       1.1782
    5719       1.2110
    5720       1.1254
    5721       1.1951
    5722       1.1755
    5723       1.2011
    5724       1.3204
    5725       1.3764
    5726       1.3053
    5727       1.3271
    5728       1.3331
    5729       1.3827
    5730       1.3138
    5731       1.3381
    5732       1.3955
    5733       1.3473
    5734       1.3717
    5735       1.2175
    5736       1.3070
    5737       1.2379
    5738       1.2688
    5739       1.2702
    5740       1.2779
    5741       1.2145
    5742       1.2749
    5743       1.2676
    5744       1.2319
    5745       1.2722
    5746       1.2559
    5747       1.1738
    5748       1.1952
    5749       1.1559
    5750       1.1816
    5751       1.1843
    5752       1.1711
    5753       1.2487
    5754       1.1154
    5755       1.1872
    5756       1.1629
    5757       1.2561
    5758       1.2050
    5759       1.1306
    5760       1.1351
    5761       1.1940
    5762       1.1953
    5763       1.2051
    5764       1.1154
    5765       1.2270
    5766       1.1729
    5767       1.2563
    5768       1.3200
    5769       1.3111
    5770       1.1965
    5771       1.1369
    5772       1.0478
    5773       1.0672
    5774       1.0886
    5775       1.0888
    5776       1.1308
    5777       1.0600
    5778       1.1612
    5779       1.1129
    5780       1.1541
    5781       1.1341
    5782       1.1838
    5783       1.1967
    5784       1.1915
    5785       1.2234
    5786       1.2415
    5787       1.1821
    5788       1.1619
    5789       1.1687
    5790       1.1736
    5791       1.1458
    5792       1.2229
    5793       1.2877
    5794       1.2770
    5795       1.1935
    5796       1.2991
    5797       1.2618
    5798       1.2584
    5799       1.2140
    5800       1.2616
    5801       1.3403
    5802       1.3256
    5803       1.3217
    5804       1.2242
    5805       1.2583
    5806       1.3319
    5807       1.2516
    5808       1.2621
    5809       1.1752
    5810       1.2391
    5811       1.3030
    5812       1.4039
    5813       1.3451
    5814       1.3293
    5815       1.3268
    5816       1.3773
    5817       1.3859
    5818       1.2582
    5819       1.2797
    5820       1.2300
    5821       1.1904
    5822       1.2094
    5823       1.2622
    5824       1.2237
    5825       1.2200
    5826       1.1689
    5827       1.2382
    5828       1.2842
    5829       1.2532
    5830       1.2324
    5831       1.2380
    5832       1.1862
    5833       1.2896
    5834       1.1904
    5835       1.1516
    5836       1.2523
    5837       1.2442
    5838       1.2272
    5839       1.2132
    5840       1.2516
    5841       1.2407
    5842       1.2672
    5843       1.2976
    5844       1.2833
    5845       1.2464
    5846       1.1888
    5847       1.1092
    5848       1.1546
    5849       1.2300
    5850       1.1983
    5851       1.1798
    5852       1.1608
    5853       1.1971
    5854       1.2920
    5855       1.2673
    5856       1.2035
    5857       1.1229
    5858       1.1819
    5859       1.1856
    5860       1.3028
    5861       1.1154
    5862       1.2847
    5863       1.1903
    5864       1.0988
    5865       1.1494
    5866       1.1397
    5867       1.1934
    5868       1.1339
    5869       1.1125
    5870       1.2000
    5871       1.1206
    5872       1.2101
    5873       1.1465
    5874       1.0884
    5875       1.0947
    5876       1.1147
    5877       1.1091
    5878       0.9803
    5879       1.0572
    5880       1.0610
    5881       1.1396
    5882       1.0806
    5883       1.1164
    5884       1.1519
    5885       1.0583
    5886       1.1250
    5887       1.1201
    5888       1.0703
    5889       1.0578
    5890       1.0894
    5891       1.0865
    5892       1.0603
    5893       1.1032
    5894       1.1208
    5895       1.1041
    5896       1.1425
    5897       1.1375
    5898       1.1037
    5899       1.1732
    5900       1.0998
    5901       1.1463
    5902       1.2483
    5903       1.1326
    5904       1.0936
    5905       1.1537
    5906       1.1832
    5907       1.1605
    5908       1.1914
    5909       1.1104
    5910       1.1125
    5911       1.1033
    5912       1.1156
    5913       1.0960
    5914       1.1540
    5915       1.1973
    5916       1.1443
    5917       1.1652
    5918       1.1583
    5919       1.1757
    5920       1.1580
    5921       1.2093
    5922       1.1810
    5923       1.2303
    5924       1.2224
    5925       1.1924
    5926       1.2110
    5927       1.2164
    5928       1.2350
    5929       1.2262
    5930       1.1853
    5931       1.1642
    5932       1.1725
    5933       1.1073
    5934       1.1827
    5935       1.2030
    5936       1.1671
    5937       1.1405
    5938       1.1767
    5939       1.1834
    5940       1.2027
    5941       1.1579
    5942       1.2156
    5943       1.2036
    5944       1.1554
    5945       1.0782
    5946       1.1567
    5947       1.1708
    5948       1.0916
    5949       1.1865
    5950       1.1703
    5951       1.1486
    5952       1.1366
    5953       1.0618
    5954       1.1321
    5955       1.2128
    5956       1.1764
    5957       1.1723
    5958       1.1406
    5959       1.2391
    5960       1.3003
    5961       1.2328
    5962       1.2277
    5963       1.2682
    5964       1.3606
    5965       1.2437
    5966       1.2101
    5967       1.2605
    5968       1.3977
    5969       1.3490
    5970       1.3690
    5971       1.2648
    5972       1.3107
    5973       1.2117
    5974       1.3110
    5975       1.4072
    5976       1.3028
    5977       1.2988
    5978       1.2944
    5979       1.3080
    5980       1.1720
    5981       1.1869
    5982       1.2808
    5983       1.1757
    5984       1.1524
    5985       1.1644
    5986       1.1143
    5987       1.1184
    5988       1.1306
    5989       1.2373
    5990       1.2227
    5991       1.3028
    5992       1.2470
    5993       1.3117
    5994       1.2761
    5995       1.2094
    5996       1.2964
    5997       1.2184
    5998       1.1898
    5999       1.2854
    6000       1.3191
    6001       1.1695
    6002       1.1900
    6003       1.1463
    6004       1.1340
    6005       1.2182
    6006       1.2039
    6007       1.2269
    6008       1.2759
    6009       1.1577
    6010       1.2027
    6011       1.2149
    6012       1.2166
    6013       1.2326
    6014       1.1992
    6015       1.1295
    6016       1.2381
    6017       1.2023
    6018       1.0801
    6019       1.2137
    6020       1.2867
    6021       1.2529
    6022       1.2934
    6023       1.2530
    6024       1.2863
    6025       1.2556
    6026       1.3971
    6027       1.2326
    6028       1.3174
    6029       1.3922
    6030       1.2255
    6031       1.2668
    6032       1.2518
    6033       1.2403
    6034       1.2363
    6035       1.2082
    6036       1.2088
    6037       1.1241
    6038       1.1386
    6039       1.0959
    6040       1.1092
    6041       1.2014
    6042       1.0939
    6043       1.1381
    6044       1.3131
    6045       1.2882
    6046       1.2133
    6047       1.2195
    6048       1.0805
    6049       1.1451
    6050       1.2255
    6051       1.1609
    6052       1.1834
    6053       1.1083
    6054       1.1614
    6055       1.0971
    6056       1.1862
    6057       1.2179
    6058       1.1308
    6059       1.1583
    6060       1.1856
    6061       1.2492
    6062       1.2708
    6063       1.1879
    6064       1.2702
    6065       1.2095
    6066       1.1341
    6067       1.1424
    6068       1.1159
    6069       1.1029
    6070       1.0934
    6071       1.0652
    6072       1.1885
    6073       1.1578
    6074       1.2293
    6075       1.2508
    6076       1.1986
    6077       1.1880
    6078       1.1880
    6079       1.2219
    6080       1.1800
    6081       1.2556
    6082       1.1157
    6083       1.1918
    6084       1.1884
    6085       1.1563
    6086       1.2916
    6087       1.2256
    6088       1.2036
    6089       1.0889
    6090       1.1208
    6091       1.1921
    6092       1.1250
    6093       1.1960
    6094       1.1016
    6095       1.1665
    6096       1.1552
    6097       1.1148
    6098       1.0867
    6099       1.1263
    6100       1.1210
    6101       1.1973
    6102       1.1633
    6103       1.2639
    6104       1.3231
    6105       1.3935
    6106       1.2663
    6107       1.3701
    6108       1.1170
    6109       1.1095
    6110       1.1419
    6111       1.1232
    6112       1.0712
    6113       1.1576
    6114       1.0565
    6115       1.1006
    6116       1.2400
    6117       1.2438
    6118       1.2621
    6119       1.1396
    6120       1.1049
    6121       1.1190
    6122       1.1297
    6123       1.0856
    6124       1.0644
    6125       1.0852
    6126       1.1045
    6127       1.1603
    6128       1.2182
    6129       1.1985
    6130       1.1520
    6131       1.0087
    6132       1.1089
    6133       1.1962
    6134       1.1570
    6135       1.1239
    6136       1.0780
    6137       1.1653
    6138       1.1898
    6139       1.1324
    6140       1.0825
    6141       1.1531
    6142       1.1732
    6143       1.1365
    6144       1.1166
    6145       1.1635
    6146       1.0918
    6147       1.1217
    6148       1.1270
    6149       1.2365
    6150       1.2827
    6151       1.0899
    6152       1.1192
    6153       1.0773
    6154       0.9630
    6155       1.0123
    6156       1.0383
    6157       1.0965
    6158       1.0635
    6159       1.0256
    6160       1.0034
    6161       1.0326
    6162       1.1513
    6163       1.0971
    6164       1.0477
    6165       1.0453
    6166       1.0473
    6167       1.0140
    6168       1.0640
    6169       1.1032
    6170       1.0901
    6171       1.0580
    6172       1.0838
    6173       1.1395
    6174       1.1594
    6175       1.1020
    6176       1.0273
    6177       1.0356
    6178       1.1511
    6179       1.1729
    6180       1.2819
    6181       1.2458
    6182       1.2058
    6183       1.2054
    6184       1.0701
    6185       1.0465
    6186       1.1581
    6187       1.1067
    6188       1.0553
    6189       1.1425
    6190       1.2373
    6191       1.1617
    6192       1.2174
    6193       1.2465
    6194       1.1972
    6195       1.1411
    6196       1.1484
    6197       1.1014
    6198       1.1714
    6199       1.0756
    6200       1.0765
    6201       1.1789
    6202       1.0765
    6203       1.1142
    6204       1.1424
    6205       1.1230
    6206       1.1890
    6207       1.2351
    6208       1.1844
    6209       1.1917
    6210       1.1418
    6211       1.2425
    6212       1.1815
    6213       1.2354
    6214       1.2550
    6215       1.2211
    6216       1.1772
    6217       1.2385
    6218       1.2213
    6219       1.1719
    6220       1.2805
    6221       1.2309
    6222       1.2538
    6223       1.2846
    6224       1.2132
    6225       1.1624
    6226       1.2001
    6227       1.0625
    6228       1.0780
    6229       1.0908
    6230       1.0755
    6231       1.0582
    6232       1.1208
    6233       1.1663
    6234       1.2109
    6235       1.1340
    6236       1.2198
    6237       1.1371
    6238       1.0992
    6239       1.0706
    6240       1.0365
    6241       1.0534
    6242       1.0572
    6243       1.1294
    6244       1.0851
    6245       1.1378
    6246       1.0586
    6247       1.1372
    6248       1.1836
    6249       1.0912
    6250       1.1269
    6251       1.0883
    6252       1.0865
    6253       1.0406
    6254       1.0718
    6255       1.0193
    6256       1.0876
    6257       1.0068
    6258       1.0630
    6259       1.0598
    6260       1.1058
    6261       1.1601
    6262       1.1180
    6263       1.1781
    6264       1.2157
    6265       1.0969
    6266       1.1235
    6267       1.1864
    6268       1.2419
    6269       1.3184
    6270       1.2387
    6271       1.2210
    6272       1.2329
    6273       1.2059
    6274       1.1793
    6275       1.1839
    6276       1.0882
    6277       1.2567
    6278       1.2513
    6279       1.2763
    6280       1.2528
    6281       1.2604
    6282       1.2569
    6283       1.2220
    6284       1.2915
    6285       1.2448
    6286       1.2393
    6287       1.2163
    6288       1.2240
    6289       1.1495
    6290       1.1734
    6291       1.1921
    6292       1.2456
    6293       1.3006
    6294       1.3180
    6295       1.1167
    6296       1.0846
    6297       1.0596
    6298       1.1189
    6299       1.0240
    6300       1.0562
    6301       1.0323
    6302       0.9658
    6303       0.9888
    6304       1.1082
    6305       1.1283
    6306       1.1694
    6307       1.1971
    6308       1.0878
    6309       1.1741
    6310       1.1963
    6311       1.1276
    6312       1.1881
    6313       1.3290
    6314       1.3049
    6315       1.4262
    6316       1.3075
    6317       1.3562
    6318       1.2463
    6319       1.2943
    6320       1.2366
    6321       1.2780
    6322       1.2576
    6323       1.1983
    6324       1.2857
    6325       1.4082
    6326       1.3267
    6327       1.4062
    6328       1.3046
    6329       1.2351
    6330       1.2262
    6331       1.1388
    6332       1.0831
    6333       1.0482
    6334       1.1409
    6335       1.1271
    6336       1.1632
    6337       1.1965
    6338       1.1889
    6339       1.1063
    6340       1.1352
    6341       1.1826
    6342       1.1819
    6343       1.1547
    6344       1.1212
    6345       1.0812
    6346       1.1102
    6347       1.0930
    6348       1.2240
    6349       1.1016
    6350       1.1490
    6351       1.0585
    6352       1.1389
    6353       1.1343
    6354       1.1272
    6355       1.0896
    6356       1.1424
    6357       1.2005
    6358       1.1618
    6359       1.1521
    6360       1.1544
    6361       1.0952
    6362       1.1179
    6363       1.0221
    6364       1.0433
    6365       1.0148
    6366       1.0631
    6367       1.0902
    6368       1.1530
    6369       1.0451
    6370       1.0894
    6371       1.1063
    6372       1.0457
    6373       1.0362
    6374       1.1419
    6375       1.1299
    6376       1.1697
    6377       1.1742
    6378       1.1517
    6379       1.1953
    6380       1.2084
    6381       1.1757
    6382       1.1201
    6383       1.1198
    6384       1.1639
    6385       1.1655
    6386       1.0945
    6387       1.0838
    6388       1.1361
    6389       1.1755
    6390       1.1009
    6391       1.1469
    6392       1.1222
    6393       1.1552
    6394       1.2562
    6395       1.2793
    6396       1.2951
    6397       1.2788
    6398       1.1637
    6399       1.1201
    6400       1.1828
    6401       1.2168
    6402       1.1824
    6403       1.1694
    6404       1.2017
    6405       1.1096
    6406       1.1385
    6407       1.1285
    6408       1.1241
    6409       1.1797
    6410       1.1234
    6411       1.1225
    6412       1.1476
    6413       1.1825
    6414       1.1739
    6415       1.1431
    6416       1.0575
    6417       1.0681
    6418       1.1136
    6419       1.1616
    6420       1.1193
    6421       1.2162
    6422       1.1097
    6423       1.1612
    6424       1.1327
    6425       1.1271
    6426       1.1255
    6427       1.2263
    6428       1.2142
    6429       1.1443
    6430       1.2338
    6431       1.2441
    6432       1.1111
    6433       1.1302
    6434       1.1908
    6435       1.2801
    6436       1.2198
    6437       1.2099
    6438       1.3019
    6439       1.3331
    6440       1.2882
    6441       1.4480
    6442       1.4472
    6443       1.3571
    6444       1.2938
    6445       1.3739
    6446       1.3249
    6447       1.3376
    6448       1.3272
    6449       1.2749
    6450       1.3550
    6451       1.3314
    6452       1.3012
    6453       1.2704
    6454       1.2431
    6455       1.1859
    6456       1.2575
    6457       1.2588
    6458       1.3097
    6459       1.2806
    6460       1.2328
    6461       1.2370
    6462       1.2407
    6463       1.1718
    6464       1.0947
    6465       1.0980
    6466       1.0686
    6467       1.1034
    6468       1.0644
    6469       1.1396
    6470       1.0982
    6471       1.0153
    6472       0.9863
    6473       0.9998
    6474       1.1090
    6475       1.0546
    6476       1.1275
    6477       1.0773
    6478       1.1529
    6479       1.0818
    6480       1.0769
    6481       1.0447
    6482       1.0665
    6483       1.1429
    6484       1.0825
    6485       1.0784
    6486       1.1075
    6487       1.1628
    6488       1.2122
    6489       1.1677
    6490       1.1995
    6491       1.1678
    6492       1.2516
    6493       1.2601
    6494       1.2046
    6495       1.2203
    6496       1.2442
    6497       1.1897
    6498       1.1890
    6499       1.1546
    6500       1.2491
    6501       1.2643
    6502       1.1621
    6503       1.1820
    6504       1.2980
    6505       1.2836
    6506       1.1888
    6507       1.2540
    6508       1.2879
    6509       1.2165
    6510       1.1911
    6511       1.1542
    6512       1.1471
    6513       1.0751
    6514       1.1648
    6515       1.1018
    6516       1.0647
    6517       0.9856
    6518       1.0819
    6519       1.1938
    6520       1.1941
    6521       1.2142
    6522       1.1186
    6523       1.1122
    6524       1.1422
    6525       1.0843
    6526       1.1445
    6527       1.1474
    6528       1.0865
    6529       1.0569
    6530       1.1646
    6531       1.0648
    6532       1.1000
    6533       1.1444
    6534       1.2109
    6535       1.1450
    6536       1.1646
    6537       1.1895
    6538       1.1134
    6539       1.2246
    6540       1.1930
    6541       1.3290
    6542       1.2946
    6543       1.3238
    6544       1.3009
    6545       1.1750
    6546       1.1312
    6547       1.1369
    6548       1.0709
    6549       1.2486
    6550       1.1527
    6551       1.1971
    6552       1.2146
    6553       1.1480
    6554       1.1759
    6555       1.1063
    6556       1.1098
    6557       1.2150
    6558       1.1604
    6559       1.1890
    6560       1.2572
    6561       1.1579
    6562       1.1491
    6563       1.1750
    6564       1.2678
    6565       1.1879
    6566       1.2146
    6567       1.1739
    6568       1.2120
    6569       1.1229
    6570       1.1983
    6571       1.1499
    6572       1.1316
    6573       1.1533
    6574       1.1064
    6575       1.0946
    6576       1.1468
    6577       1.1924
    6578       1.2005
    6579       1.1094
    6580       1.1947
    6581       1.2231
    6582       1.1075
    6583       1.1310
    6584       1.1583
    6585       1.1025
    6586       1.1445
    6587       1.1763
    6588       1.1561
    6589       1.1442
    6590       1.1421
    6591       1.0926
    6592       1.1165
    6593       1.2543
    6594       1.1409
    6595       1.2175
    6596       1.1538
    6597       1.1078
    6598       1.1158
    6599       1.1527
    6600       1.2289
    6601       1.1527
    6602       1.1152
    6603       1.1274
    6604       1.2502
    6605       1.1724
    6606       1.1265
    6607       1.1757
    6608       1.2252
    6609       1.1588
    6610       1.1368
    6611       1.1588
    6612       1.1418
    6613       1.1968
    6614       1.2041
    6615       1.2676
    6616       1.0838
    6617       1.0839
    6618       1.1980
    6619       1.1786
    6620       1.2403
    6621       1.2254
    6622       1.2144
    6623       1.1360
    6624       1.0940
    6625       1.0742
    6626       1.1089
    6627       1.0698
    6628       1.1514
    6629       1.1086
    6630       1.1492
    6631       1.1213
    6632       1.1732
    6633       1.2039
    6634       1.2169
    6635       1.2191
    6636       1.2506
    6637       1.3063
    6638       1.2092
    6639       1.2247
    6640       1.3008
    6641       1.2072
    6642       1.1721
    6643       1.1596
    6644       1.1647
    6645       1.1595
    6646       1.1023
    6647       1.1082
    6648       1.2676
    6649       1.3240
    6650       1.2938
    6651       1.2902
    6652       1.1794
    6653       1.1519
    6654       1.2832
    6655       1.1396
    6656       1.1690
    6657       1.0944
    6658       1.1619
    6659       1.1536
    6660       1.1070
    6661       1.1849
    6662       1.2477
    6663       1.2431
    6664       1.2774
    6665       1.2703
    6666       1.1252
    6667       1.1173
    6668       1.2486
    6669       1.1937
    6670       1.1370
    6671       1.1553
    6672       1.1175
    6673       1.1328
    6674       1.2510
    6675       1.1323
    6676       1.1795
    6677       1.2025
    6678       1.1895
    6679       1.2513
    6680       1.2766
    6681       1.2718
    6682       1.2693
    6683       1.2982
    6684       1.2942
    6685       1.2435
    6686       1.3519
    6687       1.2715
    6688       1.2589
    6689       1.2029
    6690       1.2430
    6691       1.1973
    6692       1.2885
    6693       1.2562
    6694       1.2598
    6695       1.2452
    6696       1.1844
    6697       1.1403
    6698       1.2561
    6699       1.3168
    6700       1.2287
    6701       1.2493
    6702       1.4092
    6703       1.4140
    6704       1.2862
    6705       1.3325
    6706       1.3629
    6707       1.2501
    6708       1.2454
    6709       1.2175
    6710       1.1377
    6711       1.2332
    6712       1.2451
    6713       1.3126
    6714       1.3045
    6715       1.1675
    6716       1.1222
    6717       1.1237
    6718       1.1158
    6719       1.1902
    6720       1.1337
    6721       1.1499
    6722       1.1595
    6723       1.1509
    6724       1.1449
    6725       1.1746
    6726       1.1134
    6727       1.1592
    6728       1.1746
    6729       1.0800
    6730       1.0553
    6731       1.0286
    6732       1.0394
    6733       1.0510
    6734       1.1127
    6735       1.1078
    6736       1.1971
    6737       1.0932
    6738       1.1587
    6739       1.1668
    6740       1.2215
    6741       1.1943
    6742       1.1369
    6743       1.0994
    6744       1.1797
    6745       1.1669
    6746       1.1643
    6747       1.1451
    6748       1.1316
    6749       1.1292
    6750       1.1734
    6751       1.1091
    6752       1.1238
    6753       1.1391
    6754       1.0714
    6755       1.0653
    6756       1.1092
    6757       1.1932
    6758       1.1590
    6759       1.1362
    6760       1.1662
    6761       1.1456
    6762       1.1440
    6763       1.1135
    6764       1.1722
    6765       1.1235
    6766       1.1657
    6767       1.1073
    6768       1.0778
    6769       1.0857
    6770       1.0552
    6771       1.1464
    6772       1.0680
    6773       1.1576
    6774       1.2280
    6775       1.1723
    6776       1.1705
    6777       1.2514
    6778       1.2254
    6779       1.1907
    6780       1.3070
    6781       1.2559
    6782       1.2816
    6783       1.2461
    6784       1.2891
    6785       1.2714
    6786       1.2578
    6787       1.1704
    6788       1.2289
    6789       1.2555
    6790       1.2245
    6791       1.1645
    6792       1.1830
    6793       1.2054
    6794       1.2305
    6795       1.1770
    6796       1.1149
    6797       1.1948
    6798       1.2531
    6799       1.1951
    6800       1.2058
    6801       1.2291
    6802       1.2200
    6803       1.1277
    6804       1.1003
    6805       1.1912
    6806       1.2458
    6807       1.1906
    6808       1.1647
    6809       1.1821
    6810       1.1619
    6811       1.1472
    6812       1.2280
    6813       1.2131
    6814       1.1705
    6815       1.2130
    6816       1.2435
    6817       1.1145
    6818       1.2414
    6819       1.1952
    6820       1.1617
    6821       1.2369
    6822       1.2603
    6823       1.2441
    6824       1.3250
    6825       1.2985
    6826       1.2890
    6827       1.3305
    6828       1.3723
    6829       1.2489
    6830       1.2684
    6831       1.2265
    6832       1.1718
    6833       1.1436
    6834       1.0641
    6835       1.0490
    6836       1.1137
    6837       1.1247
    6838       1.1568
    6839       1.0821
    6840       1.0676
    6841       1.0761
    6842       1.0771
    6843       1.1158
    6844       1.1237
    6845       1.1113
    6846       1.1258
    6847       1.0535
    6848       1.1385
    6849       1.1142
    6850       1.2051
    6851       1.0767
    6852       1.0946
    6853       1.0187
    6854       1.1224
    6855       1.1350
    6856       1.1601
    6857       1.1192
    6858       1.1093
    6859       1.1277
    6860       1.0420
    6861       1.0521
    6862       0.9813
    6863       1.0255
    6864       1.1444
    6865       1.1925
    6866       1.1245
    6867       1.1266
    6868       1.0442
    6869       1.1496
    6870       1.0930
    6871       1.0418
    6872       1.1589
    6873       1.1532
    6874       1.0882
    6875       1.1014
    6876       1.1111
    6877       1.1395
    6878       1.0862
    6879       1.0783
    6880       1.0907
    6881       1.1244
    6882       1.1986
    6883       1.1322
    6884       1.0876
    6885       1.0502
    6886       1.1749
    6887       1.1927
    6888       1.2060
    6889       1.2066
    6890       1.1806
    6891       1.2008
    6892       1.1996
    6893       1.2093
    6894       1.2903
    6895       1.3086
    6896       1.2420
    6897       1.1338
    6898       1.0957
    6899       1.1492
    6900       1.0560
    6901       1.1170
    6902       1.1889
    6903       1.2196
    6904       1.1635
    6905       1.2156
    6906       1.2425
    6907       1.3302
    6908       1.2181
    6909       1.1991
    6910       1.1411
    6911       1.2538
    6912       1.1835
    6913       1.2002
    6914       1.1404
    6915       1.2306
    6916       1.1742
    6917       1.2357
    6918       1.1894
    6919       1.3053
    6920       1.3446
    6921       1.3195
    6922       1.2605
    6923       1.2283
    6924       1.3017
    6925       1.1678
    6926       1.2025
    6927       1.2500
    6928       1.2061
    6929       1.1293
    6930       1.1256
    6931       1.2031
    6932       1.1715
    6933       1.1550
    6934       1.2360
    6935       1.1934
    6936       1.0944
    6937       1.1702
    6938       1.0716
    6939       1.1552
    6940       1.1909
    6941       1.2440
    6942       1.1480
    6943       1.1643
    6944       1.2592
    6945       1.2148
    6946       1.3345
    6947       1.2685
    6948       1.4067
    6949       1.3203
    6950       1.2861
    6951       1.1998
    6952       1.2962
    6953       1.2806
    6954       1.2170
    6955       1.2327
    6956       1.1986
    6957       1.2237
    6958       1.2489
    6959       1.2807
    6960       1.2369
    6961       1.2572
    6962       1.2849
    6963       1.2446
    6964       1.2840
    6965       1.2601
    6966       1.3847
    6967       1.3345
    6968       1.4433
    6969       1.3377
    6970       1.3728
    6971       1.4484
    6972       1.3959
    6973       1.4411
    6974       1.4537
    6975       1.5444
    6976       1.4233
    6977       1.3521
    6978       1.4255
    6979       1.4362
    6980       1.4433
    6981       1.4722
    6982       1.4413
    6983       1.3459
    6984       1.4338
    6985       1.5184
    6986       1.5240
    6987       1.4892
    6988       1.3493
    6989       1.4406
    6990       1.5250
    6991       1.5196
    6992       1.3915
    6993       1.4984
    6994       1.4277
    6995       1.4642
    6996       1.4356
    6997       1.4383
    6998       1.4340
    6999       1.4420
    7000       1.4690
    7001       1.4779
    7002       1.4618
    7003       1.3806
    7004       1.4917
    7005       1.3878
    7006       1.3438
    7007       1.3852
    7008       1.5031
    7009       1.4330
    7010       1.3980
    7011       1.3037
    7012       1.3141
    7013       1.2552
    7014       1.2851
    7015       1.3215
    7016       1.3361
    7017       1.2408
    7018       1.2750
    7019       1.1752
    7020       1.1115
    7021       1.0490
    7022       1.0768
    7023       1.1414
    7024       1.1591
    7025       1.2258
    7026       1.2634
    7027       1.2980
    7028       1.4312
    7029       1.3254
    7030       1.2986
    7031       1.2567
    7032       1.2612
    7033       1.2995
    7034       1.3649
    7035       1.3009
    7036       1.3185
    7037       1.2163
    7038       1.2910
    7039       1.2707
    7040       1.2651
    7041       1.2511
    7042       1.2961
    7043       1.2653
    7044       1.2465
    7045       1.2538
    7046       1.3184
    7047       1.2795
    7048       1.2995
    7049       1.2589
    7050       1.3144
    7051       1.4384
    7052       1.4025
    7053       1.4359
    7054       1.3419
    7055       1.3627
    7056       1.4035
    7057       1.3701
    7058       1.3384
    7059       1.3382
    7060       1.4816
    7061       1.3816
    7062       1.4763
    7063       1.3325
    7064       1.2912
    7065       1.2964
    7066       1.2289
    7067       1.3165
    7068       1.2480
    7069       1.1931
    7070       1.3518
    7071       1.3369
    7072       1.3597
    7073       1.3887
    7074       1.3925
    7075       1.4088
    7076       1.4254
    7077       1.4560
    7078       1.4656
    7079       1.4538
    7080       1.4804
    7081       1.4507
    7082       1.3920
    7083       1.3939
    7084       1.4262
    7085       1.5079
    7086       1.3838
    7087       1.4086
    7088       1.5051
    7089       1.5146
    7090       1.5042
    7091       1.4516
    7092       1.4755
    7093       1.4690
    7094       1.5060
    7095       1.4941
    7096       1.4518
    7097       1.4080
    7098       1.4358
    7099       1.4032
    7100       1.3822
    7101       1.4285
    7102       1.3808
    7103       1.4286
    7104       1.5169
    7105       1.5626
    7106       1.4396
    7107       1.4833
    7108       1.5559
    7109       1.4851
    7110       1.4520
    7111       1.4553
    7112       1.4790
    7113       1.4620
    7114       1.5265
    7115       1.5649
    7116       1.5269
    7117       1.5340
    7118       1.5396
    7119       1.4230
    7120       1.3912
    7121       1.4437
    7122       1.5048
    7123       1.4742
    7124       1.4948
    7125       1.5781
    7126       1.4576
    7127       1.4794
    7128       1.4607
    7129       1.3325
    7130       1.2937
    7131       1.3586
    7132       1.3700
    7133       1.3620
    7134       1.3687
    7135       1.3576
    7136       1.4069
    7137       1.4020
    7138       1.4119
    7139       1.4144
    7140       1.2636
    7141       1.2810
    7142       1.2865
    7143       1.2612
    7144       1.2251
    7145       1.3177
    7146       1.1889
    7147       1.2466
    7148       1.1857
    7149       1.1812
    7150       1.2600
    7151       1.2535
    7152       1.2649
    7153       1.1807
    7154       1.2177
    7155       1.3018
    7156       1.2137
    7157       1.1685
    7158       1.1846
    7159       1.1616
    7160       1.1886
    7161       1.1658
    7162       1.2800
    7163       1.2128
    7164       1.2090
    7165       1.2732
    7166       1.2539
    7167       1.2881
    7168       1.2263
    7169       1.2059
    7170       1.2542
    7171       1.2091
    7172       1.2773
    7173       1.2658
    7174       1.1625
    7175       1.2292
    7176       1.1669
    7177       1.2654
    7178       1.2350
    7179       1.2245
    7180       1.2810
    7181       1.2501
    7182       1.2624
    7183       1.3054
    7184       1.3405
    7185       1.2711
    7186       1.2564
    7187       1.2419
    7188       1.1712
    7189       1.0863
    7190       1.1092
    7191       1.0998
    7192       1.1403
    7193       1.1069
    7194       1.0506
    7195       1.2118
    7196       1.2461
    7197       1.3129
    7198       1.2583
    7199       1.2785
    7200       1.1513
    7201       1.1473
    7202       1.1983
    7203       1.1436
    7204       1.1534
    7205       1.1791
    7206       1.1946
    7207       1.1691
    7208       1.1536
    7209       1.1924
    7210       1.1846
    7211       1.1465
    7212       1.1548
    7213       1.1564
    7214       1.1752
    7215       1.1502
    7216       1.1557
    7217       1.1817
    7218       1.1641
    7219       1.2421
    7220       1.1123
    7221       1.1107
    7222       1.0328
    7223       1.0636
    7224       1.0532
    7225       1.1118
    7226       1.1074
    7227       1.1694
    7228       1.2012
    7229       1.1399
    7230       1.1657
    7231       1.1530
    7232       1.2866
    7233       1.3707
    7234       1.3500
    7235       1.3203
    7236       1.3767
    7237       1.2948
    7238       1.2444
    7239       1.2978
    7240       1.2639
    7241       1.2297
    7242       1.2576
    7243       1.2717
    7244       1.2856
    7245       1.2777
    7246       1.3245
    7247       1.2908
    7248       1.3304
    7249       1.2763
    7250       1.2954
    7251       1.2477
    7252       1.3037
    7253       1.3668
    7254       1.2355
    7255       1.1433
    7256       1.2273
    7257       1.2212
    7258       1.2376
    7259       1.1706
    7260       1.1612
    7261       1.1648
    7262       1.1743
    7263       1.1972
    7264       1.1762
    7265       1.0721
    7266       1.1645
    7267       1.1217
    7268       1.1629
    7269       1.1173
    7270       1.0906
    7271       1.1762
    7272       1.1806
    7273       1.1628
    7274       1.2203
    7275       1.0976
    7276       1.1575
    7277       1.1015
    7278       1.1039
    7279       1.1641
    7280       1.2375
    7281       1.2869
    7282       1.2122
    7283       1.2108
    7284       1.2213
    7285       1.2483
    7286       1.2994
    7287       1.2872
    7288       1.2322
    7289       1.2798
    7290       1.2869
    7291       1.2990
    7292       1.2082
    7293       1.3110
    7294       1.3260
    7295       1.3824
    7296       1.4443
    7297       1.3839
    7298       1.3231
    7299       1.3034
    7300       1.3996
    7301       1.4490
    7302       1.4694
    7303       1.4236
    7304       1.4174
    7305       1.5217
    7306       1.4618
    7307       1.4077
    7308       1.3632
    7309       1.3879
    7310       1.4516
    7311       1.4577
    7312       1.4077
    7313       1.3707
    7314       1.4093
    7315       1.4152
    7316       1.4479
    7317       1.3967
    7318       1.3482
    7319       1.3722
    7320       1.3032
    7321       1.3732
    7322       1.3578
    7323       1.3638
    7324       1.2072
    7325       1.3705
    7326       1.3709
    7327       1.3160
    7328       1.3658
    7329       1.3262
    7330       1.2164
    7331       1.2397
    7332       1.1246
    7333       1.2064
    7334       1.1691
    7335       1.2168
    7336       1.1086
    7337       1.2511
    7338       1.2170
    7339       1.2548
    7340       1.2421
    7341       1.2265
    7342       1.2139
    7343       1.1254
    7344       1.0940
    7345       1.1299
    7346       1.1657
    7347       1.1281
    7348       1.0913
    7349       1.0997
    7350       1.1467
    7351       1.1105
    7352       1.1357
    7353       1.1559
    7354       1.2093
    7355       1.2235
    7356       1.1582
    7357       1.2532
    7358       1.2245
    7359       1.2548
    7360       1.2598
    7361       1.2460
    7362       1.2366
    7363       1.2207
    7364       1.1434
    7365       1.2422
    7366       1.2130
    7367       1.2529
    7368       1.1772
    7369       1.2087
    7370       1.2962
    7371       1.2243
    7372       1.3055
    7373       1.1323
    7374       1.1028
    7375       1.1729
    7376       1.1778
    7377       1.1823
    7378       1.2808
    7379       1.2314
    7380       1.2827
    7381       1.2908
    7382       1.2816
    7383       1.2507
    7384       1.2555
    7385       1.2176
    7386       1.3221
    7387       1.2350
    7388       1.2410
    7389       1.2432
    7390       1.2947
    7391       1.2719
    7392       1.2202
    7393       1.3126
    7394       1.2336
    7395       1.2433
    7396       1.2631
    7397       1.2085
    7398       1.1571
    7399       1.1923
    7400       1.2569
    7401       1.2644
    7402       1.2905
    7403       1.3273
    7404       1.2692
    7405       1.3306
    7406       1.2428
    7407       1.3659
    7408       1.2943
    7409       1.2785
    7410       1.2694
    7411       1.2130
    7412       1.3269
    7413       1.2199
    7414       1.2902
    7415       1.2886
    7416       1.2205
    7417       1.3263
    7418       1.3184
    7419       1.2998
    7420       1.2110
    7421       1.3037
    7422       1.2691
    7423       1.3356
    7424       1.2727
    7425       1.2059
    7426       1.2584
    7427       1.3192
    7428       1.3200
    7429       1.3008
    7430       1.2875
    7431       1.3423
    7432       1.3438
    7433       1.3433
    7434       1.3696
    7435       1.3517
    7436       1.3923
    7437       1.2573
    7438       1.2682
    7439       1.1742
    7440       1.1496
    7441       1.1449
    7442       1.1500
    7443       1.2268
    7444       1.2810
    7445       1.2917
    7446       1.2636
    7447       1.2536
    7448       1.2241
    7449       1.2795
    7450       1.2560
    7451       1.2595
    7452       1.1458
    7453       1.1899
    7454       1.2370
    7455       1.2748
    7456       1.3028
    7457       1.2695
    7458       1.1572
    7459       1.1499
    7460       1.1886
    7461       1.1993
    7462       1.1845
    7463       1.2339
    7464       1.1461
    7465       1.1942
    7466       1.2357
    7467       1.1645
    7468       1.2150
    7469       1.2368
    7470       1.2359
    7471       1.2384
    7472       1.2940
    7473       1.3450
    7474       1.3308
    7475       1.3746
    7476       1.4001
    7477       1.4203
    7478       1.3321
    7479       1.3018
    7480       1.2873
    7481       1.2392
    7482       1.3605
    7483       1.3044
    7484       1.3349
    7485       1.3158
    7486       1.2698
    7487       1.2199
    7488       1.1983
    7489       1.2090
    7490       1.3209
    7491       1.1682
    7492       1.2004
    7493       1.2513
    7494       1.2242
    7495       1.2394
    7496       1.2445
    7497       1.2648
    7498       1.1918
    7499       1.2403
    7500       1.1988
    7501       1.2635
    7502       1.2693
    7503       1.1786
    7504       1.2190
    7505       1.2659
    7506       1.3128
    7507       1.2384
    7508       1.2961
    7509       1.3422
    7510       1.2457
    7511       1.2596
    7512       1.2465
    7513       1.1769
    7514       1.2513
    7515       1.2390
    7516       1.2989
    7517       1.2727
    7518       1.2598
    7519       1.2497
    7520       1.1117
    7521       1.2300
    7522       1.2366
    7523       1.2431
    7524       1.1973
    7525       1.2471
    7526       1.3007
    7527       1.4199
    7528       1.3305
    7529       1.2001
    7530       1.2071
    7531       1.3664
    7532       1.3026
    7533       1.3170
    7534       1.4807
    7535       1.4199
    7536       1.3619
    7537       1.4077
    7538       1.5120
    7539       1.5195
    7540       1.3662
    7541       1.3625
    7542       1.2651
    7543       1.3089
    7544       1.4286
    7545       1.4266
    7546       1.4475
    7547       1.3850
    7548       1.2639
    7549       1.4441
    7550       1.4311
    7551       1.3736
    7552       1.4222
    7553       1.3533
    7554       1.3993
    7555       1.4199
    7556       1.4498
    7557       1.4192
    7558       1.4089
    7559       1.4233
    7560       1.3283
    7561       1.3086
    7562       1.3838
    7563       1.4391
    7564       1.3917
    7565       1.4258
    7566       1.4521
    7567       1.4773
    7568       1.3297
    7569       1.3483
    7570       1.3474
    7571       1.2109
    7572       1.1873
    7573       1.1881
    7574       1.2305
    7575       1.3240
    7576       1.3486
    7577       1.3533
    7578       1.2133
    7579       1.2803
    7580       1.1932
    7581       1.2126
    7582       1.2290
    7583       1.2328
    7584       1.2320
    7585       1.2155
    7586       1.3387
    7587       1.3201
    7588       1.2595
    7589       1.3456
    7590       1.2640
    7591       1.2883
    7592       1.4467
    7593       1.3723
    7594       1.3737
    7595       1.4599
    7596       1.4325
    7597       1.4613
    7598       1.3981
    7599       1.3425
    7600       1.4795
    7601       1.3975
    7602       1.4218
    7603       1.4035
    7604       1.4798
    7605       1.3147
    7606       1.2418
    7607       1.2720
    7608       1.2273
    7609       1.2175
    7610       1.2228
    7611       1.2032
    7612       1.2062
    7613       1.2353
    7614       1.1755
    7615       1.2183
    7616       1.2729
    7617       1.2987
    7618       1.3761
    7619       1.3390
    7620       1.3081
    7621       1.1922
    7622       1.1981
    7623       1.1910
    7624       1.2510
    7625       1.2599
    7626       1.2170
    7627       1.3022
    7628       1.3166
    7629       1.2775
    7630       1.3985
    7631       1.2674
    7632       1.2570
    7633       1.2819
    7634       1.2408
    7635       1.2535
    7636       1.2178
    7637       1.3405
    7638       1.2978
    7639       1.1782
    7640       1.2763
    7641       1.2806
    7642       1.1727
    7643       1.2080
    7644       1.2413
    7645       1.2544
    7646       1.3129
    7647       1.2009
    7648       1.2798
    7649       1.3119
    7650       1.2331
    7651       1.1707
    7652       1.1731
    7653       1.0795
    7654       1.1551
    7655       1.0689
    7656       1.0617
    7657       1.1053
    7658       1.1070
    7659       1.1348
    7660       1.1261
    7661       1.2111
    7662       1.1265
    7663       1.1758
    7664       1.2430
    7665       1.3372
    7666       1.3834
    7667       1.3418
    7668       1.2585
    7669       1.2056
    7670       1.2568
    7671       1.1716
    7672       1.1520
    7673       1.2991
    7674       1.1719
    7675       1.1988
    7676       1.3352
    7677       1.2638
    7678       1.2632
    7679       1.2528
    7680       1.2974
    7681       1.2204
    7682       1.2954
    7683       1.4726
    7684       1.4524
    7685       1.3691
    7686       1.3370
    7687       1.2742
    7688       1.2554
    7689       1.2341
    7690       1.2667
    7691       1.2034
    7692       1.2239
    7693       1.1133
    7694       1.1140
    7695       1.0797
    7696       1.1301
    7697       1.0347
    7698       1.1138
    7699       1.1998
    7700       1.2341
    7701       1.1176
    7702       1.1332
    7703       1.1107
    7704       1.1376
    7705       1.0690
    7706       1.1097
    7707       1.0884
    7708       1.0747
    7709       1.0372
    7710       1.0532
    7711       1.0812
    7712       1.1116
    7713       1.1068
    7714       1.0570
    7715       1.0870
    7716       0.9789
    7717       0.9791
    7718       0.9675
    7719       1.1022
    7720       1.0820
    7721       1.0100
    7722       0.9420
    7723       0.9609
    7724       1.0052
    7725       1.0390
    7726       1.0728
    7727       1.2311
    7728       1.1792
    7729       1.1717
    7730       1.1287
    7731       1.0928
    7732       1.0591
    7733       1.0869
    7734       1.1044
    7735       1.1674
    7736       1.2776
    7737       1.2980
    7738       1.2924
    7739       1.2579
    7740       1.2075
    7741       1.2098
    7742       1.1838
    7743       1.2493
    7744       1.1575
    7745       1.1307
    7746       1.1256
    7747       1.2691
    7748       1.2922
    7749       1.4542
    7750       1.4684
    7751       1.3299
    7752       1.3217
    7753       1.3351
    7754       1.2312
    7755       1.2441
    7756       1.3596
    7757       1.2818
    7758       1.3080
    7759       1.2457
    7760       1.2297
    7761       1.3029
    7762       1.3421
    7763       1.2958
    7764       1.2185
    7765       1.1640
    7766       1.1027
    7767       1.1673
    7768       1.0714
    7769       1.1369
    7770       1.1805
    7771       1.2236
    7772       1.1727
    7773       1.1559
    7774       1.0860
    7775       1.0111
    7776       1.0338
    7777       1.0997
    7778       1.0782
    7779       1.0466
    7780       1.1120
    7781       1.0028
    7782       1.0282
    7783       1.0438
    7784       1.0533
    7785       1.1120
    7786       1.0922
    7787       1.1695
    7788       1.1031
    7789       1.1456
    7790       1.1095
    7791       1.1125
    7792       1.1364
    7793       1.0999
    7794       1.1242
    7795       1.1082
    7796       1.1743
    7797       1.0939
    7798       1.1395
    7799       1.1725
    7800       1.2043
    7801       1.1214
    7802       1.1939
    7803       1.2350
    7804       1.1757
    7805       1.2152
    7806       1.2278
    7807       1.1696
    7808       1.1855
    7809       1.1822
    7810       1.0865
    7811       1.0991
    7812       1.1210
    7813       1.1616
    7814       1.1297
    7815       1.1222
    7816       1.1577
    7817       1.1441
    7818       1.1484
    7819       1.1700
    7820       1.2053
    7821       1.1952
    7822       1.1995
    7823       1.1438
    7824       1.1681
    7825       1.1292
    7826       1.2182
    7827       1.0814
    7828       1.1706
    7829       1.0960
    7830       1.1624
    7831       1.1864
    7832       1.2013
    7833       1.1983
    7834       1.1653
    7835       1.3239
    7836       1.3405
    7837       1.1630
    7838       1.2755
    7839       1.2673
    7840       1.2025
    7841       1.2494
    7842       1.2400
    7843       1.2974
    7844       1.2039
    7845       1.2215
    7846       1.1744
    7847       1.1912
    7848       1.3177
    7849       1.2663
    7850       1.3460
    7851       1.2780
    7852       1.1197
    7853       1.1535
    7854       1.2230
    7855       1.2652
    7856       1.2149
    7857       1.1805
    7858       1.1324
    7859       1.1548
    7860       1.1973
    7861       1.2594
    7862       1.2372
    7863       1.1768
    7864       1.2478
    7865       1.1693
    7866       1.2149
    7867       1.0449
    7868       1.2052
    7869       1.1002
    7870       1.2345
    7871       1.2422
    7872       1.2173
    7873       1.2662
    7874       1.3115
    7875       1.2342
    7876       1.2743
    7877       1.2612
    7878       1.2506
    7879       1.1933
    7880       1.1288
    7881       1.1373
    7882       1.2150
    7883       1.2209
    7884       1.2379
    7885       1.2743
    7886       1.3281
    7887       1.2936
    7888       1.2153
    7889       1.1774
    7890       1.1767
    7891       1.2622
    7892       1.2227
    7893       1.2188
    7894       1.2080
    7895       1.3163
    7896       1.3581
    7897       1.2510
    7898       1.1885
    7899       1.0929
    7900       1.0789
    7901       1.1135
    7902       1.1590
    7903       1.0806
    7904       1.1018
    7905       1.0770
    7906       1.0675
    7907       1.2231
    7908       1.1644
    7909       1.1675
    7910       1.2189
    7911       1.1462
    7912       1.1717
    7913       1.1955
    7914       1.1517
    7915       1.1757
    7916       1.1575
    7917       1.1592
    7918       1.1468
    7919       1.0616
    7920       1.0551
    7921       1.1185
    7922       1.0646
    7923       1.0582
    7924       1.0667
    7925       1.0102
    7926       1.1405
    7927       1.0837
    7928       1.0844
    7929       1.1438
    7930       1.1368
    7931       1.1655
    7932       1.1441
    7933       1.0947
    7934       1.0805
    7935       1.1807
    7936       1.2346
    7937       1.2081
    7938       1.2832
    7939       1.2817
    7940       1.2033
    7941       1.2680
    7942       1.2005
    7943       1.2703
    7944       1.1365
    7945       1.1311
    7946       1.1086
    7947       1.1555
    7948       1.1366
    7949       1.2640
    7950       1.2180
    7951       1.1751
    7952       1.2158
    7953       1.3295
    7954       1.2134
    7955       1.2001
    7956       1.1509
    7957       1.1806
    7958       1.1666
    7959       1.2074
    7960       1.2177
    7961       1.1515
    7962       1.0251
    7963       1.0479
    7964       1.1376
    7965       1.1241
    7966       1.1083
    7967       1.1354
    7968       1.1339
    7969       1.1649
    7970       1.1919
    7971       1.2005
    7972       1.2719
    7973       1.1729
    7974       1.2044
    7975       1.2115
    7976       1.3196
    7977       1.1602
    7978       1.2201
    7979       1.3813
    7980       1.2974
    7981       1.2315
    7982       1.2896
    7983       1.2153
    7984       1.2051
    7985       1.2466
    7986       1.2779
    7987       1.2879
    7988       1.2416
    7989       1.2708
    7990       1.3128
    7991       1.3009
    7992       1.2573
    7993       1.3256
    7994       1.3475
    7995       1.2812
    7996       1.2182
    7997       1.1313
    7998       1.1513
    7999       1.2201
    8000       1.2116
    8001       1.1052
    8002       1.1643
    8003       1.1585
    8004       1.1666
    8005       1.2777
    8006       1.1681
    8007       1.1024
    8008       1.1565
    8009       1.1910
    8010       1.1806
    8011       1.0817
    8012       1.1390
    8013       1.2439
    8014       1.2082
    8015       1.2014
    8016       1.2602
    8017       1.1641
    8018       1.2112
    8019       1.2697
    8020       1.1682
    8021       1.1199
    8022       1.2252
    8023       1.1702
    8024       1.1932
    8025       1.1920
    8026       1.2562
    8027       1.2702
    8028       1.2230
    8029       1.2396
    8030       1.2067
    8031       1.3152
    8032       1.2220
    8033       1.1482
    8034       1.1785
    8035       1.2157
    8036       1.2171
    8037       1.1520
    8038       1.2456
    8039       1.1446
    8040       1.1577
    8041       1.1457
    8042       1.1422
    8043       1.1181
    8044       1.1515
    8045       1.2668
    8046       1.1931
    8047       1.2694
    8048       1.2695
    8049       1.2845
    8050       1.4149
    8051       1.3619
    8052       1.3121
    8053       1.3554
    8054       1.3857
    8055       1.3744
    8056       1.3822
    8057       1.3702
    8058       1.3355
    8059       1.3571
    8060       1.4144
    8061       1.2773
    8062       1.1787
    8063       1.1272
    8064       1.2116
    8065       1.1992
    8066       1.2644
    8067       1.2407
    8068       1.3332
    8069       1.2333
    8070       1.2757
    8071       1.3082
    8072       1.2973
    8073       1.2937
    8074       1.2873
    8075       1.2776
    8076       1.3037
    8077       1.2142
    8078       1.2547
    8079       1.2575
    8080       1.2042
    8081       1.1891
    8082       1.2580
    8083       1.3228
    8084       1.2626
    8085       1.2641
    8086       1.3024
    8087       1.3277
    8088       1.1792
    8089       1.2687
    8090       1.2221
    8091       1.2701
    8092       1.2706
    8093       1.4072
    8094       1.4252
    8095       1.3570
    8096       1.3768
    8097       1.3753
    8098       1.3586
    8099       1.3540
    8100       1.3837
    8101       1.3985
    8102       1.3595
    8103       1.3909
    8104       1.3885
    8105       1.4649
    8106       1.2819
    8107       1.3331
    8108       1.2555
    8109       1.2871
    8110       1.1894
    8111       1.2269
    8112       1.2591
    8113       1.3030
    8114       1.4186
    8115       1.3293
    8116       1.4285
    8117       1.2546
    8118       1.2810
    8119       1.2078
    8120       1.2694
    8121       1.2262
    8122       1.1668
    8123       1.2218
    8124       1.2639
    8125       1.2895
    8126       1.2088
    8127       1.2236
    8128       1.2193
    8129       1.1862
    8130       1.1841
    8131       1.3151
    8132       1.2168
    8133       1.2939
    8134       1.2711
    8135       1.2352
    8136       1.2082
    8137       1.2585
    8138       1.2291
    8139       1.3268
    8140       1.2414
    8141       1.3037
    8142       1.1198
    8143       1.1550
    8144       1.1885
    8145       1.1310
    8146       1.0718
    8147       1.0982
    8148       1.1553
    8149       1.0666
    8150       1.0908
    8151       1.1351
    8152       1.1706
    8153       1.1611
    8154       1.1581
    8155       1.1896
    8156       1.1790
    8157       1.2246
    8158       1.2422
    8159       1.0943
    8160       1.1181
    8161       1.0955
    8162       1.1542
    8163       1.1551
    8164       1.1619
    8165       1.1502
    8166       1.1758
    8167       1.0474
    8168       1.1665
    8169       1.1668
    8170       1.1954
    8171       1.3121
    8172       1.1887
    8173       1.1875
    8174       1.1530
    8175       1.1359
    8176       1.1251
    8177       1.1955
    8178       1.1037
    8179       1.1533
    8180       1.2426
    8181       1.2132
    8182       1.2551
    8183       1.1858
    8184       1.1673
    8185       1.2344
    8186       1.2560
    8187       1.1545
    8188       1.1432
    8189       1.1650
    8190       1.2145
    8191       1.1399
    8192       1.1199
    8193       1.0980
    8194       1.1200
    8195       1.0870
    8196       1.0860
    8197       1.1322
    8198       1.1203
    8199       1.0880
    8200       1.1253
    8201       1.0847
    8202       1.1026
    8203       1.1679
    8204       1.2125
    8205       1.2363
    8206       1.2392
    8207       1.1533
    8208       1.1381
    8209       1.2359
    8210       1.1909
    8211       1.1919
    8212       1.2659
    8213       1.1899
    8214       1.2522
    8215       1.2364
    8216       1.2548
    8217       1.2096
    8218       1.2093
    8219       1.2203
    8220       1.2814
    8221       1.2778
    8222       1.2941
    8223       1.2398
    8224       1.2136
    8225       1.3069
    8226       1.1847
    8227       1.2382
    8228       1.2846
    8229       1.2751
    8230       1.1689
    8231       1.0912
    8232       1.2201
    8233       1.1804
    8234       1.2602
    8235       1.2451
    8236       1.2477
    8237       1.2552
    8238       1.1469
    8239       1.2392
    8240       1.3118
    8241       1.3334
    8242       1.3288
    8243       1.3470
    8244       1.3754
    8245       1.2794
    8246       1.1357
    8247       1.2284
    8248       1.3039
    8249       1.2021
    8250       1.2052
    8251       1.2482
    8252       1.2682
    8253       1.2783
    8254       1.2806
    8255       1.2625
    8256       1.2575
    8257       1.3126
    8258       1.2461
    8259       1.2674
    8260       1.3625
    8261       1.3593
    8262       1.2692
    8263       1.2316
    8264       1.2027
    8265       1.2113
    8266       1.2496
    8267       1.2091
    8268       1.2343
    8269       1.2158
    8270       1.1793
    8271       1.1933
    8272       1.2309
    8273       1.1243
    8274       1.1519
    8275       1.1806
    8276       1.1711
    8277       1.1711
    8278       1.0862
    8279       1.1457
    8280       1.1689
    8281       1.2051
    8282       1.1555
    8283       1.1289
    8284       1.0782
    8285       1.1094
    8286       1.1067
    8287       1.0376
    8288       1.0867
    8289       1.0715
    8290       1.0688
    8291       1.0908
    8292       1.1381
    8293       1.0302
    8294       1.0232
    8295       1.0921
    8296       1.0490
    8297       1.1079
    8298       1.0651
    8299       1.1624
    8300       1.0658
    8301       1.1858
    8302       1.1283
    8303       1.1349
    8304       1.0967
    8305       1.2963
    8306       1.2224
    8307       1.2269
    8308       1.1256
    8309       1.1930
    8310       1.1111
    8311       1.1536
    8312       1.1827
    8313       1.1734
    8314       1.1958
    8315       1.1346
    8316       1.1961
    8317       1.1123
    8318       1.1399
    8319       1.0808
    8320       1.0635
    8321       1.1097
    8322       1.1557
    8323       1.1586
    8324       1.1636
    8325       1.1809
    8326       1.0987
    8327       1.1500
    8328       1.0068
    8329       1.1566
    8330       1.1708
    8331       1.2313
    8332       1.2125
    8333       1.2807
    8334       1.1836
    8335       1.2193
    8336       1.1724
    8337       1.1306
    8338       1.1333
    8339       1.2992
    8340       1.1980
    8341       1.1745
    8342       1.2221
    8343       1.2036
    8344       1.2669
    8345       1.2056
    8346       1.2057
    8347       1.1881
    8348       1.1259
    8349       1.1469
    8350       1.1565
    8351       1.1680
    8352       1.1555
    8353       1.1915
    8354       1.1870
    8355       1.1784
    8356       1.1985
    8357       1.2446
    8358       1.1320
    8359       1.1833
    8360       1.2166
    8361       1.3479
    8362       1.3040
    8363       1.2908
    8364       1.2347
    8365       1.2091
    8366       1.1769
    8367       1.1798
    8368       1.1444
    8369       1.2071
    8370       1.2239
    8371       1.1511
    8372       1.1927
    8373       1.1918
    8374       1.1485
    8375       1.1742
    8376       1.2283
    8377       1.1626
    8378       1.2130
    8379       1.2135
    8380       1.2868
    8381       1.2420
    8382       1.1866
    8383       1.1148
    8384       1.1918
    8385       1.1634
    8386       1.1878
    8387       1.1794
    8388       1.2296
    8389       1.2271
    8390       1.2225
    8391       1.1312
    8392       1.2185
    8393       1.2036
    8394       1.1724
    8395       1.1661
    8396       1.1848
    8397       1.0848
    8398       1.0995
    8399       1.0982
    8400       1.2000
    8401       1.2039
    8402       1.1631
    8403       1.1853
    8404       1.1461
    8405       1.2032
    8406       1.2268
    8407       1.1364
    8408       1.1824
    8409       1.1986
    8410       1.1903
    8411       1.2206
    8412       1.1967
    8413       1.1144
    8414       1.1431
    8415       1.1900
    8416       1.1811
    8417       1.1849
    8418       1.2416
    8419       1.1534
    8420       1.1528
    8421       1.2212
    8422       1.1898
    8423       1.1808
    8424       1.1857
    8425       1.1300
    8426       1.1832
    8427       1.0754
    8428       1.0330
    8429       1.1084
    8430       1.2039
    8431       1.1870
    8432       1.1261
    8433       1.2090
    8434       1.2323
    8435       1.3560
    8436       1.2875
    8437       1.1932
    8438       1.3230
    8439       1.4187
    8440       1.2794
    8441       1.2891
    8442       1.2762
    8443       1.3561
    8444       1.1933
    8445       1.2465
    8446       1.1347
    8447       1.1128
    8448       1.1920
    8449       1.3013
    8450       1.1843
    8451       1.2045
    8452       1.2026
    8453       1.2031
    8454       1.3025
    8455       1.2675
    8456       1.2011
    8457       1.2880
    8458       1.2687
    8459       1.3169
    8460       1.2787
    8461       1.2121
    8462       1.2267
    8463       1.1154
    8464       1.2602
    8465       1.2155
    8466       1.2350
    8467       1.2792
    8468       1.2209
    8469       1.2123
    8470       1.1615
    8471       1.1652
    8472       1.2002
    8473       1.1884
    8474       1.1807
    8475       1.2722
    8476       1.2718
    8477       1.1626
    8478       1.2832
    8479       1.2703
    8480       1.1319
    8481       1.1127
    8482       1.1893
    8483       1.0615
    8484       1.0871
    8485       1.0727
    8486       1.1914
    8487       1.1432
    8488       1.1051
    8489       1.1374
    8490       1.1815
    8491       1.1343
    8492       1.1768
    8493       1.1223
    8494       1.1630
    8495       1.1302
    8496       1.1102
    8497       1.1330
    8498       1.1662
    8499       1.1165
    8500       1.0900
    8501       1.1597
    8502       1.0468
    8503       1.1034
    8504       1.1214
    8505       1.2005
    8506       1.1371
    8507       1.1185
    8508       1.1214
    8509       1.2002
    8510       1.2477
    8511       1.2371
    8512       1.3211
    8513       1.1859
    8514       1.3287
    8515       1.2399
    8516       1.0963
    8517       1.2418
    8518       1.2122
    8519       1.2334
    8520       1.2405
    8521       1.2018
    8522       1.2722
    8523       1.1551
    8524       1.1977
    8525       1.1363
    8526       1.1950
    8527       1.2059
    8528       1.2430
    8529       1.1621
    8530       1.1677
    8531       1.0878
    8532       1.0593
    8533       1.0697
    8534       1.0582
    8535       1.1204
    8536       1.1256
    8537       1.1372
    8538       1.1386
    8539       1.1544
    8540       1.1341
    8541       1.1292
    8542       1.2130
    8543       1.1153
    8544       1.1313
    8545       1.0276
    8546       1.2538
    8547       1.2205
    8548       1.0656
    8549       1.1044
    8550       1.0784
    8551       1.1339
    8552       1.1062
    8553       1.0454
    8554       1.0954
    8555       1.1353
    8556       1.1609
    8557       1.1526
    8558       1.1213
    8559       1.1538
    8560       1.1938
    8561       1.1804
    8562       1.0773
    8563       1.1964
    8564       1.2032
    8565       1.1840
    8566       1.1754
    8567       1.1860
    8568       1.1891
    8569       1.1838
    8570       1.1859
    8571       1.2440
    8572       1.3369
    8573       1.2044
    8574       1.1657
    8575       1.1761
    8576       1.2685
    8577       1.3069
    8578       1.3376
    8579       1.3704
    8580       1.3319
    8581       1.3242
    8582       1.1797
    8583       1.2488
    8584       1.2468
    8585       1.3103
    8586       1.2130
    8587       1.2389
    8588       1.2488
    8589       1.2689
    8590       1.3280
    8591       1.3249
    8592       1.2886
    8593       1.2503
    8594       1.1906
    8595       1.2791
    8596       1.2044
    8597       1.2309
    8598       1.3033
    8599       1.3355
    8600       1.2412
    8601       1.2334
    8602       1.2718
    8603       1.2430
    8604       1.2572
    8605       1.2249
    8606       1.2302
    8607       1.2302
    8608       1.3019
    8609       1.2473
    8610       1.3334
    8611       1.4038
    8612       1.3764
    8613       1.3594
    8614       1.3447
    8615       1.2954
    8616       1.3278
    8617       1.3451
    8618       1.3307
    8619       1.3307
    8620       1.3545
    8621       1.3006
    8622       1.3145
    8623       1.2445
    8624       1.2823
    8625       1.3734
    8626       1.3277
    8627       1.3152
    8628       1.2948
    8629       1.3061
    8630       1.2408
    8631       1.3266
    8632       1.3525
    8633       1.2000
    8634       1.3603
    8635       1.2146
    8636       1.2881
    8637       1.2304
    8638       1.2650
    8639       1.3049
    8640       1.2853
    8641       1.3430
    8642       1.4050
    8643       1.3107
    8644       1.3787
    8645       1.3112
    8646       1.3370
    8647       1.2624
    8648       1.2545
    8649       1.2996
    8650       1.2471
    8651       1.2612
    8652       1.1754
    8653       1.2137
    8654       1.2116
    8655       1.2510
    8656       1.2186
    8657       1.2612
    8658       1.1824
    8659       1.2199
    8660       1.1417
    8661       1.1697
    8662       1.1607
    8663       1.2409
    8664       1.2352
    8665       1.2150
    8666       1.2456
    8667       1.2280
    8668       1.3391
    8669       1.3103
    8670       1.3221
    8671       1.3276
    8672       1.2419
    8673       1.1838
    8674       1.3124
    8675       1.2889
    8676       1.2828
    8677       1.2995
    8678       1.3709
    8679       1.4156
    8680       1.3873
    8681       1.3285
    8682       1.3622
    8683       1.2335
    8684       1.2953
    8685       1.4578
    8686       1.2913
    8687       1.2144
    8688       1.2843
    8689       1.3296
    8690       1.3354
    8691       1.2731
    8692       1.2995
    8693       1.3590
    8694       1.4673
    8695       1.3834
    8696       1.3721
    8697       1.3482
    8698       1.2099
    8699       1.2940
    8700       1.2664
    8701       1.2793
    8702       1.1867
    8703       1.2005
    8704       1.3028
    8705       1.2779
    8706       1.2476
    8707       1.3069
    8708       1.3293
    8709       1.2642
    8710       1.2812
    8711       1.2898
    8712       1.2781
    8713       1.2517
    8714       1.2766
    8715       1.2629
    8716       1.2672
    8717       1.2214
    8718       1.2770
    8719       1.3054
    8720       1.2012
    8721       1.2119
    8722       1.3633
    8723       1.2814
    8724       1.3085
    8725       1.3063
    8726       1.3913
    8727       1.3429
    8728       1.3931
    8729       1.3900
    8730       1.3148
    8731       1.3398
    8732       1.2950
    8733       1.2948
    8734       1.3907
    8735       1.3661
    8736       1.3843
    8737       1.3852
    8738       1.5551
    8739       1.5183
    8740       1.3715
    8741       1.3575
    8742       1.3808
    8743       1.3535
    8744       1.3962
    8745       1.3486
    8746       1.4160
    8747       1.3765
    8748       1.3582
    8749       1.4147
    8750       1.3573
    8751       1.4079
    8752       1.3883
    8753       1.3693
    8754       1.3025
    8755       1.2939
    8756       1.3963
    8757       1.3995
    8758       1.4639
    8759       1.4348
    8760       1.5447
    8761       1.3754
    8762       1.4399
    8763       1.4194
    8764       1.4344
    8765       1.3721
    8766       1.3200
    8767       1.2279
    8768       1.3692
    8769       1.3689
    8770       1.4306
    8771       1.4323
    8772       1.4457
    8773       1.4968
    8774       1.4063
    8775       1.4310
    8776       1.5519
    8777       1.3723
    8778       1.1801
    8779       1.3007
    8780       1.2212
    8781       1.3103
    8782       1.2545
    8783       1.2519
    8784       1.1484
    8785       1.2067
    8786       1.2050
    8787       1.2936
    8788       1.2041
    8789       1.1923
    8790       1.3122
    8791       1.2595
    8792       1.1666
    8793       1.2110
    8794       1.3078
    8795       1.2484
    8796       1.2658
    8797       1.2622
    8798       1.2257
    8799       1.1980
    8800       1.2219
    8801       1.2561
    8802       1.2840
    8803       1.2661
    8804       1.3055
    8805       1.2472
    8806       1.2770
    8807       1.2642
    8808       1.3487
    8809       1.3417
    8810       1.3803
    8811       1.3041
    8812       1.4016
    8813       1.2751
    8814       1.2595
    8815       1.2589
    8816       1.3307
    8817       1.2363
    8818       1.3171
    8819       1.2995
    8820       1.1553
    8821       1.2301
    8822       1.2759
    8823       1.2424
    8824       1.3398
    8825       1.3401
    8826       1.2655
    8827       1.1696
    8828       1.1689
    8829       1.2293
    8830       1.2565
    8831       1.2955
    8832       1.2348
    8833       1.1378
    8834       1.1462
    8835       1.2569
    8836       1.2517
    8837       1.2576
    8838       1.1781
    8839       1.1667
    8840       1.2825
    8841       1.2319
    8842       1.1808
    8843       1.1591
    8844       1.3438
    8845       1.4148
    8846       1.3277
    8847       1.3631
    8848       1.3178
    8849       1.3492
    8850       1.3052
    8851       1.2487
    8852       1.2419
    8853       1.2595
    8854       1.2571
    8855       1.3155
    8856       1.2751
    8857       1.2388
    8858       1.3227
    8859       1.2285
    8860       1.2503
    8861       1.2173
    8862       1.1325
    8863       1.2085
    8864       1.1625
    8865       1.1843
    8866       1.3212
    8867       1.1807
    8868       1.1948
    8869       1.2188
    8870       1.3066
    8871       1.1699
    8872       1.2196
    8873       1.3328
    8874       1.2328
    8875       1.2625
    8876       1.3332
    8877       1.2651
    8878       1.2778
    8879       1.3103
    8880       1.3667
    8881       1.2600
    8882       1.3323
    8883       1.3466
    8884       1.2998
    8885       1.2775
    8886       1.3144
    8887       1.3352
    8888       1.3833
    8889       1.3450
    8890       1.4085
    8891       1.5339
    8892       1.4498
    8893       1.3786
    8894       1.3119
    8895       1.3746
    8896       1.3552
    8897       1.2527
    8898       1.2125
    8899       1.2137
    8900       1.1511
    8901       1.0870
    8902       1.2243
    8903       1.2940
    8904       1.3770
    8905       1.2624
    8906       1.3631
    8907       1.2747
    8908       1.4000
    8909       1.3586
    8910       1.3532
    8911       1.2094
    8912       1.2278
    8913       1.2858
    8914       1.3409
    8915       1.3521
    8916       1.3307
    8917       1.3829
    8918       1.3015
    8919       1.2539
    8920       1.2633
    8921       1.3029
    8922       1.3026
    8923       1.2304
    8924       1.2019
    8925       1.2388
    8926       1.2603
    8927       1.1255
    8928       1.1666
    8929       1.1650
    8930       1.2502
    8931       1.1999
    8932       1.1082
    8933       1.1890
    8934       1.2913
    8935       1.2685
    8936       1.2109
    8937       1.2043
    8938       1.2435
    8939       1.1846
    8940       1.2466
    8941       1.2239
    8942       1.1927
    8943       1.2692
    8944       1.2908
    8945       1.2861
    8946       1.2969
    8947       1.1924
    8948       1.1665
    8949       1.3035
    8950       1.2450
    8951       1.3449
    8952       1.2945
    8953       1.1826
    8954       1.3120
    8955       1.2887
    8956       1.3637
    8957       1.2273
    8958       1.3017
    8959       1.1483
    8960       1.1916
    8961       1.2493
    8962       1.2766
    8963       1.1398
    8964       1.1883
    8965       1.2713
    8966       1.2542
    8967       1.1710
    8968       1.1197
    8969       1.1023
    8970       1.1282
    8971       1.1854
    8972       1.1031
    8973       1.0744
    8974       1.1073
    8975       1.0830
    8976       1.1464
    8977       1.1231
    8978       1.0871
    8979       1.0742
    8980       1.1244
    8981       1.1202
    8982       1.1285
    8983       1.1052
    8984       1.2044
    8985       1.2565
    8986       1.1842
    8987       1.2400
    8988       1.3259
    8989       1.2037
    8990       1.2838
    8991       1.2096
    8992       1.2678
    8993       1.3125
    8994       1.3869
    8995       1.2884
    8996       1.2121
    8997       1.2365
    8998       1.2697
    8999       1.2870
    9000       1.2011
    9001       1.2627
    9002       1.2829
    9003       1.2271
    9004       1.2259
    9005       1.2877
    9006       1.2262
    9007       1.1308
    9008       1.2535
    9009       1.2159
    9010       1.1629
    9011       1.1535
    9012       1.1397
    9013       1.2132
    9014       1.0981
    9015       1.1878
    9016       1.1347
    9017       1.2060
    9018       1.1505
    9019       1.1932
    9020       1.2095
    9021       1.1957
    9022       1.1148
    9023       1.1619
    9024       1.1889
    9025       1.1834
    9026       1.1970
    9027       1.2164
    9028       1.1959
    9029       1.2116
    9030       1.2732
    9031       1.2783
    9032       1.2712
    9033       1.2234
    9034       1.1550
    9035       1.2933
    9036       1.2416
    9037       1.2273
    9038       1.1849
    9039       1.1004
    9040       1.1393
    9041       1.2209
    9042       1.2044
    9043       1.1983
    9044       1.2083
    9045       1.1435
    9046       1.1547
    9047       1.1129
    9048       1.2133
    9049       1.1393
    9050       1.1900
    9051       1.1983
    9052       1.2047
    9053       1.2262
    9054       1.2979
    9055       1.1608
    9056       1.1618
    9057       1.1872
    9058       1.2910
    9059       1.2367
    9060       1.2428
    9061       1.2376
    9062       1.2395
    9063       1.1619
    9064       1.2657
    9065       1.2387
    9066       1.3678
    9067       1.3011
    9068       1.3224
    9069       1.3442
    9070       1.2671
    9071       1.3067
    9072       1.2043
    9073       1.2876
    9074       1.1612
    9075       1.1831
    9076       1.2698
    9077       1.2650
    9078       1.2365
    9079       1.3167
    9080       1.3511
    9081       1.3588
    9082       1.3772
    9083       1.3408
    9084       1.2526
    9085       1.1944
    9086       1.2796
    9087       1.1618
    9088       1.3766
    9089       1.3147
    9090       1.2489
    9091       1.1506
    9092       1.0654
    9093       1.2305
    9094       1.2828
    9095       1.2184
    9096       1.2038
    9097       1.1337
    9098       1.2280
    9099       1.2508
    9100       1.2095
    9101       1.1874
    9102       1.2011
    9103       1.1169
    9104       1.2016
    9105       1.2663
    9106       1.1640
    9107       1.0867
    9108       1.2269
    9109       1.1938
    9110       1.2468
    9111       1.2416
    9112       1.3085
    9113       1.2396
    9114       1.2570
    9115       1.3197
    9116       1.3318
    9117       1.3101
    9118       1.3471
    9119       1.3387
    9120       1.3190
    9121       1.3505
    9122       1.4471
    9123       1.4281
    9124       1.3619
    9125       1.3733
    9126       1.3072
    9127       1.3173
    9128       1.3742
    9129       1.4077
    9130       1.3682
    9131       1.3706
    9132       1.2107
    9133       1.2078
    9134       1.3344
    9135       1.2192
    9136       1.2641
    9137       1.2430
    9138       1.3849
    9139       1.2809
    9140       1.3224
    9141       1.4521
    9142       1.3841
    9143       1.2969
    9144       1.2967
    9145       1.2285
    9146       1.2376
    9147       1.2657
    9148       1.2287
    9149       1.2358
    9150       1.3827
    9151       1.3517
    9152       1.3235
    9153       1.3324
    9154       1.2969
    9155       1.1389
    9156       1.1714
    9157       1.1820
    9158       1.1587
    9159       1.2430
    9160       1.2005
    9161       1.1406
    9162       1.1164
    9163       1.0855
    9164       1.1529
    9165       1.0774
    9166       1.2136
    9167       1.1809
    9168       1.0910
    9169       1.0040
    9170       1.0979
    9171       1.0743
    9172       1.1361
    9173       1.0596
    9174       1.1777
    9175       1.1541
    9176       1.1175
    9177       1.1582
    9178       1.1431
    9179       1.1081
    9180       1.1246
    9181       1.1435
    9182       1.0803
    9183       1.1250
    9184       1.1643
    9185       1.1004
    9186       1.1276
    9187       1.1852
    9188       1.0827
    9189       1.1333
    9190       1.1746
    9191       1.2352
    9192       1.2043
    9193       1.1761
    9194       1.2014
    9195       1.1518
    9196       1.2427
    9197       1.1569
    9198       1.1660
    9199       1.2614
    9200       1.0323
    9201       1.1197
    9202       1.1303
    9203       1.1480
    9204       1.0590
    9205       1.0825
    9206       1.1465
    9207       1.0902
    9208       1.0874
    9209       1.1725
    9210       1.1675
    9211       1.1557
    9212       1.1419
    9213       1.1212
    9214       1.0410
    9215       1.1802
    9216       1.1825
    9217       1.1973
    9218       1.0933
    9219       1.1373
    9220       1.1015
    9221       1.0713
    9222       1.1741
    9223       1.1090
    9224       1.1600
    9225       1.1253
    9226       1.1496
    9227       1.1933
    9228       1.2588
    9229       1.3257
    9230       1.1352
    9231       1.1371
    9232       1.1674
    9233       1.1353
    9234       1.0951
    9235       1.0808
    9236       1.1471
    9237       1.2073
    9238       1.2830
    9239       1.1869
    9240       1.3007
    9241       1.3174
    9242       1.1944
    9243       1.2181
    9244       1.2145
    9245       1.1544
    9246       1.1521
    9247       1.0331
    9248       1.1442
    9249       1.1029
    9250       1.1242
    9251       1.0477
    9252       1.1758
    9253       1.2354
    9254       1.2409
    9255       1.1730
    9256       1.1574
    9257       1.2038
    9258       1.3138
    9259       1.2549
    9260       1.1099
    9261       1.1225
    9262       1.3291
    9263       1.2369
    9264       1.2084
    9265       1.2223
    9266       1.2226
    9267       1.2136
    9268       1.2548
    9269       1.2422
    9270       1.1662
    9271       1.1623
    9272       1.2155
    9273       1.1721
    9274       1.1151
    9275       1.1307
    9276       1.0763
    9277       1.1554
    9278       1.0713
    9279       1.1365
    9280       1.0534
    9281       1.0158
    9282       1.1538
    9283       1.0862
    9284       1.1044
    9285       1.1353
    9286       1.0986
    9287       1.0662
    9288       1.0914
    9289       1.0569
    9290       1.0840
    9291       0.9808
    9292       0.9630
    9293       0.9476
    9294       1.0602
    9295       1.0685
    9296       1.0682
    9297       1.0756
    9298       1.0044
    9299       1.0344
    9300       1.1301
    9301       1.1330
    9302       1.1739
    9303       1.0584
    9304       1.2816
    9305       1.1600
    9306       1.0676
    9307       1.0588
    9308       1.1834
    9309       1.1962
    9310       1.2564
    9311       1.1489
    9312       1.1534
    9313       1.1640
    9314       1.2307
    9315       1.2138
    9316       1.2876
    9317       1.3594
    9318       1.2748
    9319       1.3081
    9320       1.3820
    9321       1.4359
    9322       1.3143
    9323       1.3183
    9324       1.3239
    9325       1.3024
    9326       1.2356
    9327       1.2231
    9328       1.1591
    9329       1.1059
    9330       1.2160
    9331       1.2026
    9332       1.0758
    9333       1.1353
    9334       1.1495
    9335       1.1820
    9336       1.1795
    9337       1.1353
    9338       1.1510
    9339       1.1054
    9340       1.1729
    9341       1.3036
    9342       1.2128
    9343       1.1263
    9344       1.1639
    9345       1.1143
    9346       1.1865
    9347       1.2118
    9348       1.1870
    9349       1.1549
    9350       1.2034
    9351       1.1872
    9352       1.2592
    9353       1.3180
    9354       1.2957
    9355       1.2344
    9356       1.2170
    9357       1.1286
    9358       1.1370
    9359       1.2114
    9360       1.2000
    9361       1.1301
    9362       1.1153
    9363       1.1202
    9364       1.1613
    9365       1.0253
    9366       1.0918
    9367       1.1297
    9368       1.1998
    9369       1.1745
    9370       1.0711
    9371       1.1074
    9372       1.1236
    9373       1.0993
    9374       1.2060
    9375       1.1698
    9376       1.2203
    9377       1.1674
    9378       1.2221
    9379       1.1808
    9380       1.1806
    9381       1.2197
    9382       1.1770
    9383       1.2335
    9384       1.1509
    9385       1.1720
    9386       1.2112
    9387       1.1475
    9388       1.2054
    9389       1.2373
    9390       1.2707
    9391       1.2830
    9392       1.2153
    9393       1.1211
    9394       1.0625
    9395       1.1555
    9396       1.2212
    9397       1.3605
    9398       1.2261
    9399       1.2774
    9400       1.1246
    9401       1.1197
    9402       1.1403
    9403       1.2771
    9404       1.3324
    9405       1.1415
    9406       1.0714
    9407       0.9936
    9408       1.0702
    9409       1.2450
    9410       1.2827
    9411       1.1711
    9412       1.1469
    9413       1.1622
    9414       1.1454
    9415       1.0976
    9416       1.1994
    9417       1.1550
    9418       1.1488
    9419       1.1199
    9420       0.9727
    9421       1.0134
    9422       1.1133
    9423       1.1766
    9424       1.2594
    9425       1.2582
    9426       1.1813
    9427       1.1438
    9428       1.1122
    9429       1.0460
    9430       1.1680
    9431       1.2278
    9432       1.2451
    9433       1.4543
    9434       1.4771
    9435       1.3523
    9436       1.3344
    9437       1.2936
    9438       1.3578
    9439       1.3262
    9440       1.3289
    9441       1.3746
    9442       1.2935
    9443       1.2445
    9444       1.2068
    9445       1.2652
    9446       1.0920
    9447       1.1774
    9448       1.1484
    9449       1.2128
    9450       1.1678
    9451       1.1384
    9452       1.1038
    9453       1.2166
    9454       1.1927
    9455       1.0839
    9456       1.1605
    9457       1.1159
    9458       1.1090
    9459       1.1851
    9460       1.2559
    9461       1.1528
    9462       1.1454
    9463       1.2095
    9464       1.1643
    9465       1.1702
    9466       1.1569
    9467       1.1454
    9468       1.0890
    9469       1.1053
    9470       1.1044
    9471       1.1098
    9472       1.1736
    9473       1.2509
    9474       1.2031
    9475       1.2253
    9476       1.3167
    9477       1.1892
    9478       1.2488
    9479       1.2677
    9480       1.1888
    9481       1.2460
    9482       1.1909
    9483       1.2258
    9484       1.2706
    9485       1.1352
    9486       1.2121
    9487       1.1780
    9488       1.1587
    9489       1.1559
    9490       1.0855
    9491       1.2020
    9492       1.1751
    9493       1.1193
    9494       1.1356
    9495       1.0922
    9496       1.1490
    9497       1.1561
    9498       1.1529
    9499       1.1231
    9500       1.2617
    9501       1.2431
    9502       1.2985
    9503       1.2316
    9504       1.3074
    9505       1.2347
    9506       1.2450
    9507       1.2232
    9508       1.1265
    9509       1.2600
    9510       1.3409
    9511       1.2906
    9512       1.3339
    9513       1.2709
    9514       1.3684
    9515       1.3460
    9516       1.4300
    9517       1.3072
    9518       1.2956
    9519       1.3375
    9520       1.3673
    9521       1.3420
    9522       1.2700
    9523       1.4881
    9524       1.4902
    9525       1.5289
    9526       1.5178
    9527       1.4353
    9528       1.3692
    9529       1.3392
    9530       1.3487
    9531       1.3244
    9532       1.3655
    9533       1.3512
    9534       1.3948
    9535       1.4533
    9536       1.3980
    9537       1.3805
    9538       1.2902
    9539       1.2220
    9540       1.2887
    9541       1.3423
    9542       1.2407
    9543       1.2504
    9544       1.3298
    9545       1.2673
    9546       1.1778
    9547       1.2403
    9548       1.1993
    9549       1.2371
    9550       1.2031
    9551       1.3133
    9552       1.3141
    9553       1.1869
    9554       1.1998
    9555       1.1671
    9556       1.1665
    9557       1.1814
    9558       1.1882
    9559       1.2171
    9560       1.1829
    9561       1.1673
    9562       1.0742
    9563       1.0956
    9564       1.1966
    9565       1.2271
    9566       1.2348
    9567       1.2815
    9568       1.2614
    9569       1.1716
    9570       1.2374
    9571       1.1751
    9572       1.2501
    9573       1.1441
    9574       1.2027
    9575       1.0459
    9576       1.0303
    9577       0.9797
    9578       1.1283
    9579       1.1247
    9580       1.1106
    9581       1.0957
    9582       1.0195
    9583       1.0892
    9584       1.0588
    9585       1.0832
    9586       1.0161
    9587       1.0113
    9588       1.0333
    9589       0.9759
    9590       1.0717
    9591       1.1209
    9592       1.1284
    9593       1.0470
    9594       1.1966
    9595       1.2002
    9596       1.0915
    9597       1.1118
    9598       1.0565
    9599       1.1033
    9600       1.1528
    9601       1.1448
    9602       1.0841
    9603       1.1720
    9604       1.0393
    9605       1.0773
    9606       1.1050
    9607       1.1147
    9608       1.2026
    9609       1.0452
    9610       1.0520
    9611       1.0832
    9612       1.0771
    9613       1.1124
    9614       1.0644
    9615       1.1195
    9616       1.0482
    9617       1.1295
    9618       1.0406
    9619       1.1239
    9620       0.9896
    9621       1.1061
    9622       1.0889
    9623       1.0141
    9624       1.0576
    9625       1.0588
    9626       1.0927
    9627       1.0444
    9628       1.1530
    9629       1.0765
    9630       1.0520
    9631       1.0221
    9632       1.0880
    9633       1.0910
    9634       1.0496
    9635       1.0952
    9636       1.1066
    9637       1.0917
    9638       1.0903
    9639       1.1177
    9640       1.1642
    9641       1.1163
    9642       1.0949
    9643       1.2193
    9644       1.2598
    9645       1.1666
    9646       1.0365
    9647       1.0827
    9648       1.1880
    9649       1.2419
    9650       1.1755
    9651       1.3034
    9652       1.3312
    9653       1.2384
    9654       1.2327
    9655       1.2891
    9656       1.1399
    9657       1.1583
    9658       1.1710
    9659       1.1983
    9660       1.2006
    9661       1.1228
    9662       1.1693
    9663       1.0882
    9664       1.1197
    9665       1.1465
    9666       1.1036
    9667       1.1477
    9668       1.2433
    9669       1.2433
    9670       1.1939
    9671       1.2319
    9672       1.2130
    9673       1.1881
    9674       1.1109
    9675       1.1810
    9676       1.2129
    9677       1.1532
    9678       1.2016
    9679       1.2072
    9680       1.2421
    9681       1.1647
    9682       1.0659
    9683       1.1094
    9684       1.1457
    9685       1.1707
    9686       1.1556
    9687       1.0910
    9688       1.1834
    9689       1.0905
    9690       1.0890
    9691       1.1389
    9692       1.2042
    9693       1.1836
    9694       1.1480
    9695       1.1199
    9696       1.1341
    9697       1.1895
    9698       1.1617
    9699       1.1872
    9700       1.2200
    9701       1.1591
    9702       1.2198
    9703       1.2746
    9704       1.2689
    9705       1.1988
    9706       1.2434
    9707       1.2676
    9708       1.2709
    9709       1.2953
    9710       1.3081
    9711       1.2121
    9712       1.2139
    9713       1.1682
    9714       1.1625
    9715       1.1399
    9716       1.1665
    9717       1.2581
    9718       1.1590
    9719       1.1593
    9720       1.1210
    9721       1.2572
    9722       1.1781
    9723       1.1167
    9724       1.1869
    9725       1.1875
    9726       1.2173
    9727       1.2252
    9728       1.2115
    9729       1.2611
    9730       1.1254
    9731       1.1480
    9732       1.1332
    9733       1.1383
    9734       1.1596
    9735       1.1237
    9736       1.1818
    9737       1.2136
    9738       1.1654
    9739       1.0785
    9740       1.1224
    9741       1.1617
    9742       1.1747
    9743       1.1642
    9744       1.2147
    9745       1.2169
    9746       1.1908
    9747       1.2340
    9748       1.1932
    9749       1.2574
    9750       1.1284
    9751       1.1445
    9752       1.1241
    9753       1.2461
    9754       1.2097
    9755       1.1158
    9756       1.1709
    9757       1.1234
    9758       1.2132
    9759       1.1743
    9760       1.1953
    9761       1.1768
    9762       1.2465
    9763       1.1326
    9764       1.2960
    9765       1.1447
    9766       1.1043
    9767       1.2230
    9768       1.1524
    9769       1.1406
    9770       1.2028
    9771       1.2626
    9772       1.1797
    9773       1.1751
    9774       1.1454
    9775       1.0901
    9776       1.1401
    9777       1.1913
    9778       1.1457
    9779       1.2383
    9780       1.1265
    9781       1.0852
    9782       1.1401
    9783       1.1780
    9784       1.1799
    9785       1.1203
    9786       1.0751
    9787       1.1287
    9788       1.1371
    9789       1.0865
    9790       1.0180
    9791       1.0203
    9792       1.0444
    9793       1.0435
    9794       1.0657
    9795       1.1320
    9796       1.1220
    9797       1.0775
    9798       1.1005
    9799       1.0886
    9800       1.1266
    9801       1.1520
    9802       1.1006
    9803       1.1390
    9804       1.2223
    9805       1.2062
    9806       1.1644
    9807       1.2171
    9808       1.1860
    9809       1.0102
    9810       1.0818
    9811       1.0189
    9812       1.1117
    9813       1.0697
    9814       1.0986
    9815       1.1138
    9816       1.2438
    9817       1.2016
    9818       1.3199
    9819       1.1858
    9820       1.1924
    9821       1.0563
    9822       1.1165
    9823       1.0577
    9824       1.0059
    9825       1.0718
    9826       1.0483
    9827       1.1380
    9828       1.1800
    9829       1.0987
    9830       1.1035
    9831       1.0903
    9832       1.1398
    9833       1.0769
    9834       1.0980
    9835       1.1330
    9836       1.2086
    9837       1.1454
    9838       1.1308
    9839       1.0991
    9840       1.0846
    9841       1.1255
    9842       1.0891
    9843       1.0959
    9844       1.1658
    9845       1.0620
    9846       1.0800
    9847       1.0889
    9848       1.1273
    9849       1.0959
    9850       1.1823
    9851       1.1378
    9852       1.0913
    9853       1.0819
    9854       1.1473
    9855       1.1576
    9856       1.1218
    9857       1.1165
    9858       1.1300
    9859       1.1720
    9860       1.1336
    9861       1.1494
    9862       1.1029
    9863       1.1160
    9864       1.1568
    9865       1.1326
    9866       1.1134
    9867       1.1407
    9868       1.1303
    9869       1.1820
    9870       1.1492
    9871       1.1791
    9872       1.1237
    9873       1.1871
    9874       1.1313
    9875       1.1646
    9876       1.1619
    9877       1.1921
    9878       1.2054
    9879       1.3022
    9880       1.2341
    9881       1.2233
    9882       1.2354
    9883       1.1945
    9884       1.2134
    9885       1.2448
    9886       1.1992
    9887       1.2528
    9888       1.2213
    9889       1.1912
    9890       1.1549
    9891       1.1503
    9892       1.2070
    9893       1.1600
    9894       1.1920
    9895       1.2378
    9896       1.1513
    9897       1.2384
    9898       1.2532
    9899       1.1895
    9900       1.0805
    9901       1.1481
    9902       1.1571
    9903       1.2044
    9904       1.1469
    9905       1.0861
    9906       1.0541
    9907       1.1575
    9908       1.1003
    9909       1.1540
    9910       1.0937
    9911       1.1325
    9912       1.1606
    9913       1.1530
    9914       1.1573
    9915       1.2410
    9916       1.1422
    9917       1.1456
    9918       1.1351
    9919       1.1469
    9920       1.2014
    9921       1.1643
    9922       1.1383
    9923       1.0786
    9924       1.1480
    9925       1.1380
    9926       1.1151
    9927       1.0997
    9928       1.1538
    9929       1.2294
    9930       1.1778
    9931       1.1565
    9932       1.1924
    9933       1.1625
    9934       1.2144
    9935       1.1727
    9936       1.0251
    9937       1.1425
    9938       1.1589
    9939       1.1671
    9940       1.0773
    9941       1.1533
    9942       1.2208
    9943       1.2186
    9944       1.1943
    9945       1.0960
    9946       1.1414
    9947       1.2121
    9948       1.2325
    9949       1.1977
    9950       1.2717
    9951       1.2161
    9952       1.1566
    9953       1.1931
    9954       1.1793
    9955       1.2192
    9956       1.1555
    9957       1.1558
    9958       1.1284
    9959       1.1558
    9960       1.2289
    9961       1.1788
    9962       1.1748
    9963       1.1100
    9964       1.2617
    9965       1.1838
    9966       1.2229
    9967       1.2346
    9968       1.3514
    9969       1.2902
    9970       1.0961
    9971       1.1513
    9972       1.1436
    9973       1.1402
    9974       1.1900
    9975       1.2141
    9976       1.1242
    9977       1.1487
    9978       1.1373
    9979       1.1413
    9980       1.1364
    9981       1.1282
    9982       1.0780
    9983       1.1849
    9984       1.1866
    9985       1.1412
    9986       1.0899
    9987       1.0401
    9988       1.1248
    9989       1.0460
    9990       1.0919
    9991       1.1235
    9992       1.2037
    9993       1.1539
    9994       1.1508
    9995       1.0852
    9996       1.0554
    9997       1.0814
    9998       1.2005
    9999       1.2122
   10000       1.0875
