# Supplementary material for: Active ingredients and molecular targets of Taraxacum mongolicum against hepatocellular carcinoma: network pharmacology, molecular docking, and molecular dynamics simulation analysis
Source: PeerJ. 2022 Jul 18;10:e13737. doi: 10.7717/peerj.13737 (PMC9302432; doi:10.7717/peerj.13737)
Supplement: Supplemental Information 7 [file peerj-10-13737-s007.zip › Molecular dynamics (MD) simulation data/Austricin-HSP90AA1/rmsf_protein.dat]

#Res        AtomicFlx
   1.000       2.9523
   2.000       1.3549
   3.000       0.9293
   4.000       0.6575
   5.000       0.6159
   6.000       0.7289
   7.000       0.7128
   8.000       0.8079
   9.000       0.8729
  10.000       0.7354
  11.000       0.6109
  12.000       0.7185
  13.000       0.7182
  14.000       0.6199
  15.000       0.7523
  16.000       0.8229
  17.000       0.7537
  18.000       0.6828
  19.000       1.0327
  20.000       1.2073
  21.000       1.0174
  22.000       1.2890
  23.000       0.9578
  24.000       1.0214
  25.000       0.8200
  26.000       0.6590
  27.000       0.7003
  28.000       0.6264
  29.000       0.5283
  30.000       0.5506
  31.000       0.5505
  32.000       0.4916
  33.000       0.4564
  34.000       0.4534
  35.000       0.4961
  36.000       0.5123
  37.000       0.4615
  38.000       0.4819
  39.000       0.5647
  40.000       0.5172
  41.000       0.4486
  42.000       0.5484
  43.000       0.6092
  44.000       0.5668
  45.000       0.6683
  46.000       0.8332
  47.000       0.8982
  48.000       1.0059
  49.000       1.3400
  50.000       1.5234
  51.000       1.2762
  52.000       1.1559
  53.000       1.1238
  54.000       0.8981
  55.000       0.9469
  56.000       1.2438
  57.000       1.0828
  58.000       1.0013
  59.000       0.8813
  60.000       0.6940
  61.000       0.4881
  62.000       0.4634
  63.000       0.4251
  64.000       0.4224
  65.000       0.4394
  66.000       0.4921
  67.000       0.5214
  68.000       0.7832
  69.000       0.9421
  70.000       1.0811
  71.000       0.7725
  72.000       0.6976
  73.000       0.5115
  74.000       0.4305
  75.000       0.4611
  76.000       0.4423
  77.000       0.4191
  78.000       0.3744
  79.000       0.3998
  80.000       0.4432
  81.000       0.5298
  82.000       0.5029
  83.000       0.5094
  84.000       0.6150
  85.000       0.6849
  86.000       0.7581
  87.000       0.6611
  88.000       0.6097
  89.000       0.6867
  90.000       0.7972
  91.000       0.7708
  92.000       0.7756
  93.000       0.7521
  94.000       0.9691
  95.000       0.9984
  96.000       0.7544
  97.000       0.7476
  98.000       0.8614
  99.000       0.7394
 100.000       0.6063
 101.000       0.7735
 102.000       0.8084
 103.000       0.6400
 104.000       0.8256
 105.000       1.0128
 106.000       0.9313
 107.000       0.9310
 108.000       1.2750
 109.000       1.3661
 110.000       1.5011
 111.000       1.0038
 112.000       0.9764
 113.000       0.7082
 114.000       0.7661
 115.000       0.7089
 116.000       0.5845
 117.000       0.7392
 118.000       0.7812
 119.000       0.7121
 120.000       0.7584
 121.000       0.5571
 122.000       0.5048
 123.000       0.4567
 124.000       0.4350
 125.000       0.4504
 126.000       0.4349
 127.000       0.4475
 128.000       0.4929
 129.000       0.4796
 130.000       0.4524
 131.000       0.5346
 132.000       0.4601
 133.000       0.4134
 134.000       0.4179
 135.000       0.4076
 136.000       0.3797
 137.000       0.3728
 138.000       0.4329
 139.000       0.5224
 140.000       0.8373
 141.000       1.2103
 142.000       0.8642
 143.000       0.7426
 144.000       0.4900
 145.000       0.4700
 146.000       0.5426
 147.000       0.4251
 148.000       0.4107
 149.000       0.4271
 150.000       0.5684
 151.000       0.7064
 152.000       1.0736
 153.000       1.1569
 154.000       0.7481
 155.000       0.4917
 156.000       0.4917
 157.000       0.5005
 158.000       0.5770
 159.000       0.7216
 160.000       0.7020
 161.000       1.2550
 162.000       1.0736
 163.000       1.1526
 164.000       0.9433
 165.000       0.9214
 166.000       0.9649
 167.000       0.4979
 168.000       0.4627
 169.000       0.3849
 170.000       0.4042
 171.000       0.3999
 172.000       0.4114
 173.000       0.4190
 174.000       0.4397
 175.000       0.4629
 176.000       0.5782
 177.000       0.8152
 178.000       0.8932
 179.000       0.6300
 180.000       0.6915
 181.000       0.6358
 182.000       0.5797
 183.000       0.6268
 184.000       0.6455
 185.000       0.6908
 186.000       0.7275
 187.000       0.5962
 188.000       0.5642
 189.000       0.6408
 190.000       0.6605
 191.000       0.6519
 192.000       0.7298
 193.000       0.8539
 194.000       1.0899
 195.000       1.5251
 196.000       1.7701
 197.000       1.5381
 198.000       1.2009
 199.000       0.7112
 200.000       0.9289
 201.000       0.5751
 202.000       0.5980
 203.000       0.5831
 204.000       0.6773
 205.000       0.5690
 206.000       1.0379
 207.000       2.5772
 208.000       4.0065
 209.000       5.9073
