# Supplementary material for: Active ingredients and molecular targets of Taraxacum mongolicum against hepatocellular carcinoma: network pharmacology, molecular docking, and molecular dynamics simulation analysis
Source: PeerJ. 2022 Jul 18;10:e13737. doi: 10.7717/peerj.13737 (PMC9302432; doi:10.7717/peerj.13737)
Supplement: Supplemental Information 7 [file peerj-10-13737-s007.zip › Molecular dynamics (MD) simulation data/HSP90AA1-Quercetin/avghb-acceptor.dat]

#Acceptor            DonorH         Donor   Frames         Frac      AvgDist       AvgAng
MOL_210@O4        SER_37@HG     SER_37@OG     8337       0.8337       2.7899     162.3968
MOL_210@H7        SER_37@HG     SER_37@OG      283       0.0283       2.9331     150.0441
MOL_210@H8     VAL_135@HG22   VAL_135@CG2      212       0.0212       2.8483     144.6668
MOL_210@H8     VAL_135@HG21   VAL_135@CG2      204       0.0204       2.8588     144.5062
MOL_210@H6       THR_169@HB    THR_169@CB      195       0.0195       2.9363     146.5817
MOL_210@H8     VAL_135@HG23   VAL_135@CG2      183       0.0183       2.8565     145.3825
MOL_210@O6       TYR_124@HH    TYR_124@OH      145       0.0145       2.8687     154.2662
MOL_210@H5      PHE_123@HD1   PHE_123@CD1      137       0.0137       2.9442     141.1177
MOL_210@H8     VAL_135@HG13   VAL_135@CG1       98       0.0098       2.8675     143.8356
MOL_210@H8     VAL_135@HG11   VAL_135@CG1       84       0.0084       2.8368     141.8863
MOL_210@H8     VAL_135@HG12   VAL_135@CG1       65       0.0065       2.8614     143.7035
MOL_210@O7       TYR_124@HH    TYR_124@OH       55       0.0055       2.8902     156.1121
MOL_210@H10      VAL_121@HA    VAL_121@CA       33       0.0033       2.9349     144.0446
MOL_210@H4        SER_37@HG     SER_37@OG       32       0.0032       2.8827     138.7757
MOL_210@H7        SER_37@HA     SER_37@CA       25       0.0025       2.9221     138.2058
MOL_210@H2       TYR_124@HH    TYR_124@OH       20       0.0020       2.8140     144.0289
MOL_210@H2       ALA_96@HB3     ALA_96@CB       19       0.0019       2.9633     139.6404
MOL_210@O3      THR_169@HG1   THR_169@OG1       17       0.0017       2.8907     146.3760
MOL_210@H2       ALA_96@HB2     ALA_96@CB       14       0.0014       2.9644     141.9987
MOL_210@H3       MET_83@HE3     MET_83@CE       13       0.0013       2.9314     139.2718
MOL_210@H5      PHE_123@HB2    PHE_123@CB       13       0.0013       2.9723     139.8704
MOL_210@H3       MET_83@HE1     MET_83@CE       12       0.0012       2.9295     141.3644
MOL_210@C13       SER_37@HG     SER_37@OG       12       0.0012       2.9412     147.7107
MOL_210@H2       ALA_96@HB1     ALA_96@CB        9       0.0009       2.9404     140.9941
MOL_210@H4     VAL_171@HG23   VAL_171@CG2        7       0.0007       2.9604     140.1127
MOL_210@H1      ASN_36@HD22    ASN_36@ND2        6       0.0006       2.8683     153.1686
MOL_210@H8       MET_83@HE2     MET_83@CE        6       0.0006       2.9353     137.8115
MOL_210@H3       MET_83@HE2     MET_83@CE        6       0.0006       2.9492     141.7985
MOL_210@H8       MET_83@HE3     MET_83@CE        4       0.0004       2.8013     148.6460
MOL_210@H8       MET_83@HE1     MET_83@CE        4       0.0004       2.9069     141.9418
MOL_210@H4     VAL_171@HG22   VAL_171@CG2        4       0.0004       2.9800     142.4920
MOL_210@H1      ASN_36@HD21    ASN_36@ND2        3       0.0003       2.8362     153.0771
MOL_210@H7       SER_37@HB3     SER_37@CB        3       0.0003       2.9071     148.8134
MOL_210@H4      LEU_33@HD23    LEU_33@CD2        3       0.0003       2.9257     139.3194
MOL_210@H5      LEU_33@HD22    LEU_33@CD2        3       0.0003       2.9844     139.6918
MOL_210@C14       SER_37@HG     SER_37@OG        2       0.0002       2.9119     143.3307
MOL_210@H4      LEU_33@HD21    LEU_33@CD2        2       0.0002       2.9399     137.5785
MOL_210@O1      ASN_36@HD22    ASN_36@ND2        2       0.0002       2.9458     154.6573
MOL_210@O1      ASN_36@HD21    ASN_36@ND2        2       0.0002       2.9547     140.8997
MOL_210@H4      LEU_33@HD22    LEU_33@CD2        2       0.0002       2.9571     140.1063
MOL_210@H10      ALA_96@HB3     ALA_96@CB        1       0.0001       2.7564     143.8356
MOL_210@H10      ALA_96@HB2     ALA_96@CB        1       0.0001       2.7705     136.7103
MOL_210@H9      LEU_92@HD21    LEU_92@CD2        1       0.0001       2.8499     149.1948
MOL_210@H4     VAL_171@HG21   VAL_171@CG2        1       0.0001       2.9071     160.3926
MOL_210@H4      LEU_33@HD11    LEU_33@CD1        1       0.0001       2.9218     137.8565
MOL_210@H2      TYR_124@HE1   TYR_124@CE1        1       0.0001       2.9241     135.4347
MOL_210@H2      TYR_124@HE2   TYR_124@CE2        1       0.0001       2.9242     149.3014
MOL_210@H6        SER_37@HA     SER_37@CA        1       0.0001       2.9256     158.4814
MOL_210@H3       MET_83@HG3     MET_83@CG        1       0.0001       2.9367     141.6409
MOL_210@H4      LEU_33@HD12    LEU_33@CD1        1       0.0001       2.9550     136.2480
MOL_210@H9      LEU_92@HD13    LEU_92@CD1        1       0.0001       2.9712     139.4644
MOL_210@C7      ASN_36@HD22    ASN_36@ND2        1       0.0001       2.9782     135.0725
MOL_210@H9       TYR_124@HH    TYR_124@OH        1       0.0001       2.9844     144.2823
MOL_210@H5      LEU_33@HD21    LEU_33@CD2        1       0.0001       2.9910     139.2489
MOL_210@H5      LEU_33@HD23    LEU_33@CD2        1       0.0001       2.9939     135.4118
