# Supplementary material for: Active ingredients and molecular targets of Taraxacum mongolicum against hepatocellular carcinoma: network pharmacology, molecular docking, and molecular dynamics simulation analysis
Source: PeerJ. 2022 Jul 18;10:e13737. doi: 10.7717/peerj.13737 (PMC9302432; doi:10.7717/peerj.13737)
Supplement: Supplemental Information 7 [file peerj-10-13737-s007.zip › Molecular dynamics (MD) simulation data/HSP90AA1-Quercetin/avghb-donor.dat]

#Acceptor            DonorH         Donor   Frames         Frac      AvgDist       AvgAng
ASP_78@OD2       MOL_210@H6    MOL_210@O3     9993       0.9993       2.5836     167.5287
ASP_78@OD2       MOL_210@H7    MOL_210@O4     9989       0.9989       2.5802     166.6564
GLY_120@O       MOL_210@H10    MOL_210@O7     1708       0.1708       2.7524     158.5496
VAL_135@HG22     MOL_210@H8    MOL_210@O5      651       0.0651       2.8000     146.9394
VAL_135@HG23     MOL_210@H8    MOL_210@O5      603       0.0603       2.8087     147.0935
VAL_135@HG21     MOL_210@H8    MOL_210@O5      596       0.0596       2.8176     146.2942
VAL_135@HG13     MOL_210@H8    MOL_210@O5      194       0.0194       2.7747     145.6251
VAL_135@HG11     MOL_210@H8    MOL_210@O5      188       0.0188       2.7748     145.7361
VAL_135@HG12     MOL_210@H8    MOL_210@O5      140       0.0140       2.7793     143.6517
PHE_123@HD1      MOL_210@H5   MOL_210@C15      134       0.0134       2.9503     143.4892
TYR_124@OH      MOL_210@H10    MOL_210@O7       46       0.0046       2.8220     159.4781
ALA_96@HB2       MOL_210@H2    MOL_210@C9       22       0.0022       2.9495     139.9707
ALA_96@HB3       MOL_210@H2    MOL_210@C9       19       0.0019       2.9520     138.5024
LEU_92@O        MOL_210@H10    MOL_210@O7       17       0.0017       2.8089     159.1230
MET_83@HE3       MOL_210@H3   MOL_210@C11       17       0.0017       2.9284     139.7936
ASN_36@HD21      MOL_210@H1    MOL_210@C7       13       0.0013       2.9551     151.7638
ALA_96@HB1       MOL_210@H2    MOL_210@C9       12       0.0012       2.9613     139.6355
MET_83@HE1       MOL_210@H3   MOL_210@C11       10       0.0010       2.9388     142.3090
LEU_33@HD22      MOL_210@H4   MOL_210@C14        9       0.0009       2.9318     142.3659
TYR_124@HH       MOL_210@H2    MOL_210@C9        8       0.0008       2.8932     142.6767
MET_83@HE2       MOL_210@H3   MOL_210@C11        8       0.0008       2.9563     143.0336
LEU_33@HD21      MOL_210@H4   MOL_210@C14        7       0.0007       2.9355     141.0809
PHE_123@HB2      MOL_210@H5   MOL_210@C15        7       0.0007       2.9730     139.9120
ASN_36@HD22      MOL_210@H1    MOL_210@C7        5       0.0005       2.9194     142.2370
LEU_33@HD11      MOL_210@H4   MOL_210@C14        4       0.0004       2.9572     142.4080
VAL_135@CG2      MOL_210@H8    MOL_210@O5        3       0.0003       2.9497     138.0661
LEU_33@HD23      MOL_210@H4   MOL_210@C14        3       0.0003       2.9555     140.6037
LEU_33@HD22      MOL_210@H5   MOL_210@C15        3       0.0003       2.9740     139.1602
THR_169@HB       MOL_210@H6    MOL_210@O3        2       0.0002       2.7126     137.4184
ALA_96@HB3      MOL_210@H10    MOL_210@O7        2       0.0002       2.8017     148.6788
ALA_96@HB2      MOL_210@H10    MOL_210@O7        2       0.0002       2.8876     139.3512
LEU_33@HD23      MOL_210@H5   MOL_210@C15        2       0.0002       2.9170     136.8545
TYR_124@HE2      MOL_210@H2    MOL_210@C9        2       0.0002       2.9580     139.2253
LEU_33@HD11      MOL_210@H5   MOL_210@C15        2       0.0002       2.9722     136.0523
VAL_135@CG1      MOL_210@H8    MOL_210@O5        2       0.0002       2.9806     140.6547
SER_37@OG        MOL_210@H7    MOL_210@O4        1       0.0001       2.6844     166.5269
THR_169@HB       MOL_210@H7    MOL_210@O4        1       0.0001       2.8504     137.3531
TYR_124@HE2     MOL_210@H10    MOL_210@O7        1       0.0001       2.8519     139.2335
VAL_121@HA      MOL_210@H10    MOL_210@O7        1       0.0001       2.8956     137.6502
MET_83@HE2       MOL_210@H8    MOL_210@O5        1       0.0001       2.9400     139.9423
LEU_33@HD12      MOL_210@H5   MOL_210@C15        1       0.0001       2.9435     136.2201
SER_37@HA        MOL_210@H7    MOL_210@O4        1       0.0001       2.9516     138.1554
LEU_33@HD21      MOL_210@H5   MOL_210@C15        1       0.0001       2.9557     135.0270
TYR_124@HE1      MOL_210@H2    MOL_210@C9        1       0.0001       2.9658     139.5190
TYR_124@CZ      MOL_210@H10    MOL_210@O7        1       0.0001       2.9779     135.5262
TYR_124@HE1     MOL_210@H10    MOL_210@O7        1       0.0001       2.9829     135.8135
VAL_171@HG21     MOL_210@H5   MOL_210@C15        1       0.0001       2.9838     136.0852
PHE_123@HE1      MOL_210@H5   MOL_210@C15        1       0.0001       2.9900     135.1158
PHE_123@HB3      MOL_210@H5   MOL_210@C15        1       0.0001       2.9910     141.0166
VAL_171@HG22     MOL_210@H4   MOL_210@C14        1       0.0001       2.9982     136.7527
