# Supplementary material for: Active ingredients and molecular targets of Taraxacum mongolicum against hepatocellular carcinoma: network pharmacology, molecular docking, and molecular dynamics simulation analysis
Source: PeerJ. 2022 Jul 18;10:e13737. doi: 10.7717/peerj.13737 (PMC9302432; doi:10.7717/peerj.13737)
Supplement: Supplemental Information 7 [file peerj-10-13737-s007.zip › Molecular dynamics (MD) simulation data/HSP90AA1-Quercetin/hbond.xls]

## Sheet: avghb-donor
Acceptor	DonorH	Donor	Frames	Frac	AvgDist	AvgAng
ASP_78@OD2	MOL_210@H6	MOL_210@O3	9993	0.9993	2.5836	167.529
ASP_78@OD2	MOL_210@H7	MOL_210@O4	9989	0.9989	2.5802	166.656
GLY_120@O	MOL_210@H10	MOL_210@O7	1708	0.1708	2.7524	158.55
VAL_135@HG22	MOL_210@H8	MOL_210@O5	651	0.0651	2.8	146.939
VAL_135@HG23	MOL_210@H8	MOL_210@O5	603	0.0603	2.8087	147.094
VAL_135@HG21	MOL_210@H8	MOL_210@O5	596	0.0596	2.8176	146.294
VAL_135@HG13	MOL_210@H8	MOL_210@O5	194	0.0194	2.7747	145.625
VAL_135@HG11	MOL_210@H8	MOL_210@O5	188	0.0188	2.7748	145.736
VAL_135@HG12	MOL_210@H8	MOL_210@O5	140	0.014	2.7793	143.652
PHE_123@HD1	MOL_210@H5	MOL_210@C15	134	0.0134	2.9503	143.489
MOL_210@O4	SER_37@HG	SER_37@OG	8337	0.8337	2.7899	162.397
MOL_210@H7	SER_37@HG	SER_37@OG	283	0.0283	2.9331	150.044
MOL_210@H8	VAL_135@HG22	VAL_135@CG2	212	0.0212	2.8483	144.667
MOL_210@H8	VAL_135@HG21	VAL_135@CG2	204	0.0204	2.8588	144.506
MOL_210@H6	THR_169@HB	THR_169@CB	195	0.0195	2.9363	146.582
MOL_210@H8	VAL_135@HG23	VAL_135@CG2	183	0.0183	2.8565	145.382
MOL_210@O6	TYR_124@HH	TYR_124@OH	145	0.0145	2.8687	154.266
MOL_210@H5	PHE_123@HD1	PHE_123@CD1	137	0.0137	2.9442	141.118
