# Supplementary material for: Active ingredients and molecular targets of Taraxacum mongolicum against hepatocellular carcinoma: network pharmacology, molecular docking, and molecular dynamics simulation analysis
Source: PeerJ. 2022 Jul 18;10:e13737. doi: 10.7717/peerj.13737 (PMC9302432; doi:10.7717/peerj.13737)
Supplement: Supplemental Information 7 [file peerj-10-13737-s007.zip › Molecular dynamics (MD) simulation data/HSP90AA1-Quercetin/rmsd_ligand.dat]

#Frame     RMSD_00002
       1       0.0000
       2       0.1214
       3       0.3121
       4       0.3214
       5       0.2020
       6       0.2076
       7       0.1320
       8       0.2233
       9       0.2770
      10       0.1899
      11       0.1531
      12       0.1640
      13       0.2393
      14       0.2737
      15       0.1612
      16       0.1305
      17       0.3182
      18       0.2333
      19       0.2605
      20       0.1916
      21       0.1502
      22       0.1649
      23       0.1763
      24       0.2005
      25       0.2803
      26       0.3121
      27       0.3218
      28       0.1192
      29       0.3038
      30       0.5273
      31       0.4394
      32       0.1329
      33       0.2222
      34       0.2417
      35       0.2229
      36       0.1848
      37       0.1948
      38       0.2482
      39       0.3677
      40       0.2489
      41       0.1624
      42       0.2917
      43       0.1817
      44       0.2437
      45       0.1915
      46       0.1506
      47       0.2343
      48       0.3632
      49       0.2327
      50       0.2936
      51       0.2718
      52       0.2409
      53       0.1470
      54       0.1837
      55       0.1650
      56       0.1843
      57       0.1870
      58       0.1379
      59       0.2282
      60       0.2109
      61       0.3539
      62       0.1662
      63       0.3721
      64       0.2697
      65       0.3659
      66       0.2995
      67       0.3056
      68       0.4232
      69       0.4359
      70       0.3232
      71       0.2992
      72       0.1737
      73       0.2597
      74       0.2709
      75       0.1609
      76       0.1604
      77       0.2107
      78       0.2345
      79       0.2451
      80       0.2590
      81       0.1998
      82       0.1848
      83       0.2378
      84       0.3403
      85       0.1877
      86       0.4802
      87       0.3958
      88       0.4246
      89       0.2582
      90       0.4089
      91       0.1640
      92       0.4306
      93       0.2191
      94       0.3223
      95       0.2574
      96       0.2032
      97       0.3328
      98       0.1869
      99       0.2122
     100       0.1782
     101       0.1353
     102       0.3623
     103       0.2588
     104       0.2107
     105       0.3796
     106       0.2840
     107       0.2404
     108       0.2825
     109       0.2619
     110       0.2713
     111       0.2230
     112       0.2072
     113       0.2996
     114       0.4717
     115       0.4215
     116       0.3755
     117       0.1895
     118       0.1972
     119       0.3189
     120       0.3271
     121       0.2298
     122       0.3712
     123       0.2841
     124       0.2362
     125       0.2908
     126       0.1564
     127       0.2252
     128       0.2003
     129       0.1528
     130       0.1993
     131       0.2400
     132       0.2217
     133       0.2131
     134       0.2558
     135       0.2123
     136       0.1784
     137       0.2415
     138       0.2764
     139       0.2238
     140       0.3711
     141       0.2070
     142       0.2197
     143       0.1830
     144       0.2978
     145       0.2255
     146       0.1446
     147       0.2455
     148       0.3983
     149       0.3073
     150       0.3220
     151       0.3229
     152       0.3546
     153       0.2169
     154       0.2760
     155       0.1635
     156       0.2545
     157       0.1871
     158       0.2883
     159       0.3533
     160       0.5165
     161       0.3516
     162       0.3825
     163       0.2324
     164       0.2900
     165       0.3096
     166       0.3879
     167       0.4792
     168       0.3696
     169       0.3298
     170       0.4011
     171       0.2874
     172       0.4261
     173       0.3641
     174       0.3742
     175       0.2813
     176       0.4670
     177       0.2757
     178       0.5085
     179       0.3978
     180       0.3426
     181       0.1722
     182       0.2619
     183       0.2911
     184       0.3884
     185       0.6095
     186       0.3077
     187       0.2907
     188       0.2523
     189       0.2510
     190       0.2134
     191       0.2859
     192       0.1815
     193       0.2124
     194       0.2258
     195       0.4057
     196       0.3127
     197       0.1567
     198       0.2773
     199       0.1775
     200       0.2485
     201       0.1127
     202       0.2394
     203       0.1620
     204       0.1710
     205       0.2330
     206       0.1998
     207       0.1906
     208       0.2329
     209       0.1931
     210       0.3478
     211       0.2274
     212       0.1416
     213       0.5084
     214       0.2448
     215       0.3089
     216       0.3269
     217       0.2486
     218       0.2286
     219       0.1714
     220       0.3620
     221       0.4088
     222       0.1602
     223       0.5633
     224       0.3859
     225       0.4155
     226       0.2150
     227       0.1637
     228       0.3625
     229       0.4883
     230       0.4091
     231       0.4302
     232       0.2992
     233       0.3206
     234       0.2230
     235       0.3041
     236       0.4237
     237       0.4577
     238       0.3751
     239       0.2314
     240       0.1596
     241       0.3874
     242       0.3711
     243       0.2313
     244       0.2367
     245       0.3073
     246       0.3288
     247       0.3275
     248       0.1611
     249       0.2089
     250       0.2097
     251       0.2825
     252       0.2434
     253       0.1856
     254       0.2272
     255       0.1891
     256       0.1274
     257       0.2422
     258       0.3099
     259       0.2478
     260       0.3035
     261       0.2948
     262       0.3827
     263       0.2536
     264       0.2173
     265       0.2772
     266       0.2412
     267       0.2867
     268       0.2174
     269       0.2367
     270       0.4669
     271       0.6431
     272       0.2641
     273       0.3130
     274       0.2741
     275       0.3179
     276       0.1683
     277       0.2408
     278       0.2890
     279       0.1558
     280       0.2633
     281       0.2557
     282       0.1889
     283       0.2043
     284       0.3421
     285       0.2797
     286       0.1406
     287       0.2585
     288       0.1356
     289       0.1989
     290       0.1921
     291       0.3007
     292       0.1114
     293       0.2200
     294       0.1379
     295       0.3455
     296       0.2209
     297       0.2245
     298       0.2383
     299       0.2699
     300       0.2392
     301       0.2854
     302       0.3594
     303       0.5059
     304       0.2076
     305       0.2766
     306       0.2982
     307       0.3692
     308       0.3100
     309       0.3031
     310       0.1830
     311       0.3465
     312       0.3926
     313       0.2545
     314       0.2081
     315       0.2359
     316       0.2438
     317       0.1454
     318       0.2732
     319       0.1888
     320       0.2079
     321       0.1351
     322       0.3159
     323       0.1796
     324       0.2641
     325       0.1910
     326       0.3879
     327       0.2306
     328       0.4210
     329       0.3900
     330       0.2389
     331       0.2129
     332       0.2752
     333       0.2412
     334       0.3474
     335       0.2756
     336       0.1982
     337       0.2326
     338       0.2536
     339       0.2117
     340       0.2882
     341       0.3958
     342       0.4274
     343       0.5196
     344       0.4820
     345       0.5939
     346       0.5593
     347       0.5049
     348       0.4979
     349       0.5253
     350       0.6038
     351       0.6535
     352       0.5393
     353       0.5190
     354       0.5371
     355       0.4375
     356       0.4694
     357       0.3349
     358       0.4689
     359       0.3987
     360       0.4678
     361       0.3304
     362       0.2227
     363       0.1645
     364       0.2663
     365       0.1820
     366       0.2835
     367       0.3433
     368       0.3302
     369       0.1902
     370       0.1866
     371       0.3674
     372       0.2220
     373       0.2595
     374       0.3300
     375       0.3004
     376       0.2471
     377       0.1826
     378       0.2317
     379       0.2400
     380       0.1736
     381       0.3697
     382       0.5838
     383       0.3923
     384       0.5802
     385       0.5594
     386       0.3402
     387       0.2864
     388       0.1619
     389       0.1434
     390       0.2246
     391       0.2051
     392       0.1690
     393       0.1998
     394       0.2015
     395       0.4004
     396       0.2569
     397       0.2195
     398       0.1980
     399       0.2813
     400       0.2118
     401       0.3006
     402       0.2039
     403       0.2332
     404       0.1654
     405       0.2970
     406       0.2571
     407       0.2627
     408       0.1585
     409       0.2220
     410       0.1946
     411       0.3159
     412       0.2246
     413       0.2011
     414       0.2278
     415       0.2052
     416       0.3566
     417       0.3318
     418       0.3888
     419       0.3692
     420       0.2913
     421       0.1707
     422       0.3637
     423       0.3170
     424       0.1582
     425       0.1941
     426       0.1906
     427       0.2772
     428       0.2724
     429       0.1682
     430       0.2869
     431       0.2787
     432       0.2398
     433       0.2549
     434       0.1492
     435       0.1792
     436       0.3240
     437       0.2205
     438       0.1723
     439       0.2577
     440       0.2496
     441       0.1915
     442       0.1477
     443       0.1710
     444       0.2055
     445       0.1889
     446       0.2998
     447       0.2226
     448       0.3329
     449       0.2914
     450       0.2098
     451       0.2856
     452       0.2098
     453       0.2917
     454       0.1401
     455       0.1464
     456       0.1627
     457       0.2316
     458       0.2999
     459       0.3200
     460       0.2205
     461       0.1857
     462       0.1521
     463       0.1682
     464       0.2800
     465       0.2461
     466       0.3220
     467       0.1865
     468       0.2631
     469       0.3829
     470       0.1583
     471       0.2704
     472       0.3841
     473       0.2486
     474       0.4645
     475       0.2407
     476       0.1729
     477       0.4927
     478       0.1754
     479       0.1514
     480       0.1895
     481       0.2058
     482       0.2794
     483       0.2216
     484       0.1912
     485       0.3238
     486       0.1798
     487       0.1204
     488       0.3529
     489       0.3174
     490       0.2389
     491       0.2580
     492       0.1708
     493       0.2848
     494       0.2140
     495       0.2495
     496       0.2713
     497       0.2399
     498       0.1867
     499       0.3659
     500       0.2556
     501       0.2451
     502       0.1266
     503       0.2801
     504       0.4373
     505       0.2189
     506       0.3051
     507       0.3910
     508       0.2009
     509       0.1896
     510       0.3118
     511       0.1453
     512       0.1978
     513       0.1973
     514       0.1524
     515       0.2520
     516       0.2809
     517       0.3644
     518       0.1715
     519       0.2011
     520       0.2931
     521       0.4111
     522       0.2334
     523       0.2254
     524       0.5403
     525       0.3050
     526       0.2736
     527       0.2787
     528       0.2126
     529       0.2089
     530       0.2954
     531       0.2848
     532       0.2158
     533       0.3096
     534       0.3080
     535       0.2220
     536       0.3390
     537       0.4246
     538       0.2919
     539       0.2453
     540       0.3373
     541       0.1655
     542       0.2918
     543       0.2091
     544       0.3452
     545       0.2644
     546       0.3089
     547       0.3122
     548       0.3110
     549       0.4383
     550       0.5154
     551       0.4940
     552       0.4867
     553       0.3460
     554       0.1424
     555       0.3454
     556       0.2715
     557       0.4371
     558       0.3341
     559       0.2928
     560       0.3309
     561       0.2362
     562       0.2863
     563       0.1293
     564       0.3125
     565       0.3207
     566       0.2502
     567       0.3199
     568       0.1851
     569       0.1765
     570       0.2772
     571       0.3084
     572       0.1593
     573       0.3276
     574       0.3046
     575       0.3201
     576       0.1787
     577       0.3449
     578       0.3680
     579       0.3981
     580       0.2352
     581       0.2598
     582       0.3717
     583       0.1853
     584       0.3255
     585       0.3171
     586       0.3562
     587       0.1342
     588       0.4542
     589       0.2926
     590       0.1788
     591       0.3006
     592       0.3569
     593       0.2050
     594       0.1801
     595       0.1797
     596       0.3235
     597       0.3220
     598       0.4174
     599       0.4266
     600       0.1891
     601       0.2402
     602       0.2903
     603       0.2466
     604       0.1827
     605       0.1785
     606       0.2369
     607       0.1555
     608       0.2880
     609       0.1238
     610       0.1819
     611       0.1884
     612       0.1057
     613       0.1681
     614       0.3604
     615       0.1984
     616       0.1657
     617       0.2324
     618       0.1950
     619       0.2004
     620       0.3379
     621       0.2211
     622       0.2227
     623       0.1956
     624       0.2025
     625       0.1279
     626       0.1865
     627       0.1882
     628       0.2245
     629       0.1748
     630       0.3025
     631       0.1990
     632       0.2003
     633       0.2062
     634       0.2201
     635       0.2313
     636       0.1729
     637       0.1935
     638       0.2577
     639       0.1773
     640       0.1677
     641       0.2246
     642       0.1283
     643       0.2359
     644       0.3002
     645       0.2977
     646       0.1486
     647       0.2577
     648       0.1881
     649       0.1818
     650       0.2712
     651       0.1377
     652       0.2755
     653       0.1697
     654       0.2329
     655       0.2609
     656       0.3584
     657       0.1882
     658       0.1516
     659       0.2945
     660       0.3435
     661       0.2829
     662       0.2208
     663       0.2344
     664       0.2504
     665       0.1834
     666       0.2895
     667       0.2249
     668       0.2366
     669       0.2216
     670       0.2633
     671       0.2732
     672       0.1896
     673       0.1747
     674       0.2293
     675       0.2643
     676       0.2235
     677       0.2389
     678       0.1859
     679       0.2314
     680       0.2174
     681       0.1635
     682       0.1323
     683       0.1394
     684       0.2154
     685       0.1736
     686       0.2723
     687       0.1847
     688       0.3549
     689       0.1368
     690       0.3270
     691       0.2012
     692       0.2303
     693       0.2628
     694       0.2780
     695       0.1924
     696       0.1417
     697       0.2463
     698       0.1886
     699       0.1545
     700       0.2309
     701       0.2583
     702       0.1053
     703       0.1288
     704       0.2511
     705       0.1899
     706       0.1763
     707       0.3964
     708       0.1832
     709       0.1624
     710       0.2528
     711       0.1989
     712       0.3261
     713       0.1865
     714       0.1529
     715       0.1477
     716       0.2185
     717       0.3685
     718       0.2387
     719       0.2216
     720       0.2028
     721       0.1764
     722       0.1050
     723       0.2257
     724       0.2586
     725       0.2404
     726       0.2397
     727       0.2055
     728       0.2582
     729       0.2544
     730       0.1587
     731       0.2693
     732       0.2129
     733       0.2453
     734       0.3188
     735       0.1826
     736       0.2034
     737       0.2228
     738       0.1769
     739       0.1743
     740       0.2618
     741       0.2598
     742       0.1911
     743       0.2019
     744       0.2459
     745       0.3817
     746       0.2604
     747       0.1935
     748       0.2017
     749       0.1767
     750       0.1954
     751       0.1784
     752       0.1736
     753       0.2015
     754       0.2547
     755       0.1325
     756       0.1362
     757       0.1552
     758       0.1857
     759       0.1593
     760       0.2367
     761       0.3090
     762       0.3834
     763       0.2267
     764       0.2533
     765       0.2172
     766       0.2106
     767       0.4338
     768       0.3352
     769       0.1816
     770       0.2451
     771       0.2731
     772       0.2966
     773       0.3230
     774       0.2095
     775       0.4339
     776       0.2286
     777       0.1471
     778       0.1779
     779       0.1447
     780       0.1743
     781       0.1606
     782       0.1547
     783       0.2037
     784       0.2763
     785       0.2072
     786       0.3330
     787       0.2926
     788       0.3318
     789       0.1722
     790       0.2106
     791       0.3465
     792       0.2109
     793       0.2082
     794       0.2525
     795       0.2085
     796       0.1465
     797       0.1477
     798       0.2404
     799       0.2764
     800       0.2520
     801       0.1673
     802       0.2687
     803       0.2883
     804       0.2724
     805       0.1615
     806       0.2611
     807       0.2158
     808       0.2299
     809       0.1564
     810       0.2200
     811       0.1629
     812       0.2835
     813       0.1479
     814       0.2138
     815       0.1678
     816       0.2572
     817       0.2890
     818       0.1374
     819       0.1833
     820       0.3649
     821       0.2151
     822       0.2042
     823       0.1463
     824       0.2686
     825       0.2756
     826       0.1684
     827       0.2530
     828       0.2983
     829       0.4303
     830       0.2533
     831       0.3039
     832       0.6808
     833       0.3903
     834       0.2221
     835       0.1708
     836       0.2083
     837       0.2448
     838       0.3737
     839       0.3859
     840       0.2135
     841       0.1723
     842       0.2386
     843       0.2075
     844       0.2506
     845       0.1645
     846       0.2075
     847       0.2054
     848       0.4567
     849       0.4487
     850       0.2455
     851       0.2356
     852       0.3108
     853       0.2766
     854       0.3167
     855       0.3307
     856       0.1700
     857       0.2613
     858       0.1880
     859       0.3244
     860       0.2047
     861       0.2629
     862       0.1866
     863       0.1766
     864       0.3530
     865       0.1596
     866       0.2676
     867       0.1862
     868       0.2297
     869       0.3025
     870       0.2213
     871       0.1710
     872       0.2110
     873       0.3894
     874       0.1152
     875       0.2854
     876       0.1595
     877       0.2077
     878       0.3329
     879       0.1839
     880       0.2367
     881       0.2304
     882       0.1424
     883       0.1368
     884       0.4138
     885       0.4951
     886       0.4649
     887       0.2447
     888       0.2548
     889       0.2197
     890       0.3308
     891       0.1884
     892       0.2124
     893       0.2902
     894       0.3339
     895       0.3362
     896       0.4194
     897       0.3272
     898       0.2732
     899       0.1247
     900       0.2899
     901       0.1887
     902       0.1822
     903       0.3256
     904       0.3078
     905       0.2646
     906       0.5247
     907       0.2506
     908       0.3466
     909       0.1176
     910       0.2924
     911       0.3005
     912       0.2077
     913       0.1641
     914       0.2179
     915       0.2117
     916       0.2595
     917       0.2126
     918       0.1878
     919       0.2063
     920       0.3764
     921       0.3038
     922       0.1598
     923       0.3371
     924       0.1859
     925       0.2801
     926       0.2081
     927       0.1667
     928       0.1863
     929       0.1410
     930       0.1710
     931       0.2008
     932       0.1531
     933       0.3121
     934       0.1351
     935       0.3158
     936       0.3140
     937       0.1752
     938       0.2378
     939       0.2437
     940       0.3170
     941       0.2466
     942       0.3110
     943       0.3287
     944       0.3096
     945       0.2500
     946       0.3295
     947       0.2011
     948       0.2852
     949       0.1951
     950       0.2299
     951       0.2909
     952       0.2548
     953       0.3789
     954       0.3236
     955       0.3761
     956       0.2337
     957       0.2272
     958       0.2947
     959       0.1847
     960       0.2177
     961       0.1737
     962       0.3618
     963       0.2816
     964       0.3060
     965       0.1962
     966       0.3201
     967       0.2581
     968       0.2687
     969       0.3065
     970       0.2450
     971       0.3859
     972       0.2019
     973       0.2469
     974       0.3352
     975       0.4849
     976       0.5650
     977       0.4329
     978       0.4307
     979       0.4807
     980       0.3961
     981       0.5780
     982       0.5091
     983       0.4913
     984       0.4754
     985       0.6065
     986       0.6003
     987       0.6678
     988       0.4100
     989       0.5044
     990       0.6392
     991       0.4547
     992       0.5986
     993       0.4381
     994       0.5339
     995       0.5112
     996       0.3597
     997       0.3637
     998       0.2815
     999       0.4321
    1000       0.3851
    1001       0.3032
    1002       0.2694
    1003       0.2655
    1004       0.2509
    1005       0.1403
    1006       0.1730
    1007       0.2351
    1008       0.2277
    1009       0.2310
    1010       0.1575
    1011       0.2707
    1012       0.1610
    1013       0.2908
    1014       0.3495
    1015       0.4515
    1016       0.4742
    1017       0.2145
    1018       0.3605
    1019       0.3339
    1020       0.1455
    1021       0.2928
    1022       0.2004
    1023       0.2651
    1024       0.2297
    1025       0.3037
    1026       0.2145
    1027       0.3182
    1028       0.2459
    1029       0.2845
    1030       0.2572
    1031       0.2033
    1032       0.3054
    1033       0.1755
    1034       0.2056
    1035       0.2761
    1036       0.1942
    1037       0.3628
    1038       0.2927
    1039       0.2343
    1040       0.1840
    1041       0.1899
    1042       0.3497
    1043       0.1918
    1044       0.1974
    1045       0.2292
    1046       0.3890
    1047       0.2659
    1048       0.2864
    1049       0.3289
    1050       0.3386
    1051       0.2353
    1052       0.3188
    1053       0.2150
    1054       0.2440
    1055       0.2229
    1056       0.1819
    1057       0.1735
    1058       0.2057
    1059       0.2438
    1060       0.2581
    1061       0.1638
    1062       0.2341
    1063       0.2698
    1064       0.2186
    1065       0.1557
    1066       0.2242
    1067       0.2573
    1068       0.1796
    1069       0.2075
    1070       0.2258
    1071       0.2376
    1072       0.3054
    1073       0.3412
    1074       0.3603
    1075       0.3259
    1076       0.2672
    1077       0.3406
    1078       0.2336
    1079       0.1786
    1080       0.1225
    1081       0.2239
    1082       0.2669
    1083       0.4062
    1084       0.2526
    1085       0.3470
    1086       0.1630
    1087       0.2166
    1088       0.3359
    1089       0.2440
    1090       0.2934
    1091       0.3015
    1092       0.2295
    1093       0.2256
    1094       0.1497
    1095       0.3877
    1096       0.3418
    1097       0.2452
    1098       0.1442
    1099       0.2901
    1100       0.3362
    1101       0.1538
    1102       0.2127
    1103       0.1574
    1104       0.2052
    1105       0.2008
    1106       0.2225
    1107       0.2570
    1108       0.2050
    1109       0.1640
    1110       0.1813
    1111       0.1562
    1112       0.1780
    1113       0.2883
    1114       0.2003
    1115       0.3013
    1116       0.2030
    1117       0.2366
    1118       0.3436
    1119       0.2144
    1120       0.2267
    1121       0.1208
    1122       0.1273
    1123       0.1693
    1124       0.2004
    1125       0.1724
    1126       0.2416
    1127       0.1711
    1128       0.2084
    1129       0.1531
    1130       0.1281
    1131       0.2167
    1132       0.1765
    1133       0.2132
    1134       0.1132
    1135       0.2198
    1136       0.2591
    1137       0.2036
    1138       0.2049
    1139       0.1884
    1140       0.2849
    1141       0.2857
    1142       0.1784
    1143       0.2679
    1144       0.1780
    1145       0.2839
    1146       0.1896
    1147       0.2305
    1148       0.2117
    1149       0.2661
    1150       0.1771
    1151       0.1547
    1152       0.3114
    1153       0.2692
    1154       0.1817
    1155       0.1688
    1156       0.1544
    1157       0.2247
    1158       0.1628
    1159       0.1609
    1160       0.2610
    1161       0.3387
    1162       0.2480
    1163       0.1907
    1164       0.3602
    1165       0.2549
    1166       0.2069
    1167       0.2745
    1168       0.3689
    1169       0.4370
    1170       0.3426
    1171       0.2898
    1172       0.1942
    1173       0.2133
    1174       0.3396
    1175       0.2384
    1176       0.2754
    1177       0.1898
    1178       0.2005
    1179       0.2205
    1180       0.2421
    1181       0.2312
    1182       0.1425
    1183       0.1554
    1184       0.2265
    1185       0.4852
    1186       0.2602
    1187       0.1928
    1188       0.1972
    1189       0.1826
    1190       0.1820
    1191       0.1765
    1192       0.3801
    1193       0.2829
    1194       0.3504
    1195       0.1891
    1196       0.2283
    1197       0.2335
    1198       0.3143
    1199       0.4066
    1200       0.1978
    1201       0.3801
    1202       0.2780
    1203       0.2799
    1204       0.1619
    1205       0.1966
    1206       0.2267
    1207       0.2534
    1208       0.1526
    1209       0.1495
    1210       0.1905
    1211       0.3598
    1212       0.1475
    1213       0.3154
    1214       0.1789
    1215       0.2327
    1216       0.0999
    1217       0.2760
    1218       0.2506
    1219       0.1676
    1220       0.3311
    1221       0.1429
    1222       0.2981
    1223       0.1185
    1224       0.2015
    1225       0.1581
    1226       0.2365
    1227       0.1386
    1228       0.1423
    1229       0.2145
    1230       0.4001
    1231       0.3402
    1232       0.1734
    1233       0.2134
    1234       0.1325
    1235       0.2096
    1236       0.1788
    1237       0.2776
    1238       0.2886
    1239       0.3250
    1240       0.2906
    1241       0.2174
    1242       0.2511
    1243       0.1966
    1244       0.1326
    1245       0.1891
    1246       0.3758
    1247       0.2675
    1248       0.4080
    1249       0.4300
    1250       0.5450
    1251       0.1460
    1252       0.2858
    1253       0.2093
    1254       0.1971
    1255       0.1321
    1256       0.3314
    1257       0.1489
    1258       0.3356
    1259       0.2357
    1260       0.1612
    1261       0.1313
    1262       0.1949
    1263       0.2591
    1264       0.1664
    1265       0.1333
    1266       0.2598
    1267       0.3383
    1268       0.2369
    1269       0.3951
    1270       0.3044
    1271       0.2110
    1272       0.2350
    1273       0.2600
    1274       0.3618
    1275       0.1527
    1276       0.1365
    1277       0.1992
    1278       0.1924
    1279       0.1714
    1280       0.2455
    1281       0.3651
    1282       0.4347
    1283       0.3163
    1284       0.2631
    1285       0.2029
    1286       0.2020
    1287       0.2334
    1288       0.1059
    1289       0.1576
    1290       0.2863
    1291       0.3811
    1292       0.2280
    1293       0.0965
    1294       0.2006
    1295       0.2455
    1296       0.2466
    1297       0.3617
    1298       0.3186
    1299       0.2325
    1300       0.2181
    1301       0.1472
    1302       0.2291
    1303       0.1831
    1304       0.1619
    1305       0.2214
    1306       0.2216
    1307       0.2199
    1308       0.1697
    1309       0.2143
    1310       0.1953
    1311       0.1593
    1312       0.2184
    1313       0.1326
    1314       0.2439
    1315       0.2089
    1316       0.2103
    1317       0.3053
    1318       0.1878
    1319       0.2610
    1320       0.3572
    1321       0.2583
    1322       0.1651
    1323       0.1426
    1324       0.2188
    1325       0.2756
    1326       0.2763
    1327       0.1350
    1328       0.1968
    1329       0.1831
    1330       0.1689
    1331       0.1759
    1332       0.2520
    1333       0.1691
    1334       0.3600
    1335       0.1414
    1336       0.2312
    1337       0.1312
    1338       0.2752
    1339       0.1937
    1340       0.3203
    1341       0.1868
    1342       0.1182
    1343       0.4076
    1344       0.1372
    1345       0.3570
    1346       0.1864
    1347       0.2534
    1348       0.3052
    1349       0.2224
    1350       0.1845
    1351       0.1624
    1352       0.1815
    1353       0.2165
    1354       0.2780
    1355       0.2520
    1356       0.2705
    1357       0.1725
    1358       0.2637
    1359       0.2191
    1360       0.1919
    1361       0.3005
    1362       0.2171
    1363       0.2673
    1364       0.1635
    1365       0.1556
    1366       0.2164
    1367       0.1430
    1368       0.2417
    1369       0.2148
    1370       0.2491
    1371       0.1919
    1372       0.3366
    1373       0.2294
    1374       0.2263
    1375       0.2192
    1376       0.1921
    1377       0.2225
    1378       0.2257
    1379       0.1518
    1380       0.2440
    1381       0.2922
    1382       0.2186
    1383       0.2504
    1384       0.2228
    1385       0.1932
    1386       0.2045
    1387       0.1416
    1388       0.1465
    1389       0.1605
    1390       0.1468
    1391       0.2630
    1392       0.2670
    1393       0.1863
    1394       0.1612
    1395       0.1829
    1396       0.2541
    1397       0.1243
    1398       0.2050
    1399       0.1588
    1400       0.1738
    1401       0.1820
    1402       0.3823
    1403       0.3084
    1404       0.3057
    1405       0.3597
    1406       0.4227
    1407       0.2194
    1408       0.2688
    1409       0.2977
    1410       0.3126
    1411       0.1272
    1412       0.1870
    1413       0.4283
    1414       0.2613
    1415       0.3764
    1416       0.2323
    1417       0.3103
    1418       0.3517
    1419       0.2784
    1420       0.3928
    1421       0.2091
    1422       0.2306
    1423       0.2143
    1424       0.2949
    1425       0.4188
    1426       0.3932
    1427       0.2138
    1428       0.1990
    1429       0.4369
    1430       0.2973
    1431       0.1836
    1432       0.4310
    1433       0.3109
    1434       0.1686
    1435       0.1640
    1436       0.1334
    1437       0.2759
    1438       0.2916
    1439       0.2238
    1440       0.2133
    1441       0.2144
    1442       0.1917
    1443       0.3096
    1444       0.2407
    1445       0.1648
    1446       0.1721
    1447       0.2044
    1448       0.3246
    1449       0.1720
    1450       0.1896
    1451       0.1650
    1452       0.2843
    1453       0.1719
    1454       0.1898
    1455       0.1815
    1456       0.2538
    1457       0.1691
    1458       0.1564
    1459       0.1896
    1460       0.2081
    1461       0.2182
    1462       0.1808
    1463       0.1964
    1464       0.1363
    1465       0.2872
    1466       0.2084
    1467       0.1688
    1468       0.1815
    1469       0.1858
    1470       0.1538
    1471       0.3017
    1472       0.1274
    1473       0.1768
    1474       0.2053
    1475       0.2794
    1476       0.3063
    1477       0.1890
    1478       0.1960
    1479       0.2373
    1480       0.2540
    1481       0.1340
    1482       0.2056
    1483       0.2295
    1484       0.1874
    1485       0.2213
    1486       0.2762
    1487       0.4228
    1488       0.1892
    1489       0.2098
    1490       0.1897
    1491       0.1976
    1492       0.2095
    1493       0.2688
    1494       0.2326
    1495       0.2604
    1496       0.2087
    1497       0.4710
    1498       0.3460
    1499       0.1979
    1500       0.4147
    1501       0.1749
    1502       0.3747
    1503       0.2220
    1504       0.3379
    1505       0.2790
    1506       0.3273
    1507       0.2183
    1508       0.2235
    1509       0.2420
    1510       0.2385
    1511       0.2002
    1512       0.3419
    1513       0.2527
    1514       0.2636
    1515       0.2314
    1516       0.3166
    1517       0.3198
    1518       0.2947
    1519       0.1788
    1520       0.2876
    1521       0.1605
    1522       0.2412
    1523       0.1577
    1524       0.1472
    1525       0.2119
    1526       0.2032
    1527       0.1985
    1528       0.2001
    1529       0.1548
    1530       0.1978
    1531       0.2009
    1532       0.1382
    1533       0.2976
    1534       0.1358
    1535       0.1141
    1536       0.2566
    1537       0.3021
    1538       0.1665
    1539       0.3175
    1540       0.2064
    1541       0.2160
    1542       0.1402
    1543       0.2652
    1544       0.2877
    1545       0.2311
    1546       0.1925
    1547       0.2379
    1548       0.3202
    1549       0.1850
    1550       0.1975
    1551       0.2984
    1552       0.2849
    1553       0.2134
    1554       0.1608
    1555       0.1591
    1556       0.1778
    1557       0.1666
    1558       0.1834
    1559       0.2040
    1560       0.2617
    1561       0.1248
    1562       0.3518
    1563       0.2933
    1564       0.1788
    1565       0.2028
    1566       0.1735
    1567       0.2378
    1568       0.3596
    1569       0.1332
    1570       0.1940
    1571       0.1404
    1572       0.2845
    1573       0.1721
    1574       0.3203
    1575       0.1731
    1576       0.1639
    1577       0.2733
    1578       0.2719
    1579       0.1894
    1580       0.1830
    1581       0.1441
    1582       0.2865
    1583       0.1910
    1584       0.1615
    1585       0.2711
    1586       0.3591
    1587       0.1884
    1588       0.2262
    1589       0.3028
    1590       0.1989
    1591       0.2364
    1592       0.2184
    1593       0.2536
    1594       0.4141
    1595       0.2010
    1596       0.2597
    1597       0.1583
    1598       0.3585
    1599       0.2459
    1600       0.2406
    1601       0.1855
    1602       0.2747
    1603       0.2398
    1604       0.2278
    1605       0.1532
    1606       0.1700
    1607       0.2921
    1608       0.2809
    1609       0.2820
    1610       0.2487
    1611       0.1857
    1612       0.2903
    1613       0.3550
    1614       0.3339
    1615       0.1670
    1616       0.1646
    1617       0.2360
    1618       0.3240
    1619       0.1389
    1620       0.1605
    1621       0.1382
    1622       0.2329
    1623       0.1744
    1624       0.1481
    1625       0.3135
    1626       0.2763
    1627       0.1211
    1628       0.2124
    1629       0.1793
    1630       0.3877
    1631       0.2014
    1632       0.2279
    1633       0.2475
    1634       0.1733
    1635       0.1996
    1636       0.2940
    1637       0.3096
    1638       0.3030
    1639       0.2533
    1640       0.2347
    1641       0.2466
    1642       0.2628
    1643       0.2068
    1644       0.1960
    1645       0.2075
    1646       0.1969
    1647       0.2205
    1648       0.3683
    1649       0.3498
    1650       0.1238
    1651       0.2539
    1652       0.1943
    1653       0.3009
    1654       0.2304
    1655       0.2114
    1656       0.1806
    1657       0.2363
    1658       0.2418
    1659       0.1971
    1660       0.3640
    1661       0.3471
    1662       0.4302
    1663       0.4988
    1664       0.4800
    1665       0.1634
    1666       0.2709
    1667       0.2674
    1668       0.3362
    1669       0.1818
    1670       0.2818
    1671       0.2800
    1672       0.3626
    1673       0.1927
    1674       0.2799
    1675       0.2341
    1676       0.1332
    1677       0.2087
    1678       0.1746
    1679       0.2714
    1680       0.2041
    1681       0.1971
    1682       0.2635
    1683       0.2043
    1684       0.2194
    1685       0.2420
    1686       0.3129
    1687       0.1914
    1688       0.1424
    1689       0.2508
    1690       0.2051
    1691       0.2813
    1692       0.1581
    1693       0.1802
    1694       0.3088
    1695       0.2783
    1696       0.1868
    1697       0.2267
    1698       0.1694
    1699       0.1340
    1700       0.1729
    1701       0.3129
    1702       0.2919
    1703       0.2399
    1704       0.1481
    1705       0.1338
    1706       0.2003
    1707       0.2565
    1708       0.2328
    1709       0.2515
    1710       0.1923
    1711       0.2473
    1712       0.2118
    1713       0.2423
    1714       0.2429
    1715       0.2494
    1716       0.2396
    1717       0.1844
    1718       0.1793
    1719       0.1495
    1720       0.2276
    1721       0.1967
    1722       0.1394
    1723       0.1983
    1724       0.1924
    1725       0.1469
    1726       0.1631
    1727       0.3336
    1728       0.1485
    1729       0.1981
    1730       0.2113
    1731       0.1693
    1732       0.2080
    1733       0.1705
    1734       0.1890
    1735       0.3017
    1736       0.1854
    1737       0.1846
    1738       0.2651
    1739       0.1959
    1740       0.2446
    1741       0.1649
    1742       0.1363
    1743       0.2495
    1744       0.1507
    1745       0.1797
    1746       0.1878
    1747       0.2556
    1748       0.2871
    1749       0.2650
    1750       0.2797
    1751       0.1605
    1752       0.2062
    1753       0.2806
    1754       0.2214
    1755       0.2222
    1756       0.1975
    1757       0.1723
    1758       0.2288
    1759       0.2645
    1760       0.2700
    1761       0.1348
    1762       0.1532
    1763       0.2859
    1764       0.1811
    1765       0.1726
    1766       0.2715
    1767       0.1680
    1768       0.1776
    1769       0.1773
    1770       0.2522
    1771       0.3216
    1772       0.2201
    1773       0.2113
    1774       0.1427
    1775       0.1512
    1776       0.1976
    1777       0.1940
    1778       0.1579
    1779       0.2222
    1780       0.1817
    1781       0.3747
    1782       0.1606
    1783       0.3197
    1784       0.1773
    1785       0.2756
    1786       0.2732
    1787       0.2522
    1788       0.2472
    1789       0.1852
    1790       0.3911
    1791       0.3042
    1792       0.1284
    1793       0.2262
    1794       0.3175
    1795       0.3232
    1796       0.2018
    1797       0.3460
    1798       0.3177
    1799       0.1569
    1800       0.2288
    1801       0.1755
    1802       0.2915
    1803       0.2116
    1804       0.2502
    1805       0.2681
    1806       0.2259
    1807       0.1181
    1808       0.2311
    1809       0.2214
    1810       0.2495
    1811       0.3217
    1812       0.3174
    1813       0.2399
    1814       0.1691
    1815       0.3201
    1816       0.1123
    1817       0.2079
    1818       0.2005
    1819       0.1724
    1820       0.3045
    1821       0.2837
    1822       0.2277
    1823       0.1900
    1824       0.1856
    1825       0.1968
    1826       0.3212
    1827       0.1916
    1828       0.3130
    1829       0.0864
    1830       0.2271
    1831       0.1355
    1832       0.2442
    1833       0.2543
    1834       0.2073
    1835       0.2905
    1836       0.2510
    1837       0.1661
    1838       0.1807
    1839       0.3383
    1840       0.2596
    1841       0.1665
    1842       0.1792
    1843       0.1813
    1844       0.1768
    1845       0.2731
    1846       0.3624
    1847       0.2563
    1848       0.2044
    1849       0.1965
    1850       0.2144
    1851       0.1312
    1852       0.2495
    1853       0.2453
    1854       0.2988
    1855       0.2029
    1856       0.1616
    1857       0.3000
    1858       0.1979
    1859       0.1185
    1860       0.3311
    1861       0.3460
    1862       0.2158
    1863       0.3022
    1864       0.3339
    1865       0.2011
    1866       0.2078
    1867       0.2021
    1868       0.1453
    1869       0.1927
    1870       0.1937
    1871       0.2661
    1872       0.1793
    1873       0.2063
    1874       0.1786
    1875       0.2153
    1876       0.1621
    1877       0.3266
    1878       0.1765
    1879       0.2529
    1880       0.1818
    1881       0.2085
    1882       0.2704
    1883       0.2079
    1884       0.1789
    1885       0.2162
    1886       0.1996
    1887       0.3494
    1888       0.3124
    1889       0.2609
    1890       0.2040
    1891       0.2719
    1892       0.2309
    1893       0.1713
    1894       0.1955
    1895       0.2668
    1896       0.3318
    1897       0.3330
    1898       0.2225
    1899       0.2753
    1900       0.2466
    1901       0.2745
    1902       0.2351
    1903       0.3731
    1904       0.2122
    1905       0.1743
    1906       0.1459
    1907       0.2886
    1908       0.5284
    1909       0.6121
    1910       0.2080
    1911       0.1746
    1912       0.2547
    1913       0.1296
    1914       0.1592
    1915       0.1177
    1916       0.1805
    1917       0.1505
    1918       0.1567
    1919       0.3892
    1920       0.1907
    1921       0.2107
    1922       0.3851
    1923       0.3187
    1924       0.2635
    1925       0.1581
    1926       0.4050
    1927       0.1940
    1928       0.1464
    1929       0.2161
    1930       0.2111
    1931       0.1715
    1932       0.2757
    1933       0.2518
    1934       0.2890
    1935       0.2287
    1936       0.2912
    1937       0.3644
    1938       0.2270
    1939       0.3603
    1940       0.4011
    1941       0.3595
    1942       0.2631
    1943       0.2912
    1944       0.2361
    1945       0.2638
    1946       0.1359
    1947       0.1735
    1948       0.2222
    1949       0.2116
    1950       0.3801
    1951       0.3888
    1952       0.4685
    1953       0.4578
    1954       0.3369
    1955       0.3360
    1956       0.2688
    1957       0.1531
    1958       0.2049
    1959       0.2477
    1960       0.2254
    1961       0.2871
    1962       0.3322
    1963       0.2636
    1964       0.2029
    1965       0.3943
    1966       0.4234
    1967       0.3460
    1968       0.2294
    1969       0.3535
    1970       0.3139
    1971       0.4484
    1972       0.2625
    1973       0.2792
    1974       0.3971
    1975       0.2299
    1976       0.1588
    1977       0.2539
    1978       0.1941
    1979       0.4116
    1980       0.1400
    1981       0.2198
    1982       0.3410
    1983       0.2086
    1984       0.1811
    1985       0.2253
    1986       0.3053
    1987       0.2697
    1988       0.2311
    1989       0.1980
    1990       0.1634
    1991       0.2663
    1992       0.3534
    1993       0.2302
    1994       0.1975
    1995       0.2516
    1996       0.2326
    1997       0.1730
    1998       0.2226
    1999       0.2926
    2000       0.2557
    2001       0.1508
    2002       0.2934
    2003       0.4272
    2004       0.1511
    2005       0.3661
    2006       0.1506
    2007       0.2779
    2008       0.1894
    2009       0.1881
    2010       0.2148
    2011       0.2520
    2012       0.1884
    2013       0.2454
    2014       0.2038
    2015       0.2061
    2016       0.1659
    2017       0.2430
    2018       0.2060
    2019       0.2466
    2020       0.2348
    2021       0.1533
    2022       0.1847
    2023       0.1497
    2024       0.2440
    2025       0.2653
    2026       0.2747
    2027       0.3335
    2028       0.2180
    2029       0.1887
    2030       0.2184
    2031       0.3371
    2032       0.2240
    2033       0.3032
    2034       0.2894
    2035       0.2628
    2036       0.2775
    2037       0.1817
    2038       0.2668
    2039       0.4674
    2040       0.3601
    2041       0.2151
    2042       0.1694
    2043       0.2160
    2044       0.2583
    2045       0.3444
    2046       0.3650
    2047       0.2687
    2048       0.4258
    2049       0.3776
    2050       0.2943
    2051       0.4586
    2052       0.3419
    2053       0.3639
    2054       0.3503
    2055       0.2778
    2056       0.1616
    2057       0.1777
    2058       0.1904
    2059       0.1824
    2060       0.1768
    2061       0.1998
    2062       0.1593
    2063       0.1822
    2064       0.2916
    2065       0.2538
    2066       0.2257
    2067       0.3685
    2068       0.1887
    2069       0.1820
    2070       0.1854
    2071       0.2060
    2072       0.2671
    2073       0.2109
    2074       0.3540
    2075       0.2900
    2076       0.2173
    2077       0.1906
    2078       0.3470
    2079       0.1495
    2080       0.1527
    2081       0.1695
    2082       0.2476
    2083       0.2658
    2084       0.2847
    2085       0.2324
    2086       0.1574
    2087       0.2189
    2088       0.2391
    2089       0.2150
    2090       0.2018
    2091       0.2628
    2092       0.1504
    2093       0.1819
    2094       0.3569
    2095       0.2842
    2096       0.2882
    2097       0.2712
    2098       0.1944
    2099       0.1844
    2100       0.1516
    2101       0.1927
    2102       0.1562
    2103       0.2440
    2104       0.1463
    2105       0.2569
    2106       0.1966
    2107       0.1579
    2108       0.1306
    2109       0.2971
    2110       0.1179
    2111       0.2854
    2112       0.1997
    2113       0.1599
    2114       0.3053
    2115       0.1857
    2116       0.1586
    2117       0.1719
    2118       0.1582
    2119       0.2748
    2120       0.1851
    2121       0.3399
    2122       0.1754
    2123       0.5067
    2124       0.4508
    2125       0.2055
    2126       0.3326
    2127       0.4611
    2128       0.2148
    2129       0.2645
    2130       0.2510
    2131       0.3424
    2132       0.1753
    2133       0.2112
    2134       0.2115
    2135       0.2807
    2136       0.2697
    2137       0.2082
    2138       0.2888
    2139       0.1863
    2140       0.2348
    2141       0.1400
    2142       0.2585
    2143       0.1487
    2144       0.2050
    2145       0.2730
    2146       0.2793
    2147       0.2415
    2148       0.1833
    2149       0.2675
    2150       0.1877
    2151       0.1922
    2152       0.1469
    2153       0.4448
    2154       0.2587
    2155       0.2246
    2156       0.2371
    2157       0.1867
    2158       0.1680
    2159       0.3580
    2160       0.1929
    2161       0.2447
    2162       0.2460
    2163       0.1375
    2164       0.1796
    2165       0.1654
    2166       0.1295
    2167       0.1281
    2168       0.2529
    2169       0.2445
    2170       0.2198
    2171       0.2280
    2172       0.1782
    2173       0.1926
    2174       0.2947
    2175       0.1800
    2176       0.1911
    2177       0.1480
    2178       0.1722
    2179       0.2347
    2180       0.3550
    2181       0.1667
    2182       0.1523
    2183       0.4318
    2184       0.2342
    2185       0.2639
    2186       0.2320
    2187       0.2538
    2188       0.2260
    2189       0.3753
    2190       0.1619
    2191       0.1839
    2192       0.1545
    2193       0.1788
    2194       0.1172
    2195       0.1218
    2196       0.1791
    2197       0.2248
    2198       0.2381
    2199       0.3336
    2200       0.2129
    2201       0.2329
    2202       0.1900
    2203       0.1589
    2204       0.1878
    2205       0.1846
    2206       0.2315
    2207       0.2710
    2208       0.1616
    2209       0.1787
    2210       0.1511
    2211       0.1415
    2212       0.1623
    2213       0.4022
    2214       0.2235
    2215       0.1914
    2216       0.1678
    2217       0.3032
    2218       0.1953
    2219       0.2020
    2220       0.2319
    2221       0.3220
    2222       0.2094
    2223       0.3153
    2224       0.1594
    2225       0.1397
    2226       0.2641
    2227       0.4187
    2228       0.1698
    2229       0.3066
    2230       0.1662
    2231       0.1920
    2232       0.2910
    2233       0.1845
    2234       0.1380
    2235       0.1813
    2236       0.1180
    2237       0.1664
    2238       0.3519
    2239       0.1528
    2240       0.1857
    2241       0.2729
    2242       0.2375
    2243       0.3468
    2244       0.1911
    2245       0.1455
    2246       0.3040
    2247       0.3006
    2248       0.1835
    2249       0.1548
    2250       0.2211
    2251       0.2556
    2252       0.1878
    2253       0.1245
    2254       0.1906
    2255       0.1882
    2256       0.2146
    2257       0.3528
    2258       0.1239
    2259       0.1860
    2260       0.1431
    2261       0.3009
    2262       0.1862
    2263       0.2028
    2264       0.2162
    2265       0.1862
    2266       0.2465
    2267       0.1628
    2268       0.2441
    2269       0.2723
    2270       0.1429
    2271       0.2006
    2272       0.2643
    2273       0.2012
    2274       0.1737
    2275       0.2277
    2276       0.3261
    2277       0.4000
    2278       0.1577
    2279       0.4850
    2280       0.2004
    2281       0.2788
    2282       0.2455
    2283       0.1662
    2284       0.1928
    2285       0.1765
    2286       0.2895
    2287       0.2239
    2288       0.1470
    2289       0.2528
    2290       0.2353
    2291       0.1836
    2292       0.1555
    2293       0.1694
    2294       0.3767
    2295       0.2277
    2296       0.1623
    2297       0.2996
    2298       0.1621
    2299       0.2967
    2300       0.3216
    2301       0.2990
    2302       0.1521
    2303       0.1654
    2304       0.2211
    2305       0.2109
    2306       0.2106
    2307       0.2655
    2308       0.3469
    2309       0.1350
    2310       0.2272
    2311       0.2213
    2312       0.2187
    2313       0.2437
    2314       0.1999
    2315       0.1989
    2316       0.3857
    2317       0.2419
    2318       0.1803
    2319       0.2549
    2320       0.2483
    2321       0.2876
    2322       0.2216
    2323       0.2129
    2324       0.3085
    2325       0.3281
    2326       0.2725
    2327       0.2304
    2328       0.1458
    2329       0.3603
    2330       0.1706
    2331       0.1461
    2332       0.2153
    2333       0.2011
    2334       0.1463
    2335       0.4178
    2336       0.1604
    2337       0.4211
    2338       0.1925
    2339       0.2328
    2340       0.1986
    2341       0.3594
    2342       0.1674
    2343       0.2719
    2344       0.2046
    2345       0.1597
    2346       0.2959
    2347       0.3764
    2348       0.2296
    2349       0.2529
    2350       0.1539
    2351       0.2612
    2352       0.2364
    2353       0.1896
    2354       0.2746
    2355       0.2196
    2356       0.1962
    2357       0.2863
    2358       0.3588
    2359       0.1931
    2360       0.2369
    2361       0.2155
    2362       0.3097
    2363       0.2780
    2364       0.2371
    2365       0.3237
    2366       0.1614
    2367       0.1575
    2368       0.2057
    2369       0.1564
    2370       0.1655
    2371       0.2459
    2372       0.4145
    2373       0.2116
    2374       0.2167
    2375       0.1290
    2376       0.2378
    2377       0.4063
    2378       0.1890
    2379       0.2414
    2380       0.2742
    2381       0.1330
    2382       0.1811
    2383       0.2816
    2384       0.2592
    2385       0.2272
    2386       0.2517
    2387       0.2122
    2388       0.2547
    2389       0.2545
    2390       0.2325
    2391       0.1407
    2392       0.1916
    2393       0.2049
    2394       0.3364
    2395       0.1526
    2396       0.2210
    2397       0.2118
    2398       0.1409
    2399       0.2514
    2400       0.2100
    2401       0.1564
    2402       0.1267
    2403       0.2320
    2404       0.1867
    2405       0.2201
    2406       0.2171
    2407       0.2780
    2408       0.3630
    2409       0.2047
    2410       0.2257
    2411       0.2901
    2412       0.2110
    2413       0.1923
    2414       0.1908
    2415       0.2627
    2416       0.2462
    2417       0.1658
    2418       0.2267
    2419       0.3467
    2420       0.1567
    2421       0.2417
    2422       0.3894
    2423       0.2339
    2424       0.1975
    2425       0.1892
    2426       0.1944
    2427       0.2494
    2428       0.2380
    2429       0.1731
    2430       0.2337
    2431       0.2308
    2432       0.1926
    2433       0.1792
    2434       0.1958
    2435       0.1789
    2436       0.1346
    2437       0.1927
    2438       0.1546
    2439       0.2773
    2440       0.2619
    2441       0.1869
    2442       0.2992
    2443       0.1772
    2444       0.3079
    2445       0.1661
    2446       0.1989
    2447       0.2028
    2448       0.2850
    2449       0.1215
    2450       0.2199
    2451       0.1478
    2452       0.1666
    2453       0.2004
    2454       0.1677
    2455       0.1754
    2456       0.2278
    2457       0.1607
    2458       0.2098
    2459       0.3301
    2460       0.3515
    2461       0.1858
    2462       0.1993
    2463       0.2381
    2464       0.1995
    2465       0.1958
    2466       0.1766
    2467       0.3244
    2468       0.2305
    2469       0.1340
    2470       0.1602
    2471       0.1312
    2472       0.1949
    2473       0.1955
    2474       0.1652
    2475       0.3591
    2476       0.1703
    2477       0.3243
    2478       0.2211
    2479       0.1847
    2480       0.1968
    2481       0.2247
    2482       0.2992
    2483       0.2857
    2484       0.2410
    2485       0.3369
    2486       0.4814
    2487       0.2242
    2488       0.3101
    2489       0.2207
    2490       0.2262
    2491       0.3306
    2492       0.2096
    2493       0.2054
    2494       0.1749
    2495       0.2817
    2496       0.1673
    2497       0.2413
    2498       0.1683
    2499       0.1905
    2500       0.2344
    2501       0.3330
    2502       0.3899
    2503       0.2581
    2504       0.2096
    2505       0.2178
    2506       0.2344
    2507       0.2500
    2508       0.1800
    2509       0.1626
    2510       0.1985
    2511       0.2010
    2512       0.1301
    2513       0.1484
    2514       0.2897
    2515       0.1466
    2516       0.2182
    2517       0.2195
    2518       0.2240
    2519       0.1582
    2520       0.2066
    2521       0.1899
    2522       0.1688
    2523       0.1790
    2524       0.1834
    2525       0.2779
    2526       0.2919
    2527       0.2047
    2528       0.1432
    2529       0.2347
    2530       0.1813
    2531       0.3645
    2532       0.1382
    2533       0.3338
    2534       0.3087
    2535       0.2529
    2536       0.1888
    2537       0.2790
    2538       0.2008
    2539       0.2510
    2540       0.1960
    2541       0.1967
    2542       0.2472
    2543       0.2647
    2544       0.2469
    2545       0.1389
    2546       0.2606
    2547       0.2496
    2548       0.2152
    2549       0.2613
    2550       0.2234
    2551       0.2057
    2552       0.1056
    2553       0.1405
    2554       0.1339
    2555       0.2867
    2556       0.1579
    2557       0.2511
    2558       0.1290
    2559       0.1456
    2560       0.2343
    2561       0.1560
    2562       0.1774
    2563       0.1677
    2564       0.4274
    2565       0.2381
    2566       0.2057
    2567       0.2707
    2568       0.2724
    2569       0.1280
    2570       0.1659
    2571       0.1821
    2572       0.1712
    2573       0.2680
    2574       0.1920
    2575       0.2989
    2576       0.2194
    2577       0.1273
    2578       0.2773
    2579       0.1795
    2580       0.3741
    2581       0.1775
    2582       0.2034
    2583       0.2135
    2584       0.1723
    2585       0.2168
    2586       0.2392
    2587       0.3291
    2588       0.2874
    2589       0.2086
    2590       0.3660
    2591       0.1551
    2592       0.2510
    2593       0.3010
    2594       0.1401
    2595       0.2432
    2596       0.2510
    2597       0.3174
    2598       0.2421
    2599       0.2551
    2600       0.1840
    2601       0.2575
    2602       0.3785
    2603       0.1840
    2604       0.1916
    2605       0.3891
    2606       0.2462
    2607       0.1902
    2608       0.2958
    2609       0.2717
    2610       0.2056
    2611       0.2296
    2612       0.2474
    2613       0.2662
    2614       0.1598
    2615       0.1758
    2616       0.1819
    2617       0.1751
    2618       0.1588
    2619       0.1500
    2620       0.1191
    2621       0.2661
    2622       0.1902
    2623       0.2276
    2624       0.2292
    2625       0.1374
    2626       0.6199
    2627       0.2601
    2628       0.1418
    2629       0.4384
    2630       0.2159
    2631       0.2456
    2632       0.1753
    2633       0.2161
    2634       0.2844
    2635       0.2472
    2636       0.1723
    2637       0.1639
    2638       0.1855
    2639       0.2935
    2640       0.1864
    2641       0.2279
    2642       0.1924
    2643       0.1313
    2644       0.2147
    2645       0.2238
    2646       0.1577
    2647       0.2769
    2648       0.1295
    2649       0.2267
    2650       0.2844
    2651       0.2958
    2652       0.2319
    2653       0.2055
    2654       0.1947
    2655       0.3062
    2656       0.1583
    2657       0.2271
    2658       0.1804
    2659       0.1740
    2660       0.2372
    2661       0.3009
    2662       0.2699
    2663       0.1822
    2664       0.2026
    2665       0.3057
    2666       0.2510
    2667       0.2585
    2668       0.1713
    2669       0.1696
    2670       0.3309
    2671       0.2507
    2672       0.2862
    2673       0.1969
    2674       0.2851
    2675       0.2129
    2676       0.2123
    2677       0.1282
    2678       0.2886
    2679       0.1275
    2680       0.1724
    2681       0.3001
    2682       0.1358
    2683       0.2974
    2684       0.1336
    2685       0.1512
    2686       0.2908
    2687       0.1808
    2688       0.1197
    2689       0.2091
    2690       0.2847
    2691       0.2999
    2692       0.1703
    2693       0.2355
    2694       0.1644
    2695       0.1660
    2696       0.1722
    2697       0.1525
    2698       0.2262
    2699       0.2182
    2700       0.1749
    2701       0.2530
    2702       0.1788
    2703       0.2526
    2704       0.2278
    2705       0.3327
    2706       0.2310
    2707       0.2144
    2708       0.2270
    2709       0.2065
    2710       0.2336
    2711       0.1947
    2712       0.1921
    2713       0.2331
    2714       0.1774
    2715       0.1844
    2716       0.4601
    2717       0.1294
    2718       0.2705
    2719       0.1564
    2720       0.2452
    2721       0.2201
    2722       0.2157
    2723       0.2231
    2724       0.1472
    2725       0.2593
    2726       0.2935
    2727       0.1534
    2728       0.1641
    2729       0.2264
    2730       0.3136
    2731       0.2290
    2732       0.2203
    2733       0.2120
    2734       0.1642
    2735       0.1242
    2736       0.2287
    2737       0.2701
    2738       0.2396
    2739       0.1318
    2740       0.3363
    2741       0.1521
    2742       0.2129
    2743       0.2328
    2744       0.1812
    2745       0.2302
    2746       0.1853
    2747       0.2023
    2748       0.1845
    2749       0.2281
    2750       0.2322
    2751       0.2582
    2752       0.1883
    2753       0.2378
    2754       0.2578
    2755       0.2001
    2756       0.2761
    2757       0.1996
    2758       0.3908
    2759       0.2616
    2760       0.3661
    2761       0.4157
    2762       0.3317
    2763       0.4149
    2764       0.4605
    2765       0.5092
    2766       0.4798
    2767       0.2454
    2768       0.2228
    2769       0.2866
    2770       0.2947
    2771       0.2716
    2772       0.2850
    2773       0.1722
    2774       0.2357
    2775       0.2037
    2776       0.3762
    2777       0.2048
    2778       0.2253
    2779       0.1337
    2780       0.2644
    2781       0.1709
    2782       0.1764
    2783       0.1805
    2784       0.1765
    2785       0.2555
    2786       0.1297
    2787       0.2572
    2788       0.2985
    2789       0.3863
    2790       0.4372
    2791       0.3866
    2792       0.2864
    2793       0.3643
    2794       0.2864
    2795       0.1940
    2796       0.4028
    2797       0.4012
    2798       0.3513
    2799       0.3939
    2800       0.2160
    2801       0.1930
    2802       0.1054
    2803       0.2806
    2804       0.2024
    2805       0.2168
    2806       0.1688
    2807       0.1695
    2808       0.1349
    2809       0.2051
    2810       0.1775
    2811       0.2096
    2812       0.2354
    2813       0.2571
    2814       0.2229
    2815       0.1747
    2816       0.2447
    2817       0.3760
    2818       0.2753
    2819       0.3291
    2820       0.3584
    2821       0.2097
    2822       0.2740
    2823       0.2837
    2824       0.1832
    2825       0.2833
    2826       0.1450
    2827       0.2315
    2828       0.4906
    2829       0.1679
    2830       0.1854
    2831       0.1653
    2832       0.1924
    2833       0.1470
    2834       0.1845
    2835       0.3458
    2836       0.1900
    2837       0.3528
    2838       0.1684
    2839       0.1470
    2840       0.2642
    2841       0.2323
    2842       0.1972
    2843       0.2577
    2844       0.2953
    2845       0.2620
    2846       0.2733
    2847       0.2586
    2848       0.2804
    2849       0.2080
    2850       0.2016
    2851       0.1910
    2852       0.1813
    2853       0.2250
    2854       0.1965
    2855       0.1854
    2856       0.2760
    2857       0.1892
    2858       0.1719
    2859       0.2083
    2860       0.3334
    2861       0.1951
    2862       0.2498
    2863       0.4715
    2864       0.4202
    2865       0.5406
    2866       0.3670
    2867       0.4401
    2868       0.5691
    2869       0.4465
    2870       0.3294
    2871       0.4523
    2872       0.4312
    2873       0.5078
    2874       0.4083
    2875       0.5464
    2876       0.3001
    2877       0.3629
    2878       0.4715
    2879       0.3250
    2880       0.4591
    2881       0.2413
    2882       0.2868
    2883       0.3835
    2884       0.5624
    2885       0.4026
    2886       0.4218
    2887       0.2904
    2888       0.4602
    2889       0.3199
    2890       0.3931
    2891       0.3260
    2892       0.3909
    2893       0.2565
    2894       0.4317
    2895       0.3469
    2896       0.4107
    2897       0.2125
    2898       0.4057
    2899       0.5142
    2900       0.3802
    2901       0.3355
    2902       0.3452
    2903       0.2584
    2904       0.2913
    2905       0.4285
    2906       0.5637
    2907       0.3271
    2908       0.1792
    2909       0.1902
    2910       0.2174
    2911       0.3475
    2912       0.2449
    2913       0.1411
    2914       0.2388
    2915       0.3188
    2916       0.3122
    2917       0.1527
    2918       0.3000
    2919       0.2118
    2920       0.1872
    2921       0.3931
    2922       0.2231
    2923       0.3423
    2924       0.1900
    2925       0.2486
    2926       0.2208
    2927       0.3729
    2928       0.2602
    2929       0.4575
    2930       0.4261
    2931       0.2695
    2932       0.3695
    2933       0.1951
    2934       0.3974
    2935       0.5172
    2936       0.3824
    2937       0.3329
    2938       0.3826
    2939       0.3961
    2940       0.2496
    2941       0.2300
    2942       0.2786
    2943       0.2304
    2944       0.1671
    2945       0.2319
    2946       0.2399
    2947       0.5204
    2948       0.3648
    2949       0.3764
    2950       0.1419
    2951       0.1574
    2952       0.2792
    2953       0.2144
    2954       0.1947
    2955       0.2128
    2956       0.2821
    2957       0.1664
    2958       0.2444
    2959       0.3485
    2960       0.3290
    2961       0.3474
    2962       0.3093
    2963       0.2124
    2964       0.2493
    2965       0.3175
    2966       0.2708
    2967       0.1828
    2968       0.1854
    2969       0.2756
    2970       0.2338
    2971       0.2728
    2972       0.1475
    2973       0.2946
    2974       0.2959
    2975       0.1454
    2976       0.2964
    2977       0.2623
    2978       0.2962
    2979       0.1697
    2980       0.1925
    2981       0.3877
    2982       0.3023
    2983       0.3344
    2984       0.1870
    2985       0.2191
    2986       0.3068
    2987       0.2147
    2988       0.3709
    2989       0.1309
    2990       0.1541
    2991       0.4527
    2992       0.2380
    2993       0.1980
    2994       0.2701
    2995       0.1866
    2996       0.2467
    2997       0.1563
    2998       0.1728
    2999       0.2146
    3000       0.2717
    3001       0.2005
    3002       0.1906
    3003       0.2887
    3004       0.3265
    3005       0.2959
    3006       0.2439
    3007       0.1871
    3008       0.1862
    3009       0.1585
    3010       0.1729
    3011       0.3061
    3012       0.2014
    3013       0.1970
    3014       0.2614
    3015       0.1834
    3016       0.2366
    3017       0.2257
    3018       0.1993
    3019       0.3350
    3020       0.2145
    3021       0.2199
    3022       0.2167
    3023       0.2402
    3024       0.2551
    3025       0.2458
    3026       0.4249
    3027       0.3027
    3028       0.2686
    3029       0.2997
    3030       0.1579
    3031       0.2339
    3032       0.1835
    3033       0.2918
    3034       0.2743
    3035       0.2227
    3036       0.1980
    3037       0.2490
    3038       0.2002
    3039       0.1956
    3040       0.2767
    3041       0.1643
    3042       0.1444
    3043       0.1659
    3044       0.1957
    3045       0.2086
    3046       0.2698
    3047       0.2281
    3048       0.3163
    3049       0.1806
    3050       0.2551
    3051       0.1957
    3052       0.2190
    3053       0.1626
    3054       0.1519
    3055       0.1377
    3056       0.2495
    3057       0.2167
    3058       0.1787
    3059       0.3045
    3060       0.2024
    3061       0.3621
    3062       0.1585
    3063       0.1906
    3064       0.1867
    3065       0.1298
    3066       0.1464
    3067       0.2898
    3068       0.1917
    3069       0.1019
    3070       0.1969
    3071       0.3264
    3072       0.2715
    3073       0.2694
    3074       0.1868
    3075       0.1750
    3076       0.1444
    3077       0.1858
    3078       0.1471
    3079       0.1762
    3080       0.1902
    3081       0.1543
    3082       0.1862
    3083       0.1916
    3084       0.2798
    3085       0.2255
    3086       0.2764
    3087       0.2180
    3088       0.2748
    3089       0.1985
    3090       0.2190
    3091       0.1897
    3092       0.1869
    3093       0.1819
    3094       0.2407
    3095       0.3046
    3096       0.1767
    3097       0.1857
    3098       0.1761
    3099       0.1793
    3100       0.2109
    3101       0.2483
    3102       0.2617
    3103       0.1286
    3104       0.1940
    3105       0.1674
    3106       0.1720
    3107       0.2619
    3108       0.2487
    3109       0.1633
    3110       0.1703
    3111       0.2422
    3112       0.3120
    3113       0.1510
    3114       0.2116
    3115       0.1912
    3116       0.2557
    3117       0.2069
    3118       0.2393
    3119       0.2280
    3120       0.2105
    3121       0.1443
    3122       0.2176
    3123       0.2820
    3124       0.2371
    3125       0.2107
    3126       0.2345
    3127       0.1988
    3128       0.3154
    3129       0.1775
    3130       0.1247
    3131       0.2541
    3132       0.1965
    3133       0.2156
    3134       0.1622
    3135       0.3599
    3136       0.2554
    3137       0.1719
    3138       0.1772
    3139       0.1568
    3140       0.2040
    3141       0.0855
    3142       0.1794
    3143       0.2834
    3144       0.2901
    3145       0.2584
    3146       0.5277
    3147       0.2993
    3148       0.2674
    3149       0.1570
    3150       0.4668
    3151       0.2340
    3152       0.2723
    3153       0.1293
    3154       0.2761
    3155       0.1735
    3156       0.2559
    3157       0.2589
    3158       0.1695
    3159       0.1328
    3160       0.1722
    3161       0.3016
    3162       0.3368
    3163       0.1570
    3164       0.2175
    3165       0.1853
    3166       0.1240
    3167       0.2094
    3168       0.2087
    3169       0.1777
    3170       0.2420
    3171       0.2385
    3172       0.3099
    3173       0.2148
    3174       0.2666
    3175       0.2261
    3176       0.1940
    3177       0.2269
    3178       0.2682
    3179       0.1395
    3180       0.3303
    3181       0.2235
    3182       0.3316
    3183       0.1774
    3184       0.3242
    3185       0.2024
    3186       0.2259
    3187       0.2746
    3188       0.1618
    3189       0.2154
    3190       0.2203
    3191       0.3567
    3192       0.3011
    3193       0.3423
    3194       0.2475
    3195       0.1962
    3196       0.1913
    3197       0.3384
    3198       0.2649
    3199       0.2717
    3200       0.2356
    3201       0.5141
    3202       0.3222
    3203       0.2528
    3204       0.4051
    3205       0.3273
    3206       0.3108
    3207       0.3700
    3208       0.4435
    3209       0.2864
    3210       0.2507
    3211       0.3344
    3212       0.2269
    3213       0.2138
    3214       0.4502
    3215       0.2482
    3216       0.2515
    3217       0.1953
    3218       0.2448
    3219       0.2862
    3220       0.2049
    3221       0.4386
    3222       0.2137
    3223       0.2538
    3224       0.2058
    3225       0.1685
    3226       0.3573
    3227       0.4717
    3228       0.1665
    3229       0.2794
    3230       0.2007
    3231       0.1777
    3232       0.2102
    3233       0.1708
    3234       0.1130
    3235       0.2280
    3236       0.2943
    3237       0.2667
    3238       0.4141
    3239       0.3241
    3240       0.2809
    3241       0.4074
    3242       0.3578
    3243       0.2222
    3244       0.3137
    3245       0.2076
    3246       0.2344
    3247       0.3269
    3248       0.3637
    3249       0.1727
    3250       0.2227
    3251       0.2185
    3252       0.3613
    3253       0.2372
    3254       0.2130
    3255       0.2975
    3256       0.2900
    3257       0.2067
    3258       0.2299
    3259       0.1671
    3260       0.2234
    3261       0.1662
    3262       0.2457
    3263       0.2936
    3264       0.1604
    3265       0.1413
    3266       0.2953
    3267       0.2361
    3268       0.2150
    3269       0.1759
    3270       0.2034
    3271       0.1828
    3272       0.1482
    3273       0.1798
    3274       0.1943
    3275       0.1346
    3276       0.1347
    3277       0.2090
    3278       0.2393
    3279       0.1865
    3280       0.2095
    3281       0.2281
    3282       0.2792
    3283       0.0998
    3284       0.1304
    3285       0.2527
    3286       0.2426
    3287       0.1634
    3288       0.2313
    3289       0.1327
    3290       0.2270
    3291       0.2331
    3292       0.2159
    3293       0.1047
    3294       0.3270
    3295       0.1453
    3296       0.2119
    3297       0.2918
    3298       0.2519
    3299       0.3769
    3300       0.2430
    3301       0.3321
    3302       0.4646
    3303       0.2315
    3304       0.3138
    3305       0.1621
    3306       0.2192
    3307       0.3186
    3308       0.3555
    3309       0.3957
    3310       0.4307
    3311       0.4120
    3312       0.3566
    3313       0.2223
    3314       0.1983
    3315       0.2867
    3316       0.2901
    3317       0.2121
    3318       0.1506
    3319       0.1365
    3320       0.2638
    3321       0.1831
    3322       0.1910
    3323       0.3805
    3324       0.2340
    3325       0.2960
    3326       0.3987
    3327       0.2193
    3328       0.1959
    3329       0.2656
    3330       0.1496
    3331       0.1837
    3332       0.2226
    3333       0.3058
    3334       0.2500
    3335       0.3059
    3336       0.2754
    3337       0.4030
    3338       0.2139
    3339       0.2120
    3340       0.2398
    3341       0.3022
    3342       0.1299
    3343       0.1696
    3344       0.2580
    3345       0.1294
    3346       0.2929
    3347       0.1882
    3348       0.2305
    3349       0.2438
    3350       0.1882
    3351       0.2306
    3352       0.1585
    3353       0.1439
    3354       0.1895
    3355       0.1221
    3356       0.2078
    3357       0.1979
    3358       0.1295
    3359       0.1284
    3360       0.2776
    3361       0.1813
    3362       0.2267
    3363       0.2084
    3364       0.2096
    3365       0.1840
    3366       0.1951
    3367       0.2969
    3368       0.1599
    3369       0.3810
    3370       0.2949
    3371       0.3762
    3372       0.2814
    3373       0.3263
    3374       0.2783
    3375       0.2858
    3376       0.2992
    3377       0.3656
    3378       0.2000
    3379       0.1927
    3380       0.2066
    3381       0.2763
    3382       0.2214
    3383       0.4582
    3384       0.2491
    3385       0.2029
    3386       0.2644
    3387       0.1627
    3388       0.1975
    3389       0.2052
    3390       0.2408
    3391       0.2637
    3392       0.1602
    3393       0.3129
    3394       0.2096
    3395       0.1825
    3396       0.2477
    3397       0.2875
    3398       0.1236
    3399       0.2697
    3400       0.2760
    3401       0.2324
    3402       0.1054
    3403       0.2185
    3404       0.2164
    3405       0.1341
    3406       0.2206
    3407       0.2668
    3408       0.1635
    3409       0.2130
    3410       0.2381
    3411       0.2635
    3412       0.2246
    3413       0.3057
    3414       0.4137
    3415       0.2260
    3416       0.1659
    3417       0.3340
    3418       0.1830
    3419       0.2237
    3420       0.2219
    3421       0.3864
    3422       0.1184
    3423       0.4316
    3424       0.5875
    3425       0.3157
    3426       0.4905
    3427       0.5432
    3428       0.4111
    3429       0.4048
    3430       0.2936
    3431       0.2541
    3432       0.2817
    3433       0.2912
    3434       0.4269
    3435       0.2058
    3436       0.2260
    3437       0.1843
    3438       0.1848
    3439       0.4400
    3440       0.2704
    3441       0.2564
    3442       0.1709
    3443       0.2602
    3444       0.2001
    3445       0.2210
    3446       0.2750
    3447       0.2752
    3448       0.1685
    3449       0.2910
    3450       0.2879
    3451       0.3195
    3452       0.1837
    3453       0.2454
    3454       0.2721
    3455       0.1701
    3456       0.2446
    3457       0.1658
    3458       0.3232
    3459       0.2075
    3460       0.2751
    3461       0.1793
    3462       0.2785
    3463       0.2712
    3464       0.2611
    3465       0.2965
    3466       0.1910
    3467       0.1543
    3468       0.1638
    3469       0.2083
    3470       0.2528
    3471       0.3667
    3472       0.1478
    3473       0.3542
    3474       0.2874
    3475       0.2090
    3476       0.2229
    3477       0.3907
    3478       0.2323
    3479       0.3548
    3480       0.3331
    3481       0.4650
    3482       0.4902
    3483       0.4559
    3484       0.3000
    3485       0.3857
    3486       0.2602
    3487       0.3008
    3488       0.1719
    3489       0.2193
    3490       0.2376
    3491       0.3939
    3492       0.2760
    3493       0.1527
    3494       0.2947
    3495       0.2336
    3496       0.2421
    3497       0.1828
    3498       0.2849
    3499       0.2302
    3500       0.1940
    3501       0.4021
    3502       0.2422
    3503       0.4204
    3504       0.2024
    3505       0.2641
    3506       0.1573
    3507       0.1635
    3508       0.2516
    3509       0.1422
    3510       0.2032
    3511       0.1650
    3512       0.2394
    3513       0.1344
    3514       0.1879
    3515       0.2682
    3516       0.4915
    3517       0.1984
    3518       0.2932
    3519       0.2321
    3520       0.2898
    3521       0.3481
    3522       0.2442
    3523       0.1672
    3524       0.1548
    3525       0.1277
    3526       0.1760
    3527       0.1963
    3528       0.1587
    3529       0.1642
    3530       0.2591
    3531       0.1531
    3532       0.1879
    3533       0.3174
    3534       0.2330
    3535       0.2365
    3536       0.2021
    3537       0.2012
    3538       0.1367
    3539       0.1156
    3540       0.2951
    3541       0.2347
    3542       0.1987
    3543       0.2008
    3544       0.2187
    3545       0.3613
    3546       0.2095
    3547       0.2811
    3548       0.2229
    3549       0.1402
    3550       0.1593
    3551       0.1700
    3552       0.1530
    3553       0.1398
    3554       0.2384
    3555       0.1639
    3556       0.2916
    3557       0.1665
    3558       0.1648
    3559       0.2087
    3560       0.2519
    3561       0.2412
    3562       0.2492
    3563       0.1853
    3564       0.2587
    3565       0.1769
    3566       0.2080
    3567       0.1304
    3568       0.1728
    3569       0.2689
    3570       0.2404
    3571       0.1801
    3572       0.1737
    3573       0.2187
    3574       0.6051
    3575       0.3830
    3576       0.3045
    3577       0.1583
    3578       0.2386
    3579       0.2737
    3580       0.2373
    3581       0.3687
    3582       0.3863
    3583       0.2137
    3584       0.1312
    3585       0.2037
    3586       0.2228
    3587       0.1859
    3588       0.2230
    3589       0.2224
    3590       0.2136
    3591       0.2471
    3592       0.2150
    3593       0.1520
    3594       0.1773
    3595       0.2690
    3596       0.2340
    3597       0.2513
    3598       0.3270
    3599       0.1695
    3600       0.3105
    3601       0.2294
    3602       0.1534
    3603       0.2676
    3604       0.2019
    3605       0.1655
    3606       0.1382
    3607       0.1391
    3608       0.2390
    3609       0.2134
    3610       0.3674
    3611       0.2499
    3612       0.2098
    3613       0.3062
    3614       0.4918
    3615       0.3118
    3616       0.4067
    3617       0.3355
    3618       0.1721
    3619       0.2733
    3620       0.1643
    3621       0.1651
    3622       0.2637
    3623       0.3062
    3624       0.1648
    3625       0.2893
    3626       0.2168
    3627       0.2026
    3628       0.1699
    3629       0.2182
    3630       0.2383
    3631       0.2067
    3632       0.1708
    3633       0.1962
    3634       0.2044
    3635       0.2034
    3636       0.1839
    3637       0.2233
    3638       0.1787
    3639       0.2705
    3640       0.2170
    3641       0.1929
    3642       0.2285
    3643       0.1594
    3644       0.2513
    3645       0.2620
    3646       0.2797
    3647       0.1893
    3648       0.2048
    3649       0.1662
    3650       0.2238
    3651       0.2394
    3652       0.3873
    3653       0.3150
    3654       0.4384
    3655       0.1738
    3656       0.2203
    3657       0.1805
    3658       0.1859
    3659       0.2400
    3660       0.1726
    3661       0.1907
    3662       0.2220
    3663       0.1959
    3664       0.2490
    3665       0.2025
    3666       0.4440
    3667       0.2090
    3668       0.2880
    3669       0.1602
    3670       0.1932
    3671       0.2300
    3672       0.2743
    3673       0.2536
    3674       0.3154
    3675       0.2273
    3676       0.2865
    3677       0.2136
    3678       0.2346
    3679       0.2889
    3680       0.1728
    3681       0.3110
    3682       0.2089
    3683       0.1843
    3684       0.1568
    3685       0.2632
    3686       0.1955
    3687       0.2417
    3688       0.1688
    3689       0.3105
    3690       0.2335
    3691       0.2466
    3692       0.2770
    3693       0.3041
    3694       0.2010
    3695       0.1776
    3696       0.1768
    3697       0.2685
    3698       0.2085
    3699       0.1168
    3700       0.2045
    3701       0.2779
    3702       0.2229
    3703       0.2759
    3704       0.1266
    3705       0.1689
    3706       0.1884
    3707       0.2328
    3708       0.1879
    3709       0.1412
    3710       0.3631
    3711       0.2498
    3712       0.2008
    3713       0.1559
    3714       0.2582
    3715       0.2027
    3716       0.1822
    3717       0.2100
    3718       0.2007
    3719       0.1812
    3720       0.1998
    3721       0.2062
    3722       0.1456
    3723       0.2197
    3724       0.2501
    3725       0.2978
    3726       0.2284
    3727       0.2046
    3728       0.1622
    3729       0.1467
    3730       0.1800
    3731       0.3364
    3732       0.2039
    3733       0.2454
    3734       0.1914
    3735       0.2041
    3736       0.2635
    3737       0.2490
    3738       0.1312
    3739       0.1575
    3740       0.1648
    3741       0.1524
    3742       0.2252
    3743       0.1697
    3744       0.2291
    3745       0.1833
    3746       0.4255
    3747       0.2732
    3748       0.2082
    3749       0.2647
    3750       0.1970
    3751       0.2360
    3752       0.1673
    3753       0.1770
    3754       0.2347
    3755       0.1853
    3756       0.1389
    3757       0.2677
    3758       0.1697
    3759       0.3314
    3760       0.2454
    3761       0.4223
    3762       0.2410
    3763       0.1494
    3764       0.1987
    3765       0.2653
    3766       0.1571
    3767       0.1683
    3768       0.1439
    3769       0.1625
    3770       0.1646
    3771       0.2022
    3772       0.2804
    3773       0.2749
    3774       0.2698
    3775       0.2514
    3776       0.2098
    3777       0.2321
    3778       0.2247
    3779       0.2012
    3780       0.1827
    3781       0.2241
    3782       0.1153
    3783       0.1872
    3784       0.1143
    3785       0.1609
    3786       0.2709
    3787       0.1894
    3788       0.1846
    3789       0.3899
    3790       0.1733
    3791       0.2283
    3792       0.2027
    3793       0.2043
    3794       0.1392
    3795       0.1586
    3796       0.2441
    3797       0.2680
    3798       0.1530
    3799       0.2740
    3800       0.2496
    3801       0.1520
    3802       0.1902
    3803       0.1725
    3804       0.2044
    3805       0.1543
    3806       0.1829
    3807       0.1432
    3808       0.1450
    3809       0.2864
    3810       0.1665
    3811       0.3043
    3812       0.2253
    3813       0.2224
    3814       0.2298
    3815       0.2110
    3816       0.2164
    3817       0.2126
    3818       0.2432
    3819       0.1572
    3820       0.3124
    3821       0.2763
    3822       0.2802
    3823       0.1446
    3824       0.1710
    3825       0.2375
    3826       0.1974
    3827       0.2065
    3828       0.1106
    3829       0.1896
    3830       0.2224
    3831       0.2847
    3832       0.2523
    3833       0.1602
    3834       0.2611
    3835       0.1434
    3836       0.2705
    3837       0.1505
    3838       0.4183
    3839       0.2765
    3840       0.3218
    3841       0.1931
    3842       0.3182
    3843       0.1706
    3844       0.1815
    3845       0.3103
    3846       0.2632
    3847       0.2279
    3848       0.2060
    3849       0.1425
    3850       0.2264
    3851       0.2638
    3852       0.2463
    3853       0.2671
    3854       0.3708
    3855       0.2517
    3856       0.2323
    3857       0.1538
    3858       0.1950
    3859       0.2821
    3860       0.3102
    3861       0.1474
    3862       0.2088
    3863       0.1608
    3864       0.1670
    3865       0.2559
    3866       0.1582
    3867       0.2747
    3868       0.2221
    3869       0.2022
    3870       0.1900
    3871       0.2545
    3872       0.1763
    3873       0.2758
    3874       0.2597
    3875       0.2821
    3876       0.2268
    3877       0.3726
    3878       0.2391
    3879       0.2169
    3880       0.1932
    3881       0.2176
    3882       0.1829
    3883       0.1727
    3884       0.2772
    3885       0.1826
    3886       0.2829
    3887       0.1515
    3888       0.2748
    3889       0.2871
    3890       0.1265
    3891       0.2377
    3892       0.1842
    3893       0.3070
    3894       0.1586
    3895       0.1755
    3896       0.3671
    3897       0.1782
    3898       0.2491
    3899       0.1986
    3900       0.2672
    3901       0.2822
    3902       0.3439
    3903       0.1776
    3904       0.2091
    3905       0.3196
    3906       0.2345
    3907       0.1999
    3908       0.3380
    3909       0.1635
    3910       0.1925
    3911       0.2884
    3912       0.4379
    3913       0.2642
    3914       0.2065
    3915       0.1928
    3916       0.1671
    3917       0.2597
    3918       0.2166
    3919       0.1768
    3920       0.1658
    3921       0.1646
    3922       0.1630
    3923       0.2821
    3924       0.3696
    3925       0.1719
    3926       0.2961
    3927       0.2150
    3928       0.2529
    3929       0.1784
    3930       0.3199
    3931       0.3032
    3932       0.2986
    3933       0.2998
    3934       0.5304
    3935       0.2418
    3936       0.2148
    3937       0.2580
    3938       0.1941
    3939       0.2228
    3940       0.1851
    3941       0.1635
    3942       0.2687
    3943       0.2428
    3944       0.3083
    3945       0.1831
    3946       0.3997
    3947       0.5530
    3948       0.2714
    3949       0.1476
    3950       0.1911
    3951       0.2121
    3952       0.1835
    3953       0.2790
    3954       0.1805
    3955       0.2772
    3956       0.2627
    3957       0.2354
    3958       0.4457
    3959       0.1616
    3960       0.3335
    3961       0.2850
    3962       0.1641
    3963       0.2762
    3964       0.2824
    3965       0.2383
    3966       0.2416
    3967       0.2061
    3968       0.2131
    3969       0.2623
    3970       0.2848
    3971       0.1855
    3972       0.2516
    3973       0.1425
    3974       0.2378
    3975       0.2908
    3976       0.1904
    3977       0.1289
    3978       0.2123
    3979       0.2214
    3980       0.2618
    3981       0.1794
    3982       0.1240
    3983       0.2824
    3984       0.2157
    3985       0.2296
    3986       0.2452
    3987       0.2325
    3988       0.3895
    3989       0.3445
    3990       0.1994
    3991       0.1294
    3992       0.1562
    3993       0.2513
    3994       0.2394
    3995       0.1754
    3996       0.1562
    3997       0.2870
    3998       0.2021
    3999       0.3391
    4000       0.2431
    4001       0.3691
    4002       0.1715
    4003       0.3063
    4004       0.2217
    4005       0.2147
    4006       0.1498
    4007       0.1683
    4008       0.2873
    4009       0.3844
    4010       0.3524
    4011       0.2868
    4012       0.4012
    4013       0.3347
    4014       0.1540
    4015       0.1879
    4016       0.3297
    4017       0.2747
    4018       0.1858
    4019       0.2968
    4020       0.3155
    4021       0.4443
    4022       0.3986
    4023       0.4413
    4024       0.2132
    4025       0.1732
    4026       0.3857
    4027       0.2651
    4028       0.4594
    4029       0.1969
    4030       0.3044
    4031       0.4218
    4032       0.2274
    4033       0.3123
    4034       0.2030
    4035       0.3410
    4036       0.3462
    4037       0.2134
    4038       0.2982
    4039       0.2677
    4040       0.1642
    4041       0.1820
    4042       0.2026
    4043       0.1591
    4044       0.3134
    4045       0.2198
    4046       0.2243
    4047       0.1951
    4048       0.1579
    4049       0.1740
    4050       0.1735
    4051       0.1418
    4052       0.4508
    4053       0.1825
    4054       0.1499
    4055       0.1471
    4056       0.3699
    4057       0.3399
    4058       0.2878
    4059       0.1209
    4060       0.2862
    4061       0.3065
    4062       0.2252
    4063       0.2153
    4064       0.3517
    4065       0.2029
    4066       0.1617
    4067       0.2220
    4068       0.4170
    4069       0.1905
    4070       0.3082
    4071       0.1799
    4072       0.4478
    4073       0.2755
    4074       0.2000
    4075       0.2326
    4076       0.2801
    4077       0.2934
    4078       0.3571
    4079       0.1807
    4080       0.3060
    4081       0.4090
    4082       0.2040
    4083       0.2986
    4084       0.3658
    4085       0.2960
    4086       0.2096
    4087       0.5979
    4088       0.3313
    4089       0.3585
    4090       0.1599
    4091       0.2548
    4092       0.2287
    4093       0.3857
    4094       0.2818
    4095       0.2641
    4096       0.2212
    4097       0.1791
    4098       0.4556
    4099       0.4441
    4100       0.3202
    4101       0.1862
    4102       0.2134
    4103       0.3727
    4104       0.4008
    4105       0.2678
    4106       0.3104
    4107       0.3460
    4108       0.2225
    4109       0.3046
    4110       0.1483
    4111       0.3211
    4112       0.3054
    4113       0.2142
    4114       0.2265
    4115       0.1506
    4116       0.3389
    4117       0.2208
    4118       0.2820
    4119       0.2328
    4120       0.2389
    4121       0.1409
    4122       0.2227
    4123       0.1817
    4124       0.2791
    4125       0.2495
    4126       0.1960
    4127       0.2323
    4128       0.2413
    4129       0.3609
    4130       0.1517
    4131       0.1463
    4132       0.1802
    4133       0.2136
    4134       0.3595
    4135       0.1991
    4136       0.2488
    4137       0.1893
    4138       0.3420
    4139       0.1370
    4140       0.2770
    4141       0.2927
    4142       0.1435
    4143       0.1836
    4144       0.2197
    4145       0.1307
    4146       0.2208
    4147       0.1302
    4148       0.1659
    4149       0.2701
    4150       0.2901
    4151       0.3080
    4152       0.1901
    4153       0.2464
    4154       0.1461
    4155       0.2681
    4156       0.1674
    4157       0.2319
    4158       0.1610
    4159       0.1935
    4160       0.1978
    4161       0.2476
    4162       0.2209
    4163       0.2015
    4164       0.1468
    4165       0.1398
    4166       0.1924
    4167       0.2124
    4168       0.1826
    4169       0.3495
    4170       0.2156
    4171       0.1990
    4172       0.1776
    4173       0.2205
    4174       0.1456
    4175       0.2836
    4176       0.3735
    4177       0.3381
    4178       0.3125
    4179       0.2660
    4180       0.1328
    4181       0.2434
    4182       0.4122
    4183       0.3471
    4184       0.2738
    4185       0.1582
    4186       0.1107
    4187       0.2599
    4188       0.1900
    4189       0.1938
    4190       0.2197
    4191       0.2158
    4192       0.2939
    4193       0.2077
    4194       0.2857
    4195       0.2156
    4196       0.2047
    4197       0.1438
    4198       0.3118
    4199       0.1579
    4200       0.1828
    4201       0.2822
    4202       0.3200
    4203       0.2335
    4204       0.2977
    4205       0.2542
    4206       0.4157
    4207       0.2685
    4208       0.2275
    4209       0.1957
    4210       0.2208
    4211       0.1921
    4212       0.2184
    4213       0.3167
    4214       0.1504
    4215       0.1670
    4216       0.2130
    4217       0.2091
    4218       0.3074
    4219       0.1961
    4220       0.2234
    4221       0.2471
    4222       0.1601
    4223       0.1664
    4224       0.1786
    4225       0.3482
    4226       0.1454
    4227       0.2932
    4228       0.2916
    4229       0.2534
    4230       0.2371
    4231       0.3161
    4232       0.1571
    4233       0.2531
    4234       0.2539
    4235       0.1692
    4236       0.2675
    4237       0.2115
    4238       0.2957
    4239       0.2684
    4240       0.2410
    4241       0.1935
    4242       0.2577
    4243       0.2244
    4244       0.3779
    4245       0.1728
    4246       0.1925
    4247       0.2206
    4248       0.3035
    4249       0.2268
    4250       0.2261
    4251       0.2760
    4252       0.1340
    4253       0.2126
    4254       0.2207
    4255       0.2605
    4256       0.1651
    4257       0.1878
    4258       0.3372
    4259       0.2397
    4260       0.2243
    4261       0.2551
    4262       0.2885
    4263       0.4825
    4264       0.3925
    4265       0.3209
    4266       0.2386
    4267       0.1809
    4268       0.2122
    4269       0.1746
    4270       0.2501
    4271       0.2160
    4272       0.2397
    4273       0.1808
    4274       0.1979
    4275       0.2510
    4276       0.2219
    4277       0.1947
    4278       0.1761
    4279       0.1286
    4280       0.2019
    4281       0.1841
    4282       0.1777
    4283       0.1321
    4284       0.1675
    4285       0.2186
    4286       0.1958
    4287       0.2145
    4288       0.1391
    4289       0.2064
    4290       0.1921
    4291       0.2026
    4292       0.2629
    4293       0.3683
    4294       0.2545
    4295       0.1863
    4296       0.2662
    4297       0.1705
    4298       0.2090
    4299       0.2141
    4300       0.1263
    4301       0.1830
    4302       0.1733
    4303       0.1497
    4304       0.2616
    4305       0.3270
    4306       0.3394
    4307       0.2172
    4308       0.1350
    4309       0.2634
    4310       0.1530
    4311       0.2079
    4312       0.1865
    4313       0.3048
    4314       0.3528
    4315       0.1822
    4316       0.3395
    4317       0.2480
    4318       0.4731
    4319       0.1759
    4320       0.2633
    4321       0.2113
    4322       0.3021
    4323       0.2172
    4324       0.3455
    4325       0.2389
    4326       0.4930
    4327       0.4868
    4328       0.4487
    4329       0.4669
    4330       0.3197
    4331       0.1964
    4332       0.2349
    4333       0.2769
    4334       0.3501
    4335       0.3670
    4336       0.1885
    4337       0.2975
    4338       0.2209
    4339       0.2485
    4340       0.2812
    4341       0.1812
    4342       0.2227
    4343       0.2216
    4344       0.3409
    4345       0.3421
    4346       0.3707
    4347       0.3057
    4348       0.1958
    4349       0.2944
    4350       0.3150
    4351       0.3493
    4352       0.2906
    4353       0.1702
    4354       0.3697
    4355       0.2436
    4356       0.3250
    4357       0.3713
    4358       0.2314
    4359       0.3447
    4360       0.2009
    4361       0.1523
    4362       0.2440
    4363       0.1976
    4364       0.2058
    4365       0.2059
    4366       0.2298
    4367       0.3449
    4368       0.1348
    4369       0.3629
    4370       0.2127
    4371       0.1467
    4372       0.1851
    4373       0.1866
    4374       0.2451
    4375       0.1711
    4376       0.1923
    4377       0.2521
    4378       0.1630
    4379       0.2347
    4380       0.1801
    4381       0.3018
    4382       0.2492
    4383       0.2076
    4384       0.2678
    4385       0.1877
    4386       0.1643
    4387       0.1407
    4388       0.2199
    4389       0.2823
    4390       0.1412
    4391       0.1913
    4392       0.2156
    4393       0.2255
    4394       0.2698
    4395       0.2548
    4396       0.2026
    4397       0.2009
    4398       0.4811
    4399       0.2012
    4400       0.1823
    4401       0.2149
    4402       0.2100
    4403       0.2328
    4404       0.2109
    4405       0.1949
    4406       0.2705
    4407       0.1561
    4408       0.2117
    4409       0.2703
    4410       0.1447
    4411       0.1790
    4412       0.1920
    4413       0.2145
    4414       0.2631
    4415       0.3089
    4416       0.3469
    4417       0.3543
    4418       0.3071
    4419       0.3561
    4420       0.2470
    4421       0.2952
    4422       0.2542
    4423       0.2374
    4424       0.4521
    4425       0.1662
    4426       0.2341
    4427       0.2564
    4428       0.3149
    4429       0.2268
    4430       0.1818
    4431       0.2856
    4432       0.2530
    4433       0.3690
    4434       0.1958
    4435       0.2950
    4436       0.3525
    4437       0.3131
    4438       0.5318
    4439       0.1557
    4440       0.1952
    4441       0.3078
    4442       0.1307
    4443       0.1167
    4444       0.2568
    4445       0.2002
    4446       0.1879
    4447       0.1687
    4448       0.2823
    4449       0.2172
    4450       0.1778
    4451       0.2347
    4452       0.1610
    4453       0.1851
    4454       0.2936
    4455       0.2153
    4456       0.2090
    4457       0.2973
    4458       0.2416
    4459       0.3855
    4460       0.1624
    4461       0.2385
    4462       0.1486
    4463       0.1530
    4464       0.2745
    4465       0.2052
    4466       0.2733
    4467       0.2482
    4468       0.3358
    4469       0.2212
    4470       0.1850
    4471       0.1539
    4472       0.2508
    4473       0.2811
    4474       0.1910
    4475       0.1891
    4476       0.2433
    4477       0.2718
    4478       0.2120
    4479       0.1583
    4480       0.2134
    4481       0.2577
    4482       0.4581
    4483       0.1470
    4484       0.1769
    4485       0.3996
    4486       0.2878
    4487       0.3196
    4488       0.3222
    4489       0.1843
    4490       0.1728
    4491       0.2237
    4492       0.2237
    4493       0.2380
    4494       0.1767
    4495       0.2593
    4496       0.1958
    4497       0.1511
    4498       0.3479
    4499       0.3471
    4500       0.2785
    4501       0.2338
    4502       0.2229
    4503       0.2089
    4504       0.1752
    4505       0.2099
    4506       0.2212
    4507       0.2071
    4508       0.1732
    4509       0.3055
    4510       0.2582
    4511       0.1369
    4512       0.1935
    4513       0.2030
    4514       0.1935
    4515       0.2060
    4516       0.3641
    4517       0.2014
    4518       0.2959
    4519       0.1283
    4520       0.1261
    4521       0.1596
    4522       0.3492
    4523       0.1285
    4524       0.2759
    4525       0.1397
    4526       0.1419
    4527       0.2342
    4528       0.1789
    4529       0.2041
    4530       0.2552
    4531       0.2214
    4532       0.1666
    4533       0.2737
    4534       0.1855
    4535       0.1883
    4536       0.1962
    4537       0.1877
    4538       0.2144
    4539       0.2069
    4540       0.2795
    4541       0.1974
    4542       0.2116
    4543       0.1504
    4544       0.1891
    4545       0.1657
    4546       0.1362
    4547       0.2823
    4548       0.2440
    4549       0.2178
    4550       0.3008
    4551       0.1370
    4552       0.2687
    4553       0.3491
    4554       0.1783
    4555       0.1685
    4556       0.4723
    4557       0.2742
    4558       0.2662
    4559       0.3021
    4560       0.2470
    4561       0.3174
    4562       0.4372
    4563       0.2045
    4564       0.1725
    4565       0.3272
    4566       0.3143
    4567       0.3759
    4568       0.2138
    4569       0.2606
    4570       0.3320
    4571       0.2312
    4572       0.1515
    4573       0.3373
    4574       0.2742
    4575       0.3126
    4576       0.3480
    4577       0.2761
    4578       0.2109
    4579       0.1560
    4580       0.2776
    4581       0.3450
    4582       0.1450
    4583       0.3979
    4584       0.2080
    4585       0.3071
    4586       0.2031
    4587       0.2625
    4588       0.3889
    4589       0.4560
    4590       0.4569
    4591       0.3043
    4592       0.2871
    4593       0.5552
    4594       0.4335
    4595       0.2737
    4596       0.3536
    4597       0.1652
    4598       0.2823
    4599       0.3294
    4600       0.1950
    4601       0.1859
    4602       0.4407
    4603       0.2270
    4604       0.1786
    4605       0.1591
    4606       0.2403
    4607       0.1817
    4608       0.2228
    4609       0.1948
    4610       0.2396
    4611       0.2625
    4612       0.1376
    4613       0.1660
    4614       0.1466
    4615       0.1606
    4616       0.1822
    4617       0.1832
    4618       0.1357
    4619       0.2565
    4620       0.2975
    4621       0.2801
    4622       0.2469
    4623       0.2607
    4624       0.2833
    4625       0.1972
    4626       0.1650
    4627       0.2197
    4628       0.1240
    4629       0.3050
    4630       0.1474
    4631       0.2649
    4632       0.1728
    4633       0.1898
    4634       0.2033
    4635       0.1768
    4636       0.3049
    4637       0.1831
    4638       0.2650
    4639       0.1798
    4640       0.2213
    4641       0.2365
    4642       0.1473
    4643       0.1484
    4644       0.2360
    4645       0.1229
    4646       0.2398
    4647       0.2320
    4648       0.2564
    4649       0.3495
    4650       0.2646
    4651       0.2389
    4652       0.3399
    4653       0.2056
    4654       0.2758
    4655       0.2164
    4656       0.1906
    4657       0.1747
    4658       0.2630
    4659       0.2260
    4660       0.1691
    4661       0.1780
    4662       0.3591
    4663       0.1879
    4664       0.2398
    4665       0.2109
    4666       0.2736
    4667       0.1342
    4668       0.2182
    4669       0.1693
    4670       0.2050
    4671       0.2363
    4672       0.2770
    4673       0.1751
    4674       0.2366
    4675       0.2791
    4676       0.1458
    4677       0.2757
    4678       0.3534
    4679       0.1936
    4680       0.1384
    4681       0.2868
    4682       0.1491
    4683       0.1431
    4684       0.1574
    4685       0.2294
    4686       0.1920
    4687       0.2318
    4688       0.1150
    4689       0.1720
    4690       0.2168
    4691       0.3199
    4692       0.1699
    4693       0.1552
    4694       0.1553
    4695       0.1857
    4696       0.1341
    4697       0.1492
    4698       0.3657
    4699       0.2299
    4700       0.2327
    4701       0.1708
    4702       0.2019
    4703       0.1279
    4704       0.2152
    4705       0.3349
    4706       0.1672
    4707       0.1809
    4708       0.1681
    4709       0.2022
    4710       0.4156
    4711       0.2474
    4712       0.1992
    4713       0.2090
    4714       0.2346
    4715       0.1395
    4716       0.2153
    4717       0.1960
    4718       0.1721
    4719       0.1588
    4720       0.3066
    4721       0.2430
    4722       0.1907
    4723       0.1416
    4724       0.2122
    4725       0.1868
    4726       0.3255
    4727       0.1207
    4728       0.2310
    4729       0.2362
    4730       0.1902
    4731       0.1941
    4732       0.2150
    4733       0.3117
    4734       0.1588
    4735       0.1700
    4736       0.2742
    4737       0.2297
    4738       0.2049
    4739       0.1839
    4740       0.1816
    4741       0.2414
    4742       0.4295
    4743       0.5172
    4744       0.3923
    4745       0.3910
    4746       0.5118
    4747       0.4748
    4748       0.4568
    4749       0.4837
    4750       0.5023
    4751       0.3957
    4752       0.4719
    4753       0.5331
    4754       0.5274
    4755       0.4251
    4756       0.4945
    4757       0.4577
    4758       0.4648
    4759       0.3252
    4760       0.2891
    4761       0.3871
    4762       0.1722
    4763       0.5351
    4764       0.2402
    4765       0.3616
    4766       0.4082
    4767       0.4023
    4768       0.4090
    4769       0.4737
    4770       0.1741
    4771       0.1800
    4772       0.2377
    4773       0.1651
    4774       0.2362
    4775       0.2242
    4776       0.2504
    4777       0.2875
    4778       0.2216
    4779       0.5203
    4780       0.2288
    4781       0.1571
    4782       0.1732
    4783       0.2355
    4784       0.1766
    4785       0.2168
    4786       0.1519
    4787       0.1477
    4788       0.1233
    4789       0.2649
    4790       0.1966
    4791       0.1521
    4792       0.2562
    4793       0.1914
    4794       0.1657
    4795       0.1726
    4796       0.1458
    4797       0.2351
    4798       0.2775
    4799       0.2643
    4800       0.1610
    4801       0.1359
    4802       0.1706
    4803       0.1378
    4804       0.2628
    4805       0.3229
    4806       0.3164
    4807       0.1904
    4808       0.2318
    4809       0.3016
    4810       0.2094
    4811       0.1692
    4812       0.3038
    4813       0.3331
    4814       0.2549
    4815       0.2137
    4816       0.3142
    4817       0.2345
    4818       0.3032
    4819       0.2287
    4820       0.2361
    4821       0.1668
    4822       0.3786
    4823       0.1730
    4824       0.1549
    4825       0.2487
    4826       0.2412
    4827       0.2444
    4828       0.2961
    4829       0.2402
    4830       0.2417
    4831       0.4436
    4832       0.2576
    4833       0.4387
    4834       0.2437
    4835       0.2786
    4836       0.1850
    4837       0.1808
    4838       0.1927
    4839       0.1859
    4840       0.3379
    4841       0.2234
    4842       0.2771
    4843       0.3758
    4844       0.2766
    4845       0.3118
    4846       0.1975
    4847       0.3652
    4848       0.3426
    4849       0.2823
    4850       0.3170
    4851       0.2461
    4852       0.3191
    4853       0.3249
    4854       0.3215
    4855       0.2259
    4856       0.1878
    4857       0.2080
    4858       0.1557
    4859       0.3806
    4860       0.4099
    4861       0.2600
    4862       0.3501
    4863       0.2792
    4864       0.3108
    4865       0.2330
    4866       0.2339
    4867       0.3352
    4868       0.1601
    4869       0.2449
    4870       0.4324
    4871       0.1385
    4872       0.2936
    4873       0.4100
    4874       0.2174
    4875       0.2405
    4876       0.1468
    4877       0.2590
    4878       0.1463
    4879       0.2189
    4880       0.1912
    4881       0.2804
    4882       0.1415
    4883       0.3194
    4884       0.3255
    4885       0.2663
    4886       0.1868
    4887       0.1805
    4888       0.2584
    4889       0.2127
    4890       0.1457
    4891       0.2141
    4892       0.1648
    4893       0.1267
    4894       0.2684
    4895       0.1989
    4896       0.1712
    4897       0.1603
    4898       0.2037
    4899       0.1557
    4900       0.2075
    4901       0.2065
    4902       0.1738
    4903       0.1976
    4904       0.2709
    4905       0.1169
    4906       0.1658
    4907       0.2261
    4908       0.1593
    4909       0.2579
    4910       0.3692
    4911       0.3202
    4912       0.2765
    4913       0.1767
    4914       0.2823
    4915       0.1780
    4916       0.1752
    4917       0.2873
    4918       0.2164
    4919       0.2930
    4920       0.3473
    4921       0.4777
    4922       0.1598
    4923       0.2640
    4924       0.1661
    4925       0.2783
    4926       0.2756
    4927       0.1921
    4928       0.1685
    4929       0.1789
    4930       0.2880
    4931       0.1785
    4932       0.1949
    4933       0.1847
    4934       0.2112
    4935       0.2174
    4936       0.1598
    4937       0.1826
    4938       0.2689
    4939       0.3261
    4940       0.2904
    4941       0.2186
    4942       0.1749
    4943       0.2687
    4944       0.2186
    4945       0.2359
    4946       0.2816
    4947       0.1567
    4948       0.4457
    4949       0.1552
    4950       0.1811
    4951       0.1645
    4952       0.2179
    4953       0.4776
    4954       0.1316
    4955       0.1854
    4956       0.2311
    4957       0.2490
    4958       0.2577
    4959       0.2448
    4960       0.1533
    4961       0.4426
    4962       0.3241
    4963       0.2342
    4964       0.2654
    4965       0.2774
    4966       0.2548
    4967       0.2472
    4968       0.1560
    4969       0.1876
    4970       0.2670
    4971       0.1961
    4972       0.1711
    4973       0.1856
    4974       0.2269
    4975       0.1204
    4976       0.1474
    4977       0.1294
    4978       0.2210
    4979       0.1760
    4980       0.2564
    4981       0.2477
    4982       0.2145
    4983       0.3332
    4984       0.2715
    4985       0.1964
    4986       0.1552
    4987       0.0956
    4988       0.2807
    4989       0.1689
    4990       0.2610
    4991       0.2125
    4992       0.2210
    4993       0.3519
    4994       0.2449
    4995       0.2419
    4996       0.1513
    4997       0.1608
    4998       0.1310
    4999       0.1559
    5000       0.3827
    5001       0.3133
    5002       0.3067
    5003       0.2440
    5004       0.2390
    5005       0.3956
    5006       0.3133
    5007       0.2927
    5008       0.4132
    5009       0.4293
    5010       0.5480
    5011       0.2437
    5012       0.4415
    5013       0.2868
    5014       0.6370
    5015       0.2316
    5016       0.2502
    5017       0.4376
    5018       0.3842
    5019       0.3187
    5020       0.2638
    5021       0.1547
    5022       0.1994
    5023       0.2119
    5024       0.2336
    5025       0.1448
    5026       0.2262
    5027       0.1682
    5028       0.2245
    5029       0.1426
    5030       0.2918
    5031       0.1439
    5032       0.2849
    5033       0.1815
    5034       0.2638
    5035       0.2060
    5036       0.1152
    5037       0.3403
    5038       0.2491
    5039       0.3409
    5040       0.3035
    5041       0.1643
    5042       0.1364
    5043       0.3090
    5044       0.2821
    5045       0.1800
    5046       0.2362
    5047       0.1964
    5048       0.2352
    5049       0.1984
    5050       0.2240
    5051       0.1739
    5052       0.3143
    5053       0.1876
    5054       0.2992
    5055       0.2452
    5056       0.1878
    5057       0.1755
    5058       0.1938
    5059       0.1586
    5060       0.2709
    5061       0.1700
    5062       0.4279
    5063       0.2900
    5064       0.2088
    5065       0.3483
    5066       0.2357
    5067       0.2043
    5068       0.2511
    5069       0.2282
    5070       0.4525
    5071       0.1449
    5072       0.3268
    5073       0.2676
    5074       0.2294
    5075       0.1458
    5076       0.3381
    5077       0.1917
    5078       0.2895
    5079       0.2831
    5080       0.2194
    5081       0.2717
    5082       0.2287
    5083       0.2250
    5084       0.2078
    5085       0.2041
    5086       0.1524
    5087       0.1711
    5088       0.1923
    5089       0.1913
    5090       0.2055
    5091       0.2240
    5092       0.2360
    5093       0.1358
    5094       0.1900
    5095       0.1609
    5096       0.2989
    5097       0.1670
    5098       0.1713
    5099       0.1543
    5100       0.2488
    5101       0.2406
    5102       0.1695
    5103       0.2183
    5104       0.1299
    5105       0.3186
    5106       0.2366
    5107       0.3622
    5108       0.3758
    5109       0.3549
    5110       0.2630
    5111       0.3732
    5112       0.1934
    5113       0.2057
    5114       0.3399
    5115       0.1700
    5116       0.3246
    5117       0.2330
    5118       0.1676
    5119       0.2484
    5120       0.2030
    5121       0.2960
    5122       0.3428
    5123       0.3407
    5124       0.2953
    5125       0.4245
    5126       0.2498
    5127       0.2773
    5128       0.1820
    5129       0.1577
    5130       0.3114
    5131       0.1608
    5132       0.1414
    5133       0.2524
    5134       0.3438
    5135       0.3416
    5136       0.1374
    5137       0.2481
    5138       0.5499
    5139       0.3874
    5140       0.3292
    5141       0.3369
    5142       0.2726
    5143       0.2864
    5144       0.2306
    5145       0.1696
    5146       0.2343
    5147       0.1600
    5148       0.2567
    5149       0.2208
    5150       0.2481
    5151       0.1962
    5152       0.2463
    5153       0.1551
    5154       0.3518
    5155       0.2024
    5156       0.4234
    5157       0.1934
    5158       0.2345
    5159       0.2264
    5160       0.2117
    5161       0.1523
    5162       0.2439
    5163       0.1065
    5164       0.2172
    5165       0.4067
    5166       0.1920
    5167       0.2456
    5168       0.2685
    5169       0.2578
    5170       0.2192
    5171       0.3171
    5172       0.1645
    5173       0.3208
    5174       0.2022
    5175       0.3700
    5176       0.2794
    5177       0.1948
    5178       0.2314
    5179       0.2200
    5180       0.2022
    5181       0.3442
    5182       0.2493
    5183       0.3355
    5184       0.2810
    5185       0.3428
    5186       0.4189
    5187       0.3605
    5188       0.2426
    5189       0.2030
    5190       0.2497
    5191       0.2771
    5192       0.2690
    5193       0.1858
    5194       0.2809
    5195       0.3318
    5196       0.1332
    5197       0.1366
    5198       0.1655
    5199       0.2145
    5200       0.4027
    5201       0.2758
    5202       0.1527
    5203       0.4374
    5204       0.2067
    5205       0.3586
    5206       0.1846
    5207       0.3177
    5208       0.1976
    5209       0.3076
    5210       0.2008
    5211       0.1964
    5212       0.1599
    5213       0.2199
    5214       0.1888
    5215       0.1899
    5216       0.2512
    5217       0.2215
    5218       0.3237
    5219       0.2164
    5220       0.1757
    5221       0.3155
    5222       0.1657
    5223       0.2158
    5224       0.2616
    5225       0.3158
    5226       0.2187
    5227       0.2611
    5228       0.1995
    5229       0.2716
    5230       0.2364
    5231       0.2672
    5232       0.2708
    5233       0.1521
    5234       0.2552
    5235       0.3202
    5236       0.1698
    5237       0.2003
    5238       0.1736
    5239       0.1437
    5240       0.2141
    5241       0.1503
    5242       0.2558
    5243       0.2114
    5244       0.1668
    5245       0.2204
    5246       0.2621
    5247       0.3994
    5248       0.2845
    5249       0.3064
    5250       0.2086
    5251       0.3376
    5252       0.2760
    5253       0.3094
    5254       0.3083
    5255       0.1290
    5256       0.2110
    5257       0.1395
    5258       0.3309
    5259       0.2296
    5260       0.3815
    5261       0.1844
    5262       0.1700
    5263       0.1799
    5264       0.2112
    5265       0.1891
    5266       0.1970
    5267       0.2007
    5268       0.1888
    5269       0.1551
    5270       0.2061
    5271       0.2771
    5272       0.1856
    5273       0.2253
    5274       0.1630
    5275       0.1600
    5276       0.3450
    5277       0.1699
    5278       0.1744
    5279       0.2032
    5280       0.2646
    5281       0.2923
    5282       0.3258
    5283       0.2694
    5284       0.2133
    5285       0.2288
    5286       0.2331
    5287       0.2749
    5288       0.1753
    5289       0.1602
    5290       0.2747
    5291       0.1813
    5292       0.2031
    5293       0.2718
    5294       0.3052
    5295       0.1955
    5296       0.2594
    5297       0.1503
    5298       0.1614
    5299       0.4178
    5300       0.2977
    5301       0.2232
    5302       0.1245
    5303       0.1183
    5304       0.2174
    5305       0.2310
    5306       0.1699
    5307       0.2904
    5308       0.2161
    5309       0.1792
    5310       0.2667
    5311       0.2442
    5312       0.2269
    5313       0.1945
    5314       0.1801
    5315       0.1897
    5316       0.2147
    5317       0.2597
    5318       0.1997
    5319       0.2376
    5320       0.1843
    5321       0.2251
    5322       0.1697
    5323       0.5094
    5324       0.2058
    5325       0.2323
    5326       0.1016
    5327       0.2191
    5328       0.2113
    5329       0.2021
    5330       0.1360
    5331       0.1926
    5332       0.2093
    5333       0.3117
    5334       0.2979
    5335       0.1715
    5336       0.2271
    5337       0.2224
    5338       0.3408
    5339       0.2895
    5340       0.3559
    5341       0.1924
    5342       0.1225
    5343       0.1514
    5344       0.3484
    5345       0.2263
    5346       0.4291
    5347       0.1873
    5348       0.2792
    5349       0.1442
    5350       0.3053
    5351       0.2884
    5352       0.2414
    5353       0.1576
    5354       0.3886
    5355       0.3257
    5356       0.2985
    5357       0.1992
    5358       0.1476
    5359       0.2040
    5360       0.1618
    5361       0.1676
    5362       0.2668
    5363       0.2441
    5364       0.1401
    5365       0.1986
    5366       0.1326
    5367       0.1234
    5368       0.2018
    5369       0.1667
    5370       0.1787
    5371       0.2268
    5372       0.1564
    5373       0.2391
    5374       0.1590
    5375       0.1836
    5376       0.1579
    5377       0.1756
    5378       0.2296
    5379       0.4125
    5380       0.2602
    5381       0.2434
    5382       0.2374
    5383       0.1887
    5384       0.3913
    5385       0.1748
    5386       0.2091
    5387       0.1422
    5388       0.1915
    5389       0.3018
    5390       0.1885
    5391       0.1447
    5392       0.2810
    5393       0.1844
    5394       0.1937
    5395       0.3389
    5396       0.3981
    5397       0.3500
    5398       0.3232
    5399       0.4150
    5400       0.2296
    5401       0.3744
    5402       0.3304
    5403       0.3825
    5404       0.2890
    5405       0.4614
    5406       0.3666
    5407       0.3541
    5408       0.3000
    5409       0.4412
    5410       0.4738
    5411       0.2736
    5412       0.6469
    5413       0.4213
    5414       0.4637
    5415       0.4855
    5416       0.3561
    5417       0.4627
    5418       0.1932
    5419       0.1958
    5420       0.1518
    5421       0.2306
    5422       0.3113
    5423       0.1325
    5424       0.2268
    5425       0.2605
    5426       0.3633
    5427       0.4098
    5428       0.2819
    5429       0.2940
    5430       0.1807
    5431       0.2554
    5432       0.1667
    5433       0.1544
    5434       0.2429
    5435       0.2100
    5436       0.1520
    5437       0.2979
    5438       0.1854
    5439       0.2459
    5440       0.2620
    5441       0.2025
    5442       0.2073
    5443       0.1629
    5444       0.1673
    5445       0.1870
    5446       0.2405
    5447       0.2996
    5448       0.1802
    5449       0.2564
    5450       0.3222
    5451       0.3228
    5452       0.2639
    5453       0.2197
    5454       0.3359
    5455       0.2715
    5456       0.2159
    5457       0.4466
    5458       0.1630
    5459       0.3143
    5460       0.2323
    5461       0.1717
    5462       0.3063
    5463       0.5310
    5464       0.2420
    5465       0.2827
    5466       0.1977
    5467       0.2281
    5468       0.1755
    5469       0.1357
    5470       0.2041
    5471       0.1857
    5472       0.3087
    5473       0.2475
    5474       0.2391
    5475       0.2112
    5476       0.1501
    5477       0.2340
    5478       0.2576
    5479       0.1664
    5480       0.1855
    5481       0.1468
    5482       0.1739
    5483       0.1445
    5484       0.1143
    5485       0.1849
    5486       0.2954
    5487       0.2562
    5488       0.3878
    5489       0.1533
    5490       0.1368
    5491       0.2695
    5492       0.1676
    5493       0.2380
    5494       0.2439
    5495       0.2770
    5496       0.4004
    5497       0.1477
    5498       0.1695
    5499       0.2035
    5500       0.4428
    5501       0.2221
    5502       0.1498
    5503       0.1830
    5504       0.2635
    5505       0.1405
    5506       0.2871
    5507       0.2705
    5508       0.2992
    5509       0.1760
    5510       0.3006
    5511       0.1981
    5512       0.4166
    5513       0.4580
    5514       0.3940
    5515       0.4099
    5516       0.2757
    5517       0.2060
    5518       0.2577
    5519       0.2245
    5520       0.3568
    5521       0.2741
    5522       0.3428
    5523       0.4688
    5524       0.5614
    5525       0.4208
    5526       0.3238
    5527       0.5909
    5528       0.4068
    5529       0.2214
    5530       0.3307
    5531       0.4778
    5532       0.3361
    5533       0.4826
    5534       0.4765
    5535       0.3803
    5536       0.3442
    5537       0.4711
    5538       0.4505
    5539       0.3006
    5540       0.4514
    5541       0.4126
    5542       0.2455
    5543       0.2312
    5544       0.1675
    5545       0.1292
    5546       0.2493
    5547       0.1665
    5548       0.5445
    5549       0.4082
    5550       0.4692
    5551       0.5116
    5552       0.5569
    5553       0.5336
    5554       0.4348
    5555       0.5337
    5556       0.4084
    5557       0.2426
    5558       0.2587
    5559       0.1916
    5560       0.2079
    5561       0.1552
    5562       0.2780
    5563       0.1662
    5564       0.2533
    5565       0.3888
    5566       0.1679
    5567       0.2240
    5568       0.3553
    5569       0.4070
    5570       0.2662
    5571       0.2551
    5572       0.1790
    5573       0.2414
    5574       0.3542
    5575       0.4086
    5576       0.2496
    5577       0.3910
    5578       0.2816
    5579       0.2995
    5580       0.3409
    5581       0.3849
    5582       0.2812
    5583       0.2498
    5584       0.1750
    5585       0.2090
    5586       0.1426
    5587       0.2428
    5588       0.3499
    5589       0.1516
    5590       0.5136
    5591       0.4325
    5592       0.5941
    5593       0.2335
    5594       0.3869
    5595       0.3843
    5596       0.2274
    5597       0.2434
    5598       0.1582
    5599       0.2628
    5600       0.3355
    5601       0.2774
    5602       0.2084
    5603       0.2163
    5604       0.1858
    5605       0.2661
    5606       0.1676
    5607       0.2999
    5608       0.1990
    5609       0.3805
    5610       0.2230
    5611       0.2356
    5612       0.2466
    5613       0.3234
    5614       0.3126
    5615       0.5202
    5616       0.4342
    5617       0.4398
    5618       0.3787
    5619       0.5019
    5620       0.5047
    5621       0.5268
    5622       0.4972
    5623       0.3459
    5624       0.3719
    5625       0.4520
    5626       0.4700
    5627       0.5652
    5628       0.5339
    5629       0.4086
    5630       0.6394
    5631       0.5108
    5632       0.4415
    5633       0.4755
    5634       0.2600
    5635       0.3618
    5636       0.3806
    5637       0.1575
    5638       0.3571
    5639       0.4273
    5640       0.3774
    5641       0.1831
    5642       0.2343
    5643       0.4693
    5644       0.1769
    5645       0.2603
    5646       0.1729
    5647       0.1422
    5648       0.1681
    5649       0.1422
    5650       0.1713
    5651       0.1939
    5652       0.3703
    5653       0.2265
    5654       0.2219
    5655       0.2823
    5656       0.2031
    5657       0.2569
    5658       0.3014
    5659       0.1855
    5660       0.1780
    5661       0.1237
    5662       0.2494
    5663       0.2440
    5664       0.2171
    5665       0.1208
    5666       0.2769
    5667       0.2358
    5668       0.2721
    5669       0.2386
    5670       0.1809
    5671       0.2902
    5672       0.1858
    5673       0.3462
    5674       0.3941
    5675       0.1564
    5676       0.1592
    5677       0.2956
    5678       0.1933
    5679       0.1548
    5680       0.2294
    5681       0.5321
    5682       0.2619
    5683       0.2104
    5684       0.2311
    5685       0.2074
    5686       0.2865
    5687       0.2557
    5688       0.2639
    5689       0.1645
    5690       0.1732
    5691       0.2849
    5692       0.1993
    5693       0.2703
    5694       0.1805
    5695       0.2530
    5696       0.1658
    5697       0.1339
    5698       0.2317
    5699       0.2290
    5700       0.2666
    5701       0.3843
    5702       0.3242
    5703       0.2142
    5704       0.1883
    5705       0.1911
    5706       0.3302
    5707       0.2715
    5708       0.1364
    5709       0.1448
    5710       0.1815
    5711       0.2721
    5712       0.2268
    5713       0.2320
    5714       0.1855
    5715       0.1683
    5716       0.1875
    5717       0.2776
    5718       0.2179
    5719       0.2742
    5720       0.1966
    5721       0.3480
    5722       0.2969
    5723       0.1219
    5724       0.2147
    5725       0.1501
    5726       0.1908
    5727       0.2096
    5728       0.2825
    5729       0.1796
    5730       0.1438
    5731       0.3632
    5732       0.2135
    5733       0.2280
    5734       0.2169
    5735       0.2784
    5736       0.1932
    5737       0.2515
    5738       0.1570
    5739       0.2155
    5740       0.2753
    5741       0.2919
    5742       0.3724
    5743       0.4155
    5744       0.2467
    5745       0.2232
    5746       0.3213
    5747       0.2626
    5748       0.1698
    5749       0.2335
    5750       0.2999
    5751       0.3500
    5752       0.2763
    5753       0.1610
    5754       0.2497
    5755       0.2651
    5756       0.2440
    5757       0.1690
    5758       0.2491
    5759       0.2173
    5760       0.0907
    5761       0.1492
    5762       0.3341
    5763       0.1625
    5764       0.1782
    5765       0.1938
    5766       0.1565
    5767       0.2419
    5768       0.1530
    5769       0.2273
    5770       0.3553
    5771       0.3436
    5772       0.1312
    5773       0.2003
    5774       0.1941
    5775       0.2295
    5776       0.3516
    5777       0.2753
    5778       0.2667
    5779       0.2894
    5780       0.1406
    5781       0.2136
    5782       0.1849
    5783       0.4019
    5784       0.1371
    5785       0.2181
    5786       0.1859
    5787       0.2276
    5788       0.1606
    5789       0.1734
    5790       0.4046
    5791       0.4103
    5792       0.1704
    5793       0.2936
    5794       0.1853
    5795       0.1227
    5796       0.2411
    5797       0.2226
    5798       0.1667
    5799       0.2564
    5800       0.2535
    5801       0.2073
    5802       0.1724
    5803       0.1721
    5804       0.1588
    5805       0.2058
    5806       0.3611
    5807       0.1922
    5808       0.2510
    5809       0.2320
    5810       0.1732
    5811       0.2982
    5812       0.3460
    5813       0.3137
    5814       0.3492
    5815       0.4010
    5816       0.1531
    5817       0.3171
    5818       0.2823
    5819       0.2421
    5820       0.1923
    5821       0.2079
    5822       0.1458
    5823       0.2943
    5824       0.4523
    5825       0.2530
    5826       0.2389
    5827       0.3284
    5828       0.3024
    5829       0.2305
    5830       0.1226
    5831       0.2587
    5832       0.2000
    5833       0.3791
    5834       0.2178
    5835       0.3424
    5836       0.2420
    5837       0.2156
    5838       0.2293
    5839       0.2836
    5840       0.2092
    5841       0.3104
    5842       0.2680
    5843       0.2476
    5844       0.2852
    5845       0.1803
    5846       0.2605
    5847       0.3301
    5848       0.2422
    5849       0.4358
    5850       0.2868
    5851       0.2180
    5852       0.1184
    5853       0.1536
    5854       0.2737
    5855       0.2229
    5856       0.2703
    5857       0.1601
    5858       0.1675
    5859       0.2703
    5860       0.2071
    5861       0.2095
    5862       0.1337
    5863       0.2393
    5864       0.2831
    5865       0.2006
    5866       0.2215
    5867       0.2158
    5868       0.2567
    5869       0.3161
    5870       0.3418
    5871       0.1596
    5872       0.2605
    5873       0.2639
    5874       0.2160
    5875       0.3021
    5876       0.3434
    5877       0.2009
    5878       0.1589
    5879       0.1451
    5880       0.2590
    5881       0.2080
    5882       0.2206
    5883       0.2110
    5884       0.1218
    5885       0.2767
    5886       0.2407
    5887       0.1905
    5888       0.3413
    5889       0.3496
    5890       0.2272
    5891       0.2571
    5892       0.2373
    5893       0.1447
    5894       0.1931
    5895       0.1889
    5896       0.1993
    5897       0.1626
    5898       0.1369
    5899       0.1849
    5900       0.1762
    5901       0.2374
    5902       0.3203
    5903       0.1870
    5904       0.1941
    5905       0.2519
    5906       0.1617
    5907       0.3167
    5908       0.1646
    5909       0.1896
    5910       0.2353
    5911       0.3057
    5912       0.1799
    5913       0.1769
    5914       0.2627
    5915       0.2046
    5916       0.2810
    5917       0.3543
    5918       0.1467
    5919       0.2573
    5920       0.1483
    5921       0.2021
    5922       0.1670
    5923       0.2841
    5924       0.3924
    5925       0.3049
    5926       0.2093
    5927       0.1214
    5928       0.2076
    5929       0.1951
    5930       0.2000
    5931       0.1356
    5932       0.1519
    5933       0.1261
    5934       0.2970
    5935       0.3305
    5936       0.2091
    5937       0.1834
    5938       0.2369
    5939       0.2105
    5940       0.2715
    5941       0.1815
    5942       0.1925
    5943       0.2608
    5944       0.2385
    5945       0.2109
    5946       0.2518
    5947       0.2541
    5948       0.1998
    5949       0.1493
    5950       0.2080
    5951       0.2220
    5952       0.2556
    5953       0.1689
    5954       0.2133
    5955       0.2566
    5956       0.2976
    5957       0.2244
    5958       0.2528
    5959       0.1772
    5960       0.1640
    5961       0.1862
    5962       0.1829
    5963       0.1853
    5964       0.2507
    5965       0.1595
    5966       0.1896
    5967       0.1824
    5968       0.1783
    5969       0.3436
    5970       0.1860
    5971       0.2277
    5972       0.3856
    5973       0.2117
    5974       0.2496
    5975       0.3281
    5976       0.2113
    5977       0.2302
    5978       0.4342
    5979       0.2578
    5980       0.3634
    5981       0.3787
    5982       0.1950
    5983       0.2188
    5984       0.1920
    5985       0.2316
    5986       0.2092
    5987       0.2703
    5988       0.1799
    5989       0.2316
    5990       0.1947
    5991       0.1722
    5992       0.2420
    5993       0.1669
    5994       0.1823
    5995       0.2580
    5996       0.2254
    5997       0.2012
    5998       0.4051
    5999       0.3005
    6000       0.1640
    6001       0.2515
    6002       0.3261
    6003       0.3274
    6004       0.3310
    6005       0.3098
    6006       0.3135
    6007       0.2857
    6008       0.2112
    6009       0.2154
    6010       0.2872
    6011       0.2594
    6012       0.1944
    6013       0.4294
    6014       0.1382
    6015       0.1872
    6016       0.3352
    6017       0.2864
    6018       0.1788
    6019       0.1756
    6020       0.3523
    6021       0.2625
    6022       0.1756
    6023       0.2220
    6024       0.2179
    6025       0.3682
    6026       0.1982
    6027       0.2594
    6028       0.3354
    6029       0.1488
    6030       0.4128
    6031       0.2620
    6032       0.2046
    6033       0.3360
    6034       0.1882
    6035       0.2173
    6036       0.1262
    6037       0.2126
    6038       0.1979
    6039       0.1706
    6040       0.1321
    6041       0.2147
    6042       0.1654
    6043       0.1735
    6044       0.1271
    6045       0.1903
    6046       0.2515
    6047       0.4378
    6048       0.4032
    6049       0.1372
    6050       0.2912
    6051       0.2175
    6052       0.1993
    6053       0.3006
    6054       0.4034
    6055       0.1615
    6056       0.1920
    6057       0.1991
    6058       0.2013
    6059       0.2687
    6060       0.1370
    6061       0.1781
    6062       0.3166
    6063       0.2426
    6064       0.3679
    6065       0.2093
    6066       0.2231
    6067       0.2273
    6068       0.1854
    6069       0.1843
    6070       0.2378
    6071       0.3608
    6072       0.4515
    6073       0.4741
    6074       0.2459
    6075       0.2495
    6076       0.1861
    6077       0.2572
    6078       0.3931
    6079       0.2745
    6080       0.1513
    6081       0.2631
    6082       0.2380
    6083       0.1937
    6084       0.2509
    6085       0.1591
    6086       0.2548
    6087       0.1418
    6088       0.2960
    6089       0.1535
    6090       0.2118
    6091       0.2290
    6092       0.1392
    6093       0.1775
    6094       0.1910
    6095       0.3337
    6096       0.2467
    6097       0.1694
    6098       0.2183
    6099       0.2346
    6100       0.1759
    6101       0.2915
    6102       0.2752
    6103       0.1627
    6104       0.2141
    6105       0.1772
    6106       0.4667
    6107       0.1957
    6108       0.3737
    6109       0.2693
    6110       0.2793
    6111       0.2309
    6112       0.2569
    6113       0.2034
    6114       0.2539
    6115       0.2399
    6116       0.2819
    6117       0.2580
    6118       0.1389
    6119       0.1786
    6120       0.2468
    6121       0.1804
    6122       0.1783
    6123       0.1778
    6124       0.2052
    6125       0.1314
    6126       0.1770
    6127       0.1225
    6128       0.1930
    6129       0.2228
    6130       0.1575
    6131       0.1475
    6132       0.3737
    6133       0.1646
    6134       0.2856
    6135       0.2147
    6136       0.1396
    6137       0.1926
    6138       0.3529
    6139       0.2401
    6140       0.1851
    6141       0.2527
    6142       0.1210
    6143       0.1553
    6144       0.2398
    6145       0.1642
    6146       0.2982
    6147       0.2163
    6148       0.2343
    6149       0.1609
    6150       0.2468
    6151       0.2430
    6152       0.1766
    6153       0.2334
    6154       0.2238
    6155       0.1980
    6156       0.1932
    6157       0.2087
    6158       0.1989
    6159       0.3164
    6160       0.2959
    6161       0.3046
    6162       0.1512
    6163       0.4399
    6164       0.1316
    6165       0.3182
    6166       0.1305
    6167       0.5733
    6168       0.2886
    6169       0.1355
    6170       0.2967
    6171       0.1761
    6172       0.1196
    6173       0.1659
    6174       0.2163
    6175       0.1383
    6176       0.3202
    6177       0.3340
    6178       0.3857
    6179       0.3848
    6180       0.1603
    6181       0.2800
    6182       0.1489
    6183       0.2114
    6184       0.3680
    6185       0.2723
    6186       0.2240
    6187       0.2980
    6188       0.2386
    6189       0.2276
    6190       0.2598
    6191       0.1834
    6192       0.2779
    6193       0.1640
    6194       0.3024
    6195       0.1297
    6196       0.2431
    6197       0.2416
    6198       0.2169
    6199       0.2048
    6200       0.3490
    6201       0.1609
    6202       0.2855
    6203       0.2063
    6204       0.1931
    6205       0.2170
    6206       0.1913
    6207       0.2868
    6208       0.2038
    6209       0.4581
    6210       0.1616
    6211       0.1620
    6212       0.2252
    6213       0.2628
    6214       0.1993
    6215       0.3251
    6216       0.2041
    6217       0.2215
    6218       0.1667
    6219       0.1868
    6220       0.2270
    6221       0.2116
    6222       0.2043
    6223       0.1278
    6224       0.2135
    6225       0.2783
    6226       0.3368
    6227       0.1618
    6228       0.1985
    6229       0.1584
    6230       0.2066
    6231       0.1963
    6232       0.2186
    6233       0.2597
    6234       0.1389
    6235       0.2453
    6236       0.1911
    6237       0.2547
    6238       0.1222
    6239       0.2457
    6240       0.2764
    6241       0.2236
    6242       0.1640
    6243       0.2283
    6244       0.1512
    6245       0.2713
    6246       0.1888
    6247       0.2286
    6248       0.1721
    6249       0.1631
    6250       0.2535
    6251       0.1732
    6252       0.2737
    6253       0.1845
    6254       0.3227
    6255       0.3866
    6256       0.1716
    6257       0.2076
    6258       0.2371
    6259       0.2118
    6260       0.1910
    6261       0.3720
    6262       0.2375
    6263       0.2191
    6264       0.2888
    6265       0.3131
    6266       0.2726
    6267       0.1952
    6268       0.1264
    6269       0.1709
    6270       0.1540
    6271       0.1925
    6272       0.2160
    6273       0.2153
    6274       0.2754
    6275       0.3618
    6276       0.1663
    6277       0.2375
    6278       0.1779
    6279       0.3438
    6280       0.1650
    6281       0.2828
    6282       0.3042
    6283       0.2604
    6284       0.4022
    6285       0.1770
    6286       0.2567
    6287       0.3206
    6288       0.2032
    6289       0.1972
    6290       0.1488
    6291       0.2496
    6292       0.2579
    6293       0.1187
    6294       0.3032
    6295       0.3212
    6296       0.2276
    6297       0.1866
    6298       0.2621
    6299       0.2267
    6300       0.2281
    6301       0.2588
    6302       0.2536
    6303       0.2809
    6304       0.2838
    6305       0.3359
    6306       0.1463
    6307       0.2272
    6308       0.3535
    6309       0.2251
    6310       0.4041
    6311       0.3605
    6312       0.4189
    6313       0.2536
    6314       0.2198
    6315       0.2428
    6316       0.1453
    6317       0.2321
    6318       0.2909
    6319       0.1835
    6320       0.2504
    6321       0.2940
    6322       0.2170
    6323       0.1858
    6324       0.2576
    6325       0.3845
    6326       0.2564
    6327       0.2925
    6328       0.3495
    6329       0.2374
    6330       0.2142
    6331       0.1896
    6332       0.1685
    6333       0.1905
    6334       0.3301
    6335       0.2657
    6336       0.3062
    6337       0.1670
    6338       0.3245
    6339       0.3372
    6340       0.2405
    6341       0.3067
    6342       0.3318
    6343       0.1899
    6344       0.2714
    6345       0.3373
    6346       0.1944
    6347       0.2588
    6348       0.1392
    6349       0.1918
    6350       0.2674
    6351       0.3351
    6352       0.3980
    6353       0.1896
    6354       0.1991
    6355       0.3411
    6356       0.2448
    6357       0.4120
    6358       0.1401
    6359       0.2234
    6360       0.2681
    6361       0.1966
    6362       0.2734
    6363       0.1707
    6364       0.1534
    6365       0.2120
    6366       0.1264
    6367       0.2521
    6368       0.2052
    6369       0.1827
    6370       0.2292
    6371       0.3707
    6372       0.2273
    6373       0.2261
    6374       0.1435
    6375       0.2036
    6376       0.1727
    6377       0.1449
    6378       0.3686
    6379       0.2251
    6380       0.2601
    6381       0.2591
    6382       0.2413
    6383       0.1967
    6384       0.2541
    6385       0.2775
    6386       0.1142
    6387       0.1583
    6388       0.1218
    6389       0.2084
    6390       0.2335
    6391       0.2341
    6392       0.2513
    6393       0.1982
    6394       0.1899
    6395       0.3453
    6396       0.2589
    6397       0.1583
    6398       0.2152
    6399       0.2549
    6400       0.2582
    6401       0.2533
    6402       0.2650
    6403       0.2748
    6404       0.2364
    6405       0.3085
    6406       0.1737
    6407       0.1608
    6408       0.1796
    6409       0.3844
    6410       0.1923
    6411       0.2261
    6412       0.1489
    6413       0.2332
    6414       0.1744
    6415       0.2060
    6416       0.1899
    6417       0.2048
    6418       0.2365
    6419       0.1649
    6420       0.3456
    6421       0.1709
    6422       0.3100
    6423       0.2129
    6424       0.2459
    6425       0.4053
    6426       0.2601
    6427       0.3419
    6428       0.2550
    6429       0.3359
    6430       0.2887
    6431       0.4294
    6432       0.3309
    6433       0.2120
    6434       0.1544
    6435       0.3760
    6436       0.2367
    6437       0.2310
    6438       0.4557
    6439       0.1500
    6440       0.1812
    6441       0.3040
    6442       0.2995
    6443       0.2628
    6444       0.2211
    6445       0.2699
    6446       0.1602
    6447       0.1875
    6448       0.2050
    6449       0.1971
    6450       0.2847
    6451       0.2062
    6452       0.2418
    6453       0.2911
    6454       0.3211
    6455       0.3246
    6456       0.1625
    6457       0.1232
    6458       0.2034
    6459       0.1466
    6460       0.1972
    6461       0.2717
    6462       0.2428
    6463       0.3137
    6464       0.3344
    6465       0.2019
    6466       0.1744
    6467       0.2130
    6468       0.1998
    6469       0.1717
    6470       0.2446
    6471       0.2121
    6472       0.2403
    6473       0.2673
    6474       0.1695
    6475       0.2313
    6476       0.2389
    6477       0.2463
    6478       0.1823
    6479       0.1533
    6480       0.1723
    6481       0.1946
    6482       0.1627
    6483       0.2223
    6484       0.2784
    6485       0.2590
    6486       0.2646
    6487       0.2800
    6488       0.2438
    6489       0.1177
    6490       0.1536
    6491       0.1644
    6492       0.2034
    6493       0.2387
    6494       0.3033
    6495       0.2075
    6496       0.3182
    6497       0.2144
    6498       0.1886
    6499       0.2329
    6500       0.2282
    6501       0.1780
    6502       0.2560
    6503       0.3259
    6504       0.3149
    6505       0.2354
    6506       0.1954
    6507       0.1471
    6508       0.1817
    6509       0.2099
    6510       0.1811
    6511       0.2130
    6512       0.3156
    6513       0.2064
    6514       0.2821
    6515       0.3220
    6516       0.2131
    6517       0.1347
    6518       0.2206
    6519       0.2994
    6520       0.2170
    6521       0.2170
    6522       0.2593
    6523       0.1219
    6524       0.1519
    6525       0.2920
    6526       0.1990
    6527       0.3119
    6528       0.2520
    6529       0.1886
    6530       0.2368
    6531       0.3915
    6532       0.1713
    6533       0.2671
    6534       0.2286
    6535       0.2238
    6536       0.3348
    6537       0.3094
    6538       0.2489
    6539       0.3150
    6540       0.1783
    6541       0.2053
    6542       0.1957
    6543       0.3547
    6544       0.2704
    6545       0.1324
    6546       0.3633
    6547       0.1297
    6548       0.2094
    6549       0.1940
    6550       0.1922
    6551       0.2147
    6552       0.2091
    6553       0.1718
    6554       0.1848
    6555       0.1712
    6556       0.1748
    6557       0.2657
    6558       0.2609
    6559       0.1829
    6560       0.3281
    6561       0.1744
    6562       0.2093
    6563       0.4058
    6564       0.1354
    6565       0.2602
    6566       0.2383
    6567       0.2668
    6568       0.1658
    6569       0.2708
    6570       0.2347
    6571       0.2893
    6572       0.2613
    6573       0.1190
    6574       0.1777
    6575       0.2752
    6576       0.2399
    6577       0.2889
    6578       0.2969
    6579       0.1908
    6580       0.1953
    6581       0.2991
    6582       0.2103
    6583       0.2211
    6584       0.2089
    6585       0.1677
    6586       0.1802
    6587       0.1496
    6588       0.4040
    6589       0.2310
    6590       0.1674
    6591       0.1318
    6592       0.2593
    6593       0.1328
    6594       0.2927
    6595       0.2820
    6596       0.1108
    6597       0.2053
    6598       0.1985
    6599       0.2748
    6600       0.1778
    6601       0.1396
    6602       0.3406
    6603       0.2194
    6604       0.2259
    6605       0.1564
    6606       0.1737
    6607       0.3025
    6608       0.1791
    6609       0.1667
    6610       0.1893
    6611       0.1323
    6612       0.2514
    6613       0.1829
    6614       0.1565
    6615       0.1867
    6616       0.1547
    6617       0.1364
    6618       0.1816
    6619       0.2358
    6620       0.3656
    6621       0.2467
    6622       0.2032
    6623       0.2718
    6624       0.2414
    6625       0.2029
    6626       0.2896
    6627       0.1925
    6628       0.2380
    6629       0.2640
    6630       0.3197
    6631       0.2101
    6632       0.2933
    6633       0.1628
    6634       0.3104
    6635       0.2873
    6636       0.3289
    6637       0.1671
    6638       0.2357
    6639       0.2489
    6640       0.3205
    6641       0.2598
    6642       0.4318
    6643       0.2142
    6644       0.3468
    6645       0.1108
    6646       0.2075
    6647       0.1424
    6648       0.1514
    6649       0.2623
    6650       0.1141
    6651       0.2339
    6652       0.1971
    6653       0.2546
    6654       0.2101
    6655       0.2367
    6656       0.1724
    6657       0.1898
    6658       0.3247
    6659       0.1632
    6660       0.2152
    6661       0.2023
    6662       0.1782
    6663       0.2786
    6664       0.2477
    6665       0.1773
    6666       0.1468
    6667       0.3287
    6668       0.2651
    6669       0.1935
    6670       0.2702
    6671       0.1933
    6672       0.1347
    6673       0.2925
    6674       0.2231
    6675       0.1675
    6676       0.1820
    6677       0.2321
    6678       0.1867
    6679       0.1916
    6680       0.1354
    6681       0.2400
    6682       0.2369
    6683       0.2763
    6684       0.2317
    6685       0.2098
    6686       0.2061
    6687       0.2484
    6688       0.3740
    6689       0.2614
    6690       0.2802
    6691       0.2070
    6692       0.3064
    6693       0.1860
    6694       0.2050
    6695       0.2058
    6696       0.3090
    6697       0.1647
    6698       0.1320
    6699       0.1917
    6700       0.2124
    6701       0.1907
    6702       0.2648
    6703       0.4071
    6704       0.3497
    6705       0.3197
    6706       0.2531
    6707       0.2037
    6708       0.4117
    6709       0.2830
    6710       0.3190
    6711       0.1897
    6712       0.2369
    6713       0.1051
    6714       0.1420
    6715       0.1836
    6716       0.1577
    6717       0.2295
    6718       0.2291
    6719       0.2067
    6720       0.1426
    6721       0.2091
    6722       0.2575
    6723       0.1919
    6724       0.2264
    6725       0.1838
    6726       0.1799
    6727       0.1571
    6728       0.2988
    6729       0.2508
    6730       0.1968
    6731       0.2071
    6732       0.2258
    6733       0.1899
    6734       0.2000
    6735       0.2037
    6736       0.2635
    6737       0.2356
    6738       0.1953
    6739       0.3166
    6740       0.1861
    6741       0.2994
    6742       0.3352
    6743       0.2814
    6744       0.1802
    6745       0.1481
    6746       0.1479
    6747       0.2339
    6748       0.1582
    6749       0.2195
    6750       0.1659
    6751       0.3274
    6752       0.2587
    6753       0.2082
    6754       0.2169
    6755       0.1625
    6756       0.3609
    6757       0.3758
    6758       0.3101
    6759       0.2506
    6760       0.2566
    6761       0.2617
    6762       0.2608
    6763       0.2491
    6764       0.1877
    6765       0.3641
    6766       0.1843
    6767       0.2904
    6768       0.1996
    6769       0.2688
    6770       0.2876
    6771       0.2806
    6772       0.2778
    6773       0.2568
    6774       0.1582
    6775       0.2928
    6776       0.2123
    6777       0.4993
    6778       0.1942
    6779       0.2249
    6780       0.3717
    6781       0.1551
    6782       0.2532
    6783       0.2343
    6784       0.2565
    6785       0.2537
    6786       0.1949
    6787       0.2177
    6788       0.2073
    6789       0.2406
    6790       0.3332
    6791       0.3103
    6792       0.2141
    6793       0.2289
    6794       0.2038
    6795       0.3282
    6796       0.2002
    6797       0.3093
    6798       0.1831
    6799       0.3593
    6800       0.2075
    6801       0.1912
    6802       0.2547
    6803       0.2043
    6804       0.1491
    6805       0.2187
    6806       0.2217
    6807       0.1762
    6808       0.1776
    6809       0.2815
    6810       0.3335
    6811       0.2224
    6812       0.2633
    6813       0.1598
    6814       0.2678
    6815       0.1796
    6816       0.3315
    6817       0.2379
    6818       0.2542
    6819       0.2439
    6820       0.1803
    6821       0.2661
    6822       0.3469
    6823       0.2555
    6824       0.2964
    6825       0.1800
    6826       0.1864
    6827       0.2073
    6828       0.2195
    6829       0.1961
    6830       0.2878
    6831       0.2479
    6832       0.2169
    6833       0.2984
    6834       0.2185
    6835       0.2408
    6836       0.2194
    6837       0.2461
    6838       0.1945
    6839       0.2616
    6840       0.1905
    6841       0.1536
    6842       0.1936
    6843       0.1430
    6844       0.1862
    6845       0.1779
    6846       0.2383
    6847       0.1675
    6848       0.2531
    6849       0.1422
    6850       0.1829
    6851       0.3116
    6852       0.2745
    6853       0.2849
    6854       0.2797
    6855       0.1732
    6856       0.3409
    6857       0.3058
    6858       0.4063
    6859       0.2088
    6860       0.3248
    6861       0.2848
    6862       0.1676
    6863       0.2537
    6864       0.3993
    6865       0.4618
    6866       0.3257
    6867       0.4531
    6868       0.4185
    6869       0.3206
    6870       0.4081
    6871       0.2411
    6872       0.2764
    6873       0.2529
    6874       0.2329
    6875       0.2598
    6876       0.2661
    6877       0.3019
    6878       0.2251
    6879       0.4631
    6880       0.3581
    6881       0.2089
    6882       0.5150
    6883       0.2880
    6884       0.1789
    6885       0.2684
    6886       0.1988
    6887       0.2766
    6888       0.2839
    6889       0.1805
    6890       0.2253
    6891       0.2879
    6892       0.2276
    6893       0.2912
    6894       0.2910
    6895       0.2161
    6896       0.3041
    6897       0.2880
    6898       0.4446
    6899       0.1647
    6900       0.3126
    6901       0.3918
    6902       0.3437
    6903       0.2631
    6904       0.1948
    6905       0.2456
    6906       0.2934
    6907       0.2173
    6908       0.3371
    6909       0.3486
    6910       0.3631
    6911       0.2087
    6912       0.3234
    6913       0.3007
    6914       0.3563
    6915       0.1823
    6916       0.1998
    6917       0.2567
    6918       0.2313
    6919       0.2648
    6920       0.3146
    6921       0.2738
    6922       0.2780
    6923       0.4459
    6924       0.2168
    6925       0.3814
    6926       0.2592
    6927       0.1712
    6928       0.2592
    6929       0.3974
    6930       0.1200
    6931       0.2593
    6932       0.3103
    6933       0.2189
    6934       0.2309
    6935       0.2717
    6936       0.2619
    6937       0.2408
    6938       0.3114
    6939       0.3191
    6940       0.3527
    6941       0.1456
    6942       0.5445
    6943       0.3426
    6944       0.4393
    6945       0.2541
    6946       0.1998
    6947       0.3361
    6948       0.2838
    6949       0.3321
    6950       0.4588
    6951       0.1812
    6952       0.1049
    6953       0.3119
    6954       0.3292
    6955       0.2847
    6956       0.2237
    6957       0.2033
    6958       0.2586
    6959       0.2260
    6960       0.2181
    6961       0.1946
    6962       0.2074
    6963       0.2655
    6964       0.2523
    6965       0.1898
    6966       0.2320
    6967       0.2394
    6968       0.4171
    6969       0.1491
    6970       0.1941
    6971       0.1444
    6972       0.3003
    6973       0.4777
    6974       0.4000
    6975       0.1564
    6976       0.3137
    6977       0.1852
    6978       0.3248
    6979       0.1501
    6980       0.1924
    6981       0.1421
    6982       0.1327
    6983       0.2350
    6984       0.1311
    6985       0.2344
    6986       0.2220
    6987       0.1771
    6988       0.3142
    6989       0.2799
    6990       0.2210
    6991       0.3447
    6992       0.2746
    6993       0.2055
    6994       0.1973
    6995       0.2288
    6996       0.2700
    6997       0.1782
    6998       0.1914
    6999       0.3406
    7000       0.1937
    7001       0.4458
    7002       0.2903
    7003       0.3055
    7004       0.1894
    7005       0.1595
    7006       0.2500
    7007       0.1586
    7008       0.1557
    7009       0.1735
    7010       0.1826
    7011       0.2693
    7012       0.2049
    7013       0.1727
    7014       0.2860
    7015       0.1348
    7016       0.2400
    7017       0.2756
    7018       0.4705
    7019       0.2849
    7020       0.2238
    7021       0.2846
    7022       0.1776
    7023       0.2369
    7024       0.1599
    7025       0.1937
    7026       0.3453
    7027       0.3711
    7028       0.3844
    7029       0.1636
    7030       0.2396
    7031       0.1649
    7032       0.3130
    7033       0.2560
    7034       0.3159
    7035       0.2983
    7036       0.2621
    7037       0.2741
    7038       0.2807
    7039       0.2199
    7040       0.2979
    7041       0.1898
    7042       0.2279
    7043       0.1706
    7044       0.2042
    7045       0.2416
    7046       0.2433
    7047       0.1936
    7048       0.3545
    7049       0.1929
    7050       0.4567
    7051       0.2150
    7052       0.2726
    7053       0.3009
    7054       0.3470
    7055       0.1698
    7056       0.2375
    7057       0.1863
    7058       0.1823
    7059       0.6335
    7060       0.4600
    7061       0.5854
    7062       0.6128
    7063       0.5167
    7064       0.7162
    7065       0.5737
    7066       0.5012
    7067       0.4792
    7068       0.5310
    7069       0.4147
    7070       0.3929
    7071       0.3244
    7072       0.3475
    7073       0.4312
    7074       0.3548
    7075       0.3342
    7076       0.2329
    7077       0.1810
    7078       0.3644
    7079       0.1892
    7080       0.3454
    7081       0.3772
    7082       0.2323
    7083       0.1651
    7084       0.2222
    7085       0.1880
    7086       0.3102
    7087       0.3524
    7088       0.1551
    7089       0.3349
    7090       0.4047
    7091       0.3722
    7092       0.3444
    7093       0.5728
    7094       0.6811
    7095       0.5232
    7096       0.6325
    7097       0.5677
    7098       0.3415
    7099       0.4322
    7100       0.4442
    7101       0.4030
    7102       0.6400
    7103       0.4678
    7104       0.4025
    7105       0.3880
    7106       0.4267
    7107       0.5184
    7108       0.2916
    7109       0.4786
    7110       0.5223
    7111       0.4529
    7112       0.3623
    7113       0.3863
    7114       0.4142
    7115       0.4993
    7116       0.3761
    7117       0.5298
    7118       0.4665
    7119       0.2470
    7120       0.4628
    7121       0.4842
    7122       0.2290
    7123       0.4094
    7124       0.6043
    7125       0.5227
    7126       0.6069
    7127       0.4615
    7128       0.2693
    7129       0.4469
    7130       0.3606
    7131       0.2467
    7132       0.3095
    7133       0.2467
    7134       0.2678
    7135       0.2351
    7136       0.2938
    7137       0.1866
    7138       0.3393
    7139       0.2886
    7140       0.1837
    7141       0.2364
    7142       0.3519
    7143       0.3080
    7144       0.2311
    7145       0.4208
    7146       0.1563
    7147       0.1852
    7148       0.2117
    7149       0.2070
    7150       0.2055
    7151       0.2189
    7152       0.1674
    7153       0.2440
    7154       0.2944
    7155       0.2634
    7156       0.2399
    7157       0.4519
    7158       0.2421
    7159       0.4055
    7160       0.2433
    7161       0.3395
    7162       0.4175
    7163       0.1235
    7164       0.1307
    7165       0.1710
    7166       0.3950
    7167       0.2849
    7168       0.2022
    7169       0.2563
    7170       0.5322
    7171       0.6179
    7172       0.2466
    7173       0.2125
    7174       0.4467
    7175       0.7597
    7176       0.5430
    7177       0.4801
    7178       0.1782
    7179       0.2363
    7180       0.3115
    7181       0.4007
    7182       0.4853
    7183       0.4619
    7184       0.4290
    7185       0.4587
    7186       0.2797
    7187       0.5451
    7188       0.3195
    7189       0.4292
    7190       0.4751
    7191       0.4991
    7192       0.4068
    7193       0.4673
    7194       0.6204
    7195       0.3558
    7196       0.5040
    7197       0.4209
    7198       0.5330
    7199       0.4458
    7200       0.4861
    7201       0.6445
    7202       0.4915
    7203       0.4508
    7204       0.5751
    7205       0.4055
    7206       0.3162
    7207       0.4428
    7208       0.5133
    7209       0.3902
    7210       0.5636
    7211       0.6945
    7212       0.2918
    7213       0.2714
    7214       0.4460
    7215       0.3353
    7216       0.5187
    7217       0.4604
    7218       0.3838
    7219       0.2990
    7220       0.3097
    7221       0.4417
    7222       0.3623
    7223       0.3457
    7224       0.3176
    7225       0.3762
    7226       0.4146
    7227       0.5413
    7228       0.4446
    7229       0.4188
    7230       0.4039
    7231       0.4136
    7232       0.3765
    7233       0.5171
    7234       0.3868
    7235       0.5097
    7236       0.5694
    7237       0.3372
    7238       0.5667
    7239       0.6513
    7240       0.4478
    7241       0.4502
    7242       0.3422
    7243       0.6107
    7244       0.4955
    7245       0.5258
    7246       0.4569
    7247       0.5603
    7248       0.4747
    7249       0.5074
    7250       0.5420
    7251       0.5239
    7252       0.5309
    7253       0.5351
    7254       0.4526
    7255       0.6177
    7256       0.5127
    7257       0.5070
    7258       0.4903
    7259       0.3625
    7260       0.5414
    7261       0.4221
    7262       0.4973
    7263       0.6886
    7264       0.6872
    7265       0.5938
    7266       0.5213
    7267       0.5363
    7268       0.5809
    7269       0.5520
    7270       0.6684
    7271       0.5823
    7272       0.4110
    7273       0.5161
    7274       0.7331
    7275       0.4282
    7276       0.5899
    7277       0.5233
    7278       0.3953
    7279       0.4380
    7280       0.5637
    7281       0.5401
    7282       0.4105
    7283       0.4813
    7284       0.6154
    7285       0.6387
    7286       0.6598
    7287       0.5389
    7288       0.5479
    7289       0.5600
    7290       0.4274
    7291       0.4606
    7292       0.5704
    7293       0.6581
    7294       0.4928
    7295       0.5927
    7296       0.5412
    7297       0.5703
    7298       0.4871
    7299       0.4537
    7300       0.6364
    7301       0.4993
    7302       0.5237
    7303       0.5476
    7304       0.6252
    7305       0.4914
    7306       0.5121
    7307       0.6013
    7308       0.4836
    7309       0.4968
    7310       0.6583
    7311       0.3278
    7312       0.5107
    7313       0.4851
    7314       0.4388
    7315       0.3018
    7316       0.5345
    7317       0.4651
    7318       0.4456
    7319       0.2467
    7320       0.3436
    7321       0.6415
    7322       0.5252
    7323       0.5618
    7324       0.6127
    7325       0.5729
    7326       0.5841
    7327       0.4208
    7328       0.5917
    7329       0.5055
    7330       0.5430
    7331       0.6097
    7332       0.4903
    7333       0.4247
    7334       0.4499
    7335       0.2826
    7336       0.4094
    7337       0.4837
    7338       0.6611
    7339       0.5936
    7340       0.4983
    7341       0.4202
    7342       0.3929
    7343       0.5508
    7344       0.3974
    7345       0.5085
    7346       0.3754
    7347       0.4436
    7348       0.3915
    7349       0.4754
    7350       0.3487
    7351       0.3294
    7352       0.5436
    7353       0.5710
    7354       0.4218
    7355       0.6841
    7356       0.5064
    7357       0.3101
    7358       0.5797
    7359       0.2747
    7360       0.2325
    7361       0.1616
    7362       0.2560
    7363       0.2340
    7364       0.2870
    7365       0.1621
    7366       0.2824
    7367       0.3594
    7368       0.3420
    7369       0.2144
    7370       0.1637
    7371       0.4691
    7372       0.2585
    7373       0.4135
    7374       0.2951
    7375       0.1234
    7376       0.4254
    7377       0.1599
    7378       0.2675
    7379       0.2786
    7380       0.2914
    7381       0.3141
    7382       0.1495
    7383       0.1406
    7384       0.2244
    7385       0.1964
    7386       0.2920
    7387       0.2076
    7388       0.1622
    7389       0.1922
    7390       0.2373
    7391       0.1837
    7392       0.2310
    7393       0.3128
    7394       0.2154
    7395       0.2119
    7396       0.1833
    7397       0.1526
    7398       0.2045
    7399       0.2610
    7400       0.2239
    7401       0.2819
    7402       0.2433
    7403       0.1713
    7404       0.1695
    7405       0.1297
    7406       0.1868
    7407       0.1391
    7408       0.1648
    7409       0.1676
    7410       0.1792
    7411       0.2829
    7412       0.2448
    7413       0.2454
    7414       0.1637
    7415       0.2097
    7416       0.2853
    7417       0.3238
    7418       0.2641
    7419       0.3432
    7420       0.2005
    7421       0.2057
    7422       0.1887
    7423       0.4542
    7424       0.2004
    7425       0.1258
    7426       0.3309
    7427       0.2630
    7428       0.3066
    7429       0.3556
    7430       0.3120
    7431       0.2839
    7432       0.1526
    7433       0.3149
    7434       0.3123
    7435       0.2858
    7436       0.2557
    7437       0.2414
    7438       0.2723
    7439       0.3976
    7440       0.1579
    7441       0.2991
    7442       0.2799
    7443       0.1974
    7444       0.2798
    7445       0.3025
    7446       0.2299
    7447       0.2891
    7448       0.2683
    7449       0.2450
    7450       0.2994
    7451       0.2591
    7452       0.3247
    7453       0.4309
    7454       0.5047
    7455       0.6145
    7456       0.7004
    7457       0.4037
    7458       0.4873
    7459       0.6591
    7460       0.5457
    7461       0.1928
    7462       0.3430
    7463       0.2850
    7464       0.2889
    7465       0.2433
    7466       0.4416
    7467       0.3614
    7468       0.6146
    7469       0.2911
    7470       0.2608
    7471       0.1607
    7472       0.2963
    7473       0.1833
    7474       0.1141
    7475       0.2196
    7476       0.2397
    7477       0.1990
    7478       0.2012
    7479       0.1386
    7480       0.2743
    7481       0.3005
    7482       0.2016
    7483       0.2085
    7484       0.2155
    7485       0.2794
    7486       0.1699
    7487       0.1727
    7488       0.1714
    7489       0.2405
    7490       0.2279
    7491       0.2201
    7492       0.1849
    7493       0.2929
    7494       0.1267
    7495       0.1569
    7496       0.3203
    7497       0.1920
    7498       0.2008
    7499       0.3100
    7500       0.3254
    7501       0.3071
    7502       0.4349
    7503       0.1793
    7504       0.2379
    7505       0.6063
    7506       0.6421
    7507       0.3763
    7508       0.2368
    7509       0.3744
    7510       0.2280
    7511       0.3236
    7512       0.2252
    7513       0.2263
    7514       0.1360
    7515       0.2143
    7516       0.2474
    7517       0.2972
    7518       0.1843
    7519       0.2064
    7520       0.2112
    7521       0.2134
    7522       0.3943
    7523       0.1830
    7524       0.4087
    7525       0.2199
    7526       0.2890
    7527       0.3115
    7528       0.1891
    7529       0.3015
    7530       0.2505
    7531       0.5837
    7532       0.6468
    7533       0.5877
    7534       0.4075
    7535       0.5003
    7536       0.5082
    7537       0.4772
    7538       0.4738
    7539       0.5245
    7540       0.4036
    7541       0.3921
    7542       0.1201
    7543       0.3655
    7544       0.4953
    7545       0.3776
    7546       0.4504
    7547       0.4582
    7548       0.4558
    7549       0.6233
    7550       0.5283
    7551       0.1804
    7552       0.5559
    7553       0.1902
    7554       0.2396
    7555       0.1421
    7556       0.2331
    7557       0.2558
    7558       0.1453
    7559       0.2352
    7560       0.3703
    7561       0.3240
    7562       0.1594
    7563       0.2032
    7564       0.1606
    7565       0.2817
    7566       0.1550
    7567       0.2291
    7568       0.3073
    7569       0.3204
    7570       0.1769
    7571       0.2554
    7572       0.1740
    7573       0.1740
    7574       0.1648
    7575       0.3841
    7576       0.4867
    7577       0.4561
    7578       0.2022
    7579       0.4692
    7580       0.2586
    7581       0.2696
    7582       0.3429
    7583       0.3656
    7584       0.1611
    7585       0.1472
    7586       0.1658
    7587       0.2540
    7588       0.2469
    7589       0.2544
    7590       0.1845
    7591       0.1526
    7592       0.1649
    7593       0.1336
    7594       0.2286
    7595       0.3285
    7596       0.5759
    7597       0.2559
    7598       0.1977
    7599       0.2173
    7600       0.2417
    7601       0.2267
    7602       0.2704
    7603       0.2075
    7604       0.5123
    7605       0.2152
    7606       0.2207
    7607       0.2747
    7608       0.4937
    7609       0.2625
    7610       0.5149
    7611       0.4519
    7612       0.2612
    7613       0.5255
    7614       0.2350
    7615       0.4130
    7616       0.6862
    7617       0.5542
    7618       0.5503
    7619       0.3248
    7620       0.3734
    7621       0.3512
    7622       0.3203
    7623       0.4373
    7624       0.1822
    7625       0.2163
    7626       0.1913
    7627       0.2448
    7628       0.2597
    7629       0.2623
    7630       0.2531
    7631       0.1663
    7632       0.2000
    7633       0.2554
    7634       0.1607
    7635       0.3886
    7636       0.3579
    7637       0.5361
    7638       0.3759
    7639       0.2487
    7640       0.2367
    7641       0.1784
    7642       0.1241
    7643       0.1649
    7644       0.1867
    7645       0.3072
    7646       0.2234
    7647       0.2585
    7648       0.2720
    7649       0.2537
    7650       0.4072
    7651       0.1788
    7652       0.2329
    7653       0.2454
    7654       0.2481
    7655       0.3159
    7656       0.2073
    7657       0.2516
    7658       0.2290
    7659       0.2488
    7660       0.3582
    7661       0.1768
    7662       0.1847
    7663       0.1933
    7664       0.2587
    7665       0.1442
    7666       0.1564
    7667       0.3393
    7668       0.2047
    7669       0.1910
    7670       0.2363
    7671       0.2281
    7672       0.3757
    7673       0.1869
    7674       0.1931
    7675       0.2029
    7676       0.3497
    7677       0.2573
    7678       0.2754
    7679       0.2691
    7680       0.3475
    7681       0.2951
    7682       0.1640
    7683       0.2430
    7684       0.2357
    7685       0.6102
    7686       0.2128
    7687       0.2472
    7688       0.3173
    7689       0.2486
    7690       0.2287
    7691       0.2789
    7692       0.2289
    7693       0.2083
    7694       0.1794
    7695       0.1924
    7696       0.2491
    7697       0.2215
    7698       0.2489
    7699       0.2356
    7700       0.2782
    7701       0.4083
    7702       0.1948
    7703       0.2994
    7704       0.1513
    7705       0.1755
    7706       0.1946
    7707       0.2746
    7708       0.1910
    7709       0.2302
    7710       0.2421
    7711       0.2467
    7712       0.1587
    7713       0.2110
    7714       0.2609
    7715       0.1688
    7716       0.1618
    7717       0.2297
    7718       0.2028
    7719       0.1792
    7720       0.1925
    7721       0.2678
    7722       0.2335
    7723       0.1724
    7724       0.2144
    7725       0.1605
    7726       0.1699
    7727       0.2026
    7728       0.2401
    7729       0.2830
    7730       0.2940
    7731       0.1853
    7732       0.1965
    7733       0.2246
    7734       0.1394
    7735       0.3069
    7736       0.1960
    7737       0.3493
    7738       0.1410
    7739       0.3030
    7740       0.2547
    7741       0.4034
    7742       0.3965
    7743       0.5008
    7744       0.4206
    7745       0.1716
    7746       0.1605
    7747       0.3493
    7748       0.1803
    7749       0.2633
    7750       0.3134
    7751       0.1584
    7752       0.1629
    7753       0.1511
    7754       0.1565
    7755       0.2383
    7756       0.3112
    7757       0.2515
    7758       0.2493
    7759       0.3474
    7760       0.2759
    7761       0.3349
    7762       0.2213
    7763       0.2503
    7764       0.2245
    7765       0.3674
    7766       0.4046
    7767       0.2819
    7768       0.2986
    7769       0.2024
    7770       0.2009
    7771       0.2313
    7772       0.1784
    7773       0.2707
    7774       0.1999
    7775       0.2714
    7776       0.2988
    7777       0.3260
    7778       0.3043
    7779       0.1789
    7780       0.1687
    7781       0.3197
    7782       0.3092
    7783       0.3588
    7784       0.1750
    7785       0.2429
    7786       0.2182
    7787       0.2233
    7788       0.1839
    7789       0.1414
    7790       0.2039
    7791       0.2671
    7792       0.1243
    7793       0.2436
    7794       0.1820
    7795       0.2842
    7796       0.2719
    7797       0.1390
    7798       0.1880
    7799       0.1526
    7800       0.1743
    7801       0.2874
    7802       0.1796
    7803       0.2376
    7804       0.2012
    7805       0.2002
    7806       0.2309
    7807       0.3232
    7808       0.2496
    7809       0.1585
    7810       0.2486
    7811       0.2689
    7812       0.2289
    7813       0.1930
    7814       0.1885
    7815       0.2788
    7816       0.1863
    7817       0.2239
    7818       0.1624
    7819       0.1737
    7820       0.2134
    7821       0.2301
    7822       0.2095
    7823       0.1340
    7824       0.3716
    7825       0.1608
    7826       0.3494
    7827       0.2007
    7828       0.2411
    7829       0.1782
    7830       0.3074
    7831       0.2529
    7832       0.2667
    7833       0.2668
    7834       0.2581
    7835       0.1715
    7836       0.2942
    7837       0.2044
    7838       0.2891
    7839       0.2764
    7840       0.2447
    7841       0.1449
    7842       0.3033
    7843       0.1822
    7844       0.4142
    7845       0.1764
    7846       0.1273
    7847       0.2120
    7848       0.1649
    7849       0.3433
    7850       0.2137
    7851       0.2539
    7852       0.1390
    7853       0.2894
    7854       0.2330
    7855       0.3370
    7856       0.2189
    7857       0.1592
    7858       0.2020
    7859       0.1871
    7860       0.1579
    7861       0.1623
    7862       0.1828
    7863       0.2555
    7864       0.1934
    7865       0.2029
    7866       0.3825
    7867       0.1848
    7868       0.2886
    7869       0.3907
    7870       0.2309
    7871       0.2022
    7872       0.1855
    7873       0.3050
    7874       0.2957
    7875       0.1116
    7876       0.2558
    7877       0.2364
    7878       0.2632
    7879       0.4095
    7880       0.1895
    7881       0.2396
    7882       0.2518
    7883       0.1863
    7884       0.3098
    7885       0.2672
    7886       0.3034
    7887       0.1894
    7888       0.2364
    7889       0.2719
    7890       0.4565
    7891       0.3507
    7892       0.3493
    7893       0.2827
    7894       0.1661
    7895       0.2796
    7896       0.5292
    7897       0.5434
    7898       0.3525
    7899       0.3148
    7900       0.2321
    7901       0.3414
    7902       0.3198
    7903       0.2179
    7904       0.5248
    7905       0.3916
    7906       0.2571
    7907       0.2061
    7908       0.3764
    7909       0.2578
    7910       0.3481
    7911       0.2929
    7912       0.1725
    7913       0.1248
    7914       0.4068
    7915       0.1221
    7916       0.2808
    7917       0.2529
    7918       0.4087
    7919       0.2840
    7920       0.2687
    7921       0.2994
    7922       0.2030
    7923       0.1904
    7924       0.1127
    7925       0.3179
    7926       0.2007
    7927       0.2436
    7928       0.2273
    7929       0.2600
    7930       0.2415
    7931       0.1749
    7932       0.2742
    7933       0.2004
    7934       0.1841
    7935       0.1089
    7936       0.2304
    7937       0.2113
    7938       0.2006
    7939       0.5282
    7940       0.2609
    7941       0.2396
    7942       0.3475
    7943       0.1585
    7944       0.1970
    7945       0.1952
    7946       0.1695
    7947       0.2093
    7948       0.1886
    7949       0.1482
    7950       0.3112
    7951       0.2377
    7952       0.2266
    7953       0.3030
    7954       0.2210
    7955       0.3382
    7956       0.2048
    7957       0.2471
    7958       0.2726
    7959       0.2119
    7960       0.1602
    7961       0.2202
    7962       0.1734
    7963       0.2347
    7964       0.1556
    7965       0.2701
    7966       0.3222
    7967       0.1951
    7968       0.2742
    7969       0.1842
    7970       0.4387
    7971       0.2330
    7972       0.1284
    7973       0.2543
    7974       0.1371
    7975       0.1696
    7976       0.2656
    7977       0.1685
    7978       0.1941
    7979       0.1993
    7980       0.1321
    7981       0.2262
    7982       0.3666
    7983       0.1229
    7984       0.1849
    7985       0.2066
    7986       0.2303
    7987       0.1819
    7988       0.1546
    7989       0.2008
    7990       0.2294
    7991       0.1585
    7992       0.1048
    7993       0.2431
    7994       0.1711
    7995       0.2748
    7996       0.1954
    7997       0.1670
    7998       0.1765
    7999       0.2303
    8000       0.1600
    8001       0.2075
    8002       0.1624
    8003       0.3112
    8004       0.1790
    8005       0.3076
    8006       0.2109
    8007       0.2311
    8008       0.2603
    8009       0.1548
    8010       0.1450
    8011       0.2553
    8012       0.3120
    8013       0.1729
    8014       0.2356
    8015       0.1408
    8016       0.2138
    8017       0.1381
    8018       0.2699
    8019       0.1751
    8020       0.1644
    8021       0.2277
    8022       0.1522
    8023       0.1834
    8024       0.1411
    8025       0.1224
    8026       0.1512
    8027       0.2227
    8028       0.2890
    8029       0.1149
    8030       0.2006
    8031       0.1731
    8032       0.1718
    8033       0.1799
    8034       0.2297
    8035       0.1844
    8036       0.1718
    8037       0.1854
    8038       0.1903
    8039       0.3293
    8040       0.1940
    8041       0.2088
    8042       0.1573
    8043       0.2291
    8044       0.1510
    8045       0.2368
    8046       0.2442
    8047       0.1289
    8048       0.1415
    8049       0.1928
    8050       0.2576
    8051       0.2127
    8052       0.1506
    8053       0.1841
    8054       0.2414
    8055       0.2381
    8056       0.2470
    8057       0.2881
    8058       0.2557
    8059       0.1670
    8060       0.1677
    8061       0.2400
    8062       0.1440
    8063       0.1880
    8064       0.1436
    8065       0.1557
    8066       0.2151
    8067       0.3561
    8068       0.2136
    8069       0.2347
    8070       0.2233
    8071       0.1188
    8072       0.2113
    8073       0.2527
    8074       0.2036
    8075       0.1786
    8076       0.2066
    8077       0.2507
    8078       0.1395
    8079       0.2639
    8080       0.1641
    8081       0.2539
    8082       0.1509
    8083       0.3164
    8084       0.2029
    8085       0.2417
    8086       0.1939
    8087       0.3435
    8088       0.1748
    8089       0.1498
    8090       0.1953
    8091       0.2700
    8092       0.1784
    8093       0.2627
    8094       0.1866
    8095       0.2653
    8096       0.3041
    8097       0.2572
    8098       0.2393
    8099       0.2136
    8100       0.1174
    8101       0.1574
    8102       0.2162
    8103       0.1011
    8104       0.2687
    8105       0.2256
    8106       0.3042
    8107       0.2338
    8108       0.1660
    8109       0.2562
    8110       0.2733
    8111       0.2667
    8112       0.3137
    8113       0.1557
    8114       0.2289
    8115       0.2875
    8116       0.3111
    8117       0.3133
    8118       0.3123
    8119       0.2119
    8120       0.1289
    8121       0.2822
    8122       0.1550
    8123       0.2535
    8124       0.2632
    8125       0.2008
    8126       0.2364
    8127       0.2004
    8128       0.3650
    8129       0.1456
    8130       0.2266
    8131       0.2296
    8132       0.2509
    8133       0.1815
    8134       0.1684
    8135       0.2467
    8136       0.2398
    8137       0.1918
    8138       0.3232
    8139       0.2395
    8140       0.1932
    8141       0.1822
    8142       0.1701
    8143       0.2095
    8144       0.1723
    8145       0.1851
    8146       0.1684
    8147       0.2416
    8148       0.2247
    8149       0.2049
    8150       0.2868
    8151       0.2543
    8152       0.2489
    8153       0.3148
    8154       0.1841
    8155       0.1849
    8156       0.3184
    8157       0.2011
    8158       0.1263
    8159       0.1639
    8160       0.1504
    8161       0.2157
    8162       0.1695
    8163       0.2374
    8164       0.2106
    8165       0.1581
    8166       0.2078
    8167       0.2081
    8168       0.2241
    8169       0.2732
    8170       0.2995
    8171       0.1157
    8172       0.3395
    8173       0.2038
    8174       0.2897
    8175       0.1091
    8176       0.1552
    8177       0.2022
    8178       0.1327
    8179       0.1849
    8180       0.2174
    8181       0.1715
    8182       0.1891
    8183       0.2337
    8184       0.1492
    8185       0.2231
    8186       0.2060
    8187       0.2652
    8188       0.2328
    8189       0.1893
    8190       0.2703
    8191       0.3321
    8192       0.2077
    8193       0.2267
    8194       0.1909
    8195       0.2001
    8196       0.2294
    8197       0.2122
    8198       0.2098
    8199       0.2654
    8200       0.2254
    8201       0.1836
    8202       0.1646
    8203       0.3185
    8204       0.1799
    8205       0.2020
    8206       0.2021
    8207       0.2174
    8208       0.2178
    8209       0.2637
    8210       0.2251
    8211       0.2181
    8212       0.2199
    8213       0.2103
    8214       0.3237
    8215       0.2331
    8216       0.2214
    8217       0.1538
    8218       0.2082
    8219       0.2022
    8220       0.1759
    8221       0.1692
    8222       0.1763
    8223       0.1407
    8224       0.3227
    8225       0.2681
    8226       0.2482
    8227       0.2204
    8228       0.1766
    8229       0.1625
    8230       0.1909
    8231       0.2302
    8232       0.2367
    8233       0.1269
    8234       0.2868
    8235       0.1938
    8236       0.2419
    8237       0.2653
    8238       0.1846
    8239       0.2401
    8240       0.1636
    8241       0.3553
    8242       0.2151
    8243       0.1947
    8244       0.1671
    8245       0.2066
    8246       0.1846
    8247       0.2370
    8248       0.2709
    8249       0.1487
    8250       0.1915
    8251       0.2627
    8252       0.1958
    8253       0.2159
    8254       0.2225
    8255       0.1697
    8256       0.3070
    8257       0.2075
    8258       0.2296
    8259       0.1796
    8260       0.1786
    8261       0.2134
    8262       0.1733
    8263       0.2535
    8264       0.1650
    8265       0.1669
    8266       0.1942
    8267       0.1460
    8268       0.1695
    8269       0.1968
    8270       0.1842
    8271       0.2116
    8272       0.1587
    8273       0.2493
    8274       0.1948
    8275       0.2576
    8276       0.2425
    8277       0.1749
    8278       0.1641
    8279       0.1941
    8280       0.2458
    8281       0.2224
    8282       0.1798
    8283       0.2038
    8284       0.4046
    8285       0.2626
    8286       0.3679
    8287       0.2322
    8288       0.3677
    8289       0.2852
    8290       0.1834
    8291       0.2997
    8292       0.2229
    8293       0.2668
    8294       0.2006
    8295       0.2076
    8296       0.2260
    8297       0.1932
    8298       0.3351
    8299       0.2462
    8300       0.2797
    8301       0.2073
    8302       0.1487
    8303       0.2299
    8304       0.1875
    8305       0.2258
    8306       0.2097
    8307       0.2163
    8308       0.2758
    8309       0.2490
    8310       0.2355
    8311       0.1816
    8312       0.2320
    8313       0.1701
    8314       0.1840
    8315       0.1858
    8316       0.2670
    8317       0.2272
    8318       0.1951
    8319       0.2715
    8320       0.2273
    8321       0.2054
    8322       0.2033
    8323       0.1496
    8324       0.2247
    8325       0.1856
    8326       0.2805
    8327       0.2430
    8328       0.2828
    8329       0.2127
    8330       0.2649
    8331       0.4283
    8332       0.1814
    8333       0.2618
    8334       0.3013
    8335       0.1525
    8336       0.2059
    8337       0.3931
    8338       0.3776
    8339       0.1315
    8340       0.1566
    8341       0.1990
    8342       0.1658
    8343       0.1872
    8344       0.1812
    8345       0.1822
    8346       0.1722
    8347       0.2550
    8348       0.4193
    8349       0.4704
    8350       0.4563
    8351       0.1306
    8352       0.2530
    8353       0.2465
    8354       0.1826
    8355       0.2324
    8356       0.2210
    8357       0.1995
    8358       0.2901
    8359       0.1741
    8360       0.1896
    8361       0.1652
    8362       0.2426
    8363       0.1326
    8364       0.2117
    8365       0.1866
    8366       0.1321
    8367       0.1852
    8368       0.1997
    8369       0.2203
    8370       0.2428
    8371       0.2223
    8372       0.2873
    8373       0.1576
    8374       0.1188
    8375       0.1888
    8376       0.2418
    8377       0.2746
    8378       0.2489
    8379       0.2248
    8380       0.1657
    8381       0.1966
    8382       0.2146
    8383       0.1781
    8384       0.2690
    8385       0.2473
    8386       0.1265
    8387       0.2038
    8388       0.1223
    8389       0.2471
    8390       0.1604
    8391       0.2392
    8392       0.2198
    8393       0.1925
    8394       0.1856
    8395       0.3167
    8396       0.1933
    8397       0.2766
    8398       0.1726
    8399       0.1417
    8400       0.1612
    8401       0.2378
    8402       0.2218
    8403       0.4598
    8404       0.3126
    8405       0.2426
    8406       0.2025
    8407       0.1274
    8408       0.2582
    8409       0.1569
    8410       0.1903
    8411       0.1606
    8412       0.2579
    8413       0.2648
    8414       0.1633
    8415       0.2530
    8416       0.2244
    8417       0.1936
    8418       0.2513
    8419       0.1629
    8420       0.2385
    8421       0.2294
    8422       0.2230
    8423       0.2322
    8424       0.1524
    8425       0.2807
    8426       0.1720
    8427       0.1977
    8428       0.1667
    8429       0.2314
    8430       0.2224
    8431       0.2134
    8432       0.2013
    8433       0.2346
    8434       0.1636
    8435       0.2381
    8436       0.1881
    8437       0.1138
    8438       0.3066
    8439       0.1673
    8440       0.2634
    8441       0.1498
    8442       0.2127
    8443       0.2277
    8444       0.2247
    8445       0.2132
    8446       0.1452
    8447       0.1498
    8448       0.1762
    8449       0.1581
    8450       0.2532
    8451       0.1463
    8452       0.2397
    8453       0.3833
    8454       0.1935
    8455       0.3098
    8456       0.1939
    8457       0.3047
    8458       0.1470
    8459       0.2750
    8460       0.1667
    8461       0.2622
    8462       0.2105
    8463       0.2123
    8464       0.4108
    8465       0.3277
    8466       0.2327
    8467       0.1819
    8468       0.2340
    8469       0.1168
    8470       0.2601
    8471       0.1457
    8472       0.1409
    8473       0.1511
    8474       0.2751
    8475       0.2541
    8476       0.1814
    8477       0.2446
    8478       0.1690
    8479       0.1931
    8480       0.1497
    8481       0.1488
    8482       0.3570
    8483       0.2458
    8484       0.2570
    8485       0.1297
    8486       0.1790
    8487       0.5171
    8488       0.1470
    8489       0.2896
    8490       0.1894
    8491       0.2196
    8492       0.3050
    8493       0.2020
    8494       0.1557
    8495       0.2420
    8496       0.1830
    8497       0.1565
    8498       0.1953
    8499       0.1742
    8500       0.1618
    8501       0.1826
    8502       0.2153
    8503       0.2085
    8504       0.2607
    8505       0.4769
    8506       0.1843
    8507       0.2179
    8508       0.3214
    8509       0.2539
    8510       0.2193
    8511       0.2212
    8512       0.1762
    8513       0.2322
    8514       0.2128
    8515       0.2153
    8516       0.1801
    8517       0.1569
    8518       0.2821
    8519       0.1708
    8520       0.1946
    8521       0.2036
    8522       0.2711
    8523       0.2870
    8524       0.3270
    8525       0.1765
    8526       0.1782
    8527       0.2033
    8528       0.3035
    8529       0.1339
    8530       0.2996
    8531       0.1765
    8532       0.1664
    8533       0.2601
    8534       0.2704
    8535       0.1630
    8536       0.1321
    8537       0.2484
    8538       0.2685
    8539       0.2891
    8540       0.2260
    8541       0.2137
    8542       0.1529
    8543       0.2350
    8544       0.1577
    8545       0.2174
    8546       0.1932
    8547       0.2951
    8548       0.2637
    8549       0.2167
    8550       0.2412
    8551       0.1481
    8552       0.1131
    8553       0.1559
    8554       0.1281
    8555       0.1912
    8556       0.1395
    8557       0.1444
    8558       0.2053
    8559       0.2086
    8560       0.2844
    8561       0.1427
    8562       0.3394
    8563       0.2016
    8564       0.1432
    8565       0.2854
    8566       0.1369
    8567       0.2393
    8568       0.1933
    8569       0.3196
    8570       0.2154
    8571       0.2798
    8572       0.1926
    8573       0.1920
    8574       0.3182
    8575       0.2395
    8576       0.2211
    8577       0.1746
    8578       0.1645
    8579       0.4417
    8580       0.1238
    8581       0.2206
    8582       0.1970
    8583       0.2408
    8584       0.2256
    8585       0.1888
    8586       0.1611
    8587       0.1453
    8588       0.2537
    8589       0.2076
    8590       0.3089
    8591       0.1971
    8592       0.1675
    8593       0.1646
    8594       0.1745
    8595       0.1295
    8596       0.2010
    8597       0.1682
    8598       0.2871
    8599       0.2455
    8600       0.3291
    8601       0.3301
    8602       0.2446
    8603       0.2623
    8604       0.1745
    8605       0.1603
    8606       0.2048
    8607       0.1626
    8608       0.1869
    8609       0.1687
    8610       0.1976
    8611       0.2196
    8612       0.1362
    8613       0.1953
    8614       0.2006
    8615       0.2293
    8616       0.1830
    8617       0.2905
    8618       0.2201
    8619       0.1987
    8620       0.1742
    8621       0.1500
    8622       0.2029
    8623       0.1922
    8624       0.2055
    8625       0.1730
    8626       0.1750
    8627       0.1253
    8628       0.2467
    8629       0.1341
    8630       0.2608
    8631       0.2636
    8632       0.1944
    8633       0.2504
    8634       0.2469
    8635       0.1809
    8636       0.1859
    8637       0.1213
    8638       0.1904
    8639       0.1359
    8640       0.1358
    8641       0.2655
    8642       0.3393
    8643       0.2853
    8644       0.1564
    8645       0.2105
    8646       0.2988
    8647       0.3458
    8648       0.2047
    8649       0.2414
    8650       0.1772
    8651       0.2202
    8652       0.3057
    8653       0.4539
    8654       0.4999
    8655       0.1389
    8656       0.2343
    8657       0.2072
    8658       0.2359
    8659       0.3215
    8660       0.2413
    8661       0.1648
    8662       0.1610
    8663       0.2914
    8664       0.2425
    8665       0.2867
    8666       0.1613
    8667       0.3593
    8668       0.2040
    8669       0.5265
    8670       0.4565
    8671       0.1715
    8672       0.2118
    8673       0.1396
    8674       0.2080
    8675       0.3534
    8676       0.1888
    8677       0.2880
    8678       0.2084
    8679       0.1392
    8680       0.5263
    8681       0.1310
    8682       0.2165
    8683       0.1629
    8684       0.1959
    8685       0.2035
    8686       0.2410
    8687       0.1943
    8688       0.2520
    8689       0.2194
    8690       0.3038
    8691       0.1720
    8692       0.1571
    8693       0.1687
    8694       0.2204
    8695       0.1752
    8696       0.1660
    8697       0.3550
    8698       0.1692
    8699       0.2132
    8700       0.1738
    8701       0.1970
    8702       0.2333
    8703       0.2821
    8704       0.2193
    8705       0.2119
    8706       0.1391
    8707       0.2565
    8708       0.1247
    8709       0.2331
    8710       0.1777
    8711       0.1792
    8712       0.2819
    8713       0.1278
    8714       0.3602
    8715       0.1878
    8716       0.2056
    8717       0.1296
    8718       0.1436
    8719       0.1754
    8720       0.1765
    8721       0.1330
    8722       0.1212
    8723       0.2021
    8724       0.3651
    8725       0.2085
    8726       0.2135
    8727       0.2175
    8728       0.1516
    8729       0.2142
    8730       0.1874
    8731       0.1975
    8732       0.1852
    8733       0.2445
    8734       0.2374
    8735       0.3281
    8736       0.1992
    8737       0.1929
    8738       0.2264
    8739       0.1820
    8740       0.1930
    8741       0.1786
    8742       0.1564
    8743       0.1723
    8744       0.2591
    8745       0.2242
    8746       0.2060
    8747       0.2356
    8748       0.1725
    8749       0.1969
    8750       0.1673
    8751       0.1962
    8752       0.2250
    8753       0.1807
    8754       0.1384
    8755       0.1739
    8756       0.1537
    8757       0.1441
    8758       0.2876
    8759       0.1412
    8760       0.2417
    8761       0.2842
    8762       0.2532
    8763       0.2985
    8764       0.2093
    8765       0.1798
    8766       0.4351
    8767       0.3556
    8768       0.6144
    8769       0.6686
    8770       0.6407
    8771       0.5568
    8772       0.6504
    8773       0.5282
    8774       0.6455
    8775       0.5972
    8776       0.5738
    8777       0.5861
    8778       0.6256
    8779       0.3309
    8780       0.3687
    8781       0.4993
    8782       0.1637
    8783       0.1786
    8784       0.1344
    8785       0.2365
    8786       0.1591
    8787       0.2057
    8788       0.3829
    8789       0.1537
    8790       0.3143
    8791       0.2642
    8792       0.1870
    8793       0.2254
    8794       0.2432
    8795       0.1745
    8796       0.2191
    8797       0.2076
    8798       0.2866
    8799       0.2337
    8800       0.2557
    8801       0.3932
    8802       0.1790
    8803       0.1672
    8804       0.3424
    8805       0.2670
    8806       0.3180
    8807       0.2178
    8808       0.2198
    8809       0.1220
    8810       0.2546
    8811       0.1336
    8812       0.2028
    8813       0.1956
    8814       0.2436
    8815       0.2101
    8816       0.2311
    8817       0.2156
    8818       0.2620
    8819       0.1631
    8820       0.1968
    8821       0.1734
    8822       0.1570
    8823       0.2191
    8824       0.1265
    8825       0.2115
    8826       0.2057
    8827       0.1159
    8828       0.2132
    8829       0.3963
    8830       0.1678
    8831       0.1503
    8832       0.1876
    8833       0.1880
    8834       0.2684
    8835       0.2798
    8836       0.1862
    8837       0.1625
    8838       0.1472
    8839       0.2459
    8840       0.3339
    8841       0.2896
    8842       0.1883
    8843       0.2080
    8844       0.2673
    8845       0.2213
    8846       0.1757
    8847       0.2102
    8848       0.1497
    8849       0.1808
    8850       0.2237
    8851       0.2885
    8852       0.3402
    8853       0.2704
    8854       0.1553
    8855       0.1661
    8856       0.1662
    8857       0.1506
    8858       0.2264
    8859       0.2291
    8860       0.1772
    8861       0.2273
    8862       0.1807
    8863       0.1081
    8864       0.2060
    8865       0.2742
    8866       0.2761
    8867       0.3968
    8868       0.3117
    8869       0.2537
    8870       0.2409
    8871       0.2634
    8872       0.3484
    8873       0.4096
    8874       0.3268
    8875       0.6221
    8876       0.5116
    8877       0.5090
    8878       0.4087
    8879       0.4084
    8880       0.5797
    8881       0.4750
    8882       0.4541
    8883       0.5360
    8884       0.5908
    8885       0.5135
    8886       0.6526
    8887       0.5496
    8888       0.4696
    8889       0.6580
    8890       0.7743
    8891       0.6041
    8892       0.5796
    8893       0.4072
    8894       0.4279
    8895       0.2265
    8896       0.2422
    8897       0.2245
    8898       0.2883
    8899       0.4019
    8900       0.2634
    8901       0.3491
    8902       0.4290
    8903       0.1811
    8904       0.2774
    8905       0.4956
    8906       0.3533
    8907       0.1615
    8908       0.5715
    8909       0.4416
    8910       0.4927
    8911       0.5698
    8912       0.4323
    8913       0.4287
    8914       0.3345
    8915       0.5582
    8916       0.4486
    8917       0.5483
    8918       0.3956
    8919       0.1869
    8920       0.2243
    8921       0.1942
    8922       0.1750
    8923       0.3032
    8924       0.5099
    8925       0.2490
    8926       0.2587
    8927       0.4648
    8928       0.2637
    8929       0.2512
    8930       0.3314
    8931       0.1260
    8932       0.2701
    8933       0.2702
    8934       0.3063
    8935       0.4559
    8936       0.2007
    8937       0.2672
    8938       0.3373
    8939       0.1793
    8940       0.1930
    8941       0.2439
    8942       0.1470
    8943       0.1390
    8944       0.1777
    8945       0.3354
    8946       0.2105
    8947       0.1398
    8948       0.3199
    8949       0.1389
    8950       0.2414
    8951       0.3683
    8952       0.3574
    8953       0.2972
    8954       0.3066
    8955       0.3406
    8956       0.2892
    8957       0.2226
    8958       0.2129
    8959       0.1902
    8960       0.4797
    8961       0.3024
    8962       0.1602
    8963       0.2619
    8964       0.1915
    8965       0.1489
    8966       0.2119
    8967       0.1262
    8968       0.4715
    8969       0.6928
    8970       0.5671
    8971       0.5055
    8972       0.5266
    8973       0.4489
    8974       0.4222
    8975       0.6501
    8976       0.1956
    8977       0.2007
    8978       0.2596
    8979       0.1964
    8980       0.2512
    8981       0.1013
    8982       0.2906
    8983       0.2683
    8984       0.2868
    8985       0.2071
    8986       0.2016
    8987       0.1983
    8988       0.2648
    8989       0.1505
    8990       0.1386
    8991       0.3713
    8992       0.1966
    8993       0.2493
    8994       0.2323
    8995       0.2315
    8996       0.1132
    8997       0.2832
    8998       0.1790
    8999       0.2111
    9000       0.2023
    9001       0.2107
    9002       0.1835
    9003       0.1745
    9004       0.3082
    9005       0.1616
    9006       0.2643
    9007       0.1401
    9008       0.1995
    9009       0.1464
    9010       0.1782
    9011       0.1676
    9012       0.3163
    9013       0.2213
    9014       0.2615
    9015       0.2765
    9016       0.2737
    9017       0.4203
    9018       0.2743
    9019       0.1538
    9020       0.1796
    9021       0.3048
    9022       0.2377
    9023       0.2168
    9024       0.2144
    9025       0.2619
    9026       0.2211
    9027       0.1526
    9028       0.3051
    9029       0.2603
    9030       0.1864
    9031       0.2446
    9032       0.3670
    9033       0.2048
    9034       0.3443
    9035       0.1441
    9036       0.1508
    9037       0.2264
    9038       0.1363
    9039       0.1879
    9040       0.2514
    9041       0.2202
    9042       0.4883
    9043       0.4680
    9044       0.2181
    9045       0.2125
    9046       0.2856
    9047       0.4591
    9048       0.2098
    9049       0.3118
    9050       0.2760
    9051       0.3289
    9052       0.2952
    9053       0.4894
    9054       0.4633
    9055       0.2389
    9056       0.4686
    9057       0.3443
    9058       0.5303
    9059       0.3738
    9060       0.3671
    9061       0.4785
    9062       0.4202
    9063       0.4326
    9064       0.4873
    9065       0.5198
    9066       0.2954
    9067       0.4017
    9068       0.4429
    9069       0.4425
    9070       0.2797
    9071       0.4033
    9072       0.2129
    9073       0.1450
    9074       0.2436
    9075       0.1638
    9076       0.2572
    9077       0.1765
    9078       0.2053
    9079       0.2914
    9080       0.2178
    9081       0.3816
    9082       0.3678
    9083       0.3098
    9084       0.2454
    9085       0.3526
    9086       0.1640
    9087       0.2590
    9088       0.2079
    9089       0.3366
    9090       0.3092
    9091       0.1758
    9092       0.3088
    9093       0.2549
    9094       0.1863
    9095       0.2129
    9096       0.3216
    9097       0.2401
    9098       0.4366
    9099       0.4950
    9100       0.1344
    9101       0.4162
    9102       0.1601
    9103       0.2461
    9104       0.1582
    9105       0.1376
    9106       0.1761
    9107       0.1401
    9108       0.1508
    9109       0.1313
    9110       0.1856
    9111       0.1958
    9112       0.1798
    9113       0.1874
    9114       0.1900
    9115       0.2304
    9116       0.1687
    9117       0.2080
    9118       0.2078
    9119       0.1789
    9120       0.2451
    9121       0.2903
    9122       0.2319
    9123       0.1745
    9124       0.2257
    9125       0.1844
    9126       0.2340
    9127       0.2793
    9128       0.2414
    9129       0.1883
    9130       0.1759
    9131       0.1635
    9132       0.3739
    9133       0.1669
    9134       0.2584
    9135       0.2129
    9136       0.1746
    9137       0.3452
    9138       0.1644
    9139       0.1862
    9140       0.2138
    9141       0.2468
    9142       0.2171
    9143       0.2501
    9144       0.1547
    9145       0.2183
    9146       0.2492
    9147       0.2274
    9148       0.2602
    9149       0.1252
    9150       0.3488
    9151       0.1950
    9152       0.1299
    9153       0.1337
    9154       0.2965
    9155       0.1366
    9156       0.2146
    9157       0.3070
    9158       0.1754
    9159       0.2062
    9160       0.2468
    9161       0.1823
    9162       0.2384
    9163       0.2191
    9164       0.2624
    9165       0.1733
    9166       0.1572
    9167       0.3265
    9168       0.2550
    9169       0.2263
    9170       0.1358
    9171       0.2674
    9172       0.2235
    9173       0.2002
    9174       0.1947
    9175       0.2079
    9176       0.2424
    9177       0.2243
    9178       0.1935
    9179       0.3036
    9180       0.4124
    9181       0.2462
    9182       0.1446
    9183       0.1876
    9184       0.2279
    9185       0.1695
    9186       0.2312
    9187       0.3021
    9188       0.1360
    9189       0.2445
    9190       0.1770
    9191       0.1755
    9192       0.2040
    9193       0.3529
    9194       0.3155
    9195       0.3845
    9196       0.2494
    9197       0.2959
    9198       0.2865
    9199       0.4509
    9200       0.2256
    9201       0.2378
    9202       0.2132
    9203       0.2523
    9204       0.2042
    9205       0.1484
    9206       0.2867
    9207       0.1777
    9208       0.2938
    9209       0.1723
    9210       0.1786
    9211       0.3460
    9212       0.2441
    9213       0.2426
    9214       0.1578
    9215       0.1641
    9216       0.3345
    9217       0.2798
    9218       0.1555
    9219       0.1833
    9220       0.2902
    9221       0.2043
    9222       0.2249
    9223       0.1899
    9224       0.2961
    9225       0.5544
    9226       0.1949
    9227       0.1624
    9228       0.2052
    9229       0.2159
    9230       0.2960
    9231       0.1820
    9232       0.2184
    9233       0.2113
    9234       0.2086
    9235       0.2130
    9236       0.1883
    9237       0.2936
    9238       0.2601
    9239       0.1584
    9240       0.3507
    9241       0.2208
    9242       0.4257
    9243       0.3070
    9244       0.2400
    9245       0.2496
    9246       0.1816
    9247       0.1890
    9248       0.2302
    9249       0.2208
    9250       0.1701
    9251       0.2318
    9252       0.1505
    9253       0.3509
    9254       0.1807
    9255       0.2535
    9256       0.3862
    9257       0.1523
    9258       0.1552
    9259       0.1791
    9260       0.2467
    9261       0.1784
    9262       0.1632
    9263       0.1519
    9264       0.3129
    9265       0.1749
    9266       0.1913
    9267       0.2024
    9268       0.1377
    9269       0.1853
    9270       0.3147
    9271       0.2807
    9272       0.2567
    9273       0.1670
    9274       0.1126
    9275       0.1369
    9276       0.1650
    9277       0.2167
    9278       0.2842
    9279       0.1780
    9280       0.2124
    9281       0.1952
    9282       0.1617
    9283       0.1792
    9284       0.2105
    9285       0.1476
    9286       0.1741
    9287       0.1448
    9288       0.2647
    9289       0.2322
    9290       0.2053
    9291       0.2185
    9292       0.1199
    9293       0.2467
    9294       0.3602
    9295       0.2022
    9296       0.2076
    9297       0.3272
    9298       0.3559
    9299       0.1560
    9300       0.2356
    9301       0.1149
    9302       0.2290
    9303       0.1322
    9304       0.1639
    9305       0.1553
    9306       0.1658
    9307       0.2605
    9308       0.1742
    9309       0.2236
    9310       0.1821
    9311       0.2303
    9312       0.1917
    9313       0.3529
    9314       0.2617
    9315       0.1988
    9316       0.1863
    9317       0.1343
    9318       0.2281
    9319       0.1700
    9320       0.2317
    9321       0.1747
    9322       0.1486
    9323       0.2406
    9324       0.1524
    9325       0.2351
    9326       0.3811
    9327       0.2155
    9328       0.2404
    9329       0.2075
    9330       0.1891
    9331       0.1621
    9332       0.2877
    9333       0.1781
    9334       0.2030
    9335       0.2308
    9336       0.1671
    9337       0.2053
    9338       0.2382
    9339       0.2360
    9340       0.1969
    9341       0.2179
    9342       0.1629
    9343       0.1720
    9344       0.2475
    9345       0.1888
    9346       0.3313
    9347       0.1679
    9348       0.1613
    9349       0.2069
    9350       0.2516
    9351       0.2380
    9352       0.1845
    9353       0.1975
    9354       0.2822
    9355       0.1984
    9356       0.1874
    9357       0.2642
    9358       0.2756
    9359       0.1391
    9360       0.3096
    9361       0.2293
    9362       0.1910
    9363       0.1841
    9364       0.2295
    9365       0.1841
    9366       0.1624
    9367       0.1714
    9368       0.1906
    9369       0.1807
    9370       0.1513
    9371       0.2893
    9372       0.1428
    9373       0.1433
    9374       0.1947
    9375       0.1499
    9376       0.1902
    9377       0.1827
    9378       0.1880
    9379       0.2176
    9380       0.3254
    9381       0.1380
    9382       0.2760
    9383       0.1905
    9384       0.2386
    9385       0.2242
    9386       0.2178
    9387       0.1838
    9388       0.1658
    9389       0.1574
    9390       0.3605
    9391       0.1591
    9392       0.2124
    9393       0.2840
    9394       0.1980
    9395       0.2089
    9396       0.1817
    9397       0.2365
    9398       0.1485
    9399       0.2033
    9400       0.1482
    9401       0.1610
    9402       0.2150
    9403       0.1969
    9404       0.1961
    9405       0.1300
    9406       0.2075
    9407       0.1441
    9408       0.1897
    9409       0.2087
    9410       0.1591
    9411       0.1212
    9412       0.2440
    9413       0.1682
    9414       0.1482
    9415       0.1538
    9416       0.1889
    9417       0.1849
    9418       0.1243
    9419       0.2727
    9420       0.1407
    9421       0.1350
    9422       0.1772
    9423       0.2157
    9424       0.3398
    9425       0.1608
    9426       0.2036
    9427       0.2082
    9428       0.3810
    9429       0.2631
    9430       0.1714
    9431       0.2813
    9432       0.2654
    9433       0.3254
    9434       0.1770
    9435       0.2013
    9436       0.2021
    9437       0.2886
    9438       0.1714
    9439       0.3146
    9440       0.2485
    9441       0.3811
    9442       0.1984
    9443       0.2270
    9444       0.2365
    9445       0.3556
    9446       0.3150
    9447       0.3792
    9448       0.3589
    9449       0.3596
    9450       0.3080
    9451       0.1966
    9452       0.2219
    9453       0.1360
    9454       0.2765
    9455       0.2863
    9456       0.2245
    9457       0.2904
    9458       0.5381
    9459       0.2913
    9460       0.3309
    9461       0.4227
    9462       0.3052
    9463       0.3801
    9464       0.4758
    9465       0.2151
    9466       0.2347
    9467       0.2243
    9468       0.3221
    9469       0.3873
    9470       0.2688
    9471       0.3167
    9472       0.2004
    9473       0.3588
    9474       0.2681
    9475       0.2076
    9476       0.2313
    9477       0.3909
    9478       0.3132
    9479       0.1855
    9480       0.3016
    9481       0.3872
    9482       0.2102
    9483       0.2554
    9484       0.1639
    9485       0.1852
    9486       0.1775
    9487       0.1902
    9488       0.2342
    9489       0.3616
    9490       0.1896
    9491       0.4807
    9492       0.3167
    9493       0.4096
    9494       0.6164
    9495       0.5699
    9496       0.6206
    9497       0.3447
    9498       0.3131
    9499       0.2709
    9500       0.4665
    9501       0.2510
    9502       0.3697
    9503       0.2194
    9504       0.2561
    9505       0.2018
    9506       0.2872
    9507       0.2291
    9508       0.4041
    9509       0.2044
    9510       0.1854
    9511       0.1603
    9512       0.1280
    9513       0.2190
    9514       0.2142
    9515       0.2406
    9516       0.2092
    9517       0.3479
    9518       0.3353
    9519       0.1868
    9520       0.2216
    9521       0.2631
    9522       0.2839
    9523       0.2223
    9524       0.2001
    9525       0.1801
    9526       0.1659
    9527       0.1606
    9528       0.2095
    9529       0.2508
    9530       0.2518
    9531       0.1891
    9532       0.1303
    9533       0.2096
    9534       0.1951
    9535       0.2022
    9536       0.1884
    9537       0.1753
    9538       0.3281
    9539       0.2825
    9540       0.1431
    9541       0.2217
    9542       0.2039
    9543       0.2888
    9544       0.1419
    9545       0.2727
    9546       0.1721
    9547       0.2236
    9548       0.2430
    9549       0.2875
    9550       0.2114
    9551       0.4014
    9552       0.2283
    9553       0.3156
    9554       0.2617
    9555       0.2348
    9556       0.1971
    9557       0.2493
    9558       0.2818
    9559       0.1459
    9560       0.3109
    9561       0.2112
    9562       0.1830
    9563       0.2688
    9564       0.1253
    9565       0.1831
    9566       0.1805
    9567       0.1985
    9568       0.2395
    9569       0.2591
    9570       0.1784
    9571       0.1865
    9572       0.2457
    9573       0.2674
    9574       0.1723
    9575       0.2452
    9576       0.1936
    9577       0.3706
    9578       0.1961
    9579       0.2166
    9580       0.2388
    9581       0.1893
    9582       0.1751
    9583       0.2144
    9584       0.2373
    9585       0.2275
    9586       0.2691
    9587       0.2590
    9588       0.1256
    9589       0.2932
    9590       0.3254
    9591       0.2405
    9592       0.1696
    9593       0.2726
    9594       0.2753
    9595       0.3926
    9596       0.1369
    9597       0.1813
    9598       0.2058
    9599       0.2487
    9600       0.2932
    9601       0.2749
    9602       0.2420
    9603       0.2553
    9604       0.2357
    9605       0.1737
    9606       0.2480
    9607       0.2569
    9608       0.1229
    9609       0.3719
    9610       0.1895
    9611       0.1985
    9612       0.2855
    9613       0.1651
    9614       0.2112
    9615       0.2238
    9616       0.2192
    9617       0.2058
    9618       0.1853
    9619       0.2499
    9620       0.2044
    9621       0.3677
    9622       0.1797
    9623       0.2061
    9624       0.1912
    9625       0.1339
    9626       0.2766
    9627       0.1713
    9628       0.1598
    9629       0.1771
    9630       0.2018
    9631       0.3806
    9632       0.2264
    9633       0.2316
    9634       0.1303
    9635       0.1963
    9636       0.2069
    9637       0.2460
    9638       0.1790
    9639       0.2838
    9640       0.1473
    9641       0.1683
    9642       0.1383
    9643       0.3134
    9644       0.2749
    9645       0.1556
    9646       0.1587
    9647       0.1643
    9648       0.1927
    9649       0.1721
    9650       0.2196
    9651       0.1508
    9652       0.2644
    9653       0.2456
    9654       0.3090
    9655       0.1870
    9656       0.2588
    9657       0.4369
    9658       0.2123
    9659       0.2644
    9660       0.1950
    9661       0.3001
    9662       0.1974
    9663       0.1874
    9664       0.3162
    9665       0.2276
    9666       0.2875
    9667       0.1493
    9668       0.2036
    9669       0.1414
    9670       0.1642
    9671       0.1923
    9672       0.1817
    9673       0.1542
    9674       0.1913
    9675       0.2088
    9676       0.1335
    9677       0.2461
    9678       0.2225
    9679       0.1969
    9680       0.2121
    9681       0.2168
    9682       0.1913
    9683       0.1960
    9684       0.2223
    9685       0.3290
    9686       0.1913
    9687       0.1806
    9688       0.1627
    9689       0.2031
    9690       0.3043
    9691       0.1772
    9692       0.1710
    9693       0.6215
    9694       0.4582
    9695       0.5403
    9696       0.5940
    9697       0.1758
    9698       0.1600
    9699       0.2477
    9700       0.1970
    9701       0.2151
    9702       0.2724
    9703       0.1577
    9704       0.2605
    9705       0.3130
    9706       0.2007
    9707       0.3746
    9708       0.2998
    9709       0.1546
    9710       0.1410
    9711       0.2654
    9712       0.1063
    9713       0.2504
    9714       0.2501
    9715       0.2971
    9716       0.2130
    9717       0.2068
    9718       0.1816
    9719       0.3228
    9720       0.1137
    9721       0.2094
    9722       0.1860
    9723       0.2823
    9724       0.1726
    9725       0.1598
    9726       0.1948
    9727       0.2618
    9728       0.2649
    9729       0.1914
    9730       0.3696
    9731       0.3449
    9732       0.1868
    9733       0.2015
    9734       0.2011
    9735       0.3020
    9736       0.1863
    9737       0.2094
    9738       0.2101
    9739       0.2110
    9740       0.2681
    9741       0.3007
    9742       0.1903
    9743       0.2133
    9744       0.1597
    9745       0.1982
    9746       0.3271
    9747       0.1403
    9748       0.2373
    9749       0.2261
    9750       0.1949
    9751       0.3372
    9752       0.2176
    9753       0.1972
    9754       0.2813
    9755       0.1816
    9756       0.2659
    9757       0.2473
    9758       0.1911
    9759       0.1917
    9760       0.1797
    9761       0.2683
    9762       0.2153
    9763       0.3482
    9764       0.2067
    9765       0.3015
    9766       0.3034
    9767       0.1649
    9768       0.1283
    9769       0.1861
    9770       0.1723
    9771       0.2457
    9772       0.3014
    9773       0.1217
    9774       0.1707
    9775       0.2319
    9776       0.1523
    9777       0.2805
    9778       0.2323
    9779       0.1639
    9780       0.1314
    9781       0.2503
    9782       0.1375
    9783       0.3045
    9784       0.1884
    9785       0.2592
    9786       0.1261
    9787       0.2732
    9788       0.1748
    9789       0.2290
    9790       0.1354
    9791       0.2413
    9792       0.2796
    9793       0.1663
    9794       0.1338
    9795       0.1712
    9796       0.1382
    9797       0.2985
    9798       0.1655
    9799       0.2785
    9800       0.2045
    9801       0.1555
    9802       0.1649
    9803       0.2209
    9804       0.1375
    9805       0.2419
    9806       0.3287
    9807       0.2278
    9808       0.2465
    9809       0.1967
    9810       0.1408
    9811       0.2228
    9812       0.1977
    9813       0.1487
    9814       0.2215
    9815       0.1778
    9816       0.2878
    9817       0.1855
    9818       0.2444
    9819       0.1839
    9820       0.2130
    9821       0.1383
    9822       0.2055
    9823       0.3099
    9824       0.2070
    9825       0.1235
    9826       0.1355
    9827       0.1529
    9828       0.1419
    9829       0.1618
    9830       0.1516
    9831       0.2001
    9832       0.1984
    9833       0.2925
    9834       0.2288
    9835       0.1982
    9836       0.3384
    9837       0.2015
    9838       0.2142
    9839       0.3422
    9840       0.2288
    9841       0.1838
    9842       0.1938
    9843       0.2518
    9844       0.2222
    9845       0.1831
    9846       0.3334
    9847       0.1475
    9848       0.2605
    9849       0.2425
    9850       0.3904
    9851       0.3736
    9852       0.3041
    9853       0.3592
    9854       0.3239
    9855       0.4401
    9856       0.2472
    9857       0.3141
    9858       0.3225
    9859       0.2694
    9860       0.2072
    9861       0.2963
    9862       0.2707
    9863       0.2798
    9864       0.1843
    9865       0.2358
    9866       0.2623
    9867       0.3044
    9868       0.2377
    9869       0.2959
    9870       0.1318
    9871       0.1837
    9872       0.3044
    9873       0.2163
    9874       0.2687
    9875       0.2699
    9876       0.1686
    9877       0.1919
    9878       0.2601
    9879       0.1653
    9880       0.2585
    9881       0.2592
    9882       0.2203
    9883       0.2110
    9884       0.2515
    9885       0.2743
    9886       0.2959
    9887       0.2944
    9888       0.2970
    9889       0.2743
    9890       0.2141
    9891       0.1665
    9892       0.3616
    9893       0.1848
    9894       0.2302
    9895       0.2066
    9896       0.2325
    9897       0.3000
    9898       0.3315
    9899       0.3151
    9900       0.3907
    9901       0.4012
    9902       0.3126
    9903       0.2379
    9904       0.1987
    9905       0.1851
    9906       0.2459
    9907       0.1736
    9908       0.3098
    9909       0.2495
    9910       0.4105
    9911       0.2633
    9912       0.1565
    9913       0.3556
    9914       0.2161
    9915       0.3867
    9916       0.3456
    9917       0.3640
    9918       0.2497
    9919       0.1884
    9920       0.2213
    9921       0.2436
    9922       0.2982
    9923       0.2159
    9924       0.4451
    9925       0.1736
    9926       0.1652
    9927       0.2446
    9928       0.2508
    9929       0.3881
    9930       0.4474
    9931       0.2392
    9932       0.2267
    9933       0.2381
    9934       0.2314
    9935       0.3496
    9936       0.4065
    9937       0.3817
    9938       0.2098
    9939       0.2877
    9940       0.2834
    9941       0.2369
    9942       0.2839
    9943       0.2382
    9944       0.3282
    9945       0.3771
    9946       0.1904
    9947       0.1963
    9948       0.1842
    9949       0.2373
    9950       0.3627
    9951       0.2321
    9952       0.2585
    9953       0.3258
    9954       0.1812
    9955       0.2889
    9956       0.2447
    9957       0.3387
    9958       0.1568
    9959       0.1927
    9960       0.2027
    9961       0.2153
    9962       0.2917
    9963       0.1484
    9964       0.2634
    9965       0.3921
    9966       0.2680
    9967       0.1813
    9968       0.2378
    9969       0.2158
    9970       0.2025
    9971       0.3968
    9972       0.3450
    9973       0.2654
    9974       0.3935
    9975       0.1990
    9976       0.2908
    9977       0.2805
    9978       0.2134
    9979       0.2134
    9980       0.4142
    9981       0.2649
    9982       0.2028
    9983       0.3306
    9984       0.3452
    9985       0.2710
    9986       0.3475
    9987       0.2900
    9988       0.3535
    9989       0.4176
    9990       0.4183
    9991       0.2425
    9992       0.2218
    9993       0.2111
    9994       0.1896
    9995       0.2503
    9996       0.3120
    9997       0.3556
    9998       0.2647
    9999       0.2124
   10000       0.1897
