# Supplementary material for: Active ingredients and molecular targets of Taraxacum mongolicum against hepatocellular carcinoma: network pharmacology, molecular docking, and molecular dynamics simulation analysis
Source: PeerJ. 2022 Jul 18;10:e13737. doi: 10.7717/peerj.13737 (PMC9302432; doi:10.7717/peerj.13737)
Supplement: Supplemental Information 7 [file peerj-10-13737-s007.zip › Molecular dynamics (MD) simulation data/HSP90AA1-Quercetin/rmsd_protein.dat]

#Frame     RMSD_00001
       1       0.0000
       2       0.6326
       3       0.7216
       4       0.7177
       5       0.7377
       6       0.7455
       7       0.7532
       8       0.7846
       9       0.7921
      10       0.7884
      11       0.7200
      12       0.7585
      13       0.7787
      14       0.7482
      15       0.6455
      16       0.7336
      17       0.7193
      18       0.9084
      19       0.8072
      20       0.7629
      21       0.9143
      22       0.8412
      23       0.8463
      24       0.8528
      25       0.8779
      26       0.7830
      27       0.8185
      28       0.8249
      29       0.9074
      30       0.9146
      31       0.8003
      32       0.8511
      33       0.9773
      34       0.8401
      35       0.8437
      36       0.8727
      37       0.8942
      38       0.8633
      39       0.8976
      40       0.8249
      41       0.7397
      42       0.8314
      43       0.7796
      44       0.7556
      45       0.7372
      46       0.7123
      47       0.6875
      48       0.6953
      49       0.8701
      50       0.8378
      51       0.7271
      52       0.8028
      53       0.7556
      54       0.9067
      55       0.9097
      56       0.8713
      57       0.8371
      58       0.9423
      59       0.8299
      60       0.8634
      61       0.7548
      62       0.8586
      63       0.9719
      64       1.0249
      65       0.9492
      66       0.8437
      67       0.8969
      68       0.8893
      69       0.9742
      70       0.9755
      71       0.9296
      72       0.9180
      73       0.8521
      74       0.8142
      75       0.8669
      76       0.7814
      77       0.8594
      78       0.9185
      79       0.9398
      80       0.9482
      81       0.9062
      82       0.8333
      83       0.9226
      84       0.8407
      85       0.7929
      86       0.8457
      87       0.8823
      88       0.9603
      89       0.8275
      90       0.8020
      91       0.7705
      92       0.7688
      93       0.7609
      94       0.7773
      95       0.8687
      96       0.7870
      97       0.9470
      98       0.8925
      99       0.9656
     100       0.7677
     101       0.9063
     102       0.8141
     103       0.9181
     104       0.8465
     105       0.7934
     106       0.8791
     107       0.8223
     108       0.8408
     109       0.8674
     110       0.9400
     111       0.8658
     112       0.8374
     113       0.9066
     114       0.8982
     115       0.8274
     116       0.7389
     117       0.8488
     118       0.8220
     119       0.9172
     120       0.9324
     121       0.8540
     122       0.8131
     123       0.9764
     124       1.0062
     125       0.9114
     126       1.0087
     127       0.9320
     128       0.9381
     129       0.8417
     130       0.8909
     131       0.9353
     132       0.9054
     133       0.9233
     134       0.9909
     135       0.9767
     136       0.9923
     137       1.0982
     138       1.0136
     139       1.0594
     140       0.9643
     141       0.8940
     142       0.8834
     143       0.8348
     144       0.7813
     145       0.7675
     146       0.8090
     147       0.8142
     148       0.8552
     149       0.8824
     150       0.8156
     151       0.8489
     152       0.8874
     153       0.8957
     154       0.9313
     155       0.9216
     156       0.9410
     157       0.7401
     158       0.9579
     159       0.8518
     160       0.9247
     161       0.8822
     162       0.7255
     163       0.8810
     164       0.8778
     165       0.8009
     166       0.8462
     167       0.9062
     168       0.9489
     169       0.8445
     170       0.9010
     171       0.9557
     172       0.9367
     173       0.8754
     174       0.9838
     175       0.9635
     176       1.0266
     177       1.0814
     178       0.9563
     179       1.0737
     180       0.9207
     181       0.9825
     182       1.0259
     183       1.1262
     184       1.0254
     185       1.0420
     186       0.9597
     187       0.9517
     188       0.9574
     189       0.9285
     190       0.8461
     191       0.7604
     192       0.8641
     193       0.8941
     194       0.8479
     195       1.0169
     196       0.9397
     197       0.8961
     198       0.8915
     199       1.1010
     200       1.0477
     201       0.9294
     202       0.9605
     203       0.8254
     204       0.9969
     205       0.8635
     206       0.8153
     207       0.9876
     208       0.8537
     209       0.8264
     210       0.9003
     211       0.9860
     212       0.8148
     213       0.9212
     214       0.7952
     215       0.7320
     216       0.8162
     217       0.9207
     218       0.8479
     219       0.7459
     220       0.8747
     221       0.8198
     222       0.8420
     223       0.8313
     224       0.8626
     225       0.8598
     226       0.9362
     227       0.9905
     228       0.9254
     229       0.8819
     230       0.8146
     231       0.8573
     232       0.8792
     233       0.7233
     234       0.7863
     235       0.8305
     236       0.7742
     237       0.8550
     238       0.8526
     239       0.8516
     240       0.8301
     241       0.7991
     242       0.8517
     243       0.7912
     244       0.9597
     245       0.8777
     246       0.7438
     247       0.7772
     248       0.8280
     249       0.8206
     250       0.8718
     251       0.8288
     252       0.8895
     253       0.9281
     254       0.8513
     255       0.9421
     256       0.8261
     257       0.7822
     258       0.8454
     259       0.8240
     260       0.8304
     261       0.8007
     262       0.8913
     263       0.8195
     264       0.8373
     265       0.8259
     266       0.7637
     267       0.7686
     268       0.8082
     269       0.8387
     270       0.8025
     271       0.7996
     272       0.7268
     273       0.7770
     274       0.7774
     275       0.8047
     276       0.8025
     277       0.8426
     278       0.7461
     279       0.8918
     280       0.9706
     281       0.9579
     282       0.9471
     283       0.9340
     284       0.9123
     285       0.9027
     286       0.8700
     287       0.9191
     288       0.8694
     289       0.8548
     290       0.8776
     291       0.9200
     292       0.8907
     293       0.8660
     294       0.9577
     295       0.9361
     296       0.9031
     297       0.7824
     298       0.8645
     299       1.0601
     300       0.9868
     301       0.9298
     302       0.8368
     303       0.7072
     304       0.7485
     305       0.7693
     306       0.6914
     307       0.7861
     308       0.7831
     309       0.7957
     310       0.8891
     311       0.8737
     312       0.8522
     313       0.8263
     314       0.8281
     315       0.8586
     316       0.8185
     317       0.9282
     318       0.7825
     319       0.8491
     320       0.8733
     321       0.9346
     322       0.8431
     323       0.7574
     324       0.8044
     325       0.8455
     326       0.8563
     327       0.7570
     328       0.7952
     329       0.8450
     330       0.9335
     331       0.7705
     332       0.9181
     333       0.8186
     334       0.8679
     335       0.7758
     336       0.7583
     337       0.8582
     338       0.7948
     339       0.9566
     340       0.9213
     341       0.8589
     342       0.8082
     343       0.7211
     344       0.7657
     345       0.8295
     346       0.8812
     347       0.8068
     348       0.7899
     349       0.8203
     350       0.8145
     351       0.7730
     352       0.7810
     353       0.7654
     354       0.8638
     355       0.9290
     356       0.9381
     357       0.8122
     358       0.9453
     359       0.9429
     360       1.0028
     361       0.9572
     362       0.9507
     363       0.9125
     364       0.9865
     365       0.9247
     366       0.9008
     367       0.9107
     368       1.0008
     369       1.0008
     370       0.9181
     371       0.9863
     372       0.9244
     373       0.8231
     374       0.8908
     375       0.8339
     376       0.8186
     377       0.8864
     378       0.8507
     379       0.8985
     380       0.8927
     381       1.0252
     382       0.8661
     383       0.9841
     384       1.1028
     385       1.1150
     386       1.0709
     387       0.9804
     388       1.0076
     389       0.9004
     390       0.9140
     391       0.9069
     392       0.8698
     393       0.9541
     394       0.8384
     395       0.9286
     396       0.8922
     397       0.8839
     398       0.8990
     399       1.0159
     400       0.8249
     401       0.7636
     402       0.6993
     403       0.8403
     404       0.7640
     405       0.7589
     406       0.8309
     407       0.8711
     408       0.9034
     409       0.7834
     410       0.7887
     411       0.8558
     412       0.8704
     413       0.8714
     414       0.8371
     415       0.8752
     416       0.8077
     417       0.8412
     418       0.7894
     419       0.8328
     420       0.8556
     421       0.8495
     422       0.9822
     423       0.7887
     424       0.8223
     425       0.9250
     426       0.8789
     427       0.8357
     428       0.9000
     429       0.9733
     430       0.8974
     431       0.9426
     432       0.8616
     433       0.8427
     434       0.9078
     435       0.8049
     436       0.8554
     437       0.8200
     438       0.9042
     439       0.8668
     440       0.9013
     441       0.9514
     442       0.9578
     443       0.8685
     444       0.9380
     445       0.9219
     446       0.8305
     447       0.8690
     448       0.7284
     449       0.8115
     450       0.8739
     451       0.8287
     452       0.8828
     453       0.9152
     454       0.9033
     455       0.9107
     456       0.9875
     457       0.9369
     458       0.9435
     459       0.8701
     460       0.9609
     461       1.0981
     462       1.0509
     463       1.0278
     464       1.0944
     465       1.0926
     466       1.0810
     467       1.0579
     468       1.0064
     469       0.9200
     470       0.9145
     471       0.9555
     472       0.9513
     473       0.9630
     474       1.0134
     475       1.0887
     476       0.8929
     477       0.9206
     478       0.8196
     479       0.8151
     480       0.9433
     481       0.9261
     482       0.8897
     483       0.9094
     484       0.8836
     485       0.8982
     486       0.8787
     487       0.8975
     488       0.8971
     489       0.8699
     490       0.8755
     491       0.8194
     492       0.8609
     493       0.8920
     494       0.8127
     495       0.8752
     496       0.8372
     497       0.8283
     498       0.7887
     499       0.8443
     500       0.8753
     501       0.9236
     502       0.9735
     503       0.8981
     504       0.7849
     505       0.8862
     506       0.8860
     507       0.9085
     508       0.9407
     509       0.8758
     510       0.8673
     511       0.8394
     512       0.8303
     513       0.7795
     514       0.7750
     515       0.8114
     516       0.8315
     517       0.9022
     518       1.0921
     519       1.1341
     520       1.0792
     521       1.0078
     522       0.9856
     523       0.9163
     524       0.9250
     525       0.9138
     526       0.8670
     527       0.7899
     528       0.8274
     529       0.8698
     530       0.9734
     531       0.9851
     532       0.9117
     533       1.0239
     534       0.8752
     535       0.9307
     536       1.0022
     537       0.8965
     538       0.8564
     539       0.9019
     540       0.8855
     541       0.7679
     542       0.8534
     543       0.8496
     544       0.8564
     545       0.7218
     546       0.8019
     547       0.7477
     548       0.7556
     549       0.7988
     550       0.8405
     551       0.8378
     552       0.7876
     553       0.9165
     554       1.0361
     555       0.9886
     556       0.8920
     557       0.8303
     558       0.7918
     559       0.7427
     560       0.7955
     561       0.8509
     562       0.8644
     563       0.9500
     564       0.8412
     565       0.7926
     566       0.7844
     567       0.7699
     568       0.8770
     569       0.8295
     570       0.7804
     571       0.8433
     572       0.8138
     573       0.8967
     574       0.8851
     575       0.9636
     576       0.9990
     577       0.9452
     578       0.8299
     579       0.7392
     580       0.8994
     581       0.8180
     582       0.8756
     583       0.9100
     584       1.0096
     585       1.0445
     586       0.9423
     587       0.9210
     588       1.0199
     589       1.0097
     590       0.9383
     591       0.8549
     592       0.8571
     593       0.9807
     594       0.9504
     595       0.9113
     596       0.8940
     597       0.9767
     598       1.1229
     599       1.1815
     600       1.2369
     601       1.2361
     602       1.1462
     603       0.9592
     604       0.9690
     605       0.9227
     606       0.9677
     607       0.9940
     608       1.1420
     609       1.0050
     610       1.0917
     611       1.0134
     612       1.0364
     613       1.1098
     614       1.0495
     615       1.0985
     616       0.9739
     617       1.0721
     618       1.0765
     619       1.0002
     620       0.9634
     621       0.9706
     622       0.9188
     623       0.9147
     624       0.8712
     625       0.8987
     626       0.8911
     627       0.8923
     628       0.9193
     629       0.9079
     630       0.9122
     631       0.9255
     632       0.9666
     633       0.9021
     634       0.9984
     635       0.8602
     636       0.8041
     637       0.8417
     638       0.8673
     639       0.9777
     640       0.9752
     641       0.9881
     642       0.9937
     643       0.9649
     644       1.0077
     645       1.0024
     646       0.8546
     647       0.8646
     648       0.8622
     649       0.8007
     650       0.7479
     651       0.7228
     652       0.8130
     653       0.7633
     654       0.7580
     655       0.8578
     656       0.7795
     657       0.8650
     658       0.8494
     659       0.9105
     660       0.7723
     661       0.8512
     662       0.8306
     663       0.8119
     664       0.8293
     665       0.8201
     666       0.8586
     667       0.8931
     668       0.8950
     669       0.9585
     670       1.0013
     671       1.0159
     672       1.1378
     673       1.1088
     674       1.1429
     675       1.0741
     676       1.1760
     677       1.1199
     678       1.1584
     679       1.2333
     680       1.1269
     681       1.1444
     682       1.2057
     683       1.0826
     684       1.1446
     685       1.1874
     686       1.2059
     687       1.2044
     688       1.0634
     689       1.1799
     690       1.2201
     691       1.1736
     692       1.2062
     693       1.1345
     694       1.1652
     695       1.1530
     696       1.1540
     697       1.2065
     698       1.0836
     699       0.9798
     700       1.0761
     701       1.0820
     702       1.1494
     703       1.0695
     704       1.2358
     705       1.3407
     706       1.2682
     707       1.1858
     708       1.1565
     709       1.2138
     710       0.9952
     711       1.1751
     712       1.2805
     713       1.3375
     714       1.3262
     715       1.4218
     716       1.3939
     717       1.4227
     718       1.2360
     719       1.2655
     720       1.3957
     721       1.3203
     722       1.3711
     723       1.4036
     724       1.3714
     725       1.3861
     726       1.3219
     727       1.3323
     728       1.4530
     729       1.4121
     730       1.4193
     731       1.3239
     732       1.2810
     733       1.2125
     734       1.3186
     735       1.3263
     736       1.2024
     737       1.2587
     738       1.1940
     739       1.1842
     740       1.3475
     741       1.2769
     742       1.2514
     743       1.2179
     744       1.2006
     745       1.1801
     746       0.9805
     747       0.9357
     748       0.8846
     749       1.0341
     750       0.9896
     751       1.0010
     752       0.9340
     753       1.0747
     754       1.0172
     755       0.9668
     756       0.9174
     757       1.0198
     758       1.0622
     759       1.0608
     760       1.0367
     761       1.0777
     762       1.0057
     763       0.9431
     764       1.1198
     765       1.0607
     766       1.0496
     767       1.0903
     768       0.9737
     769       0.8991
     770       0.9503
     771       0.9618
     772       1.0147
     773       1.0095
     774       1.0474
     775       1.0144
     776       0.9924
     777       0.9165
     778       1.0174
     779       0.9544
     780       0.9024
     781       1.0032
     782       1.0299
     783       0.9596
     784       1.0757
     785       0.9729
     786       0.9378
     787       0.9288
     788       0.9791
     789       1.0137
     790       1.0387
     791       0.9978
     792       0.8999
     793       0.8982
     794       0.9636
     795       0.8833
     796       0.8964
     797       0.9260
     798       0.9796
     799       0.9601
     800       1.0860
     801       1.0994
     802       1.2312
     803       1.0845
     804       1.0778
     805       1.0972
     806       1.1649
     807       1.1434
     808       1.1081
     809       1.0834
     810       1.1304
     811       1.0412
     812       1.0188
     813       0.9919
     814       1.0944
     815       1.1158
     816       1.2222
     817       1.0409
     818       1.1547
     819       0.9591
     820       1.0421
     821       1.1758
     822       1.0289
     823       1.0132
     824       1.0715
     825       1.1962
     826       1.2401
     827       1.1023
     828       1.0299
     829       1.0356
     830       1.0653
     831       1.0260
     832       1.0353
     833       1.0248
     834       1.1473
     835       1.1415
     836       0.9912
     837       1.0379
     838       1.0702
     839       1.0901
     840       1.1464
     841       1.1036
     842       1.0878
     843       1.1607
     844       1.2218
     845       1.1074
     846       1.1924
     847       0.9414
     848       0.9405
     849       0.9726
     850       0.9987
     851       1.0069
     852       0.9741
     853       0.9209
     854       0.9400
     855       1.0241
     856       0.9556
     857       1.0167
     858       1.0558
     859       0.8961
     860       0.9638
     861       1.0110
     862       0.9625
     863       1.0156
     864       1.0307
     865       1.0306
     866       1.0596
     867       0.9754
     868       0.9883
     869       1.0357
     870       1.0835
     871       1.1229
     872       1.1101
     873       1.1517
     874       1.0531
     875       1.2410
     876       1.0867
     877       1.0966
     878       1.0026
     879       1.1359
     880       1.0588
     881       0.9650
     882       1.1036
     883       1.0603
     884       1.0271
     885       1.0302
     886       1.1632
     887       1.1012
     888       1.2914
     889       1.2052
     890       1.1622
     891       1.0656
     892       0.9630
     893       1.0340
     894       0.8860
     895       1.0242
     896       0.9752
     897       1.0326
     898       0.9519
     899       0.9889
     900       1.0475
     901       1.0172
     902       1.0678
     903       1.1357
     904       1.1319
     905       1.0138
     906       1.0493
     907       0.9669
     908       0.9633
     909       0.9316
     910       0.9572
     911       0.9775
     912       1.0228
     913       1.1474
     914       1.1793
     915       1.1458
     916       0.9280
     917       0.9095
     918       0.8144
     919       0.9149
     920       0.8306
     921       0.8665
     922       0.9054
     923       0.8707
     924       0.9245
     925       0.9373
     926       0.9285
     927       0.9468
     928       1.1013
     929       1.0715
     930       1.0476
     931       1.0740
     932       1.0295
     933       0.9544
     934       0.8630
     935       0.9416
     936       0.8293
     937       0.7888
     938       0.8895
     939       0.9305
     940       1.0286
     941       1.1301
     942       1.0931
     943       1.0637
     944       1.0791
     945       1.0704
     946       0.9660
     947       0.9920
     948       0.9761
     949       1.0121
     950       0.9716
     951       1.0798
     952       1.0628
     953       0.9801
     954       1.0215
     955       1.1275
     956       1.0402
     957       0.9124
     958       0.9043
     959       0.9151
     960       0.9507
     961       0.9080
     962       0.9249
     963       0.9292
     964       0.9644
     965       0.9933
     966       0.9950
     967       1.0489
     968       1.0329
     969       0.9265
     970       0.9639
     971       1.0451
     972       1.0466
     973       0.9745
     974       0.9940
     975       0.9293
     976       1.0341
     977       1.1383
     978       1.0423
     979       1.0916
     980       1.0804
     981       1.1657
     982       1.0669
     983       1.1091
     984       1.1530
     985       1.2170
     986       1.1846
     987       1.1531
     988       1.1395
     989       1.0755
     990       1.0238
     991       1.0191
     992       1.1375
     993       1.0303
     994       1.0467
     995       1.0758
     996       1.0410
     997       1.1390
     998       1.2330
     999       1.2179
    1000       1.3254
    1001       1.2914
    1002       1.3562
    1003       1.3305
    1004       1.3172
    1005       1.1915
    1006       1.1982
    1007       1.3469
    1008       1.3871
    1009       1.2763
    1010       1.2524
    1011       1.2691
    1012       1.3102
    1013       1.1280
    1014       1.1527
    1015       1.1144
    1016       1.3021
    1017       1.1325
    1018       1.0762
    1019       1.1158
    1020       0.9474
    1021       0.9470
    1022       1.0232
    1023       1.0247
    1024       1.0222
    1025       1.1487
    1026       1.1011
    1027       1.0370
    1028       1.0738
    1029       1.0791
    1030       1.1099
    1031       1.1807
    1032       1.1008
    1033       1.1539
    1034       1.0986
    1035       1.0297
    1036       1.0230
    1037       1.2551
    1038       1.2646
    1039       1.3022
    1040       1.2550
    1041       1.1012
    1042       1.1560
    1043       1.0982
    1044       1.0950
    1045       1.0773
    1046       1.1552
    1047       1.0460
    1048       1.1743
    1049       1.2628
    1050       1.1344
    1051       1.0708
    1052       1.1331
    1053       1.1115
    1054       0.9539
    1055       1.0802
    1056       1.1849
    1057       1.0854
    1058       1.1188
    1059       1.1824
    1060       1.0408
    1061       1.1044
    1062       1.2062
    1063       1.0134
    1064       1.0381
    1065       1.1329
    1066       1.1317
    1067       1.0817
    1068       1.0959
    1069       1.0184
    1070       1.0037
    1071       1.1520
    1072       1.1488
    1073       1.1725
    1074       1.0767
    1075       1.1444
    1076       1.0663
    1077       1.0412
    1078       1.0306
    1079       1.1282
    1080       1.1539
    1081       1.1661
    1082       0.9971
    1083       0.9655
    1084       0.9001
    1085       0.8421
    1086       0.9463
    1087       0.9494
    1088       0.9978
    1089       1.0047
    1090       0.9346
    1091       0.9640
    1092       1.0018
    1093       1.0649
    1094       1.0083
    1095       1.0981
    1096       1.0918
    1097       1.1026
    1098       1.1314
    1099       1.2632
    1100       1.1717
    1101       1.0908
    1102       1.0970
    1103       1.0455
    1104       1.0979
    1105       1.0211
    1106       0.9977
    1107       1.0602
    1108       0.9834
    1109       1.0082
    1110       1.0178
    1111       0.9840
    1112       1.0472
    1113       0.9288
    1114       0.9080
    1115       0.9125
    1116       1.0088
    1117       1.0482
    1118       1.0837
    1119       1.1474
    1120       1.0062
    1121       1.0267
    1122       1.0493
    1123       1.0523
    1124       1.1337
    1125       1.0678
    1126       1.1280
    1127       1.2006
    1128       1.0920
    1129       1.2001
    1130       1.2187
    1131       1.1005
    1132       1.2110
    1133       1.1788
    1134       1.1137
    1135       1.1003
    1136       1.1071
    1137       1.0216
    1138       1.0623
    1139       1.1886
    1140       1.1540
    1141       1.1594
    1142       1.0456
    1143       0.9623
    1144       1.0878
    1145       0.9641
    1146       1.2118
    1147       1.0884
    1148       1.0577
    1149       1.1160
    1150       0.9315
    1151       1.0278
    1152       0.9951
    1153       1.0890
    1154       1.0590
    1155       0.9317
    1156       0.9654
    1157       0.9961
    1158       1.0156
    1159       1.0578
    1160       1.0472
    1161       1.0658
    1162       1.0178
    1163       1.0072
    1164       0.8981
    1165       0.9893
    1166       1.0204
    1167       0.9365
    1168       1.0791
    1169       0.9969
    1170       0.9611
    1171       1.1485
    1172       1.0382
    1173       1.0694
    1174       1.1177
    1175       1.1824
    1176       1.2187
    1177       1.1738
    1178       1.1664
    1179       1.0961
    1180       1.1057
    1181       1.1265
    1182       1.0765
    1183       1.0413
    1184       1.0726
    1185       1.0651
    1186       1.1153
    1187       1.0410
    1188       1.2117
    1189       1.0389
    1190       1.1124
    1191       1.2030
    1192       1.1122
    1193       1.1408
    1194       1.0963
    1195       1.0652
    1196       1.0757
    1197       1.0685
    1198       1.0079
    1199       1.0631
    1200       1.1139
    1201       1.0995
    1202       1.0995
    1203       0.9705
    1204       1.0256
    1205       0.9284
    1206       0.9689
    1207       1.0201
    1208       1.0147
    1209       0.9172
    1210       0.9646
    1211       1.0717
    1212       1.1885
    1213       1.2364
    1214       1.2512
    1215       1.2891
    1216       1.1788
    1217       1.1647
    1218       1.2792
    1219       1.1578
    1220       1.1251
    1221       1.1117
    1222       1.2011
    1223       1.0879
    1224       1.0690
    1225       1.0485
    1226       1.0961
    1227       1.1051
    1228       1.0922
    1229       1.1423
    1230       1.2911
    1231       1.2159
    1232       1.1621
    1233       1.1082
    1234       1.2942
    1235       1.1879
    1236       1.1802
    1237       1.1208
    1238       1.1868
    1239       1.1753
    1240       1.2165
    1241       1.1635
    1242       1.1238
    1243       1.0877
    1244       1.1800
    1245       1.0987
    1246       1.2101
    1247       1.2151
    1248       1.1497
    1249       1.1996
    1250       1.2472
    1251       1.2506
    1252       1.2187
    1253       1.2947
    1254       1.1755
    1255       1.2473
    1256       1.1510
    1257       1.1771
    1258       1.1330
    1259       1.0744
    1260       1.1513
    1261       1.1625
    1262       1.0548
    1263       0.9804
    1264       1.1131
    1265       1.1297
    1266       1.1247
    1267       1.2576
    1268       1.1147
    1269       1.0182
    1270       1.1726
    1271       1.1987
    1272       1.1758
    1273       1.1188
    1274       1.1647
    1275       1.0909
    1276       1.1698
    1277       1.1799
    1278       1.2578
    1279       1.0828
    1280       1.1548
    1281       1.2335
    1282       1.0928
    1283       1.1092
    1284       1.0234
    1285       1.0746
    1286       1.1007
    1287       1.0339
    1288       1.0874
    1289       1.1563
    1290       1.1569
    1291       1.0349
    1292       0.9539
    1293       1.0693
    1294       1.0051
    1295       1.0236
    1296       1.0325
    1297       1.0764
    1298       1.0311
    1299       1.0562
    1300       0.9448
    1301       0.9700
    1302       1.0156
    1303       0.9566
    1304       0.9309
    1305       1.1574
    1306       0.9996
    1307       0.9683
    1308       0.9725
    1309       1.0103
    1310       0.9500
    1311       0.9039
    1312       0.9910
    1313       1.1138
    1314       1.1649
    1315       1.0920
    1316       1.0926
    1317       1.1227
    1318       1.1501
    1319       1.1270
    1320       1.1022
    1321       1.0029
    1322       1.0169
    1323       1.0781
    1324       1.1249
    1325       1.0848
    1326       1.0266
    1327       1.0253
    1328       1.0912
    1329       1.1611
    1330       1.1115
    1331       1.0727
    1332       0.9929
    1333       0.8988
    1334       0.9696
    1335       1.0421
    1336       1.0316
    1337       0.9146
    1338       0.9138
    1339       0.9491
    1340       0.9961
    1341       1.0120
    1342       1.1568
    1343       1.1249
    1344       1.1142
    1345       1.0237
    1346       1.0384
    1347       1.1469
    1348       1.0470
    1349       1.0755
    1350       1.0729
    1351       1.0828
    1352       1.0532
    1353       1.0888
    1354       1.0702
    1355       1.1999
    1356       1.1674
    1357       1.0431
    1358       1.0153
    1359       0.9338
    1360       0.9916
    1361       0.9298
    1362       0.9650
    1363       0.9538
    1364       1.0603
    1365       1.0466
    1366       1.1243
    1367       1.1036
    1368       1.2186
    1369       1.2037
    1370       1.1910
    1371       1.1168
    1372       1.1263
    1373       1.0197
    1374       0.9333
    1375       0.9942
    1376       1.1236
    1377       1.1128
    1378       1.0376
    1379       1.0232
    1380       1.1668
    1381       1.1423
    1382       1.1561
    1383       1.1499
    1384       1.0886
    1385       1.1114
    1386       1.0968
    1387       1.1347
    1388       1.0960
    1389       1.0134
    1390       1.0624
    1391       1.0372
    1392       1.1328
    1393       1.0645
    1394       1.0492
    1395       1.0025
    1396       0.9637
    1397       1.0091
    1398       1.0715
    1399       1.0201
    1400       0.9542
    1401       0.9520
    1402       0.9831
    1403       0.9702
    1404       0.9358
    1405       1.0396
    1406       0.9717
    1407       0.9020
    1408       1.0252
    1409       1.0513
    1410       1.0294
    1411       1.0608
    1412       0.9851
    1413       0.9709
    1414       1.0318
    1415       1.0749
    1416       0.9222
    1417       0.9851
    1418       0.9962
    1419       1.0500
    1420       0.9816
    1421       0.9626
    1422       0.8933
    1423       0.9574
    1424       1.0225
    1425       1.0648
    1426       1.1005
    1427       1.0648
    1428       0.9337
    1429       1.0709
    1430       0.9909
    1431       0.9338
    1432       0.9044
    1433       0.8603
    1434       1.0709
    1435       1.1329
    1436       1.0269
    1437       1.0192
    1438       0.9680
    1439       1.0312
    1440       0.9832
    1441       1.0531
    1442       0.9670
    1443       0.9203
    1444       0.9405
    1445       0.9133
    1446       0.9019
    1447       0.9854
    1448       0.9532
    1449       1.0570
    1450       0.9931
    1451       1.0001
    1452       0.9705
    1453       1.0180
    1454       1.1151
    1455       1.0114
    1456       1.0257
    1457       0.9812
    1458       1.0444
    1459       0.9932
    1460       0.9717
    1461       1.0756
    1462       1.0236
    1463       0.9008
    1464       0.9668
    1465       0.9745
    1466       1.0823
    1467       0.9371
    1468       1.0190
    1469       1.0370
    1470       0.9611
    1471       0.9281
    1472       1.0474
    1473       1.0149
    1474       1.0526
    1475       0.9669
    1476       0.9483
    1477       0.9568
    1478       0.9906
    1479       0.9472
    1480       0.9935
    1481       0.9136
    1482       0.9114
    1483       0.8758
    1484       0.9059
    1485       0.8581
    1486       1.0241
    1487       0.9522
    1488       0.9774
    1489       0.9789
    1490       0.9044
    1491       1.0033
    1492       0.9338
    1493       0.9604
    1494       1.0527
    1495       1.0265
    1496       1.0337
    1497       0.9970
    1498       1.0413
    1499       0.9813
    1500       0.8919
    1501       0.9899
    1502       0.9628
    1503       0.9518
    1504       1.0031
    1505       0.9790
    1506       1.0460
    1507       1.0761
    1508       0.9651
    1509       1.1222
    1510       1.0711
    1511       1.0698
    1512       1.0393
    1513       1.2130
    1514       1.3015
    1515       1.1603
    1516       1.1469
    1517       0.9848
    1518       0.9979
    1519       1.0377
    1520       0.9982
    1521       1.1610
    1522       1.0864
    1523       1.1028
    1524       1.1689
    1525       1.1917
    1526       0.9518
    1527       1.0593
    1528       1.0062
    1529       1.0417
    1530       0.9959
    1531       1.0436
    1532       1.0715
    1533       0.9986
    1534       1.0860
    1535       0.9849
    1536       1.0247
    1537       1.0751
    1538       1.0742
    1539       0.9988
    1540       1.0302
    1541       1.0684
    1542       1.1480
    1543       1.1594
    1544       1.0929
    1545       1.1416
    1546       1.0833
    1547       1.0933
    1548       1.0872
    1549       1.1026
    1550       0.9615
    1551       1.0071
    1552       1.0340
    1553       1.1474
    1554       1.1817
    1555       1.2076
    1556       1.1437
    1557       1.2347
    1558       1.1277
    1559       1.0854
    1560       1.0933
    1561       1.1180
    1562       1.1305
    1563       1.1928
    1564       1.0981
    1565       1.0158
    1566       1.1198
    1567       1.1530
    1568       0.9675
    1569       0.9679
    1570       0.9733
    1571       1.1220
    1572       0.9946
    1573       0.9927
    1574       1.0142
    1575       1.0935
    1576       1.1292
    1577       1.1267
    1578       1.1589
    1579       1.1841
    1580       1.1388
    1581       1.0893
    1582       1.1849
    1583       1.1091
    1584       1.1121
    1585       1.1615
    1586       1.2030
    1587       1.0914
    1588       1.1636
    1589       1.2241
    1590       1.1042
    1591       1.3266
    1592       1.1563
    1593       1.1515
    1594       1.1720
    1595       1.1986
    1596       1.1735
    1597       1.1522
    1598       1.2228
    1599       1.1829
    1600       1.0192
    1601       1.1018
    1602       1.0926
    1603       1.0367
    1604       1.0713
    1605       1.2821
    1606       1.2519
    1607       1.2071
    1608       1.1861
    1609       1.1877
    1610       1.1481
    1611       1.1455
    1612       1.2070
    1613       1.2043
    1614       1.2005
    1615       1.2358
    1616       1.2736
    1617       1.4421
    1618       1.4923
    1619       1.2940
    1620       1.1749
    1621       1.2195
    1622       1.1678
    1623       1.2397
    1624       1.3193
    1625       1.1667
    1626       1.1820
    1627       1.3716
    1628       1.3447
    1629       1.3253
    1630       1.3730
    1631       1.3925
    1632       1.3715
    1633       1.2516
    1634       1.3481
    1635       1.1818
    1636       1.1506
    1637       1.1774
    1638       1.1627
    1639       1.3046
    1640       1.3618
    1641       1.4088
    1642       1.3159
    1643       1.1981
    1644       1.2783
    1645       1.2972
    1646       1.3922
    1647       1.3963
    1648       1.5005
    1649       1.4577
    1650       1.3139
    1651       1.3341
    1652       1.1527
    1653       1.2265
    1654       1.1702
    1655       1.2609
    1656       1.3572
    1657       1.3460
    1658       1.4524
    1659       1.4497
    1660       1.3718
    1661       1.4369
    1662       1.4656
    1663       1.3050
    1664       1.3116
    1665       1.2853
    1666       1.3633
    1667       1.3894
    1668       1.2833
    1669       1.2001
    1670       1.2036
    1671       1.1942
    1672       1.3564
    1673       1.2634
    1674       1.3085
    1675       1.3434
    1676       1.3063
    1677       1.3903
    1678       1.4373
    1679       1.4482
    1680       1.3014
    1681       1.3638
    1682       1.2231
    1683       1.2769
    1684       1.3594
    1685       1.3185
    1686       1.2804
    1687       1.2610
    1688       1.2942
    1689       1.1581
    1690       1.3704
    1691       1.3558
    1692       1.4844
    1693       1.2952
    1694       1.3665
    1695       1.3186
    1696       1.3010
    1697       1.2621
    1698       1.2163
    1699       1.0834
    1700       1.1203
    1701       1.1304
    1702       1.1242
    1703       1.2569
    1704       1.3064
    1705       1.3384
    1706       1.2179
    1707       1.2175
    1708       1.1901
    1709       1.1761
    1710       1.2310
    1711       1.1208
    1712       1.0432
    1713       1.0708
    1714       1.3361
    1715       1.1581
    1716       1.2053
    1717       1.1365
    1718       1.2056
    1719       1.1398
    1720       1.1660
    1721       1.1761
    1722       1.1125
    1723       1.1434
    1724       1.0695
    1725       1.0321
    1726       1.2303
    1727       1.2233
    1728       1.1942
    1729       1.1973
    1730       1.1918
    1731       1.1895
    1732       1.2697
    1733       1.2099
    1734       1.2214
    1735       1.0945
    1736       1.1225
    1737       1.0520
    1738       1.0280
    1739       1.1524
    1740       1.2176
    1741       1.1925
    1742       1.0910
    1743       1.0816
    1744       1.1429
    1745       1.1943
    1746       1.2233
    1747       1.2314
    1748       1.2252
    1749       1.2802
    1750       1.3267
    1751       1.2732
    1752       1.1509
    1753       1.3195
    1754       1.1841
    1755       1.1504
    1756       1.1728
    1757       1.1348
    1758       1.1570
    1759       1.0300
    1760       0.9893
    1761       1.1345
    1762       1.1084
    1763       1.0460
    1764       1.0021
    1765       1.1031
    1766       1.1506
    1767       1.1284
    1768       1.0302
    1769       1.0049
    1770       0.9340
    1771       1.0581
    1772       1.0615
    1773       1.0581
    1774       1.0348
    1775       1.0021
    1776       1.0345
    1777       0.9799
    1778       1.1227
    1779       1.0548
    1780       1.1250
    1781       0.9774
    1782       1.0820
    1783       1.0929
    1784       1.2571
    1785       1.2988
    1786       1.2934
    1787       1.3428
    1788       1.4434
    1789       1.3314
    1790       1.4085
    1791       1.2950
    1792       1.1525
    1793       1.2005
    1794       1.1696
    1795       1.1302
    1796       1.1090
    1797       1.1357
    1798       1.1221
    1799       1.1864
    1800       1.1370
    1801       1.2500
    1802       1.1027
    1803       1.1649
    1804       1.1611
    1805       1.0778
    1806       0.9594
    1807       1.0889
    1808       1.2459
    1809       1.3069
    1810       1.3155
    1811       1.1615
    1812       1.1069
    1813       1.1202
    1814       1.1338
    1815       1.0637
    1816       1.0245
    1817       0.9915
    1818       1.0898
    1819       0.9625
    1820       1.0322
    1821       1.0971
    1822       1.1579
    1823       1.1373
    1824       1.1549
    1825       1.0891
    1826       1.2124
    1827       1.1850
    1828       1.2797
    1829       1.2889
    1830       1.3010
    1831       1.1523
    1832       1.0965
    1833       1.1588
    1834       1.1787
    1835       1.2498
    1836       1.2844
    1837       1.4760
    1838       1.5406
    1839       1.4259
    1840       1.3610
    1841       1.3767
    1842       1.3278
    1843       1.2109
    1844       1.2761
    1845       1.2258
    1846       1.1860
    1847       1.2829
    1848       1.1304
    1849       1.3193
    1850       1.2748
    1851       1.2405
    1852       1.1727
    1853       1.1970
    1854       1.2045
    1855       1.1882
    1856       1.2084
    1857       1.1930
    1858       1.2819
    1859       1.2080
    1860       1.2567
    1861       1.2034
    1862       1.2010
    1863       1.3216
    1864       1.3252
    1865       1.3754
    1866       1.3882
    1867       1.3001
    1868       1.3355
    1869       1.2447
    1870       1.2124
    1871       1.2655
    1872       1.2338
    1873       1.3298
    1874       1.2438
    1875       1.3498
    1876       1.2513
    1877       1.1611
    1878       1.1634
    1879       1.0889
    1880       1.1228
    1881       1.0919
    1882       1.1489
    1883       1.1202
    1884       1.1856
    1885       1.2295
    1886       1.1297
    1887       1.0825
    1888       1.1476
    1889       1.2888
    1890       1.2667
    1891       1.2910
    1892       1.2553
    1893       1.2705
    1894       1.3081
    1895       1.2324
    1896       1.2556
    1897       1.1992
    1898       1.1759
    1899       1.1487
    1900       1.0934
    1901       1.2814
    1902       1.3337
    1903       1.2006
    1904       1.2111
    1905       1.1009
    1906       1.0925
    1907       1.1450
    1908       1.3258
    1909       1.2433
    1910       1.0869
    1911       1.1657
    1912       1.0036
    1913       1.2222
    1914       1.0943
    1915       1.0959
    1916       1.0178
    1917       1.0978
    1918       1.2097
    1919       1.2690
    1920       1.2610
    1921       1.2616
    1922       1.2707
    1923       1.1575
    1924       1.0896
    1925       1.1473
    1926       1.1039
    1927       1.2713
    1928       1.2879
    1929       1.0733
    1930       1.1699
    1931       1.1753
    1932       1.2424
    1933       1.2950
    1934       1.3176
    1935       1.2478
    1936       1.2816
    1937       1.2817
    1938       1.1822
    1939       1.3431
    1940       1.1686
    1941       1.3177
    1942       1.3754
    1943       1.4035
    1944       1.4650
    1945       1.4593
    1946       1.4463
    1947       1.4854
    1948       1.3818
    1949       1.3827
    1950       1.4885
    1951       1.5079
    1952       1.4661
    1953       1.3053
    1954       1.4834
    1955       1.4218
    1956       1.3832
    1957       1.3546
    1958       1.3804
    1959       1.2984
    1960       1.3963
    1961       1.3645
    1962       1.4219
    1963       1.3387
    1964       1.3804
    1965       1.3875
    1966       1.5157
    1967       1.4802
    1968       1.3806
    1969       1.3716
    1970       1.3370
    1971       1.2958
    1972       1.4932
    1973       1.5026
    1974       1.5911
    1975       1.5161
    1976       1.4105
    1977       1.2792
    1978       1.2197
    1979       1.3508
    1980       1.2672
    1981       1.2628
    1982       1.2960
    1983       1.3440
    1984       1.2268
    1985       1.2802
    1986       1.2707
    1987       1.3429
    1988       1.1626
    1989       1.2603
    1990       1.2286
    1991       1.3006
    1992       1.2516
    1993       1.3133
    1994       1.2022
    1995       1.2822
    1996       1.2790
    1997       1.2216
    1998       1.3321
    1999       1.2706
    2000       1.3117
    2001       1.2604
    2002       1.2301
    2003       1.2712
    2004       1.2680
    2005       1.2266
    2006       1.1771
    2007       1.2671
    2008       1.2760
    2009       1.2611
    2010       1.3980
    2011       1.2843
    2012       1.4162
    2013       1.2006
    2014       1.2626
    2015       1.4033
    2016       1.4070
    2017       1.2810
    2018       1.2686
    2019       1.1849
    2020       1.2573
    2021       1.1829
    2022       1.2634
    2023       1.1549
    2024       1.1693
    2025       1.1767
    2026       1.2450
    2027       1.2069
    2028       1.0669
    2029       1.1837
    2030       1.3732
    2031       1.1872
    2032       1.2870
    2033       1.2029
    2034       0.9889
    2035       1.2042
    2036       1.3477
    2037       1.2191
    2038       1.2276
    2039       1.3717
    2040       1.3963
    2041       1.2116
    2042       1.3511
    2043       1.4968
    2044       1.2111
    2045       1.2242
    2046       1.4733
    2047       1.4472
    2048       1.3013
    2049       1.4255
    2050       1.3727
    2051       1.1912
    2052       1.4192
    2053       1.4774
    2054       1.3153
    2055       1.4043
    2056       1.3866
    2057       1.3506
    2058       1.2946
    2059       1.4295
    2060       1.3317
    2061       1.3465
    2062       1.3655
    2063       1.4051
    2064       1.5266
    2065       1.4202
    2066       1.3861
    2067       1.3227
    2068       1.3308
    2069       1.1681
    2070       1.2718
    2071       1.5005
    2072       1.5994
    2073       1.7395
    2074       1.5734
    2075       1.5119
    2076       1.4385
    2077       1.4822
    2078       1.4282
    2079       1.3483
    2080       1.3077
    2081       1.5001
    2082       1.5613
    2083       1.4008
    2084       1.4252
    2085       1.5026
    2086       1.4388
    2087       1.3016
    2088       1.4666
    2089       1.2744
    2090       1.2830
    2091       1.2224
    2092       1.3882
    2093       1.4339
    2094       1.5229
    2095       1.5107
    2096       1.4636
    2097       1.3239
    2098       1.3426
    2099       1.4038
    2100       1.4076
    2101       1.2050
    2102       1.1367
    2103       1.2154
    2104       1.2328
    2105       1.2634
    2106       1.2614
    2107       1.2783
    2108       1.2336
    2109       1.2366
    2110       1.2111
    2111       1.3175
    2112       1.3248
    2113       1.2718
    2114       1.3201
    2115       1.4377
    2116       1.4375
    2117       1.2725
    2118       1.2830
    2119       1.2250
    2120       1.1388
    2121       1.1550
    2122       1.1316
    2123       1.1936
    2124       1.2962
    2125       1.1902
    2126       1.3415
    2127       1.3666
    2128       1.3684
    2129       1.3353
    2130       1.3408
    2131       1.4374
    2132       1.4543
    2133       1.4686
    2134       1.3495
    2135       1.4065
    2136       1.4992
    2137       1.3974
    2138       1.3430
    2139       1.4367
    2140       1.5467
    2141       1.4599
    2142       1.3716
    2143       1.3706
    2144       1.4146
    2145       1.4827
    2146       1.5123
    2147       1.4989
    2148       1.5293
    2149       1.5139
    2150       1.4019
    2151       1.3491
    2152       1.2840
    2153       1.3936
    2154       1.2231
    2155       1.4206
    2156       1.4408
    2157       1.4498
    2158       1.5700
    2159       1.5498
    2160       1.5321
    2161       1.2628
    2162       1.2273
    2163       1.3059
    2164       1.2868
    2165       1.3091
    2166       1.4018
    2167       1.3599
    2168       1.3637
    2169       1.3460
    2170       1.4137
    2171       1.4279
    2172       1.4986
    2173       1.4435
    2174       1.3599
    2175       1.3187
    2176       1.4682
    2177       1.4138
    2178       1.4606
    2179       1.4023
    2180       1.6401
    2181       1.6021
    2182       1.5225
    2183       1.5753
    2184       1.6703
    2185       1.5455
    2186       1.5392
    2187       1.5396
    2188       1.3632
    2189       1.4795
    2190       1.5061
    2191       1.5081
    2192       1.4401
    2193       1.4641
    2194       1.4237
    2195       1.4136
    2196       1.5513
    2197       1.5364
    2198       1.4788
    2199       1.4707
    2200       1.5687
    2201       1.5778
    2202       1.4837
    2203       1.6092
    2204       1.6836
    2205       1.7822
    2206       1.7119
    2207       1.6552
    2208       1.6792
    2209       1.6446
    2210       1.5487
    2211       1.6836
    2212       1.4913
    2213       1.5564
    2214       1.5576
    2215       1.4940
    2216       1.7268
    2217       1.6404
    2218       1.5910
    2219       1.6034
    2220       1.5497
    2221       1.5219
    2222       1.5738
    2223       1.5026
    2224       1.4420
    2225       1.4087
    2226       1.6148
    2227       1.5556
    2228       1.5939
    2229       1.4887
    2230       1.5215
    2231       1.5870
    2232       1.4967
    2233       1.4814
    2234       1.4476
    2235       1.3916
    2236       1.3762
    2237       1.2754
    2238       1.1698
    2239       1.3563
    2240       1.4153
    2241       1.3934
    2242       1.3775
    2243       1.2905
    2244       1.2618
    2245       1.3987
    2246       1.3547
    2247       1.4300
    2248       1.4452
    2249       1.3466
    2250       1.4311
    2251       1.4377
    2252       1.5963
    2253       1.5806
    2254       1.4280
    2255       1.3357
    2256       1.3174
    2257       1.5198
    2258       1.2897
    2259       1.3856
    2260       1.3884
    2261       1.2929
    2262       1.2793
    2263       1.2290
    2264       1.3223
    2265       1.3753
    2266       1.3675
    2267       1.4325
    2268       1.5611
    2269       1.4521
    2270       1.5193
    2271       1.4510
    2272       1.4843
    2273       1.2232
    2274       1.2470
    2275       1.2476
    2276       1.4071
    2277       1.3084
    2278       1.3036
    2279       1.3004
    2280       1.1462
    2281       1.1708
    2282       1.2682
    2283       1.2290
    2284       1.1865
    2285       1.2477
    2286       1.1514
    2287       1.2618
    2288       1.3162
    2289       1.3626
    2290       1.2688
    2291       1.3929
    2292       1.3755
    2293       1.2308
    2294       1.1552
    2295       1.2142
    2296       1.2063
    2297       1.2472
    2298       1.3248
    2299       1.3452
    2300       1.3061
    2301       1.1034
    2302       1.2444
    2303       1.3333
    2304       1.3078
    2305       1.2745
    2306       1.2026
    2307       1.4244
    2308       1.3546
    2309       1.3263
    2310       1.2470
    2311       1.3825
    2312       1.4178
    2313       1.4452
    2314       1.5830
    2315       1.3706
    2316       1.3512
    2317       1.2713
    2318       1.3551
    2319       1.3166
    2320       1.2877
    2321       1.1985
    2322       1.2543
    2323       1.2505
    2324       1.3312
    2325       1.2285
    2326       1.2796
    2327       1.3657
    2328       1.2054
    2329       1.2640
    2330       1.2027
    2331       1.4183
    2332       1.2943
    2333       1.1772
    2334       1.2315
    2335       1.2052
    2336       1.2714
    2337       1.3420
    2338       1.1715
    2339       1.2883
    2340       1.2456
    2341       1.3067
    2342       1.2041
    2343       1.1669
    2344       1.1720
    2345       1.1215
    2346       1.1601
    2347       1.3366
    2348       1.2671
    2349       1.2913
    2350       1.3884
    2351       1.3260
    2352       1.2625
    2353       1.3440
    2354       1.2495
    2355       1.4076
    2356       1.4238
    2357       1.1872
    2358       1.2646
    2359       1.2571
    2360       1.3895
    2361       1.4685
    2362       1.5486
    2363       1.3803
    2364       1.3336
    2365       1.3523
    2366       1.4194
    2367       1.3724
    2368       1.3461
    2369       1.3806
    2370       1.1361
    2371       1.2162
    2372       1.2646
    2373       1.1572
    2374       1.1514
    2375       1.2467
    2376       1.3151
    2377       1.1479
    2378       1.1203
    2379       1.3570
    2380       1.2569
    2381       1.2628
    2382       1.3249
    2383       1.3497
    2384       1.3784
    2385       1.4374
    2386       1.2793
    2387       1.2972
    2388       1.3368
    2389       1.2853
    2390       1.0903
    2391       1.2490
    2392       1.3950
    2393       1.2850
    2394       1.2461
    2395       1.2583
    2396       1.3182
    2397       1.2591
    2398       1.1571
    2399       1.1919
    2400       1.1794
    2401       1.2063
    2402       1.2229
    2403       1.0562
    2404       1.1088
    2405       1.2061
    2406       1.2217
    2407       1.1608
    2408       1.0734
    2409       1.2395
    2410       1.2176
    2411       1.1958
    2412       1.2613
    2413       1.2415
    2414       1.3258
    2415       1.1337
    2416       1.2481
    2417       1.2528
    2418       1.2190
    2419       1.1554
    2420       1.1973
    2421       1.1719
    2422       1.1361
    2423       1.1555
    2424       1.2255
    2425       1.1211
    2426       1.0818
    2427       1.1431
    2428       1.1410
    2429       1.2077
    2430       1.1119
    2431       1.1972
    2432       1.1509
    2433       1.1323
    2434       1.1823
    2435       1.1672
    2436       1.1850
    2437       1.0982
    2438       1.0058
    2439       1.0170
    2440       1.0424
    2441       1.2363
    2442       1.2617
    2443       1.1695
    2444       1.0835
    2445       1.0402
    2446       1.1517
    2447       1.1743
    2448       1.1948
    2449       1.3077
    2450       1.3144
    2451       1.3159
    2452       1.2160
    2453       1.0920
    2454       1.2090
    2455       1.0680
    2456       1.0437
    2457       1.1191
    2458       1.0593
    2459       1.1166
    2460       1.1134
    2461       1.1451
    2462       1.0313
    2463       1.0575
    2464       1.1671
    2465       1.1213
    2466       1.2244
    2467       1.2983
    2468       1.1640
    2469       1.0153
    2470       1.0433
    2471       1.0170
    2472       1.2305
    2473       1.1577
    2474       1.2542
    2475       1.1962
    2476       1.0717
    2477       1.0533
    2478       1.0724
    2479       1.1670
    2480       1.2520
    2481       1.2310
    2482       1.1750
    2483       1.2170
    2484       1.2249
    2485       0.9709
    2486       1.1989
    2487       1.2771
    2488       1.1451
    2489       1.1299
    2490       1.0887
    2491       1.1664
    2492       1.1549
    2493       1.2485
    2494       1.2732
    2495       1.2034
    2496       1.2317
    2497       1.2538
    2498       1.2680
    2499       1.2046
    2500       1.1191
    2501       1.2152
    2502       1.2672
    2503       1.2274
    2504       1.1696
    2505       1.2267
    2506       1.2664
    2507       1.2933
    2508       1.4194
    2509       1.3714
    2510       1.3905
    2511       1.1310
    2512       1.1941
    2513       1.0954
    2514       1.2423
    2515       1.1039
    2516       1.1307
    2517       1.1044
    2518       1.1166
    2519       1.0994
    2520       1.1930
    2521       1.0957
    2522       1.1902
    2523       1.1248
    2524       1.1297
    2525       1.1695
    2526       1.1530
    2527       1.1343
    2528       1.0953
    2529       1.2162
    2530       1.2995
    2531       1.1828
    2532       1.0678
    2533       1.2237
    2534       1.2529
    2535       1.2612
    2536       1.2821
    2537       1.2232
    2538       1.0639
    2539       1.1832
    2540       1.1587
    2541       1.1631
    2542       1.2261
    2543       1.3241
    2544       1.3497
    2545       1.3138
    2546       1.2607
    2547       1.3856
    2548       1.3033
    2549       1.2180
    2550       1.1338
    2551       1.2769
    2552       1.2629
    2553       1.2737
    2554       1.2815
    2555       1.3004
    2556       1.3338
    2557       1.1807
    2558       1.1645
    2559       1.0463
    2560       0.9939
    2561       1.0632
    2562       1.1468
    2563       1.1772
    2564       1.1974
    2565       1.2382
    2566       1.1426
    2567       1.2113
    2568       1.2945
    2569       1.2195
    2570       1.1312
    2571       1.2621
    2572       1.1396
    2573       1.0256
    2574       1.1549
    2575       1.1366
    2576       1.1080
    2577       1.1626
    2578       1.1620
    2579       1.2194
    2580       1.2415
    2581       1.2342
    2582       1.1697
    2583       1.2117
    2584       1.1189
    2585       1.2650
    2586       1.3248
    2587       1.2067
    2588       1.2740
    2589       1.3840
    2590       1.3887
    2591       1.2216
    2592       1.2166
    2593       1.2017
    2594       1.1556
    2595       1.1184
    2596       1.1292
    2597       1.1910
    2598       1.2727
    2599       1.2018
    2600       1.2519
    2601       1.3663
    2602       1.3114
    2603       1.2980
    2604       1.3058
    2605       1.2814
    2606       1.1984
    2607       1.2183
    2608       1.1149
    2609       1.1114
    2610       1.1085
    2611       1.1157
    2612       1.1583
    2613       1.1440
    2614       1.0505
    2615       1.1006
    2616       1.0369
    2617       1.0326
    2618       1.0491
    2619       1.2616
    2620       1.0564
    2621       1.1917
    2622       1.1097
    2623       1.1560
    2624       1.1650
    2625       1.2937
    2626       1.1791
    2627       1.1837
    2628       1.2154
    2629       1.2481
    2630       1.2684
    2631       1.1188
    2632       1.0245
    2633       1.2066
    2634       1.2218
    2635       1.2703
    2636       1.2030
    2637       1.1604
    2638       1.1566
    2639       1.1911
    2640       1.1407
    2641       1.1533
    2642       1.1477
    2643       1.1935
    2644       1.2618
    2645       1.1954
    2646       1.2639
    2647       1.3749
    2648       1.4764
    2649       1.5318
    2650       1.5024
    2651       1.4204
    2652       1.4215
    2653       1.4091
    2654       1.3966
    2655       1.4893
    2656       1.5455
    2657       1.4631
    2658       1.6541
    2659       1.5560
    2660       1.5573
    2661       1.4692
    2662       1.5738
    2663       1.2909
    2664       1.4158
    2665       1.3581
    2666       1.3957
    2667       1.4290
    2668       1.4715
    2669       1.4094
    2670       1.4376
    2671       1.4119
    2672       1.2281
    2673       1.2575
    2674       1.2933
    2675       1.1429
    2676       1.0831
    2677       1.0385
    2678       1.0159
    2679       1.2153
    2680       1.2271
    2681       1.3937
    2682       1.3761
    2683       1.2965
    2684       1.2970
    2685       1.2932
    2686       1.3804
    2687       1.3901
    2688       1.4141
    2689       1.2873
    2690       1.4831
    2691       1.4157
    2692       1.3595
    2693       1.2669
    2694       1.2302
    2695       1.2195
    2696       1.3060
    2697       1.1202
    2698       1.3133
    2699       1.2580
    2700       1.2257
    2701       1.3476
    2702       1.3504
    2703       1.3425
    2704       1.3469
    2705       1.2835
    2706       1.5486
    2707       1.3934
    2708       1.2901
    2709       1.1975
    2710       1.2309
    2711       1.3494
    2712       1.2704
    2713       1.3267
    2714       1.3149
    2715       1.2277
    2716       1.0725
    2717       1.1733
    2718       1.1461
    2719       1.2082
    2720       1.1475
    2721       1.0883
    2722       1.0785
    2723       1.1047
    2724       1.1142
    2725       1.1595
    2726       1.1559
    2727       1.2339
    2728       1.1650
    2729       1.1310
    2730       1.1529
    2731       1.0892
    2732       1.0549
    2733       1.0549
    2734       1.1169
    2735       1.2462
    2736       1.1864
    2737       1.2777
    2738       1.3798
    2739       1.3067
    2740       1.3638
    2741       1.3326
    2742       1.1377
    2743       1.1320
    2744       1.2410
    2745       1.1639
    2746       1.1888
    2747       1.0073
    2748       1.1300
    2749       1.0911
    2750       1.1181
    2751       1.1042
    2752       0.9738
    2753       0.9478
    2754       1.0562
    2755       1.1284
    2756       1.1993
    2757       1.3080
    2758       1.1988
    2759       1.2138
    2760       1.2069
    2761       1.2952
    2762       1.3561
    2763       1.3402
    2764       1.2431
    2765       1.2328
    2766       1.2329
    2767       1.2321
    2768       1.1408
    2769       1.0760
    2770       1.0174
    2771       1.0577
    2772       0.9877
    2773       1.1397
    2774       1.1530
    2775       1.3576
    2776       1.2575
    2777       1.3547
    2778       1.1402
    2779       1.0192
    2780       1.1522
    2781       1.0729
    2782       1.0918
    2783       1.1003
    2784       1.1372
    2785       1.2127
    2786       1.0585
    2787       1.0347
    2788       1.0170
    2789       1.0164
    2790       0.8868
    2791       0.8916
    2792       1.0067
    2793       1.0274
    2794       1.0877
    2795       1.0514
    2796       0.9580
    2797       1.0335
    2798       1.1023
    2799       1.0664
    2800       1.0021
    2801       1.0858
    2802       1.0629
    2803       1.0918
    2804       1.0344
    2805       0.9885
    2806       1.0386
    2807       1.1268
    2808       1.1562
    2809       1.0882
    2810       1.0802
    2811       0.9954
    2812       0.9055
    2813       0.8885
    2814       0.9224
    2815       0.8227
    2816       0.9162
    2817       0.9617
    2818       1.0480
    2819       1.0807
    2820       1.0429
    2821       1.1569
    2822       1.0116
    2823       0.9661
    2824       1.0525
    2825       1.1184
    2826       1.0074
    2827       0.8972
    2828       0.8395
    2829       0.8814
    2830       1.0005
    2831       0.8963
    2832       0.9927
    2833       0.9119
    2834       0.9987
    2835       1.1080
    2836       0.9858
    2837       1.0489
    2838       0.9921
    2839       0.9098
    2840       0.9629
    2841       0.9806
    2842       0.9513
    2843       0.9762
    2844       0.9943
    2845       1.0144
    2846       0.9452
    2847       0.9840
    2848       0.9392
    2849       0.9081
    2850       0.9952
    2851       0.9249
    2852       0.9906
    2853       1.0086
    2854       1.0954
    2855       1.0213
    2856       0.9682
    2857       0.9498
    2858       0.9706
    2859       0.9629
    2860       0.8804
    2861       0.9457
    2862       1.0340
    2863       0.9987
    2864       0.9312
    2865       0.9844
    2866       0.9409
    2867       0.9220
    2868       0.9037
    2869       0.9644
    2870       1.0272
    2871       1.0040
    2872       1.0687
    2873       1.0247
    2874       0.9541
    2875       1.0498
    2876       0.9114
    2877       0.8679
    2878       0.9947
    2879       1.0034
    2880       1.0117
    2881       0.9830
    2882       0.9951
    2883       1.0009
    2884       1.0222
    2885       0.9468
    2886       0.9498
    2887       0.8759
    2888       0.9452
    2889       0.8790
    2890       0.9672
    2891       0.9073
    2892       0.9027
    2893       0.9913
    2894       0.9284
    2895       0.9814
    2896       0.9042
    2897       0.9546
    2898       0.9072
    2899       0.8928
    2900       0.8754
    2901       0.9096
    2902       1.0118
    2903       1.0129
    2904       0.9206
    2905       0.8830
    2906       0.9511
    2907       0.8937
    2908       0.9389
    2909       0.9184
    2910       1.0572
    2911       1.0816
    2912       1.0122
    2913       1.0200
    2914       1.1984
    2915       1.1684
    2916       1.1463
    2917       0.9883
    2918       1.0408
    2919       1.1338
    2920       1.1285
    2921       1.1416
    2922       1.0358
    2923       1.0075
    2924       1.0059
    2925       1.0863
    2926       1.1489
    2927       1.0753
    2928       0.9577
    2929       1.0555
    2930       1.0381
    2931       1.1267
    2932       1.1222
    2933       1.1904
    2934       1.2094
    2935       1.1873
    2936       1.1497
    2937       1.0889
    2938       1.1715
    2939       1.1804
    2940       1.1192
    2941       1.1041
    2942       1.1067
    2943       1.1864
    2944       1.2767
    2945       1.3475
    2946       1.3856
    2947       1.4582
    2948       1.5271
    2949       1.3596
    2950       1.3025
    2951       1.2028
    2952       1.2002
    2953       1.2722
    2954       1.2756
    2955       1.2202
    2956       1.2376
    2957       1.3024
    2958       1.3087
    2959       1.2820
    2960       1.2617
    2961       1.2717
    2962       1.3193
    2963       1.3922
    2964       1.3996
    2965       1.3447
    2966       1.4071
    2967       1.2631
    2968       1.1317
    2969       1.1378
    2970       1.1813
    2971       1.1801
    2972       1.1028
    2973       1.1400
    2974       1.0613
    2975       1.1289
    2976       1.1591
    2977       1.1668
    2978       1.0740
    2979       1.0497
    2980       0.9983
    2981       0.9490
    2982       1.0160
    2983       1.0930
    2984       1.1094
    2985       1.0942
    2986       1.0794
    2987       1.0547
    2988       0.9866
    2989       1.0580
    2990       0.9925
    2991       1.0305
    2992       1.0116
    2993       0.9690
    2994       1.0713
    2995       1.0875
    2996       1.0333
    2997       1.0787
    2998       1.0830
    2999       1.2080
    3000       1.2595
    3001       1.2221
    3002       1.2087
    3003       1.3101
    3004       1.2303
    3005       1.3863
    3006       1.3115
    3007       1.3836
    3008       1.4116
    3009       1.3528
    3010       1.2416
    3011       1.2751
    3012       1.1120
    3013       1.1279
    3014       1.0973
    3015       1.1039
    3016       1.0791
    3017       1.0837
    3018       1.1616
    3019       1.0289
    3020       1.0394
    3021       1.0928
    3022       1.1436
    3023       1.0226
    3024       1.0027
    3025       0.9941
    3026       1.0427
    3027       1.0003
    3028       1.1418
    3029       1.0608
    3030       0.9817
    3031       1.0698
    3032       1.1470
    3033       1.2034
    3034       1.1749
    3035       1.1780
    3036       1.0859
    3037       1.0597
    3038       1.0368
    3039       1.1223
    3040       1.0707
    3041       1.0181
    3042       1.0894
    3043       1.0714
    3044       1.1128
    3045       1.1211
    3046       1.0979
    3047       1.1415
    3048       1.1937
    3049       1.1280
    3050       1.1626
    3051       1.1766
    3052       1.2498
    3053       1.2130
    3054       1.1273
    3055       1.0799
    3056       1.1158
    3057       1.1253
    3058       1.0660
    3059       1.1058
    3060       1.1238
    3061       1.0341
    3062       1.1382
    3063       1.1683
    3064       1.0681
    3065       0.9940
    3066       1.0875
    3067       1.0400
    3068       1.0300
    3069       1.0265
    3070       1.0745
    3071       0.9780
    3072       0.9722
    3073       1.0052
    3074       0.9880
    3075       0.9845
    3076       1.0232
    3077       1.0018
    3078       1.1250
    3079       1.0539
    3080       1.0544
    3081       1.0578
    3082       1.0442
    3083       1.0278
    3084       1.0567
    3085       1.0212
    3086       1.0575
    3087       1.0888
    3088       0.9595
    3089       0.9926
    3090       0.9931
    3091       1.0577
    3092       0.9387
    3093       0.8909
    3094       0.9482
    3095       0.9098
    3096       0.9062
    3097       0.9850
    3098       1.0285
    3099       1.0965
    3100       1.1466
    3101       1.0913
    3102       1.0862
    3103       1.1732
    3104       1.0503
    3105       1.0148
    3106       0.8925
    3107       1.0665
    3108       0.9543
    3109       0.9945
    3110       0.9707
    3111       0.9683
    3112       0.9189
    3113       1.0462
    3114       0.9801
    3115       0.9756
    3116       0.8495
    3117       0.8975
    3118       0.9962
    3119       1.0156
    3120       0.9183
    3121       0.8794
    3122       0.9818
    3123       0.9955
    3124       0.9935
    3125       0.9878
    3126       1.0133
    3127       1.0816
    3128       1.2255
    3129       1.0008
    3130       1.0207
    3131       1.0040
    3132       1.0398
    3133       0.9151
    3134       0.9557
    3135       0.9996
    3136       0.9747
    3137       0.9417
    3138       1.1079
    3139       1.0472
    3140       0.9306
    3141       0.9434
    3142       1.0015
    3143       0.9438
    3144       0.9088
    3145       1.0574
    3146       0.9617
    3147       0.9568
    3148       0.9751
    3149       1.0471
    3150       0.9690
    3151       0.9209
    3152       0.9707
    3153       1.1043
    3154       1.0448
    3155       1.0039
    3156       1.0338
    3157       0.9904
    3158       0.9722
    3159       1.1357
    3160       1.1599
    3161       1.1748
    3162       1.1310
    3163       1.2121
    3164       0.9899
    3165       1.0271
    3166       1.0830
    3167       1.1191
    3168       1.1217
    3169       1.0855
    3170       1.1378
    3171       1.0405
    3172       0.9411
    3173       1.0344
    3174       0.9430
    3175       1.0114
    3176       1.0390
    3177       0.9226
    3178       0.9469
    3179       0.9617
    3180       1.0544
    3181       1.0270
    3182       0.9594
    3183       1.0388
    3184       1.0725
    3185       0.9991
    3186       1.0582
    3187       1.0921
    3188       1.0418
    3189       0.9857
    3190       0.9757
    3191       1.0739
    3192       1.0582
    3193       0.9842
    3194       0.9352
    3195       1.0581
    3196       0.9767
    3197       1.0240
    3198       1.0926
    3199       1.1383
    3200       1.0455
    3201       1.0542
    3202       0.9805
    3203       1.0561
    3204       1.0350
    3205       1.2134
    3206       1.1584
    3207       1.2141
    3208       1.1208
    3209       1.1338
    3210       0.9906
    3211       1.0569
    3212       1.0842
    3213       1.1517
    3214       1.0823
    3215       1.0535
    3216       1.0458
    3217       1.0830
    3218       1.0848
    3219       1.1460
    3220       1.0746
    3221       1.1759
    3222       1.0857
    3223       1.0350
    3224       1.1981
    3225       1.1749
    3226       1.1476
    3227       1.1751
    3228       1.1947
    3229       1.2106
    3230       1.1759
    3231       1.1680
    3232       1.1163
    3233       1.1378
    3234       1.1911
    3235       1.0864
    3236       1.1553
    3237       1.1507
    3238       1.2172
    3239       1.1635
    3240       1.1646
    3241       1.2626
    3242       1.1832
    3243       1.0505
    3244       1.0853
    3245       1.1040
    3246       1.0506
    3247       1.0326
    3248       0.9824
    3249       0.9403
    3250       1.0538
    3251       0.9742
    3252       1.1176
    3253       0.9494
    3254       1.0984
    3255       1.1291
    3256       1.0625
    3257       1.0890
    3258       1.1181
    3259       1.0180
    3260       1.0907
    3261       1.1552
    3262       1.1600
    3263       1.2674
    3264       1.1970
    3265       1.2072
    3266       1.0431
    3267       1.1502
    3268       1.0786
    3269       1.0807
    3270       1.0823
    3271       1.0593
    3272       1.1372
    3273       1.0748
    3274       0.9348
    3275       1.1542
    3276       1.2013
    3277       1.1637
    3278       1.0826
    3279       1.0649
    3280       1.0342
    3281       1.0617
    3282       1.0641
    3283       0.9872
    3284       1.1185
    3285       1.1676
    3286       1.1884
    3287       1.0939
    3288       1.1424
    3289       1.1656
    3290       1.1137
    3291       1.1067
    3292       1.0942
    3293       1.1044
    3294       1.1658
    3295       1.2248
    3296       1.1974
    3297       1.2069
    3298       1.1856
    3299       1.1405
    3300       1.2089
    3301       1.2556
    3302       1.0432
    3303       1.1408
    3304       1.1550
    3305       1.1298
    3306       1.1667
    3307       1.1725
    3308       1.3757
    3309       1.2469
    3310       1.1315
    3311       1.2408
    3312       1.1192
    3313       1.1845
    3314       1.2472
    3315       1.1623
    3316       1.0380
    3317       1.0809
    3318       1.0697
    3319       1.0119
    3320       1.0286
    3321       0.9770
    3322       0.9105
    3323       0.9900
    3324       0.9276
    3325       1.0012
    3326       1.0241
    3327       0.9452
    3328       0.9904
    3329       1.0804
    3330       1.0989
    3331       1.0322
    3332       1.0445
    3333       1.1394
    3334       1.2403
    3335       1.1928
    3336       1.1673
    3337       1.3096
    3338       1.2187
    3339       1.1797
    3340       1.2837
    3341       1.3409
    3342       1.2753
    3343       1.3869
    3344       1.3389
    3345       1.3291
    3346       1.3305
    3347       1.2188
    3348       1.1907
    3349       1.2073
    3350       1.1497
    3351       1.1538
    3352       1.2250
    3353       1.1257
    3354       1.0101
    3355       1.0477
    3356       1.1115
    3357       0.9242
    3358       0.9986
    3359       1.1015
    3360       1.0780
    3361       1.1047
    3362       1.1156
    3363       1.0257
    3364       1.0434
    3365       1.0560
    3366       1.0401
    3367       0.9898
    3368       0.9463
    3369       1.1454
    3370       1.0859
    3371       1.0862
    3372       1.2314
    3373       1.3037
    3374       1.3157
    3375       1.2009
    3376       1.2695
    3377       1.1705
    3378       1.1751
    3379       1.1576
    3380       1.1927
    3381       1.1461
    3382       1.1886
    3383       1.1417
    3384       1.0998
    3385       1.1976
    3386       1.1326
    3387       1.1154
    3388       1.1871
    3389       1.1774
    3390       1.1794
    3391       1.1446
    3392       1.2250
    3393       1.2466
    3394       1.2068
    3395       1.1207
    3396       1.1377
    3397       1.1513
    3398       1.1433
    3399       1.1862
    3400       1.1785
    3401       1.1597
    3402       1.2127
    3403       1.3751
    3404       1.1719
    3405       0.9958
    3406       1.0721
    3407       1.0612
    3408       1.1101
    3409       1.1072
    3410       1.0722
    3411       1.1386
    3412       1.1099
    3413       1.1940
    3414       1.1542
    3415       1.1139
    3416       1.1032
    3417       1.1659
    3418       1.0598
    3419       1.0923
    3420       1.0426
    3421       0.9616
    3422       0.9939
    3423       1.0754
    3424       1.0953
    3425       1.0546
    3426       1.0793
    3427       1.1991
    3428       1.1049
    3429       1.2737
    3430       1.2026
    3431       1.3344
    3432       1.2789
    3433       1.0997
    3434       1.1557
    3435       1.1460
    3436       1.0504
    3437       1.0761
    3438       1.0639
    3439       1.0768
    3440       1.0734
    3441       1.0494
    3442       1.0462
    3443       1.0376
    3444       1.2266
    3445       1.0532
    3446       0.9667
    3447       1.0199
    3448       1.0230
    3449       0.9909
    3450       0.9284
    3451       1.0184
    3452       1.0885
    3453       0.9938
    3454       1.0029
    3455       1.1066
    3456       1.0381
    3457       0.9553
    3458       1.1546
    3459       1.1461
    3460       1.2591
    3461       1.1959
    3462       1.1108
    3463       1.0204
    3464       1.0285
    3465       1.0243
    3466       1.0207
    3467       1.0291
    3468       1.0624
    3469       1.0541
    3470       0.9599
    3471       0.9638
    3472       1.0305
    3473       0.9798
    3474       0.9424
    3475       1.0872
    3476       1.0518
    3477       1.0315
    3478       1.0326
    3479       0.9641
    3480       0.9668
    3481       0.9923
    3482       0.9155
    3483       0.9033
    3484       1.0124
    3485       0.9811
    3486       0.9767
    3487       0.9954
    3488       1.0658
    3489       1.0852
    3490       1.1693
    3491       1.0848
    3492       1.0088
    3493       1.0014
    3494       0.9274
    3495       0.9725
    3496       0.8349
    3497       0.8786
    3498       1.0535
    3499       0.9636
    3500       0.9405
    3501       0.8801
    3502       0.8804
    3503       0.8205
    3504       0.8535
    3505       0.8551
    3506       0.8905
    3507       0.9463
    3508       0.9023
    3509       0.8831
    3510       0.8252
    3511       0.8682
    3512       1.0050
    3513       0.9410
    3514       1.0517
    3515       1.0200
    3516       0.8436
    3517       0.9607
    3518       1.0169
    3519       0.9973
    3520       1.0644
    3521       1.0896
    3522       1.0507
    3523       0.9663
    3524       1.0844
    3525       0.9873
    3526       1.0314
    3527       1.0637
    3528       0.9520
    3529       1.0385
    3530       1.0727
    3531       1.0954
    3532       1.0774
    3533       1.0636
    3534       1.2394
    3535       1.1569
    3536       1.1345
    3537       1.3289
    3538       1.2562
    3539       1.2851
    3540       1.4039
    3541       1.2827
    3542       1.2078
    3543       1.2262
    3544       1.0986
    3545       1.1664
    3546       0.9829
    3547       1.0068
    3548       1.0801
    3549       1.0786
    3550       1.0411
    3551       1.0456
    3552       1.1512
    3553       1.1547
    3554       1.1764
    3555       1.1275
    3556       1.1971
    3557       1.1237
    3558       1.0513
    3559       1.0564
    3560       1.0107
    3561       1.0501
    3562       1.1215
    3563       1.0714
    3564       1.0751
    3565       1.1300
    3566       1.1452
    3567       1.0642
    3568       1.1969
    3569       1.0586
    3570       1.1241
    3571       1.1788
    3572       1.0552
    3573       1.0105
    3574       1.0702
    3575       1.0909
    3576       1.2721
    3577       1.1723
    3578       1.1602
    3579       1.0999
    3580       1.0547
    3581       1.1818
    3582       1.0371
    3583       1.1606
    3584       1.0582
    3585       1.0593
    3586       1.0921
    3587       1.1391
    3588       1.1344
    3589       1.1591
    3590       1.2464
    3591       1.2863
    3592       1.1767
    3593       1.2658
    3594       1.2363
    3595       1.3131
    3596       1.3844
    3597       1.3654
    3598       1.4251
    3599       1.3712
    3600       1.1074
    3601       1.2204
    3602       1.3015
    3603       1.3478
    3604       1.2820
    3605       1.2075
    3606       1.1454
    3607       1.2070
    3608       1.2280
    3609       1.2358
    3610       1.2923
    3611       1.2443
    3612       1.3033
    3613       1.0581
    3614       1.0213
    3615       1.0821
    3616       1.0176
    3617       1.0399
    3618       1.0295
    3619       1.0867
    3620       1.1476
    3621       1.1427
    3622       1.1364
    3623       1.1746
    3624       1.0302
    3625       1.0947
    3626       1.0627
    3627       1.0321
    3628       1.1248
    3629       1.1014
    3630       0.9946
    3631       1.0483
    3632       0.9815
    3633       0.9203
    3634       1.0075
    3635       0.9029
    3636       0.9803
    3637       1.0919
    3638       1.0732
    3639       1.2141
    3640       1.1610
    3641       1.1271
    3642       0.9810
    3643       0.9698
    3644       0.9279
    3645       1.0386
    3646       0.8676
    3647       1.0092
    3648       1.0274
    3649       1.1010
    3650       1.0133
    3651       1.1170
    3652       1.1153
    3653       1.0448
    3654       1.0400
    3655       0.9937
    3656       1.0175
    3657       1.0470
    3658       1.0220
    3659       0.9735
    3660       1.0702
    3661       1.0728
    3662       1.1098
    3663       0.9951
    3664       1.0291
    3665       1.1758
    3666       1.1204
    3667       1.1125
    3668       1.0312
    3669       1.0821
    3670       1.0649
    3671       1.0444
    3672       1.0368
    3673       0.9736
    3674       0.9621
    3675       0.9793
    3676       0.9374
    3677       0.9403
    3678       0.9913
    3679       1.0377
    3680       1.0980
    3681       1.0316
    3682       1.0098
    3683       1.0266
    3684       0.9599
    3685       0.9133
    3686       0.9907
    3687       0.8938
    3688       0.9311
    3689       0.9162
    3690       0.8635
    3691       0.9841
    3692       0.9232
    3693       0.9185
    3694       0.9811
    3695       0.9768
    3696       1.0779
    3697       0.8960
    3698       0.8486
    3699       0.9094
    3700       0.9671
    3701       1.0525
    3702       0.9277
    3703       0.9731
    3704       0.9505
    3705       0.9645
    3706       0.9386
    3707       1.0052
    3708       1.0267
    3709       1.0093
    3710       0.9229
    3711       0.9467
    3712       0.9315
    3713       0.9502
    3714       0.9181
    3715       0.9145
    3716       0.8186
    3717       0.9206
    3718       0.9590
    3719       1.0531
    3720       0.9626
    3721       0.9152
    3722       0.9231
    3723       0.9560
    3724       1.0114
    3725       0.9801
    3726       0.9873
    3727       1.0066
    3728       1.0664
    3729       0.9792
    3730       0.9719
    3731       1.0182
    3732       0.9111
    3733       1.0036
    3734       1.0420
    3735       1.1640
    3736       1.0613
    3737       1.0832
    3738       1.1940
    3739       1.1542
    3740       1.0800
    3741       1.0243
    3742       1.0897
    3743       0.9896
    3744       1.0113
    3745       1.0416
    3746       0.9311
    3747       1.1157
    3748       1.0503
    3749       1.0441
    3750       1.0484
    3751       0.9207
    3752       1.0886
    3753       0.9711
    3754       1.0460
    3755       1.0913
    3756       1.0102
    3757       1.0510
    3758       1.0850
    3759       1.0407
    3760       1.0391
    3761       1.0769
    3762       1.0317
    3763       1.1477
    3764       1.0677
    3765       1.0540
    3766       1.1958
    3767       1.1328
    3768       1.1638
    3769       1.1211
    3770       1.1529
    3771       1.1625
    3772       1.0573
    3773       0.9687
    3774       1.0084
    3775       1.0234
    3776       1.1014
    3777       1.0458
    3778       0.9980
    3779       1.1147
    3780       1.1189
    3781       1.0869
    3782       1.0883
    3783       1.0668
    3784       1.0788
    3785       1.0578
    3786       1.0676
    3787       1.1485
    3788       1.1008
    3789       1.1359
    3790       1.0626
    3791       1.1543
    3792       1.2690
    3793       1.1707
    3794       1.0696
    3795       1.0194
    3796       1.1439
    3797       1.0941
    3798       1.2034
    3799       1.0946
    3800       1.2062
    3801       1.2304
    3802       1.1959
    3803       1.1767
    3804       1.1162
    3805       1.1388
    3806       1.1232
    3807       1.1561
    3808       1.0980
    3809       1.1697
    3810       1.1560
    3811       1.1405
    3812       1.0893
    3813       1.0662
    3814       1.0796
    3815       1.0504
    3816       1.1274
    3817       1.1119
    3818       1.1172
    3819       1.2018
    3820       1.1587
    3821       1.1006
    3822       1.1384
    3823       1.2380
    3824       1.1009
    3825       1.2049
    3826       1.1956
    3827       1.1142
    3828       1.2694
    3829       1.2143
    3830       1.1345
    3831       1.1413
    3832       1.1008
    3833       1.0457
    3834       1.1224
    3835       1.0840
    3836       1.1221
    3837       1.1345
    3838       1.1458
    3839       1.1874
    3840       1.1280
    3841       1.2100
    3842       1.1541
    3843       1.2104
    3844       1.2151
    3845       1.1531
    3846       1.0962
    3847       1.1855
    3848       1.1649
    3849       1.0378
    3850       1.1015
    3851       1.1218
    3852       1.1852
    3853       1.2636
    3854       1.2463
    3855       1.2005
    3856       1.3146
    3857       1.2215
    3858       1.1875
    3859       1.0890
    3860       1.1511
    3861       1.1903
    3862       1.2025
    3863       1.1755
    3864       1.1076
    3865       1.1752
    3866       1.1191
    3867       1.1200
    3868       1.0970
    3869       1.0643
    3870       1.0716
    3871       1.0472
    3872       1.0388
    3873       1.1147
    3874       1.1238
    3875       1.2333
    3876       1.2154
    3877       1.2761
    3878       1.2238
    3879       1.1163
    3880       1.1347
    3881       1.1169
    3882       1.0240
    3883       1.0314
    3884       1.0964
    3885       1.0455
    3886       1.0800
    3887       1.1640
    3888       0.9527
    3889       0.9020
    3890       0.9990
    3891       0.9398
    3892       0.9591
    3893       0.8913
    3894       0.9452
    3895       0.9089
    3896       1.0380
    3897       0.9405
    3898       0.9825
    3899       0.9450
    3900       0.9962
    3901       1.0148
    3902       0.9732
    3903       0.9448
    3904       1.0703
    3905       1.0343
    3906       1.0335
    3907       1.0866
    3908       0.9509
    3909       0.9250
    3910       0.9198
    3911       0.9942
    3912       1.0578
    3913       0.9555
    3914       1.0127
    3915       1.0659
    3916       1.0382
    3917       0.9512
    3918       1.0674
    3919       1.0695
    3920       1.1229
    3921       1.0831
    3922       1.0792
    3923       1.0170
    3924       1.0672
    3925       1.0252
    3926       0.9912
    3927       1.0794
    3928       1.1296
    3929       1.0300
    3930       1.0757
    3931       1.0877
    3932       1.1216
    3933       1.0843
    3934       0.9544
    3935       1.0031
    3936       1.0422
    3937       1.0111
    3938       0.9429
    3939       0.9379
    3940       1.0212
    3941       1.0099
    3942       1.0916
    3943       1.0729
    3944       1.0564
    3945       1.1233
    3946       1.0986
    3947       1.0770
    3948       1.0882
    3949       1.0632
    3950       1.1015
    3951       1.1352
    3952       1.1986
    3953       1.1366
    3954       1.1187
    3955       1.0844
    3956       1.0720
    3957       1.0842
    3958       1.0474
    3959       1.1222
    3960       1.1830
    3961       1.1452
    3962       1.1329
    3963       1.3217
    3964       1.2049
    3965       1.2146
    3966       1.2779
    3967       1.1174
    3968       1.2461
    3969       1.1320
    3970       1.1924
    3971       1.2380
    3972       1.1838
    3973       1.1117
    3974       1.1728
    3975       1.2226
    3976       1.3017
    3977       1.3591
    3978       1.1745
    3979       1.2155
    3980       1.2674
    3981       1.2144
    3982       1.2351
    3983       1.1967
    3984       1.1490
    3985       1.1904
    3986       1.2570
    3987       1.1875
    3988       1.2380
    3989       1.2230
    3990       1.1564
    3991       1.2929
    3992       1.2552
    3993       1.2183
    3994       1.2878
    3995       1.1985
    3996       1.2042
    3997       1.1272
    3998       1.0963
    3999       1.1137
    4000       1.1140
    4001       1.1569
    4002       1.2756
    4003       1.2386
    4004       1.1821
    4005       1.2885
    4006       1.2854
    4007       1.1861
    4008       1.3030
    4009       1.2624
    4010       1.2044
    4011       1.1004
    4012       1.1490
    4013       1.1800
    4014       1.2106
    4015       1.3427
    4016       1.4158
    4017       1.3162
    4018       1.3120
    4019       1.3648
    4020       1.2419
    4021       1.0394
    4022       1.1132
    4023       1.0166
    4024       1.1203
    4025       1.1476
    4026       1.1166
    4027       1.1131
    4028       1.1266
    4029       1.1426
    4030       1.1384
    4031       1.0972
    4032       1.2010
    4033       1.2424
    4034       1.2633
    4035       1.2198
    4036       1.2459
    4037       1.3158
    4038       1.2334
    4039       1.2821
    4040       1.2230
    4041       1.2830
    4042       1.2273
    4043       1.2086
    4044       1.2559
    4045       1.2506
    4046       1.1735
    4047       1.0990
    4048       1.2709
    4049       1.1336
    4050       1.1136
    4051       1.1529
    4052       1.1883
    4053       1.1115
    4054       1.1710
    4055       1.2271
    4056       1.1460
    4057       1.2599
    4058       1.1846
    4059       1.2073
    4060       1.2283
    4061       1.1764
    4062       1.1626
    4063       1.0901
    4064       1.2035
    4065       1.1821
    4066       1.0681
    4067       1.1740
    4068       1.2385
    4069       1.2443
    4070       1.2119
    4071       1.2001
    4072       1.2225
    4073       1.1152
    4074       1.1849
    4075       1.0979
    4076       1.0735
    4077       1.1122
    4078       1.1632
    4079       1.1960
    4080       1.1295
    4081       1.1888
    4082       1.2893
    4083       1.1528
    4084       1.0844
    4085       1.0620
    4086       1.1641
    4087       1.0166
    4088       1.0726
    4089       1.1497
    4090       1.1669
    4091       1.1690
    4092       1.1797
    4093       1.1911
    4094       1.1753
    4095       1.2591
    4096       1.1663
    4097       1.1468
    4098       1.2664
    4099       1.2145
    4100       1.2285
    4101       1.2414
    4102       1.1364
    4103       1.0853
    4104       1.0703
    4105       1.1299
    4106       1.1392
    4107       1.1450
    4108       1.1343
    4109       1.1102
    4110       1.2026
    4111       1.1604
    4112       1.2390
    4113       1.2174
    4114       1.1099
    4115       1.1371
    4116       1.1019
    4117       1.2168
    4118       1.1898
    4119       1.2281
    4120       1.1025
    4121       1.1217
    4122       1.1970
    4123       1.2531
    4124       1.2564
    4125       1.2365
    4126       1.1182
    4127       1.2387
    4128       1.2687
    4129       1.2725
    4130       1.2592
    4131       1.2583
    4132       1.3115
    4133       1.3326
    4134       1.2396
    4135       1.2467
    4136       1.1737
    4137       1.0542
    4138       1.1957
    4139       1.2876
    4140       1.3009
    4141       1.3789
    4142       1.2716
    4143       1.2276
    4144       1.1770
    4145       1.1246
    4146       1.1079
    4147       1.1672
    4148       1.1636
    4149       1.2339
    4150       1.2695
    4151       1.2496
    4152       1.2599
    4153       1.3094
    4154       1.2682
    4155       1.2335
    4156       1.3178
    4157       1.3235
    4158       1.3031
    4159       1.3372
    4160       1.3064
    4161       1.3057
    4162       1.2903
    4163       1.2252
    4164       1.1823
    4165       1.2149
    4166       1.2801
    4167       1.3571
    4168       1.2671
    4169       1.3706
    4170       1.2549
    4171       1.4430
    4172       1.3589
    4173       1.3776
    4174       1.4887
    4175       1.4187
    4176       1.4866
    4177       1.4648
    4178       1.4990
    4179       1.3176
    4180       1.4949
    4181       1.4569
    4182       1.4148
    4183       1.3879
    4184       1.5910
    4185       1.5187
    4186       1.5256
    4187       1.5230
    4188       1.3970
    4189       1.4722
    4190       1.6256
    4191       1.6021
    4192       1.5386
    4193       1.4892
    4194       1.4397
    4195       1.3085
    4196       1.4799
    4197       1.4634
    4198       1.3074
    4199       1.4364
    4200       1.5459
    4201       1.5762
    4202       1.3973
    4203       1.3916
    4204       1.4725
    4205       1.5113
    4206       1.5281
    4207       1.5530
    4208       1.6347
    4209       1.6905
    4210       1.7687
    4211       1.5538
    4212       1.5528
    4213       1.7043
    4214       1.5114
    4215       1.5073
    4216       1.5834
    4217       1.6666
    4218       1.6501
    4219       1.7810
    4220       1.5951
    4221       1.5399
    4222       1.6166
    4223       1.6221
    4224       1.6316
    4225       1.7409
    4226       1.6225
    4227       1.6473
    4228       1.7389
    4229       1.7240
    4230       1.6372
    4231       1.6782
    4232       1.4420
    4233       1.5528
    4234       1.6610
    4235       1.7160
    4236       1.8043
    4237       1.7666
    4238       1.6330
    4239       1.7249
    4240       1.6261
    4241       1.8714
    4242       1.7862
    4243       1.7027
    4244       1.7537
    4245       1.6737
    4246       1.5998
    4247       1.6693
    4248       1.6440
    4249       1.4586
    4250       1.5138
    4251       1.5249
    4252       1.6313
    4253       1.5566
    4254       1.5535
    4255       1.5469
    4256       1.4275
    4257       1.3316
    4258       1.3272
    4259       1.3172
    4260       1.3273
    4261       1.4514
    4262       1.4501
    4263       1.4169
    4264       1.3665
    4265       1.4870
    4266       1.3276
    4267       1.3279
    4268       1.3298
    4269       1.3481
    4270       1.3785
    4271       1.4105
    4272       1.4177
    4273       1.4793
    4274       1.3972
    4275       1.4694
    4276       1.2852
    4277       1.3145
    4278       1.2839
    4279       1.2687
    4280       1.4109
    4281       1.4079
    4282       1.3865
    4283       1.3406
    4284       1.3516
    4285       1.2377
    4286       1.3797
    4287       1.4565
    4288       1.4401
    4289       1.4361
    4290       1.3454
    4291       1.3593
    4292       1.3846
    4293       1.3794
    4294       1.3589
    4295       1.4628
    4296       1.4246
    4297       1.3432
    4298       1.2854
    4299       1.2980
    4300       1.4689
    4301       1.3896
    4302       1.4483
    4303       1.4447
    4304       1.3075
    4305       1.1985
    4306       1.2794
    4307       1.3356
    4308       1.4629
    4309       1.4256
    4310       1.3175
    4311       1.4447
    4312       1.2967
    4313       1.4197
    4314       1.5062
    4315       1.4222
    4316       1.4992
    4317       1.4643
    4318       1.2722
    4319       1.2535
    4320       1.2951
    4321       1.2442
    4322       1.1426
    4323       1.2416
    4324       1.3134
    4325       1.3590
    4326       1.4592
    4327       1.3430
    4328       1.3438
    4329       1.2677
    4330       1.3520
    4331       1.4286
    4332       1.3849
    4333       1.4423
    4334       1.3617
    4335       1.4737
    4336       1.4579
    4337       1.4272
    4338       1.5524
    4339       1.4915
    4340       1.5249
    4341       1.4524
    4342       1.3650
    4343       1.3974
    4344       1.4725
    4345       1.4346
    4346       1.5641
    4347       1.4992
    4348       1.5007
    4349       1.4635
    4350       1.4553
    4351       1.3683
    4352       1.2589
    4353       1.4661
    4354       1.4718
    4355       1.4713
    4356       1.3955
    4357       1.5871
    4358       1.4971
    4359       1.3009
    4360       1.2002
    4361       1.2993
    4362       1.3918
    4363       1.3798
    4364       1.4614
    4365       1.5406
    4366       1.4350
    4367       1.5025
    4368       1.4260
    4369       1.4283
    4370       1.4275
    4371       1.3905
    4372       1.3618
    4373       1.3432
    4374       1.4389
    4375       1.5155
    4376       1.3848
    4377       1.4113
    4378       1.3387
    4379       1.4242
    4380       1.5378
    4381       1.5088
    4382       1.5823
    4383       1.4391
    4384       1.4485
    4385       1.4134
    4386       1.4113
    4387       1.4285
    4388       1.6544
    4389       1.5145
    4390       1.5180
    4391       1.4632
    4392       1.5961
    4393       1.6150
    4394       1.6593
    4395       1.5367
    4396       1.5649
    4397       1.4975
    4398       1.5025
    4399       1.3920
    4400       1.4459
    4401       1.4067
    4402       1.4135
    4403       1.3465
    4404       1.5312
    4405       1.4914
    4406       1.4113
    4407       1.5092
    4408       1.5567
    4409       1.5380
    4410       1.5632
    4411       1.4972
    4412       1.4189
    4413       1.4175
    4414       1.3932
    4415       1.4293
    4416       1.4993
    4417       1.5831
    4418       1.6448
    4419       1.6272
    4420       1.5943
    4421       1.5018
    4422       1.4574
    4423       1.5622
    4424       1.5182
    4425       1.4197
    4426       1.4493
    4427       1.4668
    4428       1.4818
    4429       1.4102
    4430       1.4965
    4431       1.4610
    4432       1.4860
    4433       1.4933
    4434       1.5160
    4435       1.4729
    4436       1.4131
    4437       1.3868
    4438       1.4960
    4439       1.5237
    4440       1.4190
    4441       1.4504
    4442       1.3797
    4443       1.4528
    4444       1.4016
    4445       1.4582
    4446       1.4207
    4447       1.4724
    4448       1.3646
    4449       1.3777
    4450       1.5037
    4451       1.4176
    4452       1.3056
    4453       1.2921
    4454       1.3623
    4455       1.4091
    4456       1.3839
    4457       1.2514
    4458       1.3509
    4459       1.3954
    4460       1.4017
    4461       1.2927
    4462       1.2620
    4463       1.3001
    4464       1.3703
    4465       1.4379
    4466       1.3113
    4467       1.2397
    4468       1.3238
    4469       1.4289
    4470       1.3785
    4471       1.3835
    4472       1.5339
    4473       1.4831
    4474       1.4615
    4475       1.4008
    4476       1.4281
    4477       1.2531
    4478       1.2325
    4479       1.3377
    4480       1.3174
    4481       1.3012
    4482       1.2621
    4483       1.3347
    4484       1.3502
    4485       1.3597
    4486       1.3179
    4487       1.3905
    4488       1.4397
    4489       1.3587
    4490       1.3732
    4491       1.3432
    4492       1.3869
    4493       1.3235
    4494       1.2837
    4495       1.2634
    4496       1.2848
    4497       1.2596
    4498       1.2608
    4499       1.2783
    4500       1.1425
    4501       1.2054
    4502       1.2418
    4503       1.2513
    4504       1.3049
    4505       1.3241
    4506       1.2881
    4507       1.2978
    4508       1.2385
    4509       1.3220
    4510       1.2873
    4511       1.3029
    4512       1.2383
    4513       1.2168
    4514       1.1841
    4515       1.1719
    4516       1.1107
    4517       1.1387
    4518       1.2062
    4519       1.1986
    4520       1.2175
    4521       1.2486
    4522       1.2282
    4523       1.2740
    4524       1.2655
    4525       1.3054
    4526       1.2475
    4527       1.1718
    4528       1.2960
    4529       1.1593
    4530       1.1610
    4531       1.2479
    4532       1.3330
    4533       1.2777
    4534       1.3090
    4535       1.3254
    4536       1.2708
    4537       1.3570
    4538       1.2446
    4539       1.3138
    4540       1.3503
    4541       1.3215
    4542       1.2663
    4543       1.2834
    4544       1.2207
    4545       1.2722
    4546       1.2114
    4547       1.2415
    4548       1.2863
    4549       1.3188
    4550       1.1395
    4551       1.1566
    4552       1.1895
    4553       1.2337
    4554       1.2506
    4555       1.2254
    4556       1.3097
    4557       1.3294
    4558       1.2693
    4559       1.2598
    4560       1.2137
    4561       1.1498
    4562       1.0936
    4563       1.1130
    4564       1.0482
    4565       1.1724
    4566       1.1361
    4567       1.1669
    4568       1.2371
    4569       1.4519
    4570       1.2232
    4571       1.1240
    4572       1.1776
    4573       1.1816
    4574       1.2147
    4575       1.2011
    4576       1.1440
    4577       1.3037
    4578       1.2497
    4579       1.1867
    4580       1.2175
    4581       1.1863
    4582       1.1395
    4583       1.2369
    4584       1.2734
    4585       1.2887
    4586       1.2722
    4587       1.3033
    4588       1.3014
    4589       1.2618
    4590       1.2890
    4591       1.2499
    4592       1.3519
    4593       1.2740
    4594       1.2330
    4595       1.1770
    4596       1.1669
    4597       1.2627
    4598       1.1801
    4599       1.0990
    4600       1.1298
    4601       1.1415
    4602       1.1460
    4603       1.1848
    4604       1.1164
    4605       1.2324
    4606       1.0522
    4607       1.0910
    4608       1.0951
    4609       1.0637
    4610       1.0902
    4611       1.0991
    4612       1.0690
    4613       1.0404
    4614       1.1112
    4615       1.1489
    4616       1.0540
    4617       1.0802
    4618       1.0792
    4619       1.0976
    4620       1.1206
    4621       1.0857
    4622       1.0788
    4623       1.1271
    4624       1.1675
    4625       1.2072
    4626       1.1873
    4627       1.1922
    4628       1.1758
    4629       1.2424
    4630       1.2566
    4631       1.3513
    4632       1.2379
    4633       1.1237
    4634       1.1964
    4635       1.1699
    4636       1.2142
    4637       1.1734
    4638       1.2492
    4639       1.0964
    4640       1.2246
    4641       1.1250
    4642       1.1684
    4643       1.1950
    4644       1.1385
    4645       1.1798
    4646       1.3536
    4647       1.2956
    4648       1.1765
    4649       1.2379
    4650       1.2874
    4651       1.1269
    4652       1.1067
    4653       1.0692
    4654       1.1361
    4655       1.2016
    4656       1.1806
    4657       1.1869
    4658       1.2510
    4659       1.2830
    4660       1.2415
    4661       1.3257
    4662       1.4071
    4663       1.3218
    4664       1.3398
    4665       1.2438
    4666       1.2650
    4667       1.2317
    4668       1.2081
    4669       1.1822
    4670       1.1116
    4671       1.1577
    4672       1.2253
    4673       1.2074
    4674       1.1688
    4675       1.2842
    4676       1.1434
    4677       1.1853
    4678       1.1943
    4679       1.0267
    4680       1.1509
    4681       1.1365
    4682       1.1251
    4683       1.1368
    4684       1.1623
    4685       1.2206
    4686       1.2384
    4687       1.2638
    4688       1.4519
    4689       1.2074
    4690       1.2814
    4691       1.1403
    4692       1.1928
    4693       1.1631
    4694       1.1853
    4695       1.2218
    4696       1.1930
    4697       1.1989
    4698       1.4143
    4699       1.3424
    4700       1.3617
    4701       1.2229
    4702       1.1965
    4703       1.1507
    4704       1.1879
    4705       1.2556
    4706       1.2619
    4707       1.2185
    4708       1.2631
    4709       1.1865
    4710       1.1694
    4711       1.2043
    4712       1.1784
    4713       1.2049
    4714       1.2578
    4715       1.1308
    4716       1.1154
    4717       1.2067
    4718       1.1922
    4719       1.2543
    4720       1.2125
    4721       1.2459
    4722       1.1645
    4723       1.1899
    4724       1.1802
    4725       1.0922
    4726       1.1738
    4727       1.1305
    4728       1.1404
    4729       1.2587
    4730       1.2226
    4731       1.1925
    4732       1.1302
    4733       1.2181
    4734       1.2833
    4735       1.3346
    4736       1.2158
    4737       1.2267
    4738       1.2099
    4739       1.2365
    4740       1.1754
    4741       1.2064
    4742       1.2594
    4743       1.1939
    4744       1.2229
    4745       1.1933
    4746       1.2698
    4747       1.3133
    4748       1.2525
    4749       1.1852
    4750       1.2154
    4751       1.1805
    4752       1.2102
    4753       1.1849
    4754       1.1733
    4755       1.2415
    4756       1.2671
    4757       1.3176
    4758       1.2940
    4759       1.1822
    4760       1.2175
    4761       1.2699
    4762       1.3082
    4763       1.2549
    4764       1.3070
    4765       1.3568
    4766       1.3914
    4767       1.3219
    4768       1.2486
    4769       1.3372
    4770       1.2713
    4771       1.3807
    4772       1.2485
    4773       1.4098
    4774       1.2934
    4775       1.2794
    4776       1.3248
    4777       1.2012
    4778       1.2238
    4779       1.2714
    4780       1.2469
    4781       1.2171
    4782       1.2405
    4783       1.2096
    4784       1.3091
    4785       1.1763
    4786       1.2496
    4787       1.1701
    4788       1.1378
    4789       1.2192
    4790       1.2408
    4791       1.1684
    4792       1.2678
    4793       1.1671
    4794       1.1506
    4795       1.1619
    4796       1.2839
    4797       1.2268
    4798       1.1943
    4799       1.2251
    4800       1.2780
    4801       1.2789
    4802       1.3527
    4803       1.3113
    4804       1.2091
    4805       1.2976
    4806       1.2683
    4807       1.2527
    4808       1.2063
    4809       1.1333
    4810       1.2898
    4811       1.3584
    4812       1.3300
    4813       1.3138
    4814       1.2776
    4815       1.2689
    4816       1.1642
    4817       1.2285
    4818       1.2818
    4819       1.2422
    4820       1.2103
    4821       1.3004
    4822       1.2627
    4823       1.2034
    4824       1.2420
    4825       1.2920
    4826       1.2776
    4827       1.3406
    4828       1.2509
    4829       1.1838
    4830       1.2023
    4831       1.1913
    4832       1.1505
    4833       1.2082
    4834       1.2577
    4835       1.1617
    4836       1.1784
    4837       1.1153
    4838       1.1893
    4839       1.2227
    4840       1.3436
    4841       1.2217
    4842       1.2252
    4843       1.2488
    4844       1.3083
    4845       1.3211
    4846       1.2745
    4847       1.2170
    4848       1.1532
    4849       1.1456
    4850       1.1463
    4851       1.2839
    4852       1.1734
    4853       1.2064
    4854       1.3017
    4855       1.2507
    4856       1.1771
    4857       1.1737
    4858       1.1910
    4859       1.1984
    4860       1.2481
    4861       1.1981
    4862       1.1750
    4863       1.3110
    4864       1.2505
    4865       1.2636
    4866       1.1657
    4867       1.1246
    4868       1.1774
    4869       1.1289
    4870       1.2242
    4871       1.1164
    4872       1.1231
    4873       1.1145
    4874       1.1956
    4875       1.2911
    4876       1.2486
    4877       1.2155
    4878       1.2327
    4879       1.2066
    4880       1.2069
    4881       1.3060
    4882       1.2887
    4883       1.1977
    4884       1.2230
    4885       1.1846
    4886       1.1950
    4887       1.1652
    4888       1.1156
    4889       1.1670
    4890       1.1801
    4891       1.2057
    4892       1.1735
    4893       1.1376
    4894       1.0789
    4895       1.1869
    4896       1.1521
    4897       1.3484
    4898       1.2642
    4899       1.2781
    4900       1.2083
    4901       1.2432
    4902       1.1906
    4903       1.2319
    4904       1.2106
    4905       1.1575
    4906       1.1696
    4907       1.2499
    4908       1.2308
    4909       1.1601
    4910       1.1358
    4911       1.1613
    4912       1.0726
    4913       1.1749
    4914       1.1395
    4915       1.1437
    4916       1.2034
    4917       1.2741
    4918       1.1825
    4919       1.1041
    4920       1.2471
    4921       1.1575
    4922       1.0959
    4923       1.1987
    4924       1.1397
    4925       1.1498
    4926       1.1943
    4927       1.1938
    4928       1.1930
    4929       1.2096
    4930       1.2424
    4931       1.1941
    4932       1.1619
    4933       1.3055
    4934       1.3186
    4935       1.2459
    4936       1.2627
    4937       1.3005
    4938       1.2205
    4939       1.2352
    4940       1.1359
    4941       1.2167
    4942       1.1234
    4943       1.0055
    4944       1.0874
    4945       1.0621
    4946       1.1537
    4947       1.1833
    4948       1.1444
    4949       1.1905
    4950       1.1604
    4951       1.1740
    4952       1.1614
    4953       1.1965
    4954       1.2434
    4955       1.2690
    4956       1.1768
    4957       1.1664
    4958       1.1980
    4959       1.2426
    4960       1.1833
    4961       1.2567
    4962       1.1305
    4963       1.0801
    4964       1.2227
    4965       1.2186
    4966       1.2910
    4967       1.2479
    4968       1.2316
    4969       1.2174
    4970       1.2361
    4971       1.2710
    4972       1.1907
    4973       1.1136
    4974       1.2586
    4975       1.1402
    4976       1.2306
    4977       1.1915
    4978       1.1795
    4979       1.2335
    4980       1.1554
    4981       1.1479
    4982       1.2874
    4983       1.1997
    4984       1.2618
    4985       1.2736
    4986       1.2516
    4987       1.2773
    4988       1.2164
    4989       1.2046
    4990       1.1916
    4991       1.1971
    4992       1.3363
    4993       1.2506
    4994       1.0861
    4995       1.1125
    4996       1.1659
    4997       1.1389
    4998       1.1722
    4999       1.2237
    5000       1.2193
    5001       1.2400
    5002       1.2660
    5003       1.2627
    5004       1.2765
    5005       1.2962
    5006       1.2345
    5007       1.2667
    5008       1.2091
    5009       1.1704
    5010       1.2065
    5011       1.1063
    5012       1.3097
    5013       1.1383
    5014       1.2245
    5015       1.1827
    5016       1.2917
    5017       1.2143
    5018       1.1808
    5019       1.2114
    5020       1.1842
    5021       1.1299
    5022       1.2684
    5023       1.2242
    5024       1.2570
    5025       1.1430
    5026       1.2448
    5027       1.2727
    5028       1.2343
    5029       1.2232
    5030       1.1545
    5031       1.3099
    5032       1.2267
    5033       1.3304
    5034       1.3638
    5035       1.3375
    5036       1.1981
    5037       1.3408
    5038       1.2819
    5039       1.2778
    5040       1.2233
    5041       1.2165
    5042       1.2401
    5043       1.1973
    5044       1.1896
    5045       1.1496
    5046       1.0813
    5047       1.2023
    5048       1.2213
    5049       1.1891
    5050       1.1251
    5051       1.3065
    5052       1.1338
    5053       1.1348
    5054       1.1643
    5055       1.1784
    5056       1.1552
    5057       1.1113
    5058       1.1751
    5059       1.1502
    5060       1.2279
    5061       1.1315
    5062       1.1839
    5063       1.1256
    5064       1.1866
    5065       1.1997
    5066       1.1747
    5067       1.1657
    5068       1.2297
    5069       1.1503
    5070       1.1640
    5071       1.1533
    5072       1.1626
    5073       1.1048
    5074       1.1849
    5075       1.2096
    5076       1.1775
    5077       1.2261
    5078       1.1854
    5079       1.1731
    5080       1.1838
    5081       1.2374
    5082       1.1770
    5083       1.1780
    5084       1.1778
    5085       1.1339
    5086       1.1359
    5087       1.1523
    5088       1.1455
    5089       1.0694
    5090       1.1034
    5091       1.1343
    5092       1.1522
    5093       1.1346
    5094       1.1795
    5095       1.1966
    5096       1.1619
    5097       1.1531
    5098       1.1223
    5099       1.1802
    5100       1.1493
    5101       1.2555
    5102       1.0963
    5103       1.1951
    5104       1.2220
    5105       1.2465
    5106       1.2471
    5107       1.2961
    5108       1.3102
    5109       1.2015
    5110       1.2095
    5111       1.1744
    5112       1.2668
    5113       1.2476
    5114       1.3617
    5115       1.1455
    5116       1.2365
    5117       1.2677
    5118       1.2543
    5119       1.3195
    5120       1.2618
    5121       1.2828
    5122       1.1384
    5123       1.1434
    5124       1.1748
    5125       1.1801
    5126       1.1195
    5127       1.2402
    5128       1.2154
    5129       1.2168
    5130       1.2066
    5131       1.2335
    5132       1.2293
    5133       1.2392
    5134       1.1982
    5135       1.2381
    5136       1.2145
    5137       1.1287
    5138       1.2344
    5139       1.1992
    5140       1.1180
    5141       1.1907
    5142       1.1933
    5143       1.1740
    5144       1.1997
    5145       1.1957
    5146       1.2302
    5147       1.2505
    5148       1.1569
    5149       1.2747
    5150       1.2658
    5151       1.2118
    5152       1.1826
    5153       1.1045
    5154       1.2229
    5155       1.2107
    5156       1.3093
    5157       1.3246
    5158       1.1901
    5159       1.1958
    5160       1.2560
    5161       1.3015
    5162       1.2587
    5163       1.2425
    5164       1.3777
    5165       1.3504
    5166       1.1766
    5167       1.1783
    5168       1.1346
    5169       1.2695
    5170       1.1489
    5171       1.2741
    5172       1.2882
    5173       1.0876
    5174       1.0292
    5175       1.1035
    5176       1.1158
    5177       1.1872
    5178       1.1523
    5179       1.2014
    5180       1.2127
    5181       1.1309
    5182       1.1394
    5183       1.1893
    5184       1.2067
    5185       1.1388
    5186       1.1698
    5187       1.2871
    5188       1.1616
    5189       1.1616
    5190       1.1549
    5191       1.1876
    5192       1.1220
    5193       1.1127
    5194       1.1373
    5195       1.1186
    5196       1.1426
    5197       1.0542
    5198       1.0907
    5199       1.1922
    5200       1.0774
    5201       1.2291
    5202       1.2089
    5203       1.1953
    5204       1.1986
    5205       1.2913
    5206       1.2056
    5207       1.1685
    5208       1.2319
    5209       1.2528
    5210       1.3120
    5211       1.2693
    5212       1.2276
    5213       1.2479
    5214       1.1118
    5215       1.1887
    5216       1.2399
    5217       1.3795
    5218       1.2697
    5219       1.2906
    5220       1.2665
    5221       1.2248
    5222       1.3053
    5223       1.2171
    5224       1.3066
    5225       1.2430
    5226       1.2272
    5227       1.1804
    5228       1.2241
    5229       1.2678
    5230       1.2270
    5231       1.2421
    5232       1.1824
    5233       1.1432
    5234       1.1671
    5235       1.1573
    5236       1.0829
    5237       1.2392
    5238       1.1685
    5239       1.1194
    5240       1.1961
    5241       1.1097
    5242       1.1688
    5243       1.1654
    5244       1.0442
    5245       1.2292
    5246       1.1685
    5247       1.1562
    5248       1.2606
    5249       1.1859
    5250       1.1654
    5251       1.1062
    5252       1.1987
    5253       1.1624
    5254       1.2171
    5255       1.2243
    5256       1.2065
    5257       1.1689
    5258       1.1479
    5259       1.3223
    5260       1.0696
    5261       1.2342
    5262       1.3236
    5263       1.2778
    5264       1.1560
    5265       1.2956
    5266       1.1773
    5267       1.0921
    5268       1.1364
    5269       1.1796
    5270       1.1198
    5271       1.0598
    5272       1.1059
    5273       1.0861
    5274       1.1107
    5275       1.1616
    5276       1.2124
    5277       1.1242
    5278       1.1531
    5279       1.3064
    5280       1.2080
    5281       1.1721
    5282       1.1656
    5283       1.1639
    5284       1.2025
    5285       1.2169
    5286       1.1869
    5287       1.2292
    5288       1.2337
    5289       1.2270
    5290       1.3126
    5291       1.2693
    5292       1.3295
    5293       1.2963
    5294       1.1629
    5295       1.1605
    5296       1.0035
    5297       0.9684
    5298       1.0496
    5299       1.1536
    5300       1.1456
    5301       1.0663
    5302       0.9913
    5303       1.0802
    5304       1.0927
    5305       1.0622
    5306       1.1240
    5307       1.0078
    5308       1.1146
    5309       1.0881
    5310       1.0378
    5311       1.1711
    5312       1.1077
    5313       1.1927
    5314       1.2035
    5315       1.1696
    5316       1.2463
    5317       1.2234
    5318       1.1769
    5319       1.1296
    5320       1.0976
    5321       1.0987
    5322       1.1601
    5323       1.1541
    5324       1.0659
    5325       1.0644
    5326       1.0687
    5327       1.0516
    5328       1.0828
    5329       1.1477
    5330       1.0934
    5331       1.2018
    5332       1.1607
    5333       1.2402
    5334       1.3706
    5335       1.2032
    5336       1.1093
    5337       1.1147
    5338       1.0868
    5339       1.0649
    5340       1.1808
    5341       1.1179
    5342       1.1322
    5343       1.2550
    5344       1.1925
    5345       1.3571
    5346       1.3575
    5347       1.3146
    5348       1.2690
    5349       1.2203
    5350       1.1854
    5351       1.1939
    5352       1.1334
    5353       1.2399
    5354       1.2707
    5355       1.2644
    5356       1.1912
    5357       1.2571
    5358       1.2741
    5359       1.3397
    5360       1.3166
    5361       1.2645
    5362       1.1070
    5363       1.2290
    5364       1.1557
    5365       1.1498
    5366       1.1325
    5367       1.1331
    5368       1.0951
    5369       1.1136
    5370       1.0457
    5371       1.0627
    5372       1.1166
    5373       1.1283
    5374       1.1353
    5375       1.1531
    5376       1.2444
    5377       1.1875
    5378       1.2452
    5379       1.2782
    5380       1.1922
    5381       1.1333
    5382       1.1138
    5383       1.0797
    5384       1.1267
    5385       1.1870
    5386       1.1955
    5387       1.1503
    5388       1.1097
    5389       1.0880
    5390       1.1994
    5391       1.3266
    5392       1.2668
    5393       1.1995
    5394       1.1619
    5395       1.1489
    5396       1.2713
    5397       1.2317
    5398       1.2471
    5399       1.1481
    5400       1.1862
    5401       1.2129
    5402       1.2554
    5403       1.2023
    5404       1.2722
    5405       1.1744
    5406       1.1334
    5407       1.1033
    5408       1.1394
    5409       1.1671
    5410       1.1967
    5411       1.1503
    5412       1.0887
    5413       1.1347
    5414       1.0706
    5415       1.1147
    5416       1.0980
    5417       1.1825
    5418       1.1039
    5419       1.2079
    5420       1.0902
    5421       1.1223
    5422       1.0670
    5423       1.0211
    5424       1.1015
    5425       1.1290
    5426       1.1284
    5427       1.2201
    5428       1.2163
    5429       1.1189
    5430       1.1737
    5431       1.1036
    5432       1.0716
    5433       1.1515
    5434       1.1745
    5435       1.1918
    5436       1.2844
    5437       1.3054
    5438       1.2160
    5439       1.1854
    5440       1.1236
    5441       1.1821
    5442       1.1550
    5443       1.1791
    5444       1.1330
    5445       1.1812
    5446       1.1407
    5447       1.2126
    5448       1.2219
    5449       1.3137
    5450       1.3715
    5451       1.3286
    5452       1.3419
    5453       1.2289
    5454       1.2457
    5455       1.2714
    5456       1.2858
    5457       1.2452
    5458       1.3034
    5459       1.1165
    5460       1.1078
    5461       1.2150
    5462       1.2802
    5463       1.2443
    5464       1.2942
    5465       1.2430
    5466       1.1765
    5467       1.2047
    5468       1.2982
    5469       1.2038
    5470       1.2229
    5471       1.2536
    5472       1.2375
    5473       1.2337
    5474       1.2780
    5475       1.2254
    5476       1.2597
    5477       1.1050
    5478       1.2196
    5479       1.2264
    5480       1.2360
    5481       1.1020
    5482       1.1650
    5483       1.1389
    5484       1.1845
    5485       1.1915
    5486       1.1645
    5487       1.2320
    5488       1.1675
    5489       1.2148
    5490       1.2197
    5491       1.0651
    5492       1.1470
    5493       1.0149
    5494       1.0986
    5495       1.1227
    5496       1.1540
    5497       1.1726
    5498       1.1830
    5499       1.2246
    5500       1.1550
    5501       1.2766
    5502       1.2365
    5503       1.2239
    5504       1.1306
    5505       1.1318
    5506       1.2301
    5507       1.3856
    5508       1.3435
    5509       1.2768
    5510       1.2493
    5511       1.2676
    5512       1.2291
    5513       1.1775
    5514       1.2221
    5515       1.2390
    5516       1.1955
    5517       1.1962
    5518       1.2488
    5519       1.2686
    5520       1.2385
    5521       1.3002
    5522       1.3138
    5523       1.3146
    5524       1.5521
    5525       1.5324
    5526       1.5811
    5527       1.3762
    5528       1.3243
    5529       1.3399
    5530       1.1833
    5531       1.1874
    5532       1.3323
    5533       1.2079
    5534       1.1761
    5535       1.1986
    5536       1.1988
    5537       1.1350
    5538       1.1672
    5539       1.2152
    5540       1.2580
    5541       1.2076
    5542       1.2906
    5543       1.3058
    5544       1.1019
    5545       1.2936
    5546       1.3450
    5547       1.3632
    5548       1.1584
    5549       1.1702
    5550       1.1538
    5551       1.2513
    5552       1.2388
    5553       1.2118
    5554       1.2040
    5555       1.1962
    5556       1.1983
    5557       1.2024
    5558       1.1803
    5559       1.2747
    5560       1.3477
    5561       1.2404
    5562       1.2497
    5563       1.3279
    5564       1.2780
    5565       1.1998
    5566       1.2762
    5567       1.1747
    5568       1.1367
    5569       1.2917
    5570       1.1719
    5571       1.2404
    5572       1.3116
    5573       1.2829
    5574       1.1800
    5575       1.2138
    5576       1.1806
    5577       1.1990
    5578       1.3297
    5579       1.2079
    5580       1.2639
    5581       1.1987
    5582       1.2290
    5583       1.3281
    5584       1.2597
    5585       1.2640
    5586       1.1669
    5587       1.2771
    5588       1.2517
    5589       1.3311
    5590       1.3899
    5591       1.4107
    5592       1.2952
    5593       1.2751
    5594       1.2589
    5595       1.3191
    5596       1.2446
    5597       1.4239
    5598       1.3841
    5599       1.4043
    5600       1.3197
    5601       1.1966
    5602       1.2219
    5603       1.1712
    5604       1.2382
    5605       1.2632
    5606       1.2679
    5607       1.2204
    5608       1.2833
    5609       1.2400
    5610       1.3368
    5611       1.3078
    5612       1.2694
    5613       1.4218
    5614       1.3776
    5615       1.3689
    5616       1.3263
    5617       1.3958
    5618       1.3463
    5619       1.2522
    5620       1.3685
    5621       1.3895
    5622       1.2445
    5623       1.3222
    5624       1.2389
    5625       1.1981
    5626       1.3130
    5627       1.3892
    5628       1.2688
    5629       1.1836
    5630       1.2245
    5631       1.1655
    5632       1.2819
    5633       1.2463
    5634       1.1431
    5635       1.1448
    5636       1.2396
    5637       1.1782
    5638       1.1571
    5639       1.1101
    5640       1.1976
    5641       1.2236
    5642       1.2341
    5643       1.2777
    5644       1.2253
    5645       1.3026
    5646       1.3124
    5647       1.2419
    5648       1.2045
    5649       1.2316
    5650       1.3751
    5651       1.3036
    5652       1.3985
    5653       1.4276
    5654       1.3568
    5655       1.2872
    5656       1.2494
    5657       1.1760
    5658       1.3582
    5659       1.3379
    5660       1.2981
    5661       1.4147
    5662       1.3105
    5663       1.3115
    5664       1.4344
    5665       1.3891
    5666       1.4146
    5667       1.4129
    5668       1.2652
    5669       1.3467
    5670       1.4251
    5671       1.2882
    5672       1.3024
    5673       1.2431
    5674       1.1860
    5675       1.2270
    5676       1.2413
    5677       1.2501
    5678       1.2016
    5679       1.3157
    5680       1.2607
    5681       1.1610
    5682       1.1853
    5683       1.1903
    5684       1.2170
    5685       1.2868
    5686       1.3523
    5687       1.3723
    5688       1.1564
    5689       1.3980
    5690       1.3474
    5691       1.3385
    5692       1.3341
    5693       1.3826
    5694       1.2477
    5695       1.1830
    5696       1.3245
    5697       1.2286
    5698       1.2721
    5699       1.2939
    5700       1.2827
    5701       1.1332
    5702       1.2087
    5703       1.1859
    5704       1.1921
    5705       1.2746
    5706       1.1764
    5707       1.3262
    5708       1.2420
    5709       1.3241
    5710       1.3546
    5711       1.4197
    5712       1.2481
    5713       1.2344
    5714       1.3109
    5715       1.3462
    5716       1.2834
    5717       1.2415
    5718       1.1851
    5719       1.2054
    5720       1.1886
    5721       1.2383
    5722       1.1867
    5723       1.2034
    5724       1.2916
    5725       1.3160
    5726       1.3011
    5727       1.2998
    5728       1.2386
    5729       1.2020
    5730       1.2706
    5731       1.3247
    5732       1.3398
    5733       1.3224
    5734       1.2383
    5735       1.3823
    5736       1.3411
    5737       1.2101
    5738       1.2952
    5739       1.3409
    5740       1.3883
    5741       1.4192
    5742       1.4497
    5743       1.3180
    5744       1.3940
    5745       1.2990
    5746       1.4269
    5747       1.3019
    5748       1.3170
    5749       1.3057
    5750       1.2745
    5751       1.3058
    5752       1.2355
    5753       1.2933
    5754       1.2160
    5755       1.3194
    5756       1.2259
    5757       1.2837
    5758       1.2450
    5759       1.2094
    5760       1.2221
    5761       1.1700
    5762       1.2895
    5763       1.3010
    5764       1.2464
    5765       1.3777
    5766       1.3688
    5767       1.2873
    5768       1.3392
    5769       1.3473
    5770       1.3593
    5771       1.3846
    5772       1.4255
    5773       1.3676
    5774       1.2384
    5775       1.2439
    5776       1.2539
    5777       1.2999
    5778       1.2711
    5779       1.2177
    5780       1.2537
    5781       1.2589
    5782       1.2100
    5783       1.2840
    5784       1.3193
    5785       1.1843
    5786       1.2221
    5787       1.3720
    5788       1.3491
    5789       1.2769
    5790       1.3598
    5791       1.2428
    5792       1.3019
    5793       1.3266
    5794       1.3377
    5795       1.3836
    5796       1.3109
    5797       1.3557
    5798       1.3572
    5799       1.2674
    5800       1.2863
    5801       1.2697
    5802       1.3313
    5803       1.3377
    5804       1.3180
    5805       1.3091
    5806       1.3139
    5807       1.3205
    5808       1.3373
    5809       1.2811
    5810       1.2649
    5811       1.3167
    5812       1.2450
    5813       1.2218
    5814       1.3433
    5815       1.2747
    5816       1.4620
    5817       1.3165
    5818       1.3276
    5819       1.3494
    5820       1.3728
    5821       1.4068
    5822       1.3024
    5823       1.2188
    5824       1.3452
    5825       1.3059
    5826       1.2506
    5827       1.2673
    5828       1.2417
    5829       1.2832
    5830       1.2484
    5831       1.2331
    5832       1.1863
    5833       1.2457
    5834       1.2172
    5835       1.2151
    5836       1.1403
    5837       1.2227
    5838       1.2806
    5839       1.2067
    5840       1.2267
    5841       1.2663
    5842       1.1524
    5843       1.1656
    5844       1.1671
    5845       1.1708
    5846       1.2778
    5847       1.1598
    5848       1.2361
    5849       1.2618
    5850       1.1929
    5851       1.2313
    5852       1.2622
    5853       1.1954
    5854       1.2846
    5855       1.2369
    5856       1.1965
    5857       1.2858
    5858       1.2292
    5859       1.3455
    5860       1.3638
    5861       1.4008
    5862       1.4352
    5863       1.3123
    5864       1.2770
    5865       1.3441
    5866       1.2917
    5867       1.1740
    5868       1.3083
    5869       1.3235
    5870       1.4827
    5871       1.4483
    5872       1.4681
    5873       1.4543
    5874       1.4256
    5875       1.5872
    5876       1.4276
    5877       1.3263
    5878       1.3445
    5879       1.3179
    5880       1.2726
    5881       1.3175
    5882       1.1707
    5883       1.2140
    5884       1.2815
    5885       1.2284
    5886       1.2659
    5887       1.1524
    5888       1.2035
    5889       1.1839
    5890       1.1089
    5891       1.2518
    5892       1.2908
    5893       1.2121
    5894       1.2498
    5895       1.1903
    5896       1.2038
    5897       1.1101
    5898       1.0295
    5899       1.1773
    5900       1.1678
    5901       1.0953
    5902       1.1501
    5903       1.1496
    5904       1.1015
    5905       1.1653
    5906       1.1710
    5907       1.1153
    5908       1.1836
    5909       1.1283
    5910       1.1365
    5911       1.1962
    5912       1.2403
    5913       1.1590
    5914       1.0134
    5915       1.0577
    5916       1.0898
    5917       1.0221
    5918       1.0292
    5919       1.1645
    5920       1.2657
    5921       1.3033
    5922       1.1231
    5923       1.1453
    5924       1.1717
    5925       1.2956
    5926       1.2071
    5927       1.1149
    5928       1.2247
    5929       1.1477
    5930       1.1577
    5931       1.2293
    5932       1.2424
    5933       1.2360
    5934       1.2704
    5935       1.2866
    5936       1.3103
    5937       1.3471
    5938       1.1796
    5939       1.1873
    5940       1.1355
    5941       1.2933
    5942       1.2794
    5943       1.2147
    5944       1.1137
    5945       1.2697
    5946       1.2456
    5947       1.1396
    5948       1.1796
    5949       1.1390
    5950       1.3313
    5951       1.2799
    5952       1.2682
    5953       1.2261
    5954       1.1954
    5955       1.1552
    5956       1.2985
    5957       1.1345
    5958       1.1534
    5959       1.1205
    5960       1.1321
    5961       1.2303
    5962       1.1306
    5963       1.1731
    5964       1.1555
    5965       1.0812
    5966       1.2019
    5967       1.2428
    5968       1.2284
    5969       1.2423
    5970       1.2739
    5971       1.2064
    5972       1.2583
    5973       1.2196
    5974       1.1843
    5975       1.2035
    5976       1.3639
    5977       1.2573
    5978       1.1625
    5979       1.2704
    5980       1.1833
    5981       1.2339
    5982       1.2727
    5983       1.2568
    5984       1.2499
    5985       1.1577
    5986       1.1981
    5987       1.1572
    5988       1.3494
    5989       1.2729
    5990       1.2750
    5991       1.2402
    5992       1.1886
    5993       1.2339
    5994       1.2603
    5995       1.2035
    5996       1.2774
    5997       1.1756
    5998       1.1619
    5999       1.2395
    6000       1.2473
    6001       1.3337
    6002       1.3082
    6003       1.3269
    6004       1.2866
    6005       1.3351
    6006       1.3748
    6007       1.4159
    6008       1.3628
    6009       1.2073
    6010       1.1888
    6011       1.3416
    6012       1.3503
    6013       1.4146
    6014       1.1974
    6015       1.2067
    6016       1.2485
    6017       1.2581
    6018       1.2749
    6019       1.1618
    6020       1.2462
    6021       1.2841
    6022       1.2342
    6023       1.2502
    6024       1.2767
    6025       1.4486
    6026       1.4258
    6027       1.4478
    6028       1.3167
    6029       1.2490
    6030       1.1831
    6031       1.3034
    6032       1.3367
    6033       1.2936
    6034       1.1894
    6035       1.1753
    6036       1.1585
    6037       1.1322
    6038       1.1895
    6039       1.2438
    6040       1.2753
    6041       1.0569
    6042       1.1760
    6043       1.3015
    6044       1.1577
    6045       1.1653
    6046       1.1570
    6047       1.1284
    6048       1.1128
    6049       1.1241
    6050       1.2091
    6051       1.3215
    6052       1.2674
    6053       1.1706
    6054       1.1967
    6055       1.2388
    6056       1.1945
    6057       1.1659
    6058       1.1434
    6059       1.1626
    6060       1.1352
    6061       1.1748
    6062       1.1657
    6063       1.2895
    6064       1.2893
    6065       1.1843
    6066       1.1204
    6067       1.2093
    6068       1.1916
    6069       1.1856
    6070       1.1369
    6071       1.1488
    6072       1.2178
    6073       1.1686
    6074       1.2128
    6075       1.0780
    6076       1.2604
    6077       1.2272
    6078       1.1947
    6079       1.2771
    6080       1.1631
    6081       1.2591
    6082       1.1167
    6083       1.2069
    6084       1.1667
    6085       1.2449
    6086       1.2335
    6087       1.2717
    6088       1.2427
    6089       1.2502
    6090       1.2055
    6091       1.1015
    6092       1.1078
    6093       1.2126
    6094       1.0772
    6095       1.1458
    6096       1.1471
    6097       1.2738
    6098       1.2533
    6099       1.1793
    6100       1.2193
    6101       1.2307
    6102       1.2016
    6103       1.2576
    6104       1.2204
    6105       1.2347
    6106       1.2587
    6107       1.2714
    6108       1.3339
    6109       1.2758
    6110       1.2031
    6111       1.1776
    6112       1.2218
    6113       1.2050
    6114       1.2195
    6115       1.3673
    6116       1.3330
    6117       1.3799
    6118       1.3614
    6119       1.3395
    6120       1.2057
    6121       1.2227
    6122       1.2128
    6123       1.1944
    6124       1.2239
    6125       1.2596
    6126       1.2129
    6127       1.2096
    6128       1.1696
    6129       1.1717
    6130       1.2657
    6131       1.2491
    6132       1.1586
    6133       1.2662
    6134       1.1825
    6135       1.2050
    6136       1.2308
    6137       1.2331
    6138       1.2490
    6139       1.1476
    6140       1.1703
    6141       1.1398
    6142       1.1673
    6143       1.2011
    6144       1.1807
    6145       1.1160
    6146       1.1154
    6147       1.0463
    6148       1.1040
    6149       1.1215
    6150       1.1516
    6151       1.2129
    6152       1.1775
    6153       1.2695
    6154       1.2030
    6155       1.1490
    6156       1.1833
    6157       1.1712
    6158       1.2299
    6159       1.2480
    6160       1.1719
    6161       1.1324
    6162       1.2148
    6163       1.1430
    6164       1.2480
    6165       1.3005
    6166       1.2866
    6167       1.3011
    6168       1.3023
    6169       1.1849
    6170       1.1930
    6171       1.1752
    6172       1.2034
    6173       1.2502
    6174       1.1933
    6175       1.3428
    6176       1.2272
    6177       1.2411
    6178       1.3675
    6179       1.2657
    6180       1.2703
    6181       1.2371
    6182       1.2404
    6183       1.2514
    6184       1.2507
    6185       1.2970
    6186       1.3785
    6187       1.3245
    6188       1.3871
    6189       1.3355
    6190       1.2195
    6191       1.2436
    6192       1.2083
    6193       1.2417
    6194       1.2128
    6195       1.2500
    6196       1.1241
    6197       1.1691
    6198       1.2019
    6199       1.2047
    6200       1.2772
    6201       1.2427
    6202       1.2533
    6203       1.2056
    6204       1.2583
    6205       1.1989
    6206       1.0733
    6207       1.1714
    6208       1.1187
    6209       1.2047
    6210       1.2492
    6211       1.2025
    6212       1.2299
    6213       1.1833
    6214       1.1160
    6215       1.2808
    6216       1.3012
    6217       1.1815
    6218       1.1301
    6219       1.2010
    6220       1.2276
    6221       1.1330
    6222       1.1125
    6223       1.2857
    6224       1.3678
    6225       1.3047
    6226       1.2331
    6227       1.2423
    6228       1.2771
    6229       1.2198
    6230       1.2612
    6231       1.2538
    6232       1.1194
    6233       1.2231
    6234       1.1297
    6235       1.1511
    6236       1.3179
    6237       1.2295
    6238       1.2925
    6239       1.2475
    6240       1.3002
    6241       1.2829
    6242       1.0798
    6243       1.2200
    6244       1.2216
    6245       1.2858
    6246       1.2250
    6247       1.2989
    6248       1.2102
    6249       1.2119
    6250       1.2459
    6251       1.1753
    6252       1.3287
    6253       1.3046
    6254       1.3407
    6255       1.3135
    6256       1.3659
    6257       1.3922
    6258       1.3122
    6259       1.3222
    6260       1.3481
    6261       1.3577
    6262       1.2505
    6263       1.3396
    6264       1.3719
    6265       1.3027
    6266       1.2363
    6267       1.2208
    6268       1.2294
    6269       1.3176
    6270       1.2193
    6271       1.3274
    6272       1.2230
    6273       1.2089
    6274       1.2799
    6275       1.2600
    6276       1.2265
    6277       1.1999
    6278       1.1556
    6279       1.2894
    6280       1.2438
    6281       1.3241
    6282       1.2819
    6283       1.3174
    6284       1.2185
    6285       1.2491
    6286       1.2565
    6287       1.3126
    6288       1.4184
    6289       1.3187
    6290       1.4088
    6291       1.3972
    6292       1.4270
    6293       1.3499
    6294       1.2683
    6295       1.2445
    6296       1.1267
    6297       1.2295
    6298       1.2391
    6299       1.2108
    6300       1.1967
    6301       1.0920
    6302       1.2985
    6303       1.2577
    6304       1.2587
    6305       1.2200
    6306       1.3021
    6307       1.3923
    6308       1.2723
    6309       1.3492
    6310       1.2316
    6311       1.3370
    6312       1.2468
    6313       1.3593
    6314       1.3318
    6315       1.3563
    6316       1.3557
    6317       1.3209
    6318       1.2795
    6319       1.2508
    6320       1.3488
    6321       1.3460
    6322       1.4474
    6323       1.4485
    6324       1.2915
    6325       1.3976
    6326       1.3893
    6327       1.3539
    6328       1.4104
    6329       1.2876
    6330       1.4114
    6331       1.4385
    6332       1.4388
    6333       1.1342
    6334       1.1906
    6335       1.2720
    6336       1.3403
    6337       1.3285
    6338       1.2690
    6339       1.3622
    6340       1.4436
    6341       1.2975
    6342       1.3492
    6343       1.2326
    6344       1.3144
    6345       1.4271
    6346       1.3654
    6347       1.3958
    6348       1.2950
    6349       1.2565
    6350       1.2845
    6351       1.3573
    6352       1.3697
    6353       1.4014
    6354       1.4041
    6355       1.3400
    6356       1.2837
    6357       1.3433
    6358       1.3219
    6359       1.3731
    6360       1.3767
    6361       1.3278
    6362       1.2094
    6363       1.2732
    6364       1.3299
    6365       1.1897
    6366       1.2176
    6367       1.2800
    6368       1.1826
    6369       1.2676
    6370       1.2750
    6371       1.2194
    6372       1.2126
    6373       1.1684
    6374       1.2397
    6375       1.2305
    6376       1.2931
    6377       1.2947
    6378       1.2832
    6379       1.3828
    6380       1.4057
    6381       1.3247
    6382       1.2694
    6383       1.3757
    6384       1.5929
    6385       1.3530
    6386       1.4314
    6387       1.5289
    6388       1.4353
    6389       1.4645
    6390       1.5943
    6391       1.5927
    6392       1.6007
    6393       1.4034
    6394       1.4778
    6395       1.4201
    6396       1.5444
    6397       1.4563
    6398       1.4894
    6399       1.3995
    6400       1.4361
    6401       1.4006
    6402       1.5073
    6403       1.4027
    6404       1.4602
    6405       1.3582
    6406       1.5016
    6407       1.4448
    6408       1.4761
    6409       1.5455
    6410       1.5498
    6411       1.3962
    6412       1.4014
    6413       1.4171
    6414       1.4213
    6415       1.4414
    6416       1.3924
    6417       1.3476
    6418       1.3589
    6419       1.3838
    6420       1.3711
    6421       1.4257
    6422       1.3700
    6423       1.3316
    6424       1.2090
    6425       1.1767
    6426       1.2678
    6427       1.3740
    6428       1.3711
    6429       1.1923
    6430       1.2763
    6431       1.2334
    6432       1.1800
    6433       1.3074
    6434       1.2553
    6435       1.2388
    6436       1.2678
    6437       1.2918
    6438       1.3218
    6439       1.2125
    6440       1.2732
    6441       1.2335
    6442       1.2502
    6443       1.1726
    6444       1.2017
    6445       1.3600
    6446       1.3330
    6447       1.4286
    6448       1.3684
    6449       1.3953
    6450       1.2842
    6451       1.3206
    6452       1.2828
    6453       1.3043
    6454       1.2073
    6455       1.1894
    6456       1.2464
    6457       1.1577
    6458       1.2058
    6459       1.2989
    6460       1.2650
    6461       1.2487
    6462       1.3707
    6463       1.3714
    6464       1.4501
    6465       1.3648
    6466       1.4622
    6467       1.4353
    6468       1.4487
    6469       1.4765
    6470       1.3912
    6471       1.3385
    6472       1.3932
    6473       1.4332
    6474       1.3102
    6475       1.3258
    6476       1.4522
    6477       1.3133
    6478       1.2208
    6479       1.2982
    6480       1.2846
    6481       1.4222
    6482       1.4496
    6483       1.4701
    6484       1.3901
    6485       1.5431
    6486       1.5131
    6487       1.6197
    6488       1.5634
    6489       1.6452
    6490       1.5557
    6491       1.4514
    6492       1.4296
    6493       1.3920
    6494       1.4083
    6495       1.3625
    6496       1.3934
    6497       1.4596
    6498       1.4561
    6499       1.4677
    6500       1.3950
    6501       1.4053
    6502       1.3110
    6503       1.2982
    6504       1.3530
    6505       1.3744
    6506       1.4042
    6507       1.3975
    6508       1.4058
    6509       1.5984
    6510       1.4068
    6511       1.3742
    6512       1.4483
    6513       1.4209
    6514       1.5107
    6515       1.4993
    6516       1.3832
    6517       1.3798
    6518       1.3224
    6519       1.3954
    6520       1.3169
    6521       1.3521
    6522       1.3303
    6523       1.3471
    6524       1.3938
    6525       1.4572
    6526       1.4372
    6527       1.2953
    6528       1.3857
    6529       1.3558
    6530       1.4330
    6531       1.4926
    6532       1.3951
    6533       1.5312
    6534       1.4117
    6535       1.4384
    6536       1.4881
    6537       1.5031
    6538       1.6056
    6539       1.5483
    6540       1.5580
    6541       1.4809
    6542       1.6020
    6543       1.4951
    6544       1.4444
    6545       1.5085
    6546       1.4599
    6547       1.4458
    6548       1.3802
    6549       1.4373
    6550       1.4400
    6551       1.4799
    6552       1.5025
    6553       1.5105
    6554       1.4819
    6555       1.4799
    6556       1.4557
    6557       1.3214
    6558       1.4064
    6559       1.4637
    6560       1.4604
    6561       1.3380
    6562       1.3578
    6563       1.4256
    6564       1.4654
    6565       1.5487
    6566       1.4803
    6567       1.5177
    6568       1.5671
    6569       1.4601
    6570       1.3807
    6571       1.2749
    6572       1.3368
    6573       1.3552
    6574       1.2374
    6575       1.3071
    6576       1.2274
    6577       1.1892
    6578       1.2260
    6579       1.2545
    6580       1.2511
    6581       1.2786
    6582       1.3217
    6583       1.4753
    6584       1.3862
    6585       1.4301
    6586       1.3964
    6587       1.4351
    6588       1.4363
    6589       1.4686
    6590       1.4576
    6591       1.4280
    6592       1.4124
    6593       1.4538
    6594       1.5053
    6595       1.5485
    6596       1.5067
    6597       1.5524
    6598       1.5558
    6599       1.4727
    6600       1.4603
    6601       1.4539
    6602       1.5273
    6603       1.5849
    6604       1.5185
    6605       1.5607
    6606       1.4572
    6607       1.4921
    6608       1.3991
    6609       1.4615
    6610       1.5819
    6611       1.5749
    6612       1.6085
    6613       1.5493
    6614       1.5518
    6615       1.6359
    6616       1.6041
    6617       1.5629
    6618       1.6062
    6619       1.4881
    6620       1.4181
    6621       1.5292
    6622       1.5585
    6623       1.4541
    6624       1.4352
    6625       1.5299
    6626       1.5564
    6627       1.4671
    6628       1.5524
    6629       1.5660
    6630       1.4560
    6631       1.4185
    6632       1.4935
    6633       1.4650
    6634       1.4139
    6635       1.6026
    6636       1.6085
    6637       1.4636
    6638       1.5786
    6639       1.6044
    6640       1.5737
    6641       1.4332
    6642       1.4599
    6643       1.6616
    6644       1.5138
    6645       1.5142
    6646       1.4468
    6647       1.4318
    6648       1.3729
    6649       1.4230
    6650       1.5067
    6651       1.4819
    6652       1.4537
    6653       1.6218
    6654       1.6412
    6655       1.5890
    6656       1.4674
    6657       1.5819
    6658       1.6061
    6659       1.6701
    6660       1.4896
    6661       1.4890
    6662       1.5114
    6663       1.5123
    6664       1.4854
    6665       1.4829
    6666       1.4750
    6667       1.5158
    6668       1.4627
    6669       1.4726
    6670       1.6248
    6671       1.5608
    6672       1.4741
    6673       1.4110
    6674       1.4322
    6675       1.4553
    6676       1.4936
    6677       1.4936
    6678       1.4746
    6679       1.4694
    6680       1.3875
    6681       1.3333
    6682       1.2246
    6683       1.4318
    6684       1.3691
    6685       1.4777
    6686       1.4649
    6687       1.4111
    6688       1.5617
    6689       1.5540
    6690       1.4158
    6691       1.3413
    6692       1.4345
    6693       1.3577
    6694       1.3440
    6695       1.3914
    6696       1.3916
    6697       1.4490
    6698       1.4101
    6699       1.4866
    6700       1.4637
    6701       1.4401
    6702       1.3450
    6703       1.4056
    6704       1.5813
    6705       1.4893
    6706       1.5385
    6707       1.4528
    6708       1.5215
    6709       1.4343
    6710       1.4791
    6711       1.4439
    6712       1.3846
    6713       1.3223
    6714       1.3668
    6715       1.4655
    6716       1.5385
    6717       1.4602
    6718       1.5065
    6719       1.4212
    6720       1.5569
    6721       1.5136
    6722       1.5648
    6723       1.5619
    6724       1.6682
    6725       1.7209
    6726       1.5298
    6727       1.5424
    6728       1.5481
    6729       1.5208
    6730       1.6793
    6731       1.4669
    6732       1.6338
    6733       1.5830
    6734       1.6535
    6735       1.6617
    6736       1.6853
    6737       1.5750
    6738       1.5346
    6739       1.5126
    6740       1.5178
    6741       1.5939
    6742       1.6155
    6743       1.5370
    6744       1.5684
    6745       1.5276
    6746       1.6014
    6747       1.5627
    6748       1.5832
    6749       1.6108
    6750       1.7323
    6751       1.5868
    6752       1.8295
    6753       1.7589
    6754       1.7009
    6755       1.6789
    6756       1.6318
    6757       1.7888
    6758       1.7218
    6759       1.6394
    6760       1.5652
    6761       1.5296
    6762       1.6768
    6763       1.5851
    6764       1.4813
    6765       1.4893
    6766       1.5371
    6767       1.6789
    6768       1.5069
    6769       1.5571
    6770       1.7802
    6771       1.7358
    6772       1.7046
    6773       1.7260
    6774       1.6686
    6775       1.6158
    6776       1.6436
    6777       1.5467
    6778       1.6682
    6779       1.6542
    6780       1.6696
    6781       1.5944
    6782       1.6010
    6783       1.7320
    6784       1.6227
    6785       1.5549
    6786       1.5376
    6787       1.6137
    6788       1.6075
    6789       1.5775
    6790       1.4683
    6791       1.6536
    6792       1.5995
    6793       1.6665
    6794       1.6614
    6795       1.5429
    6796       1.5683
    6797       1.4819
    6798       1.5189
    6799       1.5523
    6800       1.5073
    6801       1.5286
    6802       1.5757
    6803       1.5164
    6804       1.4065
    6805       1.3662
    6806       1.3271
    6807       1.4346
    6808       1.4248
    6809       1.4899
    6810       1.3901
    6811       1.4539
    6812       1.4700
    6813       1.4231
    6814       1.4246
    6815       1.5003
    6816       1.4842
    6817       1.5200
    6818       1.4417
    6819       1.5217
    6820       1.6115
    6821       1.6067
    6822       1.5304
    6823       1.5015
    6824       1.4979
    6825       1.3904
    6826       1.5135
    6827       1.4359
    6828       1.4211
    6829       1.3889
    6830       1.4923
    6831       1.3636
    6832       1.4022
    6833       1.3443
    6834       1.4831
    6835       1.4666
    6836       1.4860
    6837       1.4799
    6838       1.5195
    6839       1.5058
    6840       1.4702
    6841       1.4274
    6842       1.5440
    6843       1.5030
    6844       1.4831
    6845       1.5189
    6846       1.4317
    6847       1.4913
    6848       1.4343
    6849       1.4537
    6850       1.4855
    6851       1.3095
    6852       1.2503
    6853       1.3639
    6854       1.3849
    6855       1.4481
    6856       1.4854
    6857       1.4339
    6858       1.4413
    6859       1.5457
    6860       1.4826
    6861       1.4907
    6862       1.6042
    6863       1.5286
    6864       1.6805
    6865       1.5864
    6866       1.5129
    6867       1.5161
    6868       1.4695
    6869       1.4601
    6870       1.4310
    6871       1.4707
    6872       1.5063
    6873       1.4673
    6874       1.6253
    6875       1.7334
    6876       1.7979
    6877       1.7871
    6878       1.7150
    6879       1.6451
    6880       1.5842
    6881       1.6823
    6882       1.6596
    6883       1.6419
    6884       1.6838
    6885       1.7936
    6886       1.7842
    6887       1.7922
    6888       1.7958
    6889       1.6738
    6890       1.6882
    6891       1.7758
    6892       1.8764
    6893       1.8287
    6894       1.8407
    6895       1.7867
    6896       1.8468
    6897       1.6608
    6898       1.8108
    6899       1.6568
    6900       1.7388
    6901       1.5711
    6902       1.4656
    6903       1.5330
    6904       1.5377
    6905       1.5167
    6906       1.6412
    6907       1.6147
    6908       1.5732
    6909       1.6315
    6910       1.6057
    6911       1.7511
    6912       1.6732
    6913       1.6724
    6914       1.7292
    6915       1.6799
    6916       1.6195
    6917       1.6343
    6918       1.7350
    6919       1.6797
    6920       1.7849
    6921       1.6908
    6922       1.6258
    6923       1.5511
    6924       1.6438
    6925       1.7125
    6926       1.7211
    6927       1.5785
    6928       1.5755
    6929       1.7010
    6930       1.4825
    6931       1.4954
    6932       1.5485
    6933       1.5173
    6934       1.6335
    6935       1.7002
    6936       1.8111
    6937       1.6359
    6938       1.6505
    6939       1.5958
    6940       1.7754
    6941       1.7145
    6942       1.6581
    6943       1.5987
    6944       1.6139
    6945       1.6874
    6946       1.6807
    6947       1.5827
    6948       1.4991
    6949       1.5136
    6950       1.5364
    6951       1.5527
    6952       1.5361
    6953       1.5822
    6954       1.6485
    6955       1.6281
    6956       1.6154
    6957       1.5033
    6958       1.6306
    6959       1.5460
    6960       1.5796
    6961       1.5589
    6962       1.7465
    6963       1.5553
    6964       1.5269
    6965       1.6133
    6966       1.5863
    6967       1.5007
    6968       1.5284
    6969       1.6528
    6970       1.7201
    6971       1.7310
    6972       1.6400
    6973       1.7185
    6974       1.8079
    6975       1.7313
    6976       1.6537
    6977       1.7016
    6978       1.7131
    6979       1.6986
    6980       1.6587
    6981       1.6708
    6982       1.8267
    6983       1.9077
    6984       1.9349
    6985       1.8059
    6986       1.9680
    6987       1.7606
    6988       1.7417
    6989       1.7868
    6990       1.7411
    6991       1.8012
    6992       1.7670
    6993       1.7854
    6994       1.7446
    6995       1.8248
    6996       1.8412
    6997       1.7079
    6998       1.6665
    6999       1.7941
    7000       1.7098
    7001       1.8029
    7002       1.7548
    7003       1.7364
    7004       1.7564
    7005       1.8404
    7006       1.8369
    7007       1.8527
    7008       1.9565
    7009       1.9259
    7010       1.9918
    7011       1.9571
    7012       1.8748
    7013       1.8837
    7014       1.8943
    7015       1.9485
    7016       1.7951
    7017       1.8133
    7018       1.9141
    7019       1.8400
    7020       1.8358
    7021       1.7769
    7022       1.7209
    7023       1.6640
    7024       1.7241
    7025       1.6593
    7026       1.5835
    7027       1.5907
    7028       1.5400
    7029       1.4252
    7030       1.5429
    7031       1.5681
    7032       1.5965
    7033       1.5948
    7034       1.7815
    7035       1.7828
    7036       1.7889
    7037       1.8674
    7038       1.6510
    7039       1.6038
    7040       1.5379
    7041       1.5728
    7042       1.6953
    7043       1.6866
    7044       1.6611
    7045       1.6895
    7046       1.6787
    7047       1.6978
    7048       1.6230
    7049       1.4936
    7050       1.5537
    7051       1.6429
    7052       1.5598
    7053       1.6507
    7054       1.6335
    7055       1.6197
    7056       1.4723
    7057       1.6011
    7058       1.4704
    7059       1.5386
    7060       1.6150
    7061       1.5812
    7062       1.5383
    7063       1.5539
    7064       1.6264
    7065       1.5939
    7066       1.6015
    7067       1.5728
    7068       1.6436
    7069       1.6362
    7070       1.6650
    7071       1.5421
    7072       1.6803
    7073       1.7688
    7074       1.5906
    7075       1.7504
    7076       1.6289
    7077       1.5618
    7078       1.5719
    7079       1.5760
    7080       1.6977
    7081       1.5462
    7082       1.6645
    7083       1.6759
    7084       1.6996
    7085       1.6783
    7086       1.6736
    7087       1.7370
    7088       1.6265
    7089       1.8085
    7090       1.7621
    7091       1.6532
    7092       1.5911
    7093       1.5611
    7094       1.6108
    7095       1.6249
    7096       1.6475
    7097       1.7796
    7098       1.7247
    7099       1.5763
    7100       1.6386
    7101       1.6206
    7102       1.5681
    7103       1.4019
    7104       1.5056
    7105       1.6362
    7106       1.5288
    7107       1.6457
    7108       1.6119
    7109       1.5798
    7110       1.4846
    7111       1.4177
    7112       1.4595
    7113       1.4157
    7114       1.4699
    7115       1.5306
    7116       1.6028
    7117       1.4585
    7118       1.4885
    7119       1.5440
    7120       1.4688
    7121       1.4348
    7122       1.5533
    7123       1.5302
    7124       1.4832
    7125       1.4171
    7126       1.4545
    7127       1.5069
    7128       1.4583
    7129       1.5978
    7130       1.5431
    7131       1.5224
    7132       1.5003
    7133       1.5980
    7134       1.5511
    7135       1.5862
    7136       1.6516
    7137       1.5445
    7138       1.5793
    7139       1.5203
    7140       1.5509
    7141       1.5326
    7142       1.4776
    7143       1.4120
    7144       1.4673
    7145       1.4619
    7146       1.5414
    7147       1.5079
    7148       1.3652
    7149       1.3840
    7150       1.5944
    7151       1.5852
    7152       1.5105
    7153       1.5431
    7154       1.6061
    7155       1.6852
    7156       1.6323
    7157       1.6178
    7158       1.6657
    7159       1.6091
    7160       1.4616
    7161       1.4962
    7162       1.5494
    7163       1.5726
    7164       1.5656
    7165       1.5854
    7166       1.6217
    7167       1.5661
    7168       1.6440
    7169       1.5796
    7170       1.5438
    7171       1.6376
    7172       1.5692
    7173       1.4963
    7174       1.4853
    7175       1.5293
    7176       1.3981
    7177       1.4792
    7178       1.4983
    7179       1.4561
    7180       1.4052
    7181       1.4040
    7182       1.4901
    7183       1.4698
    7184       1.4341
    7185       1.5207
    7186       1.5859
    7187       1.4751
    7188       1.4958
    7189       1.4990
    7190       1.4495
    7191       1.5049
    7192       1.5478
    7193       1.5993
    7194       1.4127
    7195       1.4540
    7196       1.4765
    7197       1.4788
    7198       1.5836
    7199       1.4926
    7200       1.4021
    7201       1.4677
    7202       1.6160
    7203       1.6435
    7204       1.5247
    7205       1.6267
    7206       1.5946
    7207       1.6076
    7208       1.7045
    7209       1.5839
    7210       1.6377
    7211       1.4858
    7212       1.5657
    7213       1.4467
    7214       1.5302
    7215       1.6200
    7216       1.8397
    7217       1.5876
    7218       1.4993
    7219       1.5942
    7220       1.5937
    7221       1.5920
    7222       1.4616
    7223       1.6536
    7224       1.5907
    7225       1.5797
    7226       1.5929
    7227       1.5487
    7228       1.4498
    7229       1.3795
    7230       1.3136
    7231       1.5304
    7232       1.5510
    7233       1.5869
    7234       1.4865
    7235       1.5360
    7236       1.5302
    7237       1.4982
    7238       1.5192
    7239       1.5957
    7240       1.5178
    7241       1.5042
    7242       1.5696
    7243       1.5443
    7244       1.5440
    7245       1.5641
    7246       1.6136
    7247       1.6606
    7248       1.5656
    7249       1.5617
    7250       1.5438
    7251       1.5338
    7252       1.5688
    7253       1.4908
    7254       1.5601
    7255       1.4844
    7256       1.4881
    7257       1.5117
    7258       1.5691
    7259       1.6697
    7260       1.5345
    7261       1.4960
    7262       1.5642
    7263       1.5469
    7264       1.5366
    7265       1.5356
    7266       1.4285
    7267       1.4232
    7268       1.5564
    7269       1.6063
    7270       1.5455
    7271       1.6217
    7272       1.6239
    7273       1.6640
    7274       1.7074
    7275       1.4978
    7276       1.5693
    7277       1.5358
    7278       1.5569
    7279       1.4738
    7280       1.4927
    7281       1.4230
    7282       1.5537
    7283       1.4963
    7284       1.4853
    7285       1.5898
    7286       1.6282
    7287       1.5795
    7288       1.5512
    7289       1.5159
    7290       1.6180
    7291       1.5909
    7292       1.5212
    7293       1.6442
    7294       1.6892
    7295       1.6868
    7296       1.5911
    7297       1.5293
    7298       1.5429
    7299       1.5570
    7300       1.6326
    7301       1.6619
    7302       1.5212
    7303       1.4872
    7304       1.6008
    7305       1.5392
    7306       1.5186
    7307       1.4619
    7308       1.5572
    7309       1.5053
    7310       1.4491
    7311       1.4859
    7312       1.4678
    7313       1.3964
    7314       1.4637
    7315       1.4675
    7316       1.5780
    7317       1.4500
    7318       1.5794
    7319       1.4485
    7320       1.4788
    7321       1.4565
    7322       1.4865
    7323       1.5400
    7324       1.6415
    7325       1.6483
    7326       1.5615
    7327       1.6424
    7328       1.6223
    7329       1.5860
    7330       1.5351
    7331       1.6538
    7332       1.5228
    7333       1.5455
    7334       1.5069
    7335       1.4414
    7336       1.4363
    7337       1.4763
    7338       1.4320
    7339       1.4027
    7340       1.4119
    7341       1.4825
    7342       1.5360
    7343       1.4701
    7344       1.5033
    7345       1.4347
    7346       1.6479
    7347       1.5118
    7348       1.5519
    7349       1.4535
    7350       1.4390
    7351       1.4567
    7352       1.4791
    7353       1.4973
    7354       1.4435
    7355       1.5206
    7356       1.4511
    7357       1.3746
    7358       1.3774
    7359       1.3759
    7360       1.3640
    7361       1.4367
    7362       1.4736
    7363       1.4187
    7364       1.4112
    7365       1.3762
    7366       1.3064
    7367       1.3078
    7368       1.4486
    7369       1.5267
    7370       1.4532
    7371       1.3161
    7372       1.3829
    7373       1.4280
    7374       1.4481
    7375       1.4551
    7376       1.4650
    7377       1.5200
    7378       1.4850
    7379       1.5569
    7380       1.5699
    7381       1.4770
    7382       1.4179
    7383       1.3987
    7384       1.4371
    7385       1.4038
    7386       1.3496
    7387       1.3553
    7388       1.5396
    7389       1.4554
    7390       1.4141
    7391       1.4400
    7392       1.3287
    7393       1.3365
    7394       1.5160
    7395       1.4334
    7396       1.4669
    7397       1.4371
    7398       1.4216
    7399       1.4382
    7400       1.4439
    7401       1.3981
    7402       1.4267
    7403       1.4464
    7404       1.4832
    7405       1.3943
    7406       1.5279
    7407       1.5378
    7408       1.4891
    7409       1.4853
    7410       1.5128
    7411       1.5637
    7412       1.4713
    7413       1.3769
    7414       1.4087
    7415       1.3357
    7416       1.3934
    7417       1.4073
    7418       1.4192
    7419       1.3874
    7420       1.3732
    7421       1.3232
    7422       1.4357
    7423       1.3585
    7424       1.3676
    7425       1.4028
    7426       1.3162
    7427       1.3707
    7428       1.3400
    7429       1.3124
    7430       1.3885
    7431       1.3695
    7432       1.3982
    7433       1.3423
    7434       1.3954
    7435       1.4219
    7436       1.3646
    7437       1.3785
    7438       1.4071
    7439       1.3888
    7440       1.4007
    7441       1.3195
    7442       1.4184
    7443       1.3377
    7444       1.3549
    7445       1.3849
    7446       1.4193
    7447       1.3562
    7448       1.4096
    7449       1.5780
    7450       1.5497
    7451       1.3970
    7452       1.4546
    7453       1.4731
    7454       1.5218
    7455       1.4881
    7456       1.4066
    7457       1.4088
    7458       1.4388
    7459       1.4704
    7460       1.5845
    7461       1.4389
    7462       1.4876
    7463       1.3825
    7464       1.3439
    7465       1.3266
    7466       1.4301
    7467       1.4432
    7468       1.5274
    7469       1.4806
    7470       1.4119
    7471       1.5118
    7472       1.5003
    7473       1.4198
    7474       1.3317
    7475       1.4227
    7476       1.4528
    7477       1.5072
    7478       1.4908
    7479       1.4035
    7480       1.4224
    7481       1.4159
    7482       1.4213
    7483       1.4267
    7484       1.5021
    7485       1.3238
    7486       1.5495
    7487       1.5213
    7488       1.5698
    7489       1.4838
    7490       1.4669
    7491       1.4734
    7492       1.4486
    7493       1.5494
    7494       1.4706
    7495       1.5094
    7496       1.5573
    7497       1.4532
    7498       1.3822
    7499       1.4779
    7500       1.4023
    7501       1.4752
    7502       1.4893
    7503       1.4565
    7504       1.4823
    7505       1.4633
    7506       1.4336
    7507       1.4472
    7508       1.4516
    7509       1.4245
    7510       1.4127
    7511       1.4292
    7512       1.4198
    7513       1.4627
    7514       1.3362
    7515       1.4772
    7516       1.4448
    7517       1.4763
    7518       1.5009
    7519       1.4589
    7520       1.5131
    7521       1.4766
    7522       1.4956
    7523       1.4981
    7524       1.5374
    7525       1.5731
    7526       1.4588
    7527       1.5035
    7528       1.5272
    7529       1.4101
    7530       1.5380
    7531       1.4501
    7532       1.5393
    7533       1.5831
    7534       1.5031
    7535       1.4239
    7536       1.6482
    7537       1.6152
    7538       1.6965
    7539       1.7656
    7540       1.7316
    7541       1.6463
    7542       1.6610
    7543       1.5592
    7544       1.5899
    7545       1.6223
    7546       1.5844
    7547       1.5560
    7548       1.5524
    7549       1.5169
    7550       1.5713
    7551       1.4346
    7552       1.4503
    7553       1.4682
    7554       1.4871
    7555       1.4174
    7556       1.5358
    7557       1.4679
    7558       1.3836
    7559       1.5403
    7560       1.5290
    7561       1.5267
    7562       1.4969
    7563       1.4776
    7564       1.4145
    7565       1.4267
    7566       1.4378
    7567       1.5005
    7568       1.4436
    7569       1.4467
    7570       1.4888
    7571       1.5080
    7572       1.4525
    7573       1.3807
    7574       1.3862
    7575       1.4897
    7576       1.4384
    7577       1.4415
    7578       1.3851
    7579       1.4044
    7580       1.4092
    7581       1.5136
    7582       1.4018
    7583       1.3859
    7584       1.4087
    7585       1.3532
    7586       1.4083
    7587       1.4446
    7588       1.5004
    7589       1.3393
    7590       1.4922
    7591       1.4132
    7592       1.4427
    7593       1.4348
    7594       1.4244
    7595       1.5230
    7596       1.4235
    7597       1.4167
    7598       1.4938
    7599       1.4913
    7600       1.4723
    7601       1.3534
    7602       1.3997
    7603       1.3860
    7604       1.4060
    7605       1.4003
    7606       1.4044
    7607       1.4066
    7608       1.4027
    7609       1.4743
    7610       1.4385
    7611       1.4862
    7612       1.5842
    7613       1.4972
    7614       1.5102
    7615       1.4402
    7616       1.5081
    7617       1.4547
    7618       1.3922
    7619       1.3789
    7620       1.3730
    7621       1.3856
    7622       1.3562
    7623       1.3615
    7624       1.3640
    7625       1.4369
    7626       1.4316
    7627       1.4255
    7628       1.5304
    7629       1.5707
    7630       1.5629
    7631       1.4519
    7632       1.4723
    7633       1.4596
    7634       1.5432
    7635       1.4411
    7636       1.3837
    7637       1.4588
    7638       1.4070
    7639       1.3305
    7640       1.4415
    7641       1.3769
    7642       1.3630
    7643       1.3814
    7644       1.3498
    7645       1.4210
    7646       1.5261
    7647       1.4615
    7648       1.4333
    7649       1.4048
    7650       1.2966
    7651       1.3197
    7652       1.4882
    7653       1.5144
    7654       1.3390
    7655       1.3533
    7656       1.2444
    7657       1.3319
    7658       1.3648
    7659       1.4269
    7660       1.3990
    7661       1.4142
    7662       1.3534
    7663       1.4673
    7664       1.5303
    7665       1.4827
    7666       1.5102
    7667       1.3993
    7668       1.3659
    7669       1.4279
    7670       1.4105
    7671       1.3132
    7672       1.3629
    7673       1.4349
    7674       1.3908
    7675       1.3716
    7676       1.3116
    7677       1.4029
    7678       1.3341
    7679       1.4026
    7680       1.3603
    7681       1.4405
    7682       1.3774
    7683       1.3242
    7684       1.4891
    7685       1.3912
    7686       1.4056
    7687       1.3419
    7688       1.3479
    7689       1.3834
    7690       1.4475
    7691       1.5187
    7692       1.5792
    7693       1.4761
    7694       1.4939
    7695       1.4742
    7696       1.4662
    7697       1.3651
    7698       1.3938
    7699       1.4777
    7700       1.4881
    7701       1.5296
    7702       1.4740
    7703       1.4958
    7704       1.4545
    7705       1.3646
    7706       1.4399
    7707       1.4416
    7708       1.4261
    7709       1.4286
    7710       1.4651
    7711       1.3217
    7712       1.4736
    7713       1.3844
    7714       1.4024
    7715       1.4997
    7716       1.4785
    7717       1.4800
    7718       1.4274
    7719       1.5458
    7720       1.4464
    7721       1.6007
    7722       1.5533
    7723       1.4251
    7724       1.4836
    7725       1.6111
    7726       1.5300
    7727       1.5349
    7728       1.6581
    7729       1.8043
    7730       1.6843
    7731       1.5866
    7732       1.4672
    7733       1.3417
    7734       1.4694
    7735       1.4262
    7736       1.3959
    7737       1.4954
    7738       1.4202
    7739       1.4576
    7740       1.5599
    7741       1.6265
    7742       1.6492
    7743       1.5080
    7744       1.4587
    7745       1.4711
    7746       1.5087
    7747       1.5199
    7748       1.5991
    7749       1.5053
    7750       1.5261
    7751       1.3720
    7752       1.3857
    7753       1.5004
    7754       1.4499
    7755       1.5440
    7756       1.5417
    7757       1.5877
    7758       1.6906
    7759       1.5160
    7760       1.5436
    7761       1.4592
    7762       1.3747
    7763       1.4229
    7764       1.3003
    7765       1.3865
    7766       1.5960
    7767       1.4199
    7768       1.4193
    7769       1.2886
    7770       1.3401
    7771       1.3990
    7772       1.3851
    7773       1.3560
    7774       1.3481
    7775       1.3811
    7776       1.3967
    7777       1.4055
    7778       1.4309
    7779       1.3778
    7780       1.4623
    7781       1.3882
    7782       1.3367
    7783       1.3286
    7784       1.2564
    7785       1.2447
    7786       1.1483
    7787       1.2004
    7788       1.3716
    7789       1.3736
    7790       1.3221
    7791       1.3393
    7792       1.2581
    7793       1.2544
    7794       1.3791
    7795       1.3662
    7796       1.4246
    7797       1.4497
    7798       1.4090
    7799       1.4419
    7800       1.3776
    7801       1.5406
    7802       1.5509
    7803       1.5572
    7804       1.5399
    7805       1.5851
    7806       1.5184
    7807       1.5756
    7808       1.6829
    7809       1.6602
    7810       1.6581
    7811       1.5685
    7812       1.5950
    7813       1.4688
    7814       1.5112
    7815       1.5344
    7816       1.4561
    7817       1.5603
    7818       1.5410
    7819       1.4474
    7820       1.6260
    7821       1.4246
    7822       1.4792
    7823       1.3801
    7824       1.4619
    7825       1.4255
    7826       1.5271
    7827       1.4676
    7828       1.5157
    7829       1.4215
    7830       1.2995
    7831       1.3449
    7832       1.3523
    7833       1.3769
    7834       1.3525
    7835       1.3641
    7836       1.3627
    7837       1.4057
    7838       1.3397
    7839       1.3983
    7840       1.4045
    7841       1.4152
    7842       1.4154
    7843       1.4293
    7844       1.5045
    7845       1.5422
    7846       1.6296
    7847       1.5047
    7848       1.4479
    7849       1.4481
    7850       1.5094
    7851       1.3535
    7852       1.5208
    7853       1.4348
    7854       1.5486
    7855       1.4933
    7856       1.7110
    7857       1.4734
    7858       1.5311
    7859       1.4219
    7860       1.5613
    7861       1.5630
    7862       1.4786
    7863       1.4939
    7864       1.4161
    7865       1.5323
    7866       1.4448
    7867       1.4108
    7868       1.3621
    7869       1.4560
    7870       1.4769
    7871       1.4235
    7872       1.4783
    7873       1.3815
    7874       1.2761
    7875       1.4623
    7876       1.4881
    7877       1.3650
    7878       1.4036
    7879       1.4148
    7880       1.5260
    7881       1.4740
    7882       1.4515
    7883       1.4198
    7884       1.3577
    7885       1.3892
    7886       1.3756
    7887       1.3231
    7888       1.4072
    7889       1.3642
    7890       1.3461
    7891       1.4059
    7892       1.4330
    7893       1.3679
    7894       1.3308
    7895       1.2932
    7896       1.4394
    7897       1.5552
    7898       1.5155
    7899       1.5200
    7900       1.6216
    7901       1.4387
    7902       1.5012
    7903       1.4549
    7904       1.4709
    7905       1.5141
    7906       1.4680
    7907       1.4162
    7908       1.2997
    7909       1.3000
    7910       1.3283
    7911       1.4060
    7912       1.3081
    7913       1.2921
    7914       1.3394
    7915       1.3386
    7916       1.4112
    7917       1.3705
    7918       1.4803
    7919       1.4619
    7920       1.5636
    7921       1.6250
    7922       1.6343
    7923       1.6932
    7924       1.7854
    7925       1.8839
    7926       1.8031
    7927       1.8385
    7928       1.7040
    7929       1.7860
    7930       1.8049
    7931       1.7426
    7932       1.6841
    7933       1.5660
    7934       1.5319
    7935       1.6623
    7936       1.4889
    7937       1.4140
    7938       1.4912
    7939       1.5310
    7940       1.4186
    7941       1.5075
    7942       1.4980
    7943       1.3744
    7944       1.4411
    7945       1.3877
    7946       1.4413
    7947       1.5584
    7948       1.6051
    7949       1.5899
    7950       1.5620
    7951       1.6927
    7952       1.7319
    7953       1.6980
    7954       1.7245
    7955       1.6271
    7956       1.5612
    7957       1.5582
    7958       1.6172
    7959       1.5462
    7960       1.4941
    7961       1.4631
    7962       1.3856
    7963       1.5265
    7964       1.5012
    7965       1.5199
    7966       1.4303
    7967       1.4063
    7968       1.4377
    7969       1.4597
    7970       1.4824
    7971       1.5683
    7972       1.5596
    7973       1.5404
    7974       1.6046
    7975       1.5782
    7976       1.5921
    7977       1.5542
    7978       1.6533
    7979       1.6966
    7980       1.6707
    7981       1.5624
    7982       1.5523
    7983       1.6707
    7984       1.5369
    7985       1.4481
    7986       1.5963
    7987       1.6687
    7988       1.7580
    7989       1.6215
    7990       1.6289
    7991       1.5602
    7992       1.5855
    7993       1.7287
    7994       1.8643
    7995       1.7171
    7996       1.7290
    7997       1.7017
    7998       1.5105
    7999       1.6963
    8000       1.6546
    8001       1.5943
    8002       1.6410
    8003       1.6482
    8004       1.6717
    8005       1.7021
    8006       1.6211
    8007       1.7768
    8008       1.5783
    8009       1.7021
    8010       1.6224
    8011       1.6881
    8012       1.6316
    8013       1.5910
    8014       1.6332
    8015       1.6132
    8016       1.8126
    8017       1.8121
    8018       1.6508
    8019       1.5243
    8020       1.5764
    8021       1.5966
    8022       1.5674
    8023       1.5943
    8024       1.5455
    8025       1.4735
    8026       1.6383
    8027       1.6550
    8028       1.5879
    8029       1.4563
    8030       1.5035
    8031       1.5030
    8032       1.5958
    8033       1.5026
    8034       1.4583
    8035       1.4697
    8036       1.5440
    8037       1.4854
    8038       1.5063
    8039       1.5052
    8040       1.3816
    8041       1.4597
    8042       1.5113
    8043       1.5503
    8044       1.4737
    8045       1.5739
    8046       1.6552
    8047       1.7696
    8048       1.7681
    8049       1.8578
    8050       1.7830
    8051       1.8121
    8052       1.8073
    8053       1.8712
    8054       1.8672
    8055       1.7726
    8056       1.8576
    8057       1.8887
    8058       1.9407
    8059       1.7782
    8060       1.8160
    8061       1.7820
    8062       1.8259
    8063       1.8206
    8064       1.8699
    8065       1.8256
    8066       1.7330
    8067       1.6519
    8068       1.6637
    8069       1.4884
    8070       1.5172
    8071       1.7152
    8072       1.6215
    8073       1.5477
    8074       1.6644
    8075       1.5640
    8076       1.4850
    8077       1.5927
    8078       1.5642
    8079       1.4584
    8080       1.5673
    8081       1.4426
    8082       1.5104
    8083       1.4733
    8084       1.6092
    8085       1.7291
    8086       1.6951
    8087       1.5507
    8088       1.5740
    8089       1.5970
    8090       1.5413
    8091       1.5258
    8092       1.4804
    8093       1.4684
    8094       1.3295
    8095       1.3257
    8096       1.3688
    8097       1.5120
    8098       1.5063
    8099       1.5059
    8100       1.3948
    8101       1.5024
    8102       1.4440
    8103       1.4565
    8104       1.4482
    8105       1.4865
    8106       1.6092
    8107       1.6110
    8108       1.6266
    8109       1.6491
    8110       1.5374
    8111       1.4646
    8112       1.4036
    8113       1.3732
    8114       1.3518
    8115       1.5177
    8116       1.5128
    8117       1.5026
    8118       1.4894
    8119       1.4509
    8120       1.4842
    8121       1.5376
    8122       1.4723
    8123       1.5351
    8124       1.5878
    8125       1.5731
    8126       1.6800
    8127       1.6479
    8128       1.6050
    8129       1.4346
    8130       1.5265
    8131       1.4747
    8132       1.4647
    8133       1.4879
    8134       1.4333
    8135       1.5348
    8136       1.4754
    8137       1.5640
    8138       1.5394
    8139       1.5668
    8140       1.6407
    8141       1.5566
    8142       1.4268
    8143       1.5059
    8144       1.4499
    8145       1.3594
    8146       1.4498
    8147       1.3343
    8148       1.3261
    8149       1.4978
    8150       1.4731
    8151       1.4045
    8152       1.4486
    8153       1.4386
    8154       1.5301
    8155       1.3980
    8156       1.3985
    8157       1.2726
    8158       1.3763
    8159       1.5142
    8160       1.4992
    8161       1.3989
    8162       1.5748
    8163       1.4913
    8164       1.4940
    8165       1.4423
    8166       1.5181
    8167       1.5858
    8168       1.5553
    8169       1.5322
    8170       1.6535
    8171       1.6550
    8172       1.6535
    8173       1.6815
    8174       1.6534
    8175       1.5625
    8176       1.6433
    8177       1.6692
    8178       1.6898
    8179       1.7162
    8180       1.6815
    8181       1.6200
    8182       1.6659
    8183       1.6874
    8184       1.6879
    8185       1.6343
    8186       1.6251
    8187       1.6665
    8188       1.6825
    8189       1.6697
    8190       1.7380
    8191       1.5627
    8192       1.4521
    8193       1.4801
    8194       1.4394
    8195       1.4380
    8196       1.4818
    8197       1.7002
    8198       1.4081
    8199       1.4279
    8200       1.6248
    8201       1.4733
    8202       1.5979
    8203       1.6005
    8204       1.6674
    8205       1.6493
    8206       1.6434
    8207       1.6970
    8208       1.6577
    8209       1.6226
    8210       1.6181
    8211       1.6835
    8212       1.7673
    8213       1.6143
    8214       1.8049
    8215       1.8079
    8216       1.5560
    8217       1.6661
    8218       1.6248
    8219       1.6231
    8220       1.6516
    8221       1.5734
    8222       1.5155
    8223       1.5434
    8224       1.5055
    8225       1.4385
    8226       1.5478
    8227       1.5318
    8228       1.5497
    8229       1.5682
    8230       1.4561
    8231       1.4318
    8232       1.4598
    8233       1.4068
    8234       1.3569
    8235       1.4559
    8236       1.5445
    8237       1.5439
    8238       1.6233
    8239       1.5707
    8240       1.4793
    8241       1.5107
    8242       1.5298
    8243       1.4712
    8244       1.5871
    8245       1.4024
    8246       1.4600
    8247       1.5129
    8248       1.4520
    8249       1.4885
    8250       1.6554
    8251       1.6480
    8252       1.5186
    8253       1.5807
    8254       1.5077
    8255       1.5190
    8256       1.5346
    8257       1.6043
    8258       1.5377
    8259       1.5943
    8260       1.6241
    8261       1.6531
    8262       1.4912
    8263       1.3850
    8264       1.4288
    8265       1.4022
    8266       1.4520
    8267       1.5770
    8268       1.4900
    8269       1.4862
    8270       1.5190
    8271       1.4331
    8272       1.3437
    8273       1.3576
    8274       1.4475
    8275       1.4358
    8276       1.3466
    8277       1.3487
    8278       1.4627
    8279       1.3796
    8280       1.4153
    8281       1.4282
    8282       1.5218
    8283       1.4522
    8284       1.2880
    8285       1.3937
    8286       1.3033
    8287       1.2841
    8288       1.4195
    8289       1.5055
    8290       1.4324
    8291       1.4588
    8292       1.5743
    8293       1.4633
    8294       1.4831
    8295       1.3071
    8296       1.4193
    8297       1.4088
    8298       1.4375
    8299       1.3428
    8300       1.3724
    8301       1.5390
    8302       1.4601
    8303       1.4391
    8304       1.3671
    8305       1.4564
    8306       1.4168
    8307       1.3352
    8308       1.4804
    8309       1.4217
    8310       1.5260
    8311       1.4827
    8312       1.5393
    8313       1.5444
    8314       1.4859
    8315       1.5896
    8316       1.6243
    8317       1.4711
    8318       1.5931
    8319       1.6146
    8320       1.5258
    8321       1.7454
    8322       1.5810
    8323       1.5659
    8324       1.5634
    8325       1.6057
    8326       1.4797
    8327       1.4406
    8328       1.5244
    8329       1.4361
    8330       1.4399
    8331       1.3794
    8332       1.3805
    8333       1.4000
    8334       1.4556
    8335       1.3530
    8336       1.3255
    8337       1.3016
    8338       1.4306
    8339       1.5073
    8340       1.4208
    8341       1.3706
    8342       1.4007
    8343       1.3806
    8344       1.3894
    8345       1.4053
    8346       1.3928
    8347       1.3697
    8348       1.3705
    8349       1.3467
    8350       1.3029
    8351       1.3957
    8352       1.3499
    8353       1.3655
    8354       1.3199
    8355       1.3639
    8356       1.3123
    8357       1.3650
    8358       1.3853
    8359       1.3096
    8360       1.2394
    8361       1.3460
    8362       1.2718
    8363       1.3492
    8364       1.4929
    8365       1.5320
    8366       1.4649
    8367       1.4959
    8368       1.5087
    8369       1.5083
    8370       1.5431
    8371       1.5320
    8372       1.5208
    8373       1.4716
    8374       1.3928
    8375       1.4343
    8376       1.5546
    8377       1.4191
    8378       1.5891
    8379       1.7530
    8380       1.6462
    8381       1.6110
    8382       1.6059
    8383       1.5126
    8384       1.4825
    8385       1.4706
    8386       1.4989
    8387       1.4979
    8388       1.4352
    8389       1.4426
    8390       1.5134
    8391       1.4745
    8392       1.3302
    8393       1.4052
    8394       1.4563
    8395       1.4510
    8396       1.4176
    8397       1.3875
    8398       1.5291
    8399       1.5287
    8400       1.4125
    8401       1.4704
    8402       1.3974
    8403       1.5164
    8404       1.4625
    8405       1.4813
    8406       1.5406
    8407       1.4258
    8408       1.4166
    8409       1.4749
    8410       1.5051
    8411       1.5337
    8412       1.5728
    8413       1.5841
    8414       1.4764
    8415       1.4304
    8416       1.4311
    8417       1.5079
    8418       1.5109
    8419       1.4031
    8420       1.5040
    8421       1.3970
    8422       1.4320
    8423       1.3539
    8424       1.4493
    8425       1.4395
    8426       1.4533
    8427       1.4548
    8428       1.5252
    8429       1.4040
    8430       1.4538
    8431       1.5569
    8432       1.5831
    8433       1.5734
    8434       1.5946
    8435       1.5878
    8436       1.5561
    8437       1.6163
    8438       1.4271
    8439       1.5137
    8440       1.5994
    8441       1.5395
    8442       1.5325
    8443       1.4516
    8444       1.5405
    8445       1.4889
    8446       1.5714
    8447       1.5703
    8448       1.5856
    8449       1.5158
    8450       1.5170
    8451       1.4745
    8452       1.4864
    8453       1.5491
    8454       1.6819
    8455       1.5171
    8456       1.5403
    8457       1.4701
    8458       1.3923
    8459       1.4229
    8460       1.4873
    8461       1.3945
    8462       1.3505
    8463       1.4968
    8464       1.4485
    8465       1.4438
    8466       1.4383
    8467       1.4539
    8468       1.4949
    8469       1.4365
    8470       1.4074
    8471       1.4208
    8472       1.4292
    8473       1.4423
    8474       1.5207
    8475       1.4664
    8476       1.4378
    8477       1.5520
    8478       1.4233
    8479       1.4306
    8480       1.4771
    8481       1.3458
    8482       1.4432
    8483       1.4458
    8484       1.5526
    8485       1.4357
    8486       1.4555
    8487       1.4047
    8488       1.3180
    8489       1.4118
    8490       1.5345
    8491       1.5672
    8492       1.5010
    8493       1.5636
    8494       1.5588
    8495       1.5790
    8496       1.5921
    8497       1.4832
    8498       1.5830
    8499       1.4473
    8500       1.4897
    8501       1.4461
    8502       1.4595
    8503       1.4707
    8504       1.4569
    8505       1.4914
    8506       1.4595
    8507       1.4760
    8508       1.4844
    8509       1.4329
    8510       1.5440
    8511       1.4898
    8512       1.4946
    8513       1.5500
    8514       1.5302
    8515       1.5179
    8516       1.5027
    8517       1.6538
    8518       1.4201
    8519       1.3241
    8520       1.4966
    8521       1.4685
    8522       1.5292
    8523       1.6071
    8524       1.3987
    8525       1.4957
    8526       1.4617
    8527       1.3540
    8528       1.4558
    8529       1.4770
    8530       1.5498
    8531       1.4864
    8532       1.4488
    8533       1.4683
    8534       1.4157
    8535       1.4574
    8536       1.4116
    8537       1.4460
    8538       1.5106
    8539       1.5535
    8540       1.5602
    8541       1.5955
    8542       1.4708
    8543       1.5608
    8544       1.3988
    8545       1.2800
    8546       1.3627
    8547       1.3444
    8548       1.2737
    8549       1.4686
    8550       1.4264
    8551       1.4997
    8552       1.5720
    8553       1.6588
    8554       1.6732
    8555       1.6911
    8556       1.4592
    8557       1.3094
    8558       1.4451
    8559       1.4511
    8560       1.4381
    8561       1.4062
    8562       1.4457
    8563       1.4798
    8564       1.4179
    8565       1.3849
    8566       1.4625
    8567       1.3445
    8568       1.3500
    8569       1.3191
    8570       1.4479
    8571       1.3495
    8572       1.3337
    8573       1.2966
    8574       1.4007
    8575       1.3420
    8576       1.3983
    8577       1.2598
    8578       1.4198
    8579       1.3998
    8580       1.3441
    8581       1.3004
    8582       1.4807
    8583       1.4868
    8584       1.5060
    8585       1.5789
    8586       1.5202
    8587       1.6193
    8588       1.5357
    8589       1.5249
    8590       1.4409
    8591       1.4830
    8592       1.3450
    8593       1.2132
    8594       1.3711
    8595       1.4151
    8596       1.4111
    8597       1.3880
    8598       1.4444
    8599       1.4207
    8600       1.5842
    8601       1.5587
    8602       1.5703
    8603       1.5456
    8604       1.4416
    8605       1.6450
    8606       1.6397
    8607       1.5257
    8608       1.6371
    8609       1.4578
    8610       1.3873
    8611       1.4782
    8612       1.4007
    8613       1.4702
    8614       1.4513
    8615       1.4842
    8616       1.4123
    8617       1.4738
    8618       1.4318
    8619       1.4733
    8620       1.4179
    8621       1.4290
    8622       1.3177
    8623       1.2532
    8624       1.2982
    8625       1.4495
    8626       1.3804
    8627       1.3973
    8628       1.3806
    8629       1.3960
    8630       1.4449
    8631       1.3360
    8632       1.5227
    8633       1.3870
    8634       1.4241
    8635       1.3728
    8636       1.3695
    8637       1.3991
    8638       1.3918
    8639       1.4479
    8640       1.4526
    8641       1.4604
    8642       1.3309
    8643       1.4163
    8644       1.4864
    8645       1.5687
    8646       1.5279
    8647       1.3928
    8648       1.3017
    8649       1.2864
    8650       1.3912
    8651       1.4196
    8652       1.4291
    8653       1.4224
    8654       1.3251
    8655       1.3229
    8656       1.3889
    8657       1.4434
    8658       1.4365
    8659       1.4467
    8660       1.4248
    8661       1.3462
    8662       1.3082
    8663       1.3624
    8664       1.4024
    8665       1.4179
    8666       1.4129
    8667       1.4156
    8668       1.3376
    8669       1.3170
    8670       1.2841
    8671       1.2188
    8672       1.1803
    8673       1.2401
    8674       1.3281
    8675       1.2822
    8676       1.2902
    8677       1.2878
    8678       1.3411
    8679       1.4126
    8680       1.3299
    8681       1.3674
    8682       1.2980
    8683       1.3016
    8684       1.2490
    8685       1.4160
    8686       1.3673
    8687       1.2952
    8688       1.4276
    8689       1.4117
    8690       1.3525
    8691       1.4377
    8692       1.4723
    8693       1.5187
    8694       1.5025
    8695       1.3559
    8696       1.4640
    8697       1.3195
    8698       1.3429
    8699       1.3405
    8700       1.3123
    8701       1.3382
    8702       1.4289
    8703       1.2804
    8704       1.4696
    8705       1.4152
    8706       1.4102
    8707       1.4866
    8708       1.3899
    8709       1.3952
    8710       1.3491
    8711       1.4866
    8712       1.5060
    8713       1.4825
    8714       1.5691
    8715       1.7293
    8716       1.5986
    8717       1.7505
    8718       1.5107
    8719       1.5238
    8720       1.5927
    8721       1.5631
    8722       1.4906
    8723       1.5383
    8724       1.5713
    8725       1.4692
    8726       1.4143
    8727       1.3942
    8728       1.3382
    8729       1.5021
    8730       1.4595
    8731       1.5910
    8732       1.5739
    8733       1.5741
    8734       1.4669
    8735       1.4355
    8736       1.3068
    8737       1.3762
    8738       1.4766
    8739       1.4295
    8740       1.4184
    8741       1.3173
    8742       1.4913
    8743       1.5320
    8744       1.5315
    8745       1.3265
    8746       1.4561
    8747       1.4811
    8748       1.5247
    8749       1.5315
    8750       1.5543
    8751       1.5216
    8752       1.5215
    8753       1.4983
    8754       1.4319
    8755       1.4354
    8756       1.4046
    8757       1.3674
    8758       1.4632
    8759       1.4951
    8760       1.4983
    8761       1.5070
    8762       1.5134
    8763       1.6237
    8764       1.5475
    8765       1.4581
    8766       1.4327
    8767       1.4271
    8768       1.5227
    8769       1.6301
    8770       1.5482
    8771       1.5352
    8772       1.4607
    8773       1.6084
    8774       1.4487
    8775       1.3748
    8776       1.5242
    8777       1.4129
    8778       1.4880
    8779       1.4190
    8780       1.5112
    8781       1.4530
    8782       1.4644
    8783       1.3808
    8784       1.4590
    8785       1.3796
    8786       1.4264
    8787       1.3703
    8788       1.4445
    8789       1.5158
    8790       1.5417
    8791       1.5357
    8792       1.5146
    8793       1.3606
    8794       1.3445
    8795       1.2995
    8796       1.4628
    8797       1.3958
    8798       1.3750
    8799       1.2736
    8800       1.2627
    8801       1.3571
    8802       1.3893
    8803       1.3271
    8804       1.3594
    8805       1.3697
    8806       1.3426
    8807       1.3867
    8808       1.4909
    8809       1.5431
    8810       1.5191
    8811       1.5005
    8812       1.4669
    8813       1.5126
    8814       1.5182
    8815       1.4759
    8816       1.4195
    8817       1.5016
    8818       1.4181
    8819       1.4816
    8820       1.4584
    8821       1.5721
    8822       1.3483
    8823       1.3048
    8824       1.3268
    8825       1.4774
    8826       1.3693
    8827       1.4554
    8828       1.3740
    8829       1.4444
    8830       1.3896
    8831       1.3923
    8832       1.5037
    8833       1.5008
    8834       1.4093
    8835       1.4377
    8836       1.4119
    8837       1.4716
    8838       1.4397
    8839       1.4382
    8840       1.4506
    8841       1.4709
    8842       1.5900
    8843       1.5525
    8844       1.6643
    8845       1.6747
    8846       1.6731
    8847       1.4072
    8848       1.4291
    8849       1.4412
    8850       1.5226
    8851       1.5218
    8852       1.5892
    8853       1.6221
    8854       1.4611
    8855       1.4551
    8856       1.5877
    8857       1.5978
    8858       1.5242
    8859       1.5533
    8860       1.5438
    8861       1.4577
    8862       1.5026
    8863       1.5460
    8864       1.3426
    8865       1.4309
    8866       1.2772
    8867       1.3298
    8868       1.4400
    8869       1.3982
    8870       1.5294
    8871       1.4634
    8872       1.5209
    8873       1.5881
    8874       1.6049
    8875       1.5124
    8876       1.4814
    8877       1.5361
    8878       1.6422
    8879       1.5805
    8880       1.5344
    8881       1.4459
    8882       1.4995
    8883       1.6098
    8884       1.7041
    8885       1.5698
    8886       1.4912
    8887       1.4872
    8888       1.4971
    8889       1.4436
    8890       1.4648
    8891       1.6906
    8892       1.5801
    8893       1.7719
    8894       1.7724
    8895       1.7473
    8896       1.6205
    8897       1.6966
    8898       1.6477
    8899       1.5932
    8900       1.4826
    8901       1.4597
    8902       1.4751
    8903       1.5045
    8904       1.5338
    8905       1.5282
    8906       1.5004
    8907       1.3904
    8908       1.4010
    8909       1.3252
    8910       1.3308
    8911       1.4322
    8912       1.5414
    8913       1.5171
    8914       1.5322
    8915       1.6776
    8916       1.7037
    8917       1.5910
    8918       1.5459
    8919       1.5229
    8920       1.4971
    8921       1.6868
    8922       1.5713
    8923       1.5582
    8924       1.5130
    8925       1.5382
    8926       1.5801
    8927       1.6508
    8928       1.6377
    8929       1.5286
    8930       1.4871
    8931       1.5171
    8932       1.5465
    8933       1.5534
    8934       1.6796
    8935       1.5329
    8936       1.5832
    8937       1.6600
    8938       1.5817
    8939       1.4969
    8940       1.5763
    8941       1.5629
    8942       1.5368
    8943       1.4501
    8944       1.4699
    8945       1.4765
    8946       1.5727
    8947       1.4928
    8948       1.6125
    8949       1.6310
    8950       1.6434
    8951       1.6046
    8952       1.6641
    8953       1.5875
    8954       1.5172
    8955       1.6479
    8956       1.6150
    8957       1.5368
    8958       1.4516
    8959       1.6316
    8960       1.5630
    8961       1.6081
    8962       1.5929
    8963       1.6637
    8964       1.6087
    8965       1.6848
    8966       1.5721
    8967       1.5857
    8968       1.6065
    8969       1.4206
    8970       1.5176
    8971       1.4497
    8972       1.5403
    8973       1.4329
    8974       1.4207
    8975       1.3285
    8976       1.3734
    8977       1.3700
    8978       1.3765
    8979       1.4147
    8980       1.3940
    8981       1.3037
    8982       1.4469
    8983       1.4084
    8984       1.3909
    8985       1.4851
    8986       1.5479
    8987       1.6540
    8988       1.5759
    8989       1.6200
    8990       1.5704
    8991       1.6228
    8992       1.6002
    8993       1.6107
    8994       1.4901
    8995       1.4211
    8996       1.5278
    8997       1.4659
    8998       1.5358
    8999       1.3900
    9000       1.3236
    9001       1.3507
    9002       1.3505
    9003       1.4103
    9004       1.5309
    9005       1.6647
    9006       1.6193
    9007       1.6425
    9008       1.6062
    9009       1.5278
    9010       1.5159
    9011       1.4657
    9012       1.5174
    9013       1.5829
    9014       1.5871
    9015       1.5755
    9016       1.6025
    9017       1.6126
    9018       1.4714
    9019       1.3842
    9020       1.3699
    9021       1.3714
    9022       1.4233
    9023       1.4516
    9024       1.4449
    9025       1.5014
    9026       1.5283
    9027       1.4681
    9028       1.5660
    9029       1.6474
    9030       1.5905
    9031       1.5021
    9032       1.4863
    9033       1.5026
    9034       1.5603
    9035       1.5495
    9036       1.5397
    9037       1.4195
    9038       1.5226
    9039       1.5368
    9040       1.5748
    9041       1.5327
    9042       1.4347
    9043       1.4800
    9044       1.5118
    9045       1.4785
    9046       1.4736
    9047       1.5701
    9048       1.5057
    9049       1.5595
    9050       1.5891
    9051       1.4498
    9052       1.4589
    9053       1.4271
    9054       1.3745
    9055       1.3489
    9056       1.4143
    9057       1.5840
    9058       1.5321
    9059       1.5123
    9060       1.5194
    9061       1.5802
    9062       1.5778
    9063       1.4977
    9064       1.4039
    9065       1.4711
    9066       1.3683
    9067       1.5346
    9068       1.5021
    9069       1.5236
    9070       1.4768
    9071       1.5524
    9072       1.5414
    9073       1.5015
    9074       1.4945
    9075       1.4422
    9076       1.4201
    9077       1.4656
    9078       1.4743
    9079       1.5340
    9080       1.4583
    9081       1.5774
    9082       1.5589
    9083       1.5479
    9084       1.5388
    9085       1.4714
    9086       1.5942
    9087       1.4155
    9088       1.4321
    9089       1.5762
    9090       1.3623
    9091       1.4458
    9092       1.4487
    9093       1.4199
    9094       1.4099
    9095       1.4607
    9096       1.4377
    9097       1.4831
    9098       1.4525
    9099       1.4039
    9100       1.4805
    9101       1.5560
    9102       1.6103
    9103       1.6945
    9104       1.7975
    9105       1.6468
    9106       1.4930
    9107       1.4861
    9108       1.4710
    9109       1.5038
    9110       1.5567
    9111       1.4705
    9112       1.5495
    9113       1.5226
    9114       1.6015
    9115       1.5138
    9116       1.6037
    9117       1.4913
    9118       1.6569
    9119       1.6566
    9120       1.6050
    9121       1.5720
    9122       1.6336
    9123       1.7647
    9124       1.6463
    9125       1.7450
    9126       1.6610
    9127       1.6092
    9128       1.8101
    9129       1.7578
    9130       1.6279
    9131       1.6706
    9132       1.6071
    9133       1.5812
    9134       1.6146
    9135       1.4875
    9136       1.5854
    9137       1.5375
    9138       1.4986
    9139       1.5694
    9140       1.6407
    9141       1.6938
    9142       1.7300
    9143       1.5239
    9144       1.5668
    9145       1.5905
    9146       1.5168
    9147       1.5781
    9148       1.5918
    9149       1.4879
    9150       1.5799
    9151       1.4954
    9152       1.5703
    9153       1.5995
    9154       1.3492
    9155       1.4491
    9156       1.4986
    9157       1.6491
    9158       1.6995
    9159       1.6047
    9160       1.5498
    9161       1.5837
    9162       1.4510
    9163       1.4554
    9164       1.3825
    9165       1.3494
    9166       1.4083
    9167       1.3957
    9168       1.3493
    9169       1.2579
    9170       1.2316
    9171       1.2702
    9172       1.3190
    9173       1.3194
    9174       1.3580
    9175       1.3593
    9176       1.3431
    9177       1.3882
    9178       1.3415
    9179       1.3562
    9180       1.3990
    9181       1.4261
    9182       1.4679
    9183       1.5051
    9184       1.3620
    9185       1.3684
    9186       1.3699
    9187       1.3630
    9188       1.4292
    9189       1.4326
    9190       1.5053
    9191       1.5052
    9192       1.5060
    9193       1.4330
    9194       1.5494
    9195       1.4297
    9196       1.4275
    9197       1.4419
    9198       1.3833
    9199       1.4418
    9200       1.3971
    9201       1.4327
    9202       1.4675
    9203       1.5505
    9204       1.5659
    9205       1.5221
    9206       1.4029
    9207       1.4571
    9208       1.3992
    9209       1.3979
    9210       1.4711
    9211       1.5427
    9212       1.4677
    9213       1.6029
    9214       1.5147
    9215       1.5319
    9216       1.5128
    9217       1.5068
    9218       1.5224
    9219       1.3768
    9220       1.5109
    9221       1.4466
    9222       1.3976
    9223       1.4123
    9224       1.3591
    9225       1.3889
    9226       1.4306
    9227       1.3450
    9228       1.3567
    9229       1.4937
    9230       1.4634
    9231       1.4629
    9232       1.5758
    9233       1.5196
    9234       1.6128
    9235       1.4383
    9236       1.4387
    9237       1.4665
    9238       1.4602
    9239       1.4395
    9240       1.4025
    9241       1.3963
    9242       1.4262
    9243       1.3386
    9244       1.4656
    9245       1.5470
    9246       1.4829
    9247       1.4015
    9248       1.3808
    9249       1.3924
    9250       1.4879
    9251       1.3583
    9252       1.3679
    9253       1.4025
    9254       1.4532
    9255       1.4495
    9256       1.4876
    9257       1.5543
    9258       1.5652
    9259       1.4756
    9260       1.4610
    9261       1.4806
    9262       1.4929
    9263       1.5550
    9264       1.4849
    9265       1.4776
    9266       1.4679
    9267       1.4469
    9268       1.5959
    9269       1.6003
    9270       1.4925
    9271       1.5503
    9272       1.5711
    9273       1.4728
    9274       1.5451
    9275       1.3936
    9276       1.4412
    9277       1.4085
    9278       1.4157
    9279       1.3135
    9280       1.3933
    9281       1.4191
    9282       1.3740
    9283       1.4005
    9284       1.5021
    9285       1.6158
    9286       1.5836
    9287       1.6099
    9288       1.5662
    9289       1.5677
    9290       1.5872
    9291       1.6355
    9292       1.6575
    9293       1.5998
    9294       1.5968
    9295       1.5153
    9296       1.5491
    9297       1.4286
    9298       1.4297
    9299       1.4489
    9300       1.4746
    9301       1.3943
    9302       1.3850
    9303       1.5822
    9304       1.4947
    9305       1.4483
    9306       1.4996
    9307       1.5508
    9308       1.5414
    9309       1.4594
    9310       1.4649
    9311       1.3885
    9312       1.5210
    9313       1.5633
    9314       1.6011
    9315       1.5629
    9316       1.4879
    9317       1.4390
    9318       1.4467
    9319       1.3042
    9320       1.4196
    9321       1.4235
    9322       1.5164
    9323       1.4310
    9324       1.4561
    9325       1.5130
    9326       1.5388
    9327       1.4947
    9328       1.4599
    9329       1.4748
    9330       1.4812
    9331       1.4326
    9332       1.3784
    9333       1.3848
    9334       1.4101
    9335       1.4343
    9336       1.4716
    9337       1.4045
    9338       1.3272
    9339       1.3609
    9340       1.4381
    9341       1.4087
    9342       1.4032
    9343       1.3728
    9344       1.3713
    9345       1.4545
    9346       1.3854
    9347       1.3673
    9348       1.3362
    9349       1.4019
    9350       1.5691
    9351       1.5549
    9352       1.6504
    9353       1.5075
    9354       1.6548
    9355       1.6709
    9356       1.6495
    9357       1.6344
    9358       1.5403
    9359       1.6141
    9360       1.6335
    9361       1.6190
    9362       1.6614
    9363       1.6560
    9364       1.5076
    9365       1.5495
    9366       1.5512
    9367       1.5559
    9368       1.5491
    9369       1.5146
    9370       1.6466
    9371       1.5418
    9372       1.5424
    9373       1.6140
    9374       1.5106
    9375       1.6466
    9376       1.6338
    9377       1.6035
    9378       1.7023
    9379       1.7868
    9380       1.6295
    9381       1.5974
    9382       1.7043
    9383       1.6299
    9384       1.6534
    9385       1.7302
    9386       1.5648
    9387       1.5513
    9388       1.5035
    9389       1.5447
    9390       1.5676
    9391       1.6161
    9392       1.5613
    9393       1.5789
    9394       1.6594
    9395       1.7293
    9396       1.7438
    9397       1.7095
    9398       1.6175
    9399       1.7397
    9400       1.6958
    9401       1.6886
    9402       1.7549
    9403       1.7190
    9404       1.7686
    9405       1.6848
    9406       1.7057
    9407       1.7030
    9408       1.7105
    9409       1.6416
    9410       1.7155
    9411       1.6742
    9412       1.6075
    9413       1.6385
    9414       1.5843
    9415       1.5734
    9416       1.6206
    9417       1.6664
    9418       1.5816
    9419       1.5869
    9420       1.6125
    9421       1.6563
    9422       1.6928
    9423       1.6583
    9424       1.6695
    9425       1.6678
    9426       1.6049
    9427       1.5865
    9428       1.6540
    9429       1.6079
    9430       1.6313
    9431       1.5694
    9432       1.6075
    9433       1.6349
    9434       1.6874
    9435       1.7079
    9436       1.5804
    9437       1.6178
    9438       1.6451
    9439       1.4734
    9440       1.4834
    9441       1.4906
    9442       1.4799
    9443       1.5048
    9444       1.4742
    9445       1.4885
    9446       1.4282
    9447       1.4427
    9448       1.4539
    9449       1.4336
    9450       1.4922
    9451       1.5618
    9452       1.4487
    9453       1.3514
    9454       1.3876
    9455       1.3792
    9456       1.4087
    9457       1.2914
    9458       1.4574
    9459       1.4549
    9460       1.5058
    9461       1.5242
    9462       1.4331
    9463       1.4142
    9464       1.3918
    9465       1.3926
    9466       1.3719
    9467       1.3677
    9468       1.4130
    9469       1.3027
    9470       1.2629
    9471       1.3421
    9472       1.3566
    9473       1.3878
    9474       1.4471
    9475       1.3815
    9476       1.3888
    9477       1.4144
    9478       1.2939
    9479       1.3036
    9480       1.4325
    9481       1.3729
    9482       1.4163
    9483       1.3646
    9484       1.3310
    9485       1.3405
    9486       1.4086
    9487       1.4524
    9488       1.4236
    9489       1.3867
    9490       1.5324
    9491       1.4623
    9492       1.4049
    9493       1.3901
    9494       1.4692
    9495       1.4950
    9496       1.4426
    9497       1.3273
    9498       1.4896
    9499       1.3771
    9500       1.4807
    9501       1.4413
    9502       1.5278
    9503       1.5051
    9504       1.4915
    9505       1.4778
    9506       1.3628
    9507       1.3345
    9508       1.3891
    9509       1.3924
    9510       1.3803
    9511       1.3573
    9512       1.3730
    9513       1.3460
    9514       1.2892
    9515       1.3249
    9516       1.3065
    9517       1.4694
    9518       1.3858
    9519       1.4745
    9520       1.4039
    9521       1.5901
    9522       1.5695
    9523       1.4158
    9524       1.5992
    9525       1.4608
    9526       1.4879
    9527       1.5478
    9528       1.4925
    9529       1.4728
    9530       1.4474
    9531       1.5035
    9532       1.3963
    9533       1.4348
    9534       1.4651
    9535       1.3985
    9536       1.3527
    9537       1.3649
    9538       1.4533
    9539       1.5476
    9540       1.5096
    9541       1.4536
    9542       1.4558
    9543       1.4352
    9544       1.4243
    9545       1.5877
    9546       1.4109
    9547       1.3971
    9548       1.5140
    9549       1.4706
    9550       1.4272
    9551       1.4322
    9552       1.3947
    9553       1.4342
    9554       1.4495
    9555       1.4268
    9556       1.4275
    9557       1.2557
    9558       1.2689
    9559       1.3936
    9560       1.3067
    9561       1.3338
    9562       1.3239
    9563       1.3487
    9564       1.4432
    9565       1.5391
    9566       1.5826
    9567       1.7678
    9568       1.5674
    9569       1.4672
    9570       1.3999
    9571       1.4177
    9572       1.4089
    9573       1.3253
    9574       1.4228
    9575       1.3235
    9576       1.4626
    9577       1.4439
    9578       1.3756
    9579       1.3429
    9580       1.3412
    9581       1.5416
    9582       1.4359
    9583       1.3843
    9584       1.4433
    9585       1.3914
    9586       1.4147
    9587       1.3899
    9588       1.5120
    9589       1.4698
    9590       1.4625
    9591       1.4444
    9592       1.4194
    9593       1.4684
    9594       1.3985
    9595       1.3529
    9596       1.3132
    9597       1.3690
    9598       1.4405
    9599       1.4854
    9600       1.4032
    9601       1.4528
    9602       1.4236
    9603       1.4460
    9604       1.3756
    9605       1.4646
    9606       1.5187
    9607       1.5230
    9608       1.4778
    9609       1.5822
    9610       1.3814
    9611       1.3908
    9612       1.4953
    9613       1.5499
    9614       1.4493
    9615       1.4789
    9616       1.5046
    9617       1.4749
    9618       1.5222
    9619       1.5965
    9620       1.6140
    9621       1.6848
    9622       1.5940
    9623       1.3765
    9624       1.5190
    9625       1.5333
    9626       1.5236
    9627       1.5901
    9628       1.6019
    9629       1.5763
    9630       1.5938
    9631       1.5925
    9632       1.5401
    9633       1.5262
    9634       1.4606
    9635       1.3578
    9636       1.6185
    9637       1.6450
    9638       1.5732
    9639       1.6044
    9640       1.4842
    9641       1.4490
    9642       1.5025
    9643       1.3690
    9644       1.3803
    9645       1.4539
    9646       1.4438
    9647       1.4336
    9648       1.4410
    9649       1.4120
    9650       1.3418
    9651       1.3550
    9652       1.3091
    9653       1.3415
    9654       1.4038
    9655       1.3514
    9656       1.3791
    9657       1.3953
    9658       1.4043
    9659       1.3369
    9660       1.4145
    9661       1.3430
    9662       1.4168
    9663       1.3865
    9664       1.4294
    9665       1.3573
    9666       1.3195
    9667       1.3252
    9668       1.4883
    9669       1.4511
    9670       1.4266
    9671       1.3883
    9672       1.3999
    9673       1.5087
    9674       1.4885
    9675       1.5407
    9676       1.5272
    9677       1.4013
    9678       1.4832
    9679       1.4720
    9680       1.4368
    9681       1.4332
    9682       1.4084
    9683       1.4448
    9684       1.3761
    9685       1.3789
    9686       1.3496
    9687       1.3076
    9688       1.3829
    9689       1.3312
    9690       1.4341
    9691       1.2978
    9692       1.3890
    9693       1.4822
    9694       1.5248
    9695       1.4833
    9696       1.3911
    9697       1.3962
    9698       1.3666
    9699       1.3987
    9700       1.4518
    9701       1.4237
    9702       1.4095
    9703       1.3968
    9704       1.3118
    9705       1.4495
    9706       1.4429
    9707       1.4359
    9708       1.3445
    9709       1.4057
    9710       1.4970
    9711       1.4349
    9712       1.3446
    9713       1.4825
    9714       1.3580
    9715       1.3718
    9716       1.3515
    9717       1.4439
    9718       1.5037
    9719       1.4015
    9720       1.4343
    9721       1.4734
    9722       1.5604
    9723       1.4902
    9724       1.4748
    9725       1.4298
    9726       1.5303
    9727       1.4431
    9728       1.4398
    9729       1.4694
    9730       1.4801
    9731       1.4349
    9732       1.4451
    9733       1.4138
    9734       1.5282
    9735       1.5168
    9736       1.5240
    9737       1.3772
    9738       1.4890
    9739       1.3693
    9740       1.4138
    9741       1.3271
    9742       1.3598
    9743       1.4746
    9744       1.3602
    9745       1.3279
    9746       1.3799
    9747       1.3918
    9748       1.3761
    9749       1.3960
    9750       1.4532
    9751       1.4210
    9752       1.4390
    9753       1.5847
    9754       1.5264
    9755       1.5032
    9756       1.4344
    9757       1.4019
    9758       1.3763
    9759       1.4822
    9760       1.4618
    9761       1.5275
    9762       1.5508
    9763       1.5471
    9764       1.5347
    9765       1.4150
    9766       1.4002
    9767       1.3570
    9768       1.3173
    9769       1.4166
    9770       1.3252
    9771       1.5219
    9772       1.3962
    9773       1.3958
    9774       1.3861
    9775       1.4503
    9776       1.4145
    9777       1.5335
    9778       1.4542
    9779       1.3609
    9780       1.4273
    9781       1.4201
    9782       1.3926
    9783       1.3836
    9784       1.3417
    9785       1.3976
    9786       1.4303
    9787       1.3266
    9788       1.3904
    9789       1.4947
    9790       1.4516
    9791       1.5000
    9792       1.4305
    9793       1.3733
    9794       1.4143
    9795       1.3718
    9796       1.5129
    9797       1.4523
    9798       1.4329
    9799       1.4564
    9800       1.4014
    9801       1.4757
    9802       1.3936
    9803       1.4823
    9804       1.5689
    9805       1.4730
    9806       1.5329
    9807       1.4586
    9808       1.5044
    9809       1.6428
    9810       1.5923
    9811       1.5916
    9812       1.5730
    9813       1.5276
    9814       1.5388
    9815       1.4943
    9816       1.5044
    9817       1.4503
    9818       1.4534
    9819       1.3678
    9820       1.3786
    9821       1.3772
    9822       1.3908
    9823       1.3071
    9824       1.3784
    9825       1.3643
    9826       1.3742
    9827       1.3631
    9828       1.4839
    9829       1.5658
    9830       1.5358
    9831       1.4162
    9832       1.3836
    9833       1.3269
    9834       1.4006
    9835       1.3566
    9836       1.3541
    9837       1.4017
    9838       1.4082
    9839       1.3078
    9840       1.3822
    9841       1.4104
    9842       1.3413
    9843       1.3707
    9844       1.4519
    9845       1.4980
    9846       1.6074
    9847       1.5856
    9848       1.5665
    9849       1.5633
    9850       1.8690
    9851       1.7653
    9852       1.7241
    9853       1.6883
    9854       1.7955
    9855       1.6202
    9856       1.6116
    9857       1.6162
    9858       1.5739
    9859       1.6121
    9860       1.5555
    9861       1.6343
    9862       1.6199
    9863       1.4002
    9864       1.4492
    9865       1.5585
    9866       1.6210
    9867       1.5541
    9868       1.6520
    9869       1.5709
    9870       1.5418
    9871       1.6427
    9872       1.5702
    9873       1.5788
    9874       1.4664
    9875       1.4336
    9876       1.4804
    9877       1.3090
    9878       1.3823
    9879       1.2536
    9880       1.3420
    9881       1.4007
    9882       1.4854
    9883       1.5364
    9884       1.4701
    9885       1.5609
    9886       1.5149
    9887       1.4663
    9888       1.4829
    9889       1.5070
    9890       1.5238
    9891       1.4156
    9892       1.4750
    9893       1.4848
    9894       1.3983
    9895       1.3934
    9896       1.4086
    9897       1.4194
    9898       1.3689
    9899       1.5040
    9900       1.4054
    9901       1.3182
    9902       1.4065
    9903       1.3120
    9904       1.4276
    9905       1.5096
    9906       1.4656
    9907       1.5669
    9908       1.5082
    9909       1.4749
    9910       1.5388
    9911       1.5135
    9912       1.4591
    9913       1.5151
    9914       1.5645
    9915       1.3865
    9916       1.5218
    9917       1.4936
    9918       1.4571
    9919       1.5027
    9920       1.6190
    9921       1.4443
    9922       1.4472
    9923       1.3729
    9924       1.5165
    9925       1.5313
    9926       1.5190
    9927       1.5458
    9928       1.5640
    9929       1.5459
    9930       1.5066
    9931       1.4385
    9932       1.6284
    9933       1.6482
    9934       1.5939
    9935       1.4807
    9936       1.6057
    9937       1.6434
    9938       1.6374
    9939       1.4501
    9940       1.3792
    9941       1.5099
    9942       1.4936
    9943       1.5734
    9944       1.4899
    9945       1.5061
    9946       1.6302
    9947       1.5922
    9948       1.4612
    9949       1.6375
    9950       1.5025
    9951       1.5784
    9952       1.5341
    9953       1.6020
    9954       1.6035
    9955       1.4826
    9956       1.4537
    9957       1.5371
    9958       1.4764
    9959       1.5710
    9960       1.5485
    9961       1.5764
    9962       1.5980
    9963       1.6276
    9964       1.6646
    9965       1.7125
    9966       1.6805
    9967       1.6038
    9968       1.6057
    9969       1.5620
    9970       1.4235
    9971       1.6068
    9972       1.6779
    9973       1.5808
    9974       1.6373
    9975       1.5018
    9976       1.5822
    9977       1.5938
    9978       1.5672
    9979       1.4499
    9980       1.6568
    9981       1.6351
    9982       1.6641
    9983       1.6484
    9984       1.7042
    9985       1.5573
    9986       1.7018
    9987       1.6076
    9988       1.6869
    9989       1.5449
    9990       1.6621
    9991       1.6465
    9992       1.6309
    9993       1.5709
    9994       1.6201
    9995       1.6418
    9996       1.6144
    9997       1.6520
    9998       1.6550
    9999       1.6273
   10000       1.6315
