# Supplementary material for: Active ingredients and molecular targets of Taraxacum mongolicum against hepatocellular carcinoma: network pharmacology, molecular docking, and molecular dynamics simulation analysis
Source: PeerJ. 2022 Jul 18;10:e13737. doi: 10.7717/peerj.13737 (PMC9302432; doi:10.7717/peerj.13737)
Supplement: Supplemental Information 7 [file peerj-10-13737-s007.zip › Molecular dynamics (MD) simulation data/HSP90AA1-Quercetin/rmsf_protein.dat]

#Res        AtomicFlx
   1.000       1.9423
   2.000       1.0072
   3.000       0.6711
   4.000       0.5831
   5.000       0.6210
   6.000       0.7441
   7.000       0.6906
   8.000       0.7677
   9.000       0.8055
  10.000       0.6936
  11.000       0.6057
  12.000       0.6988
  13.000       0.7001
  14.000       0.6446
  15.000       0.7747
  16.000       0.8433
  17.000       0.7973
  18.000       0.7234
  19.000       0.9356
  20.000       1.0591
  21.000       1.0393
  22.000       1.1207
  23.000       0.9405
  24.000       1.1106
  25.000       0.9006
  26.000       0.6570
  27.000       0.6030
  28.000       0.6111
  29.000       0.6655
  30.000       0.7028
  31.000       0.5741
  32.000       0.7282
  33.000       0.9232
  34.000       0.8449
  35.000       0.8154
  36.000       0.7227
  37.000       0.6569
  38.000       0.7258
  39.000       0.7337
  40.000       0.6001
  41.000       0.5717
  42.000       0.6704
  43.000       0.6952
  44.000       0.6577
  45.000       0.8886
  46.000       1.1296
  47.000       1.1416
  48.000       1.2052
  49.000       1.6890
  50.000       1.8736
  51.000       1.5401
  52.000       1.5137
  53.000       1.5923
  54.000       1.3204
  55.000       1.5804
  56.000       1.8090
  57.000       1.5168
  58.000       1.3473
  59.000       1.6945
  60.000       0.9350
  61.000       0.6632
  62.000       0.6441
  63.000       0.5527
  64.000       0.4859
  65.000       0.4247
  66.000       0.4818
  67.000       0.5247
  68.000       0.5964
  69.000       0.7275
  70.000       0.9429
  71.000       0.7646
  72.000       0.5678
  73.000       0.4508
  74.000       0.4170
  75.000       0.4417
  76.000       0.4207
  77.000       0.4382
  78.000       0.4424
  79.000       0.4654
  80.000       0.4756
  81.000       0.5420
  82.000       0.5025
  83.000       0.5312
  84.000       0.5910
  85.000       0.5815
  86.000       0.6293
  87.000       0.5492
  88.000       0.5029
  89.000       0.5718
  90.000       0.6578
  91.000       0.7408
  92.000       0.8271
  93.000       0.8480
  94.000       0.8834
  95.000       0.9405
  96.000       0.8042
  97.000       0.7861
  98.000       0.9978
  99.000       0.9126
 100.000       0.6371
 101.000       0.9354
 102.000       1.0900
 103.000       0.8452
 104.000       1.0323
 105.000       1.3760
 106.000       1.2842
 107.000       1.1914
 108.000       1.6588
 109.000       1.8071
 110.000       1.7364
 111.000       1.2245
 112.000       1.1199
 113.000       0.8574
 114.000       0.8866
 115.000       0.7954
 116.000       0.6588
 117.000       0.8857
 118.000       1.0159
 119.000       1.0025
 120.000       1.0613
 121.000       0.6929
 122.000       0.6212
 123.000       0.5396
 124.000       0.4911
 125.000       0.5337
 126.000       0.4907
 127.000       0.4981
 128.000       0.5638
 129.000       0.5438
 130.000       0.4923
 131.000       0.5863
 132.000       0.5104
 133.000       0.4441
 134.000       0.4240
 135.000       0.4315
 136.000       0.4365
 137.000       0.4401
 138.000       0.4834
 139.000       0.6331
 140.000       0.9524
 141.000       0.9982
 142.000       0.7886
 143.000       0.6666
 144.000       0.4989
 145.000       0.4591
 146.000       0.4691
 147.000       0.4232
 148.000       0.4182
 149.000       0.4495
 150.000       0.6952
 151.000       0.9562
 152.000       1.2383
 153.000       1.1514
 154.000       0.7223
 155.000       0.4975
 156.000       0.4920
 157.000       0.4703
 158.000       0.5698
 159.000       0.9353
 160.000       0.9598
 161.000       1.6033
 162.000       1.3495
 163.000       1.2909
 164.000       1.0565
 165.000       0.9107
 166.000       1.0810
 167.000       0.5333
 168.000       0.4614
 169.000       0.4328
 170.000       0.4801
 171.000       0.4130
 172.000       0.4175
 173.000       0.4257
 174.000       0.4835
 175.000       0.4873
 176.000       0.5923
 177.000       0.8480
 178.000       0.9074
 179.000       0.6442
 180.000       0.7559
 181.000       0.7006
 182.000       0.6508
 183.000       0.7199
 184.000       0.8155
 185.000       0.8893
 186.000       0.9034
 187.000       0.7170
 188.000       0.5850
 189.000       0.6991
 190.000       0.7633
 191.000       0.6943
 192.000       0.7539
 193.000       0.9129
 194.000       0.9997
 195.000       0.9313
 196.000       1.1021
 197.000       1.3063
 198.000       1.7721
 199.000       1.3602
 200.000       1.4561
 201.000       0.9909
 202.000       0.9423
 203.000       0.7837
 204.000       0.7138
 205.000       0.5571
 206.000       0.7961
 207.000       1.4670
 208.000       2.3933
 209.000       3.6185
