# Supplementary material for: Active ingredients and molecular targets of Taraxacum mongolicum against hepatocellular carcinoma: network pharmacology, molecular docking, and molecular dynamics simulation analysis
Source: PeerJ. 2022 Jul 18;10:e13737. doi: 10.7717/peerj.13737 (PMC9302432; doi:10.7717/peerj.13737)
Supplement: Supplemental Information 8 [file peerj-10-13737-s008.xlsx]

## Sheet: sheet1
Ingredient id	Ingredient name	Ingredient alias
HBIN000361	11β,13-dihydrotaraxinic acid	NA
HBIN000363	11β,13-dihydrotaraxinic acid β-glucopyranosyl ester	NA
HBIN001773	1,6,6-trimethyl-7-(3-oxobut-1-enyl)-3,8-dioxatricyclo[5.1.0.0(2,4)]octan-5-one	NA
HBIN005643	2-furfural	NA
HBIN006828	2-T-butyl-5-methyl-[1,3]dioxolane-4-carboxylic acid	NA
HBIN008384	3-carene,4-acetyl	NA
HBIN008798	3-methoxy-4-hydroxybenzaldehyd	NA
HBIN010444	4-hydroxy-2,6-dimethoxyphenol-1-O-β-D-glucopyranoside	NA
HBIN010490	4-hydroxy-4-methyl-2-pentanone	Diacetone-alcool [French]; 4-Hydroxy-4-methyl-pentan-2-on; Q7WP157PTD; Diacetonalcohol [Dutch]; ST51047025; 4-Hydroxy-4-methylpentanone; 2-Methyl-2-pentanol-4-one; Diacetonalkohol(german); NCGC00249012-01; J-515493; J-004939; 4474AA; HSDB 1152; Diacetone; 4-Idrossi-4-metil-pentan-2-one [Italian]; CJ-26683; WLN: QX1 & 1 & 1V1; AC1L1L91; Dimethyl acetonyl carbinol; CHEBI:55381; 4-Hydroxy-4-methyl-p…
HBIN010946	5,10-diethoxy-2,3,7,8-tetrahydro-1H,6H-dipyrrolo[1,2-A.1',2'-D]pyrazine	NA
HBIN012161	6-acetyl-4,4,7-trimethylbicyclo[4.1.0]heptan-2-one	NA
HBIN016904	arsanin	NA
HBIN016938	artecalin	NA
HBIN017758	benzenecarboxylic acid	NA
HBIN018278	beta-sitosterol	24.alpha.-Ethylcholesterol; alpha-Dihydrofucosterol; 83-46-5; MEGxp0_001710; SPBio_002950; 16-(5-ethyl-6-methyl-heptan-2-yl)-10,13-dimethyl-2,3,4,7,8,9,11,12,14,15,16,17-dodecahydro-1H-cyclopenta[a]phenanthren-3-ol; 16-(5-ethyl-6-methylheptan-2-yl)-10,13-dimethyl-2,3,4,7,8,9,11,12,14,15,16,17-dodecahydro-1H-cyclopenta[a]phenanthren-3-ol; 24beta-Ethylcholesterol; SKF 14463; Prestwick1_000985; (3S,…
HBIN019298	caffeic acid	Caffeate; Lopac-C-0625; 71693-97-5; DivK1c_006624; KBio2_007302; (Z)-3-(3,4-dihydroxyphenyl)prop-2-enoic acid; NCGC00015206-02; CAS-3331-39-5; 60020_FLUKA; AI3-63211; 3-(3,4-Dihydroxyphenyl)-2-propenoic acid polymer; (E)-3-(3,4-dihydroxyphenyl)prop-2-enoic acid; NSC623438; 4-(2'-Carboxyvinyl)-1,2-dihydroxybenzene; KBio2_004734; (2Z)-3-(3,4-dihydroxyphenyl)prop-2-enoic acid; CHEMBL1320034; AIDS-00…
HBIN019351	calcium	NA
HBIN020363	chlorogenic acid	3-methyl-1,4,5-tris(oxidanyl)cyclohexane-1-carboxylic acid; 4-prop-1-enylbenzene-1,2-diol; A821421; 4-prop-1-enylbenzene-1,2-diol; 1,3,4-trihydroxy-5-methyl-1-cyclohexanecarboxylic acid; chlorogenic acid ; Chlorogenic acid; chlorogenicacid
HBIN020406	choline	Choline chloride; choline hydroxide
HBIN020427	Chrysanthemaxanthin	.beta.,.epsilon.-Carotene-3,3'-diol, 5,8-epoxy-5,8-dihydro-, (3S,3'R,5R,6'R,8S)-; JRHJXXLCNATYLS-OMSIYMKDSA-N; .beta.,.epsilon.-Carotene-3,3'-diol, 5,8-epoxy-5,8-dihydro-; 2-[(2E,4E,6E,8E,10E,12E,14E,16E)-17-(4-hydroxy-2,6,6-trimethylcyclohex-2-en-1-yl)-6,11,15-trimethylheptadeca-2,4,6,8,10,12,14,16-octaen-2-yl]-4,4,7a-trimethyl-2,5,6,7-tetrahydro-1-benzofuran-6-ol; .alpha.-Carotene-3,3'-diol, 5,…
HBIN020526	cichoric acid	NA
HBIN021426	copper	NA
HBIN023435	desacetylmatricarin	NA
HBIN025796	esculetin	AIDS-014709; CCG-38509; Cichoriin aglycon; KBioSS_001646; KUC108669N; NSC-26428; ZINC00057908; SM2XD6V944; HMS1570L22; ILEDWLMCKZNDJK-UHFFFAOYSA-N; NSC26428; Esculetol; ZX-AN021876; BPBio1_000968; MolPort-000-709-311; 6,7-Dihydroxycoumarin, 8CI; FCH1117729; ST24044991; 6,7-dihydroxy-2-chromenone; Coumarin, 6,7-dihydroxy-; NCGC00094873-01; KBio1_001374; NCGC00016425-01; Prestwick1_000940; AS-11863…
HBIN025897	Ethyl caffeate	66648-50-8; 2-Propenoic acid, 3-(3,4-dihydroxyphenyl)-, ethyl ester; Ethyl 3,4-dihydroxycinnamate; 3-(3,4-dihydroxyphenyl)prop-2-enoic acid ethyl ester; Caffeic acid ethyl ester; 3-(3,4-dihydroxyphenyl)acrylic acid ethyl ester; NSC619661; ZINC01614326; ethyl caffeate; AIDS-085229; ethyl (E)-3-(3,4-dihydroxyphenyl)prop-2-enoate; AIDS085229; ethyl 3-(3,4-dihydroxyphenyl)prop-2-enoate; (E)-3-(3,4-di…
HBIN025971	ethyl p-hydroxyphenylacetate	NA
HBIN026570	Flavoxanthin	flavoxanthin; (2R,6S,7aR)-2-[(1E,3E,5E,7E,9E,11E,13E,15E)-16-[(1R,4R)-4-hydroxy-2,6,6-trimethyl-1-cyclohex-2-enyl]-1,5,10,14-tetramethylhexadeca-1,3,5,7,9,11,13,15-octaenyl]-4,4,7a-trimethyl-2,5,6,7-tetrahydrobenzofuran-6-ol; C08594; (2R,6S,7aR)-2-[(2E,4E,6E,8E,10E,12E,14E,16E)-17-[(1R,4R)-4-hydroxy-2,6,6-trimethyl-1-cyclohex-2-enyl]-6,11,15-trimethylheptadeca-2,4,6,8,10,12,14,16-octaen-2-yl]-4,4…
HBIN030188	inositol	mesoinositol; Myo-inositol; i-inositol; Inositol-c; scyllo-insitol; Inositol
HBIN030233	inulin	Inulin; I0041
HBIN030348	iron	NA
HBIN031742	kaempferal-3-O-α-L-rhamnopyranosyl-(1→6)-β-D-glucopyranoside	NA
HBIN033339	linolenic acid	NSC 2042; NCGC00091058-06; sodium (9E,12E)-octadeca-9,12-dienoate; BG00620376; NCGC00091058-05; EINECS 207-334-8; (9E,12E,15E)-9,12,15-Octadecatrienoic acid; STK801963; PO45E3L8YU; (9E,12E)-octadeca-9,12-dienoate; alpha-Lnn; 4CH-024330; ST072192; CHEBI:92583; LS-102392; CMC_7371; 21661-12-1; 9,12,15-all-cis-Octadecatrienoic acid; (9E,12E,15E)-octadeca-9,12,15-trienoic acid; PREVENTION 1 (LINOLENI…
HBIN033862	luteolin-７-Ｏ-galactoside	NA
HBIN034390	manganese	NA
HBIN035129	Methyl caffeate	2-Propenoic acid, 3-(3,4-dihydroxyphenyl)-, methyl ester, (2E)-; N79173B9HF; 3-(3,4-dihydroxyphenyl)acrylic acid methyl ester; (E)-3-(3,4-dihydroxyphenyl)acrylic acid methyl ester; BG01510488; STK523948; Caffeic acid methyl ester; Caffeic acid methyl; C10477; methyl (E)-3-(3,4-dihydroxyphenyl)-2-propenoate; AX8139367; CHEMBL17001; AKOS003263230; Methyl 1-(3'',4''-dihydroxyphenyl)propenate; ACM384…
HBIN035641	molybdenum	NA
HBIN035816	mthyl p-hydroxyphenylacetate	mthyl p-hydroxyphe-nylacetate
HBIN036159	myristic acid	1-Tridecanecarboxylic acid; Myristinsaeure; CH3-[CH2]12-COOH; 70079_FLUKA; AI3-15381; LMFA01010014; CH3-[CH2]12-COO(-); NCGC00091068-02; Myristic acid-[9,10-3H]; C06424; Emery 655; myristic acid ; NSC 5028; 70082_FLUKA; C14 fatty acid; ST023797; W276405_ALDRICH; CCRIS 4724; Kortacid 1499; 3uev; TUNFSRHWOTWDNC-UHFFFAOYSA-M; Tetradecanoic acid; EINECS 250-924-5; n-Tetradecoic acid; 4-02-00-01126 (B…
HBIN038680	palmitic acid	HSDB 5001; FEMA No. 2832; Lunac P 95; WLN: QV15; Prifac 2960; Emersol 140; 76119_FLUKA; 4-02-00-01157 (Beilstein Handbook Reference); LS-2331; Pentadecanecarboxylic acid; Loxiol EP 278; Palmitic acid (7CI,8CI); P0500_SIGMA; n-Hexadecanoic acid; Palmitinsaeure; NCGC00164358-01; Hystrene 9016; Hexadecylic acid; Hexadecanoic acid; Hydrofol Acid 1690; 116860-99-2; hexadecoic acid; P5585_SIGMA; Hystre…
HBIN039022	pectin	(2S,3R,4S,5R,6R)-3,4,5,6-tetrahydroxy-2-tetrahydropyrancarboxylic acid; 14982-50-4; (2S,3R,4S,5R,6R)-3,4,5,6-tetrahydroxyoxane-2-carboxylic acid; GTR; C08348; Galacturonic acid; (2S,3R,4S,5R,6R)-3,4,5,6-tetrahydroxytetrahydropyran-2-carboxylic acid
HBIN039500	phenylacetic acid	2-phenylethanoate; 29446-EP2298765A1; 29446-EP2311842A2; 29446-EP2298764A1; BDBM36183; phenylacetate(1-); 2-phenylacetate; 29446-EP2275420A1; AC1N9FQQ; AKOS024258138; WLJVXDMOQOGPHL-UHFFFAOYSA-M; phenylacetate anion; 29446-EP2295055A2; c0211; ZB011530; 29446-EP2305671A1; phenylacetic acid anion; 29446-EP2305642A2; phenylacetate; 29446-EP2298777A2; AB01275449-01; CHEBI:18401; A804964; 29446-EP2289…
HBIN039666	p-hydorxyphenylacetic acid	NA
HBIN039673	p-hydroxybenzoate	NA
HBIN039707	p-hydroxyphenylpropionic acid	p-hydroxyphenyl-propionic acid; p-hydroxy-phenylpropionic acid
HBIN040613	potassium	NA
HBIN040911	protocatechuic aldehyde	FT-0614322; M-6274; 3,4-Dihydroxybenzaldehyde, analytical standard; MolPort-000-672-422; 3,4-Dihydroxybenzaldehyde, purum, >=97.0% (HPLC); SBB040269; ACN-S002767; 3,4-Dihydroxybenzaldehyde, homopolymer; NSC-22961; 3,4-Dihydroxybenzenecarbonal; ACMC-20mvlo; PS-5533; 3,4-dihydroxy-benzaldehyde; 4CN-0731; BR-39223; 3,4-dihydroxy benzaldehyde; Benzaldehyde, 3,4-dihydroxy- (9CI); AK-39223; 139-85-5; D…
HBIN041495	quercetin	2-(3,4-dihydroxyphenyl)-3,5,7-trihydroxychromen-4-one; c0808; NCGC00025016-03; EINECS 204-187-1; Maybridge1_008992; quercetin-7-olate; 2-(3,4-Dihydroxyphenyl)-3,5,7-trihydroxy-4H-1-benzopyran-4-one; C00389; 73123-10-1; NCGC00015870-01; 2-(3,4-dihydroxyphenyl)-3,5-dihydroxy-4-oxo-4-chromen-7-olate; 3,5-Dihydroxy-2-(3,4-dihydroxyphenyl)-4-oxo-4H-1-benzopyran-7-ol anion; KBio2_003152; MEGxp0_000381;…
HBIN041705	quercetin-３-Ｏ-β-galactoside	NA
HBIN041710	quercetin-３-Ｏ-galactoside	NA
HBIN042670	rutin	2-(3,4-dihydroxyphenyl)-5,7-dihydroxy-3-[(2S,3R,4S,5S,6R)-3,4,5-trihydroxy-6-[[(2R,3R,4R,5R,6S)-3,4,5-trihydroxy-6-methyl-tetrahydropyran-2-yl]oxymethyl]tetrahydropyran-2-yl]oxy-chromone; 56764-99-9; 153-18-4; Rutin [JAN]; 3,3',4',5,5',7-Hexahydroxyflavone (6-O-alpha-L-rhamnosyl-beta-D-glucoside); Glucopyranoside, quercetin-3 6-O-(6-deoxy-alpha-L-mannopyranosyl)-, beta-D-; 164535-43-7; 2-(3,4-dih…
HBIN043442	scopoletin	NINDS_000720; 7-hydroxy-6-methoxy-coumarin; NCGC00016349-05; 6-methoxy-7-hydroxycoumarin; 6-methoxy-7-oxidanyl-chromen-2-one; CHEBI:17488; SPBio_002884; HMS1571A05; RODXRVNMMDRFIK-UHFFFAOYSA-N; NCGC00016349-08; TR-029034; 5-18-03-00203 (Beilstein Handbook Reference); Acid, Gelseminic; 6-Methylesculetin; UNII-KLF1HS0SXJ; 7-hydroxy 6-methoxy coumarine; Scopoletin, >=99%; AB00443525; beta -methylesc…
HBIN044244	sodium	NA
HBIN044329	sonchuside a	NA
HBIN044730	stearic acid	4-02-00-01206 (Beilstein Handbook Reference); AIDS-049230; Emersol 871; 8039-52-9; 126539-56-8; stearic acid, ion(1-); D00119; octadecoic acid; Hydrofol Acid 150 (VAN); 134503-33-6; Fatty acids C16-18; 68937-76-8; Kam 2000; VLZ 200; Lunac S 98; Glycon S-80; Hy-phi 1205; Lunac YA; Pristerene 9429; Pristerene 4900; Octadecanoic acid (9CI); Hystrene 9718NF; Edenor FHTI; Cetylacetic acid; NAA 173; NS…
HBIN045261	(+)-Syringaresinol	(+ )-syringaresinol; 4-[(1S,3aR,4S,6aR)-4-(4-hydroxy-3,5-dimethoxy-phenyl)-1,3,3a,4,6,6a-hexahydrofuro[4,3-c]furan-1-yl]-2,6-dimethoxy-phenol; 21453-69-0; C10889; (7alpha,7'alpha,8alpha,8'alpha)-3,3',5,5'-tetramethoxy-7,9':7',9-diepoxylignane-4,4'-diol; CHEBI:47; 4-[(1S,3aR,4S,6aR)-4-(4-hydroxy-3,5-dimethoxyphenyl)-1,3,3a,4,6,6a-hexahydrofuro[4,3-c]furan-1-yl]-2,6-dimethoxyphenol; (+)-syringaresi…
HBIN045518	taraxacerin	NA
HBIN045521	taraxacoside	NA
HBIN045530	taraxasterol	Urs-20(30)-en-3-ol, (3.beta.,5xi,9xi,13xi,18xi,19.alpha.)-; taraxasterol ; 1059-14-9; AKOS032948443; (3S,6aR,6bR,8aR,12S,14bR)-4,4,6a,6b,8a,12,14b-heptamethyl-11-methylene-1,2,3,4a,5,6,6a,7,8,9,10,12,12a,13,14,14a-hexadecahydropicen-3-ol; Taraxasterol
HBIN045531	taraxasterol acetat	NA
HBIN045533	taraxasterol palmiat	NA
HBIN045534	taraxasterol palmitate	NA
HBIN045541	Taraxerol	D-Friedoolean-14-en-3beta-ol; D-Friedoolean-14-en-3-ol, (3beta)-; taraxerol ; 127-22-0; ZINC04082498; C08637; 22076-46-6; taraxerol; (3S,4aR,6aR,6aS,8aR,12aR,14aR,14bR)-4,4,6a,6a,8a,11,11,14b-octamethyl-1,2,3,4a,5,6,8,9,10,12,12a,13,14,14a-tetradecahydropicen-3-ol
HBIN045547	taraxicin	NA
HBIN045548	taraxinic acid	NA
HBIN045549	taraxinicacid-1'-o-β-d-glucopyranoside	taraxinic acid 1' -o-beta-d-glucopyranoside; taraxinic acid 1'-o-beta-d-glucopyranoside
HBIN045550	taraxinic acid β-glucopyranosyl ester	NA
HBIN046806	trans-p-coumaryl alcohol	trans-p-coumaryl alcohol
HBIN046808	trans-p-coumaryl aldehyde	NA
HBIN048039	vitamin b1	2-[3-[(6-amino-2-methyl-4-pyrimidinyl)methyl]-4-methyl-5-thiazol-3-iumyl]ethanol chloride hydrochloride; Betolvex; Cobamide,6-dimethyl-1H-benzimidazolyl-, cyanide; 5,6-Dimethylbenzimidazolyl cyanocobamide; vitamin B12; Rubrocitol; Embiol; 1H-Benzimidazole,6-dimethyl-1-(3-O-phosphono-.alpha.-D-ribofuranosyl)-, monoester with cobinamide cyanide hydroxide, inner salt; CHEMBL3707449; 5,6-Dimethylbenz…
HBIN048043	vitamin b2	130609-39-1; Betolvex; Cobamide,6-dimethyl-1H-benzimidazolyl-, cyanide; UNII-TLM2976OFR; CCRIS 1904; 5,6-Dimethylbenzimidazolyl cyanocobamide; CAS-83-88-5; A840676; Riboflavin (B2), analytical standard; Lactoflavine; vitamin B12; Rubrocitol; AI3-14697; 6,7-Dimethyl-9-ribitylisoalloxazine; Embiol; 4d1y; 1H-Benzimidazole,6-dimethyl-1-(3-O-phosphono-.alpha.-D-ribofuranosyl)-, monoester with cobinami…
HBIN048047	vitamin c	D01CWN; Cell C; Ronotec 100; P 1110; Suncoat VC 40; D-threo-hex-2-enoic acid gamma-lactone; Citrovit; 2-o-(beta-d-glucopyranosyl)-ascorbic acid_qt; Juvamine; SCHEMBL13468284; Vasc; CHEBI:51384; D-Lyxoascorbic acid; CHEMBL1253320; AK481251; Chewcee; D-xyloascorbic acid; C8DQ5M1Y1E; MLS001066386; AK322241; Ascorbic acid, D-; AC1LD8K5; E 300; Scorbu C; 10504-35-5; Ascorbicacid; l(+)-ascorbic acid; Z…
HBIN048918	zinc	NA
