# Supplementary material for: Active ingredients and molecular targets of Taraxacum mongolicum against hepatocellular carcinoma: network pharmacology, molecular docking, and molecular dynamics simulation analysis
Source: PeerJ. 2022 Jul 18;10:e13737. doi: 10.7717/peerj.13737 (PMC9302432; doi:10.7717/peerj.13737)
Supplement: Supplemental Information 9 [file peerj-10-13737-s009.xlsx]

## Sheet: Sheet1
TCGA Targets	logFC	AveExpr	t	P.Value	adj.P.Val	B		Intersection Targets
BMP10	-4.44712	0.809739	-30.9342	1.04375e-109	2.14282e-105	239.285		ABCB1
CLEC4M	-8.52618	2.2684	-30.1812	1.23545e-106	1.26819e-102	232.286		ABCC1
CLEC1B	-8.00964	1.82693	-29.1915	1.4966e-102	1.02417e-98	222.983		ABCG2
CLEC4G	-8.32548	3.51551	-26.3924	9.53e-91	4.89127e-87	196.065		ABO
GDF2	-7.66032	1.99456	-26.2766	2.98266e-90	1.22468e-86	194.935		ACACA
NDST3	-4.19883	1.27826	-24.8556	4.0028e-84	1.36962e-80	180.95		ACAT1
BMPER	-5.87807	2.98715	-23.8411	1.05081e-79	3.08188e-76	170.86		ACE
STAB2	-7.29886	3.10132	-23.3326	1.77006e-77	4.54241e-74	165.775		ACTB
CHRM2	-2.77885	0.60935	-22.9731	6.70243e-76	1.5289e-72	162.171		ADH1C
GABRD	4.4437	5.77241	22.8805	1.71184e-75	3.5144e-72	161.241		ADH4
CCL23	-3.90798	1.91349	-22.7853	4.48759e-75	8.37548e-72	160.285		ADRA1A
PVALB	-4.09502	1.43991	-22.454	1.28958e-73	2.20626e-70	156.953		ADRA2B
COL6A6	-4.08384	1.68581	-22.391	2.44516e-73	3.86148e-70	156.318		AKR1B10
PLVAP	2.96174	10.962	21.5535	1.21745e-69	1.78531e-66	147.872		AKR1C2
FCN2	-7.61078	3.79795	-21.4383	3.935e-69	5.38571e-66	146.708		AKT1
C13orf26	-1.57114	0.314062	-20.6344	1.42161e-65	1.8241e-62	138.578		AKT2
CRHBP	-6.72144	5.07553	-20.3134	3.75368e-64	4.53313e-61	135.329		ALB
UBE2T	3.65782	7.14685	20.0658	4.68838e-63	5.34736e-60	132.823		ALDH2
C21orf62	-3.00353	1.13159	-19.8227	5.59448e-62	6.04498e-59	130.362		ALDH3A1
ADAMTS13	-3.25391	7.27674	-19.7829	8.39284e-62	8.61525e-59	129.96		ANXA5
FCN3	-5.97366	6.55875	-19.5486	9.14878e-61	8.94402e-58	127.589		APCS
CDH13	2.87019	7.30319	19.4196	3.40816e-60	3.18043e-57	126.283		APEX1
CALN1	-3.59015	1.06723	-19.3677	5.78307e-60	5.16202e-57	125.759		APRT
CXorf36	2.39671	7.74799	19.2949	1.21382e-59	1.03832e-56	125.023		AR
AMHR2	-3.24658	1.04546	-19.1789	3.9552e-59	3.24801e-56	123.85		ARG1
MARCO	-7.48016	4.40763	-18.9581	3.74762e-58	2.95918e-55	121.618		ATF6
CDKN3	4.26379	6.75862	18.731	3.77549e-57	2.87077e-54	119.325		ATM
SLC26A6	2.73196	8.5735	18.6594	7.814e-57	5.72933e-54	118.603		AURKA
CCBE1	-4.88263	2.54214	-18.5321	2.84997e-56	2.01758e-53	117.319		AURKB
NCAPG	4.23449	7.4804	18.4828	4.70552e-56	3.22015e-53	116.821		BAX
COL15A1	4.24342	8.20002	18.3463	1.88161e-55	1.24611e-52	115.445		BCL2
C14orf180	-5.09497	1.95427	-18.2871	3.42932e-55	2.20013e-52	114.849		BCL2L1
CSRNP1	-2.34759	9.66237	-18.2325	5.96651e-55	3.71189e-52	114.3		BHMT
OIT3	-4.1472	7.6233	-18.2243	6.48809e-55	3.91766e-52	114.216		BIRC5
MELK	4.26436	6.46902	18.2152	7.11369e-55	4.17269e-52	114.125		BRAF
MND1	3.92448	5.06909	18.2	8.29981e-55	4.66508e-52	113.972		CA2
COLEC10	-5.91388	4.54708	-18.1987	8.4076e-55	4.66508e-52	113.959		CASP3
ECM1	-3.75565	7.53378	-18.1862	9.54397e-55	5.15625e-52	113.833		CASP7
SYT10	-1.89062	0.408235	-18.1152	1.96089e-54	1.03223e-51	113.119		CASP8
NXF3	-3.1054	1.13285	-18.0351	4.41475e-54	2.26587e-51	112.313		CASP9
HIGD1B	3.08323	4.00638	17.9963	6.54052e-54	3.27505e-51	111.923		CAV1
NUF2	4.54972	6.24804	17.9791	7.78261e-54	3.80421e-51	111.75		CBR1
NDC80	3.91005	6.74038	17.8079	4.4064e-53	2.1038e-50	110.029		CCL2
IQGAP3	4.31726	7.80521	17.7553	7.49812e-53	3.49856e-50	109.502		CCL5
CFP	-4.12806	6.35352	-17.7342	9.28046e-53	4.23395e-50	109.29		CCNA1
SKA1	4.24101	6.04709	17.6135	3.14367e-52	1.40303e-49	108.079		CCNA2
CDC25C	4.48191	5.75644	17.5017	9.72136e-52	4.24637e-49	106.958		CCNB1
CCNB2	4.22472	7.04989	17.4982	1.00642e-51	4.30455e-49	106.924		CCNB2
VIPR1	-4.75789	5.53817	-17.4045	2.59039e-51	1.08532e-48	105.985		CCND1
PRC1	3.39028	8.31507	17.3632	3.92924e-51	1.61335e-48	105.572		CCNE1
CDCA5	3.42706	7.62437	17.3471	4.62353e-51	1.8612e-48	105.41		CD81
NEK2	4.18365	6.74206	17.2691	1.01448e-50	4.00526e-48	104.63		CDC25A
NUDT10	-3.32284	1.59702	-17.2467	1.27145e-50	4.92507e-48	104.406		CDC25C
EXO1	3.99129	5.95547	17.1694	2.76785e-50	1.0523e-47	103.634		CDC45
AMIGO3	2.05497	7.06828	17.1111	4.97313e-50	1.85633e-47	103.052		CDK1
TNFRSF4	3.10722	5.83681	17.0629	8.07305e-50	2.95964e-47	102.571		CDK2
CDC20	4.45087	7.70922	17.0314	1.10885e-49	3.9938e-47	102.256		CDK4
KIFC1	3.87505	7.67497	17.023	1.20609e-49	4.26913e-47	102.173		CDK6
BIRC5	4.41315	6.91102	16.9992	1.53247e-49	5.33249e-47	101.935		CDKN1A
CENPF	3.86494	8.39533	16.954	2.41283e-49	8.25589e-47	101.485		CDKN2A
KIF20A	4.21017	7.02244	16.9463	2.60586e-49	8.77021e-47	101.408		CEBPB
TOP2A	4.24005	9.09962	16.9393	2.79723e-49	9.26245e-47	101.338		CETP
HJURP	3.98542	6.73421	16.9216	3.33855e-49	1.08794e-46	101.162		CLEC4M
LRAT	-4.04623	4.68116	-16.898	4.2304e-49	1.35703e-46	100.927		COMT
FBXL18	2.27819	8.22303	16.8896	4.60305e-49	1.45386e-46	100.844		CREBBP
ANKRD55	-3.38284	2.51843	-16.8518	6.72622e-49	2.09226e-46	100.467		CRP
ASPM	3.94492	8.09561	16.8193	9.32129e-49	2.85621e-46	100.143		CTSD
CXCL14	-6.62057	4.35978	-16.8009	1.12131e-48	3.38536e-46	99.9598		CXCR1
KCNN2	-4.98565	4.17902	-16.7497	1.87345e-48	5.57419e-46	99.4503		CYCS
PHACTR3	-2.73062	1.1852	-16.7146	2.66199e-48	7.80724e-46	99.1016		CYP17A1
GPR182	-4.22729	2.74758	-16.6925	3.32078e-48	9.60219e-46	98.8821		CYP1A1
HMMR	3.70889	6.97316	16.685	3.58105e-48	1.0211e-45	98.8072		CYP1A2
RCAN1	-2.57795	10.2891	-16.6612	4.54391e-48	1.2779e-45	98.5709		CYP2C8
C9orf100	2.62385	6.76476	16.6598	4.608e-48	1.27841e-45	98.557		CYP2E1
PTH1R	-4.3482	5.59222	-16.6477	5.19887e-48	1.4231e-45	98.4372		DDIT3
CDK1	3.66685	7.77131	16.634	5.96759e-48	1.61203e-45	98.3004		E2F1
E2F1	3.78633	8.11971	16.6166	7.10189e-48	1.89353e-45	98.1276		E2F2
CDC45	4.07104	6.21013	16.6089	7.66704e-48	2.018e-45	98.0516		EGF
KIF2C	4.17612	6.89605	16.6075	7.77412e-48	2.02029e-45	98.0379		EGFR
TOMM40L	1.70248	9.85898	16.5732	1.09545e-47	2.8112e-45	97.6975		ELK1
VPS45	1.1752	9.47444	16.5524	1.34879e-47	3.41859e-45	97.491		ENPP2
UBE2C	4.20631	7.44701	16.5222	1.82366e-47	4.56583e-45	97.1916		EPHX1
RACGAP1	2.54975	8.15378	16.5199	1.86787e-47	4.62016e-45	97.1678		ERBB2
TROAP	4.25643	6.66835	16.4857	2.62681e-47	6.42004e-45	96.8294		ERBB3
KIF4A	4.06215	7.1191	16.4644	3.24926e-47	7.84792e-45	96.6183		ESR1
PKMYT1	3.431	6.67395	16.4464	3.89217e-47	9.29143e-45	96.4391		F2
CDCA3	3.55876	6.57085	16.4414	4.09113e-47	9.65412e-45	96.3896		FABP1
TRAIP	3.24817	5.77763	16.4287	4.64102e-47	1.08273e-44	96.2645		FABP5
SLITRK6	-3.34004	1.32372	-16.4173	5.20001e-47	1.19951e-44	96.1516		FDFT1
EZH2	2.65498	7.62627	16.4005	6.15153e-47	1.40245e-44	95.9848		FGFR1
FOXM1	3.78457	8.22522	16.3994	6.21643e-47	1.40245e-44	95.9744		FHIT
BUB1	4.03625	6.57129	16.3938	6.57975e-47	1.46828e-44	95.918		FLT1
FAM189B	1.68364	9.42043	16.3546	9.72657e-47	2.14717e-44	95.5301		FOS
DLGAP5	4.06547	6.16823	16.3491	1.02722e-46	2.2435e-44	95.4759		G6PD
NTF3	-3.69546	3.18228	-16.3444	1.0766e-46	2.3266e-44	95.4293		GAPDH
HHIP	-5.23844	2.62794	-16.304	1.61076e-46	3.44468e-44	95.0294		GLUL
PZP	-6.86867	3.80999	-16.3028	1.62964e-46	3.44912e-44	95.0179		GPT
CCNB1	3.2212	8.44094	16.2428	2.96402e-46	6.20932e-44	94.4242		GRB2
AZI1	1.98541	8.19937	16.2312	3.3259e-46	6.89704e-44	94.3098		GSK3B
LYVE1	-3.88923	6.25195	-16.2288	3.40618e-46	6.99288e-44	94.2862		GSTA1
MSTO1	1.7365	9.5446	16.2162	3.85967e-46	7.84544e-44	94.1621		GSTM1
PBK	3.82108	6.36637	16.1656	6.39095e-46	1.28634e-43	93.6616		GSTM2
THY1	2.85356	10.1062	16.1449	7.85199e-46	1.56506e-43	93.4573		GSTO1
SPC25	3.66519	5.48817	16.1295	9.14865e-46	1.80598e-43	93.3056		GSTP1
TMEM120B	1.39616	8.25248	16.1088	1.12443e-45	2.19853e-43	93.1009		HDAC1
ANLN	3.91108	7.22339	16.0616	1.79615e-45	3.47878e-43	92.636		HERC5
TTK	4.25193	5.83145	16.06	1.82572e-45	3.503e-43	92.6198		HGF
SKA3	3.60492	5.88413	16.0525	1.9668e-45	3.73875e-43	92.5459		HGFAC
DBH	-4.57144	5.83935	-16.047	2.07617e-45	3.91044e-43	92.4922		HIF1A
AURKA	2.74498	8.39887	16.0392	2.24345e-45	4.1871e-43	92.4153		HK2
FGF23	-2.93379	0.73849	-15.9932	3.54452e-45	6.55576e-43	91.9614		HMGCR
PTTG1	3.83884	7.77976	15.9718	4.38154e-45	8.03151e-43	91.751		HMOX1
GPM6A	-4.6226	4.04614	-15.912	7.93162e-45	1.44103e-42	91.162		HNF1A
TUBE1	-2.15247	7.82385	-15.8398	1.6219e-44	2.92084e-42	90.4521		HNF4A
CD34	2.15196	9.75607	15.8084	2.2119e-44	3.94872e-42	90.1442		HRAS
RRM2	3.34559	8.83972	15.7841	2.81338e-44	4.9792e-42	89.9055		HSP90AA1
DACH1	-3.1517	3.23173	-15.7825	2.85806e-44	5.01505e-42	89.8898		HSPA5
CDT1	3.55438	7.44855	15.7539	3.79465e-44	6.60204e-42	89.6085		HSPA6
INS-IGF2	-8.0656	4.43147	-15.7181	5.40188e-44	9.31937e-42	89.2581		HSPB1
CPEB3	-2.74049	7.82278	-15.667	8.95266e-44	1.53165e-41	88.7567		ICAM1
HMGCLL1	-2.80273	1.47634	-15.6602	9.57283e-44	1.62422e-41	88.6902		IFNB1
FBXO43	3.29923	4.28545	15.6384	1.18784e-43	1.99889e-41	88.4761		IGF1
CDCA8	3.18405	7.05992	15.63	1.2908e-43	2.15448e-41	88.3936		IGF1R
CDC6	3.45512	7.55659	15.6254	1.35045e-43	2.23587e-41	88.3488		IGF2
CENPM	3.82314	6.45045	15.5858	1.99609e-43	3.27838e-41	87.961		IKBKB
ESM1	4.13566	6.96639	15.5669	2.40464e-43	3.91804e-41	87.7762		IL10
DTL	3.44514	7.31731	15.5233	3.69338e-43	5.97048e-41	87.3503		IL1B
RSPO3	-4.82395	3.11776	-15.4599	6.89651e-43	1.10614e-40	86.7306		IL2
FANCI	2.68235	8.04666	15.4196	1.02608e-42	1.63298e-40	86.3364		IL6
TRIP13	3.41428	6.19317	15.3991	1.25418e-42	1.98065e-40	86.1372		JAK1
APLN	3.66281	6.73788	15.3894	1.38047e-42	2.16344e-40	86.042		JUN
DEPDC1	3.80031	6.06532	15.3385	2.27667e-42	3.54092e-40	85.5455		KDR
CCNA2	3.39759	7.46891	15.3303	2.46817e-42	3.80989e-40	85.4654		KEAP1
ANGPTL6	-3.82517	6.27754	-15.2513	5.35647e-42	8.2066e-40	84.6965		KIF11
LIFR	-3.54373	7.83302	-15.2335	6.3757e-42	9.69579e-40	84.5237		KIT
KIF18B	3.76517	6.25407	15.2242	6.98748e-42	1.0548e-39	84.4328		LDHA
RND3	-2.62408	9.67809	-15.2197	7.30164e-42	1.09418e-39	84.3891		LPA
OLFML2B	3.06457	7.15591	15.2083	8.16526e-42	1.21473e-39	84.2782		MAP2K1
EME1	2.96675	5.31606	15.1984	8.99697e-42	1.32705e-39	84.1819		MAPK1
BUB1B	3.81952	6.351	15.1978	9.04955e-42	1.32705e-39	84.1762		MAPK14
CENPL	2.1531	6.58575	15.1653	1.24431e-41	1.81175e-39	83.8602		MAPK3
CENPA	3.77193	5.28996	15.1586	1.32841e-41	1.92058e-39	83.7953		MAPK8
TRIB1	-2.09645	11.2962	-15.1546	1.38225e-41	1.98444e-39	83.7559		MAPT
PLK1	3.63644	7.23974	15.1524	1.41099e-41	2.01164e-39	83.7354		MCL1
PITPNM3	-3.7303	3.81758	-15.1514	1.42574e-41	2.01865e-39	83.7251		MDM2
MT1H	-7.25381	4.88513	-15.1432	1.54416e-41	2.17134e-39	83.6459		MET
CENPE	3.36554	6.1661	15.1254	1.83942e-41	2.56893e-39	83.4723		MME
COX4I2	3.22533	4.64993	15.1022	2.30765e-41	3.20108e-39	83.2473		MMP1
KIF19	-2.93768	2.61584	-15.0799	2.86922e-41	3.95336e-39	83.0312		MMP2
MKI67	3.40246	8.88317	15.0629	3.38816e-41	4.63726e-39	82.8662		MMP7
TTC13	1.53968	8.43192	15.038	4.32217e-41	5.87643e-39	82.6246		MMP9
COL25A1	-3.14442	1.82807	-15.0161	5.35277e-41	7.22977e-39	82.4124		MPO
ITLN1	-4.12923	2.23402	-15.0123	5.55135e-41	7.44897e-39	82.3763		MT1A
SPATS2	1.6711	8.51955	15.0115	5.59878e-41	7.46383e-39	82.3679		MYC
RECQL4	3.01317	8.08857	14.8967	1.7153e-40	2.27194e-38	81.257		NEK2
DSCC1	2.20393	6.21478	14.8647	2.34255e-40	3.08286e-38	80.9478		NFE2L2
PLXDC1	2.96226	6.69318	14.8248	3.45218e-40	4.51422e-38	80.563		NFKBIA
C5orf34	2.50035	4.51597	14.8209	3.58576e-40	4.65922e-38	80.5254		NOS2
TCF19	2.75812	8.24264	14.7887	4.90542e-40	6.33386e-38	80.2144		NQO1
NCAPH	3.24399	6.40733	14.7869	4.9928e-40	6.40639e-38	80.1969		NR0B2
AADAT	-3.70788	7.12111	-14.7585	6.57711e-40	8.38683e-38	79.9235		NR1H2
AURKB	3.50529	6.60004	14.7444	7.54834e-40	9.56589e-38	79.7868		NR1H4
LRRC14	1.41455	9.54103	14.6633	1.65721e-39	2.08727e-37	79.0066		OGG1
KIF18A	3.55407	5.04422	14.6598	1.71416e-39	2.14584e-37	78.9731		PARP1
SPSB4	-2.77747	1.44509	-14.6376	2.12567e-39	2.64485e-37	78.7597		PCK1
CCDC99	1.94849	7.08222	14.6305	2.2788e-39	2.8183e-37	78.6906		PDGFRA
S100A12	-2.68088	1.60677	-14.6159	2.62322e-39	3.22483e-37	78.551		PDGFRB
OR51E1	2.66111	3.40684	14.6091	2.80173e-39	3.42378e-37	78.4857		PFKFB1
NOX4	2.73922	4.2772	14.5869	3.47302e-39	4.219e-37	78.2726		PGD
WDR67	1.72416	6.96756	14.568	4.17155e-39	5.03776e-37	78.0908		PGF
ZNF692	1.73581	8.75403	14.5593	4.53954e-39	5.4501e-37	78.0069		PIK3CA
CDC37L1	-1.67756	9.22125	-14.5446	5.23049e-39	6.24314e-37	77.8664		PIK3CB
PYGO2	1.23806	10.3697	14.5409	5.42195e-39	6.43426e-37	77.8307		PIK3CG
C21orf58	2.46876	5.78965	14.4869	9.13754e-39	1.07813e-36	77.3129		PIK3R1
ORC1L	3.19961	5.78806	14.4831	9.48112e-39	1.11227e-36	77.2763		PLAU
SEMA3F	1.5159	8.70957	14.4526	1.2729e-38	1.4848e-36	76.9841		PLK1
FAM111B	3.14626	6.83116	14.4033	2.04671e-38	2.37395e-36	76.5129		PPARG
C12orf48	2.64425	5.88971	14.387	2.39515e-38	2.7625e-36	76.357		PRDX6
MT1F	-5.5986	7.36576	-14.3853	2.43533e-38	2.79314e-36	76.3405		PRKCA
C1RL	-1.85846	11.7	-14.3597	3.11748e-38	3.55566e-36	76.0955		PRKCB
UHRF1	3.48471	6.3389	14.3517	3.36773e-38	3.81986e-36	76.0189		PTEN
CETP	-3.35098	6.66187	-14.3314	4.09315e-38	4.61717e-36	75.8254		PTGS2
ZFP36	-2.20037	11.5328	-14.3265	4.29073e-38	4.81359e-36	75.7786		PTK2
MAP2K1	-1.2285	10.1687	-14.2603	8.10772e-38	9.04628e-36	75.1474		PTK2B
FAM65C	-3.53339	4.76432	-14.2582	8.2786e-38	9.15514e-36	75.1267		PTPN11
LRRN3	-2.98887	2.51787	-14.258	8.29448e-38	9.15514e-36	75.1248		PYGL
JRK	1.77524	7.57944	14.2551	8.5225e-38	9.35652e-36	75.0979		RAC1
KAT2A	1.51963	10.2323	14.2067	1.35706e-37	1.48194e-35	74.6364		RAF1
C15orf42	3.37111	5.10417	14.1846	1.6774e-37	1.82206e-35	74.4262		RARA
CEP250	1.24768	9.11599	14.1311	2.80124e-37	3.02682e-35	73.9175		RARB
ZFP1	-1.82883	7.46114	-14.124	2.99774e-37	3.22218e-35	73.8503		RASSF1
TARBP1	1.77659	9.14631	14.0953	3.94641e-37	4.21978e-35	73.5776		RB1
ANKRD52	1.54155	9.53583	14.0847	4.37093e-37	4.64949e-35	73.4762		RHOA
RASL12	2.28151	6.0651	14.0632	5.36745e-37	5.6801e-35	73.2725		RND3
ACADS	-2.015	11.1846	-14.0567	5.71059e-37	6.01223e-35	73.2111		RPS6KA3
EHMT2	1.37888	10.2781	14.0489	6.15424e-37	6.41374e-35	73.1368		RXRA
TIMD4	-4.4106	2.87925	-14.0484	6.1807e-37	6.41374e-35	73.1326		SCD
PDZRN4	-3.13017	1.79046	-14.0484	6.18568e-37	6.41374e-35	73.1318		SERPINA1
E2F8	3.65583	5.35531	14.0415	6.60373e-37	6.81279e-35	73.0669		SLC26A6
FLVCR1	2.26042	6.78718	14.0268	7.60134e-37	7.80278e-35	72.9274		SOD2
CYP26A1	-5.17547	4.0792	-14.0256	7.69128e-37	7.85582e-35	72.9157		SPP1
C16orf59	2.91749	6.20244	14.0244	7.77362e-37	7.90061e-35	72.9052		SRC
THBS4	5.39487	6.57879	14.0206	8.06643e-37	8.15782e-35	72.8685		SREBF1
ABCC10	1.50975	8.23491	13.9984	9.97398e-37	1.00375e-34	72.6579		ST6GAL1
ZWINT	2.60318	8.14566	13.9822	1.16386e-36	1.16556e-34	72.5048		STAT1
NVL	1.12331	8.37183	13.9794	1.1952e-36	1.19114e-34	72.4785		STAT3
CDKN2A	4.01572	7.30739	13.9598	1.44067e-36	1.42589e-34	72.2932		TERT
SMG5	1.38748	11.6974	13.9593	1.4474e-36	1.42589e-34	72.2886		TGFB1
DNASE1L3	-3.93223	8.03984	-13.959	1.45158e-36	1.42589e-34	72.2857		TGFB2
PCNXL3	1.13038	10.2275	13.9236	2.03512e-36	1.98957e-34	71.9506		TGFBR1
DIAPH3	3.28316	5.21034	13.9203	2.10063e-36	2.04389e-34	71.9192		TGFBR2
SPC24	3.26159	4.19689	13.9197	2.11167e-36	2.04494e-34	71.914		TGM3
GTSE1	3.33239	6.04604	13.8877	2.86436e-36	2.76081e-34	71.6116		TH
KIF14	3.0025	6.03671	13.8858	2.91644e-36	2.7901e-34	71.5937		TK1
SLC5A1	-5.17217	2.90845	-13.8856	2.92192e-36	2.7901e-34	71.5919		TLR4
MYBL2	4.13559	7.73782	13.8808	3.06106e-36	2.90943e-34	71.5457		TLR7
IP6K1	0.943936	10.1029	13.8681	3.45171e-36	3.2656e-34	71.4266		TLR9
HAMP	-7.18403	7.21162	-13.8472	4.21219e-36	3.9668e-34	71.2291		TNF
FAM54A	3.08821	4.47243	13.8382	4.59122e-36	4.30401e-34	71.1437		TNFRSF10A
ADCY6	1.32063	9.73373	13.7986	6.68727e-36	6.24044e-34	70.7707		TNKS
ZNF335	0.910123	8.89661	13.7923	7.10308e-36	6.59847e-34	70.7109		TOP2A
JMJD5	-3.07645	8.44598	-13.7914	7.16331e-36	6.62445e-34	70.7025		TP53
ASF1B	2.86972	7.19457	13.7872	7.45166e-36	6.8602e-34	70.6634		TYMP
ZFP41	1.76057	8.21399	13.7801	7.97271e-36	7.30713e-34	70.5964		TYMS
ETFDH	-1.95789	10.3341	-13.7675	8.98914e-36	8.20209e-34	70.4774		UMPS
TBXA2R	-2.11701	6.22263	-13.7384	1.18479e-35	1.07627e-33	70.2035		VCAM1
SYT9	-5.29394	2.57202	-13.7257	1.33584e-35	1.20814e-33	70.0845		VEGFA
DIRAS3	-4.00243	4.19041	-13.7148	1.48105e-35	1.33136e-33	69.9822		XIAP
CELSR3	3.26418	6.39483	13.7145	1.48505e-35	1.33136e-33	69.9795
MT1M	-6.03802	6.08806	-13.7116	1.52664e-35	1.3627e-33	69.9521
NSUN5P2	1.787	8.15847	13.7078	1.58352e-35	1.40734e-33	69.9158
EPR1	3.68	7.35513	13.7061	1.6093e-35	1.42409e-33	69.8998
KIF23	3.41171	6.3195	13.7049	1.6271e-35	1.43367e-33	69.8889
TMEM79	1.17057	7.27129	13.6977	1.74216e-35	1.52849e-33	69.8211
RASD2	2.39701	4.71249	13.6793	2.07322e-35	1.8112e-33	69.6486
IL13RA2	-4.18342	2.87221	-13.6712	2.23818e-35	1.94702e-33	69.5727
HMGXB3	0.957642	9.77053	13.6629	2.42144e-35	2.09756e-33	69.4946
ORC6L	2.83595	5.59329	13.6593	2.50604e-35	2.16172e-33	69.4606
DENND4B	1.18428	9.75334	13.6483	2.78059e-35	2.38852e-33	69.3575
SFRP1	-3.97788	4.06371	-13.6422	2.9454e-35	2.51954e-33	69.3004
FOS	-3.6237	10.2018	-13.6247	3.47763e-35	2.96248e-33	69.1357
PAMR1	-2.83342	5.82364	-13.5979	4.47832e-35	3.79917e-33	68.8849
CSPG4	2.28436	7.85466	13.5902	4.81922e-35	4.07154e-33	68.8121
LOC338799	1.81122	7.20428	13.589	4.87085e-35	4.0983e-33	68.8016
LCAT	-3.56744	9.47971	-13.5826	5.17687e-35	4.338e-33	68.7411
STIL	2.33159	6.29779	13.5654	6.08799e-35	5.08075e-33	68.5804
BCO2	-4.59617	6.22757	-13.556	6.65554e-35	5.53191e-33	68.492
FOSB	-4.38108	7.85464	-13.5524	6.88632e-35	5.70065e-33	68.4582
BMP5	-3.45155	1.90213	-13.5327	8.2923e-35	6.83698e-33	68.274
DCUN1D3	-1.23707	7.39105	-13.5169	9.61853e-35	7.89874e-33	68.1268
FAM72D	3.01739	4.84694	13.5074	1.05205e-34	8.60501e-33	68.038
GPR123	-2.95903	1.08891	-13.4961	1.17073e-34	9.53775e-33	67.932
C21orf88	-1.97084	0.633155	-13.4842	1.30968e-34	1.06275e-32	67.8208
LRRC55	-3.01609	2.67948	-13.476	1.41435e-34	1.14318e-32	67.7445
NEIL3	3.54176	4.30781	13.445	1.89402e-34	1.52487e-32	67.4549
ATP13A4	-2.73226	1.29036	-13.4238	2.31301e-34	1.85493e-32	67.2568
GMNN	1.9963	9.53437	13.407	2.70746e-34	2.16281e-32	67.1006
CCNF	2.22853	7.24814	13.3717	3.7721e-34	3.0016e-32	66.7718
CXCL12	-3.5816	9.68387	-13.3501	4.61947e-34	3.66169e-32	66.5709
MCM10	3.3112	5.53087	13.3411	5.02642e-34	3.96893e-32	66.4872
CHST4	-5.61515	3.17538	-13.3047	7.07453e-34	5.56476e-32	66.1483
SLC17A8	-2.65595	1.35896	-13.3028	7.20007e-34	5.64189e-32	66.1309
TMEM206	1.47596	6.63008	13.3008	7.33935e-34	5.72915e-32	66.1119
SCAMP3	1.24129	11.3046	13.2789	9.00881e-34	7.00571e-32	65.9087
CCDC142	1.22405	7.46078	13.2779	9.09317e-34	7.04463e-32	65.8994
RFPL1	-2.35626	1.30516	-13.263	1.04509e-33	8.06605e-32	65.7614
OIP5	2.89404	5.50531	13.2612	1.06354e-33	8.1777e-32	65.7441
RAD54L	3.29913	5.36688	13.2551	1.1257e-33	8.6234e-32	65.6878
NPY1R	-3.47946	5.30994	-13.2526	1.1525e-33	8.79582e-32	65.6644
ADRA1A	-4.81201	5.17158	-13.2468	1.2164e-33	9.24918e-32	65.6109
CENPH	2.05433	6.3624	13.2244	1.49979e-33	1.13619e-31	65.4033
METTL6	0.879794	7.64528	13.2169	1.60829e-33	1.2139e-31	65.3341
ADRA2B	-2.38918	5.48526	-13.2138	1.65647e-33	1.24569e-31	65.3048
HDAC11	1.73104	8.96763	13.2068	1.76907e-33	1.32551e-31	65.2396
SGOL2	2.39649	6.24768	13.1792	2.28765e-33	1.70783e-31	64.9847
ETS2	-1.77352	12.1142	-13.1781	2.31143e-33	1.71934e-31	64.9745
GLP2R	-2.06944	0.809048	-13.1762	2.35273e-33	1.74374e-31	64.9569
NR2C2AP	1.3756	8.65648	13.1602	2.73344e-33	2.01861e-31	64.8082
USP21	1.1509	8.22427	13.1575	2.80137e-33	2.06137e-31	64.7839
NBLA00301	-4.07496	3.06202	-13.1554	2.85888e-33	2.09617e-31	64.7637
ARHGAP11A	2.50964	7.14663	13.15	3.00454e-33	2.19513e-31	64.7145
PLAC8	-3.87198	4.39193	-13.1455	3.13389e-33	2.28151e-31	64.6727
GPR128	-3.90651	5.63382	-13.1367	3.40316e-33	2.46879e-31	64.591
PRIM2	1.4308	6.84401	13.1341	3.48452e-33	2.51891e-31	64.5675
CKAP2L	3.15359	5.48291	13.1213	3.92635e-33	2.82835e-31	64.4492
ERCC6L	2.71192	4.69567	13.1193	4.00205e-33	2.8728e-31	64.4302
NDUFA4L2	2.48642	8.62045	13.1134	4.22767e-33	3.02419e-31	64.3759
C8orf4	-2.74493	9.5995	-13.1083	4.43339e-33	3.16033e-31	64.3288
SHCBP1	3.10815	5.66067	13.1061	4.52425e-33	3.21394e-31	64.3087
TAF6	1.01435	9.87047	13.1011	4.74066e-33	3.35606e-31	64.2623
ZNF517	1.63841	8.16551	13.0973	4.91142e-33	3.465e-31	64.2273
CENPW	2.42475	6.70029	13.0861	5.45158e-33	3.83291e-31	64.1238
ERVFRDE1	-2.06288	1.19839	-13.0786	5.84462e-33	4.09522e-31	64.0548
ST8SIA6	-1.69954	0.738612	-13.0714	6.2518e-33	4.36563e-31	63.988
FOXO1	-1.87855	9.41574	-13.0708	6.28697e-33	4.3753e-31	63.9825
E2F2	2.82291	5.39828	13.0695	6.36082e-33	4.41174e-31	63.9709
XRCC3	1.73648	7.47807	13.0638	6.71155e-33	4.63933e-31	63.9177
FAM72B	2.53724	5.95151	13.0623	6.80562e-33	4.68857e-31	63.9039
PPM1F	1.14292	9.50259	13.0617	6.84146e-33	4.6975e-31	63.8987
POLQ	3.01591	5.23143	13.0557	7.23395e-33	4.95043e-31	63.8434
TMEM26	-2.39082	4.03583	-13.0493	7.67924e-33	5.2377e-31	63.7842
SUV420H2	1.55015	7.3518	13.0223	9.86658e-33	6.70731e-31	63.5357
TACC3	2.24033	8.89124	13.014	1.06613e-32	7.22367e-31	63.4589
CWH43	-2.82784	1.0975	-13.0079	1.12766e-32	7.60517e-31	63.4033
CDCA2	3.10708	4.99789	13.0077	1.12985e-32	7.60517e-31	63.4014
SNHG1	1.71009	8.68752	12.9979	1.23732e-32	8.30137e-31	63.3113
IQCC	1.52687	5.5804	12.9667	1.65386e-32	1.10598e-30	63.0237
MSH5	2.10791	7.62726	12.9657	1.66899e-32	1.11248e-30	63.0146
KIAA0415	1.09181	9.63851	12.9462	1.99944e-32	1.32843e-30	62.8355
NRBF2	-1.06577	9.26357	-12.9295	2.33396e-32	1.54568e-30	62.6822
PMS2L3	1.53683	5.12029	12.9227	2.48749e-32	1.64206e-30	62.6191
PHLDA1	-2.602	10.518	-12.9029	2.98598e-32	1.96481e-30	62.438
CDH24	2.23921	5.71004	12.8965	3.16881e-32	2.07845e-30	62.3791
CHAF1A	1.52011	8.56373	12.8954	3.2003e-32	2.09243e-30	62.3693
OTUB2	1.64691	6.26729	12.8932	3.26749e-32	2.12957e-30	62.3487
GSTZ1	-2.44463	9.75481	-12.8601	4.43845e-32	2.88359e-30	62.0451
FAM180A	-4.27058	3.82003	-12.8578	4.53475e-32	2.93686e-30	62.0238
MCM2	2.44979	9.16425	12.8404	5.32413e-32	3.43724e-30	61.8648
NFKBIL2	2.06551	7.92912	12.8301	5.85558e-32	3.7685e-30	61.7704
PEA15	1.19002	11.4723	12.8214	6.34247e-32	4.06909e-30	61.6913
PCSK2	-1.73218	0.525721	-12.8167	6.62919e-32	4.23979e-30	61.6474
KIAA0101	2.62297	7.0234	12.8162	6.65741e-32	4.24462e-30	61.6432
ZIC2	5.04178	5.28159	12.8086	7.14005e-32	4.53824e-30	61.5739
DUSP6	-1.83418	10.8527	-12.8015	7.62269e-32	4.83006e-30	61.509
SEC62	-0.912068	11.828	-12.7986	7.82994e-32	4.94611e-30	61.4824
EHD3	-2.40854	6.75793	-12.7922	8.30528e-32	5.23029e-30	61.424
FXN	-1.38423	8.56941	-12.7898	8.49346e-32	5.33244e-30	61.4018
MRO	-2.90371	5.37762	-12.7874	8.68381e-32	5.43533e-30	61.3799
IGFBP3	-2.55609	11.9144	-12.7857	8.81996e-32	5.50376e-30	61.3644
MT2A	-3.90062	12.6259	-12.7849	8.88789e-32	5.52934e-30	61.3568
ERLIN1	-1.42227	10.7719	-12.7829	9.04857e-32	5.6123e-30	61.3391
PSMC3IP	2.9006	5.42924	12.7802	9.2768e-32	5.73652e-30	61.3144
LOC146880	1.27996	7.56757	12.7689	1.02971e-31	6.34833e-30	61.211
KIAA1841	1.69222	6.27919	12.7563	1.15613e-31	7.10641e-30	61.0962
CHTF18	1.8732	7.6192	12.7488	1.23979e-31	7.5979e-30	61.0269
ILF3	0.887292	11.7615	12.7417	1.32256e-31	8.08098e-30	60.9629
ZNF775	1.5002	5.93472	12.7402	1.34122e-31	8.17068e-30	60.949
PLP1	-2.49869	0.839843	-12.7314	1.45525e-31	8.83914e-30	60.8681
STMN1	1.99033	10.5119	12.6903	2.12225e-31	1.28525e-29	60.4942
CYP1A2	-7.90877	7.1198	-12.6865	2.19933e-31	1.32801e-29	60.4588
PIGC	1.07592	9.63086	12.6777	2.38306e-31	1.43101e-29	60.3793
RNASEH2A	1.77578	8.69868	12.6777	2.38385e-31	1.43101e-29	60.379
CCL14	-3.03101	8.77071	-12.6735	2.47837e-31	1.48341e-29	60.3404
EGR1	-3.01868	10.9605	-12.6628	2.73449e-31	1.63195e-29	60.243
MT1G	-6.63282	8.89419	-12.6536	2.97305e-31	1.76918e-29	60.1601
CDKN2C	2.13608	8.35387	12.6442	3.24371e-31	1.92466e-29	60.0737
NAAA	-1.9533	8.81642	-12.6183	4.11066e-31	2.43204e-29	59.839
DDX12	1.88166	5.83627	12.6141	4.27287e-31	2.52075e-29	59.8006
FANCD2	2.51763	6.82011	12.604	4.68976e-31	2.75876e-29	59.7084
RAD54B	1.78477	5.98943	12.6031	4.72907e-31	2.77394e-29	59.7001
C21orf91	-1.7672	7.32528	-12.6011	4.8141e-31	2.81577e-29	59.6824
ABCC5	1.33527	8.5066	12.5985	4.93086e-31	2.87587e-29	59.6587
CBFA2T2	1.28795	8.75	12.5904	5.30919e-31	3.08776e-29	59.5854
MLF1IP	2.23548	7.75321	12.5815	5.76392e-31	3.34275e-29	59.504
ANAPC7	0.887455	9.80747	12.5604	6.98839e-31	4.04146e-29	59.3131
GINS1	2.62218	7.07671	12.5545	7.37654e-31	4.25395e-29	59.2595
NDRG2	-1.77476	12.1337	-12.548	7.82567e-31	4.50031e-29	59.2009
SFRP5	-6.15559	3.71905	-12.5367	8.68428e-31	4.98012e-29	59.0978
KCTD7	1.45693	7.23369	12.5075	1.13395e-30	6.48466e-29	58.8334
RFC4	1.64832	8.305	12.5069	1.13999e-30	6.50114e-29	58.8281
CAD	1.37923	9.50705	12.4937	1.28621e-30	7.31466e-29	58.7085
FANCG	1.55304	7.66085	12.4918	1.30899e-30	7.42363e-29	58.6911
KIAA0907	1.35639	9.2419	12.4805	1.45078e-30	8.20509e-29	58.5892
TMEM27	-3.82901	6.00736	-12.457	1.79755e-30	1.01384e-28	58.3768
SLC39A14	-1.87655	12.9599	-12.4542	1.84349e-30	1.0369e-28	58.3518
NAT9	1.2401	9.28438	12.4421	2.05821e-30	1.15451e-28	58.2427
CEP55	2.90322	5.69563	12.4236	2.43675e-30	1.36312e-28	58.0754
MDK	3.45283	10.9045	12.4224	2.46272e-30	1.3739e-28	58.0649
IGFALS	-4.96678	7.85581	-12.4016	2.9787e-30	1.65305e-28	57.8764
KLHL15	-1.45064	8.29168	-12.4015	2.97919e-30	1.65305e-28	57.8762
TRPC6	2.13686	3.79325	12.3842	3.48806e-30	1.93018e-28	57.72
AGL	-1.73413	9.7474	-12.3836	3.50861e-30	1.93634e-28	57.7141
FAM83D	2.37437	7.81079	12.377	3.72475e-30	2.05011e-28	57.6549
SGOL1	2.89104	4.8581	12.3692	3.99832e-30	2.1948e-28	57.5847
FEN1	1.55052	9.41318	12.3617	4.2806e-30	2.34349e-28	57.5171
MYD88	-1.07847	10.3448	-12.349	4.80533e-30	2.62376e-28	57.4025
SPRY2	-1.60302	8.23604	-12.3477	4.86238e-30	2.64787e-28	57.3908
TK1	2.24461	9.26028	12.3323	5.59178e-30	3.03702e-28	57.2523
POLA2	1.4163	8.13829	12.3317	5.61923e-30	3.04388e-28	57.2475
NUSAP1	2.22172	8.64358	12.329	5.76205e-30	3.11302e-28	57.2226
TBX20	-1.18014	0.38302	-12.3235	6.05653e-30	3.26353e-28	57.1732
FPR2	-2.73194	2.15222	-12.3213	6.17648e-30	3.31945e-28	57.1538
AIM1L	3.27445	4.86524	12.3105	6.81111e-30	3.65097e-28	57.0569
MESP2	2.90155	4.10584	12.3074	7.00735e-30	3.74638e-28	57.0287
LOC222699	2.43257	5.69031	12.3006	7.4553e-30	3.97552e-28	56.9673
TRIM11	1.15382	8.98782	12.3	7.49149e-30	3.98447e-28	56.9625
MAD2L1	2.17171	7.0792	12.2986	7.59108e-30	4.027e-28	56.9494
PPAP2B	-1.88643	11.2344	-12.2911	8.12161e-30	4.29733e-28	56.8825
SEMA5B	2.22111	6.18485	12.2855	8.54361e-30	4.509e-28	56.8323
NPLOC4	0.893932	11.6436	12.2849	8.59074e-30	4.52225e-28	56.8269
CNDP1	-6.09912	5.04157	-12.2845	8.6264e-30	4.52941e-28	56.8228
LYPD2	-2.54807	1.01962	-12.2835	8.69844e-30	4.55559e-28	56.8145
TRIM45	2.19785	6.11699	12.2784	9.11054e-30	4.75927e-28	56.7687
C22orf29	1.13465	8.50457	12.2723	9.62804e-30	5.01685e-28	56.7139
FITM1	-2.8064	5.23212	-12.272	9.65459e-30	5.01794e-28	56.7112
ZGPAT	-1.80025	10.7354	-12.263	1.04808e-29	5.43362e-28	56.6298
MCM6	1.75143	9.35107	12.2584	1.09255e-29	5.64991e-28	56.5887
DSCAM	-1.74827	0.90169	-12.2484	1.19606e-29	6.16963e-28	56.499
DHX34	1.16933	9.08802	12.242	1.26694e-29	6.51884e-28	56.442
IL1RAP	-2.29326	9.46207	-12.2399	1.29163e-29	6.6293e-28	56.4228
PLSCR4	-2.21004	8.70513	-12.2343	1.35899e-29	6.95765e-28	56.3725
MXD3	1.54691	8.29923	12.2309	1.40139e-29	7.14062e-28	56.342
KDSR	-0.924492	10.6582	-12.2308	1.40169e-29	7.14062e-28	56.3418
ESR1	-4.11255	6.51679	-12.2267	1.4554e-29	7.39589e-28	56.3046
BRP44L	-1.77192	10.7596	-12.2208	1.5342e-29	7.77708e-28	56.2523
CHIC2	-0.962355	7.52125	-12.2138	1.63448e-29	8.26497e-28	56.1896
C1orf35	1.32531	8.60596	12.2109	1.67866e-29	8.46752e-28	56.1632
POLM	0.865214	8.67355	12.2036	1.79352e-29	9.02474e-28	56.0976
KIF15	3.3921	5.21523	12.1955	1.92989e-29	9.68719e-28	56.025
FAM163B	-2.93295	1.63077	-12.1948	1.94136e-29	9.72099e-28	56.0191
MTBP	2.19174	5.22852	12.1894	2.03898e-29	1.0185e-27	55.9705
DHX57	0.954286	8.44498	12.1828	2.16341e-29	1.07803e-27	55.9118
RFX5	1.30476	9.70849	12.1799	2.22143e-29	1.10426e-27	55.8856
SIGLEC11	-2.59105	3.84727	-12.1783	2.25255e-29	1.11703e-27	55.8718
ECT2	2.42112	7.74945	12.1718	2.3895e-29	1.18208e-27	55.8134
EFNB3	-2.79825	3.63698	-12.163	2.58725e-29	1.27683e-27	55.7346
C17orf82	2.29674	3.41871	12.162	2.61009e-29	1.28502e-27	55.7259
COG2	1.01136	9.20627	12.1607	2.64207e-29	1.29765e-27	55.7138
SLITRK3	-4.90795	2.67667	-12.155	2.77989e-29	1.36208e-27	55.6634
UBAP2L	1.02236	11.2845	12.1545	2.79296e-29	1.36522e-27	55.6588
CUL7	1.20914	9.81454	12.1503	2.90087e-29	1.41461e-27	55.6212
ACAA2	-1.92799	12.8758	-12.1419	3.13009e-29	1.52277e-27	55.5459
MCRS1	0.855359	9.97198	12.1365	3.28459e-29	1.59415e-27	55.4982
WDR62	2.54692	6.57014	12.1254	3.62942e-29	1.75635e-27	55.3993
EDC3	0.777874	9.21017	12.125	3.64305e-29	1.75635e-27	55.3956
ALDH2	-2.01273	14.4524	-12.125	3.64445e-29	1.75635e-27	55.3952
PRKRIP1	0.911807	9.05274	12.1207	3.78757e-29	1.82105e-27	55.357
GHR	-3.11371	9.95896	-12.1201	3.80676e-29	1.826e-27	55.352
C1R	-2.14866	14.5935	-12.116	3.95077e-29	1.89066e-27	55.3152
ZBTB40	1.15096	8.50361	12.115	3.98722e-29	1.90367e-27	55.3061
MSH2	1.35793	8.58001	12.111	4.13148e-29	1.96797e-27	55.2709
ILF2	0.971093	11.5928	12.1067	4.29551e-29	2.04136e-27	55.2323
LILRA5	-2.56166	4.42247	-12.094	4.81783e-29	2.2843e-27	55.1187
ZNF219	1.313	9.36433	12.0856	5.19273e-29	2.45637e-27	55.0444
ZNF341	1.20956	7.01058	12.0832	5.30732e-29	2.50481e-27	55.0228
CD4	-2.17097	10.1302	-12.081	5.41252e-29	2.5486e-27	55.0034
ACAD11	-1.86389	10.4989	-12.08	5.46285e-29	2.56138e-27	54.9942
N4BP2L1	-1.72094	9.02906	-12.08	5.46461e-29	2.56138e-27	54.9939
CENPK	2.83264	5.01245	12.079	5.51247e-29	2.57793e-27	54.9852
KIFC2	1.97072	8.68177	12.0714	5.90086e-29	2.7504e-27	54.9178
IL1RL1	-3.44241	2.72837	-12.0713	5.90806e-29	2.7504e-27	54.9166
CCT3	1.1097	13.0777	12.0648	6.26528e-29	2.9101e-27	54.8584
VPS72	1.05374	9.93053	12.0628	6.37679e-29	2.9552e-27	54.8409
PPOX	1.07983	8.70402	12.0615	6.45342e-29	2.98398e-27	54.8291
C8orf77	1.95581	2.91023	12.0515	7.05766e-29	3.25604e-27	54.7405
OLFML2A	2.33848	7.56821	12.0505	7.1196e-29	3.27725e-27	54.7318
CAP2	2.15998	9.01467	12.0244	8.9981e-29	4.13269e-27	54.4998
HAUS5	1.07767	8.33162	12.0224	9.16427e-29	4.19961e-27	54.4817
C19orf40	1.58701	4.68358	12.0134	9.93736e-29	4.54374e-27	54.4015
KAZ	-2.48123	5.71351	-11.9989	1.13114e-28	5.1605e-27	54.2732
ZADH2	-1.17057	9.23157	-11.9949	1.17256e-28	5.3376e-27	54.2376
PPBP	-2.40031	1.19728	-11.9895	1.231e-28	5.59124e-27	54.1894
SMPD3	-2.37755	5.24598	-11.9815	1.32284e-28	5.99514e-27	54.1181
MT1X	-4.40868	10.5461	-11.9692	1.47705e-28	6.66806e-27	54.0089
TPPP2	-3.20257	3.18429	-11.9691	1.47782e-28	6.66806e-27	54.0084
PROK2	-1.68696	0.869947	-11.9474	1.79451e-28	8.07924e-27	53.8161
INMT	-3.44755	7.13198	-11.9461	1.81564e-28	8.15649e-27	53.8045
GBA	1.28123	11.3537	11.9295	2.10679e-28	9.44375e-27	53.6572
EFNA4	1.53862	7.82079	11.9289	2.11685e-28	9.46817e-27	53.6524
ZNF174	0.766562	7.62352	11.9252	2.18845e-28	9.76714e-27	53.6195
GJC1	2.17849	6.29616	11.9216	2.26083e-28	1.00683e-26	53.5873
KIF11	2.193	7.16635	11.9161	2.37468e-28	1.05524e-26	53.5386
PEX13	-0.758888	9.86376	-11.9147	2.40426e-28	1.06608e-26	53.5263
CBFA2T3	-2.44487	5.8936	-11.9125	2.45056e-28	1.08427e-26	53.5074
SCNM1	1.32581	9.15451	11.9065	2.58668e-28	1.14203e-26	53.4539
PLK4	2.26207	5.44335	11.9051	2.61845e-28	1.15358e-26	53.4418
PANK1	-1.79679	10.0918	-11.9015	2.70485e-28	1.18909e-26	53.4097
HGS	0.935253	11.1139	11.8926	2.92852e-28	1.28467e-26	53.331
E2F7	2.90885	4.45302	11.8921	2.9409e-28	1.28735e-26	53.3268
CUL9	0.944003	9.35025	11.8916	2.95565e-28	1.29105e-26	53.3218
SOCS2	-2.67649	8.34426	-11.8894	3.01294e-28	1.31328e-26	53.3028
MAP2K3	-1.22438	10.6204	-11.8779	3.33857e-28	1.45213e-26	53.2012
PIGU	1.12053	9.3986	11.8717	3.52847e-28	1.53149e-26	53.1464
TCOF1	1.12826	9.84334	11.8694	3.60321e-28	1.56063e-26	53.1256
RAD51	2.45182	5.67085	11.8679	3.64934e-28	1.57728e-26	53.113
FAM83F	-4.00435	2.48309	-11.8649	3.75073e-28	1.6177e-26	53.0859
CCDC93	1.10741	8.87017	11.8587	3.96265e-28	1.70232e-26	53.0314
C14orf93	0.950491	7.62241	11.8587	3.9635e-28	1.70232e-26	53.0312
SLC38A2	-1.70576	12.3309	-11.8484	4.34157e-28	1.8608e-26	52.941
VMO1	-1.85323	5.6856	-11.8381	4.7605e-28	2.03611e-26	52.8498
SPRYD4	-1.54909	10.3567	-11.8301	5.11248e-28	2.1821e-26	52.7791
ZNF740	0.962362	9.07056	11.8223	5.47853e-28	2.33349e-26	52.7106
C7orf70	0.822893	8.30303	11.8148	5.85765e-28	2.48981e-26	52.6444
PRCC	0.906848	10.7982	11.8042	6.43768e-28	2.73069e-26	52.5508
ACAA1	-1.77313	12.6678	-11.8031	6.50069e-28	2.75174e-26	52.5412
CDKN2BAS	2.72759	3.03066	11.7997	6.69917e-28	2.82992e-26	52.5114
DDX39	1.4448	10.1308	11.7918	7.18687e-28	3.0297e-26	52.4418
GABRP	-3.87544	2.77048	-11.7902	7.28942e-28	3.06663e-26	52.4278
MT1E	-4.98964	9.87417	-11.787	7.5022e-28	3.1497e-26	52.3993
KNTC1	2.22272	7.55364	11.7691	8.79616e-28	3.68541e-26	52.2417
DEFA1B	-2.69956	1.26069	-11.7634	9.25442e-28	3.86951e-26	52.1914
BCKDHB	-1.80637	9.32829	-11.7597	9.56113e-28	3.98963e-26	52.1591
DBF4B	1.62671	6.32519	11.7581	9.69556e-28	4.03752e-26	52.1453
ZNF767	1.28035	6.74342	11.7365	1.17416e-27	4.87964e-26	51.9557
HELLS	2.62211	5.52764	11.7321	1.22167e-27	5.06004e-26	51.9164
RANBP3L	-3.8808	3.42525	-11.732	1.22249e-27	5.06004e-26	51.9157
EPHA2	-2.12279	9.07925	-11.7263	1.28597e-27	5.31206e-26	51.8656
GSG2	2.33664	3.92365	11.7222	1.3332e-27	5.4961e-26	51.8299
KLF11	-1.26755	9.96542	-11.7131	1.44517e-27	5.94576e-26	51.75
MMAA	-1.36271	8.83947	-11.7059	1.54084e-27	6.32671e-26	51.6865
RNF152	-1.9969	6.25555	-11.7028	1.58309e-27	6.48719e-26	51.6598
KBTBD11	-3.69163	6.21881	-11.6993	1.63275e-27	6.67736e-26	51.6292
SH3BP5L	0.925809	9.82898	11.6862	1.83386e-27	7.48492e-26	51.5141
SETDB1	0.996382	9.80079	11.6766	1.99597e-27	8.13041e-26	51.4303
SPSB2	1.48112	7.60098	11.6719	2.08119e-27	8.46077e-26	51.3889
CD302	-1.76536	11.711	-11.6653	2.20664e-27	8.95303e-26	51.3309
MLYCD	-1.5682	9.39232	-11.6627	2.25686e-27	9.13873e-26	51.3086
NSMCE2	1.40795	8.71519	11.6555	2.40695e-27	9.72729e-26	51.2449
DNAJC25	-1.41377	9.03124	-11.6534	2.45115e-27	9.88646e-26	51.2268
SLC38A6	1.33864	7.48371	11.652	2.48144e-27	9.98903e-26	51.2147
STC2	2.80919	7.11131	11.6257	3.12966e-27	1.25737e-25	50.9849
PTGS2	-2.97116	3.93955	-11.623	3.20724e-27	1.28603e-25	50.9606
CCHCR1	1.3497	9.36189	11.6207	3.27199e-27	1.30943e-25	50.9408
ZNF330	-1.07276	9.13598	-11.6195	3.30766e-27	1.32113e-25	50.9301
TMEM201	1.31029	7.88545	11.6168	3.38717e-27	1.35026e-25	50.9066
DLGAP2	-2.48378	1.35052	-11.6089	3.63006e-27	1.44429e-25	50.838
RAD51AP1	2.3813	6.00697	11.6049	3.76153e-27	1.4937e-25	50.8028
SLC35D1	-1.52557	10.8542	-11.6043	3.78232e-27	1.49905e-25	50.7973
FREM2	-5.2149	3.58829	-11.6002	3.91948e-27	1.55042e-25	50.762
RUSC1	1.35668	8.97377	11.5842	4.51587e-27	1.7829e-25	50.6218
NAT2	-4.80938	6.20289	-11.5822	4.59446e-27	1.81045e-25	50.6047
IVD	-1.40256	12.0034	-11.5743	4.92801e-27	1.93816e-25	50.5353
PIAS3	1.13715	8.42685	11.5665	5.27875e-27	2.07213e-25	50.4672
FAHD2A	-1.40773	9.98215	-11.5638	5.40246e-27	2.11665e-25	50.4443
WDR76	2.26433	6.48305	11.5596	5.60897e-27	2.19337e-25	50.4072
TIGD5	1.45982	7.72427	11.5561	5.78113e-27	2.2564e-25	50.3772
ID2	-1.61622	11.9239	-11.5546	5.86024e-27	2.28293e-25	50.3638
SIGLEC7	-2.30503	5.15183	-11.5527	5.96013e-27	2.31745e-25	50.347
ARHGAP33	1.72873	6.72899	11.5463	6.30471e-27	2.4468e-25	50.2914
TIGD1	1.66176	6.17715	11.546	6.32196e-27	2.44887e-25	50.2887
KLHL12	0.864203	9.76102	11.5447	6.39452e-27	2.47231e-25	50.2774
MAST2	1.12891	9.42527	11.539	6.7225e-27	2.59423e-25	50.2279
IRGQ	0.960399	9.2706	11.5283	7.38659e-27	2.84515e-25	50.1346
SF3B4	1.06633	10.8995	11.5243	7.64922e-27	2.9408e-25	50.1
DSN1	1.25795	8.63599	11.5212	7.86378e-27	3.01763e-25	50.0726
CYB561D1	1.46329	6.94024	11.5201	7.93595e-27	3.03964e-25	50.0636
MSTO2P	1.93505	6.31524	11.5153	8.28061e-27	3.16575e-25	50.0215
BLOC1S3	0.981349	8.57243	11.5137	8.39342e-27	3.20141e-25	50.0081
CCNE1	3.03427	5.81306	11.5136	8.40506e-27	3.20141e-25	50.0067
C11orf17	0.839632	8.55584	11.5096	8.70163e-27	3.30823e-25	49.9724
FLAD1	0.990474	10.4004	11.5083	8.80054e-27	3.33965e-25	49.9612
IL3RA	1.69716	6.73569	11.5028	9.24243e-27	3.50087e-25	49.9127
AGBL4	-2.52203	1.51921	-11.5007	9.41384e-27	3.55923e-25	49.8945
RXFP1	-1.91751	1.56297	-11.4914	1.02122e-26	3.85399e-25	49.8139
CYR61	-2.19047	10.0852	-11.4875	1.05704e-26	3.98185e-25	49.7797
TAPT1	-1.12369	9.77457	-11.485	1.08021e-26	4.06166e-25	49.7583
ZNF142	0.92765	8.16806	11.4839	1.09056e-26	4.09308e-25	49.7488
SRPX	-3.57388	5.34426	-11.4741	1.18859e-26	4.45287e-25	49.6636
LHX2	-2.7698	3.65166	-11.4671	1.26364e-26	4.71959e-25	49.603
MMP11	3.31545	7.97971	11.4671	1.26438e-26	4.71959e-25	49.6024
PGLYRP1	-1.20119	0.553105	-11.4638	1.30045e-26	4.84543e-25	49.5746
BAI3	-2.40866	1.69396	-11.4613	1.32975e-26	4.94562e-25	49.5525
OSBPL3	2.03068	7.27266	11.456	1.39337e-26	5.17285e-25	49.5062
TCTEX1D1	-3.06815	3.63661	-11.4533	1.42648e-26	5.28622e-25	49.483
CDC7	2.07031	6.20352	11.4481	1.49348e-26	5.52452e-25	49.4376
ST6GAL2	-3.61452	3.61845	-11.4447	1.53822e-26	5.6798e-25	49.4083
NRXN1	-1.98698	0.768092	-11.4414	1.58284e-26	5.83406e-25	49.38
FAM5B	-1.95702	1.22236	-11.4409	1.58949e-26	5.84806e-25	49.3759
SLC41A3	0.879666	9.75634	11.4403	1.59905e-26	5.87271e-25	49.3699
P2RY12	-2.38279	2.1122	-11.4368	1.64847e-26	6.0434e-25	49.3398
CNBP	-0.674419	12.7212	-11.4218	1.8799e-26	6.87955e-25	49.2097
RECQL5	0.941722	9.37083	11.4195	1.91824e-26	7.00737e-25	49.1898
TTC36	-5.55258	6.26847	-11.418	1.94259e-26	7.08371e-25	49.1773
LOXL2	1.70664	8.25903	11.4161	1.97635e-26	7.19406e-25	49.1602
LOC100133669	-2.83206	1.96534	-11.4104	2.07653e-26	7.54534e-25	49.1113
CENPI	2.82113	3.64105	11.4038	2.19931e-26	7.97734e-25	49.0544
TNR	-2.50713	0.992891	-11.3994	2.28657e-26	8.27923e-25	49.0159
CD5L	-5.12253	6.45213	-11.381	2.68566e-26	9.70715e-25	48.8566
TBCE	1.09059	9.48507	11.3698	2.9603e-26	1.0681e-24	48.7602
TRIM65	1.11089	8.44337	11.3633	3.13396e-26	1.12878e-24	48.7038
MAZ	0.90185	12.0348	11.3511	3.48532e-26	1.25313e-24	48.5986
CDAN1	0.837963	8.41187	11.3502	3.5138e-26	1.26116e-24	48.5906
C17orf56	0.917248	8.8009	11.3476	3.59462e-26	1.28792e-24	48.568
CBX8	1.30043	7.80371	11.347	3.61178e-26	1.29181e-24	48.5633
STX1A	1.58926	5.29344	11.3468	3.61928e-26	1.29224e-24	48.5613
LAMA4	1.62954	9.01105	11.3455	3.65914e-26	1.3042e-24	48.5504
LOC440944	1.26254	7.28218	11.3373	3.93097e-26	1.39866e-24	48.4795
ZNF251	1.21288	8.13679	11.3342	4.04089e-26	1.43528e-24	48.4522
KIAA1731	1.18586	7.64718	11.3332	4.07465e-26	1.44478e-24	48.444
NCRNA00107	1.80588	2.91856	11.3279	4.26666e-26	1.51025e-24	48.3984
ZNF646	0.949647	8.11684	11.3188	4.62109e-26	1.63289e-24	48.3194
ZFP36L1	-1.15176	12.4075	-11.3162	4.72711e-26	1.66748e-24	48.2969
POLD1	1.29299	9.05999	11.3118	4.90947e-26	1.72884e-24	48.2595
FAM13A	-2.57706	8.64257	-11.3058	5.17098e-26	1.81781e-24	48.2081
DNAH14	1.41933	6.52672	11.303	5.29914e-26	1.85968e-24	48.1839
LIN7C	-0.778174	9.8164	-11.2977	5.5531e-26	1.94375e-24	48.1375
MAPT	2.63781	6.58994	11.2976	5.55763e-26	1.94375e-24	48.1367
IQCE	1.2827	8.36664	11.2843	6.23514e-26	2.177e-24	48.0229
C12orf32	1.23352	8.11414	11.2808	6.42958e-26	2.24107e-24	47.9925
SMARCA4	0.979441	10.8881	11.2761	6.69983e-26	2.33132e-24	47.9517
PADI4	-1.70991	1.10757	-11.2687	7.14337e-26	2.48145e-24	47.8883
AARS2	0.841326	9.17184	11.2578	7.85471e-26	2.72394e-24	47.7943
GNA14	-2.37957	5.2126	-11.2434	8.89672e-26	3.0801e-24	47.671
NECAB3	1.33356	9.84403	11.2412	9.07281e-26	3.13577e-24	47.6516
LOC388152	1.95718	6.88913	11.2371	9.40269e-26	3.24432e-24	47.6162
MCM3	1.43646	10.5813	11.2347	9.59249e-26	3.30426e-24	47.5965
ASPA	-2.79722	4.48756	-11.2336	9.68693e-26	3.3312e-24	47.5868
SCARA5	-3.8603	2.83339	-11.226	1.0351e-25	3.55361e-24	47.5211
RNF125	-2.34544	7.76706	-11.2218	1.07283e-25	3.677e-24	47.4857
SERF1A	1.03707	8.33108	11.2211	1.07965e-25	3.69419e-24	47.4794
SCRIB	1.28065	11.041	11.2163	1.12616e-25	3.84693e-24	47.4377
LILRA2	-2.16787	4.29751	-11.2146	1.14231e-25	3.8956e-24	47.4236
CIDEB	-2.20685	11.4101	-11.2141	1.14769e-25	3.90747e-24	47.419
GBAP1	1.53438	9.95329	11.2139	1.14978e-25	3.90809e-24	47.4172
CDH19	-3.50078	2.66389	-11.2086	1.20325e-25	4.08309e-24	47.3722
MCL1	-1.06138	13.0872	-11.2074	1.21602e-25	4.11962e-24	47.3617
SOCS6	-1.08415	9.59307	-11.206	1.23122e-25	4.16424e-24	47.3494
FAM72A	2.61976	3.26046	11.1998	1.29916e-25	4.38679e-24	47.2963
CXCR2	-2.41541	2.64982	-11.1975	1.32463e-25	4.46547e-24	47.277
FCGR2B	-3.67813	5.97922	-11.1971	1.32913e-25	4.4733e-24	47.2737
GADD45B	-2.21803	11.3524	-11.1941	1.36399e-25	4.5831e-24	47.2481
CLK2	0.969981	9.40003	11.1883	1.43476e-25	4.81303e-24	47.198
WDR66	-2.2685	3.10811	-11.1784	1.56319e-25	5.23529e-24	47.1131
SFTA1P	2.11271	1.86835	11.1764	1.59073e-25	5.31883e-24	47.0959
TAZ	1.00299	9.13695	11.1759	1.59712e-25	5.33153e-24	47.0919
C19orf61	1.14436	8.93492	11.1708	1.66922e-25	5.56316e-24	47.0482
GNE	-1.82814	10.8206	-11.1608	1.81986e-25	6.05537e-24	46.9627
ZFP62	1.03409	8.17509	11.1585	1.85638e-25	6.1669e-24	46.943
RDBP	1.28856	10.6301	11.1576	1.8712e-25	6.20609e-24	46.9351
KIAA1522	1.49767	10.7002	11.1432	2.11945e-25	7.0109e-24	46.8118
KIAA0100	1.10038	11.0329	11.143	2.12384e-25	7.0109e-24	46.8098
WDHD1	2.11046	5.84764	11.1429	2.1241e-25	7.0109e-24	46.8097
RDM1	2.86869	3.22151	11.1426	2.13115e-25	7.02287e-24	46.8064
NOL12	1.0466	8.20802	11.142	2.14145e-25	7.04549e-24	46.8016
TRAF2	1.15182	9.2087	11.1412	2.15682e-25	7.08473e-24	46.7946
PDE7B	-2.12588	5.82733	-11.1309	2.35666e-25	7.7288e-24	46.7069
XRCC1	0.814799	9.34908	11.1235	2.51125e-25	8.22265e-24	46.644
LPA	-3.94738	8.09629	-11.1192	2.60842e-25	8.52722e-24	46.6064
FAM99B	-3.60013	2.8297	-11.1188	2.61675e-25	8.54084e-24	46.6033
ZNF696	1.21879	8.05368	11.1177	2.6404e-25	8.60437e-24	46.5943
ANKZF1	0.902859	9.37957	11.114	2.72786e-25	8.87528e-24	46.5621
GPR146	-1.59464	8.07705	-11.1082	2.86804e-25	9.3166e-24	46.5125
ZNF526	0.731546	7.95996	11.103	2.99768e-25	9.72235e-24	46.4688
CD200	2.05935	5.81416	11.0933	3.26094e-25	1.05595e-23	46.3855
LRRC4	-1.89094	4.01936	-11.0891	3.37979e-25	1.09271e-23	46.35
C6orf145	-1.35647	11.3441	-11.0887	3.3915e-25	1.09477e-23	46.3466
MYOM2	-3.02325	4.36091	-11.0875	3.42653e-25	1.10434e-23	46.3364
UBE2S	1.78308	8.30556	11.0837	3.5398e-25	1.13906e-23	46.3042
FOXK1	1.27446	8.85948	11.082	3.592e-25	1.15405e-23	46.2898
LILRB5	-2.25498	6.60718	-11.0761	3.77917e-25	1.21229e-23	46.2395
LPL	2.35952	5.94821	11.0736	3.86314e-25	1.23729e-23	46.2177
EBF1	2.00464	5.8348	11.0675	4.07168e-25	1.30205e-23	46.1657
XRCC2	2.49844	4.08145	11.0578	4.42771e-25	1.4137e-23	46.0828
NSUN5P1	1.63378	6.77541	11.0567	4.46881e-25	1.42255e-23	46.0736
GIT1	1.01414	9.5169	11.0567	4.46928e-25	1.42255e-23	46.0735
FBF1	1.76001	6.03053	11.0555	4.51445e-25	1.4347e-23	46.0636
MYO19	1.21828	9.32847	11.0509	4.69641e-25	1.49022e-23	46.0245
PGM1	-1.40871	12.1092	-11.0487	4.78737e-25	1.51674e-23	46.0055
MSRA	-1.59558	8.956	-11.0441	4.97927e-25	1.57511e-23	45.9666
PLGLA	-3.20543	3.24789	-11.0423	5.05809e-25	1.59758e-23	45.951
HIST2H4A	1.89974	8.28937	11.0344	5.41242e-25	1.70687e-23	45.884
CYP4V2	-1.71893	11.1125	-11.0274	5.7471e-25	1.80963e-23	45.8247
EGR2	-2.81885	5.67334	-11.0241	5.91476e-25	1.85957e-23	45.7962
ACADSB	-2.10058	12.3662	-11.0146	6.41622e-25	2.01414e-23	45.7157
OBFC2B	0.969548	9.43076	11.0123	6.54244e-25	2.05063e-23	45.6964
TSLP	-3.57101	4.72854	-11.0104	6.65017e-25	2.08122e-23	45.6803
ZNF707	1.02675	7.57581	11.0063	6.89272e-25	2.15384e-23	45.6448
FAM164C	-1.41533	6.40826	-11.0022	7.13833e-25	2.2272e-23	45.6102
ACBD6	1.05727	8.99652	10.9994	7.30771e-25	2.27659e-23	45.587
CHAF1B	2.52846	6.16581	10.9989	7.34381e-25	2.28437e-23	45.5821
TTL	0.894712	9.40328	10.9986	7.35905e-25	2.28565e-23	45.58
GPRIN1	2.47223	6.05047	10.9902	7.91331e-25	2.45408e-23	45.5082
DUSP28	0.758256	6.23291	10.9767	8.88269e-25	2.75055e-23	45.3938
CCDC34	1.60456	7.82121	10.9707	9.35437e-25	2.89225e-23	45.3426
CAPN10	0.981703	8.03493	10.952	1.09746e-24	3.38809e-23	45.1846
POC5	0.924317	6.89344	10.9516	1.10101e-24	3.39395e-23	45.1814
CCDC97	0.823327	9.34078	10.9512	1.10523e-24	3.40186e-23	45.1776
ZBTB9	0.932675	7.83234	10.9483	1.13321e-24	3.48275e-23	45.1529
MTUS2	-3.2664	2.29547	-10.9458	1.15739e-24	3.55174e-23	45.132
MUT	-1.59087	11.2117	-10.9382	1.2347e-24	3.78335e-23	45.068
ACAT1	-1.62894	12.8218	-10.9312	1.31084e-24	4.01067e-23	45.0088
HCFC1	0.768794	10.5403	10.9301	1.32358e-24	4.04362e-23	44.9992
TSEN54	1.06859	9.20413	10.928	1.348e-24	4.1121e-23	44.9811
PRAM1	-2.2321	4.01651	-10.9257	1.37424e-24	4.18412e-23	44.9621
EXOC7	0.61384	11.4723	10.9256	1.37569e-24	4.18412e-23	44.961
BLM	2.55098	5.48354	10.9246	1.38708e-24	4.21254e-23	44.9529
CCT6A	0.849173	11.7858	10.9206	1.43561e-24	4.35347e-23	44.9188
FBXL19	1.14851	7.65983	10.9195	1.4494e-24	4.38881e-23	44.9094
IRAK1	1.268	11.4351	10.9163	1.48912e-24	4.50245e-23	44.8826
C6orf26	1.63566	5.74208	10.9117	1.54954e-24	4.67824e-23	44.8433
C8orf33	1.19315	10.3178	10.9084	1.59331e-24	4.80334e-23	44.8157
PRIMA1	-2.77754	1.39943	-10.9006	1.70257e-24	5.1252e-23	44.7501
YEATS2	1.1797	8.64945	10.8989	1.72805e-24	5.19428e-23	44.7354
PRKAR2B	-2.7304	4.57858	-10.8979	1.7432e-24	5.23215e-23	44.7268
ZNF74	1.04699	7.54359	10.8972	1.75296e-24	5.25377e-23	44.7212
DHODH	-2.01503	9.71001	-10.8963	1.7674e-24	5.28933e-23	44.7131
HSF4	1.88449	7.03384	10.8958	1.77426e-24	5.30212e-23	44.7093
TMEM106C	1.40794	10.4715	10.8947	1.79121e-24	5.34499e-23	44.6999
ATF3	-1.86043	9.76427	-10.8939	1.80299e-24	5.37234e-23	44.6934
RASGEF1B	-2.38728	7.84886	-10.8818	1.9996e-24	5.94953e-23	44.591
PKN3	1.69175	7.63546	10.8798	2.03412e-24	6.0435e-23	44.5741
DUSP12	0.939358	7.92902	10.8781	2.06326e-24	6.12121e-23	44.56
ZSCAN2	0.949514	8.19339	10.8769	2.08479e-24	6.17614e-23	44.5497
STX10	0.929607	8.76106	10.8743	2.13238e-24	6.30804e-23	44.5274
C1orf9	1.14609	9.74964	10.8723	2.16844e-24	6.40549e-23	44.5108
GPC3	5.0367	11.43	10.869	2.23055e-24	6.57948e-23	44.4829
PLIN2	-1.95517	12.7891	-10.8672	2.26437e-24	6.66965e-23	44.468
PIF1	2.43656	5.14439	10.8595	2.41897e-24	7.11483e-23	44.4026
TFPI2	-2.93878	4.50703	-10.8552	2.50788e-24	7.36578e-23	44.3669
CPT2	-1.40296	10.9367	-10.8466	2.69884e-24	7.9153e-23	44.2943
SFRS8	0.74414	9.41434	10.8463	2.70737e-24	7.92901e-23	44.2912
MMADHC	-0.803853	10.9404	-10.8423	2.79991e-24	8.18835e-23	44.2579
PROSC	-1.2228	10.1641	-10.8398	2.85988e-24	8.35181e-23	44.237
C14orf53	-2.90307	1.58953	-10.8375	2.91701e-24	8.50658e-23	44.2174
MS4A6A	-2.08519	8.71701	-10.8316	3.06846e-24	8.93553e-23	44.1673
RNF165	-2.89052	3.68507	-10.8255	3.23049e-24	9.39405e-23	44.1164
NDOR1	1.1	9.02942	10.8236	3.28438e-24	9.53724e-23	44.1001
FOXS1	2.50648	5.15905	10.8219	3.33201e-24	9.66187e-23	44.0858
LEMD2	0.784958	10.0353	10.8165	3.48749e-24	1.00985e-22	44.0407
HMGCL	-1.50664	11.9456	-10.8155	3.51708e-24	1.01698e-22	44.0323
C1orf104	1.80321	5.88799	10.8141	3.55911e-24	1.02769e-22	44.0206
ASS1	-2.22743	14.062	-10.8013	3.96982e-24	1.14467e-22	43.9126
CXCR1	-2.4008	2.66155	-10.7981	4.07704e-24	1.17372e-22	43.8862
PLOD3	1.01953	11.6002	10.798	4.08202e-24	1.17372e-22	43.885
ZKSCAN5	0.690637	8.21087	10.7975	4.09749e-24	1.17652e-22	43.8812
USF1	0.840565	10.3024	10.7973	4.10482e-24	1.17698e-22	43.8795
UBE2Q1	0.771036	11.2259	10.7931	4.25366e-24	1.21796e-22	43.8442
APOF	-4.46388	9.67527	-10.793	4.2599e-24	1.21805e-22	43.8428
SHPK	-1.19839	8.94365	-10.7922	4.28697e-24	1.22408e-22	43.8365
LPPR2	1.21904	9.38675	10.7918	4.3015e-24	1.22652e-22	43.8332
AHSA2	1.48863	8.33463	10.79	4.36901e-24	1.24405e-22	43.8178
EMR1	-2.60467	3.27181	-10.7821	4.67108e-24	1.32822e-22	43.7516
ACLY	1.07734	11.1548	10.7791	4.79187e-24	1.36068e-22	43.7264
LARS	0.72246	10.6803	10.7724	5.07308e-24	1.43854e-22	43.67
FRMD4B	-1.44843	8.78848	-10.7707	5.14723e-24	1.45755e-22	43.6556
IFNAR1	-0.77911	11.1808	-10.7647	5.413e-24	1.5307e-22	43.6058
DTYMK	1.2525	9.16957	10.7606	5.60789e-24	1.58363e-22	43.5708
KPNA2	1.43308	10.3851	10.7587	5.69846e-24	1.607e-22	43.555
RFX8	1.79059	2.1681	10.7568	5.79041e-24	1.63069e-22	43.5391
EPHB1	-2.38093	3.75033	-10.7565	5.80646e-24	1.63297e-22	43.5364
FATE1	2.50813	2.54959	10.752	6.03221e-24	1.69414e-22	43.4987
CCDC123	1.05281	7.58982	10.7489	6.19128e-24	1.73643e-22	43.4729
TOP3B	0.851122	8.35674	10.7487	6.20207e-24	1.73709e-22	43.4712
KLRF1	-1.89522	2.61379	-10.7443	6.43524e-24	1.79994e-22	43.4347
PDLIM5	-1.18488	11.0357	-10.7387	6.74887e-24	1.88509e-22	43.3876
ALDH6A1	-2.58037	10.6022	-10.7384	6.76772e-24	1.88779e-22	43.3849
HBB	-2.79013	8.13051	-10.738	6.79076e-24	1.89165e-22	43.3815
FERMT2	-1.1636	10.4662	-10.7356	6.92819e-24	1.92731e-22	43.3617
RCVRN	-0.968401	0.489459	-10.7326	7.10541e-24	1.97394e-22	43.3367
ENGASE	1.08267	8.94005	10.7266	7.47624e-24	2.07415e-22	43.2864
SERTAD1	-1.44423	8.64359	-10.7263	7.49584e-24	2.07678e-22	43.2838
LOC91316	1.79219	7.69868	10.7239	7.65231e-24	2.11728e-22	43.2634
ZNF282	0.754474	9.5267	10.7223	7.75565e-24	2.14298e-22	43.2501
NUDT17	1.83088	4.63287	10.7209	7.84874e-24	2.16579e-22	43.2383
PRPF3	0.989346	9.55287	10.7162	8.16515e-24	2.25007e-22	43.1992
RHOB	-1.72613	13.5271	-10.7127	8.41502e-24	2.31582e-22	43.1694
MARK4	0.94503	10.0751	10.7101	8.59544e-24	2.36231e-22	43.1484
DOCK6	0.98106	9.47979	10.7096	8.63408e-24	2.36975e-22	43.144
CYP2B6	-3.98787	10.3688	-10.7057	8.92607e-24	2.44662e-22	43.1111
UXS1	0.92941	9.58069	10.7025	9.17332e-24	2.51104e-22	43.084
CAT	-1.66537	13.0805	-10.6989	9.4524e-24	2.58399e-22	43.0544
TLR4	-1.64916	7.73668	-10.6982	9.50973e-24	2.59621e-22	43.0484
LY6E	-3.24696	10.915	-10.6958	9.70783e-24	2.64677e-22	43.028
XPO5	0.968245	9.78959	10.6953	9.74524e-24	2.65345e-22	43.0242
RABIF	0.870343	8.65752	10.689	1.02789e-23	2.79505e-22	42.9715
WNT2	-3.2308	2.18483	-10.6868	1.04722e-23	2.84384e-22	42.9531
FANCE	1.71417	6.14799	10.6766	1.14147e-23	3.09569e-22	42.8678
NGFR	-3.1837	7.29198	-10.6725	1.18179e-23	3.20082e-22	42.8335
DCTN2	0.68345	10.8762	10.6697	1.20972e-23	3.27214e-22	42.8104
CENPP	1.62525	5.87788	10.666	1.24855e-23	3.37274e-22	42.7791
DBT	-1.19517	9.79948	-10.6656	1.25247e-23	3.37886e-22	42.776
LARP1B	-1.23826	9.19458	-10.6633	1.27637e-23	3.43882e-22	42.7573
B3GALNT2	0.892572	8.94487	10.6538	1.38359e-23	3.72281e-22	42.6776
EZH1	0.803603	8.97077	10.6525	1.39828e-23	3.75741e-22	42.6671
MARCH4	1.88838	1.99953	10.6506	1.42166e-23	3.81525e-22	42.6507
ELOVL1	0.827323	10.4358	10.6503	1.42495e-23	3.81908e-22	42.6484
IER2	-1.32777	10.9989	-10.647	1.46521e-23	3.92186e-22	42.6209
TCF15	1.94241	3.67705	10.6461	1.4758e-23	3.94509e-22	42.6137
CYP39A1	-4.33076	7.21864	-10.6454	1.48522e-23	3.96509e-22	42.6074
NCAPD2	1.47161	9.22723	10.6351	1.61911e-23	4.31692e-22	42.5221
HGF	-3.36083	5.18512	-10.6329	1.65011e-23	4.39388e-22	42.5033
ZNF295	-1.33532	8.36447	-10.6277	1.72435e-23	4.58561e-22	42.4598
TAOK2	0.72789	10.2504	10.627	1.73371e-23	4.60454e-22	42.4544
GGA3	0.775374	9.26934	10.6252	1.7603e-23	4.66911e-22	42.4394
DNAJB11	0.885301	11.3758	10.6157	1.90739e-23	5.05274e-22	42.36
MUS81	0.612299	9.06454	10.6146	1.92483e-23	5.09235e-22	42.351
ANKS3	1.18541	7.92424	10.5987	2.19971e-23	5.81211e-22	42.219
IRF8	-1.9137	8.37246	-10.5966	2.23965e-23	5.91002e-22	42.2012
LOC80154	1.66949	7.82975	10.5947	2.27585e-23	5.99136e-22	42.1853
RCL1	-1.74974	10.0644	-10.5947	2.27631e-23	5.99136e-22	42.1851
MAVS	0.960641	10.8043	10.5944	2.28151e-23	5.99737e-22	42.1829
CYP2C19	-3.28847	7.04102	-10.5785	2.60752e-23	6.84558e-22	42.0508
MT1L	-3.63701	5.75871	-10.5776	2.62692e-23	6.8836e-22	42.0435
MIP	-2.03966	2.23615	-10.5774	2.63119e-23	6.8836e-22	42.0419
ID1	-2.28264	8.94051	-10.5774	2.63207e-23	6.8836e-22	42.0415
SETD4	0.884759	7.55708	10.5722	2.7501e-23	7.18314e-22	41.9982
GPAA1	1.29597	12.3065	10.5711	2.77486e-23	7.2386e-22	41.9893
RET	-3.54162	3.59811	-10.5666	2.88258e-23	7.51006e-22	41.9516
SPTAN1	0.727746	12.5207	10.5664	2.88648e-23	7.51071e-22	41.9503
KCNK17	-2.75333	3.08417	-10.5645	2.93385e-23	7.6243e-22	41.9342
ACSL1	-2.36818	13.4404	-10.5598	3.05041e-23	7.91719e-22	41.8957
NFIL3	-1.47161	10.186	-10.5591	3.06962e-23	7.95698e-22	41.8895
KIF24	1.71435	5.48805	10.5552	3.17051e-23	8.20815e-22	41.8575
ACYP1	1.35826	5.35853	10.5532	3.22586e-23	8.34092e-22	41.8404
NR4A1	-2.30342	9.48864	-10.5477	3.37807e-23	8.72351e-22	41.7948
C7orf58	-2.94246	7.61585	-10.5437	3.49221e-23	9.00692e-22	41.7619
PACS2	0.845808	9.57807	10.5426	3.52509e-23	9.0803e-22	41.7526
RTEL1	0.964381	8.8377	10.5423	3.53411e-23	9.09213e-22	41.7501
LIN9	1.58921	6.25699	10.5391	3.62796e-23	9.32191e-22	41.7242
MCM5	1.40073	10.2846	10.5361	3.72123e-23	9.5496e-22	41.6991
LOC92659	2.3076	5.12157	10.5311	3.88233e-23	9.95059e-22	41.6572
PXDNL	2.33821	2.77729	10.5243	4.10833e-23	1.05167e-21	41.6012
SLC31A1	-1.14037	11.5562	-10.5234	4.13836e-23	1.05804e-21	41.594
MEGF10	-2.32128	1.80945	-10.5181	4.32892e-23	1.10538e-21	41.5495
SNAPIN	0.69601	9.51254	10.5178	4.33721e-23	1.10612e-21	41.5476
LOC100128292	1.84747	3.60553	10.5139	4.48331e-23	1.14197e-21	41.5148
LOC642846	1.47042	7.13522	10.5124	4.53866e-23	1.15463e-21	41.5027
SAPS1	0.740329	11.0809	10.5116	4.57027e-23	1.16123e-21	41.4959
STIP1	0.922965	11.4443	10.5101	4.62631e-23	1.17402e-21	41.4838
PPAPDC1A	-2.88504	1.99615	-10.5092	4.66312e-23	1.1819e-21	41.476
ANTXR2	-1.45379	9.48303	-10.5042	4.86291e-23	1.23102e-21	41.4345
C9orf25	0.84008	8.35877	10.5004	5.01659e-23	1.26836e-21	41.4037
SNRPB	1.14065	11.7324	10.4996	5.05264e-23	1.2759e-21	41.3966
TP73	2.91155	4.34123	10.4971	5.15972e-23	1.30134e-21	41.3759
TBC1D15	-0.622117	9.75178	-10.4936	5.31271e-23	1.33828e-21	41.347
PNRC1	-1.22441	11.2781	-10.4868	5.62191e-23	1.41444e-21	41.2911
ARL16	1.17808	8.93372	10.4845	5.73386e-23	1.44083e-21	41.2716
NUDT1	1.61211	7.44964	10.4826	5.82342e-23	1.4614e-21	41.2562
MAST3	1.07011	9.53613	10.4825	5.82995e-23	1.4614e-21	41.2551
NCRNA00152	2.18841	7.82296	10.4814	5.88348e-23	1.47302e-21	41.2461
DOM3Z	0.979465	8.89882	10.4794	5.98256e-23	1.496e-21	41.2296
PAQR4	1.90399	8.09394	10.4694	6.50563e-23	1.62483e-21	41.1467
BDH2	-1.57708	9.42563	-10.4675	6.60445e-23	1.6475e-21	41.1318
C15orf17	0.817383	8.95071	10.4661	6.68492e-23	1.66555e-21	41.1198
LOC389791	1.91669	2.07999	10.4626	6.88421e-23	1.71313e-21	41.0908
C1orf31	1.176	9.45339	10.4541	7.38621e-23	1.83582e-21	41.0212
NHEDC2	-1.82307	9.055	-10.4518	7.53191e-23	1.86977e-21	41.0019
UBE2O	0.771703	9.42877	10.4514	7.55914e-23	1.87427e-21	40.9983
LIG1	1.15862	9.39271	10.4492	7.69945e-23	1.90472e-21	40.9801
MAP2K4	-0.863655	9.04402	-10.4492	7.70053e-23	1.90472e-21	40.98
LEPREL1	-2.13273	5.95418	-10.4476	7.79891e-23	1.92673e-21	40.9674
LOC541471	1.95142	7.69559	10.4471	7.83283e-23	1.93279e-21	40.9631
DPPA4	-2.21586	1.39833	-10.4451	7.96761e-23	1.96368e-21	40.9463
MCM7	1.33253	10.8431	10.4417	8.19454e-23	2.01719e-21	40.9185
GINS2	1.89216	7.26254	10.4353	8.64285e-23	2.125e-21	40.8658
SAC3D1	1.27547	8.44816	10.4343	8.71956e-23	2.1413e-21	40.8571
NSUN5	0.922727	9.52489	10.4299	9.03947e-23	2.21721e-21	40.8215
C14orf68	-5.35338	9.42753	-10.4296	9.06307e-23	2.22035e-21	40.8189
PABPC1L	1.90174	8.28432	10.4267	9.28785e-23	2.2727e-21	40.7947
CCDC25	-1.10343	9.76231	-10.4245	9.46069e-23	2.31224e-21	40.7764
GRK6	0.8959	9.37668	10.4236	9.52558e-23	2.32533e-21	40.7697
WASH3P	1.04105	8.66751	10.4234	9.54227e-23	2.32564e-21	40.7679
HBA2	-2.47173	8.64354	-10.4233	9.54952e-23	2.32564e-21	40.7672
EGR3	-2.3404	4.55189	-10.421	9.73743e-23	2.36859e-21	40.7479
PCDH9	-2.93844	3.57446	-10.4028	1.13296e-22	2.75263e-21	40.5982
TCF21	-2.39318	4.81089	-10.397	1.18901e-22	2.88538e-21	40.5505
ITGA9	-2.57222	5.77749	-10.3955	1.20374e-22	2.91768e-21	40.5383
SSR2	1.11975	12.707	10.3921	1.23865e-22	2.99876e-21	40.51
MUC6	-4.96594	4.06939	-10.3903	1.25748e-22	3.04075e-21	40.4951
TCF3	1.05884	9.61837	10.3865	1.29813e-22	3.13537e-21	40.4636
CD1D	-2.42842	6.73829	-10.3803	1.36593e-22	3.29524e-21	40.4133
CCDC77	1.06561	6.86475	10.3773	1.40063e-22	3.37499e-21	40.3885
EPS8L3	4.86271	6.40533	10.3771	1.40353e-22	3.37802e-21	40.3865
GPR19	2.02912	3.06866	10.375	1.42756e-22	3.43182e-21	40.3697
PSRC1	1.93387	6.46816	10.3715	1.46955e-22	3.52864e-21	40.341
EPM2A	-1.14593	7.03657	-10.3711	1.47436e-22	3.53605e-21	40.3378
DLC1	-1.41994	9.65469	-10.3688	1.50285e-22	3.60018e-21	40.3189
GMEB2	0.694721	8.92981	10.3662	1.53648e-22	3.67646e-21	40.297
MTHFD1L	1.83376	7.67463	10.3649	1.5533e-22	3.71237e-21	40.2862
HPS5	-1.53675	9.50352	-10.3644	1.55902e-22	3.72171e-21	40.2826
GTF2IP1	0.845267	12.2928	10.3621	1.58951e-22	3.79008e-21	40.2634
NR4A3	-2.59331	5.79322	-10.3544	1.69347e-22	4.03328e-21	40.2008
C1orf77	0.642893	10.7647	10.3497	1.76155e-22	4.19057e-21	40.1618
JUN	-1.57916	11.764	-10.3457	1.82117e-22	4.32738e-21	40.1289
DUSP1	-2.01338	12.2256	-10.3392	1.92213e-22	4.56046e-21	40.0756
UCK2	1.20985	8.64207	10.3391	1.9237e-22	4.56046e-21	40.0748
NPEPL1	1.05647	9.4011	10.3365	1.96577e-22	4.65482e-21	40.0534
FOLH1B	-4.26049	4.4789	-10.3356	1.98051e-22	4.68432e-21	40.046
KLC2	1.22048	8.28835	10.3335	2.01515e-22	4.76076e-21	40.0289
CNIH4	1.04249	9.77942	10.3297	2.08016e-22	4.9087e-21	39.9975
ACSM3	-2.91641	8.97085	-10.3294	2.08487e-22	4.91415e-21	39.9952
PI4KB	0.801323	10.5502	10.3286	2.09812e-22	4.93973e-21	39.989
CTBS	-1.14165	9.27661	-10.3281	2.10662e-22	4.95406e-21	39.985
ARHGEF11	1.15394	10.2188	10.3277	2.1144e-22	4.96667e-21	39.9813
ZNF7	0.92313	8.65359	10.3118	2.41229e-22	5.65992e-21	39.851
FBP1	-2.93089	12.162	-10.3074	2.50128e-22	5.86202e-21	39.8152
NOTCH3	2.00757	9.63665	10.3066	2.51834e-22	5.89527e-21	39.8085
UBQLN4	0.943256	10.6588	10.3033	2.58714e-22	6.04943e-21	39.7819
ATP6AP1	0.795164	11.8291	10.2966	2.7345e-22	6.38673e-21	39.7271
ECHS1	-1.38511	13.73	-10.2937	2.80222e-22	6.53746e-21	39.7029
HOXA13	4.21564	4.09661	10.2876	2.94559e-22	6.86414e-21	39.6536
HOXD8	2.53356	3.62101	10.2866	2.97052e-22	6.91438e-21	39.6453
CBR4	-1.36931	9.46784	-10.2852	3.00647e-22	6.99012e-21	39.6334
PMP2	-1.50098	0.495756	-10.2816	3.09535e-22	7.18864e-21	39.6046
KLF10	-1.5773	10.2367	-10.268	3.46417e-22	8.0361e-21	39.4933
RBM34	0.886371	9.7576	10.2644	3.56881e-22	8.26949e-21	39.4639
?|155060	1.94126	6.81475	10.2622	3.63402e-22	8.41111e-21	39.446
ZKSCAN3	1.38488	6.29983	10.2618	3.64526e-22	8.42761e-21	39.4429
DEDD	0.643274	9.98715	10.2595	3.71796e-22	8.58602e-21	39.4234
GOLGA8B	1.83761	8.76499	10.2593	3.72278e-22	8.58749e-21	39.4221
MASP1	-2.14792	10.8334	-10.2565	3.80814e-22	8.77263e-21	39.3997
PGS1	0.817893	8.35171	10.2564	3.81159e-22	8.77263e-21	39.3988
CLDN10	-4.5633	3.15408	-10.2555	3.84216e-22	8.8331e-21	39.3909
CDCA4	1.32626	7.25125	10.2543	3.87939e-22	8.90872e-21	39.3814
HSF2BP	1.97275	3.4542	10.2489	4.05662e-22	9.3053e-21	39.3372
TJAP1	0.749716	9.45383	10.2477	4.09762e-22	9.38885e-21	39.3273
DDX41	0.713334	10.7741	10.2435	4.24034e-22	9.70503e-21	39.2935
MED22	0.965084	8.81972	10.2349	4.55162e-22	1.04059e-20	39.2234
TMBIM6	-0.86857	15.1684	-10.2348	4.55837e-22	1.04097e-20	39.222
CCDC137	0.990727	9.06222	10.2303	4.72737e-22	1.07837e-20	39.186
IGF1	-3.16702	8.66248	-10.2294	4.76556e-22	1.08587e-20	39.178
C17orf86	1.17217	6.48793	10.2288	4.78788e-22	1.08975e-20	39.1734
IL1RAPL2	-2.30367	1.64793	-10.2262	4.88975e-22	1.1117e-20	39.1526
SLC7A6	1.14561	8.53855	10.2258	4.90717e-22	1.11443e-20	39.1491
PBLD	-2.25716	10.8953	-10.2233	5.00833e-22	1.13614e-20	39.1289
RAD9A	1.01178	8.15396	10.2228	5.02835e-22	1.13943e-20	39.125
EPHX2	-2.00547	11.257	-10.2189	5.19612e-22	1.17615e-20	39.0925
POLR2J4	0.801778	7.78844	10.2165	5.29795e-22	1.19787e-20	39.0734
FCAR	-1.70678	0.993014	-10.2155	5.34087e-22	1.20625e-20	39.0654
GPATCH1	0.771912	7.90252	10.2135	5.43232e-22	1.22555e-20	39.0486
DDX19B	-0.830712	9.54827	-10.2113	5.53049e-22	1.24633e-20	39.0309
COL9A1	2.28943	2.46145	10.2002	6.0608e-22	1.36434e-20	38.9404
DPF3	-2.4713	4.21222	-10.1925	6.45593e-22	1.4517e-20	38.878
NUP37	0.915043	8.00061	10.1896	6.61193e-22	1.48515e-20	38.8544
ZC3H3	1.09172	9.66701	10.182	7.03617e-22	1.57872e-20	38.7929
SRD5A1	-1.73622	9.49654	-10.181	7.09288e-22	1.5897e-20	38.785
SLC6A19	-4.21543	2.57195	-10.1746	7.48066e-22	1.67479e-20	38.7324
TUBG1	1.03993	9.93778	10.1732	7.56449e-22	1.69171e-20	38.7214
BMPR1B	-2.73579	2.32617	-10.1727	7.59635e-22	1.69699e-20	38.7172
GLMN	1.03667	6.30028	10.1719	7.64801e-22	1.70667e-20	38.7105
CYP2C8	-4.21028	11.8404	-10.1704	7.7416e-22	1.72568e-20	38.6985
STEAP3	-2.25061	11.2191	-10.1665	7.99578e-22	1.78041e-20	38.6665
KIAA1524	2.31539	5.48926	10.1651	8.0835e-22	1.79799e-20	38.6558
GCH1	-1.93667	9.74481	-10.1593	8.48032e-22	1.88421e-20	38.6084
CBX2	2.28941	6.15471	10.1583	8.5526e-22	1.89821e-20	38.6
SCP2	-1.71416	13.2044	-10.1512	9.06529e-22	2.00983e-20	38.5425
JUNB	-1.69962	11.1899	-10.1485	9.26302e-22	2.05145e-20	38.5212
NDRG3	1.01183	9.17967	10.1483	9.28111e-22	2.05325e-20	38.5192
SNRNP70	0.8244	11.588	10.1427	9.71509e-22	2.14694e-20	38.4741
PYCR2	0.831306	10.641	10.1424	9.73837e-22	2.14977e-20	38.4717
SLC7A2	-2.41195	11.76	-10.142	9.77193e-22	2.15486e-20	38.4683
RBM3	1.0704	11.4125	10.1415	9.81251e-22	2.16149e-20	38.4642
STX6	0.889219	9.0058	10.137	1.01802e-21	2.24008e-20	38.4278
C17orf65	1.01397	7.04969	10.1362	1.0252e-21	2.25347e-20	38.4209
BCAT2	1.6632	9.1601	10.1359	1.02731e-21	2.25568e-20	38.4189
WASH7P	1.03892	10.019	10.1328	1.05404e-21	2.3119e-20	38.3935
FAM134B	-3.88839	7.33902	-10.1277	1.0989e-21	2.40772e-20	38.3523
MTHFD2L	-1.28221	7.50356	-10.1226	1.14574e-21	2.50768e-20	38.311
ITGA6	1.39465	10.4229	10.1211	1.16034e-21	2.53693e-20	38.2985
DLG5	1.57368	9.06222	10.1208	1.16306e-21	2.54018e-20	38.2962
C20orf20	0.885537	8.78808	10.1093	1.27786e-21	2.78794e-20	38.2032
SNHG12	1.47481	6.8557	10.1078	1.29316e-21	2.81832e-20	38.1914
NCAM1	-3.09062	4.39962	-10.1076	1.29532e-21	2.82003e-20	38.1898
TSPYL1	-0.94804	10.638	-10.1048	1.32516e-21	2.88195e-20	38.1673
STARD5	-1.83788	7.8224	-10.0997	1.38255e-21	3.00357e-20	38.1254
PPP1R3B	-1.92127	10.8499	-10.0991	1.3887e-21	3.01374e-20	38.121
DEPDC1B	2.85766	5.98571	10.0982	1.399e-21	3.03289e-20	38.1137
DUSP14	-0.995301	8.37128	-10.0859	1.54655e-21	3.34922e-20	38.0146
C5orf54	1.27463	6.11139	10.0651	1.83393e-21	3.96739e-20	37.8462
AKAP8L	0.840889	9.87071	10.0604	1.90594e-21	4.11884e-20	37.8081
TMEM81	1.04331	6.36755	10.0578	1.94594e-21	4.20085e-20	37.7876
HOXD9	3.32628	4.02207	10.0556	1.98171e-21	4.27358e-20	37.7696
SNRPE	1.07258	10.1877	10.0498	2.07702e-21	4.47443e-20	37.7232
GRAMD1C	-2.18496	7.60689	-10.0461	2.14069e-21	4.60675e-20	37.6933
LYRM5	-1.16283	9.237	-10.0459	2.14489e-21	4.61095e-20	37.6914
CACYBP	0.987837	10.4362	10.0448	2.1646e-21	4.64845e-20	37.6824
KLHL17	1.12189	6.5039	10.0439	2.18041e-21	4.67751e-20	37.6752
ZNF668	0.820515	7.75301	10.0401	2.24786e-21	4.81717e-20	37.6451
FRS3	0.904708	6.72189	10.0394	2.26184e-21	4.84208e-20	37.6389
C4orf21	1.53131	5.22018	10.0364	2.31767e-21	4.95643e-20	37.6148
LILRA3	-2.48307	1.84412	-10.0356	2.33336e-21	4.9848e-20	37.6082
ITGB1BP1	0.932735	9.34142	10.0348	2.34879e-21	5.01255e-20	37.6017
NXPH4	3.50215	4.83846	10.0283	2.47581e-21	5.27813e-20	37.5496
CFTR	-4.80945	3.5756	-10.0277	2.48856e-21	5.29982e-20	37.5445
ATXN7L2	1.12898	6.25509	10.025	2.54221e-21	5.40846e-20	37.5235
INTS10	-0.912698	9.75936	-10.0231	2.58324e-21	5.48762e-20	37.5077
SH3PXD2B	1.28091	8.21255	10.023	2.58477e-21	5.48762e-20	37.5071
C2orf44	0.76973	7.74178	10.0204	2.64059e-21	5.60033e-20	37.486
C3orf71	1.06927	5.01065	10.0171	2.71252e-21	5.74696e-20	37.4594
PRPF40B	0.89913	7.96034	10.0165	2.72625e-21	5.7701e-20	37.4544
TRMT1	0.901501	9.56737	10.0148	2.76265e-21	5.84111e-20	37.4413
DVL2	0.995228	8.8237	10.0112	2.8446e-21	6.00819e-20	37.4124
TSPAN17	0.892161	9.88446	10.0084	2.91167e-21	6.14352e-20	37.3894
GIGYF1	0.77089	10.16	10.0028	3.04637e-21	6.42114e-20	37.3447
CENPJ	1.33101	6.63208	10.0026	3.05267e-21	6.42782e-20	37.3427
CRIPAK	0.99075	7.64918	9.99751	3.18072e-21	6.6906e-20	37.3021
SAE1	0.837634	10.7692	9.99701	3.19352e-21	6.71064e-20	37.2981
PEMT	-1.67151	10.1833	-9.99457	3.25749e-21	6.83806e-20	37.2785
MYO1B	-1.35255	12.5167	-9.99136	3.34379e-21	7.01206e-20	37.2527
C11orf82	1.56124	5.54761	9.98661	3.47549e-21	7.2808e-20	37.2145
SCGB3A1	-2.10259	2.42067	-9.98431	3.54098e-21	7.41043e-20	37.1961
SYNE1	-1.494	9.03543	-9.98294	3.58047e-21	7.48543e-20	37.1851
ACADM	-1.57607	11.256	-9.98149	3.62291e-21	7.56646e-20	37.1735
SBF1	1.15286	10.1339	9.98032	3.6576e-21	7.62608e-20	37.164
GOLGA3	0.697649	10.494	9.98028	3.65888e-21	7.62608e-20	37.1637
DCN	-4.13664	9.43509	-9.97642	3.77523e-21	7.86059e-20	37.1328
LGI1	-2.06497	0.871874	-9.97518	3.8134e-21	7.93203e-20	37.1228
RPTOR	0.726966	9.82501	9.97334	3.87085e-21	8.04337e-20	37.1081
GINS3	1.36073	6.44574	9.97224	3.90572e-21	8.10764e-20	37.0992
SLC39A13	0.757442	9.60678	9.96383	4.18176e-21	8.67187e-20	37.0317
INTS8	0.994472	9.11313	9.96309	4.20669e-21	8.71476e-20	37.0258
ENO3	-2.76933	8.45265	-9.95918	4.34253e-21	8.98712e-20	36.9944
NAT1	-1.44001	6.7311	-9.95846	4.36773e-21	9.03016e-20	36.9887
GNPNAT1	-1.09349	10.7742	-9.95423	4.52028e-21	9.33614e-20	36.9548
C1QTNF1	-2.7118	8.68217	-9.95209	4.59956e-21	9.49035e-20	36.9376
GAS5	1.71101	10.4379	9.9504	4.66295e-21	9.61148e-20	36.9241
ANKRD23	1.23903	5.12643	9.94231	4.97896e-21	1.02526e-19	36.8593
DNAJC6	2.38945	6.10019	9.93921	5.10565e-21	1.05029e-19	36.8345
OXT	-3.69223	2.4613	-9.93757	5.17396e-21	1.06328e-19	36.8214
EDNRB	-1.75295	8.96825	-9.93733	5.18432e-21	1.06434e-19	36.8194
MFSD2A	-4.65654	8.07655	-9.93566	5.25496e-21	1.07777e-19	36.806
COL4A1	1.7175	11.9861	9.93444	5.30698e-21	1.08735e-19	36.7963
FAM82A1	-1.36287	7.83825	-9.92965	5.51678e-21	1.12921e-19	36.758
NT5DC2	2.27429	8.44486	9.92942	5.52735e-21	1.13024e-19	36.7561
ZFPM2	-2.1207	4.76092	-9.92828	5.57847e-21	1.13956e-19	36.747
AVPR1A	-4.34057	4.56641	-9.92643	5.66276e-21	1.15563e-19	36.7322
CCRN4L	-2.03832	6.72389	-9.92531	5.71451e-21	1.16503e-19	36.7232
NDEL1	-0.92869	9.15778	-9.92241	5.85005e-21	1.19148e-19	36.7
OLFML3	-2.38105	7.43673	-9.92001	5.96479e-21	1.21365e-19	36.6809
DPF2	0.668538	9.30769	9.9168	6.1218e-21	1.24436e-19	36.6552
CKS1B	1.18047	9.76657	9.91468	6.22759e-21	1.26461e-19	36.6383
ZNF193	1.01354	6.94516	9.91413	6.25546e-21	1.26902e-19	36.6338
NPY5R	-2.19284	1.68867	-9.91149	6.39076e-21	1.29519e-19	36.6127
TNFRSF1A	-0.784774	11.8668	-9.91063	6.43508e-21	1.30288e-19	36.6059
PALM2	-2.09194	7.20123	-9.90849	6.54737e-21	1.32431e-19	36.5888
LDLR	-1.44506	11.1995	-9.90819	6.56364e-21	1.32629e-19	36.5863
PPP2R3B	1.06247	7.47481	9.90183	6.91004e-21	1.39492e-19	36.5355
ARPC5	0.735571	11.982	9.89686	7.19313e-21	1.45064e-19	36.4959
ZNF512B	1.01203	9.89032	9.89622	7.23078e-21	1.4568e-19	36.4907
RBM7	-0.935903	8.5298	-9.8944	7.33773e-21	1.4769e-19	36.4762
MOGAT2	-4.08495	5.4896	-9.89301	7.42055e-21	1.4921e-19	36.4651
C8orf44	1.15746	4.50669	9.8924	7.45739e-21	1.49805e-19	36.4602
C14orf176	1.46534	3.72236	9.8885	7.69611e-21	1.54449e-19	36.4291
TCHP	0.786819	8.18493	9.88735	7.7678e-21	1.55735e-19	36.4199
L3MBTL	1.55111	5.50913	9.88702	7.78886e-21	1.56005e-19	36.4173
TMC7	2.06741	5.13129	9.88527	7.89926e-21	1.58062e-19	36.4034
ZAN	-0.921578	0.31047	-9.88472	7.93483e-21	1.58619e-19	36.3989
ALDH1B1	-1.61852	11.6073	-9.8837	8.00014e-21	1.59769e-19	36.3908
C4orf46	1.19018	6.42391	9.87476	8.59912e-21	1.71565e-19	36.3195
CMTM6	-1.09928	11.1194	-9.8732	8.70804e-21	1.73569e-19	36.3071
CTNNA3	-2.55361	2.48235	-9.8713	8.84278e-21	1.76084e-19	36.2919
SMPD4	0.638465	10.4719	9.86876	9.02589e-21	1.79556e-19	36.2717
GCDH	-1.56859	10.5919	-9.86558	9.26036e-21	1.84042e-19	36.2463
SHC1	0.906183	12.1574	9.86424	9.36124e-21	1.85867e-19	36.2356
VPS11	0.64972	9.75834	9.86007	9.68133e-21	1.92037e-19	36.2024
GRHPR	-1.4909	12.8891	-9.85897	9.7678e-21	1.93535e-19	36.1936
KIAA0195	0.727479	10.6116	9.85887	9.77574e-21	1.93535e-19	36.1928
POLG2	0.865199	6.76182	9.85673	9.94573e-21	1.96711e-19	36.1758
UGP2	-1.37387	12.7441	-9.85621	9.98726e-21	1.97342e-19	36.1717
STK19	0.926138	8.70524	9.85486	1.00968e-20	1.99314e-19	36.1609
C20orf96	1.15473	6.84097	9.85212	1.0322e-20	2.03564e-19	36.1391
HS3ST3A1	-2.18814	4.702	-9.84835	1.06409e-20	2.09653e-19	36.109
AQP3	-1.90838	10.3421	-9.84791	1.06783e-20	2.10187e-19	36.1056
IL33	-2.3546	7.3063	-9.84551	1.08876e-20	2.14102e-19	36.0864
ADK	-1.2172	9.65139	-9.83946	1.14314e-20	2.2458e-19	36.0383
DPT	-4.11386	5.3009	-9.83762	1.16014e-20	2.27702e-19	36.0237
IDO2	-3.43304	3.42054	-9.83196	1.21427e-20	2.38098e-19	35.9786
SUCLG2	-1.19626	11.5542	-9.82945	1.23906e-20	2.42728e-19	35.9587
ADAM15	1.22933	10.8364	9.82672	1.26662e-20	2.4789e-19	35.937
HIST1H2AM	1.81163	2.75053	9.82593	1.2747e-20	2.49234e-19	35.9307
SLC7A4	-2.34703	1.5834	-9.82149	1.32104e-20	2.58049e-19	35.8954
CD244	-2.05377	4.2241	-9.81478	1.39429e-20	2.72099e-19	35.8421
CCNE2	2.05197	6.18298	9.81187	1.42728e-20	2.78272e-19	35.819
PCBP4	1.14828	9.24574	9.81105	1.43671e-20	2.79844e-19	35.8125
GNAO1	-3.59728	6.5321	-9.81015	1.44715e-20	2.81612e-19	35.8053
PSKH1	0.947962	9.45623	9.79942	1.57759e-20	3.06704e-19	35.7201
CAPN11	1.63115	2.86867	9.79658	1.61403e-20	3.13491e-19	35.6975
CLN3	1.0128	10.9618	9.79268	1.66539e-20	3.23161e-19	35.6666
GSTM5	-2.76694	3.04022	-9.78855	1.72144e-20	3.33722e-19	35.6339
TSC1	0.981227	8.92552	9.7847	1.77558e-20	3.43722e-19	35.6033
ABCF2	0.736745	9.85535	9.78464	1.77637e-20	3.43722e-19	35.6029
TATDN2	0.668357	9.88528	9.78118	1.8265e-20	3.53088e-19	35.5754
FANCB	1.78875	2.85289	9.77627	1.89978e-20	3.6691e-19	35.5365
HAND2	-3.59597	4.27131	-9.7751	1.91773e-20	3.70028e-19	35.5273
MRPS23	0.828072	9.64684	9.77494	1.92016e-20	3.70149e-19	35.526
MAN1C1	-2.40885	8.08579	-9.77257	1.95707e-20	3.76911e-19	35.5072
MCC	-2.34594	8.04121	-9.77239	1.95996e-20	3.77113e-19	35.5057
PELI2	-2.15785	5.03965	-9.77187	1.96802e-20	3.7831e-19	35.5017
BEND4	-1.91394	1.32692	-9.76582	2.0659e-20	3.96754e-19	35.4538
CFL2	-1.18304	10.7934	-9.76349	2.10497e-20	4.03879e-19	35.4352
GRPEL2	0.700982	8.421	9.76019	2.16136e-20	4.14312e-19	35.4091
GPR83	-1.65741	1.73483	-9.75757	2.20721e-20	4.22705e-19	35.3884
C17orf53	1.81234	5.706	9.75507	2.25182e-20	4.30848e-19	35.3686
USP38	-1.02924	9.28775	-9.75229	2.30268e-20	4.40169e-19	35.3466
TNFRSF25	1.86535	6.01323	9.75032	2.33917e-20	4.46728e-19	35.3311
NAA40	1.11118	7.85219	9.74995	2.34621e-20	4.47655e-19	35.3281
LOC100131434	1.62947	4.17548	9.7494	2.35647e-20	4.49196e-19	35.3238
WDR17	-1.53345	1.33384	-9.74774	2.38805e-20	4.54793e-19	35.3106
ODZ3	-2.98315	2.06699	-9.74543	2.43265e-20	4.62857e-19	35.2924
UPF3B	0.986874	7.90965	9.74352	2.4701e-20	4.69505e-19	35.2773
ZFYVE26	0.811069	8.95705	9.74342	2.47216e-20	4.69505e-19	35.2764
SRD5A2	-3.87208	7.01448	-9.74305	2.47958e-20	4.70478e-19	35.2735
MAFG	1.27647	8.85693	9.73827	2.57628e-20	4.88375e-19	35.2357
RPL32P3	1.19744	6.27116	9.73455	2.65417e-20	5.0255e-19	35.2063
AK3	-1.10938	11.564	-9.73446	2.65595e-20	5.0255e-19	35.2056
HEATR7A	1.12817	9.497	9.7276	2.80584e-20	5.30423e-19	35.1514
SLITRK2	-1.45722	0.715588	-9.72736	2.81131e-20	5.30968e-19	35.1495
ZBTB45	0.763897	7.67682	9.72421	2.88296e-20	5.43999e-19	35.1246
PIGV	-1.05339	9.09469	-9.723	2.91108e-20	5.48593e-19	35.115
B4GALT3	0.793426	9.88596	9.72293	2.91264e-20	5.48593e-19	35.1145
GOLPH3L	0.924749	9.22533	9.72067	2.96573e-20	5.58079e-19	35.0967
KCND3	-3.40785	3.99905	-9.71277	3.15903e-20	5.9391e-19	35.0343
C21orf33	-1.04092	11.8648	-9.70797	3.28269e-20	6.16593e-19	34.9964
TMEM220	-1.90022	9.689	-9.70535	3.35216e-20	6.29067e-19	34.9757
C20orf117	1.52098	6.28702	9.70505	3.36e-20	6.29962e-19	34.9734
LOC153684	1.61329	4.0944	9.70463	3.37134e-20	6.31512e-19	34.9701
TCHH	-1.96815	2.45808	-9.69917	3.52165e-20	6.59066e-19	34.927
TMEM104	0.894678	9.6912	9.69709	3.58062e-20	6.69492e-19	34.9106
ASB16	1.84991	3.48389	9.69368	3.67958e-20	6.87369e-19	34.8837
MMRN1	-2.24952	5.80214	-9.68943	3.80635e-20	7.10403e-19	34.8502
DSTYK	1.08365	8.10697	9.68544	3.92971e-20	7.32761e-19	34.8187
B3GNTL1	1.44891	6.7361	9.68349	3.99114e-20	7.4354e-19	34.8034
TMEM66	-0.96132	12.3434	-9.68212	4.03493e-20	7.51017e-19	34.7926
DAXX	0.6887	10.416	9.68186	4.04355e-20	7.51939e-19	34.7905
CD163	-2.26182	8.95015	-9.67817	4.16433e-20	7.73698e-19	34.7615
ANXA8	-3.49797	3.02731	-9.67747	4.18768e-20	7.77334e-19	34.756
HSD17B13	-5.69355	9.0648	-9.67444	4.28989e-20	7.95587e-19	34.7321
C11orf54	-1.30192	11.0691	-9.67322	4.33185e-20	8.02644e-19	34.7225
LRRC4C	-2.41025	2.68141	-9.67181	4.38077e-20	8.10976e-19	34.7114
HSP90AB1	0.930358	14.6189	9.6684	4.50155e-20	8.32584e-19	34.6846
KCNJ16	-3.71163	2.60048	-9.66749	4.53428e-20	8.37884e-19	34.6774
TPD52L2	0.787838	10.8949	9.6659	4.59225e-20	8.47832e-19	34.6649
KLKB1	-2.25939	10.8319	-9.66261	4.714e-20	8.69527e-19	34.6391
C9orf103	-1.42173	8.40941	-9.66097	4.77607e-20	8.80186e-19	34.6261
MEP1B	-2.90101	1.91662	-9.65432	5.03599e-20	9.27255e-19	34.5738
C1orf156	0.905847	7.33415	9.65414	5.04317e-20	9.27744e-19	34.5724
PDE2A	-1.91805	7.46702	-9.65324	5.07943e-20	9.33578e-19	34.5653
SP6	2.16673	4.12958	9.64804	5.29405e-20	9.72154e-19	34.5245
COX19	0.963457	8.13127	9.64481	5.43185e-20	9.96351e-19	34.4991
ATRIP	0.797003	7.70727	9.64473	5.43552e-20	9.96351e-19	34.4984
HAO2	-4.79876	8.39336	-9.64319	5.50238e-20	1.00771e-18	34.4863
RIC3	-2.90073	2.70313	-9.64289	5.51567e-20	1.00924e-18	34.484
GNPAT	0.84375	10.7981	9.64112	5.59373e-20	1.02261e-18	34.4701
SOCS3	-2.32586	9.3245	-9.64001	5.64327e-20	1.03075e-18	34.4614
PMS2L4	1.16635	4.30518	9.63421	5.90968e-20	1.07845e-18	34.4158
RTKN2	2.59986	4.35892	9.62914	6.15287e-20	1.12183e-18	34.376
SLC22A1	-4.93976	10.3367	-9.62387	6.41614e-20	1.1688e-18	34.3346
CYP2R1	0.770296	7.90257	9.62334	6.44341e-20	1.17272e-18	34.3305
PYGB	1.27298	10.7002	9.62088	6.57034e-20	1.19477e-18	34.3112
PGA3	-2.21744	1.75284	-9.61685	6.78439e-20	1.2326e-18	34.2795
GPHN	-1.45126	9.26935	-9.61586	6.83785e-20	1.24121e-18	34.2718
LTK	-2.54437	3.87881	-9.61557	6.85385e-20	1.24302e-18	34.2695
YKT6	0.799135	10.1936	9.61437	6.91911e-20	1.25374e-18	34.2601
CSF3	-1.27355	0.575679	-9.61178	7.06316e-20	1.27872e-18	34.2398
NEU1	1.04463	11.5229	9.59988	7.7627e-20	1.40412e-18	34.1465
JDP2	-1.32464	7.92468	-9.59835	7.8574e-20	1.42e-18	34.1346
SPNS1	0.776772	10.4994	9.59775	7.89522e-20	1.42558e-18	34.1298
FCGR2C	-2.76186	4.53191	-9.58625	8.64898e-20	1.56031e-18	34.0398
PSMD4	0.99754	12.5931	9.5859	8.6729e-20	1.56319e-18	34.0371
MT1DP	-2.82637	3.09179	-9.5858	8.68019e-20	1.56319e-18	34.0362
UBD	3.032	12.5758	9.58165	8.96997e-20	1.61396e-18	34.0038
TEX19	2.17391	2.13413	9.58073	9.036e-20	1.62442e-18	33.9966
N4BP3	1.89242	5.11418	9.57574	9.4006e-20	1.68778e-18	33.9575
SLC7A11	3.45975	5.69314	9.57568	9.40488e-20	1.68778e-18	33.9571
IL1RN	-2.27473	9.98856	-9.56889	9.92448e-20	1.77947e-18	33.904
CASC3	0.663128	10.561	9.56342	1.03636e-19	1.85659e-18	33.8612
POLE2	1.91604	5.89104	9.55912	1.07229e-19	1.91928e-18	33.8276
SLCO1C1	1.63909	1.52573	9.55177	1.13644e-19	2.03233e-18	33.7702
SUZ12P	1.21667	6.14542	9.55126	1.14107e-19	2.03883e-18	33.7662
VSIG4	-2.31203	7.20919	-9.54258	1.22217e-19	2.18019e-18	33.6984
CLEC4GP1	-1.79415	1.03348	-9.54256	1.22231e-19	2.18019e-18	33.6983
CFI	-1.67834	13.0784	-9.54081	1.23934e-19	2.20866e-18	33.6847
JAG2	1.73435	7.70634	9.54054	1.24199e-19	2.21145e-18	33.6826
ACVR1C	-2.14761	4.87956	-9.53759	1.27132e-19	2.26172e-18	33.6595
C16orf75	1.94413	6.86203	9.53551	1.2924e-19	2.29722e-18	33.6433
FAM46A	-1.46013	9.28733	-9.53489	1.29872e-19	2.30647e-18	33.6385
MGC16703	-1.36656	1.11595	-9.53366	1.3114e-19	2.32697e-18	33.6289
DNAJC5	0.793314	10.5005	9.5302	1.34777e-19	2.38944e-18	33.6019
CDKN2AIPNL	0.938186	8.89919	9.52847	1.36629e-19	2.42019e-18	33.5884
SMYD3	1.44759	7.91407	9.52457	1.40902e-19	2.49372e-18	33.558
MANBAL	0.730789	10.0323	9.51884	1.47424e-19	2.60691e-18	33.5133
ANKRD57	-1.13533	10.0026	-9.51621	1.50524e-19	2.65943e-18	33.4928
DNMT3A	1.2462	8.72925	9.5159	1.50888e-19	2.66357e-18	33.4904
SAP130	0.675226	9.01626	9.51475	1.5226e-19	2.68547e-18	33.4815
H2AFZ	1.09246	11.2168	9.50562	1.63642e-19	2.88375e-18	33.4103
JMJD4	0.929628	9.6779	9.5054	1.63915e-19	2.88609e-18	33.4086
RNF215	0.823586	8.19204	9.50517	1.64218e-19	2.88895e-18	33.4068
FAM198A	-3.34213	5.28836	-9.50331	1.66647e-19	2.92917e-18	33.3923
KLK10	-2.4406	1.44504	-9.502	1.6838e-19	2.9571e-18	33.3821
SDHD	-0.935413	11.5984	-9.49892	1.72516e-19	3.02713e-18	33.3582
STEAP4	-2.78111	7.57331	-9.49393	1.79433e-19	3.14583e-18	33.3194
MPV17	0.948752	9.03228	9.49126	1.83255e-19	3.21009e-18	33.2986
GPSM2	1.50944	6.92709	9.4875	1.88762e-19	3.30373e-18	33.2693
R3HDM1	0.748873	8.74759	9.4868	1.89809e-19	3.31923e-18	33.2639
NKIRAS1	-1.03131	8.10678	-9.48447	1.93318e-19	3.37771e-18	33.2458
SGMS2	-1.52679	8.39767	-9.48414	1.93821e-19	3.38363e-18	33.2432
TMEM56	-1.7637	11.3287	-9.48102	1.98646e-19	3.46419e-18	33.2189
AP4M1	0.877675	7.63738	9.48094	1.98773e-19	3.46419e-18	33.2183
ENAH	1.44982	10.5834	9.47888	2.02012e-19	3.51765e-18	33.2024
TPX2	1.94426	8.99274	9.47737	2.04433e-19	3.55678e-18	33.1906
MCAM	1.40536	10.1071	9.47616	2.06392e-19	3.58783e-18	33.1812
MESP1	1.77425	5.63098	9.47588	2.06844e-19	3.59265e-18	33.179
LOC100128191	1.42956	6.44024	9.47428	2.09461e-19	3.63502e-18	33.1666
PTCD1	0.759784	9.14787	9.47373	2.10383e-19	3.64794e-18	33.1623
C12orf73	0.863175	7.43612	9.46729	2.21315e-19	3.83427e-18	33.1123
PAFAH2	-0.945266	8.98098	-9.46413	2.26889e-19	3.92598e-18	33.0877
LOC152225	-1.91022	1.78099	-9.46407	2.26992e-19	3.92598e-18	33.0873
SLC7A8	-1.89734	6.97639	-9.46351	2.27991e-19	3.93994e-18	33.0829
UNKL	1.0977	8.07969	9.46303	2.28861e-19	3.95165e-18	33.0792
C3orf54	1.38035	4.97796	9.46181	2.31057e-19	3.98621e-18	33.0698
SERPINE1	-2.57831	11.1915	-9.4603	2.33815e-19	4.03042e-18	33.058
SERINC1	-0.943749	12.1025	-9.45647	2.40979e-19	4.15042e-18	33.0283
INTS4	0.617911	8.51568	9.45489	2.43988e-19	4.19872e-18	33.016
PVT1	2.39518	5.0013	9.45431	2.45089e-19	4.21413e-18	33.0116
HDAC4	1.08546	7.74918	9.45274	2.48148e-19	4.26316e-18	32.9993
COPS7B	0.690218	9.1733	9.4523	2.49004e-19	4.27429e-18	32.9959
C1S	-1.68511	15.5216	-9.4509	2.51754e-19	4.31788e-18	32.9851
REPIN1	0.755153	11.6901	9.44963	2.54283e-19	4.35762e-18	32.9752
BOLA2	1.19677	10.3038	9.4444	2.64936e-19	4.53639e-18	32.9347
SEC24B	-1.14598	9.88562	-9.44203	2.69919e-19	4.61787e-18	32.9163
DGKZ	0.807292	9.07817	9.43925	2.7588e-19	4.71355e-18	32.8948
WDR85	0.979727	8.13677	9.43921	2.75971e-19	4.71355e-18	32.8944
ZNF2	0.624967	6.34389	9.43904	2.76329e-19	4.71574e-18	32.8932
TRIM59	1.80875	5.30972	9.43814	2.78289e-19	4.74524e-18	32.8862
FEZ1	-1.81934	6.5105	-9.43795	2.78724e-19	4.74595e-18	32.8846
FAM200A	0.718834	6.95513	9.43791	2.78793e-19	4.74595e-18	32.8844
VKORC1	-1.06855	11.76	-9.43216	2.9167e-19	4.96105e-18	32.8398
THOC5	0.795438	9.07823	9.42948	2.97885e-19	5.06256e-18	32.819
PIGT	0.702776	11.794	9.42079	3.1888e-19	5.4149e-18	32.7518
NMB	1.79042	6.24308	9.41912	3.23097e-19	5.48197e-18	32.7388
SOX10	-1.70201	0.946798	-9.41738	3.27534e-19	5.55265e-18	32.7254
PNPLA7	-1.82168	7.71234	-9.41522	3.33125e-19	5.64279e-18	32.7087
MFAP3L	-3.00657	8.19054	-9.41506	3.33557e-19	5.64544e-18	32.7074
PHF19	1.4078	7.93504	9.41225	3.40984e-19	5.76639e-18	32.6856
C7orf47	1.07987	8.48354	9.40992	3.47252e-19	5.86757e-18	32.6677
P2RY13	-1.9557	5.27061	-9.40937	3.48753e-19	5.88807e-18	32.6634
GLI4	1.35981	7.90568	9.40701	3.55277e-19	5.9933e-18	32.6451
CTHRC1	3.19737	5.83613	9.40315	3.66168e-19	6.17195e-18	32.6153
SNHG7	1.42025	9.09221	9.4027	3.67469e-19	6.18878e-18	32.6118
FAM150B	-3.05276	2.43947	-9.40028	3.74491e-19	6.30188e-18	32.5931
TTLL1	1.14276	6.43751	9.38556	4.20244e-19	7.06602e-18	32.4794
NSUN6	-1.14021	9.18457	-9.38534	4.20953e-19	7.07103e-18	32.4777
INTS3	0.765813	10.9205	9.38526	4.21231e-19	7.07103e-18	32.4771
PROS1	-1.44423	12.2357	-9.38343	4.27315e-19	7.1673e-18	32.4629
EPB41L4B	-1.97939	10.1301	-9.38301	4.28725e-19	7.18508e-18	32.4597
LOC90784	1.12242	7.69434	9.37707	4.49107e-19	7.52052e-18	32.4138
G6PD	2.03764	9.17627	9.37569	4.53978e-19	7.59589e-18	32.4032
ZNF581	1.12691	8.25663	9.37392	4.60294e-19	7.6953e-18	32.3895
BTBD12	0.937338	7.18852	9.37359	4.61484e-19	7.70893e-18	32.387
GATSL1	1.90743	3.10998	9.37198	4.67352e-19	7.80059e-18	32.3745
TYMS	1.81676	8.87724	9.36663	4.87307e-19	8.12706e-18	32.3333
RFXANK	1.05635	9.52736	9.36583	4.90346e-19	8.17111e-18	32.3271
NNMT	-3.81563	12.1887	-9.36343	4.99642e-19	8.31927e-18	32.3086
CPSF4	0.829069	9.12853	9.36035	5.1179e-19	8.51462e-18	32.2849
F8	-1.61733	8.23739	-9.35962	5.14736e-19	8.5567e-18	32.2792
CKAP2	1.35245	7.96913	9.35063	5.52177e-19	9.17168e-18	32.2099
C12orf47	0.880529	7.84071	9.34851	5.61359e-19	9.31666e-18	32.1937
CLSPN	2.61119	4.05997	9.34145	5.93191e-19	9.837e-18	32.1392
ZSCAN16	1.09383	6.43665	9.33937	6.02876e-19	9.98955e-18	32.1232
CCDC28B	2.19667	6.08447	9.33176	6.39709e-19	1.05913e-17	32.0647
KIAA0556	0.999273	8.10047	9.32998	6.48693e-19	1.07314e-17	32.051
TLCD1	1.49398	7.9497	9.32947	6.51274e-19	1.07654e-17	32.047
ZMIZ2	0.761801	10.5416	9.31954	7.03638e-19	1.16216e-17	31.9707
MBNL2	-1.34314	10.3239	-9.31538	7.26841e-19	1.19952e-17	31.9387
CDK5	0.893342	8.7162	9.31253	7.43166e-19	1.22548e-17	31.9168
RAG1AP1	1.16489	10.7958	9.30722	7.74473e-19	1.27608e-17	31.8761
LOC642852	1.45887	6.59153	9.30553	7.84776e-19	1.29202e-17	31.863
TRPV6	-3.38754	2.47261	-9.30427	7.92494e-19	1.30368e-17	31.8534
CLN6	0.823059	10.1863	9.30376	7.95672e-19	1.30786e-17	31.8494
ABCD3	-0.899122	11.3564	-9.30242	8.03977e-19	1.32045e-17	31.8392
UNC119B	1.29879	8.45536	9.30164	8.0887e-19	1.32743e-17	31.8332
LMNB2	1.21284	9.17676	9.3015	8.0975e-19	1.32781e-17	31.8321
ENTPD6	0.87372	10.9387	9.30046	8.16318e-19	1.33751e-17	31.8242
ZIC5	3.76262	3.53978	9.29734	8.36382e-19	1.36929e-17	31.8002
TUBA1B	1.01869	13.301	9.29687	8.39444e-19	1.37321e-17	31.7966
LOC728743	1.55825	8.00829	9.29649	8.41952e-19	1.37622e-17	31.7937
FAM122A	-0.770111	8.34935	-9.29604	8.44917e-19	1.37996e-17	31.7902
EBF2	1.90719	1.78182	9.29237	8.69338e-19	1.41872e-17	31.7621
PCA3	-1.15641	0.361927	-9.29069	8.80758e-19	1.43622e-17	31.7492
LY6H	2.4669	2.67789	9.29043	8.82534e-19	1.43797e-17	31.7472
ALDH9A1	-1.01902	11.8234	-9.28819	8.98092e-19	1.46216e-17	31.73
DNA2	1.48578	6.03719	9.28527	9.18697e-19	1.49452e-17	31.7076
TMEM184B	0.939513	9.67744	9.2841	9.27055e-19	1.50481e-17	31.6986
MTHFD1	-1.66962	12.3423	-9.28408	9.27201e-19	1.50481e-17	31.6985
LHX4	1.87846	2.27476	9.28408	9.27218e-19	1.50481e-17	31.6985
SERPING1	-1.52968	15.8432	-9.28196	9.42635e-19	1.52862e-17	31.6822
KLF6	-1.39518	11.4297	-9.28163	9.45077e-19	1.53137e-17	31.6796
FAM53B	1.07544	8.6214	9.27915	9.63421e-19	1.55986e-17	31.6607
SIGLEC9	-1.86539	4.8362	-9.27861	9.67512e-19	1.56525e-17	31.6565
ZCCHC24	-1.06553	10.0951	-9.27405	1.00234e-18	1.62032e-17	31.6216
REPS1	-0.860537	8.96235	-9.27395	1.00317e-18	1.62038e-17	31.6208
TMCO7	-1.03494	8.84677	-9.27286	1.01168e-18	1.63284e-17	31.6125
C9	-5.78816	10.2893	-9.27132	1.02384e-18	1.65118e-17	31.6007
HIBCH	-1.03822	10.3006	-9.2698	1.03595e-18	1.66939e-17	31.5891
KCNE1	-2.18769	2.10436	-9.26948	1.03857e-18	1.67229e-17	31.5866
CHEK1	1.40918	6.83804	9.26021	1.11603e-18	1.79562e-17	31.5156
NETO2	1.90277	5.46849	9.25924	1.1245e-18	1.80784e-17	31.5081
TRAF5	1.5116	7.06421	9.25874	1.12885e-18	1.8134e-17	31.5043
CLCN7	0.867661	11.2737	9.25598	1.15326e-18	1.85117e-17	31.4832
BNIP2	-0.726885	9.21744	-9.25564	1.15634e-18	1.85466e-17	31.4806
AGPAT1	0.751059	11.2953	9.25445	1.16708e-18	1.87042e-17	31.4715
GRHL2	-3.11173	2.42361	-9.25215	1.18808e-18	1.90259e-17	31.4539
C15orf23	0.990038	8.06713	9.2502	1.20615e-18	1.93003e-17	31.439
DUSP5	-1.947	8.54556	-9.24643	1.24187e-18	1.98563e-17	31.4102
CNOT3	0.623928	9.77602	9.24239	1.28137e-18	2.04721e-17	31.3793
TERT	3.85999	3.59094	9.24208	1.28446e-18	2.05054e-17	31.3769
NOL4	-2.60366	1.73149	-9.24101	1.29516e-18	2.06601e-17	31.3687
SLCO1B3	-5.59839	6.92534	-9.24088	1.29645e-18	2.06646e-17	31.3678
DDX49	0.798247	10.285	9.23037	1.40648e-18	2.24011e-17	31.2874
TBC1D16	1.15403	8.24208	9.22801	1.43238e-18	2.2796e-17	31.2694
APC2	1.54962	3.27125	9.22519	1.46398e-18	2.32807e-17	31.2479
CYP3A4	-5.98258	11.3319	-9.22423	1.47486e-18	2.34356e-17	31.2406
RIPK4	-1.39866	9.2996	-9.2187	1.53934e-18	2.44414e-17	31.1983
SELP	-2.58094	4.60754	-9.21761	1.55243e-18	2.46302e-17	31.19
MORC2	0.636438	9.81871	9.21525	1.58099e-18	2.50639e-17	31.172
SYTL5	-2.45039	4.75712	-9.21482	1.58634e-18	2.51292e-17	31.1687
C7	-4.23049	9.07719	-9.20974	1.64982e-18	2.61147e-17	31.13
CABIN1	0.79223	9.76802	9.20959	1.6518e-18	2.6126e-17	31.1288
FAM100A	-0.940832	9.43833	-9.2053	1.70742e-18	2.69849e-17	31.0961
CD14	-1.94074	12.9405	-9.20517	1.70919e-18	2.6992e-17	31.0951
PALM2-AKAP2	-1.00537	9.87635	-9.20054	1.77145e-18	2.79538e-17	31.0598
TELO2	0.74514	9.51456	9.19821	1.80361e-18	2.84395e-17	31.042
GOT2	-1.22785	12.722	-9.1981	1.80515e-18	2.84419e-17	31.0412
SORT1	1.67535	10.0519	9.19605	1.83403e-18	2.88747e-17	31.0255
LOC100270804	1.5056	3.3181	9.19525	1.84526e-18	2.90293e-17	31.0195
MAPK3	0.740158	9.62448	9.1948	1.85177e-18	2.91094e-17	31.016
UROC1	-4.84069	8.0549	-9.19453	1.85562e-18	2.91476e-17	31.014
TBC1D13	0.920537	9.6537	9.1925	1.88501e-18	2.95865e-17	30.9985
ST3GAL6	-1.87085	8.64279	-9.19085	1.90914e-18	2.99425e-17	30.9859
IPO9	0.745489	10.7426	9.19038	1.91599e-18	3.00269e-17	30.9824
BHLHE40	-1.45708	11.7163	-9.18825	1.94777e-18	3.05018e-17	30.9662
CLIC6	-3.27168	3.58234	-9.1831	2.0268e-18	3.17037e-17	30.9269
OTX1	2.52226	2.73479	9.18305	2.02761e-18	3.17037e-17	30.9265
ADRA1B	-2.31325	6.34704	-9.18182	2.047e-18	3.19824e-17	30.9172
CAMK4	-1.75483	2.22713	-9.1812	2.05668e-18	3.21093e-17	30.9125
METTL3	0.728245	8.95793	9.17867	2.09727e-18	3.27181e-17	30.8932
NUPL2	0.616072	8.80127	9.17567	2.14635e-18	3.34582e-17	30.8704
ISOC1	-1.01534	10.3728	-9.17352	2.18223e-18	3.39917e-17	30.8541
ZSWIM1	0.721057	7.49695	9.17341	2.18408e-18	3.39948e-17	30.8532
CYP4A11	-3.34225	12.5782	-9.1731	2.18937e-18	3.40513e-17	30.8508
WHSC1	1.08744	9.62527	9.17249	2.19972e-18	3.41864e-17	30.8462
PODXL	1.53727	9.64357	9.17215	2.20542e-18	3.4245e-17	30.8436
DFNB31	1.43853	7.29383	9.17207	2.20682e-18	3.4245e-17	30.843
TACSTD2	-3.20549	5.18965	-9.17186	2.21035e-18	3.42737e-17	30.8414
MIER1	-0.80631	9.36171	-9.17035	2.23622e-18	3.46487e-17	30.8299
SLC25A39	0.768784	12.1004	9.16394	2.34958e-18	3.63778e-17	30.7812
CD160	-1.51467	3.98751	-9.16076	2.40789e-18	3.72524e-17	30.757
PCNA	1.00654	10.6699	9.16025	2.41742e-18	3.73717e-17	30.7531
TRIM25	0.973162	9.7886	9.15961	2.42931e-18	3.75273e-17	30.7482
LMNA	0.89821	13.2814	9.15945	2.43229e-18	3.75451e-17	30.747
DNMT3B	1.64764	5.53192	9.15718	2.47527e-18	3.81798e-17	30.7298
SLC22A10	-3.41166	7.92564	-9.15499	2.51723e-18	3.87978e-17	30.7132
KDM6B	-0.999401	9.18466	-9.15378	2.54097e-18	3.91344e-17	30.7039
ZBTB12	1.63112	5.78898	9.14875	2.64126e-18	4.06485e-17	30.6657
EPRS	0.781275	11.2628	9.14747	2.6673e-18	4.10016e-17	30.6561
C18orf19	-0.650921	8.71108	-9.14743	2.6682e-18	4.10016e-17	30.6557
ARHGAP39	1.4444	6.36863	9.13744	2.88141e-18	4.42448e-17	30.5799
SPIC	-1.78882	1.66818	-9.1368	2.89555e-18	4.44287e-17	30.5751
TGM3	4.19357	6.25371	9.13613	2.91065e-18	4.46271e-17	30.5699
NTN4	-1.68553	8.24232	-9.13356	2.96874e-18	4.54837e-17	30.5505
EFNA3	1.78124	6.09395	9.13311	2.9791e-18	4.56085e-17	30.547
TBC1D7	0.876908	8.62624	9.12957	3.06112e-18	4.68292e-17	30.5202
FPR1	-2.39536	5.17153	-9.12853	3.08578e-18	4.71713e-17	30.5123
BRD9	0.745388	9.21192	9.12793	3.10006e-18	4.73543e-17	30.5078
RSPH10B2	-1.33205	1.31513	-9.12697	3.12303e-18	4.76698e-17	30.5005
CDK16	0.883578	10.1893	9.12576	3.1522e-18	4.80792e-17	30.4913
CNTN4	-2.10009	4.56539	-9.11855	3.33174e-18	5.07799e-17	30.4367
RNF31	0.609942	9.72716	9.11394	3.45188e-18	5.2572e-17	30.4017
RDH5	-2.04985	9.09859	-9.11193	3.50558e-18	5.33503e-17	30.3865
HMGB2	1.27986	9.95909	9.11056	3.54258e-18	5.38735e-17	30.3761
HS3ST3B1	-2.5448	5.12195	-9.11041	3.54661e-18	5.38948e-17	30.375
ZNF337	0.833717	8.0485	9.10966	3.56733e-18	5.41696e-17	30.3693
SDHB	-0.973389	11.5204	-9.10921	3.57957e-18	5.43152e-17	30.3659
NCRNA00105	1.70493	6.33028	9.10893	3.58728e-18	5.43921e-17	30.3638
RAB24	0.958259	9.40377	9.10596	3.66986e-18	5.56031e-17	30.3413
NR4A2	-2.28937	6.94642	-9.10266	3.76421e-18	5.69907e-17	30.3163
LOC400927	1.38512	3.61758	9.10227	3.77527e-18	5.71159e-17	30.3134
SNX9	-0.859942	10.5973	-9.10211	3.78013e-18	5.71473e-17	30.3121
ZWILCH	0.998578	7.56443	9.09786	3.90527e-18	5.89957e-17	30.28
HARS2	0.619756	9.49378	9.09625	3.95371e-18	5.96836e-17	30.2679
CLPX	-0.864649	10.1285	-9.09478	3.99854e-18	6.0316e-17	30.2567
IGFBP4	-1.27351	14.4818	-9.0924	4.07249e-18	6.13863e-17	30.2387
TP53I3	1.66978	9.13831	9.09159	4.09764e-18	6.17201e-17	30.2326
PAK7	-1.95742	0.917511	-9.08578	4.28438e-18	6.44856e-17	30.1886
NR3C2	-1.72198	7.28706	-9.08375	4.35164e-18	6.54499e-17	30.1733
DAP3	0.690133	11.5315	9.08213	4.40583e-18	6.62164e-17	30.1611
LRRC19	-2.54141	2.60528	-9.07804	4.54608e-18	6.82743e-17	30.1302
AP3B1	0.679849	9.76561	9.07763	4.56054e-18	6.84414e-17	30.127
RASSF1	0.721003	9.01155	9.07715	4.57712e-18	6.86401e-17	30.1235
DBC1	-2.41557	2.00433	-9.07566	4.62991e-18	6.9381e-17	30.1121
NDFIP2	-0.96905	9.59801	-9.07482	4.65978e-18	6.97777e-17	30.1058
C7orf25	0.650376	8.29768	9.07244	4.74547e-18	7.10091e-17	30.0878
MSX1	1.6471	5.18022	9.07157	4.77709e-18	7.14302e-17	30.0813
PEX3	-1.00511	8.40576	-9.06902	4.87124e-18	7.2785e-17	30.062
UFC1	0.773355	11.2257	9.06651	4.96562e-18	7.41412e-17	30.0431
C7orf49	0.759333	9.13526	9.06592	4.98826e-18	7.44252e-17	30.0386
NKX3-1	-2.04617	5.31706	-9.06564	4.99914e-18	7.45333e-17	30.0365
SH2D1B	-1.50592	2.95325	-9.06549	5.00474e-18	7.45626e-17	30.0354
LILRA1	-1.7362	2.19187	-9.06181	5.14748e-18	7.66336e-17	30.0076
PTP4A3	2.05571	8.41322	9.05804	5.29826e-18	7.88213e-17	29.9792
APOL6	-1.29803	11.3874	-9.05523	5.41329e-18	8.04742e-17	29.958
ZNF815	1.19495	4.60012	9.05418	5.45711e-18	8.10669e-17	29.95
PA2G4P4	0.731576	5.83131	9.04972	5.64618e-18	8.3815e-17	29.9164
ABAT	-2.156	12.521	-9.04336	5.92743e-18	8.79264e-17	29.8685
GRM8	-3.11619	2.70284	-9.04247	5.9681e-18	8.84657e-17	29.8618
GBA3	-3.76775	8.26494	-9.04237	5.97253e-18	8.84675e-17	29.861
HMGA1	1.58592	10.3773	9.03975	6.09327e-18	9.0191e-17	29.8413
GNAZ	2.8224	7.05733	9.03964	6.09868e-18	9.0206e-17	29.8404
SLC16A4	-2.6821	5.5493	-9.03783	6.18328e-18	9.13915e-17	29.8268
SLC39A7	0.804575	12.2856	9.03604	6.26845e-18	9.25837e-17	29.8133
ATAD2	1.48679	9.88708	9.03485	6.32584e-18	9.33079e-17	29.8044
UBXN8	-1.09429	8.50877	-9.03483	6.32658e-18	9.33079e-17	29.8042
UBE2A	0.671625	10.1197	9.03384	6.3748e-18	9.39517e-17	29.7967
ATP11C	-1.59085	9.20655	-9.03216	6.45721e-18	9.50979e-17	29.7841
CYP3A43	-3.3059	4.91944	-9.03134	6.49781e-18	9.56273e-17	29.7779
LRRN1	-2.68842	2.15986	-9.02823	6.65383e-18	9.78533e-17	29.7545
MAMSTR	1.79364	3.99233	9.02679	6.72712e-18	9.88603e-17	29.7437
ADAMTS1	-1.79304	9.03737	-9.02562	6.78758e-18	9.96775e-17	29.7349
CXCR2P1	-2.60542	5.02223	-9.0241	6.86679e-18	1.0074e-16	29.7234
GLYATL1	-3.18668	10.3005	-9.02404	6.86975e-18	1.0074e-16	29.723
SORL1	-1.75296	10.9708	-9.01915	7.13132e-18	1.04501e-16	29.6862
CRAMP1L	1.02235	8.08353	9.01351	7.44427e-18	1.09009e-16	29.6438
GTPBP2	0.971839	9.54426	9.0118	7.54217e-18	1.10364e-16	29.6309
POLR2K	0.880971	10.2987	9.0116	7.55374e-18	1.10455e-16	29.6294
TBCC	0.743041	8.83216	9.01004	7.64408e-18	1.11696e-16	29.6177
HSPB1	1.4646	13.4544	9.00971	7.66328e-18	1.11897e-16	29.6152
TMEM101	0.863167	9.83049	9.00607	7.87922e-18	1.14968e-16	29.5878
CDK5RAP1	0.51556	9.22339	9.00219	8.1155e-18	1.18332e-16	29.5587
CAND2	-2.14648	4.77722	-9.00081	8.20128e-18	1.19498e-16	29.5483
ZNF101	0.772599	6.09817	8.99894	8.31853e-18	1.2112e-16	29.5343
PPP2R2A	-0.888733	8.81371	-8.99868	8.33556e-18	1.21282e-16	29.5323
RALY	0.768709	11.3592	8.99744	8.41468e-18	1.22347e-16	29.523
KIAA1462	1.51586	8.76338	8.99644	8.47863e-18	1.23189e-16	29.5155
RNFT2	2.10699	4.61061	8.99621	8.49376e-18	1.23322e-16	29.5138
FARP2	-1.09512	7.85938	-8.99473	8.5902e-18	1.24634e-16	29.5026
CAMK2B	-3.63607	4.824	-8.99161	8.7961e-18	1.27531e-16	29.4793
RBMS3	-1.65877	2.96913	-8.98721	9.09577e-18	1.31783e-16	29.4462
SFXN1	-0.986755	10.9335	-8.9822	9.44948e-18	1.36811e-16	29.4086
FAM21B	0.827601	9.2673	8.98164	9.48962e-18	1.37295e-16	29.4044
PLCXD3	-3.06815	4.13632	-8.98037	9.58225e-18	1.38538e-16	29.3949
IL18R1	-2.07101	6.19733	-8.97762	9.78467e-18	1.41365e-16	29.3743
PRKAB1	0.683452	9.53006	8.9745	1.00193e-17	1.44653e-16	29.3509
PLCG1	1.05176	9.66192	8.97116	1.02774e-17	1.48275e-16	29.3258
TSGA14	0.975074	7.17456	8.96846	1.04899e-17	1.51235e-16	29.3056
MEA1	0.782661	10.6998	8.9679	1.05349e-17	1.51776e-16	29.3014
DGKQ	0.919321	8.6321	8.96625	1.06681e-17	1.53529e-16	29.289
RPL23AP7	1.03536	5.62978	8.96621	1.06715e-17	1.53529e-16	29.2887
C22orf23	1.11365	3.96563	8.96522	1.07517e-17	1.54574e-16	29.2813
MTL5	2.09887	5.1855	8.96473	1.07918e-17	1.55043e-16	29.2777
RBM19	0.60698	9.36978	8.96425	1.08311e-17	1.55498e-16	29.2741
MEIS3P1	-1.23162	5.69225	-8.96195	1.10222e-17	1.58132e-16	29.2568
PPM1G	0.606835	11.2845	8.96034	1.11582e-17	1.59971e-16	29.2447
PI16	-2.06675	1.72059	-8.9587	1.1298e-17	1.61862e-16	29.2325
C9orf95	-0.969518	9.00676	-8.95852	1.13134e-17	1.6197e-16	29.2311
TJP2	-1.06698	10.6662	-8.95524	1.15985e-17	1.65935e-16	29.2066
LARP1	0.678505	12.0105	8.95479	1.16378e-17	1.66382e-16	29.2033
H2AFX	1.29761	9.22139	8.95454	1.16604e-17	1.66588e-16	29.2013
C5orf39	1.44643	5.55458	8.95246	1.18459e-17	1.69122e-16	29.1858
KMO	-2.77356	8.89681	-8.9522	1.18692e-17	1.69336e-16	29.1838
ZNF16	0.795532	7.78356	8.95071	1.20044e-17	1.71098e-16	29.1727
PLCE1	1.9204	6.19719	8.95065	1.20094e-17	1.71098e-16	29.1723
STK11IP	0.931249	7.97667	8.94714	1.23342e-17	1.75605e-16	29.1459
RPS6KL1	1.9556	6.27807	8.94612	1.24301e-17	1.76847e-16	29.1383
PMFBP1	2.29845	2.91764	8.94517	1.25196e-17	1.77996e-16	29.1312
C2orf47	-0.659378	9.53595	-8.94027	1.29936e-17	1.84608e-16	29.0946
ANAPC4	0.671832	8.53536	8.9389	1.31295e-17	1.8641e-16	29.0843
C4orf34	-1.23099	10.4128	-8.92925	1.41266e-17	2.00428e-16	29.0122
SPG20	-1.95365	7.25231	-8.92473	1.46187e-17	2.07267e-16	28.9784
ALAS1	-1.56898	12.5471	-8.92398	1.47023e-17	2.08308e-16	28.9728
PCGF1	0.654858	8.1012	8.92131	1.50021e-17	2.12409e-16	28.9529
AG2	-2.08015	8.16142	-8.92113	1.50228e-17	2.12555e-16	28.9515
CMPK1	-0.665153	12.2219	-8.92026	1.51223e-17	2.13816e-16	28.945
PTGIS	-3.13591	6.04567	-8.91852	1.53227e-17	2.16501e-16	28.9321
RHEBL1	1.45172	3.5733	8.91706	1.54929e-17	2.18754e-16	28.9212
NCRNA00181	-1.62783	7.36991	-8.91533	1.5697e-17	2.21484e-16	28.9083
SKAP1	-2.35124	6.86609	-8.91214	1.6081e-17	2.26746e-16	28.8844
CBX1	0.833558	9.65837	8.91058	1.62722e-17	2.29286e-16	28.8728
C6	-3.01073	12.0373	-8.91016	1.63237e-17	2.29853e-16	28.8697
PIP4K2B	0.635726	10.2486	8.90966	1.6385e-17	2.30557e-16	28.866
MAPKBP1	0.783959	7.67062	8.9067	1.67566e-17	2.35625e-16	28.8439
TIGD6	0.592208	7.2596	8.90635	1.68011e-17	2.3609e-16	28.8413
NOL7	0.706819	9.79187	8.90489	1.69874e-17	2.38544e-16	28.8304
GATS	1.41373	6.85489	8.90457	1.70287e-17	2.3896e-16	28.828
ALDH8A1	-2.68576	10.6339	-8.90011	1.7613e-17	2.46991e-16	28.7947
NFE2L2	-0.93893	11.0761	-8.89965	1.76744e-17	2.47683e-16	28.7913
CILP	-2.44383	4.01379	-8.89829	1.7857e-17	2.50071e-16	28.7812
YY1AP1	0.630955	10.8203	8.89516	1.82842e-17	2.5588e-16	28.7579
GLOD4	-0.679755	10.1901	-8.89495	1.8314e-17	2.56122e-16	28.7563
CDC25A	1.91605	6.02157	8.89313	1.8568e-17	2.59498e-16	28.7427
SIRT7	0.910193	8.77614	8.88829	1.92591e-17	2.68973e-16	28.7067
RELL2	1.65619	5.4815	8.88809	1.92882e-17	2.69195e-16	28.7052
RAB11FIP4	1.62026	9.5268	8.88514	1.97235e-17	2.75084e-16	28.6832
MTA3	0.825307	8.78001	8.88495	1.97517e-17	2.75291e-16	28.6818
SLC36A1	1.08124	7.65873	8.8828	2.00745e-17	2.79599e-16	28.6658
MRPL9	0.71527	10.2457	8.87973	2.05455e-17	2.85965e-16	28.6429
RASGRF2	1.75307	5.30003	8.87791	2.08305e-17	2.89735e-16	28.6293
USP39	0.507149	9.6967	8.87708	2.09608e-17	2.91351e-16	28.6232
KLHL2	-1.14824	8.86273	-8.87333	2.15628e-17	2.99516e-16	28.5953
SMARCD1	0.697384	9.82518	8.87174	2.18226e-17	3.02919e-16	28.5835
C13orf34	1.166	6.14945	8.87043	2.20407e-17	3.0574e-16	28.5737
LYSMD1	0.781914	8.02638	8.86999	2.21137e-17	3.06546e-16	28.5704
FLJ36031	-1.59949	8.67179	-8.86938	2.22159e-17	3.07755e-16	28.5659
ATOH8	-2.71496	7.7681	-8.86658	2.26897e-17	3.14107e-16	28.5451
PLA2G6	1.22443	8.19027	8.86398	2.31398e-17	3.20121e-16	28.5257
SLC26A2	1.15818	7.71973	8.86251	2.33975e-17	3.23468e-16	28.5148
S100A8	-2.49744	5.36624	-8.86194	2.34983e-17	3.24644e-16	28.5105
PON3	-2.05586	11.4126	-8.86175	2.35312e-17	3.24879e-16	28.5092
PDRG1	0.797004	8.92964	8.85894	2.40355e-17	3.31619e-16	28.4883
GP6	-1.32175	1.17156	-8.85874	2.40714e-17	3.31892e-16	28.4868
SCXB	1.59108	1.72607	8.85528	2.47072e-17	3.40428e-16	28.4611
FAM99A	-4.11033	5.8754	-8.8535	2.50417e-17	3.44806e-16	28.4478
SMC4	1.22202	9.61375	8.85279	2.51759e-17	3.46422e-16	28.4426
KRI1	0.611024	9.3319	8.85217	2.52945e-17	3.4782e-16	28.4379
PPP2CB	-0.885352	10.3849	-8.84903	2.58984e-17	3.55886e-16	28.4147
BET3L	-0.973848	0.743081	-8.8489	2.59244e-17	3.56005e-16	28.4137
AQP7	-1.85868	7.27759	-8.84756	2.61884e-17	3.5939e-16	28.4037
ACCN3	2.0565	3.8799	8.84472	2.67549e-17	3.66919e-16	28.3826
GLOD5	-2.42428	4.63513	-8.8435	2.70018e-17	3.70058e-16	28.3736
RNASEN	0.640817	9.6102	8.83995	2.77329e-17	3.79825e-16	28.3472
LGTN	0.671009	10.5249	8.8396	2.78052e-17	3.8056e-16	28.3447
RAB14	-0.608503	11.3318	-8.83924	2.7881e-17	3.81344e-16	28.342
C17orf90	0.992085	8.89072	8.83886	2.79618e-17	3.82194e-16	28.3391
PRRX1	2.18975	5.15962	8.83775	2.81946e-17	3.8512e-16	28.331
IGLON5	-2.4419	3.41593	-8.83555	2.86671e-17	3.91314e-16	28.3146
CANT1	0.689744	10.2049	8.82914	3.00824e-17	4.10163e-16	28.2671
INCENP	1.37992	7.42624	8.82912	3.00879e-17	4.10163e-16	28.2669
CTSL1	-0.882655	11.9531	-8.8286	3.02061e-17	4.11501e-16	28.263
ATG2A	-0.769469	10.358	-8.81999	3.22267e-17	4.38737e-16	28.1992
CEP68	0.710913	8.40012	8.81785	3.27495e-17	4.45559e-16	28.1833
PPM1K	-1.7642	6.24885	-8.81442	3.3604e-17	4.56881e-16	28.158
ANXA10	-3.19706	7.6729	-8.80866	3.50893e-17	4.7676e-16	28.1153
TTLL3	1.22734	7.8465	8.80705	3.55179e-17	4.82263e-16	28.1034
CENPT	0.688693	8.96888	8.80609	3.5773e-17	4.85406e-16	28.0963
FAM193B	0.882123	9.28928	8.80335	3.65182e-17	4.95191e-16	28.076
TPM3	0.625924	12.5882	8.80277	3.66772e-17	4.97018e-16	28.0717
ASXL1	0.700015	10.375	8.79858	3.7848e-17	5.12485e-16	28.0407
HERC2P2	1.39635	8.97091	8.79851	3.78685e-17	5.12485e-16	28.0402
CHP	-0.898074	12.4774	-8.79556	3.87152e-17	5.23599e-16	28.0184
AATF	0.654294	10.4037	8.79455	3.90116e-17	5.2726e-16	28.0109
GPR125	-1.49478	10.1527	-8.79345	3.93328e-17	5.31251e-16	28.0028
UBE2D3	-0.530432	12.1598	-8.79144	3.9932e-17	5.3899e-16	27.9879
DHRS7C	-0.51888	0.10447	-8.79009	4.03393e-17	5.44129e-16	27.9779
SEPT8	0.829676	9.63305	8.78998	4.03714e-17	5.44205e-16	27.9771
FBXL3	-0.897668	9.23722	-8.78736	4.11717e-17	5.54629e-16	27.9578
SNRPC	0.832673	10.9141	8.78692	4.1308e-17	5.56101e-16	27.9545
COL4A2	1.51592	12.1162	8.78668	4.13846e-17	5.56767e-16	27.9527
SHBG	-3.24602	8.31494	-8.78564	4.17079e-17	5.60749e-16	27.945
SLC41A2	-1.77511	9.43327	-8.78548	4.17574e-17	5.61047e-16	27.9439
NCOR1	-1.12011	9.97841	-8.78257	4.26771e-17	5.73028e-16	27.9224
MYPOP	0.774927	7.54878	8.78215	4.28135e-17	5.74485e-16	27.9193
SLC8A1	-1.60273	5.89073	-8.77442	4.53648e-17	6.08321e-16	27.8622
EXOG	0.859967	6.67284	8.77005	4.6877e-17	6.28188e-16	27.8299
PARP2	0.664063	8.67825	8.76957	4.70454e-17	6.30035e-16	27.8264
C16orf79	1.61367	4.32887	8.76757	4.77554e-17	6.39125e-16	27.8116
SLC31A2	-1.13759	8.15372	-8.76484	4.87404e-17	6.51883e-16	27.7915
ZFAT	0.783117	7.61474	8.7632	4.93432e-17	6.59516e-16	27.7794
CCDC64	2.29322	7.43652	8.7621	4.9752e-17	6.64547e-16	27.7712
PSMD10	0.689334	9.55716	8.76185	4.98451e-17	6.65357e-16	27.7694
ROBO1	2.41593	9.72204	8.76122	5.00786e-17	6.6804e-16	27.7648
GYS2	-3.90469	8.86364	-8.75517	5.23998e-17	6.9855e-16	27.7201
RDH16	-3.48992	11.0192	-8.7533	5.31365e-17	7.07912e-16	27.7064
GOLGA8A	1.74362	8.67758	8.75256	5.34307e-17	7.11369e-16	27.7009
MARS	0.679889	10.8297	8.75192	5.36874e-17	7.14324e-16	27.6962
STK40	-0.803505	10.3721	-8.74764	5.54348e-17	7.37096e-16	27.6647
DEAF1	0.77672	8.85648	8.74687	5.57561e-17	7.40889e-16	27.659
COBLL1	-1.47123	10.6024	-8.74666	5.58437e-17	7.41573e-16	27.6574
NIT2	-0.816062	10.8548	-8.74594	5.61421e-17	7.45053e-16	27.6522
LEF1	2.79601	6.03423	8.74503	5.65279e-17	7.49689e-16	27.6454
SFI1	1.28634	7.98125	8.74394	5.69877e-17	7.55298e-16	27.6374
PLGLB2	-2.57182	11.1112	-8.7437	5.70921e-17	7.56194e-16	27.6356
QRICH2	1.55759	6.28781	8.74227	5.77036e-17	7.63801e-16	27.6251
ACACB	-1.5214	10.9295	-8.73712	5.99679e-17	7.93261e-16	27.5872
ATXN2L	0.665483	10.946	8.73168	6.24541e-17	8.25617e-16	27.5472
SLC25A20	-1.16041	10.6513	-8.73113	6.27133e-17	8.2851e-16	27.5431
GLUD1	-1.3807	13.4991	-8.72981	6.33342e-17	8.36174e-16	27.5334
C1orf85	1.02263	11.69	8.72917	6.36389e-17	8.39657e-16	27.5287
SARDH	-1.88178	11.1687	-8.72685	6.47499e-17	8.53767e-16	27.5116
ANGPTL1	-2.86234	6.06942	-8.72546	6.54267e-17	8.62137e-16	27.5014
CSPG5	2.094	4.34099	8.724	6.61427e-17	8.71013e-16	27.4906
ZNF473	0.709357	7.65457	8.72088	6.77022e-17	8.90978e-16	27.4677
LSM4	0.926336	11.2415	8.71741	6.94779e-17	9.13761e-16	27.4422
LAMC1	1.23656	11.6126	8.71716	6.96051e-17	9.14849e-16	27.4404
DNASE1	1.5405	4.62974	8.71692	6.97311e-17	9.15917e-16	27.4386
B4GALNT1	3.11265	5.54517	8.71533	7.05603e-17	9.26217e-16	27.4269
STRADB	-0.764393	10.0991	-8.71443	7.10369e-17	9.31877e-16	27.4203
RBMX	0.547388	11.0025	8.71395	7.12912e-17	9.34616e-16	27.4168
RAB25	-3.60581	2.58229	-8.71256	7.20352e-17	9.43767e-16	27.4065
AKR1C3	1.39758	13.1377	8.71218	7.22379e-17	9.45819e-16	27.4038
SFRS14	0.855582	9.56683	8.71081	7.29789e-17	9.54912e-16	27.3937
AXL	-1.55838	7.97814	-8.70958	7.36524e-17	9.63111e-16	27.3847
GPR172A	1.22523	9.36272	8.70591	7.56969e-17	9.89216e-16	27.3577
RFWD2	0.670481	10.2676	8.7021	7.7875e-17	1.01703e-15	27.3297
ACOX1	-1.1549	12.4841	-8.70025	7.89583e-17	1.03052e-15	27.3161
GLS2	-4.41952	8.76061	-8.69969	7.92842e-17	1.03412e-15	27.3121
FAM40B	2.11489	4.67732	8.69714	8.08088e-17	1.05334e-15	27.2933
GINS4	1.63212	6.25914	8.69565	8.17081e-17	1.06438e-15	27.2824
EIF5	-0.71604	12.2467	-8.69465	8.23209e-17	1.07169e-15	27.275
BCL9	1.24074	8.75738	8.69356	8.29934e-17	1.07976e-15	27.267
SNORA39	1.3591	2.18676	8.69067	8.4797e-17	1.10252e-15	27.2458
LRDD	0.863658	8.51447	8.68839	8.62481e-17	1.12068e-15	27.2291
CEP152	1.46465	5.27802	8.68517	8.83398e-17	1.14713e-15	27.2055
ARHGAP10	-1.84536	6.76301	-8.68309	8.97196e-17	1.16431e-15	27.1902
DDX11	1.47044	7.92206	8.68223	9.02921e-17	1.171e-15	27.184
IL10	-1.68934	2.32765	-8.68203	9.04292e-17	1.17204e-15	27.1825
SUV39H1	0.858915	8.72718	8.68048	9.14787e-17	1.18489e-15	27.1711
THNSL1	-0.990331	8.72746	-8.6763	9.43643e-17	1.2215e-15	27.1405
UGT2B7	-3.08037	11.9815	-8.67569	9.47961e-17	1.22632e-15	27.136
PINK1	-1.07926	11.5412	-8.67546	9.49543e-17	1.22759e-15	27.1344
SERPINB9	-1.48045	8.01747	-8.6751	9.52104e-17	1.23013e-15	27.1317
ZNF687	0.944815	9.84832	8.67369	9.62144e-17	1.24232e-15	27.1214
CSTF2	0.898492	7.73978	8.67197	9.74495e-17	1.25747e-15	27.1088
OCRL	0.861647	9.54817	8.67086	9.82611e-17	1.26715e-15	27.1006
MRC1	-2.19628	8.3767	-8.66984	9.90104e-17	1.27591e-15	27.0932
HMOX1	-1.69807	10.3836	-8.66976	9.90646e-17	1.27591e-15	27.0926
C9orf78	-0.574427	10.5545	-8.6694	9.93322e-17	1.27855e-15	27.09
ZNF207	0.522245	10.9413	8.66918	9.94951e-17	1.27985e-15	27.0883
LOC285359	0.792171	5.49701	8.66485	1.02745e-16	1.32082e-15	27.0567
QDPR	-1.2693	11.4622	-8.66331	1.03931e-16	1.33524e-15	27.0454
TH	-1.38511	0.726458	-8.66311	1.04082e-16	1.33634e-15	27.0439
GTF2IRD1	1.17937	8.09347	8.66274	1.04373e-16	1.33923e-15	27.0412
CR1	-2.38711	4.30021	-8.66156	1.05287e-16	1.35011e-15	27.0326
GGT5	-2.27163	8.67381	-8.66064	1.06012e-16	1.35857e-15	27.0258
DMD	-1.64893	9.5066	-8.6596	1.06832e-16	1.36817e-15	27.0183
SERPINA11	-3.247	11.1152	-8.65952	1.06895e-16	1.36817e-15	27.0177
ZNF789	1.03566	6.1211	8.65795	1.08154e-16	1.38343e-15	27.0061
ERRFI1	-1.75441	12.5849	-8.65779	1.08281e-16	1.38419e-15	27.005
ATXN7L3	0.759944	10.0507	8.65766	1.08384e-16	1.38465e-15	27.004
DKFZP686I15217	1.08798	4.58148	8.65462	1.10859e-16	1.41538e-15	26.9818
PSPH	1.28477	8.7865	8.65354	1.11754e-16	1.42561e-15	26.9739
POLR3F	0.569329	7.74143	8.65348	1.11799e-16	1.42561e-15	26.9735
STRN4	0.615191	10.3896	8.65334	1.11917e-16	1.42623e-15	26.9724
C5orf33	-1.29554	12.1815	-8.65	1.14727e-16	1.46114e-15	26.948
HES6	1.28831	7.36017	8.64842	1.1608e-16	1.47745e-15	26.9365
ATAD5	1.6603	5.16769	8.64454	1.19471e-16	1.51907e-15	26.9081
NISCH	0.559574	10.4976	8.64451	1.19498e-16	1.51907e-15	26.9079
DTX1	-2.81512	7.85327	-8.64288	1.20952e-16	1.5366e-15	26.896
SQLE	1.88272	10.7379	8.64181	1.21911e-16	1.54783e-15	26.8882
TMEM192	-1.0156	9.68462	-8.64128	1.22388e-16	1.55292e-15	26.8843
ASPG	-4.67147	7.28323	-8.64028	1.23302e-16	1.56356e-15	26.877
ALPL	-2.6792	9.3972	-8.63941	1.24103e-16	1.57274e-15	26.8706
RNF130	-0.760827	11.5841	-8.63672	1.26597e-16	1.60335e-15	26.851
ZNF200	0.678977	7.57311	8.6348	1.2842e-16	1.62544e-15	26.8369
PCK1	-3.86379	12.9222	-8.63344	1.29712e-16	1.64079e-15	26.8271
CKLF	0.941289	8.40089	8.63261	1.30517e-16	1.64995e-15	26.821
ALG1L	2.96314	6.24097	8.6318	1.313e-16	1.65856e-15	26.8151
SLC22A5	0.82877	8.04079	8.63174	1.3136e-16	1.65856e-15	26.8146
MS4A7	-1.66094	8.17581	-8.6293	1.33761e-16	1.68783e-15	26.7968
PLEKHA9	0.875223	5.95736	8.62919	1.33864e-16	1.68811e-15	26.796
ANKRD13B	1.63073	5.1419	8.62844	1.34613e-16	1.6965e-15	26.7905
SNRK	-0.830769	9.76209	-8.62705	1.36003e-16	1.71297e-15	26.7804
HEBP1	-0.856706	10.7181	-8.62686	1.36198e-16	1.71437e-15	26.779
H2AFY	0.701802	11.3007	8.62632	1.36744e-16	1.72019e-15	26.7751
CEP72	1.32321	6.58075	8.62437	1.38733e-16	1.74414e-15	26.7608
CREBL2	-0.832321	10.4711	-8.62426	1.38849e-16	1.74453e-15	26.76
HAAO	-1.7687	11.4765	-8.62116	1.42076e-16	1.78399e-15	26.7374
LNX2	-0.98844	9.08622	-8.62028	1.42995e-16	1.79443e-15	26.731
LOC100125556	1.14585	5.7027	8.61975	1.43559e-16	1.80041e-15	26.7272
DNAJC16	-0.697515	9.25649	-8.61848	1.44917e-16	1.81633e-15	26.7179
TMEM82	-3.25786	7.5384	-8.61568	1.47952e-16	1.85324e-15	26.6975
P4HA2	1.32576	9.50945	8.61359	1.50265e-16	1.88106e-15	26.6822
BCAN	3.00152	4.10102	8.61234	1.51659e-16	1.89736e-15	26.6731
ABCC9	-2.3474	8.72727	-8.60848	1.56048e-16	1.95107e-15	26.645
PDZD11	0.686289	9.52901	8.60696	1.57812e-16	1.97079e-15	26.6339
KLF13	1.2085	10.4441	8.60696	1.57816e-16	1.97079e-15	26.6339
FOXF1	-1.86709	5.12141	-8.60427	1.60984e-16	2.00911e-15	26.6143
MFSD2B	1.68516	4.67564	8.6025	1.63104e-16	2.03434e-15	26.6014
NCAPH2	0.843837	9.96382	8.59973	1.66487e-16	2.07527e-15	26.5812
BRD8	0.692354	9.52227	8.59503	1.72362e-16	2.1472e-15	26.547
C12orf34	1.51212	8.16578	8.59404	1.73632e-16	2.16171e-15	26.5398
C6orf134	1.12286	7.10752	8.59332	1.74563e-16	2.17199e-15	26.5345
RNF8	0.728006	8.49983	8.59289	1.75112e-16	2.1775e-15	26.5314
ARID3C	-2.2938	3.82219	-8.59215	1.76078e-16	2.18818e-15	26.526
NAMPT	-1.66429	11.7765	-8.59195	1.76331e-16	2.19e-15	26.5246
SNHG3	1.65785	5.13737	8.59175	1.76591e-16	2.19191e-15	26.5232
PROM1	-3.78399	3.40243	-8.58882	1.80464e-16	2.23862e-15	26.5018
C15orf43	-2.30521	1.79951	-8.58852	1.80858e-16	2.24216e-15	26.4996
LOC100130557	1.22303	4.74812	8.58603	1.8422e-16	2.28246e-15	26.4815
UNK	0.708245	9.13374	8.58464	1.8611e-16	2.30448e-15	26.4714
TMEM164	1.36105	7.9008	8.58355	1.8762e-16	2.32178e-15	26.4635
TCERG1	0.806115	9.06626	8.58293	1.88475e-16	2.33096e-15	26.459
NME1	1.07673	11.0503	8.5828	1.88665e-16	2.33191e-15	26.458
CA2	-1.9681	10.1865	-8.58034	1.92118e-16	2.37315e-15	26.4402
MFSD5	0.697035	9.41621	8.57915	1.93812e-16	2.39221e-15	26.4315
CD226	-1.87968	3.23961	-8.57907	1.93926e-16	2.39221e-15	26.4309
BCHE	-3.16782	9.01311	-8.57901	1.9401e-16	2.39221e-15	26.4305
TBX15	-2.94861	7.65045	-8.5787	1.94453e-16	2.39623e-15	26.4283
SDHA	-0.842186	12.5541	-8.57697	1.96957e-16	2.42563e-15	26.4157
FAM150A	-1.9304	0.989277	-8.57423	2.00981e-16	2.47371e-15	26.3957
SIX1	2.88093	2.93515	8.57394	2.01412e-16	2.47753e-15	26.3936
DUSP9	3.10508	6.96245	8.57323	2.02468e-16	2.48903e-15	26.3885
DPH2	0.777187	9.03553	8.56906	2.08786e-16	2.56515e-15	26.3582
IGJ	-3.53009	6.89464	-8.56858	2.09534e-16	2.57281e-15	26.3547
ARL5B	-1.3124	8.13453	-8.56584	2.13806e-16	2.62369e-15	26.3348
SCN4A	1.84712	4.87522	8.56529	2.14674e-16	2.63277e-15	26.3308
C8A	-2.65819	11.9945	-8.5632	2.18007e-16	2.67205e-15	26.3156
RYBP	-0.674946	9.68071	-8.56135	2.20994e-16	2.70704e-15	26.3022
GRPEL1	-0.736415	10.3165	-8.55988	2.23409e-16	2.73499e-15	26.2915
RHEB	0.622025	10.3154	8.55967	2.23758e-16	2.73764e-15	26.29
UTP14A	0.69598	8.73869	8.55605	2.29802e-16	2.80991e-15	26.2637
AGTR1	-1.90084	9.62666	-8.55562	2.30532e-16	2.81715e-15	26.2606
CAMK2G	0.647182	9.03711	8.55512	2.31389e-16	2.82594e-15	26.257
RAD18	0.788838	7.30875	8.55454	2.32368e-16	2.83622e-15	26.2528
UFD1L	0.681032	10.6305	8.55318	2.34705e-16	2.86304e-15	26.2429
NCAPG2	1.25979	7.97011	8.55202	2.36729e-16	2.88601e-15	26.2345
C9orf163	1.28438	3.00745	8.55189	2.36947e-16	2.88696e-15	26.2336
SDC4	-1.18673	13.2424	-8.5495	2.41167e-16	2.93663e-15	26.2162
AVPI1	-1.19532	9.16053	-8.54571	2.47989e-16	3.0179e-15	26.1887
PRR18	-2.14325	5.41137	-8.54549	2.48387e-16	3.02097e-15	26.1871
FAM59A	-1.49123	6.37243	-8.54281	2.53335e-16	3.07932e-15	26.1677
FAM71D	1.01743	4.40182	8.53799	2.62489e-16	3.18869e-15	26.1328
RAD1	0.633052	8.62668	8.53522	2.67893e-16	3.25242e-15	26.1127
NRG1	-3.63389	4.41299	-8.53498	2.6835e-16	3.25604e-15	26.111
ALLC	-1.77445	1.44068	-8.53438	2.69553e-16	3.26871e-15	26.1066
DNM1P35	1.59113	3.94343	8.53248	2.7333e-16	3.31255e-15	26.0929
ACOT2	-1.28205	9.67775	-8.53146	2.75387e-16	3.33552e-15	26.0855
FCGRT	-0.978558	12.8154	-8.53081	2.76722e-16	3.3497e-15	26.0808
WFS1	0.93704	9.95618	8.52882	2.80792e-16	3.39697e-15	26.0664
BSDC1	-0.662657	11.1633	-8.52786	2.82771e-16	3.4189e-15	26.0595
PDGFA	1.8629	8.55837	8.52765	2.83213e-16	3.42222e-15	26.0579
DNM3	1.42361	4.63752	8.52664	2.85323e-16	3.44569e-15	26.0506
DHDPSL	-2.58099	8.63397	-8.5248	2.89216e-16	3.49065e-15	26.0373
ID2B	-1.34788	3.58798	-8.52359	2.91788e-16	3.51963e-15	26.0286
C9orf140	2.14123	5.53923	8.52257	2.93985e-16	3.54405e-15	26.0212
MYO9B	0.621264	10.605	8.52048	2.98549e-16	3.59696e-15	26.006
TMEM132E	-2.26683	3.24266	-8.51813	3.03747e-16	3.65743e-15	25.989
PHLDB2	-1.11836	9.63151	-8.5134	3.14463e-16	3.78383e-15	25.9549
CRYGS	1.50609	4.35199	8.51334	3.14612e-16	3.78383e-15	25.9544
FAH	-1.20402	12.097	-8.5118	3.18178e-16	3.82447e-15	25.9433
SFRS16	0.704286	9.1917	8.51085	3.20406e-16	3.849e-15	25.9364
C17orf87	-1.69099	3.77749	-8.50749	3.28424e-16	3.94301e-15	25.9121
SHMT1	-1.76992	12.4374	-8.50665	3.30448e-16	3.96499e-15	25.906
DLL4	1.13643	8.26309	8.50654	3.30712e-16	3.96584e-15	25.9052
ZNF512	0.844026	8.64987	8.50607	3.31867e-16	3.97736e-15	25.9018
CDC37	0.549952	11.72	8.50574	3.32654e-16	3.98447e-15	25.8995
?|653553	1.472	8.80206	8.50297	3.39487e-16	4.06395e-15	25.8794
HDGFRP2	0.712867	10.4504	8.50282	3.39862e-16	4.06607e-15	25.8784
SLC25A19	0.951365	7.7011	8.5027	3.40163e-16	4.0673e-15	25.8775
STXBP6	1.65608	6.9272	8.49929	3.48782e-16	4.16793e-15	25.8528
PDSS2	-0.795547	9.27731	-8.49526	3.59238e-16	4.29037e-15	25.8238
SIX4	2.48665	3.96948	8.49484	3.60341e-16	4.30105e-15	25.8207
FAM21C	0.637363	10.3151	8.49407	3.62378e-16	4.32285e-15	25.8152
ACSM5	-3.11152	9.92136	-8.49338	3.64233e-16	4.34245e-15	25.8102
RPL23AP82	0.920704	6.36498	8.4923	3.67117e-16	4.3743e-15	25.8024
TIGD3	1.78978	4.00919	8.49218	3.67444e-16	4.37565e-15	25.8015
C17orf80	0.655929	8.62706	8.48965	3.74326e-16	4.45502e-15	25.7832
PHOSPHO1	-1.32385	1.98518	-8.48937	3.751e-16	4.46164e-15	25.7812
CIZ1	0.705405	9.97912	8.48918	3.75604e-16	4.46505e-15	25.7799
IGF2BP1	4.71064	5.41288	8.48851	3.77457e-16	4.48448e-15	25.775
DOCK3	1.70091	2.77276	8.48806	3.7872e-16	4.49689e-15	25.7718
IL1B	-2.07243	4.28493	-8.4879	3.79146e-16	4.49934e-15	25.7706
SLC19A3	-2.17534	8.1006	-8.4876	3.79991e-16	4.50676e-15	25.7685
TUBG2	0.901122	7.58328	8.48734	3.80719e-16	4.51279e-15	25.7666
ATP6V1C1	0.926946	10.8243	8.48393	3.90352e-16	4.6243e-15	25.742
ITGB3BP	1.0129	7.18684	8.48006	4.01566e-16	4.75441e-15	25.7141
POLR1E	-0.813448	8.79279	-8.47958	4.02969e-16	4.76827e-15	25.7106
CTSA	0.904201	12.9886	8.47695	4.10825e-16	4.85843e-15	25.6916
CROCC	1.01521	7.92947	8.47611	4.13345e-16	4.88542e-15	25.6856
ZNF589	0.914599	6.81365	8.47586	4.14115e-16	4.8917e-15	25.6838
IFT52	0.839359	8.05378	8.47401	4.19753e-16	4.95545e-15	25.6705
SUN2	-0.91442	12.1785	-8.47252	4.24355e-16	5.0069e-15	25.6597
LOC100134713	0.865463	3.77848	8.47129	4.28173e-16	5.04904e-15	25.6509
PRMT3	0.828056	7.86868	8.47004	4.32128e-16	5.09276e-15	25.6419
COLEC11	-2.49151	9.19842	-8.46963	4.33428e-16	5.10515e-15	25.6389
PRUNE	0.851682	9.44633	8.4677	4.39591e-16	5.17478e-15	25.625
RNF213	0.963995	12.0019	8.46573	4.45956e-16	5.24669e-15	25.6108
HRSP12	-1.73295	12.571	-8.46535	4.47206e-16	5.25838e-15	25.6081
TDRKH	1.32543	7.82411	8.46293	4.55176e-16	5.34904e-15	25.5907
LOC646762	0.920895	6.91469	8.46163	4.59543e-16	5.39727e-15	25.5813
HOXD3	1.81586	1.778	8.46134	4.60508e-16	5.4055e-15	25.5792
GLA	1.06602	8.9872	8.45948	4.66802e-16	5.47625e-15	25.5659
FSTL4	2.88504	3.88071	8.45857	4.69941e-16	5.50993e-15	25.5593
ZNF572	1.36169	5.42244	8.45494	4.82555e-16	5.65459e-15	25.5332
BRSK1	1.80105	3.96859	8.4523	4.91951e-16	5.76141e-15	25.5142
LOC256880	1.11584	1.40535	8.44914	5.03475e-16	5.89301e-15	25.4914
B4GALT7	0.769432	9.58002	8.44846	5.05967e-16	5.9188e-15	25.4865
SMARCAL1	0.560609	8.75211	8.44665	5.12686e-16	5.99398e-15	25.4735
PCCA	-1.08923	10.2151	-8.44493	5.19174e-16	6.06638e-15	25.4612
SLC39A1	0.720993	11.96	8.44436	5.21334e-16	6.08816e-15	25.4571
PRR3	0.810612	7.75244	8.44346	5.24794e-16	6.12508e-15	25.4506
MMS19	0.602719	9.74422	8.44198	5.30474e-16	6.18786e-15	25.44
MAT1A	-2.35145	14.1005	-8.44144	5.32577e-16	6.20886e-15	25.4361
ABHD6	-1.31773	9.67073	-8.43766	5.47484e-16	6.37902e-15	25.4089
CYS1	-2.99645	3.95441	-8.43583	5.54822e-16	6.46086e-15	25.3958
FAM57B	1.69344	1.67107	8.43555	5.55952e-16	6.47035e-15	25.3938
LOC81691	1.42972	6.47308	8.43424	5.61291e-16	6.52879e-15	25.3844
SSFA2	-1.02617	10.9642	-8.43283	5.67124e-16	6.59289e-15	25.3742
SLCO4C1	-3.74882	4.77803	-8.43255	5.68268e-16	6.60245e-15	25.3722
SLAIN1	-2.80917	4.96949	-8.42978	5.7986e-16	6.73333e-15	25.3523
C14orf4	-0.975063	9.27726	-8.42829	5.86203e-16	6.80313e-15	25.3416
RCBTB2	-0.944395	7.18533	-8.42793	5.8773e-16	6.81701e-15	25.339
HBA1	-3.51355	6.02278	-8.4252	5.99557e-16	6.95026e-15	25.3194
SAMD1	0.966935	8.04613	8.42315	6.08606e-16	7.05117e-15	25.3047
DMGDH	-2.32801	10.695	-8.42078	6.19211e-16	7.16999e-15	25.2877
FANCA	1.25762	8.01401	8.4199	6.23193e-16	7.21204e-15	25.2814
ZEB2	-1.44296	7.859	-8.41731	6.35033e-16	7.34291e-15	25.2628
C22orf40	0.858516	7.71978	8.41727	6.35217e-16	7.34291e-15	25.2625
NIPAL1	-2.57927	4.42179	-8.41572	6.42455e-16	7.4224e-15	25.2514
WDR4	0.955812	7.49204	8.41555	6.43268e-16	7.42761e-15	25.2501
DCAF11	-1.01839	11.9396	-8.41382	6.51415e-16	7.51745e-15	25.2378
PLEKHG2	1.17303	8.20232	8.41343	6.53254e-16	7.53444e-15	25.235
GOLGA6L9	1.13156	6.55155	8.41095	6.65186e-16	7.66775e-15	25.2172
FAM149A	-1.67798	8.38601	-8.41074	6.66166e-16	7.67474e-15	25.2157
SCN11A	-1.54287	1.84251	-8.40945	6.72487e-16	7.74322e-15	25.2064
PEX11G	-1.47874	7.43669	-8.40911	6.74113e-16	7.75759e-15	25.204
LMAN1	-0.932202	12.1899	-8.40657	6.86738e-16	7.89845e-15	25.1858
EED	0.627695	8.14975	8.40609	6.89113e-16	7.92133e-15	25.1824
THBS1	-2.13035	10.7498	-8.40444	6.97461e-16	8.0128e-15	25.1705
C2orf40	-1.98911	2.20672	-8.4036	7.0174e-16	8.0539e-15	25.1645
EBF3	1.74716	3.72097	8.40358	7.01823e-16	8.0539e-15	25.1644
TRAM2	-0.936429	9.46315	-8.40107	7.14759e-16	8.19776e-15	25.1464
ATP13A1	0.628256	10.7175	8.39837	7.28948e-16	8.35583e-15	25.127
PSMB4	0.734984	12.899	8.39771	7.32437e-16	8.39115e-15	25.1223
CXCL2	-2.43202	9.04534	-8.39691	7.36723e-16	8.43554e-15	25.1166
C15orf41	0.957677	7.50614	8.39545	7.44568e-16	8.52062e-15	25.1062
LY6G5B	1.34245	4.91337	8.39348	7.55338e-16	8.63905e-15	25.092
ZNF792	0.938794	6.40709	8.39263	7.60003e-16	8.68756e-15	25.086
CPSF3	0.533903	9.57007	8.39236	7.61504e-16	8.69988e-15	25.084
ADH4	-4.45397	12.3262	-8.38714	7.90977e-16	9.03156e-15	25.0467
FABP5	1.90078	5.26856	8.38552	8.00339e-16	9.13339e-15	25.0351
CRTC2	0.593163	10.2932	8.38378	8.10521e-16	9.24444e-15	25.0226
CD81	-1.21549	13.6049	-8.38249	8.18159e-16	9.31913e-15	25.0134
PGP	1.02427	9.0755	8.38246	8.18347e-16	9.31913e-15	25.0132
DUSP10	-1.25211	9.66829	-8.38244	8.18431e-16	9.31913e-15	25.0131
CDHR2	-4.66185	7.07115	-8.3812	8.25839e-16	9.39827e-15	25.0042
ALDH4A1	-1.37031	13.159	-8.38055	8.29768e-16	9.43775e-15	24.9995
ARFGAP1	0.690048	10.6588	8.37565	8.59807e-16	9.77399e-15	24.9645
TIGD7	0.973191	7.14919	8.37376	8.71722e-16	9.90396e-15	24.951
GPD1	-2.63425	10.187	-8.37346	8.73627e-16	9.92011e-15	24.9488
EPS15L1	0.696265	8.9021	8.37249	8.79765e-16	9.98429e-15	24.9419
HEY1	1.26308	6.94217	8.37238	8.80482e-16	9.9869e-15	24.9411
CDNF	-1.32114	5.47098	-8.37214	8.82024e-16	9.99887e-15	24.9394
HIST2H3C	1.52307	1.78469	8.37137	8.86961e-16	1.00466e-14	24.9339
TMEM154	-2.40261	4.56963	-8.37133	8.87211e-16	1.00466e-14	24.9336
C6orf125	0.967493	10.1358	8.36831	9.06889e-16	1.02637e-14	24.912
QARS	0.642144	11.8487	8.36805	9.08567e-16	1.02771e-14	24.9102
NCRNA00176	2.77107	4.644	8.36768	9.11025e-16	1.02992e-14	24.9076
BUD13	0.509236	8.42819	8.36728	9.13655e-16	1.03232e-14	24.9047
SFN	3.6138	7.50911	8.36526	9.27193e-16	1.04704e-14	24.8902
SFRS2B	-0.942136	9.34469	-8.36503	9.28719e-16	1.04819e-14	24.8886
SGPP1	-0.869838	9.11506	-8.36414	9.34744e-16	1.05441e-14	24.8823
NFRKB	0.624078	9.06182	8.36284	9.43572e-16	1.06379e-14	24.873
WASF2	0.795177	10.5468	8.3606	9.59051e-16	1.08064e-14	24.857
PLA2G12A	-0.786521	9.60589	-8.35765	9.79783e-16	1.1034e-14	24.8359
NARF	0.888684	9.9501	8.3572	9.82956e-16	1.10636e-14	24.8328
NF2	0.7183	9.43186	8.35574	9.93429e-16	1.11754e-14	24.8223
LOC100129637	0.972422	6.68167	8.35521	9.97273e-16	1.12125e-14	24.8185
CPSF1	0.806033	10.9887	8.35235	1.01813e-15	1.14394e-14	24.7981
CCR1	-1.62629	6.62593	-8.35229	1.01857e-15	1.14394e-14	24.7977
SPIRE2	1.20339	8.31401	8.35126	1.02623e-15	1.15192e-14	24.7903
SLC26A11	0.740817	8.66294	8.34945	1.03979e-15	1.16587e-14	24.7774
GPATCH4	0.8326	9.71395	8.34945	1.0398e-15	1.16587e-14	24.7774
PDGFRA	-3.36542	7.07752	-8.34601	1.06602e-15	1.19461e-14	24.7529
BPGM	0.668448	8.53889	8.34536	1.07104e-15	1.19959e-14	24.7483
DNMT1	1.14615	9.67917	8.34506	1.07336e-15	1.20153e-14	24.7462
OSTF1	-0.611006	9.4067	-8.34434	1.07898e-15	1.20716e-14	24.741
CCR9	-1.15978	0.782583	-8.34372	1.08385e-15	1.21196e-14	24.7366
SASS6	1.12791	6.24048	8.34258	1.09285e-15	1.22135e-14	24.7284
RAB33B	-0.962801	8.10182	-8.33993	1.11397e-15	1.24428e-14	24.7096
TBC1D22B	0.807253	7.78899	8.33983	1.11479e-15	1.24452e-14	24.7089
SNRPA	0.756497	10.1257	8.33568	1.14882e-15	1.28181e-14	24.6793
HEATR1	0.9245	9.42872	8.33531	1.15191e-15	1.28408e-14	24.6766
LIG3	0.651545	8.82894	8.33528	1.15211e-15	1.28408e-14	24.6765
GABARAPL1	-1.4631	11.0136	-8.33509	1.15374e-15	1.2852e-14	24.6751
VMAC	0.711759	6.26302	8.33436	1.1598e-15	1.29125e-14	24.6699
SNHG10	1.07462	6.10912	8.33203	1.17952e-15	1.3125e-14	24.6533
FTSJ3	0.610932	10.4229	8.33181	1.18144e-15	1.31392e-14	24.6517
LONRF1	-1.10723	7.59483	-8.33047	1.19294e-15	1.32599e-14	24.6422
SF3A2	0.874131	10.2244	8.32712	1.2222e-15	1.35778e-14	24.6183
ITCH	-0.738738	10.5443	-8.32366	1.2532e-15	1.39146e-14	24.5937
TMEM53	-0.922454	9.61219	-8.32188	1.26936e-15	1.40864e-14	24.5811
SCN7A	-2.34255	1.96585	-8.31759	1.30942e-15	1.45232e-14	24.5505
CDKN2B	1.44438	7.33524	8.31693	1.31559e-15	1.45837e-14	24.5459
SIPA1L3	1.1621	9.12236	8.31518	1.33235e-15	1.47616e-14	24.5334
TSC22D2	-1.11918	8.65459	-8.31497	1.33441e-15	1.47764e-14	24.5319
HK3	-1.97999	5.77012	-8.31295	1.35401e-15	1.49853e-14	24.5175
CBLN2	-1.5341	0.667617	-8.31055	1.37772e-15	1.52395e-14	24.5004
C1orf162	-1.51791	6.98288	-8.31045	1.37865e-15	1.52416e-14	24.4998
PLXNA1	1.36951	8.70715	8.31003	1.38288e-15	1.52802e-14	24.4968
CEACAM3	-1.30479	1.11996	-8.30822	1.40105e-15	1.54726e-14	24.4839
PUS10	-0.797076	7.91813	-8.30783	1.40499e-15	1.55023e-14	24.4812
COMMD5	0.880683	9.6404	8.30781	1.40525e-15	1.55023e-14	24.481
TSSK6	1.27457	4.92473	8.30627	1.42092e-15	1.56668e-14	24.4701
C2CD4B	-1.99088	3.5663	-8.30588	1.42492e-15	1.57024e-14	24.4673
ZNF862	1.06107	7.95444	8.30415	1.44288e-15	1.58918e-14	24.455
C1orf63	1.01673	8.46033	8.30351	1.44957e-15	1.5957e-14	24.4504
BSG	0.927003	13.3296	8.30122	1.47369e-15	1.62138e-14	24.4342
AIG1	-0.998969	11.4401	-8.30061	1.48016e-15	1.62763e-14	24.4299
BACH2	-1.97778	5.7031	-8.29985	1.4883e-15	1.6357e-14	24.4245
ZCCHC2	-0.949062	9.1933	-8.2996	1.49099e-15	1.63777e-14	24.4227
GNB1L	1.00955	6.96229	8.29921	1.49521e-15	1.64149e-14	24.4199
SLC27A6	-0.819961	0.280518	-8.29914	1.49597e-15	1.64149e-14	24.4194
ATP13A2	1.00752	8.65744	8.29829	1.50524e-15	1.65077e-14	24.4133
TDO2	-3.30931	11.245	-8.29666	1.52304e-15	1.6694e-14	24.4018
NAPSB	-2.33827	5.81747	-8.29549	1.53587e-15	1.68257e-14	24.3935
PRRT3	1.01855	5.26672	8.29315	1.56199e-15	1.71028e-14	24.3769
DBF4	0.978861	6.99081	8.29196	1.57552e-15	1.72417e-14	24.3684
SVEP1	-2.92272	5.95991	-8.29134	1.58259e-15	1.73098e-14	24.364
PTPN3	-1.0892	10.1964	-8.29026	1.59488e-15	1.7429e-14	24.3564
STOM	-1.16485	12.8391	-8.29022	1.59545e-15	1.7429e-14	24.356
SMYD5	0.742627	9.18563	8.29016	1.59603e-15	1.7429e-14	24.3557
TIPARP	-0.939739	9.16869	-8.28822	1.61855e-15	1.76655e-14	24.3419
CDK5RAP3	0.756718	11.5234	8.28772	1.62444e-15	1.77203e-14	24.3383
NKIRAS2	0.534116	10.0651	8.28537	1.65222e-15	1.80138e-14	24.3216
IDUA	1.16364	8.21718	8.28407	1.66766e-15	1.81725e-14	24.3125
SNX27	0.747954	10.007	8.28312	1.67914e-15	1.82879e-14	24.3057
RPAP1	0.568464	9.3899	8.28293	1.68145e-15	1.83034e-14	24.3044
RNF220	0.535232	10.2151	8.28229	1.6892e-15	1.8378e-14	24.2999
DNAJC12	-2.4551	7.79888	-8.28044	1.71193e-15	1.86155e-14	24.2867
SORBS3	-0.879565	11.0352	-8.27439	1.7881e-15	1.94334e-14	24.2439
RNASE4	-1.3372	12.2587	-8.27365	1.79777e-15	1.95282e-14	24.2386
KIAA1797	0.827074	8.52123	8.27324	1.80305e-15	1.95751e-14	24.2357
LONP2	-1.15869	10.9128	-8.27152	1.82548e-15	1.98082e-14	24.2235
SAMD5	-3.11599	6.25798	-8.27126	1.82888e-15	1.98346e-14	24.2217
PTP4A1	-0.997935	13.7958	-8.26979	1.84842e-15	2.00359e-14	24.2112
BBOX1	-3.53839	6.92701	-8.2686	1.86426e-15	2.01969e-14	24.2028
RBP7	1.75422	7.63799	8.26702	1.88552e-15	2.04165e-14	24.1917
BUB3	0.532789	10.5555	8.26168	1.95946e-15	2.12059e-14	24.1538
PIK3R2	0.955674	10.6775	8.26005	1.9826e-15	2.14451e-14	24.1422
C1QTNF7	-2.00593	3.45309	-8.25633	2.03635e-15	2.20149e-14	24.1159
GLYATL3	-1.72278	1.30956	-8.25231	2.09598e-15	2.26476e-14	24.0875
ZNF76	0.586346	9.48617	8.25078	2.11912e-15	2.28856e-14	24.0767
DAPK2	1.55162	7.70113	8.24954	2.13815e-15	2.3079e-14	24.0679
GCN1L1	0.590985	11.1257	8.24821	2.15875e-15	2.32891e-14	24.0585
CCDC3	-1.71091	8.02212	-8.24696	2.17815e-15	2.3486e-14	24.0497
KLK11	-2.36751	1.20082	-8.24444	2.21798e-15	2.3903e-14	24.0319
LDHD	-1.84257	10.7729	-8.24362	2.2311e-15	2.40318e-14	24.0261
PSMC4	0.659165	11.3885	8.242	2.25708e-15	2.42988e-14	24.0147
NCRNA00201	1.18204	9.03102	8.24051	2.28148e-15	2.45487e-14	24.0041
PPME1	0.527979	9.41898	8.2397	2.29466e-15	2.46776e-14	23.9984
HOXD4	2.05545	1.94299	8.23963	2.29598e-15	2.46787e-14	23.9978
RBMXL1	-0.745456	8.66311	-8.23808	2.32165e-15	2.49417e-14	23.9869
WDYHV1	1.06239	7.6338	8.23719	2.3364e-15	2.5087e-14	23.9807
AKR1D1	-3.63501	9.45301	-8.23702	2.3394e-15	2.51061e-14	23.9794
MGC12982	1.74426	5.96031	8.23684	2.34237e-15	2.51247e-14	23.9782
C21orf56	2.38338	6.14122	8.23338	2.40127e-15	2.57431e-14	23.9537
POC1A	1.08063	7.85823	8.23027	2.45551e-15	2.63109e-14	23.9317
EI24	-0.750681	11.9962	-8.22986	2.4626e-15	2.63731e-14	23.9289
FOLH1	-2.04284	8.11767	-8.22567	2.53779e-15	2.71641e-14	23.8993
COPG2	0.737355	7.97074	8.22394	2.56953e-15	2.74895e-14	23.8871
BAIAP2L2	2.60167	6.75486	8.22289	2.58895e-15	2.76829e-14	23.8797
TGFBR3	-1.54279	8.94621	-8.2224	2.59809e-15	2.77662e-14	23.8762
TPM2	1.52408	9.48832	8.22154	2.6141e-15	2.79227e-14	23.8702
RPIA	0.651489	7.99868	8.22092	2.6257e-15	2.80321e-14	23.8658
PROZ	-2.67208	8.23322	-8.21974	2.64811e-15	2.82566e-14	23.8575
GPR126	-1.86845	10.2333	-8.21894	2.66332e-15	2.84041e-14	23.8518
POP1	0.770486	6.92849	8.21883	2.6653e-15	2.84104e-14	23.8511
DNAJC9	0.842035	9.08595	8.21752	2.69049e-15	2.86641e-14	23.8418
C6orf48	1.07573	10.3337	8.21536	2.73242e-15	2.90958e-14	23.8266
THRSP	-4.74393	7.62184	-8.21382	2.76282e-15	2.94042e-14	23.8157
C1orf198	1.12738	10.2346	8.20781	2.8843e-15	3.06812e-14	23.7734
PRIM1	1.35278	7.32823	8.2065	2.9115e-15	3.09545e-14	23.7642
C1orf173	-1.78183	2.41576	-8.20638	2.91408e-15	3.09659e-14	23.7633
JHDM1D	-0.950046	8.62672	-8.2033	2.97906e-15	3.164e-14	23.7416
EPAS1	-0.868509	12.3445	-8.19789	3.09644e-15	3.28697e-14	23.7036
SLC9A9	-1.43964	6.28204	-8.19725	3.11086e-15	3.30057e-14	23.699
TNPO2	0.578146	9.97032	8.19538	3.15273e-15	3.34326e-14	23.6858
ANKRD27	0.970707	8.61778	8.19368	3.19127e-15	3.38239e-14	23.6739
PCK2	-1.77286	13.129	-8.19309	3.20464e-15	3.3948e-14	23.6698
TMEM132C	-1.63946	0.744287	-8.1923	3.22289e-15	3.41238e-14	23.6642
LOC407835	0.720686	6.24451	8.19208	3.22784e-15	3.41585e-14	23.6627
CYP2C9	-3.22846	12.3938	-8.18949	3.28836e-15	3.4781e-14	23.6444
SEPSECS	-1.00149	9.77535	-8.18917	3.29585e-15	3.48423e-14	23.6422
RCCD1	0.704048	8.16894	8.1856	3.381e-15	3.57241e-14	23.6171
FBXO8	-0.898349	9.11967	-8.18508	3.3937e-15	3.58399e-14	23.6134
HOXD1	2.43492	2.44048	8.18484	3.39938e-15	3.58814e-14	23.6117
LUC7L3	0.643279	10.4533	8.18277	3.45016e-15	3.63987e-14	23.5972
TAB2	-0.884769	10.3524	-8.18127	3.48723e-15	3.67708e-14	23.5866
CKS2	1.2411	8.54347	8.17958	3.52972e-15	3.71998e-14	23.5747
FAM151A	-3.87501	4.97985	-8.17809	3.56736e-15	3.75771e-14	23.5643
DONSON	0.952191	8.16692	8.17468	3.65529e-15	3.84836e-14	23.5403
HP	-3.26306	17.6709	-8.17319	3.69456e-15	3.88771e-14	23.5298
IP6K2	0.676049	9.99941	8.17269	3.70766e-15	3.89921e-14	23.5263
PDLIM7	1.17608	8.72958	8.17263	3.70928e-15	3.89921e-14	23.5259
DVL3	0.655995	10.6089	8.17096	3.7536e-15	3.94378e-14	23.5142
DHTKD1	-1.30345	11.8251	-8.1667	3.86972e-15	4.06371e-14	23.4843
TSEN15	0.670199	8.92587	8.15564	4.18731e-15	4.39496e-14	23.4067
PTPN13	-2.35024	4.34711	-8.15541	4.1942e-15	4.39995e-14	23.405
RIC8A	0.535619	10.6268	8.15235	4.28665e-15	4.49463e-14	23.3836
ARHGAP20	-2.04668	4.19111	-8.15125	4.32021e-15	4.52751e-14	23.3759
TRIM58	-1.49815	1.98456	-8.14966	4.3696e-15	4.57693e-14	23.3647
TPT1	-0.813842	15.7783	-8.14672	4.46189e-15	4.67122e-14	23.3442
VRK1	0.903438	7.28642	8.14549	4.50143e-15	4.71021e-14	23.3355
CBX3	0.570861	11.2355	8.14484	4.52225e-15	4.72959e-14	23.331
TOMM6	0.795219	11.5178	8.14379	4.55614e-15	4.76261e-14	23.3236
C19orf48	1.15487	10.113	8.14314	4.57717e-15	4.78215e-14	23.3191
STX11	-1.576	6.20017	-8.1428	4.5884e-15	4.79144e-14	23.3167
KCNJ13	-1.29028	0.71788	-8.13815	4.74298e-15	4.95035e-14	23.2841
CLEC18A	1.56785	3.29265	8.13796	4.74922e-15	4.95434e-14	23.2828
LYG1	1.41872	3.45202	8.13502	4.84951e-15	5.05639e-14	23.2622
CHKA	1.084	10.049	8.13487	4.85471e-15	5.05925e-14	23.2612
SOCS7	1.26349	4.1399	8.13461	4.86381e-15	5.06616e-14	23.2593
RPS6KA6	-1.6474	0.892325	-8.1257	5.18196e-15	5.39481e-14	23.197
RIBC2	2.33731	3.2524	8.12526	5.19842e-15	5.4092e-14	23.1939
PRDM15	1.08065	7.30016	8.12457	5.22382e-15	5.43287e-14	23.1891
ADH1B	-3.24654	14.5294	-8.12413	5.24034e-15	5.4473e-14	23.186
LPIN2	-1.2758	12.059	-8.12358	5.26071e-15	5.46506e-14	23.1822
PORCN	1.09271	6.52743	8.12353	5.26275e-15	5.46506e-14	23.1818
LOC387646	1.87833	3.76714	8.12269	5.29437e-15	5.49511e-14	23.1759
ZG16	-3.17353	6.55235	-8.12201	5.31985e-15	5.51878e-14	23.1712
ALB	-2.441	20.045	-8.1173	5.50099e-15	5.70381e-14	23.1383
SH2B1	0.613385	9.85912	8.11669	5.52474e-15	5.72554e-14	23.134
DSE	-0.95976	7.9149	-8.11578	5.56076e-15	5.75996e-14	23.1276
CD300E	-1.02065	0.670673	-8.11354	5.6499e-15	5.84934e-14	23.112
PRX	1.06271	6.80866	8.11342	5.65452e-15	5.85118e-14	23.1112
FOXH1	1.56316	2.19486	8.11214	5.70614e-15	5.90162e-14	23.1022
AP3M2	0.936561	7.45204	8.11157	5.72941e-15	5.9227e-14	23.0982
C5orf46	2.28281	2.61359	8.11111	5.74814e-15	5.93907e-14	23.095
NUP93	0.738379	8.79251	8.11028	5.78229e-15	5.97135e-14	23.0892
PRKD2	0.605451	9.89565	8.10968	5.80686e-15	5.9937e-14	23.085
LOC127841	1.32743	1.53895	8.10847	5.85701e-15	6.04243e-14	23.0766
CCDC66	0.758414	6.86045	8.10802	5.87587e-15	6.05885e-14	23.0734
C11orf93	2.19461	4.77281	8.10747	5.89875e-15	6.07938e-14	23.0696
C8orf76	0.856752	9.18617	8.10732	5.90512e-15	6.0829e-14	23.0685
MAP4K2	0.87966	8.06652	8.10617	5.95359e-15	6.12975e-14	23.0605
ZNF449	0.792352	6.28803	8.1056	5.97737e-15	6.15115e-14	23.0566
MAPK8IP2	2.64125	6.419	8.10508	5.99977e-15	6.1711e-14	23.0529
TEK	-2.05419	6.66819	-8.1045	6.02428e-15	6.19321e-14	23.0489
OAF	-1.07931	12.3919	-8.10349	6.06783e-15	6.23486e-14	23.0418
ING5	0.725143	8.41758	8.10312	6.0837e-15	6.24804e-14	23.0392
[truncated: 18,531 more rows]
